# Supplementary material for: A simple method for developing lysine targeted covalent protein reagents
Source: Nat Commun. 2023 Dec 1;14:7933. doi: 10.1038/s41467-023-42632-5 (PMC10692228; doi:10.1038/s41467-023-42632-5)
Supplement: Supplementary file 4 — Source data [file 41467_2023_42632_MOESM4_ESM.zip]

Archive with 208 entries (174 files):
- Source Data/
- Source Data/Figure 2D/
- Source Data/Figure 2D/Pep3 crude chromtogram.txt
- Source Data/Figure 2D/Pep3 crude spectrum.txt
- Source Data/Figure 2D/Pep3meth crude chromtogram.txt
- Source Data/Figure 2D/Pep3meth crude spectrum.txt
- Source Data/Figure 3/
- Source Data/Figure 3/Panel A/
- Source Data/Figure 3/Panel A/DMSO_ON4C.txt
- Source Data/Figure 3/Panel A/Pep10_200uMON4C.txt
- Source Data/Figure 3/Panel A/Pep11_200uMON4C.txt
- Source Data/Figure 3/Panel A/Pep12_200uMON4C.txt
- Source Data/Figure 3/Panel A/Pep1_200uMON4C.txt
- Source Data/Figure 3/Panel A/Pep2_200uMON4C.txt
- Source Data/Figure 3/Panel A/Pep3_200uMON4C.txt
- Source Data/Figure 3/Panel A/Pep4_200uMON4C.txt
- Source Data/Figure 3/Panel A/Pep5_200uMON4C.txt
- Source Data/Figure 3/Panel A/Pep6_200uMON4C.txt
- Source Data/Figure 3/Panel A/Pep7_200uMON4C.txt
- Source Data/Figure 3/Panel A/Pep8_200uMON4C.txt
- Source Data/Figure 3/Panel A/Pep9_200uMON4C.txt
- Source Data/Figure 3/Panel B/
- Source Data/Figure 3/Panel B/23-05-23_1433.txt
- Source Data/Figure 3/Panel B/23-05-28_1433.txt
- Source Data/Figure 3/Panel B/Figure 3B data.txt
- Source Data/Figure 4/
- Source Data/Figure 4/8C2E_val-report-full_P1.pdf
- Source Data/Figure 4/8C2F_val-report-full_P1.pdf
- Source Data/Figure 6/
- Source Data/Figure 6/Figure 6 source data.xlsx
- Source Data/Figure 7/
- Source Data/Figure 7/Panel B/
- Source Data/Figure 7/Panel B/Spectrum of E9 WT deconv.txt
- Source Data/Figure 7/Panel B/Spectrum of E9 WT raw.txt
- Source Data/Figure 7/Panel B/Spectrum of Im-meth deconv.txt
- Source Data/Figure 7/Panel B/Spectrum of Im-meth raw.txt
- Source Data/Figure 7/Panel B/Spectrum of WT complex deconv.txt
- Source Data/Figure 7/Panel B/Spectrum of WT complex raw.txt
- Source Data/Figure 7/Panel C/
- Source Data/Figure 7/Panel C/chromatogram of K55R reaction 7 hours RT and ON 4C.txt
- Source Data/Figure 7/Panel C/chromatogram of K89R reaction 7 hours RT and ON 4C.txt
- Source Data/Figure 7/Panel C/chromatogram of K97R reaction 7 hours RT and ON 4C.txt
- Source Data/Figure 7/Panel C/chromatogram of WT reaction 7 hours RT and ON 4C.txt
- Source Data/Purified peptide data/
- Source Data/Purified peptide data/Chromatograms/
- Source Data/Purified peptide data/Chromatograms/BDP-propgly3!_methchromatogram.txt
- Source Data/Purified peptide data/Chromatograms/BDP-propgly3.jpg
- Source Data/Purified peptide data/Chromatograms/BDP-Propgly3ph!_chromatogram.txt
- Source Data/Purified peptide data/Chromatograms/BDP-propgly3ph.jpg
- Source Data/Purified peptide data/Chromatograms/BDP-propgly8!_methchromatogram.txt
- Source Data/Purified peptide data/Chromatograms/BDP-propgly8.jpg
- Source Data/Purified peptide data/Chromatograms/Biotin-3.jpg
- Source Data/Purified peptide data/Chromatograms/Biotin-8.jpg
- Source Data/Purified peptide data/Chromatograms/Biotin-P3 chromatogram.txt
- Source Data/Purified peptide data/Chromatograms/Biotin-P8 chromatogram.txt
- Source Data/Purified peptide data/Chromatograms/Peptide_1!_20chromatogram.txt
- Source Data/Purified peptide data/Chromatograms/Peptide_1.jpg
- Source Data/Purified peptide data/Chromatograms/Peptide_10!chromatogram.txt
- Source Data/Purified peptide data/Chromatograms/Peptide_10.jpg
- Source Data/Purified peptide data/Chromatograms/Peptide_11!chromatogram.txt
- Source Data/Purified peptide data/Chromatograms/Peptide_11.jpg
- Source Data/Purified peptide data/Chromatograms/Peptide_2!chromatogram.txt
- Source Data/Purified peptide data/Chromatograms/Peptide_2.jpg
- Source Data/Purified peptide data/Chromatograms/Peptide_3!_chromatogram.txt
- Source Data/Purified peptide data/Chromatograms/Peptide_3.jpg
- Source Data/Purified peptide data/Chromatograms/Peptide_3ph!_chrom.txt
- Source Data/Purified peptide data/Chromatograms/Peptide_3ph.jpg
- Source Data/Purified peptide data/Chromatograms/Peptide_4!_7-9chromatogram.txt
- Source Data/Purified peptide data/Chromatograms/Peptide_4.jpg
- Source Data/Purified peptide data/Chromatograms/Peptide_5!_19-22chromatogram.txt
- Source Data/Purified peptide data/Chromatograms/Peptide_5.jpg
- Source Data/Purified peptide data/Chromatograms/Peptide_6!_67-69chromarogram.txt
- Source Data/Purified peptide data/Chromatograms/Peptide_6.jpg
- Source Data/Purified peptide data/Chromatograms/Peptide_7!chromatogram.txt
- Source Data/Purified peptide data/Chromatograms/Peptide_7.jpg
- Source Data/Purified peptide data/Chromatograms/Peptide_8!chromatogram.txt
- Source Data/Purified peptide data/Chromatograms/Peptide_8.jpg
- Source Data/Purified peptide data/Chromatograms/Peptide_9!chromatogram.txt
- Source Data/Purified peptide data/Chromatograms/Peptide_9.jpg
- Source Data/Purified peptide data/Chromatograms/Plot_MSlist.m
- Source Data/Purified peptide data/Chromatograms/PropGly-3ph!chromatogram.txt
- Source Data/Purified peptide data/Chromatograms/PropGly-3ph.jpg
- Source Data/Purified peptide data/Chromatograms/Propgly3!_methchromatogram.txt
- Source Data/Purified peptide data/Chromatograms/Propgly3.jpg
- Source Data/Purified peptide data/Chromatograms/Propgly8!_methchromatogram.txt
- Source Data/Purified peptide data/Chromatograms/Propgly8.jpg
- Source Data/Purified peptide data/Spectra/
- Source Data/Purified peptide data/Spectra/BDP-Propgly3!_methspectrum.txt
- Source Data/Purified peptide data/Spectra/BDP-Propgly3.jpg
- Source Data/Purified peptide data/Spectra/BDP-Propgly3ph!spectrum.txt
- Source Data/Purified peptide data/Spectra/BDP-Propgly3ph.jpg
- Source Data/Purified peptide data/Spectra/BDP-Propgly8!_methspectrum.txt
- Source Data/Purified peptide data/Spectra/BDP-Propgly8.jpg
- Source Data/Purified peptide data/Spectra/Biotin-3.jpg
- Source Data/Purified peptide data/Spectra/Biotin-8.jpg
- Source Data/Purified peptide data/Spectra/Biotin-P3 Spectrum.txt
- Source Data/Purified peptide data/Spectra/Biotin-P8 Spectrum.txt
- Source Data/Purified peptide data/Spectra/mass list.mat
- Source Data/Purified peptide data/Spectra/matlab.mat
- Source Data/Purified peptide data/Spectra/Peptide 1.jpg
- Source Data/Purified peptide data/Spectra/Peptide 10.jpg
- Source Data/Purified peptide data/Spectra/Peptide 11.jpg
- Source Data/Purified peptide data/Spectra/Peptide 2.jpg
- Source Data/Purified peptide data/Spectra/Peptide 4.jpg
- Source Data/Purified peptide data/Spectra/Peptide 5.jpg
- Source Data/Purified peptide data/Spectra/Peptide 6.jpg
- Source Data/Purified peptide data/Spectra/Peptide 7.jpg
- Source Data/Purified peptide data/Spectra/Peptide 8.jpg
- Source Data/Purified peptide data/Spectra/Peptide 9.jpg
- Source Data/Purified peptide data/Spectra/Peptide_1!_20spectrum.txt
- Source Data/Purified peptide data/Spectra/Peptide_1.jpg
- Source Data/Purified peptide data/Spectra/Peptide_10!_spectrum.txt
- Source Data/Purified peptide data/Spectra/Peptide_10.jpg
- Source Data/Purified peptide data/Spectra/Peptide_11!_spectrum.txt
- Source Data/Purified peptide data/Spectra/Peptide_11.jpg
- Source Data/Purified peptide data/Spectra/Peptide_2!_8-10spectrum.txt
- Source Data/Purified peptide data/Spectra/Peptide_2.jpg
- Source Data/Purified peptide data/Spectra/Peptide_3!-spectrum.txt
- Source Data/Purified peptide data/Spectra/Peptide_3.jpg
- Source Data/Purified peptide data/Spectra/Peptide_3ph!spectrum.txt
- Source Data/Purified peptide data/Spectra/Peptide_3ph.jpg
- Source Data/Purified peptide data/Spectra/Peptide_4!_7-9spectrum.txt
- Source Data/Purified peptide data/Spectra/Peptide_4.jpg
- Source Data/Purified peptide data/Spectra/Peptide_5!_19-22spectrum.txt
- Source Data/Purified peptide data/Spectra/Peptide_5.jpg
- Source Data/Purified peptide data/Spectra/Peptide_6!_67-69spectrum.txt
- Source Data/Purified peptide data/Spectra/Peptide_6.jpg
- Source Data/Purified peptide data/Spectra/Peptide_7!spectrum.txt
- Source Data/Purified peptide data/Spectra/Peptide_7.jpg
- Source Data/Purified peptide data/Spectra/Peptide_8!_spectrum.txt
- Source Data/Purified peptide data/Spectra/Peptide_8.jpg
- Source Data/Purified peptide data/Spectra/Peptide_9!_spectrum.txt
- Source Data/Purified peptide data/Spectra/Peptide_9.jpg
- Source Data/Purified peptide data/Spectra/Plot_MSlist.m
- Source Data/Purified peptide data/Spectra/Propgly3!_methspectrum.txt
- Source Data/Purified peptide data/Spectra/Propgly3.jpg
- Source Data/Purified peptide data/Spectra/Propgly3ph!spectrum.txt
- Source Data/Purified peptide data/Spectra/Propgly3ph.jpg
- Source Data/Purified peptide data/Spectra/Propgly8!_methspectrum.txt
- Source Data/Purified peptide data/Spectra/Propgly8.jpg
- Source Data/Purified peptide data/Supplementary File 1- purified peptides.docx
- Source Data/Purified peptide data/Supplementary File 1- purified peptides.pdf
- Source Data/Supplementary figure 1/
- Source Data/Supplementary figure 1/23-06-08_FP data.xlsx
- Source Data/Supplementary figure 10/
- Source Data/Supplementary figure 10/MALS data.xlsx
- Source Data/Supplementary figure 11/
- Source Data/Supplementary figure 11/DSF Data.xlsx
- Source Data/Supplementary figure 12/
- Source Data/Supplementary figure 12/23-05-21_1433.txt
- Source Data/Supplementary figure 12/23-05-23_1433.txt
- Source Data/Supplementary figure 12/23-05-28_1433.txt
- Source Data/Supplementary figure 12/supp12 data.txt
- Source Data/Supplementary figure 2/
- Source Data/Supplementary figure 2/Supp2data.txt
- Source Data/Supplementary figure 3/
- Source Data/Supplementary figure 3/Buffer/
- Source Data/Supplementary figure 3/Buffer/Pep11_3d.txt
- Source Data/Supplementary figure 3/Buffer/Pep3_3d.txt
- Source Data/Supplementary figure 3/Buffer/Pep8_3d.txt
- Source Data/Supplementary figure 3/Cysteine/
- Source Data/Supplementary figure 3/Cysteine/pep11-cys-150min.txt
- Source Data/Supplementary figure 3/Cysteine/Pep3-cys-150min.txt
- Source Data/Supplementary figure 3/Cysteine/Pep8-cys-150min.txt
- Source Data/Supplementary figure 3/Lysine/
- Source Data/Supplementary figure 3/Lysine/Pep11_lys3d.txt
- Source Data/Supplementary figure 3/Lysine/Pep3_3d.txt
- Source Data/Supplementary figure 3/Lysine/Pep8_lys3d.txt
- Source Data/Supplementary figure 4/
- Source Data/Supplementary figure 4/Panel A/
- Source Data/Supplementary figure 4/Panel A/Pep11-DMSO.csv
- Source Data/Supplementary figure 4/Panel A/Pep3-DMSO.csv
- Source Data/Supplementary figure 4/Panel A/Pep8-DMSO.csv
- Source Data/Supplementary figure 4/Panel B/
- Source Data/Supplementary figure 4/Panel B/DTT UV.txt
- Source Data/Supplementary figure 4/Panel B/not reduced UV.txt
- Source Data/Supplementary figure 4/Panel B/TCEP UV.txt
- Source Data/Supplementary figure 4/Panel C/
- Source Data/Supplementary figure 4/Panel C/128CONspectrum.txt
- Source Data/Supplementary figure 4/Panel C/128CON_DTT_spectrum.txt
- Source Data/Supplementary figure 4/Panel C/128CON_TCEP_spectrum.txt
- Source Data/Supplementary figure 4/Panel D/
- Source Data/Supplementary figure 4/Panel D/Gel.tif
- Source Data/Supplementary figure 6/
- Source Data/Supplementary figure 6/Beta.txt
- Source Data/Supplementary figure 6/Eta.txt
- Source Data/Supplementary figure 6/Gamma.txt
- Source Data/Supplementary figure 6/Sigma.txt
- Source Data/Supplementary figure 6/Tau.txt
- Source Data/Supplementary figure 6/Zeta.txt
- Source Data/Supplementary figure 7/
- Source Data/Supplementary figure 7/Panel A/
- Source Data/Supplementary figure 7/Panel A/Lysate/
- Source Data/Supplementary figure 7/Panel A/Lysate/2023-07-11 London 09h35m42s(Alexa 546).tif
- Source Data/Supplementary figure 7/Panel A/Lysate/2023-07-11 London 09h35m42s(Chemiluminescence).tif
- Source Data/Supplementary figure 7/Panel A/Lysate/2023-07-11 London 09h35m42s(Colorimetric).raw16.tif
- Source Data/Supplementary figure 7/Panel A/Medium/
- Source Data/Supplementary figure 7/Panel A/Medium/2023-07-11 London 09h48m41s(Alexa 546).tif
- Source Data/Supplementary figure 7/Panel A/Medium/2023-07-11 London 09h48m41s(Chemiluminescence).tif
- Source Data/Supplementary figure 7/Panel A/Medium/2023-07-11 London 09h48m41s(Colorimetric).raw16.tif
- Source Data/Supplementary figure 7/Panel B/
- Source Data/Supplementary figure 7/Panel B/2023-07-11 London 13h43m51s(Alexa 546).tif
- Source Data/Supplementary figure 7/Panel B/2023-07-11 London 13h45m15s(Coomassie Blue).jpg
- Source Data/Supplementary figure 9/
- Source Data/Supplementary figure 9/Spectrum of Im deconv.txt
- Source Data/Supplementary figure 9/Spectrum of Im raw.txt
- Source Data/Supplementary figure 9/Spectrum of Im-meth deconv.txt
- Source Data/Supplementary figure 9/Spectrum of Im-meth raw.txt
