# Supplementary material for: A simple method for developing lysine targeted covalent protein reagents
Source: Nat Commun. 2023 Dec 1;14:7933. doi: 10.1038/s41467-023-42632-5 (PMC10692228; doi:10.1038/s41467-023-42632-5)
Supplement: Supplementary file 4 — Source data [file 41467_2023_42632_MOESM4_ESM.zip › Source Data/Figure 2D/Pep3 crude chromtogram.txt]

0.00000	0
0.00167	25
0.00333	212
0.00500	326
0.00667	402
0.00833	327
0.01000	109
0.01167	-207
0.01333	-249
0.01500	-377
0.01667	-396
0.01833	-213
0.02000	-182
0.02167	-293
0.02333	-438
0.02500	-837
0.02667	-1203
0.02833	-1249
0.03000	-1278
0.03167	-1201
0.03333	-586
0.03500	-80
0.03667	241
0.03833	501
0.04000	859
0.04167	783
0.04333	677
0.04500	688
0.04667	584
0.04833	606
0.05000	999
0.05167	1454
0.05333	2100
0.05500	2855
0.05667	3428
0.05833	3801
0.06000	4167
0.06167	4204
0.06333	4279
0.06500	4345
0.06667	4419
0.06833	4490
0.07000	4506
0.07167	4454
0.07333	4575
0.07500	4508
0.07667	4456
0.07833	4290
0.08000	4181
0.08167	3704
0.08333	3248
0.08500	2672
0.08667	2736
0.08833	2519
0.09000	2694
0.09167	2913
0.09333	3336
0.09500	3113
0.09667	3081
0.09833	2741
0.10000	2570
0.10167	2033
0.10333	1938
0.10500	1903
0.10667	1873
0.10833	1630
0.11000	1857
0.11167	1710
0.11333	1449
0.11500	1510
0.11667	1575
0.11833	1244
0.12000	1334
0.12167	1356
0.12333	1079
0.12500	1140
0.12667	1351
0.12833	1395
0.13000	1451
0.13167	1689
0.13333	1568
0.13500	1281
0.13667	817
0.13833	522
0.14000	335
0.14167	315
0.14333	705
0.14500	1327
0.14667	1708
0.14833	1795
0.15000	1752
0.15167	1469
0.15333	836
0.15500	346
0.15667	56
0.15833	-296
0.16000	-675
0.16167	-775
0.16333	-866
0.16500	-1042
0.16667	-942
0.16833	-827
0.17000	-909
0.17167	-925
0.17333	-1003
0.17500	-1267
0.17667	-1424
0.17833	-1398
0.18000	-1469
0.18167	-1395
0.18333	-1327
0.18500	-1431
0.18667	-1461
0.18833	-1554
0.19000	-1458
0.19167	-1431
0.19333	-1222
0.19500	-1214
0.19667	-1123
0.19833	-1298
0.20000	-1110
0.20167	-1354
0.20333	-1405
0.20500	-1398
0.20667	-1372
0.20833	-1832
0.21000	-1693
0.21167	-1747
0.21333	-1805
0.21500	-1930
0.21667	-1533
0.21833	-1551
0.22000	-1412
0.22167	-1343
0.22333	-1018
0.22500	-1296
0.22667	-1175
0.22833	-1092
0.23000	-904
0.23167	-839
0.23333	-401
0.23500	-288
0.23667	-298
0.23833	-409
0.24000	-818
0.24167	-1240
0.24333	-1710
0.24500	-1978
0.24667	-2289
0.24833	-2122
0.25000	-2051
0.25167	-1698
0.25333	-1502
0.25500	-1288
0.25667	-1275
0.25833	-973
0.26000	-1185
0.26167	-1129
0.26333	-1122
0.26500	-1229
0.26667	-1614
0.26833	-1454
0.27000	-1672
0.27167	-1537
0.27333	-1319
0.27500	-1079
0.27667	-1209
0.27833	-830
0.28000	-1102
0.28167	-1310
0.28333	-1380
0.28500	-1309
0.28667	-1657
0.28833	-1203
0.29000	-830
0.29167	-758
0.29333	-521
0.29500	-172
0.29667	-454
0.29833	-554
0.30000	-391
0.30167	-428
0.30333	-512
0.30500	-657
0.30667	-814
0.30833	-1017
0.31000	-1096
0.31167	-1160
0.31333	-515
0.31500	-294
0.31667	-89
0.31833	20
0.32000	144
0.32167	-271
0.32333	-277
0.32500	-316
0.32667	-428
0.32833	-425
0.33000	-279
0.33167	-136
0.33333	-90
0.33500	231
0.33667	388
0.33833	701
0.34000	859
0.34167	1047
0.34333	986
0.34500	1021
0.34667	637
0.34833	299
0.35000	421
0.35167	667
0.35333	916
0.35500	1817
0.35667	2711
0.35833	3254
0.36000	3964
0.36167	4680
0.36333	5069
0.36500	5700
0.36667	6457
0.36833	7228
0.37000	8271
0.37167	9473
0.37333	10866
0.37500	12065
0.37667	13503
0.37833	14895
0.38000	16697
0.38167	18522
0.38333	20937
0.38500	23639
0.38667	26690
0.38833	30244
0.39000	34217
0.39167	39087
0.39333	45094
0.39500	52927
0.39667	62771
0.39833	76019
0.40000	93502
0.40167	116595
0.40333	146649
0.40500	184780
0.40667	231923
0.40833	288019
0.41000	352494
0.41167	423978
0.41333	500855
0.41500	580482
0.41667	660760
0.41833	739489
0.42000	814787
0.42167	885346
0.42333	950176
0.42500	1008322
0.42667	1058904
0.42833	1101594
0.43000	1135696
0.43167	1160610
0.43333	1176132
0.43500	1182780
0.43667	1179966
0.43833	1168198
0.44000	1148056
0.44167	1120532
0.44333	1085828
0.44500	1045528
0.44667	1000524
0.44833	952347
0.45000	901374
0.45167	849115
0.45333	796284
0.45500	743526
0.45667	691623
0.45833	641188
0.46000	592786
0.46167	546669
0.46333	503589
0.46500	463331
0.46667	427317
0.46833	396338
0.47000	373120
0.47167	360679
0.47333	363413
0.47500	385510
0.47667	430265
0.47833	495204
0.48000	569908
0.48167	632815
0.48333	650138
0.48500	581816
0.48667	390242
0.48833	51297
0.49000	-436696
0.49167	-1049076
0.49333	-1740657
0.49500	-2455181
0.49667	-3138257
0.49833	-3747353
0.50000	-4256994
0.50167	-4657398
0.50333	-4950443
0.50500	-5144410
0.50667	-5248692
0.50833	-5271444
0.51000	-5218288
0.51167	-5093120
0.51333	-4898961
0.51500	-4641383
0.51667	-4329715
0.51833	-3980218
0.52000	-3614677
0.52167	-3257858
0.52333	-2930862
0.52500	-2646962
0.52667	-2407504
0.52833	-2202622
0.53000	-2015486
0.53167	-1830525
0.53333	-1637035
0.53500	-1432358
0.53667	-1222012
0.53833	-1015797
0.54000	-823326
0.54167	-652419
0.54333	-506974
0.54500	-386609
0.54667	-289079
0.54833	-210732
0.55000	-147408
0.55167	-95977
0.55333	-54228
0.55500	-19873
0.55667	8727
0.55833	33393
0.56000	56574
0.56167	81395
0.56333	111505
0.56500	151336
0.56667	204135
0.56833	271165
0.57000	350848
0.57167	436986
0.57333	520470
0.57500	591535
0.57667	641188
0.57833	662925
0.58000	654484
0.58167	615489
0.58333	547269
0.58500	452195
0.58667	334517
0.58833	200058
0.59000	57716
0.59167	-82551
0.59333	-210144
0.59500	-317409
0.59667	-399509
0.59833	-456847
0.60000	-491463
0.60167	-507967
0.60333	-510974
0.60500	-505295
0.60667	-493362
0.60833	-478048
0.61000	-460576
0.61167	-441944
0.61333	-422022
0.61500	-401512
0.61667	-380305
0.61833	-358661
0.62000	-336637
0.62167	-314961
0.62333	-293046
0.62500	-271506
0.62667	-250474
0.62833	-230132
0.63000	-210073
0.63167	-191304
0.63333	-173164
0.63500	-155652
0.63667	-138843
0.63833	-123117
0.64000	-107897
0.64167	-93721
0.64333	-80579
0.64500	-68635
0.64667	-57544
0.64833	-47415
0.65000	-38007
0.65167	-29545
0.65333	-21615
0.65500	-14384
0.65667	-8074
0.65833	-2489
0.66000	2301
0.66167	6332
0.66333	9607
0.66500	12670
0.66667	14868
0.66833	16862
0.67000	18523
0.67167	20025
0.67333	20878
0.67500	21691
0.67667	22559
0.67833	23003
0.68000	23105
0.68167	23171
0.68333	23264
0.68500	22960
0.68667	22824
0.68833	22824
0.69000	22660
0.69167	22451
0.69333	22314
0.69500	22227
0.69667	22104
0.69833	22398
0.70000	22375
0.70167	22375
0.70333	22233
0.70500	21924
0.70667	21589
0.70833	21482
0.71000	21344
0.71167	21359
0.71333	21523
0.71500	21636
0.71667	21882
0.71833	22170
0.72000	22233
0.72167	22445
0.72333	22517
0.72500	22519
0.72667	22618
0.72833	23053
0.73000	23276
0.73167	23501
0.73333	23533
0.73500	23494
0.73667	23252
0.73833	23015
0.74000	22873
0.74167	23062
0.74333	23134
0.74500	23233
0.74667	23492
0.74833	23516
0.75000	23435
0.75167	23405
0.75333	23297
0.75500	23131
0.75667	23238
0.75833	23181
0.76000	22928
0.76167	22880
0.76333	22815
0.76500	22617
0.76667	22587
0.76833	23003
0.77000	23267
0.77167	23567
0.77333	23647
0.77500	23687
0.77667	23649
0.77833	23478
0.78000	23252
0.78167	23401
0.78333	23546
0.78500	23413
0.78667	23293
0.78833	23244
0.79000	23077
0.79167	22638
0.79333	22193
0.79500	21965
0.79667	21255
0.79833	20310
0.80000	19767
0.80167	18705
0.80333	17308
0.80500	16525
0.80667	15641
0.80833	14392
0.81000	13894
0.81167	13736
0.81333	13150
0.81500	12944
0.81667	13000
0.81833	12854
0.82000	12508
0.82167	12405
0.82333	11951
0.82500	11351
0.82667	10956
0.82833	10718
0.83000	10441
0.83167	10412
0.83333	10467
0.83500	10250
0.83667	9985
0.83833	9736
0.84000	9538
0.84167	9584
0.84333	9591
0.84500	9913
0.84667	10126
0.84833	10245
0.85000	10228
0.85167	10418
0.85333	9982
0.85500	9745
0.85667	9551
0.85833	9391
0.86000	9296
0.86167	9708
0.86333	9831
0.86500	10041
0.86667	10059
0.86833	9893
0.87000	9609
0.87167	9644
0.87333	9565
0.87500	9638
0.87667	9842
0.87833	9832
0.88000	9608
0.88167	9498
0.88333	9326
0.88500	8968
0.88667	8872
0.88833	8841
0.89000	8631
0.89167	8660
0.89333	8777
0.89500	8858
0.89667	9045
0.89833	9153
0.90000	9105
0.90167	9055
0.90333	8884
0.90500	8620
0.90667	8582
0.90833	8458
0.91000	8369
0.91167	8418
0.91333	8485
0.91500	8367
0.91667	8546
0.91833	8613
0.92000	8771
0.92167	8925
0.92333	9227
0.92500	9077
0.92667	9103
0.92833	8811
0.93000	8762
0.93167	8237
0.93333	8126
0.93500	8067
0.93667	8182
0.93833	7996
0.94000	8227
0.94167	8268
0.94333	8017
0.94500	7851
0.94667	7567
0.94833	7523
0.95000	7360
0.95167	7343
0.95333	7076
0.95500	7189
0.95667	6779
0.95833	6570
0.96000	6380
0.96167	6458
0.96333	6261
0.96500	6509
0.96667	6631
0.96833	6837
0.97000	6744
0.97167	6988
0.97333	6948
0.97500	6693
0.97667	6418
0.97833	6085
0.98000	5587
0.98167	4988
0.98333	4926
0.98500	4900
0.98667	5063
0.98833	5027
0.99000	5214
0.99167	5232
0.99333	5199
0.99500	5134
0.99667	5334
0.99833	5510
1.00000	5481
1.00167	5455
1.00333	5541
1.00500	5684
1.00667	5818
1.00833	5967
1.01000	6358
1.01167	6776
1.01333	7221
1.01500	7819
1.01667	9049
1.01833	10476
1.02000	12169
1.02167	14390
1.02333	17119
1.02500	20257
1.02667	23697
1.02833	27884
1.03000	32044
1.03167	36554
1.03333	40428
1.03500	44224
1.03667	47027
1.03833	49512
1.04000	50613
1.04167	51160
1.04333	50520
1.04500	49170
1.04667	46574
1.04833	43697
1.05000	40298
1.05167	36545
1.05333	32588
1.05500	29009
1.05667	25534
1.05833	22249
1.06000	19505
1.06167	17395
1.06333	15375
1.06500	13508
1.06667	12326
1.06833	11412
1.07000	10366
1.07167	9753
1.07333	9587
1.07500	8937
1.07667	8250
1.07833	8019
1.08000	7645
1.08167	7266
1.08333	7138
1.08500	7209
1.08667	7078
1.08833	7276
1.09000	7472
1.09167	7662
1.09333	8018
1.09500	8275
1.09667	8358
1.09833	8270
1.10000	8199
1.10167	7636
1.10333	7299
1.10500	6598
1.10667	5835
1.10833	5279
1.11000	4809
1.11167	4219
1.11333	4000
1.11500	3927
1.11667	3538
1.11833	3242
1.12000	2793
1.12167	2172
1.12333	1665
1.12500	1154
1.12667	767
1.12833	569
1.13000	461
1.13167	281
1.13333	95
1.13500	-11
1.13667	-179
1.13833	-320
1.14000	-473
1.14167	-250
1.14333	-180
1.14500	-291
1.14667	-413
1.14833	-704
1.15000	-1210
1.15167	-1656
1.15333	-1769
1.15500	-1804
1.15667	-1606
1.15833	-1525
1.16000	-1524
1.16167	-1698
1.16333	-1970
1.16500	-2138
1.16667	-2178
1.16833	-2020
1.17000	-1931
1.17167	-1727
1.17333	-1626
1.17500	-1385
1.17667	-1457
1.17833	-1254
1.18000	-1129
1.18167	-1059
1.18333	-1216
1.18500	-1348
1.18667	-1452
1.18833	-1675
1.19000	-1827
1.19167	-1916
1.19333	-1765
1.19500	-1815
1.19667	-1819
1.19833	-1700
1.20000	-1742
1.20167	-1764
1.20333	-2024
1.20500	-2105
1.20667	-2240
1.20833	-2150
1.21000	-2234
1.21167	-2054
1.21333	-1955
1.21500	-1857
1.21667	-1789
1.21833	-1662
1.22000	-1574
1.22167	-1633
1.22333	-1982
1.22500	-2355
1.22667	-2885
1.22833	-3181
1.23000	-3362
1.23167	-3368
1.23333	-3266
1.23500	-3042
1.23667	-3199
1.23833	-3303
1.24000	-3285
1.24167	-3657
1.24333	-3977
1.24500	-3939
1.24667	-4120
1.24833	-4287
1.25000	-4162
1.25167	-4067
1.25333	-4297
1.25500	-4226
1.25667	-4322
1.25833	-4379
1.26000	-4497
1.26167	-4373
1.26333	-4449
1.26500	-4421
1.26667	-4400
1.26833	-4322
1.27000	-4345
1.27167	-4331
1.27333	-4312
1.27500	-4261
1.27667	-4535
1.27833	-4764
1.28000	-5042
1.28167	-5261
1.28333	-5666
1.28500	-5463
1.28667	-5391
1.28833	-5068
1.29000	-5026
1.29167	-4866
1.29333	-4920
1.29500	-4894
1.29667	-5163
1.29833	-5255
1.30000	-5088
1.30167	-5224
1.30333	-5356
1.30500	-5442
1.30667	-5479
1.30833	-5956
1.31000	-6174
1.31167	-6160
1.31333	-6085
1.31500	-6049
1.31667	-5775
1.31833	-5459
1.32000	-5567
1.32167	-5754
1.32333	-6058
1.32500	-6273
1.32667	-6660
1.32833	-6941
1.33000	-7027
1.33167	-7077
1.33333	-7383
1.33500	-7428
1.33667	-7278
1.33833	-7247
1.34000	-6971
1.34167	-6460
1.34333	-6089
1.34500	-5738
1.34667	-5576
1.34833	-5469
1.35000	-5590
1.35167	-5695
1.35333	-5959
1.35500	-5974
1.35667	-5994
1.35833	-5858
1.36000	-5943
1.36167	-5688
1.36333	-5189
1.36500	-4751
1.36667	-4357
1.36833	-3369
1.37000	-2739
1.37167	-2358
1.37333	-1916
1.37500	-1516
1.37667	-1498
1.37833	-1463
1.38000	-1498
1.38167	-1349
1.38333	-1254
1.38500	-1071
1.38667	-858
1.38833	-663
1.39000	-889
1.39167	-1005
1.39333	-1520
1.39500	-1889
1.39667	-2379
1.39833	-2818
1.40000	-3539
1.40167	-3941
1.40333	-4784
1.40500	-5507
1.40667	-6203
1.40833	-6732
1.41000	-7312
1.41167	-7598
1.41333	-7933
1.41500	-8222
1.41667	-8347
1.41833	-8527
1.42000	-8774
1.42167	-8870
1.42333	-8975
1.42500	-9341
1.42667	-9686
1.42833	-9963
1.43000	-10282
1.43167	-10813
1.43333	-11254
1.43500	-11562
1.43667	-11881
1.43833	-12314
1.44000	-12304
1.44167	-12141
1.44333	-12101
1.44500	-12282
1.44667	-12253
1.44833	-12343
1.45000	-12719
1.45167	-12882
1.45333	-12609
1.45500	-12460
1.45667	-12433
1.45833	-12239
1.46000	-12280
1.46167	-12485
1.46333	-12839
1.46500	-12943
1.46667	-13186
1.46833	-13452
1.47000	-13783
1.47167	-13764
1.47333	-13881
1.47500	-13890
1.47667	-13633
1.47833	-13441
1.48000	-13370
1.48167	-13218
1.48333	-13073
1.48500	-13063
1.48667	-12964
1.48833	-12878
1.49000	-12858
1.49167	-12906
1.49333	-12836
1.49500	-12646
1.49667	-12714
1.49833	-12656
1.50000	-12683
1.50167	-12675
1.50333	-12738
1.50500	550
1.50667	23815
1.50833	50255
1.51000	79101
1.51167	110696
1.51333	118691
1.51500	109203
1.51667	96586
1.51833	81405
1.52000	63427
1.52167	56119
1.52333	56392
1.52500	56818
1.52667	57669
1.52833	58814
1.53000	60117
1.53167	61307
1.53333	62427
1.53500	63017
1.53667	63139
1.53833	62872
1.54000	62088
1.54167	61272
1.54333	60551
1.54500	59771
1.54667	58842
1.54833	58655
1.55000	58292
1.55167	58075
1.55333	58065
1.55500	58176
1.55667	58032
1.55833	57939
1.56000	57690
1.56167	57432
1.56333	57233
1.56500	56885
1.56667	56734
1.56833	56434
1.57000	56341
1.57167	56048
1.57333	55775
1.57500	55102
1.57667	54899
1.57833	54334
1.58000	54189
1.58167	54156
1.58333	54471
1.58500	54373
1.58667	54383
1.58833	53946
1.59000	53522
1.59167	53004
1.59333	52725
1.59500	52437
1.59667	52424
1.59833	52542
1.60000	52484
1.60167	52425
1.60333	52537
1.60500	52688
1.60667	52505
1.60833	52573
1.61000	52697
1.61167	52393
1.61333	52044
1.61500	52178
1.61667	52187
1.61833	52023
1.62000	52139
1.62167	52241
1.62333	51866
1.62500	51674
1.62667	51729
1.62833	51790
1.63000	51735
1.63167	52025
1.63333	52033
1.63500	51948
1.63667	52020
1.63833	52290
1.64000	52420
1.64167	52647
1.64333	52870
1.64500	52896
1.64667	52806
1.64833	52600
1.65000	52627
1.65167	52548
1.65333	52578
1.65500	52620
1.65667	53012
1.65833	53065
1.66000	53205
1.66167	53352
1.66333	53495
1.66500	53561
1.66667	53865
1.66833	54225
1.67000	54551
1.67167	54934
1.67333	55160
1.67500	55319
1.67667	55163
1.67833	55240
1.68000	55353
1.68167	55259
1.68333	55124
1.68500	55435
1.68667	55621
1.68833	55617
1.69000	55989
1.69167	56457
1.69333	56612
1.69500	56446
1.69667	56531
1.69833	56500
1.70000	56412
1.70167	56454
1.70333	56770
1.70500	56948
1.70667	57247
1.70833	57516
1.71000	57714
1.71167	58026
1.71333	58211
1.71500	58152
1.71667	58329
1.71833	58508
1.72000	58451
1.72167	58473
1.72333	58678
1.72500	58298
1.72667	58009
1.72833	57947
1.73000	57890
1.73167	57680
1.73333	57841
1.73500	57813
1.73667	57638
1.73833	57374
1.74000	57128
1.74167	56972
1.74333	57063
1.74500	56998
1.74667	57213
1.74833	57497
1.75000	57483
1.75167	57283
1.75333	57237
1.75500	57060
1.75667	56759
1.75833	56817
1.76000	56899
1.76167	57196
1.76333	57233
1.76500	57374
1.76667	57363
1.76833	57224
1.77000	57010
1.77167	56928
1.77333	56935
1.77500	56752
1.77667	56831
1.77833	56650
1.78000	56687
1.78167	56665
1.78333	56827
1.78500	56797
1.78667	56865
1.78833	56488
1.79000	55996
1.79167	55512
1.79333	55066
1.79500	54770
1.79667	54862
1.79833	54951
1.80000	55013
1.80167	55218
1.80333	55114
1.80500	55013
1.80667	55052
1.80833	54860
1.81000	54523
1.81167	54574
1.81333	54532
1.81500	54501
1.81667	54822
1.81833	54952
1.82000	54855
1.82167	54628
1.82333	54392
1.82500	53992
1.82667	53868
1.82833	53820
1.83000	54058
1.83167	54003
1.83333	53997
1.83500	54083
1.83667	54013
1.83833	53935
1.84000	54029
1.84167	54040
1.84333	53914
1.84500	53934
1.84667	53668
1.84833	53406
1.85000	53242
1.85167	53052
1.85333	52584
1.85500	52400
1.85667	52372
1.85833	52270
1.86000	52352
1.86167	52549
1.86333	52771
1.86500	52756
1.86667	52753
1.86833	52489
1.87000	52536
1.87167	52330
1.87333	52168
1.87500	52065
1.87666	52046
1.87833	51839
1.88000	51670
1.88166	51551
1.88333	51213
1.88500	51038
1.88666	50865
1.88833	50822
1.89000	50803
1.89166	51028
1.89333	50957
1.89500	50652
1.89666	50407
1.89833	49970
1.90000	49554
1.90166	49428
1.90333	49439
1.90500	49168
1.90666	49112
1.90833	48936
1.91000	48771
1.91166	48661
1.91333	48833
1.91500	48859
1.91666	48985
1.91833	48868
1.92000	48791
1.92166	48584
1.92333	48477
1.92500	48202
1.92666	48099
1.92833	47902
1.93000	47515
1.93166	47262
1.93333	47129
1.93500	46989
1.93666	46979
1.93833	47191
1.94000	47064
1.94166	47019
1.94333	46813
1.94500	46380
1.94666	46025
1.94833	45822
1.95000	45435
1.95166	45047
1.95333	45023
1.95500	44896
1.95666	45120
1.95833	45393
1.96000	45695
1.96166	45632
1.96333	45502
1.96500	44855
1.96666	44456
1.96833	44206
1.97000	44189
1.97166	44156
1.97333	44392
1.97500	44380
1.97666	44263
1.97833	44174
1.98000	44065
1.98166	43637
1.98333	43371
1.98500	42987
1.98666	42420
1.98833	42029
1.99000	41936
1.99166	41722
1.99333	41786
1.99500	41855
1.99666	41850
1.99833	41576
2.00000	41417
2.00166	40963
2.00333	40533
2.00500	40023
2.00667	39953
2.00833	39777
2.01000	39727
2.01167	39753
2.01333	39982
2.01500	40024
2.01667	40131
2.01833	40433
2.02000	40513
2.02167	40651
2.02333	40527
2.02500	40412
2.02667	40008
2.02833	40047
2.03000	39819
2.03167	40167
2.03333	40295
2.03500	40463
2.03667	40431
2.03833	40620
2.04000	40296
2.04167	40129
2.04333	40044
2.04500	39983
2.04667	39659
2.04833	39394
2.05000	39250
2.05167	39311
2.05334	39115
2.05500	39137
2.05667	39378
2.05834	39616
2.06000	39546
2.06167	39702
2.06334	39786
2.06500	39742
2.06667	39539
2.06834	39603
2.07000	39612
2.07167	39755
2.07334	39868
2.07500	40078
2.07667	39922
2.07834	39976
2.08000	39937
2.08167	39949
2.08334	39916
2.08500	40313
2.08667	40495
2.08834	40723
2.09000	41020
2.09167	41264
2.09334	41271
2.09500	41538
2.09667	41485
2.09834	41462
2.10001	41544
2.10167	41548
2.10334	41166
2.10501	41439
2.10667	41623
2.10834	41893
2.11001	42116
2.11167	42637
2.11334	42632
2.11501	42447
2.11667	42141
2.11834	42095
2.12001	41875
2.12167	41761
2.12334	42170
2.12501	42425
2.12667	42599
2.12834	42957
2.13001	43316
2.13167	43212
2.13334	43270
2.13501	43243
2.13667	42985
2.13834	42670
2.14001	42456
2.14167	42237
2.14334	42281
2.14501	42304
2.14668	42432
2.14834	42810
2.15001	42942
2.15168	42731
2.15334	42804
2.15501	42721
2.15668	42262
2.15834	41964
2.16001	41905
2.16168	41513
2.16334	41396
2.16501	41283
2.16668	41279
2.16834	41325
2.17001	41282
2.17168	41149
2.17334	41303
2.17501	41360
2.17668	41230
2.17834	41615
2.18001	41910
2.18168	42018
2.18334	42245
2.18501	42308
2.18668	42100
2.18834	41962
2.19001	42029
2.19168	41854
2.19335	41964
2.19501	42067
2.19668	41973
2.19835	41800
2.20001	41925
2.20168	41959
2.20335	42092
2.20501	42165
2.20668	42138
2.20835	41845
2.21001	41701
2.21168	41543
2.21335	41751
2.21501	42053
2.21668	42405
2.21835	42683
2.22001	42931
2.22168	42940
2.22335	42924
2.22501	43166
2.22668	43235
2.22835	43300
2.23001	43353
2.23168	43707
2.23335	43617
2.23501	43813
2.23668	44146
2.23835	44548
2.24002	44681
2.24168	45138
2.24335	45574
2.24502	45848
2.24668	46257
2.24835	46687
2.25002	47039
2.25168	47273
2.25335	47390
2.25502	47439
2.25668	47480
2.25835	47590
2.26002	47713
2.26168	48217
2.26335	48565
2.26502	49001
2.26668	49315
2.26835	49910
2.27002	50393
2.27168	51121
2.27335	51911
2.27502	52850
2.27668	53501
2.27835	54217
2.28002	54878
2.28168	55355
2.28335	56074
2.28502	56906
2.28668	57540
2.28835	58303
2.29002	59307
2.29169	60028
2.29335	60610
2.29502	61466
2.29669	62206
2.29835	62869
2.30002	63660
2.30169	64694
2.30335	65492
2.30502	66462
2.30669	67333
2.30835	68259
2.31002	69200
2.31169	70456
2.31335	71557
2.31502	72996
2.31669	74374
2.31835	75693
2.32002	76988
2.32169	78399
2.32335	79577
2.32502	80846
2.32669	82184
2.32835	83435
2.33002	84761
2.33169	86083
2.33335	87213
2.33502	88424
2.33669	89726
2.33836	91092
2.34002	92514
2.34169	94237
2.34336	95914
2.34502	97442
2.34669	98931
2.34836	100774
2.35002	102326
2.35169	103899
2.35336	105835
2.35502	107766
2.35669	109278
2.35836	111151
2.36002	113307
2.36169	115116
2.36336	117218
2.36502	119496
2.36669	121693
2.36836	123853
2.37002	126054
2.37169	128122
2.37336	130227
2.37502	132374
2.37669	134337
2.37836	136499
2.38002	138805
2.38169	141189
2.38336	143533
2.38503	145980
2.38669	148449
2.38836	150712
2.39003	153025
2.39169	155345
2.39336	157769
2.39503	160261
2.39669	162965
2.39836	165532
2.40003	168292
2.40169	171214
2.40336	174070
2.40503	176771
2.40669	179662
2.40836	182523
2.41003	185080
2.41169	187645
2.41336	190442
2.41503	193049
2.41669	195694
2.41836	198505
2.42003	201458
2.42169	204335
2.42336	207581
2.42503	210789
2.42669	213967
2.42836	216934
2.43003	220127
2.43170	223124
2.43336	226004
2.43503	229086
2.43670	232617
2.43836	235665
2.44003	238672
2.44170	241975
2.44336	245138
2.44503	247780
2.44670	250974
2.44836	254033
2.45003	257010
2.45170	259872
2.45336	262873
2.45503	265530
2.45670	268275
2.45836	270961
2.46003	273588
2.46170	276532
2.46336	279679
2.46503	283119
2.46670	286415
2.46836	290041
2.47003	293329
2.47170	296602
2.47336	299476
2.47503	302521
2.47670	305533
2.47837	308720
2.48003	311551
2.48170	314443
2.48337	317378
2.48503	320017
2.48670	322700
2.48837	325705
2.49003	329036
2.49170	332177
2.49337	335484
2.49503	338604
2.49670	341614
2.49837	344376
2.50003	347331
2.50170	350338
2.50337	353460
2.50503	356780
2.50670	360074
2.50837	363165
2.51003	366274
2.51170	369413
2.51337	372243
2.51503	375321
2.51670	378537
2.51837	381573
2.52003	384619
2.52170	387956
2.52337	391167
2.52504	394189
2.52670	397446
2.52837	400683
2.53004	403478
2.53170	406178
2.53337	409287
2.53504	411997
2.53670	414810
2.53837	417956
2.54004	421072
2.54170	423971
2.54337	427147
2.54504	430150
2.54670	433081
2.54837	436187
2.55004	439221
2.55170	442222
2.55337	445132
2.55504	448096
2.55670	451063
2.55837	453886
2.56004	456565
2.56170	459446
2.56337	462239
2.56504	464919
2.56670	467745
2.56837	470630
2.57004	473561
2.57171	476328
2.57337	479013
2.57504	481814
2.57671	484480
2.57837	486865
2.58004	489411
2.58171	491914
2.58337	494380
2.58504	496996
2.58671	499567
2.58837	502370
2.59004	505024
2.59171	507489
2.59337	509972
2.59504	512580
2.59671	514602
2.59837	516811
2.60004	519039
2.60171	521224
2.60337	523323
2.60504	525857
2.60671	528435
2.60837	530911
2.61004	533310
2.61171	535728
2.61337	537793
2.61504	539742
2.61671	541834
2.61838	543906
2.62004	545997
2.62171	548157
2.62338	550370
2.62504	552514
2.62671	554574
2.62838	556677
2.63004	558906
2.63171	561142
2.63338	563320
2.63504	565474
2.63671	567499
2.63838	569291
2.64004	570819
2.64171	572293
2.64338	574010
2.64504	575688
2.64671	577586
2.64838	579553
2.65004	581740
2.65171	583574
2.65338	585387
2.65504	586943
2.65671	588503
2.65838	589919
2.66004	591467
2.66171	592877
2.66338	594408
2.66505	595934
2.66671	597267
2.66838	598538
2.67005	600193
2.67171	601706
2.67338	603337
2.67505	605319
2.67671	607101
2.67838	608446
2.68005	609844
2.68171	611108
2.68338	611846
2.68505	613000
2.68671	614506
2.68838	615948
2.69005	617428
2.69171	619332
2.69338	620930
2.69505	622198
2.69671	623587
2.69838	625026
2.70005	626181
2.70171	627393
2.70338	628997
2.70505	630530
2.70671	631788
2.70838	633414
2.71005	634746
2.71171	635840
2.71338	636910
2.71505	638282
2.71672	639472
2.71838	641319
2.72005	643158
2.72172	645001
2.72338	646719
2.72505	648491
2.72672	649801
2.72838	651025
2.73005	652374
2.73172	653739
2.73338	654799
2.73505	656077
2.73672	657346
2.73838	658536
2.74005	659546
2.74172	660805
2.74338	661776
2.74505	662959
2.74672	664084
2.74838	665374
2.75005	666602
2.75172	668025
2.75338	669429
2.75505	670808
2.75672	672253
2.75838	673574
2.76005	674928
2.76172	676190
2.76339	677543
2.76505	678689
2.76672	680172
2.76839	681586
2.77005	683220
2.77172	685139
2.77339	687661
2.77505	690648
2.77672	694090
2.77839	698077
2.78005	702265
2.78172	706634
2.78339	710710
2.78505	714917
2.78672	718389
2.78839	721806
2.79005	724532
2.79172	727010
2.79339	728730
2.79505	730765
2.79672	732381
2.79839	734215
2.80005	735906
2.80172	737919
2.80339	739268
2.80505	740586
2.80672	741044
2.80839	741238
2.81006	740648
2.81172	740004
2.81339	738755
2.81506	737668
2.81672	736306
2.81839	735412
2.82006	734727
2.82172	734456
2.82339	735017
2.82506	736889
2.82672	739548
2.82839	743022
2.83006	747890
2.83172	753166
2.83339	758322
2.83506	763188
2.83672	767374
2.83839	770189
2.84006	771734
2.84172	772063
2.84339	771230
2.84506	769775
2.84672	767659
2.84839	765522
2.85006	763343
2.85172	761439
2.85339	759838
2.85506	758803
2.85673	757661
2.85839	756861
2.86006	756380
2.86173	756188
2.86339	755896
2.86506	756483
2.86673	757784
2.86839	759916
2.87006	762900
2.87173	767627
2.87339	773476
2.87506	780327
2.87673	787856
2.87839	795510
2.88006	802025
2.88173	807129
2.88339	810397
2.88506	811393
2.88673	810566
2.88839	808782
2.89006	805955
2.89173	802597
2.89339	799746
2.89506	796997
2.89673	794594
2.89839	792881
2.90006	791774
2.90173	790758
2.90340	790382
2.90506	790130
2.90673	790129
2.90840	790367
2.91006	790821
2.91173	791219
2.91340	791601
2.91506	791901
2.91673	792322
2.91840	792909
2.92006	793688
2.92173	794733
2.92340	796088
2.92506	797324
2.92673	798596
2.92840	799998
2.93006	801636
2.93173	803148
2.93340	804739
2.93506	806391
2.93673	808026
2.93840	809371
2.94006	810612
2.94173	811987
2.94340	813123
2.94506	814040
2.94673	815035
2.94840	816345
2.95007	817564
2.95173	818876
2.95340	820516
2.95507	821998
2.95673	823178
2.95840	824544
2.96007	826202
2.96173	827944
2.96340	830071
2.96507	832498
2.96673	834911
2.96840	837261
2.97007	839373
2.97173	841328
2.97340	843100
2.97507	844521
2.97673	845564
2.97840	846438
2.98007	847102
2.98173	847655
2.98340	848328
2.98507	849076
2.98673	850107
2.98840	851287
2.99007	852551
2.99173	853883
2.99340	855485
2.99507	856955
2.99674	858368
2.99840	859902
3.00007	861531
3.00174	862896
3.00340	864550
3.00507	866391
3.00674	868498
3.00840	870853
3.01007	874057
3.01174	877581
3.01340	881883
3.01507	887102
3.01674	893426
3.01840	901113
3.02007	911885
3.02174	926546
3.02340	946545
3.02507	973193
3.02674	1007049
3.02840	1046212
3.03007	1088655
3.03174	1131171
3.03340	1170049
3.03507	1201264
3.03674	1223242
3.03840	1234972
3.04007	1236414
3.04174	1228737
3.04341	1214794
3.04507	1196489
3.04674	1175901
3.04841	1154912
3.05007	1135056
3.05174	1116838
3.05341	1100670
3.05507	1086778
3.05674	1075206
3.05841	1066157
3.06007	1059560
3.06174	1055407
3.06341	1053480
3.06507	1053836
3.06674	1055648
3.06841	1059462
3.07007	1064754
3.07174	1071302
3.07341	1078572
3.07507	1086166
3.07674	1092243
3.07841	1096264
3.08007	1097776
3.08174	1096202
3.08341	1091609
3.08507	1085340
3.08674	1077746
3.08841	1069372
3.09008	1061313
3.09174	1054206
3.09341	1047623
3.09508	1042608
3.09674	1039097
3.09841	1037292
3.10008	1037669
3.10174	1041242
3.10341	1048075
3.10508	1059271
3.10674	1074393
3.10841	1092558
3.11008	1112336
3.11174	1131785
3.11341	1148815
3.11508	1162357
3.11674	1171579
3.11841	1176586
3.12008	1177911
3.12174	1176965
3.12341	1174541
3.12508	1172388
3.12674	1171572
3.12841	1173396
3.13008	1178204
3.13174	1187252
3.13341	1201173
3.13508	1220815
3.13674	1247474
3.13841	1282271
3.14008	1325548
3.14175	1376421
3.14341	1432876
3.14508	1491129
3.14675	1546699
3.14841	1594913
3.15008	1632272
3.15175	1656750
3.15341	1667666
3.15508	1665994
3.15675	1654238
3.15841	1634541
3.16008	1609399
3.16175	1581317
3.16341	1552684
3.16508	1524726
3.16675	1499742
3.16841	1480099
3.17008	1468488
3.17175	1467693
3.17341	1481130
3.17508	1510745
3.17675	1556984
3.17841	1618267
3.18008	1690757
3.18175	1768380
3.18341	1844942
3.18508	1913646
3.18675	1969391
3.18842	2008693
3.19008	2030435
3.19175	2034866
3.19342	2023849
3.19508	2000432
3.19675	1967832
3.19842	1929313
3.20008	1888129
3.20175	1847688
3.20342	1809926
3.20508	1777245
3.20675	1750622
3.20842	1731343
3.21008	1718969
3.21175	1714697
3.21342	1718218
3.21508	1731400
3.21675	1754343
3.21842	1788755
3.22008	1833816
3.22175	1888436
3.22342	1948117
3.22508	2008215
3.22675	2062918
3.22842	2106624
3.23008	2135235
3.23175	2147058
3.23342	2142286
3.23509	2122073
3.23675	2089598
3.23842	2047856
3.24009	2000660
3.24175	1950968
3.24342	1902472
3.24509	1857805
3.24675	1819692
3.24842	1790038
3.25009	1771097
3.25175	1764175
3.25342	1770917
3.25509	1792911
3.25675	1830713
3.25842	1883450
3.26009	1949687
3.26175	2026525
3.26342	2110367
3.26509	2200206
3.26675	2302583
3.26842	2438074
3.27009	2656178
3.27175	3048779
3.27342	3753069
3.27509	4926080
3.27675	6701284
3.27842	9132878
3.28009	12157834
3.28176	15591209
3.28342	19153760
3.28509	22549946
3.28676	25541664
3.28842	27974104
3.29009	29776778
3.29176	30962114
3.29342	31588106
3.29509	31708256
3.29676	31378592
3.29842	30659322
3.30009	29608670
3.30176	28259224
3.30342	26654334
3.30509	24843858
3.30676	22864650
3.30842	20753750
3.31009	18573840
3.31176	16391420
3.31342	14266014
3.31509	12267667
3.31676	10456943
3.31842	8874396
3.32009	7537979
3.32176	6447954
3.32342	5585537
3.32509	4921696
3.32676	4421888
3.32843	4052873
3.33009	3785347
3.33176	3594594
[truncated: 2,201 more rows]
