# Supplementary material for: A simple method for developing lysine targeted covalent protein reagents
Source: Nat Commun. 2023 Dec 1;14:7933. doi: 10.1038/s41467-023-42632-5 (PMC10692228; doi:10.1038/s41467-023-42632-5)
Supplement: Supplementary file 4 — Source data [file 41467_2023_42632_MOESM4_ESM.zip › Source Data/Figure 2D/Pep3 crude spectrum.txt]

82	0.000e0
82	4.219e5
83	1.423e5
83	0.000e0
83	4.332e5
83	2.134e6
83	1.612e6
83	1.053e6
83	9.974e5
83	3.597e6
83	4.052e6
83	4.300e6
83	4.748e6
83	2.909e6
84	5.290e6
84	2.271e6
84	4.772e5
84	0.000e0
84	0.000e0
84	3.113e5
84	7.127e5
84	4.782e5
84	3.072e3
84	0.000e0
84	0.000e0
84	8.499e5
85	4.813e4
85	0.000e0
85	0.000e0
85	7.363e5
85	1.987e5
85	0.000e0
85	9.052e5
85	1.260e5
85	0.000e0
86	2.048e6
86	1.554e6
86	3.182e6
86	3.625e6
86	7.863e6
86	9.568e6
86	1.301e7
86	1.406e7
86	1.449e7
86	1.501e7
86	1.323e7
86	9.981e6
86	9.769e6
87	8.337e6
87	6.042e5
87	1.242e6
87	1.760e6
87	3.717e5
87	1.550e6
87	1.488e6
87	8.059e5
87	2.458e4
87	1.772e5
87	2.867e5
87	0.000e0
97	0.000e0
97	5.642e5
97	3.267e5
97	0.000e0
98	0.000e0
99	6.820e5
99	2.693e5
99	0.000e0
105	0.000e0
105	1.014e5
105	3.686e5
105	0.000e0
121	0.000e0
121	6.175e5
121	3.850e5
121	0.000e0
127	0.000e0
127	6.666e5
127	3.359e5
127	0.000e0
130	0.000e0
130	3.625e5
130	1.618e6
130	1.489e6
130	8.909e5
130	4.762e5
130	1.519e6
130	8.520e5
130	3.031e5
130	2.621e5
131	5.069e5
131	2.048e3
131	4.567e5
131	1.468e6
131	4.198e5
131	1.466e6
131	3.597e6
131	3.459e6
131	3.355e6
131	4.054e6
131	7.804e6
131	3.599e6
132	3.979e6
132	7.424e5
132	3.072e3
132	1.298e6
132	2.294e5
132	0.000e0
132	0.000e0
132	9.021e5
132	4.741e5
132	3.133e5
132	4.413e5
132	7.782e5
132	3.994e4
133	3.686e4
133	1.208e6
133	5.939e4
133	0.000e0
148	0.000e0
149	4.680e5
149	5.222e4
149	8.090e5
149	5.018e4
149	0.000e0
149	2.048e4
149	5.120e4
149	0.000e0
149	3.584e5
149	1.106e5
149	0.000e0
149	0.000e0
149	7.270e5
150	3.584e4
150	0.000e0
151	0.000e0
151	3.379e5
151	1.106e5
151	0.000e0
154	0.000e0
154	2.079e5
154	2.150e4
154	0.000e0
178	0.000e0
178	1.106e5
178	0.000e0
180	0.000e0
180	8.909e4
180	4.659e5
180	6.144e3
180	0.000e0
180	0.000e0
180	1.864e5
180	8.100e5
180	1.030e6
180	4.966e5
181	8.458e5
181	5.489e5
181	1.300e5
181	0.000e0
181	0.000e0
181	1.071e6
181	4.915e5
181	7.004e5
181	2.355e4
182	0.000e0
186	0.000e0
186	5.315e5
186	4.588e5
186	0.000e0
190	0.000e0
190	4.608e5
190	3.236e5
190	0.000e0
199	0.000e0
199	6.441e5
199	1.220e6
199	3.277e5
199	9.800e5
199	2.908e5
200	0.000e0
200	4.291e5
200	8.499e4
200	0.000e0
200	0.000e0
200	4.372e5
200	3.113e5
200	0.000e0
209	0.000e0
209	7.270e4
209	7.455e5
209	1.946e4
209	0.000e0
223	0.000e0
223	1.638e4
224	1.277e6
224	6.349e4
224	0.000e0
227	0.000e0
227	5.970e5
227	1.167e5
227	0.000e0
228	0.000e0
228	9.769e5
228	7.066e4
228	0.000e0
232	0.000e0
232	3.994e4
232	1.950e6
232	1.085e5
232	0.000e0
238	0.000e0
239	3.707e5
239	3.064e6
239	1.577e5
239	0.000e0
239	0.000e0
239	2.335e5
239	7.393e5
239	4.639e5
239	5.427e4
239	0.000e0
240	0.000e0
240	4.639e5
240	4.270e5
240	0.000e0
242	0.000e0
242	9.339e5
242	1.038e6
242	1.638e4
242	0.000e0
255	0.000e0
255	9.185e5
255	2.263e5
256	0.000e0
257	0.000e0
257	6.390e5
257	1.118e6
257	1.331e5
257	0.000e0
257	4.424e5
257	1.321e5
258	0.000e0
258	0.000e0
258	9.748e5
258	3.246e5
258	5.294e5
258	3.072e3
258	0.000e0
258	0.000e0
258	9.236e5
258	6.656e4
259	0.000e0
262	0.000e0
262	3.543e5
262	8.192e3
262	0.000e0
265	0.000e0
265	3.748e5
265	1.536e4
265	0.000e0
265	0.000e0
265	3.912e5
265	1.997e5
265	6.031e5
265	1.304e6
265	1.833e5
265	0.000e0
266	3.932e5
266	5.560e5
266	8.909e4
266	6.646e5
266	1.638e4
266	0.000e0
267	0.000e0
267	3.000e5
267	6.144e3
267	3.123e5
268	3.625e5
268	0.000e0
276	0.000e0
276	9.841e5
276	1.523e6
276	3.891e4
276	0.000e0
284	0.000e0
284	5.386e5
285	1.280e5
285	0.000e0
285	0.000e0
285	6.533e5
285	3.379e4
285	0.000e0
300	0.000e0
300	8.868e5
300	2.286e6
300	6.420e5
300	0.000e0
302	0.000e0
302	3.052e5
302	2.755e5
302	0.000e0
315	0.000e0
315	2.632e5
315	2.263e5
315	0.000e0
315	0.000e0
315	1.559e6
315	5.827e5
315	9.093e5
315	8.151e5
315	6.164e5
315	9.134e5
316	1.053e6
316	8.468e5
316	3.441e5
316	0.000e0
316	1.257e6
316	1.925e5
316	0.000e0
316	0.000e0
316	1.516e5
316	1.034e6
316	2.775e5
316	0.000e0
316	6.144e3
317	8.868e5
317	1.034e5
317	8.919e5
317	6.758e4
317	0.000e0
319	0.000e0
319	1.393e5
319	0.000e0
319	0.000e0
319	1.352e5
320	3.789e4
320	0.000e0
343	0.000e0
343	1.782e5
343	1.661e6
343	7.066e4
343	0.000e0
349	0.000e0
349	9.523e4
349	9.738e5
349	2.205e6
349	4.434e5
349	0.000e0
357	0.000e0
357	2.042e6
358	2.196e6
358	6.707e5
358	3.174e5
358	0.000e0
363	0.000e0
363	7.557e5
363	2.908e5
363	0.000e0
363	5.775e5
363	1.294e6
363	3.686e4
363	0.000e0
365	0.000e0
365	9.871e5
365	5.427e4
365	0.000e0
372	0.000e0
372	1.239e5
372	8.059e5
372	4.813e4
372	0.000e0
377	0.000e0
377	5.059e5
377	4.485e5
377	0.000e0
384	0.000e0
384	1.341e5
384	2.459e6
384	1.290e5
384	0.000e0
386	0.000e0
386	9.697e5
386	6.349e4
386	0.000e0
386	0.000e0
386	3.953e5
386	1.372e5
386	1.651e6
386	1.556e5
387	0.000e0
387	0.000e0
387	2.417e5
387	7.578e4
387	0.000e0
387	0.000e0
387	6.482e5
387	2.939e5
387	0.000e0
392	0.000e0
392	1.164e6
392	7.117e5
392	3.072e3
392	0.000e0
393	0.000e0
393	4.762e5
393	1.434e4
393	0.000e0
397	0.000e0
397	4.321e5
397	1.444e5
397	1.536e4
397	2.293e6
398	1.319e6
398	2.150e4
398	0.000e0
398	0.000e0
398	6.523e5
398	6.052e5
398	4.096e3
398	0.000e0
399	0.000e0
399	1.749e6
399	5.601e5
400	0.000e0
400	0.000e0
400	8.540e5
400	2.509e5
400	0.000e0
400	0.000e0
401	6.513e5
401	3.072e4
401	0.000e0
405	0.000e0
405	1.321e5
405	1.117e6
405	4.096e4
405	0.000e0
405	0.000e0
405	1.570e6
405	3.370e6
405	1.884e5
405	7.373e4
405	1.804e6
405	1.712e6
406	7.578e4
406	0.000e0
406	2.662e4
406	0.000e0
406	0.000e0
406	9.687e5
406	1.096e5
406	9.882e5
406	6.246e4
406	0.000e0
406	0.000e0
406	1.174e6
407	6.052e5
407	0.000e0
407	0.000e0
407	9.759e5
407	3.348e5
407	0.000e0
407	0.000e0
407	1.111e6
407	8.909e5
407	7.373e4
407	8.294e4
408	0.000e0
408	0.000e0
408	5.345e5
408	1.329e6
408	3.994e4
408	0.000e0
409	0.000e0
409	1.223e6
410	5.130e5
410	0.000e0
410	0.000e0
411	1.843e4
411	9.554e5
411	4.301e4
411	0.000e0
413	0.000e0
413	1.350e6
414	1.465e6
414	9.492e5
414	1.679e6
414	6.001e5
414	1.606e6
414	9.523e4
414	0.000e0
414	2.796e5
414	4.301e4
414	5.591e5
414	6.369e5
414	1.331e4
415	1.065e5
415	2.014e6
415	2.380e6
415	1.099e6
415	3.174e5
415	1.481e6
415	5.530e4
415	1.434e4
415	5.120e3
415	0.000e0
415	0.000e0
415	1.961e6
415	2.673e5
416	0.000e0
417	0.000e0
417	1.072e6
417	9.902e5
417	1.638e4
418	0.000e0
418	0.000e0
418	4.219e5
418	1.126e4
419	0.000e0
422	0.000e0
422	1.282e6
422	1.228e6
422	1.638e5
422	3.534e6
422	1.247e6
422	3.526e6
422	7.888e6
422	8.614e6
422	8.332e6
422	1.246e7
422	9.795e6
422	9.047e6
423	1.043e7
423	1.160e7
423	9.052e6
423	9.347e6
423	4.950e6
423	6.196e6
423	2.324e6
423	3.991e6
423	3.842e6
423	1.731e6
423	2.553e6
423	1.713e6
424	5.810e6
424	5.275e6
424	1.430e6
424	2.048e5
424	0.000e0
424	1.218e6
424	1.925e5
424	0.000e0
424	6.093e5
424	1.280e6
424	2.011e6
424	9.421e4
425	0.000e0
426	0.000e0
426	2.970e5
426	6.492e5
426	8.192e3
426	0.000e0
429	0.000e0
429	6.103e5
429	3.471e5
429	1.249e5
429	0.000e0
429	2.576e6
429	5.676e6
429	2.223e6
429	5.533e6
430	3.135e6
430	3.354e6
430	5.835e6
430	4.104e6
430	1.653e6
430	8.991e5
430	5.278e6
430	3.929e6
430	2.770e6
430	1.235e6
430	4.871e6
430	4.480e6
430	9.452e5
431	3.584e4
431	1.997e5
431	7.842e6
431	8.233e5
431	1.024e3
431	0.000e0
431	0.000e0
431	4.987e5
431	1.343e6
431	1.102e6
431	2.970e4
432	0.000e0
439	0.000e0
440	1.086e6
440	4.137e5
440	2.600e6
440	1.134e6
440	4.731e5
440	9.216e3
440	2.199e6
440	3.649e6
440	1.469e6
440	1.162e6
440	3.820e5
440	0.000e0
441	0.000e0
441	1.396e6
442	3.113e5
442	0.000e0
443	0.000e0
443	2.089e6
443	1.843e5
443	0.000e0
444	0.000e0
445	5.028e5
445	2.324e5
445	0.000e0
445	0.000e0
445	1.408e6
445	1.290e5
445	0.000e0
448	0.000e0
448	5.980e5
448	2.273e5
448	0.000e0
448	0.000e0
448	1.618e6
448	1.312e6
448	8.868e5
448	6.697e5
448	2.585e6
449	6.183e6
449	1.785e6
449	6.236e6
449	6.314e6
449	1.702e6
449	5.462e6
449	7.656e6
449	1.519e7
449	2.051e7
449	9.401e6
449	3.693e6
449	2.886e6
450	1.504e6
450	3.026e6
450	3.060e6
450	1.127e6
450	3.104e6
450	1.986e6
450	6.625e5
450	3.686e4
450	7.721e5
450	9.288e5
450	3.686e4
450	0.000e0
450	1.962e6
451	1.021e6
451	1.331e4
451	0.000e0
451	7.270e4
451	2.499e5
451	5.642e5
451	1.126e4
451	0.000e0
453	0.000e0
453	5.642e5
453	6.134e5
453	7.188e5
453	2.000e6
453	1.696e6
453	6.718e6
453	2.214e6
453	5.619e6
453	1.397e7
454	2.515e7
454	2.932e7
454	3.620e7
454	4.455e7
454	4.793e7
454	3.636e7
454	4.205e7
454	5.113e7
454	4.460e7
454	3.997e7
454	3.254e7
454	3.958e7
455	3.103e7
455	2.339e7
455	1.587e7
455	1.991e7
455	1.570e7
455	1.288e7
455	1.057e7
455	1.470e7
455	8.975e6
455	2.747e6
455	1.748e6
455	1.032e6
455	1.946e5
456	2.643e6
456	4.198e6
456	2.849e6
456	2.045e6
456	9.032e5
456	1.800e6
456	1.165e6
456	5.734e4
456	0.000e0
456	0.000e0
457	1.024e4
457	0.000e0
458	0.000e0
458	2.048e3
458	0.000e0
459	0.000e0
459	6.144e3
459	0.000e0
461	0.000e0
461	5.734e5
461	4.792e5
461	0.000e0
461	0.000e0
461	4.280e5
461	1.976e5
462	0.000e0
462	0.000e0
462	6.676e5
462	2.515e6
462	1.167e6
462	1.871e6
462	1.884e6
462	3.598e6
462	6.978e6
462	2.636e6
462	9.481e6
462	1.494e7
463	1.200e7
463	2.993e7
463	3.604e7
463	3.908e7
463	4.228e7
463	3.934e7
463	4.166e7
463	4.708e7
463	5.633e7
463	4.531e7
463	3.677e7
463	2.852e7
463	3.114e7
464	1.909e7
464	1.998e7
464	1.376e7
464	1.438e7
464	1.815e7
464	1.265e7
464	1.409e7
464	1.167e7
464	1.096e7
464	5.453e6
464	2.859e6
464	7.135e6
465	3.285e6
465	5.802e6
465	1.142e6
465	4.407e6
465	2.185e6
465	4.489e6
465	4.964e6
465	3.395e6
465	4.064e6
465	1.701e6
465	2.454e6
465	9.247e5
465	8.735e5
466	2.199e6
466	1.516e5
466	0.000e0
466	6.451e4
466	8.632e5
466	1.055e5
466	0.000e0
466	2.048e3
466	6.963e4
466	1.059e6
466	2.356e6
466	1.884e5
467	0.000e0
467	0.000e0
467	8.735e5
467	1.311e5
467	4.096e3
467	0.000e0
467	0.000e0
467	7.168e3
467	0.000e0
468	0.000e0
468	1.024e3
468	0.000e0
469	0.000e0
470	6.154e5
470	4.925e5
470	3.072e3
470	0.000e0
470	0.000e0
470	1.507e6
470	1.516e5
470	6.717e5
470	2.274e6
470	3.057e6
471	3.088e6
471	1.316e6
471	4.017e6
471	6.337e6
471	1.547e7
471	1.780e7
471	2.925e7
471	3.160e7
471	5.213e7
471	5.859e7
471	5.967e7
471	7.200e7
472	7.621e7
472	8.056e7
472	7.066e7
472	6.919e7
472	6.193e7
472	5.018e7
472	3.219e7
472	4.300e7
472	3.713e7
472	1.595e7
472	1.811e7
472	2.739e7
473	2.334e7
473	1.162e7
473	8.467e6
473	6.954e6
473	6.799e6
473	5.014e6
473	3.065e6
473	3.915e6
473	1.302e6
473	1.192e6
473	1.180e6
473	3.707e5
473	1.331e4
474	3.174e4
474	1.719e6
474	1.526e5
474	2.253e4
474	1.638e4
474	1.946e4
474	0.000e0
474	9.216e3
474	1.741e4
474	0.000e0
474	7.649e5
474	8.356e5
475	3.482e4
475	1.024e3
475	1.024e4
475	4.096e3
475	0.000e0
475	0.000e0
475	5.120e3
475	0.000e0
476	0.000e0
476	2.048e3
476	4.096e3
476	1.024e3
476	1.024e3
476	0.000e0
477	0.000e0
477	7.168e3
477	0.000e0
478	0.000e0
478	1.126e4
478	1.522e6
478	9.421e4
478	5.376e5
478	4.628e5
478	5.181e5
478	1.248e6
478	4.813e4
478	0.000e0
479	0.000e0
480	1.312e6
480	2.703e5
480	0.000e0
482	0.000e0
482	1.204e6
482	6.277e5
482	8.192e3
482	1.198e5
482	7.834e5
482	7.864e5
482	2.345e5
483	1.592e6
483	7.782e4
483	0.000e0
483	9.759e5
483	4.137e5
483	0.000e0
484	0.000e0
484	7.414e5
484	5.734e4
484	0.000e0
484	0.000e0
484	8.387e5
484	4.813e4
484	0.000e0
485	0.000e0
485	3.195e5
485	1.072e6
485	3.994e4
485	0.000e0
489	0.000e0
489	3.482e5
489	1.751e5
489	0.000e0
492	0.000e0
492	1.260e5
492	2.877e5
492	0.000e0
492	0.000e0
492	5.765e5
493	1.068e6
493	2.458e4
493	0.000e0
496	0.000e0
497	5.356e5
497	5.837e4
497	0.000e0
498	0.000e0
498	1.057e6
498	3.584e5
498	0.000e0
498	0.000e0
498	9.513e5
498	1.350e6
498	7.107e5
498	1.126e4
498	9.206e5
499	3.820e5
499	1.640e6
499	7.270e4
499	0.000e0
500	0.000e0
500	5.775e5
500	8.192e4
501	0.000e0
507	0.000e0
507	1.024e3
507	1.906e6
507	1.280e5
507	0.000e0
513	0.000e0
513	1.117e6
513	2.601e5
513	0.000e0
524	0.000e0
524	3.809e5
524	1.454e5
525	0.000e0
529	0.000e0
529	5.018e4
529	5.560e5
529	1.536e4
530	0.000e0
545	0.000e0
546	1.659e5
546	1.697e6
546	2.540e5
546	1.679e5
546	4.475e5
546	4.485e5
546	0.000e0
548	0.000e0
548	7.168e3
548	0.000e0
567	0.000e0
567	1.393e5
567	6.636e5
567	1.638e4
567	0.000e0
567	0.000e0
567	5.089e5
567	3.082e5
567	0.000e0
569	0.000e0
569	1.532e6
569	3.082e5
569	0.000e0
571	0.000e0
571	4.096e3
572	6.164e5
572	2.150e4
572	0.000e0
572	0.000e0
572	2.478e5
572	3.256e5
572	4.741e5
573	2.417e5
573	0.000e0
573	2.816e5
573	8.858e5
573	6.554e4
573	0.000e0
573	5.100e5
573	3.584e4
573	1.823e5
573	7.680e4
573	0.000e0
574	0.000e0
574	5.704e5
574	7.270e4
574	2.642e5
574	4.127e5
574	0.000e0
574	0.000e0
575	7.557e5
575	9.482e5
575	5.325e4
575	0.000e0
582	0.000e0
582	2.109e5
582	0.000e0
582	0.000e0
582	8.274e5
582	7.066e4
583	0.000e0
585	0.000e0
585	1.055e5
585	5.366e5
585	1.126e4
585	0.000e0
585	1.106e5
585	4.465e5
585	1.884e5
585	6.953e5
585	1.053e6
585	2.563e6
586	3.594e5
586	1.792e6
586	1.416e6
586	1.581e6
586	1.317e6
586	4.301e4
586	0.000e0
586	6.851e5
586	5.734e4
586	0.000e0
586	0.000e0
586	2.652e5
586	6.144e3
587	8.602e4
587	2.345e5
587	0.000e0
587	0.000e0
588	1.802e5
588	9.830e4
588	0.000e0
588	0.000e0
588	5.335e5
588	9.728e4
588	0.000e0
588	0.000e0
589	7.578e4
589	0.000e0
589	0.000e0
589	3.717e5
589	4.096e4
589	0.000e0
589	4.690e5
589	8.294e4
589	0.000e0
589	2.826e5
589	7.168e4
589	0.000e0
590	0.000e0
590	2.232e5
590	1.014e5
590	0.000e0
595	0.000e0
596	8.786e5
596	2.232e5
596	0.000e0
598	0.000e0
598	4.721e5
598	9.564e5
598	6.963e4
598	0.000e0
598	6.902e5
598	3.072e4
598	0.000e0
599	0.000e0
599	1.884e5
599	1.219e5
599	0.000e0
599	0.000e0
599	3.789e4
599	5.775e5
599	1.536e4
600	0.000e0
600	0.000e0
600	7.506e5
600	6.748e5
600	2.048e3
600	0.000e0
602	0.000e0
602	1.915e5
602	7.066e4
602	0.000e0
606	0.000e0
606	6.144e3
606	9.206e5
606	4.198e4
606	0.000e0
608	0.000e0
609	1.802e5
609	1.434e4
609	5.356e5
609	2.253e4
609	3.912e5
609	8.192e3
609	0.000e0
609	0.000e0
609	5.396e5
610	9.062e5
610	8.397e4
610	0.000e0
627	0.000e0
627	4.086e5
627	4.229e5
627	1.486e6
627	1.628e5
627	0.000e0
627	1.567e5
627	8.591e5
627	7.946e5
627	3.099e6
628	3.489e6
628	1.427e6
628	1.312e6
628	2.855e6
628	4.895e5
628	0.000e0
628	3.379e4
628	1.638e4
628	0.000e0
629	0.000e0
629	8.192e3
629	0.000e0
629	1.812e5
629	2.458e4
629	1.004e5
629	9.277e5
629	3.287e5
629	6.400e5
629	5.837e5
629	3.072e3
630	0.000e0
632	0.000e0
632	4.403e4
632	3.584e5
632	1.024e3
632	0.000e0
639	0.000e0
639	5.202e5
639	1.055e5
639	0.000e0
644	0.000e0
644	2.314e5
644	0.000e0
656	0.000e0
656	2.079e5
656	2.836e5
657	5.315e5
657	6.666e5
657	5.806e5
657	7.987e4
657	5.949e5
657	1.536e4
657	0.000e0
657	1.311e5
657	1.022e6
657	3.379e4
657	0.000e0
664	0.000e0
664	9.892e5
664	9.216e4
664	0.000e0
670	0.000e0
670	1.751e5
670	0.000e0
671	0.000e0
671	1.034e6
671	5.530e4
671	0.000e0
671	2.785e5
671	1.393e5
671	0.000e0
673	0.000e0
673	2.406e5
673	7.373e4
673	0.000e0
674	0.000e0
674	2.222e5
674	5.304e5
674	4.413e5
674	7.168e3
674	0.000e0
688	0.000e0
688	4.157e5
688	4.792e5
688	1.024e3
688	0.000e0
690	0.000e0
690	6.134e5
690	5.222e4
690	0.000e0
702	0.000e0
702	3.707e5
702	3.635e5
702	0.000e0
702	0.000e0
702	9.318e4
703	2.130e5
703	5.222e4
703	0.000e0
703	0.000e0
703	6.062e5
703	2.939e5
704	0.000e0
704	9.216e4
704	0.000e0
704	1.249e5
704	4.454e5
704	4.096e3
704	0.000e0
704	0.000e0
704	1.021e6
704	7.148e5
704	6.144e3
704	0.000e0
705	0.000e0
705	7.148e5
705	1.321e5
705	0.000e0
714	0.000e0
714	1.925e5
714	6.154e5
714	9.830e4
714	0.000e0
724	0.000e0
724	4.915e4
725	8.090e4
725	0.000e0
725	5.714e5
725	9.626e4
725	0.000e0
738	0.000e0
738	5.478e5
738	2.386e5
738	0.000e0
742	0.000e0
742	8.294e4
742	1.997e5
742	0.000e0
744	0.000e0
744	2.376e5
744	2.642e5
744	0.000e0
744	5.755e5
744	4.403e4
744	0.000e0
745	0.000e0
745	1.126e5
745	3.072e3
745	0.000e0
757	0.000e0
757	1.516e5
757	0.000e0
770	0.000e0
770	6.758e4
770	4.813e5
770	5.120e3
770	0.000e0
770	0.000e0
771	1.004e5
771	1.024e3
771	1.516e5
771	7.168e3
771	6.717e5
771	3.758e5
771	0.000e0
771	0.000e0
771	5.683e5
771	4.198e4
771	9.964e5
772	1.608e5
772	0.000e0
772	1.069e6
772	3.932e5
772	0.000e0
772	1.065e5
772	5.837e5
772	1.024e4
772	0.000e0
772	0.000e0
772	4.280e5
773	1.403e5
773	1.130e6
773	6.042e4
773	0.000e0
774	0.000e0
774	6.308e5
774	1.280e5
774	0.000e0
774	3.482e4
774	1.024e3
774	0.000e0
784	0.000e0
784	6.246e4
785	4.700e5
785	7.168e3
785	0.000e0
785	0.000e0
786	6.584e5
786	4.936e5
786	0.000e0
793	0.000e0
793	5.356e5
793	4.823e5
793	9.523e5
794	1.290e6
794	2.550e5
794	1.087e6
794	6.164e5
794	6.031e5
794	7.158e5
794	9.155e5
794	4.393e5
794	0.000e0
794	0.000e0
794	8.714e5
794	1.434e5
795	0.000e0
795	0.000e0
795	1.434e5
795	8.397e4
795	9.318e4
795	6.246e4
796	0.000e0
796	0.000e0
796	4.311e5
796	1.341e5
796	0.000e0
810	0.000e0
810	4.096e4
810	1.055e5
810	0.000e0
811	0.000e0
811	2.816e5
811	7.199e5
811	1.280e5
811	2.304e5
811	1.341e6
811	1.457e6
811	1.011e6
811	1.933e6
811	1.546e6
812	2.307e6
812	2.244e6
812	5.306e6
812	3.070e6
812	1.421e6
812	1.884e6
812	3.545e6
812	3.128e6
812	8.305e5
812	2.847e5
812	1.761e5
812	8.817e5
813	1.241e6
813	3.144e5
813	1.438e6
813	6.984e5
813	2.970e4
813	6.646e5
813	6.205e5
813	7.168e4
813	0.000e0
813	0.000e0
813	4.096e3
813	5.059e5
813	1.823e5
814	8.028e5
814	1.231e6
814	3.451e5
814	3.574e5
814	7.465e5
814	7.055e5
814	1.741e4
814	0.000e0
814	0.000e0
814	3.461e5
815	2.355e4
815	0.000e0
815	0.000e0
815	7.465e5
815	3.686e4
815	0.000e0
815	2.458e4
815	0.000e0
815	0.000e0
816	1.475e5
816	1.343e6
816	1.280e5
816	0.000e0
836	0.000e0
836	3.062e5
836	1.034e5
836	0.000e0
843	0.000e0
843	3.052e5
843	7.547e5
843	1.329e6
844	1.034e5
844	3.277e5
844	1.475e6
844	2.458e5
844	1.709e6
844	8.960e5
844	2.796e5
844	0.000e0
844	6.963e4
844	1.843e5
844	7.793e5
844	5.530e5
845	1.229e5
845	0.000e0
845	5.212e5
845	3.041e5
845	0.000e0
845	0.000e0
845	5.663e5
845	3.379e4
845	0.000e0
846	0.000e0
846	3.799e5
846	4.506e4
846	0.000e0
847	0.000e0
847	7.168e3
847	0.000e0
855	0.000e0
855	1.004e5
855	4.096e3
855	0.000e0
855	1.165e6
855	1.163e6
855	4.096e4
855	0.000e0
855	0.000e0
855	3.348e5
855	5.120e4
855	0.000e0
856	0.000e0
856	1.055e5
856	4.352e5
856	2.048e3
856	1.229e5
856	3.492e5
856	5.673e5
856	4.096e3
856	0.000e0
856	0.000e0
856	7.250e5
857	3.502e5
857	1.812e5
857	0.000e0
857	0.000e0
857	1.065e5
857	0.000e0
857	0.000e0
857	3.789e4
857	1.126e5
857	1.341e5
857	1.956e5
857	1.331e4
858	1.468e6
858	2.720e6
858	1.358e6
858	1.451e6
858	4.146e6
858	3.013e6
858	1.741e6
858	1.208e6
858	1.325e6
858	1.382e5
858	4.772e5
858	4.063e6
858	1.650e6
859	6.984e5
859	1.034e5
859	1.997e5
859	6.083e5
859	7.813e5
859	2.153e6
859	1.752e6
859	5.018e4
859	7.168e4
859	3.164e5
859	1.075e5
859	0.000e0
860	4.178e5
860	1.188e5
860	4.096e4
860	0.000e0
860	4.608e4
860	5.734e5
860	8.284e5
860	1.843e5
860	0.000e0
860	6.308e5
860	1.147e5
860	0.000e0
861	0.000e0
861	4.680e5
861	1.812e5
861	0.000e0
861	4.536e5
861	6.021e5
861	5.120e3
861	2.877e5
861	1.659e5
861	2.324e5
861	4.813e4
861	1.434e5
861	2.360e6
862	8.479e5
862	1.587e6
862	9.267e5
862	1.816e6
862	2.216e6
862	2.982e6
862	1.789e6
862	1.127e6
862	9.421e5
862	1.231e6
862	7.864e5
862	9.482e5
863	6.328e5
863	2.048e5
863	2.017e5
863	6.349e5
863	1.382e6
863	4.035e5
863	6.789e5
863	6.871e5
863	1.210e6
863	1.289e6
863	1.649e5
863	0.000e0
864	0.000e0
864	9.830e4
864	5.386e5
864	7.404e5
864	1.331e5
864	6.922e5
864	1.380e6
864	3.789e4
864	0.000e0
864	0.000e0
864	2.540e5
865	5.018e5
865	6.472e5
865	1.434e4
865	0.000e0
865	3.543e5
865	3.164e5
865	0.000e0
869	0.000e0
869	4.291e5
869	2.765e4
869	0.000e0
870	0.000e0
870	1.505e5
870	4.444e5
870	8.192e4
870	0.000e0
871	1.280e5
871	1.997e5
871	0.000e0
871	0.000e0
871	1.311e5
871	0.000e0
871	0.000e0
871	6.144e3
871	6.656e4
871	4.710e4
872	1.966e5
872	0.000e0
873	0.000e0
873	8.223e5
873	4.608e4
873	0.000e0
874	0.000e0
874	2.836e5
874	5.018e4
874	0.000e0
876	0.000e0
876	3.338e5
876	1.700e5
876	0.000e0
884	0.000e0
884	1.208e5
884	5.325e4
884	0.000e0
890	0.000e0
890	1.434e4
890	8.602e4
890	0.000e0
910	0.000e0
910	1.751e5
911	7.475e4
911	0.000e0
914	0.000e0
915	9.830e4
915	2.560e4
915	0.000e0
923	0.000e0
924	6.656e5
924	8.684e5
924	1.843e4
924	0.000e0
924	0.000e0
924	1.321e5
924	5.427e4
924	0.000e0
924	0.000e0
924	1.024e3
925	1.638e4
925	0.000e0
925	0.000e0
925	6.892e5
925	5.796e5
926	1.997e5
926	1.031e6
926	2.611e5
926	5.601e5
926	8.970e5
926	1.894e5
926	5.222e4
926	1.024e4
926	0.000e0
926	0.000e0
927	1.597e5
927	1.495e5
927	0.000e0
927	0.000e0
927	1.833e5
927	1.556e5
927	0.000e0
928	0.000e0
928	4.239e5
928	1.731e5
928	8.192e4
928	7.025e5
928	2.048e4
928	0.000e0
928	0.000e0
928	1.628e5
929	2.734e5
929	4.803e5
929	2.775e5
929	2.223e6
929	4.669e5
929	4.598e5
929	1.117e6
929	3.891e5
929	1.751e5
929	6.021e5
929	2.616e6
929	3.082e5
929	0.000e0
930	0.000e0
930	1.710e5
930	2.785e5
930	7.762e5
930	6.861e4
930	0.000e0
930	1.382e5
930	2.765e4
930	3.041e5
930	3.482e4
931	1.946e4
931	3.246e5
931	4.096e3
931	0.000e0
932	0.000e0
932	9.728e4
932	0.000e0
939	0.000e0
939	1.393e5
940	6.595e5
940	1.085e5
940	0.000e0
940	3.584e4
940	2.048e3
940	3.379e4
940	1.208e5
940	7.086e5
940	1.679e5
940	1.567e5
940	0.000e0
940	1.095e6
941	1.591e6
941	3.901e5
941	2.262e6
941	2.781e6
941	6.091e6
941	8.500e6
941	1.081e7
941	2.013e7
941	2.925e7
941	4.647e7
941	6.554e7
941	9.800e7
941	1.342e8
942	1.342e8
942	1.342e8
942	1.342e8
942	1.342e8
942	1.342e8
942	1.342e8
942	1.342e8
942	1.342e8
942	1.271e8
942	1.226e8
942	1.125e8
942	9.529e7
943	1.044e8
943	8.947e7
943	9.318e7
943	1.018e8
943	9.474e7
943	1.102e8
943	7.870e7
943	6.305e7
943	5.942e7
943	5.864e7
943	4.734e7
943	3.908e7
944	4.171e7
944	3.384e7
944	3.505e7
944	3.527e7
944	4.272e7
944	4.633e7
944	3.378e7
944	2.524e7
944	1.587e7
944	1.836e7
944	1.823e7
944	1.262e7
944	1.166e7
945	1.494e7
945	1.008e7
945	8.956e6
945	1.105e7
945	1.045e7
945	1.238e7
945	1.031e7
945	4.848e6
945	4.923e6
945	1.881e6
945	3.779e6
945	4.019e6
946	2.305e6
946	1.957e6
946	2.713e6
946	1.937e6
946	2.213e6
946	2.239e6
946	1.164e6
946	4.639e5
946	1.428e6
946	7.025e5
946	3.205e5
946	1.290e6
946	3.287e5
947	3.553e5
947	1.182e6
947	2.775e5
947	4.700e5
947	5.007e5
947	3.850e5
947	6.246e5
947	1.679e5
947	1.741e4
947	1.823e5
947	1.188e5
947	3.277e4
948	1.741e4
948	0.000e0
948	1.741e4
948	1.126e4
948	5.018e4
948	1.444e5
948	1.229e4
948	2.048e3
948	2.253e4
948	2.355e4
948	1.331e4
948	4.004e5
949	7.905e5
949	5.325e4
949	9.216e3
949	0.000e0
949	0.000e0
949	3.072e3
949	0.000e0
950	7.168e3
950	0.000e0
950	0.000e0
950	1.024e3
950	0.000e0
950	0.000e0
950	3.072e3
950	0.000e0
951	0.000e0
951	9.216e3
951	2.048e4
951	2.048e3
951	0.000e0
952	0.000e0
952	1.024e3
952	0.000e0
953	0.000e0
953	1.024e3
954	0.000e0
954	0.000e0
954	3.256e5
954	3.625e5
954	4.096e3
954	0.000e0
954	0.000e0
954	3.891e5
954	1.608e5
954	3.072e3
955	0.000e0
956	0.000e0
956	9.216e3
956	2.437e5
956	5.120e3
956	0.000e0
956	0.000e0
956	3.072e3
956	0.000e0
958	0.000e0
958	2.273e5
958	8.724e5
958	3.379e4
958	0.000e0
959	0.000e0
959	1.198e5
960	2.253e5
960	0.000e0
963	0.000e0
964	5.704e5
964	5.263e5
964	4.823e5
964	2.253e5
964	0.000e0
964	1.338e6
964	3.338e5
964	1.219e5
964	3.441e5
964	1.024e3
964	0.000e0
965	0.000e0
965	3.932e5
965	4.915e4
965	0.000e0
965	0.000e0
965	3.502e5
965	1.475e5
966	0.000e0
966	0.000e0
966	4.506e4
966	1.229e5
966	0.000e0
973	0.000e0
973	1.004e6
973	4.301e5
973	0.000e0
973	6.277e5
973	3.860e5
973	0.000e0
974	0.000e0
974	7.404e5
974	7.270e4
974	0.000e0
975	0.000e0
975	1.126e6
976	2.017e5
976	0.000e0
978	0.000e0
978	1.024e3
978	0.000e0
980	0.000e0
980	2.458e4
980	2.038e5
980	5.274e5
980	8.294e4
980	1.741e4
980	0.000e0
989	0.000e0
989	5.325e5
989	2.355e4
989	0.000e0
993	0.000e0
994	4.997e5
994	2.714e5
994	0.000e0
995	0.000e0
995	4.086e5
995	1.014e5
995	0.000e0
995	0.000e0
995	2.683e5
995	1.321e5
995	0.000e0
995	0.000e0
996	1.034e5
996	3.072e4
996	0.000e0
997	0.000e0
997	2.939e5
997	8.192e3
997	0.000e0
1000	0.000e0
1000	5.038e5
1000	1.946e4
1000	1.065e5
1000	2.386e5
1000	0.000e0
1012	0.000e0
1013	3.768e5
1013	2.324e5
1013	0.000e0
1013	0.000e0
1013	4.833e5
1013	1.144e6
1013	9.882e5
1013	1.618e5
1013	2.499e5
1013	0.000e0
1014	0.000e0
1014	7.270e4
1014	9.144e5
1014	1.331e5
1014	0.000e0
1014	0.000e0
1014	2.744e5
1014	1.741e5
1014	0.000e0
1015	0.000e0
1015	9.011e5
1015	4.444e5
1015	2.263e5
1015	7.291e5
1015	2.662e4
1015	0.000e0
1023	0.000e0
1023	1.853e5
1023	6.042e4
1023	0.000e0
1027	0.000e0
1027	3.604e5
1027	7.270e4
1027	0.000e0
1029	0.000e0
1029	5.222e4
1029	2.048e3
1029	0.000e0
1032	0.000e0
1032	8.806e4
1032	3.686e4
1032	0.000e0
1039	0.000e0
1039	6.943e5
1040	6.246e4
[truncated: 426 more rows]
