# Supplementary material for: A simple method for developing lysine targeted covalent protein reagents
Source: Nat Commun. 2023 Dec 1;14:7933. doi: 10.1038/s41467-023-42632-5 (PMC10692228; doi:10.1038/s41467-023-42632-5)
Supplement: Supplementary file 4 — Source data [file 41467_2023_42632_MOESM4_ESM.zip › Source Data/Figure 2D/Pep3meth crude chromtogram.txt]

0.00000	-966
0.00167	-1992
0.00333	-2947
0.00500	-3864
0.00667	-4808
0.00833	-5732
0.01000	-6952
0.01167	-8033
0.01333	-9454
0.01500	-10723
0.01667	-11958
0.01833	-13138
0.02000	-14382
0.02167	-15264
0.02333	-16227
0.02500	-17112
0.02667	-17948
0.02833	-18700
0.03000	-19620
0.03167	-20232
0.03333	-21066
0.03500	-21739
0.03667	-22246
0.03833	-22704
0.04000	-23464
0.04167	-24147
0.04333	-24801
0.04500	-25649
0.04667	-26376
0.04833	-26918
0.05000	-27298
0.05167	-27735
0.05333	-28125
0.05500	-28860
0.05667	-29655
0.05833	-30396
0.06000	-31142
0.06167	-31876
0.06333	-32240
0.06500	-32693
0.06667	-33093
0.06833	-33293
0.07000	-33700
0.07167	-34043
0.07333	-34141
0.07500	-34646
0.07667	-35206
0.07833	-35626
0.08000	-36376
0.08167	-37216
0.08333	-37748
0.08500	-38692
0.08667	-39201
0.08833	-39600
0.09000	-39935
0.09167	-40222
0.09333	-40284
0.09500	-40782
0.09667	-41248
0.09833	-41768
0.10000	-42221
0.10167	-42838
0.10333	-43173
0.10500	-43390
0.10667	-43738
0.10833	-44266
0.11000	-44519
0.11167	-45061
0.11333	-45859
0.11500	-46469
0.11667	-46729
0.11833	-46999
0.12000	-47341
0.12167	-47168
0.12333	-47220
0.12500	-47662
0.12667	-48064
0.12833	-47855
0.13000	-47999
0.13167	-47875
0.13333	-47393
0.13500	-46949
0.13667	-46828
0.13833	-46843
0.14000	-46876
0.14167	-47150
0.14333	-47339
0.14500	-47905
0.14667	-47879
0.14833	-48020
0.15000	-48162
0.15167	-48280
0.15333	-48094
0.15500	-48335
0.15667	-48331
0.15833	-48293
0.16000	-48340
0.16167	-48229
0.16333	-48271
0.16500	-48555
0.16667	-48483
0.16833	-48441
0.17000	-48526
0.17167	-48216
0.17333	-47711
0.17500	-47365
0.17667	-46912
0.17833	-46705
0.18000	-46467
0.18167	-46325
0.18333	-46357
0.18500	-46298
0.18667	-45754
0.18833	-45420
0.19000	-44864
0.19167	-44282
0.19333	-43733
0.19500	-43166
0.19667	-42626
0.19833	-42352
0.20000	-41840
0.20167	-41692
0.20333	-41734
0.20500	-41422
0.20667	-41076
0.20833	-41022
0.21000	-40256
0.21167	-39657
0.21333	-39476
0.21500	-39042
0.21667	-38629
0.21833	-38780
0.22000	-38804
0.22167	-38518
0.22333	-38692
0.22500	-38452
0.22667	-38244
0.22833	-37817
0.23000	-37596
0.23167	-36909
0.23333	-36567
0.23500	-35973
0.23667	-35710
0.23833	-35242
0.24000	-35189
0.24167	-34888
0.24333	-34709
0.24500	-34548
0.24667	-34489
0.24833	-34257
0.25000	-34213
0.25167	-33995
0.25333	-33888
0.25500	-33720
0.25667	-33308
0.25833	-32869
0.26000	-32610
0.26167	-31718
0.26333	-30971
0.26500	-30599
0.26667	-30151
0.26833	-29605
0.27000	-29572
0.27167	-29399
0.27333	-28869
0.27500	-28559
0.27667	-28281
0.27833	-27835
0.28000	-27551
0.28167	-27695
0.28333	-27607
0.28500	-27501
0.28667	-27659
0.28833	-27805
0.29000	-27508
0.29167	-27348
0.29333	-26981
0.29500	-26369
0.29667	-25512
0.29833	-24934
0.30000	-24161
0.30167	-23978
0.30333	-23887
0.30500	-23938
0.30667	-24061
0.30833	-24445
0.31000	-24221
0.31167	-24062
0.31333	-23902
0.31500	-23747
0.31667	-23434
0.31833	-23342
0.32000	-23004
0.32167	-22801
0.32333	-22336
0.32500	-21932
0.32667	-21571
0.32833	-21509
0.33000	-21200
0.33167	-21230
0.33333	-21146
0.33500	-21300
0.33667	-21383
0.33833	-21629
0.34000	-21554
0.34167	-21606
0.34333	-21228
0.34500	-21026
0.34667	-20598
0.34833	-20257
0.35000	-19980
0.35167	-19901
0.35333	-19460
0.35500	-19385
0.35667	-19179
0.35833	-18771
0.36000	-18165
0.36167	-17601
0.36333	-16768
0.36500	-15736
0.36667	-14856
0.36833	-14172
0.37000	-13299
0.37167	-12421
0.37333	-11847
0.37500	-10699
0.37667	-9205
0.37833	-7690
0.38000	-5888
0.38167	-3608
0.38333	-1505
0.38500	1025
0.38667	4088
0.38833	7469
0.39000	11582
0.39167	16851
0.39333	23146
0.39500	31032
0.39667	41828
0.39833	55778
0.40000	74104
0.40167	98440
0.40333	129835
0.40500	168679
0.40667	215943
0.40833	271055
0.41000	332603
0.41167	399293
0.41333	469651
0.41500	542023
0.41667	615696
0.41833	691171
0.42000	768742
0.42167	849250
0.42333	933628
0.42500	1022622
0.42667	1115176
0.42833	1210134
0.43000	1304666
0.43167	1395426
0.43333	1477780
0.43500	1547939
0.43667	1602145
0.43833	1638232
0.44000	1654160
0.44167	1650171
0.44333	1626639
0.44500	1584675
0.44667	1526004
0.44833	1453500
0.45000	1369304
0.45167	1276437
0.45333	1178062
0.45500	1077082
0.45667	975893
0.45833	877167
0.46000	783253
0.46167	696327
0.46333	618900
0.46500	554200
0.46667	507035
0.46833	484227
0.47000	494265
0.47167	546711
0.47333	649231
0.47500	801783
0.47667	990648
0.47833	1185789
0.48000	1338780
0.48167	1390400
0.48333	1283494
0.48500	979072
0.48667	468366
0.48833	-220911
0.49000	-1030596
0.49167	-1885109
0.49333	-2708456
0.49500	-3439632
0.49667	-4039516
0.49833	-4490426
0.50000	-4791392
0.50167	-4951438
0.50333	-4984098
0.50500	-4905991
0.50667	-4737690
0.50833	-4503773
0.51000	-4230678
0.51167	-3942744
0.51333	-3657807
0.51500	-3382616
0.51667	-3112678
0.51833	-2836210
0.52000	-2540155
0.52167	-2214176
0.52333	-1855072
0.52500	-1467809
0.52667	-1062710
0.52833	-652448
0.53000	-250150
0.53167	132542
0.53333	486960
0.53500	806211
0.53667	1084273
0.53833	1315586
0.54000	1494591
0.54167	1616304
0.54333	1678213
0.54500	1683001
0.54667	1639219
0.54833	1560867
0.55000	1463284
0.55167	1358507
0.55333	1248707
0.55500	1125719
0.55667	973695
0.55833	775640
0.56000	522010
0.56167	217030
0.56333	-120676
0.56500	-463951
0.56667	-783514
0.56833	-1056589
0.57000	-1270474
0.57167	-1424229
0.57333	-1524551
0.57500	-1582206
0.57667	-1608327
0.57833	-1612759
0.58000	-1602149
0.58167	-1581364
0.58333	-1553669
0.58500	-1521019
0.58667	-1484520
0.58833	-1445499
0.59000	-1404376
0.59167	-1361722
0.59333	-1317774
0.59500	-1272996
0.59667	-1227379
0.59833	-1181404
0.60000	-1134939
0.60167	-1088541
0.60333	-1042264
0.60500	-996521
0.60667	-951052
0.60833	-906206
0.61000	-861999
0.61167	-818540
0.61333	-775636
0.61500	-733699
0.61667	-692909
0.61833	-653098
0.62000	-614200
0.62167	-576611
0.62333	-540313
0.62500	-504934
0.62667	-470543
0.62833	-437618
0.63000	-405675
0.63167	-374845
0.63333	-345333
0.63500	-317348
0.63667	-290604
0.63833	-265490
0.64000	-241580
0.64167	-219268
0.64333	-198207
0.64500	-178831
0.64667	-160240
0.64833	-143101
0.65000	-127141
0.65167	-112774
0.65333	-98888
0.65500	-87173
0.65667	-76718
0.65833	-67420
0.66000	-58954
0.66167	-52112
0.66333	-45357
0.66500	-39842
0.66667	-34860
0.66833	-30539
0.67000	-26912
0.67167	-24252
0.67333	-21463
0.67500	-19500
0.67667	-17901
0.67833	-16696
0.68000	-15542
0.68167	-15130
0.68333	-14559
0.68500	-14427
0.68667	-13919
0.68833	-13602
0.69000	-13121
0.69167	-12881
0.69333	-12504
0.69500	-12294
0.69667	-12310
0.69833	-12133
0.70000	-12006
0.70167	-11888
0.70333	-12159
0.70500	-12192
0.70667	-12374
0.70833	-12463
0.71000	-12704
0.71167	-12564
0.71333	-12594
0.71500	-12825
0.71667	-13103
0.71833	-13311
0.72000	-13820
0.72167	-14003
0.72333	-14063
0.72500	-14100
0.72667	-14055
0.72833	-13689
0.73000	-13612
0.73167	-13622
0.73333	-13554
0.73500	-13430
0.73667	-13408
0.73833	-13470
0.74000	-13458
0.74167	-13270
0.74333	-13289
0.74500	-13564
0.74667	-13604
0.74833	-13745
0.75000	-14131
0.75167	-14406
0.75333	-14213
0.75500	-13986
0.75667	-13728
0.75833	-13489
0.76000	-13358
0.76167	-13481
0.76333	-13928
0.76500	-14137
0.76667	-14339
0.76833	-14272
0.77000	-14213
0.77167	-13963
0.77333	-13923
0.77500	-13633
0.77667	-13590
0.77833	-13686
0.78000	-13688
0.78167	-13521
0.78333	-13759
0.78500	-13641
0.78667	-13286
0.78833	-12977
0.79000	-12810
0.79167	-12373
0.79333	-12192
0.79500	-12236
0.79667	-12185
0.79833	-12256
0.80000	-12477
0.80167	-12657
0.80333	-12584
0.80500	-12638
0.80667	-12333
0.80833	-11893
0.81000	-11590
0.81167	-11379
0.81333	-11147
0.81500	-10985
0.81667	-10992
0.81833	-10618
0.82000	-10444
0.82167	-10064
0.82333	-10077
0.82500	-9851
0.82667	-9776
0.82833	-9441
0.83000	-9610
0.83167	-9383
0.83333	-9422
0.83500	-9473
0.83667	-9714
0.83833	-9597
0.84000	-9606
0.84167	-9424
0.84333	-9205
0.84500	-9022
0.84667	-8895
0.84833	-8869
0.85000	-8987
0.85167	-9431
0.85333	-9604
0.85500	-9830
0.85667	-9769
0.85833	-9667
0.86000	-9234
0.86167	-8938
0.86333	-8571
0.86500	-8442
0.86667	-8368
0.86833	-8055
0.87000	-7803
0.87167	-7563
0.87333	-7243
0.87500	-6563
0.87667	-6480
0.87833	-6088
0.88000	-5537
0.88167	-4566
0.88333	-3802
0.88500	-2278
0.88667	-720
0.88833	965
0.89000	2524
0.89167	4404
0.89333	6046
0.89500	7782
0.89667	9569
0.89833	11295
0.90000	12848
0.90167	14489
0.90333	15818
0.90500	16832
0.90667	17659
0.90833	18141
0.91000	17834
0.91167	17580
0.91333	16824
0.91500	15679
0.91667	14583
0.91833	13507
0.92000	11857
0.92167	10475
0.92333	8957
0.92500	6998
0.92667	5400
0.92833	3983
0.93000	2383
0.93167	1069
0.93333	-37
0.93500	-1116
0.93667	-2096
0.93833	-2837
0.94000	-3588
0.94167	-3815
0.94333	-4538
0.94500	-5065
0.94667	-5471
0.94833	-5827
0.95000	-6711
0.95167	-6962
0.95333	-7353
0.95500	-7718
0.95667	-7939
0.95833	-7750
0.96000	-7625
0.96167	-7516
0.96333	-7486
0.96500	-7778
0.96667	-8184
0.96833	-8832
0.97000	-9165
0.97167	-9574
0.97333	-9627
0.97500	-9657
0.97667	-9547
0.97833	-9884
0.98000	-9925
0.98167	-10331
0.98333	-10669
0.98500	-10938
0.98667	-11043
0.98833	-11183
0.99000	-10876
0.99167	-10659
0.99333	-10708
0.99500	-10788
0.99667	-10979
0.99833	-11377
1.00000	-11676
1.00167	-11783
1.00333	-11547
1.00500	-11425
1.00667	-11061
1.00833	-10703
1.01000	-10329
1.01167	-10277
1.01333	-9918
1.01500	-10159
1.01667	-10380
1.01833	-10534
1.02000	-10617
1.02167	-10891
1.02333	-10724
1.02500	-10703
1.02667	-10985
1.02833	-11204
1.03000	-11898
1.03167	-12550
1.03333	-13344
1.03500	-13892
1.03667	-14557
1.03833	-14560
1.04000	-14818
1.04167	-14901
1.04333	-15188
1.04500	-15567
1.04667	-16153
1.04833	-16622
1.05000	-17386
1.05167	-17798
1.05333	-18277
1.05500	-18858
1.05667	-19503
1.05833	-19698
1.06000	-19935
1.06167	-20027
1.06333	-19969
1.06500	-20107
1.06667	-20288
1.06833	-20782
1.07000	-21051
1.07167	-21292
1.07333	-21296
1.07500	-21623
1.07667	-21681
1.07833	-22089
1.08000	-22567
1.08167	-22757
1.08333	-22863
1.08500	-23036
1.08667	-22924
1.08833	-22816
1.09000	-23155
1.09167	-23163
1.09333	-23193
1.09500	-23420
1.09667	-23588
1.09833	-23360
1.10000	-23486
1.10167	-23748
1.10333	-23805
1.10500	-23803
1.10667	-24284
1.10833	-24530
1.11000	-24720
1.11167	-24925
1.11333	-25219
1.11500	-25255
1.11667	-25462
1.11833	-25579
1.12000	-26036
1.12167	-26426
1.12333	-26918
1.12500	-27243
1.12667	-27443
1.12833	-27338
1.13000	-27349
1.13167	-27101
1.13333	-26907
1.13500	-26760
1.13667	-26817
1.13833	-26650
1.14000	-26625
1.14167	-26688
1.14333	-26848
1.14500	-26813
1.14667	-26835
1.14833	-26722
1.15000	-26611
1.15167	-26521
1.15333	-26291
1.15500	-26339
1.15667	-26536
1.15833	-26558
1.16000	-26515
1.16167	-26620
1.16333	-26395
1.16500	-26329
1.16667	-26382
1.16833	-26345
1.17000	-26518
1.17167	-26919
1.17333	-26883
1.17500	-26869
1.17667	-27129
1.17833	-27211
1.18000	-26800
1.18167	-26929
1.18333	-26917
1.18500	-26589
1.18667	-26049
1.18833	-26029
1.19000	-25641
1.19167	-25278
1.19333	-24894
1.19500	-24806
1.19667	-24414
1.19833	-24163
1.20000	-24004
1.20167	-24093
1.20333	-24065
1.20500	-24172
1.20667	-24138
1.20833	-24038
1.21000	-23661
1.21167	-23103
1.21333	-22776
1.21500	-22499
1.21667	-22250
1.21833	-22194
1.22000	-22502
1.22167	-22280
1.22333	-22270
1.22500	-22207
1.22667	-22272
1.22833	-21997
1.23000	-22215
1.23167	-22324
1.23333	-22626
1.23500	-22681
1.23667	-23057
1.23833	-23186
1.24000	-23422
1.24167	-23401
1.24333	-23556
1.24500	-23651
1.24667	-23914
1.24833	-24201
1.25000	-24631
1.25167	-25205
1.25333	-25573
1.25500	-25866
1.25667	-26217
1.25833	-26687
1.26000	-26951
1.26167	-27269
1.26333	-27595
1.26500	-27721
1.26667	-27714
1.26833	-27770
1.27000	-28016
1.27167	-28233
1.27333	-28628
1.27500	-28900
1.27667	-29336
1.27833	-29503
1.28000	-29644
1.28167	-29606
1.28333	-29760
1.28500	-29730
1.28667	-29954
1.28833	-30276
1.29000	-30716
1.29167	-31018
1.29333	-31258
1.29500	-31293
1.29667	-31206
1.29833	-31133
1.30000	-31023
1.30167	-30860
1.30333	-30726
1.30500	-30985
1.30667	-30926
1.30833	-30937
1.31000	-31166
1.31167	-31504
1.31333	-31427
1.31500	-31682
1.31667	-32015
1.31833	-32289
1.32000	-32372
1.32167	-32802
1.32333	-33029
1.32500	-33418
1.32667	-33466
1.32833	-33936
1.33000	-33853
1.33167	-34021
1.33333	-33747
1.33500	-33870
1.33667	-33642
1.33833	-34007
1.34000	-33978
1.34167	-34337
1.34333	-34245
1.34500	-34276
1.34667	-34030
1.34833	-33986
1.35000	-33781
1.35167	-33875
1.35333	-33978
1.35500	-33962
1.35667	-34040
1.35833	-33998
1.36000	-33997
1.36167	-33950
1.36333	-34033
1.36500	-34000
1.36667	-34280
1.36833	-34498
1.37000	-34747
1.37167	-34933
1.37333	-35331
1.37500	-35454
1.37667	-35464
1.37833	-35555
1.38000	-35830
1.38167	-35805
1.38333	-35823
1.38500	-35979
1.38667	-36114
1.38833	-35935
1.39000	-35916
1.39167	-36075
1.39333	-36161
1.39500	-36093
1.39667	-36265
1.39833	-36417
1.40000	-36438
1.40167	-36582
1.40333	-36683
1.40500	-36714
1.40667	-36651
1.40833	-36348
1.41000	-35932
1.41167	-35768
1.41333	-35496
1.41500	-35352
1.41667	-35577
1.41833	-35768
1.42000	-35725
1.42167	-35900
1.42333	-36049
1.42500	-35838
1.42667	-35868
1.42833	-35852
1.43000	-35658
1.43167	-35501
1.43333	-35621
1.43500	-35406
1.43667	-35537
1.43833	-35632
1.44000	-35710
1.44167	-35956
1.44333	-36388
1.44500	-36603
1.44667	-37054
1.44833	-37495
1.45000	-37568
1.45167	-37825
1.45333	-38091
1.45500	-38420
1.45667	-38637
1.45833	-39060
1.46000	-39265
1.46167	-39620
1.46333	-39821
1.46500	-40206
1.46667	-40341
1.46833	-40599
1.47000	-40650
1.47167	-40724
1.47333	-40551
1.47500	-41037
1.47667	-41258
1.47833	-41666
1.48000	-42072
1.48167	-42732
1.48333	-42702
1.48500	-43005
1.48667	-43132
1.48833	-43286
1.49000	-43432
1.49167	-43853
1.49333	-44323
1.49500	-44829
1.49667	-45115
1.49833	-45277
1.50000	-45326
1.50167	-45232
1.50333	-39902
1.50500	-18593
1.50667	4943
1.50833	30511
1.51000	58034
1.51167	77211
1.51333	66038
1.51500	52187
1.51667	36326
1.51833	18877
1.52000	4820
1.52167	5033
1.52333	5901
1.52500	7060
1.52667	8103
1.52833	9176
1.53000	10160
1.53167	11216
1.53333	11963
1.53500	12224
1.53667	12086
1.53833	11719
1.54000	11041
1.54167	10009
1.54333	9188
1.54500	8305
1.54667	7857
1.54833	7350
1.55000	7308
1.55167	7320
1.55333	7755
1.55500	7759
1.55667	7720
1.55833	7686
1.56000	7588
1.56167	7220
1.56333	6994
1.56500	6958
1.56667	6715
1.56833	6299
1.57000	6299
1.57167	6290
1.57333	6188
1.57500	6289
1.57667	6674
1.57833	6571
1.58000	6680
1.58167	6638
1.58333	6653
1.58500	6641
1.58667	6625
1.58833	6545
1.59000	6848
1.59167	6957
1.59333	7018
1.59500	7533
1.59667	8118
1.59833	8245
1.60000	8489
1.60167	8877
1.60333	8820
1.60500	8697
1.60667	9072
1.60833	9438
1.61000	9608
1.61167	10080
1.61333	10542
1.61500	10806
1.61667	11098
1.61833	11538
1.62000	11874
1.62167	12146
1.62333	12382
1.62500	12541
1.62667	12550
1.62833	12633
1.63000	12607
1.63167	12589
1.63333	12611
1.63500	12545
1.63667	12230
1.63833	11998
1.64000	11571
1.64167	11190
1.64333	10941
1.64500	10802
1.64667	10580
1.64833	10351
1.65000	10021
1.65167	9596
1.65333	9209
1.65500	8673
1.65667	8377
1.65833	7947
1.66000	7521
1.66167	6829
1.66333	6577
1.66500	6087
1.66667	5817
1.66833	5633
1.67000	5927
1.67167	5851
1.67333	6044
1.67500	6253
1.67667	6219
1.67833	5774
1.68000	5599
1.68167	5081
1.68333	4524
1.68500	4117
1.68667	4036
1.68833	3824
1.69000	3770
1.69167	3800
1.69333	3812
1.69500	3660
1.69667	3350
1.69833	3246
1.70000	3000
1.70167	2968
1.70333	2772
1.70500	2834
1.70667	2653
1.70833	2604
1.71000	2466
1.71167	2652
1.71333	2754
1.71500	2933
1.71667	3009
1.71833	3066
1.72000	2927
1.72167	2742
1.72333	2504
1.72500	2232
1.72667	1970
1.72833	1647
1.73000	1459
1.73167	1369
1.73333	1145
1.73500	1169
1.73667	1283
1.73833	1184
1.74000	1258
1.74167	1782
1.74333	1737
1.74500	1844
1.74667	2186
1.74833	2113
1.75000	1842
1.75167	1986
1.75333	1870
1.75500	1671
1.75667	1621
1.75833	1584
1.76000	1257
1.76167	1245
1.76333	1239
1.76500	1356
1.76667	1459
1.76833	1698
1.77000	1672
1.77167	1651
1.77333	1491
1.77500	1183
1.77667	1128
1.77833	1112
1.78000	1105
1.78167	1275
1.78333	1558
1.78500	1539
1.78667	1663
1.78833	1709
1.79000	1555
1.79167	1732
1.79333	1820
1.79500	2023
1.79667	2131
1.79833	2333
1.80000	2058
1.80167	2216
1.80333	1929
1.80500	1815
1.80667	1686
1.80833	1605
1.81000	1145
1.81167	1264
1.81333	1095
1.81500	1156
1.81667	1307
1.81833	1698
1.82000	1573
1.82167	1944
1.82333	1935
1.82500	2160
1.82667	2348
1.82833	2605
1.83000	2652
1.83167	2832
1.83333	2812
1.83500	2649
1.83667	2555
1.83833	2589
1.84000	2557
1.84167	2571
1.84333	2527
1.84500	2453
1.84667	2258
1.84833	2249
1.85000	1924
1.85167	2033
1.85333	2183
1.85500	2139
1.85667	1921
1.85833	2102
1.86000	1786
1.86167	1646
1.86333	1726
1.86500	1771
1.86667	1809
1.86833	1952
1.87000	1823
1.87167	1578
1.87333	1408
1.87500	1029
1.87666	763
1.87833	851
1.88000	1101
1.88166	1294
1.88333	1727
1.88500	1979
1.88666	2065
1.88833	1697
1.89000	1425
1.89166	866
1.89333	694
1.89500	435
1.89666	761
1.89833	862
1.90000	1074
1.90166	1061
1.90333	956
1.90500	627
1.90666	545
1.90833	388
1.91000	349
1.91166	397
1.91333	531
1.91500	710
1.91666	1055
1.91833	1189
1.92000	1399
1.92166	1472
1.92333	1383
1.92500	1166
1.92666	1276
1.92833	1085
1.93000	1165
1.93166	1118
1.93333	1201
1.93500	1000
1.93666	1188
1.93833	1112
1.94000	1345
1.94166	1368
1.94333	1434
1.94500	1319
1.94666	1136
1.94833	933
1.95000	851
1.95166	827
1.95333	994
1.95500	1149
1.95666	958
1.95833	686
1.96000	487
1.96166	-35
1.96333	-273
1.96500	-215
1.96666	-82
1.96833	-83
1.97000	95
1.97166	196
1.97333	286
1.97500	241
1.97666	301
1.97833	311
1.98000	104
1.98166	-199
1.98333	-185
1.98500	-405
1.98666	-581
1.98833	-765
1.99000	-688
1.99166	-1028
1.99333	-1130
1.99500	-1142
1.99666	-981
1.99833	-953
2.00000	-882
2.00166	-878
2.00333	-999
2.00500	-1161
2.00667	-1549
2.00833	-1651
2.01000	-1444
2.01167	-1255
2.01333	-1082
2.01500	-795
2.01667	-726
2.01833	-980
2.02000	-1255
2.02167	-1289
2.02333	-1294
2.02500	-1001
2.02667	-765
2.02833	-520
2.03000	-466
2.03167	-447
2.03333	-635
2.03500	-716
2.03667	-741
2.03833	-749
2.04000	-698
2.04167	-726
2.04333	-649
2.04500	-633
2.04667	-653
2.04833	-609
2.05000	-399
2.05167	-353
2.05334	-102
2.05500	170
2.05667	192
2.05834	212
2.06000	152
2.06167	90
2.06334	182
2.06500	377
2.06667	449
2.06834	756
2.07000	827
2.07167	666
2.07334	544
2.07500	519
2.07667	561
2.07834	714
2.08000	915
2.08167	1103
2.08334	1191
2.08500	1129
2.08667	754
2.08834	613
2.09000	476
2.09167	440
2.09334	248
2.09500	627
2.09667	684
2.09834	870
2.10001	983
2.10167	1315
2.10334	1239
2.10501	1328
2.10667	1201
2.10834	1101
2.11001	1059
2.11167	1081
2.11334	1065
2.11501	1193
2.11667	1124
2.11834	915
2.12001	899
2.12167	958
2.12334	923
2.12501	1335
2.12667	1661
2.12834	1701
2.13001	1674
2.13167	1608
2.13334	1251
2.13501	1008
2.13667	1001
2.13834	1251
2.14001	1504
2.14167	1834
2.14334	2215
2.14501	2286
2.14668	1974
2.14834	1927
2.15001	1746
2.15168	1381
2.15334	1380
2.15501	1441
2.15668	1382
2.15834	1221
2.16001	1245
2.16168	1131
2.16334	1054
2.16501	826
2.16668	943
2.16834	1089
2.17001	1261
2.17168	1458
2.17334	1905
2.17501	1955
2.17668	2091
2.17834	2214
2.18001	2246
2.18168	2173
2.18334	2320
2.18501	2099
2.18668	1861
2.18834	2103
2.19001	2103
2.19168	2020
2.19335	2425
2.19501	2766
2.19668	2543
2.19835	2870
2.20001	3110
2.20168	3132
2.20335	3203
2.20501	3475
2.20668	3317
2.20835	3417
2.21001	3460
2.21168	3634
2.21335	3779
2.21501	4036
2.21668	4199
2.21835	4367
2.22001	4449
2.22168	4629
2.22335	4918
2.22501	5082
2.22668	5519
2.22835	5800
2.23001	6081
2.23168	6407
2.23335	7121
2.23501	7513
2.23668	8388
2.23835	9096
2.24002	9799
2.24168	10002
2.24335	10414
2.24502	10647
2.24668	11043
2.24835	11396
2.25002	12049
2.25168	12746
2.25335	13167
2.25502	13622
2.25668	13969
2.25835	14405
2.26002	14736
2.26168	15244
2.26335	15738
2.26502	16684
2.26668	17210
2.26835	17711
2.27002	18350
2.27168	19036
2.27335	19215
2.27502	19933
2.27668	20998
2.27835	21815
2.28002	22667
2.28168	23711
2.28335	24381
2.28502	24583
2.28668	25207
2.28835	25747
2.29002	26343
2.29169	27236
2.29335	28389
2.29502	29228
2.29669	29988
2.29835	30697
2.30002	31344
2.30169	31988
2.30335	32856
2.30502	33999
2.30669	35299
2.30835	36469
2.31002	37812
2.31169	38938
2.31335	40027
2.31502	40975
2.31669	42348
2.31835	43517
2.32002	44814
2.32169	46057
2.32335	47441
2.32502	48435
2.32669	49491
2.32835	50596
2.33002	51897
2.33169	53275
2.33335	54706
2.33502	56487
2.33669	58301
2.33836	60017
2.34002	61481
2.34169	63304
2.34336	64884
2.34502	66516
2.34669	68207
2.34836	70169
2.35002	71918
2.35169	73827
2.35336	75451
2.35502	77328
2.35669	79183
2.35836	81152
2.36002	82901
2.36169	85209
2.36336	87326
2.36502	89273
2.36669	91189
2.36836	93498
2.37002	95334
2.37169	97252
2.37336	99610
2.37502	101953
2.37669	104192
2.37836	106798
2.38002	109251
2.38169	111218
2.38336	113576
2.38503	115533
2.38669	117668
2.38836	119949
2.39003	122731
2.39169	125023
2.39336	128168
2.39503	130844
2.39669	133716
2.39836	136336
2.40003	139362
2.40169	141675
2.40336	144551
2.40503	147083
2.40669	149640
2.40836	152097
2.41003	155145
2.41169	157865
2.41336	160718
2.41503	163747
2.41669	166886
2.41836	169587
2.42003	172255
2.42169	175354
2.42336	178521
2.42503	181586
2.42669	184777
2.42836	188145
2.43003	191035
2.43170	193878
2.43336	196713
2.43503	199568
2.43670	202545
2.43836	205676
2.44003	208561
2.44170	211532
2.44336	214911
2.44503	217871
2.44670	220914
2.44836	224400
2.45003	228001
2.45170	231010
2.45336	234714
2.45503	238267
2.45670	241543
2.45836	244653
2.46003	248035
2.46170	251019
2.46336	254026
2.46503	257337
2.46670	260713
2.46836	263937
2.47003	267358
2.47170	270704
2.47336	273801
2.47503	276852
2.47670	280305
2.47837	283339
2.48003	286764
2.48170	290214
2.48337	293756
2.48503	296948
2.48670	300626
2.48837	303825
2.49003	307194
2.49170	310576
2.49337	314082
2.49503	317241
2.49670	320682
2.49837	324113
2.50003	327344
2.50170	330478
2.50337	333897
2.50503	337205
2.50670	340370
2.50837	343641
2.51003	347067
2.51170	350296
2.51337	353368
2.51503	356583
2.51670	359703
2.51837	362911
2.52003	366159
2.52170	369800
2.52337	373188
2.52504	376775
2.52670	380281
2.52837	383536
2.53004	386485
2.53170	389576
2.53337	392448
2.53504	394987
2.53670	397972
2.53837	401050
2.54004	404115
2.54170	407196
2.54337	410469
2.54504	413651
2.54670	416624
2.54837	419610
2.55004	422533
2.55170	425562
2.55337	428261
2.55504	431066
2.55670	433686
2.55837	436680
2.56004	439539
2.56170	442471
2.56337	445365
2.56504	448327
2.56670	450837
2.56837	453336
2.57004	455911
2.57171	458493
2.57337	461192
2.57504	463913
2.57671	466929
2.57837	469878
2.58004	472688
2.58171	475362
2.58337	478127
2.58504	480337
2.58671	482400
2.58837	484697
2.59004	486959
2.59171	488990
2.59337	491298
2.59504	493874
2.59671	496127
2.59837	498344
2.60004	500855
2.60171	503071
2.60337	505069
2.60504	507126
2.60671	509345
2.60837	511469
2.61004	513727
2.61171	516179
2.61337	518631
2.61504	521038
2.61671	523142
2.61838	525611
2.62004	527709
2.62171	530062
2.62338	532353
2.62504	534727
2.62671	536838
2.62838	539168
2.63004	541181
2.63171	543356
2.63338	545665
2.63504	548045
2.63671	550276
2.63838	552702
2.64004	554772
2.64171	556827
2.64338	558627
2.64504	560780
2.64671	562804
2.64838	564890
2.65004	567023
2.65171	569393
2.65338	571317
2.65504	573189
2.65671	575252
2.65838	577248
2.66004	578914
2.66171	580849
2.66338	582876
2.66505	584929
2.66671	586880
2.66838	589088
2.67005	590980
2.67171	592548
2.67338	593669
2.67505	594997
2.67671	595964
2.67838	597012
2.68005	598324
2.68171	600064
2.68338	601397
2.68505	603139
2.68671	605066
2.68838	606939
2.69005	608767
2.69171	610810
2.69338	612753
2.69505	614539
2.69671	616326
2.69838	617908
2.70005	619524
2.70171	621148
2.70338	622580
2.70505	624213
2.70671	625679
2.70838	626929
2.71005	628066
2.71171	629397
2.71338	630234
2.71505	631228
2.71672	632446
2.71838	633436
2.72005	634467
2.72172	635576
2.72338	636924
2.72505	637868
2.72672	639031
2.72838	639884
2.73005	640938
2.73172	641556
2.73338	642304
2.73505	643223
2.73672	644399
2.73838	645447
2.74005	646813
2.74172	648175
2.74338	649176
2.74505	650006
2.74672	650816
2.74838	651513
2.75005	652207
2.75172	652998
2.75338	653897
2.75505	654929
2.75672	655894
2.75838	657150
2.76005	658668
2.76172	660161
2.76339	661547
2.76505	662985
2.76672	663946
2.76839	664882
2.77005	665674
2.77172	666548
2.77339	667578
2.77505	668990
2.77672	670314
2.77839	671804
2.78005	673163
2.78172	674502
2.78339	675729
2.78505	677120
2.78672	678392
2.78839	679677
2.79005	680723
2.79172	681817
2.79339	682612
2.79505	683436
2.79672	684502
2.79839	685713
2.80005	686907
2.80172	688179
2.80339	689529
2.80505	690433
2.80672	691347
2.80839	691992
2.81006	692534
2.81172	692980
2.81339	693560
2.81506	694100
2.81672	694839
2.81839	695413
2.82006	695869
2.82172	696822
2.82339	697567
2.82506	698262
2.82672	699500
2.82839	700925
2.83006	701683
2.83172	702519
2.83339	703633
2.83506	704305
2.83672	704956
2.83839	706070
2.84006	707375
2.84172	708167
2.84339	709223
2.84506	710299
2.84672	711275
2.84839	712193
2.85006	713647
2.85172	715207
2.85339	716626
2.85506	717863
2.85673	719194
2.85839	720186
2.86006	721061
2.86173	722205
2.86339	723498
2.86506	724767
2.86673	726177
2.86839	727620
2.87006	728863
2.87173	730104
2.87339	731326
2.87506	732754
2.87673	733964
2.87839	735484
2.88006	736914
2.88173	738224
2.88339	739349
2.88506	740750
2.88673	741657
2.88839	742692
2.89006	743845
2.89173	744812
2.89339	745751
2.89506	746805
2.89673	747983
2.89839	749227
2.90006	750586
2.90173	751805
2.90340	753376
2.90506	754764
2.90673	755993
2.90840	757457
2.91006	758916
2.91173	760356
2.91340	761840
2.91506	763440
2.91673	764974
2.91840	766621
2.92006	767849
2.92173	769324
2.92340	770689
2.92506	771816
2.92673	772856
2.92840	774269
2.93006	775261
2.93173	776528
2.93340	777766
2.93506	779307
2.93673	780552
2.93840	782051
2.94006	783127
2.94173	784618
2.94340	785818
2.94506	787316
2.94673	788634
2.94840	790387
2.95007	791750
2.95173	793323
2.95340	794892
2.95507	796786
2.95673	798401
2.95840	800231
2.96007	801988
2.96173	803398
2.96340	804692
2.96507	806293
2.96673	807796
2.96840	809250
2.97007	810983
2.97173	812503
2.97340	814124
2.97507	815720
2.97673	817415
2.97840	819109
2.98007	820997
2.98173	822515
2.98340	824220
2.98507	825880
2.98673	827706
2.98840	829383
2.99007	831407
2.99173	833487
2.99340	835369
2.99507	837271
2.99674	839656
2.99840	841995
3.00007	844596
3.00174	847953
3.00340	851885
3.00507	856242
3.00674	861162
3.00840	867076
3.01007	874222
3.01174	883114
3.01340	894581
3.01507	910269
3.01674	930049
3.01840	954197
3.02007	982219
3.02174	1012991
3.02340	1043928
3.02507	1073373
3.02674	1099281
3.02840	1119994
3.03007	1134674
3.03174	1142846
3.03340	1144846
3.03507	1141054
3.03674	1133005
3.03840	1121062
3.04007	1106864
3.04174	1091420
3.04341	1075912
3.04507	1060503
3.04674	1046536
3.04841	1034052
3.05007	1023291
3.05174	1014178
3.05341	1007008
3.05507	1001494
3.05674	997619
3.05841	995534
3.06007	995163
3.06174	996384
3.06341	999288
3.06507	1003716
3.06674	1009314
3.06841	1015732
3.07007	1022547
3.07174	1028670
3.07341	1033246
3.07507	1035736
3.07674	1035750
3.07841	1033190
3.08007	1028518
3.08174	1022692
3.08341	1016006
3.08507	1009179
3.08674	1002660
3.08841	996939
3.09008	991871
3.09174	988006
3.09341	985294
3.09508	983724
3.09674	982816
3.09841	982892
3.10008	983383
3.10174	984302
3.10341	985322
3.10508	987038
3.10674	988912
3.10841	991267
3.11008	993859
3.11174	997110
3.11341	1000293
3.11508	1003596
3.11674	1006898
3.11841	1010699
3.12008	1014927
3.12174	1020474
3.12341	1027888
3.12508	1037699
3.12674	1050395
3.12841	1066187
3.13008	1085787
3.13174	1109363
3.13341	1137048
3.13508	1168096
3.13674	1202301
3.13841	1237501
3.14008	1271933
3.14175	1303249
3.14341	1329999
3.14508	1350150
3.14675	1363714
3.14841	1370059
3.15008	1370290
3.15175	1365235
3.15341	1356455
3.15508	1344784
3.15675	1332235
3.15841	1319446
3.16008	1307080
3.16175	1295892
3.16341	1286390
3.16508	1279069
3.16675	1275583
3.16841	1278265
3.17008	1289032
3.17175	1310402
3.17341	1343678
3.17508	1388067
3.17675	1440292
3.17841	1496022
3.18008	1549376
3.18175	1594495
3.18341	1626858
3.18508	1644574
3.18675	1647265
3.18842	1636597
3.19008	1615762
3.19175	1587596
3.19342	1555533
3.19508	1522251
3.19675	1489533
3.19842	1458900
3.20008	1431616
3.20175	1407516
3.20342	1386284
3.20508	1368142
3.20675	1352141
3.20842	1337938
3.21008	1325097
3.21175	1313725
3.21342	1303046
3.21508	1292983
3.21675	1283546
3.21842	1274643
3.22008	1266181
3.22175	1258024
3.22342	1250740
3.22508	1243862
3.22675	1237580
3.22842	1231761
3.23008	1227218
3.23175	1223177
3.23342	1220014
3.23509	1217563
3.23675	1215721
3.23842	1213821
3.24009	1211969
3.24175	1209916
3.24342	1207651
3.24509	1205363
3.24675	1202811
3.24842	1200575
3.25009	1198421
3.25175	1196519
3.25342	1195107
3.25509	1194415
3.25675	1193880
3.25842	1194428
3.26009	1195665
3.26175	1197251
3.26342	1199653
3.26509	1203038
3.26675	1206512
3.26842	1210340
3.27009	1214744
3.27175	1218919
3.27342	1223170
3.27509	1228072
3.27675	1233460
3.27842	1239580
3.28009	1247071
3.28176	1255613
3.28342	1264669
3.28509	1274618
3.28676	1284758
3.28842	1294711
3.29009	1304013
3.29176	1313161
3.29342	1321940
3.29509	1330165
3.29676	1338262
3.29842	1346020
3.30009	1353465
3.30176	1359953
3.30342	1365747
3.30509	1370256
3.30676	1374179
3.30842	1376440
3.31009	1377605
3.31176	1377621
3.31342	1376488
3.31509	1374112
3.31676	1371410
3.31842	1368376
3.32009	1365474
3.32176	1363279
3.32342	1361856
3.32509	1361133
3.32676	1361053
3.32843	1361333
3.33009	1361994
3.33176	1362925
[truncated: 2,201 more rows]
