# Supplementary material for: A simple method for developing lysine targeted covalent protein reagents
Source: Nat Commun. 2023 Dec 1;14:7933. doi: 10.1038/s41467-023-42632-5 (PMC10692228; doi:10.1038/s41467-023-42632-5)
Supplement: Supplementary file 4 — Source data [file 41467_2023_42632_MOESM4_ESM.zip › Source Data/Figure 2D/Pep3meth crude spectrum.txt]

82	0.000e0
83	1.843e4
83	8.028e5
83	2.017e6
83	2.386e5
83	9.687e5
83	5.092e6
83	4.321e6
83	3.742e6
83	5.669e6
83	3.841e6
83	8.667e6
83	5.092e6
84	3.168e6
84	5.980e5
84	7.168e3
84	0.000e0
84	0.000e0
84	9.134e5
84	4.014e5
84	1.160e6
84	3.215e5
84	0.000e0
85	0.000e0
86	3.441e5
86	8.397e4
86	1.867e6
86	1.308e6
86	7.700e5
86	1.207e6
86	8.120e5
86	1.978e6
86	2.882e6
86	2.553e6
86	2.665e6
86	1.640e6
86	4.518e6
87	2.578e6
87	7.475e4
87	0.000e0
87	0.000e0
87	4.741e5
87	3.891e4
87	0.000e0
87	0.000e0
87	9.083e5
87	5.274e5
88	4.096e3
88	0.000e0
89	0.000e0
89	9.626e4
89	1.083e6
89	4.096e4
89	0.000e0
89	1.085e5
89	1.915e5
89	0.000e0
93	0.000e0
93	1.383e6
93	1.157e5
93	0.000e0
103	0.000e0
103	1.905e5
103	7.107e5
103	1.434e4
103	0.000e0
105	0.000e0
105	7.936e5
105	1.162e6
105	6.246e4
105	0.000e0
105	0.000e0
105	1.013e6
105	5.427e4
105	0.000e0
107	0.000e0
107	6.144e4
107	0.000e0
127	0.000e0
127	5.304e5
127	5.059e5
127	2.048e3
127	0.000e0
131	0.000e0
131	9.830e4
131	2.148e6
131	8.991e5
131	6.144e3
131	9.052e5
131	1.459e6
131	2.622e6
131	2.022e6
131	3.581e6
131	2.845e6
132	1.129e6
132	1.423e5
132	0.000e0
132	0.000e0
132	7.168e3
132	8.100e5
132	3.379e4
132	0.000e0
132	3.543e5
132	8.192e3
132	5.642e5
132	1.454e5
133	0.000e0
135	0.000e0
135	8.223e5
135	7.066e4
135	0.000e0
138	0.000e0
138	1.510e6
138	2.079e5
138	0.000e0
140	0.000e0
140	2.765e4
140	2.028e5
140	0.000e0
140	0.000e0
141	1.229e5
141	8.622e5
141	2.662e4
141	0.000e0
145	0.000e0
145	1.976e5
145	1.016e6
145	5.386e5
145	2.048e3
145	0.000e0
145	1.023e6
145	9.841e5
145	1.229e4
146	0.000e0
146	0.000e0
146	3.379e5
146	3.881e5
146	0.000e0
149	0.000e0
149	7.045e5
149	4.301e4
149	0.000e0
150	0.000e0
150	1.041e6
150	9.114e4
151	0.000e0
155	0.000e0
155	8.540e5
155	2.263e5
155	0.000e0
156	0.000e0
156	3.779e5
156	8.397e4
156	0.000e0
158	0.000e0
158	4.004e5
158	1.280e5
158	0.000e0
169	0.000e0
169	1.157e5
169	1.485e5
169	0.000e0
171	0.000e0
171	1.151e6
171	1.833e5
171	0.000e0
173	0.000e0
173	7.526e5
173	4.915e5
173	3.697e5
173	1.784e6
173	3.318e5
173	0.000e0
173	0.000e0
173	5.325e4
173	1.157e5
174	0.000e0
174	5.253e5
174	3.482e4
174	0.000e0
181	0.000e0
181	1.495e5
182	5.356e5
182	8.192e3
182	0.000e0
190	0.000e0
190	1.061e6
190	1.065e5
190	0.000e0
199	0.000e0
199	4.526e5
199	7.782e4
199	1.668e6
199	1.089e6
199	3.052e5
199	0.000e0
199	9.779e5
199	1.075e6
199	9.329e5
199	1.639e6
200	2.324e6
200	3.318e5
200	0.000e0
200	0.000e0
200	6.236e5
200	7.475e4
200	0.000e0
200	0.000e0
200	1.794e6
200	2.099e5
201	0.000e0
213	0.000e0
213	2.847e5
213	4.270e5
213	0.000e0
218	0.000e0
218	3.891e5
218	1.095e6
218	3.686e5
218	0.000e0
218	1.679e5
218	6.758e5
218	1.434e4
219	0.000e0
219	0.000e0
219	4.116e5
219	6.318e5
220	7.168e3
220	0.000e0
222	0.000e0
222	9.390e5
222	4.762e5
222	0.000e0
266	0.000e0
266	1.853e5
266	1.546e5
266	0.000e0
270	0.000e0
270	6.717e5
270	3.789e4
271	0.000e0
271	9.943e5
271	6.758e4
271	0.000e0
271	0.000e0
271	4.813e4
271	2.130e5
271	0.000e0
273	0.000e0
273	6.144e4
273	1.422e6
274	7.168e4
274	0.000e0
276	0.000e0
276	3.158e6
276	4.332e5
276	8.049e5
276	2.077e6
276	6.861e4
276	0.000e0
281	0.000e0
281	4.383e5
281	2.324e5
281	8.643e5
281	1.690e5
281	0.000e0
283	0.000e0
283	1.193e6
283	3.123e5
283	0.000e0
286	0.000e0
286	4.280e5
286	2.007e5
286	0.000e0
292	0.000e0
292	1.178e6
292	7.270e4
293	0.000e0
293	0.000e0
293	4.475e5
293	9.165e5
293	1.946e4
294	0.000e0
298	0.000e0
298	4.731e5
298	6.441e5
298	2.048e5
299	6.195e5
299	1.024e4
299	9.646e5
299	1.155e6
299	2.355e4
299	0.000e0
304	0.000e0
304	1.844e6
304	4.403e5
304	0.000e0
307	0.000e0
307	6.195e5
308	1.649e5
308	0.000e0
315	0.000e0
315	6.564e5
315	3.543e5
315	0.000e0
315	0.000e0
315	1.275e6
315	7.301e5
315	7.834e5
315	1.447e6
316	6.441e5
316	2.223e6
316	1.126e6
316	4.219e5
316	6.205e5
316	3.564e5
316	1.072e6
316	2.714e5
316	0.000e0
316	3.656e5
316	9.964e5
316	1.606e6
316	4.813e4
317	0.000e0
317	6.124e5
317	1.128e6
317	4.198e5
317	7.578e4
317	0.000e0
318	0.000e0
318	1.148e6
318	1.219e5
318	0.000e0
320	0.000e0
320	5.100e5
320	8.090e4
320	2.778e6
320	2.591e5
320	0.000e0
320	1.024e4
320	2.847e5
320	1.024e3
320	0.000e0
321	0.000e0
321	1.300e5
321	2.365e5
321	2.862e6
321	1.151e6
321	2.583e6
321	2.366e6
321	4.349e6
321	7.687e6
321	7.304e6
321	8.532e6
321	5.480e6
322	2.129e6
322	1.293e6
322	1.408e6
322	7.444e5
322	1.946e4
322	0.000e0
322	0.000e0
322	3.482e4
322	2.652e5
322	0.000e0
322	3.615e5
322	1.060e6
323	1.529e6
323	2.888e5
323	7.537e5
323	1.389e6
323	1.004e5
323	0.000e0
323	0.000e0
323	6.523e5
323	1.369e6
323	1.258e6
323	1.647e6
324	1.444e5
324	4.864e5
324	3.369e5
324	5.908e5
324	8.192e3
324	0.000e0
324	0.000e0
324	4.506e5
324	1.536e4
324	2.898e5
324	2.560e4
324	0.000e0
337	0.000e0
337	7.680e4
337	1.919e6
337	1.751e5
337	0.000e0
343	0.000e0
343	6.410e5
343	5.571e5
343	3.072e3
343	0.000e0
345	0.000e0
345	1.782e5
346	1.226e6
346	4.403e4
346	0.000e0
346	0.000e0
346	7.987e4
346	3.994e5
346	1.024e3
347	0.000e0
347	0.000e0
347	9.011e4
347	2.365e5
347	0.000e0
347	7.803e5
347	6.420e5
347	9.656e5
347	1.710e5
347	1.915e5
347	4.762e5
347	3.881e5
348	4.372e5
348	2.565e6
348	4.434e5
348	0.000e0
357	0.000e0
357	2.888e5
357	2.662e4
357	0.000e0
357	9.523e4
358	4.096e3
358	0.000e0
358	0.000e0
358	1.331e4
358	1.050e6
358	8.704e4
358	0.000e0
359	0.000e0
359	9.441e5
359	8.458e5
359	1.126e4
359	0.000e0
360	0.000e0
360	1.908e6
361	2.079e5
361	0.000e0
362	0.000e0
362	5.120e3
362	1.761e5
362	0.000e0
372	0.000e0
372	6.267e5
372	4.198e4
372	0.000e0
374	0.000e0
374	3.226e5
374	1.720e5
374	0.000e0
374	0.000e0
375	3.052e5
375	1.055e5
375	0.000e0
376	0.000e0
376	4.905e5
376	5.325e4
376	0.000e0
379	0.000e0
379	5.560e5
379	5.120e4
379	0.000e0
394	0.000e0
394	5.898e5
394	8.192e4
395	0.000e0
398	0.000e0
398	5.171e5
398	4.823e5
398	0.000e0
399	0.000e0
399	1.976e5
399	1.741e5
399	0.000e0
405	0.000e0
405	1.892e6
405	1.286e6
405	2.765e4
405	0.000e0
405	0.000e0
405	3.379e5
406	1.491e6
406	5.120e4
406	0.000e0
408	0.000e0
408	9.943e5
408	3.697e5
408	0.000e0
412	0.000e0
412	9.462e5
412	2.345e5
412	0.000e0
413	0.000e0
413	1.635e6
413	1.516e5
413	0.000e0
414	0.000e0
414	1.561e6
414	1.137e5
415	0.000e0
419	0.000e0
419	1.512e6
419	1.062e6
419	1.434e4
419	0.000e0
419	0.000e0
419	1.334e6
419	1.772e5
419	0.000e0
420	0.000e0
420	5.734e4
420	1.378e6
420	6.554e4
420	0.000e0
426	0.000e0
426	1.176e6
427	2.673e5
427	0.000e0
439	0.000e0
439	3.400e5
440	6.042e5
440	5.120e3
440	0.000e0
441	0.000e0
441	1.138e6
442	7.475e4
442	0.000e0
442	0.000e0
442	1.877e6
442	1.594e6
442	3.379e4
442	0.000e0
442	0.000e0
442	2.693e5
442	3.162e6
443	1.806e6
443	8.888e5
443	4.454e5
443	0.000e0
443	0.000e0
443	9.892e5
443	5.396e5
444	0.000e0
446	0.000e0
446	1.024e4
446	1.516e6
446	8.602e4
446	0.000e0
449	0.000e0
449	4.669e5
449	3.082e5
449	0.000e0
449	0.000e0
449	8.366e5
450	6.656e4
450	0.000e0
453	0.000e0
453	1.331e4
453	1.389e6
453	7.270e4
453	0.000e0
453	0.000e0
454	2.448e6
454	1.211e6
454	1.290e5
454	1.701e6
454	8.192e4
454	0.000e0
456	0.000e0
456	4.577e5
456	1.096e5
456	0.000e0
461	0.000e0
461	7.127e5
461	1.222e6
461	9.902e5
461	1.176e6
461	3.443e6
461	1.567e5
461	1.280e5
461	1.184e6
461	4.506e4
462	0.000e0
462	0.000e0
462	1.524e6
462	1.659e5
462	1.016e6
462	4.506e4
462	0.000e0
462	5.530e5
462	7.393e5
462	1.500e6
463	5.642e5
463	3.174e4
463	1.314e6
463	4.680e5
463	4.844e5
463	1.617e6
463	6.871e5
463	1.801e6
463	1.608e5
463	1.066e6
463	4.813e4
463	0.000e0
470	0.000e0
470	4.332e5
470	2.266e6
470	2.888e5
470	0.000e0
470	8.182e5
470	1.186e6
470	5.274e5
470	1.179e6
470	8.622e5
470	6.564e5
471	8.192e3
471	1.027e6
471	8.079e5
471	1.553e6
471	7.455e5
471	1.030e6
471	1.335e6
471	7.270e4
471	0.000e0
471	0.000e0
471	1.280e6
471	5.233e5
472	0.000e0
478	0.000e0
478	3.594e5
478	6.861e4
478	0.000e0
478	0.000e0
478	2.033e6
478	3.064e6
478	2.391e6
478	3.282e6
478	8.968e6
478	9.248e6
479	7.474e6
479	7.449e6
479	6.051e6
479	3.296e6
479	5.612e6
479	5.205e6
479	8.641e6
479	9.028e6
479	4.270e6
479	3.162e6
479	1.127e6
479	2.790e6
480	3.481e6
480	5.663e5
480	1.128e6
480	1.372e5
480	0.000e0
480	0.000e0
480	2.734e5
480	8.602e4
480	0.000e0
481	0.000e0
481	9.155e5
481	9.216e4
481	0.000e0
481	0.000e0
482	2.048e4
482	5.315e5
482	1.331e4
482	0.000e0
483	0.000e0
483	3.604e5
483	1.638e4
483	0.000e0
484	0.000e0
484	5.222e4
484	8.407e5
485	3.277e4
485	0.000e0
485	1.037e6
485	2.309e6
485	6.083e5
485	0.000e0
485	9.288e5
485	4.782e5
485	1.647e6
485	8.294e4
485	0.000e0
485	0.000e0
485	1.355e6
486	3.398e6
486	3.544e6
486	2.391e6
486	1.902e6
486	1.766e6
486	7.987e4
486	1.074e6
486	4.051e6
486	1.163e6
486	2.560e4
486	9.114e4
486	7.977e5
487	2.355e4
487	0.000e0
487	1.318e6
487	1.229e5
487	0.000e0
487	0.000e0
487	1.741e4
487	9.626e5
487	5.632e4
487	0.000e0
488	0.000e0
488	1.125e6
488	5.151e5
488	0.000e0
491	0.000e0
491	6.349e5
491	2.867e4
491	4.004e5
491	2.796e5
491	0.000e0
491	0.000e0
491	8.806e5
492	5.448e5
492	1.180e6
492	9.216e4
492	0.000e0
492	0.000e0
492	7.977e5
493	8.847e5
493	9.472e5
493	1.638e4
493	0.000e0
499	0.000e0
499	5.018e4
499	4.721e5
499	7.168e3
499	0.000e0
499	0.000e0
499	2.335e5
499	1.177e6
499	1.430e6
500	1.802e5
500	1.091e6
500	2.437e5
500	1.040e6
500	1.108e6
500	1.071e6
500	1.946e4
500	0.000e0
500	0.000e0
501	5.386e5
501	8.223e5
501	1.331e4
501	5.386e5
501	1.690e5
501	0.000e0
503	0.000e0
503	1.619e6
503	1.434e5
503	0.000e0
504	0.000e0
505	3.379e4
505	2.844e6
505	1.037e6
505	1.764e6
505	9.216e4
505	1.568e6
505	1.316e6
505	1.271e6
505	1.275e6
505	7.844e5
505	3.799e5
505	1.433e6
505	6.595e5
506	4.250e5
506	1.019e6
506	9.277e5
506	2.657e6
506	2.140e5
506	0.000e0
506	0.000e0
506	1.339e6
506	7.066e5
506	6.144e3
506	0.000e0
508	0.000e0
508	9.093e5
508	5.407e5
508	9.564e5
509	2.765e4
509	0.000e0
509	0.000e0
509	2.627e6
509	1.402e6
509	4.004e6
509	3.467e6
509	2.744e6
509	4.351e6
510	4.197e6
510	7.515e6
510	9.902e6
510	1.342e7
510	1.429e7
510	1.566e7
510	1.569e7
510	1.069e7
510	1.890e7
510	2.406e7
510	2.131e7
510	1.765e7
511	1.382e7
511	1.373e7
511	1.083e7
511	7.841e6
511	8.298e6
511	1.513e6
511	7.240e6
511	6.398e6
511	1.316e6
511	9.503e5
511	2.580e5
511	3.506e6
511	7.741e5
512	1.024e4
512	0.000e0
512	1.180e6
512	8.653e5
512	7.619e5
512	5.908e5
512	2.867e4
512	0.000e0
512	0.000e0
512	1.537e6
512	7.813e5
513	1.126e4
513	0.000e0
518	0.000e0
518	7.608e5
518	2.253e5
518	0.000e0
518	1.792e5
518	4.946e5
518	1.714e6
518	4.594e6
518	5.318e6
518	1.286e7
519	1.046e7
519	1.445e7
519	1.811e7
519	2.899e7
519	2.745e7
519	2.416e7
519	3.604e7
519	4.119e7
519	3.454e7
519	2.561e7
519	2.263e7
519	2.305e7
520	2.440e7
520	2.424e7
520	1.699e7
520	1.325e7
520	8.327e6
520	5.645e6
520	9.732e6
520	1.227e7
520	8.041e6
520	3.645e6
520	3.513e6
520	1.471e6
521	2.509e6
521	3.144e6
521	8.223e5
521	1.230e6
521	3.942e5
521	1.311e5
521	2.263e6
521	3.742e6
521	2.104e6
521	5.140e5
521	3.881e5
521	1.741e4
521	0.000e0
522	2.734e6
522	1.457e6
522	9.042e5
522	3.277e4
522	0.000e0
522	0.000e0
522	1.024e3
522	0.000e0
524	0.000e0
524	2.048e3
524	0.000e0
524	0.000e0
524	6.298e5
524	7.680e4
524	0.000e0
526	0.000e0
526	1.377e6
526	7.117e5
526	4.096e3
526	0.000e0
526	5.796e5
526	1.659e5
526	0.000e0
526	0.000e0
526	5.591e5
526	1.160e6
527	1.837e6
527	3.336e6
527	2.851e6
527	7.789e6
527	1.154e7
527	1.864e7
527	3.007e7
527	3.471e7
527	3.917e7
527	4.718e7
527	6.473e7
527	6.670e7
528	7.226e7
528	8.729e7
528	8.843e7
528	7.034e7
528	4.839e7
528	6.871e7
528	6.059e7
528	5.124e7
528	4.293e7
528	4.359e7
528	2.691e7
528	3.734e7
528	2.374e7
529	2.812e7
529	2.287e7
529	2.078e7
529	1.392e7
529	6.759e6
529	9.380e6
529	6.687e6
529	7.183e6
529	4.569e6
529	4.882e6
529	2.941e6
529	1.777e6
530	5.140e5
530	1.026e6
530	7.219e5
530	9.851e5
530	8.602e4
530	1.836e6
530	1.383e6
530	1.055e5
530	6.195e5
530	2.765e4
530	1.024e3
530	1.024e3
531	0.000e0
531	6.011e5
531	2.714e5
531	0.000e0
531	2.048e3
531	0.000e0
531	4.413e5
531	1.853e5
531	0.000e0
531	2.048e3
531	4.096e3
531	2.048e3
531	1.024e3
532	9.216e3
532	1.946e4
532	3.389e5
532	4.506e4
532	0.000e0
532	0.000e0
532	1.024e3
532	0.000e0
533	0.000e0
533	8.192e3
533	5.120e3
533	0.000e0
535	0.000e0
535	3.174e4
535	1.272e6
535	6.656e4
535	0.000e0
536	0.000e0
536	3.072e3
536	0.000e0
538	0.000e0
539	7.956e5
539	2.396e5
539	0.000e0
540	0.000e0
540	1.034e6
540	9.011e4
540	0.000e0
540	0.000e0
540	1.024e3
540	6.676e5
540	3.072e4
540	0.000e0
541	0.000e0
541	8.151e5
542	7.895e5
542	1.126e4
542	0.000e0
546	0.000e0
546	8.550e5
546	8.172e5
546	9.216e3
546	0.000e0
547	0.000e0
547	3.574e5
547	2.202e5
547	0.000e0
551	0.000e0
551	5.755e5
551	3.860e5
551	0.000e0
552	0.000e0
553	1.463e6
553	1.260e5
553	0.000e0
554	0.000e0
554	1.096e5
554	8.008e5
554	2.355e4
554	0.000e0
555	0.000e0
555	7.680e4
555	7.240e5
555	2.048e4
555	0.000e0
562	0.000e0
562	5.734e4
562	1.463e6
562	6.963e4
563	8.970e5
563	4.956e5
563	0.000e0
563	0.000e0
563	5.734e4
564	6.144e3
564	0.000e0
569	0.000e0
569	4.710e5
569	2.427e5
569	0.000e0
571	0.000e0
571	3.717e5
571	1.311e5
571	0.000e0
583	0.000e0
583	4.884e5
583	5.284e5
583	1.024e3
583	0.000e0
584	0.000e0
584	8.079e5
584	4.096e4
584	0.000e0
588	0.000e0
588	4.946e5
588	5.356e5
588	2.048e3
588	0.000e0
596	0.000e0
596	5.663e5
597	2.355e4
597	0.000e0
600	0.000e0
600	3.727e5
600	1.270e5
600	0.000e0
617	0.000e0
617	3.604e5
618	3.482e4
618	1.638e5
618	7.086e5
618	1.536e4
618	0.000e0
623	0.000e0
623	2.355e4
623	5.888e5
623	1.741e4
623	0.000e0
627	0.000e0
628	5.233e5
628	1.526e5
628	0.000e0
629	0.000e0
629	6.042e4
629	5.140e5
629	1.126e4
630	0.000e0
633	0.000e0
633	1.154e6
634	1.720e5
634	0.000e0
639	0.000e0
639	2.124e6
639	5.919e5
639	0.000e0
642	0.000e0
642	9.708e5
642	4.280e5
642	0.000e0
652	0.000e0
652	1.434e5
652	1.242e6
652	5.120e4
652	0.000e0
653	0.000e0
653	8.858e5
653	4.659e5
653	0.000e0
659	0.000e0
659	1.454e5
659	2.509e5
659	0.000e0
664	0.000e0
664	6.287e5
664	2.765e4
664	0.000e0
672	0.000e0
672	7.506e5
672	4.301e4
672	0.000e0
678	0.000e0
678	5.458e5
678	7.649e5
678	1.126e4
678	0.000e0
681	0.000e0
681	9.728e4
682	0.000e0
682	4.506e4
682	5.294e5
682	1.126e4
682	0.000e0
697	0.000e0
697	8.991e5
697	9.933e4
697	0.000e0
698	0.000e0
698	6.533e5
698	9.933e4
698	0.000e0
703	0.000e0
703	8.714e5
703	8.622e5
703	1.229e4
703	0.000e0
730	0.000e0
730	3.461e5
730	3.400e5
730	0.000e0
734	0.000e0
734	2.785e5
734	7.987e4
734	0.000e0
738	0.000e0
738	9.933e4
738	1.147e5
738	0.000e0
739	0.000e0
739	5.745e5
739	7.045e5
740	1.143e6
740	2.332e6
740	6.154e5
740	3.686e4
740	0.000e0
741	0.000e0
741	1.032e6
741	7.680e4
741	0.000e0
741	3.676e5
741	1.393e5
741	0.000e0
741	0.000e0
741	6.564e5
741	5.734e4
741	0.000e0
742	0.000e0
742	4.495e5
743	8.806e4
743	0.000e0
764	0.000e0
765	3.052e5
765	8.397e4
765	0.000e0
783	0.000e0
783	2.365e5
783	2.642e5
783	2.048e3
783	0.000e0
783	0.000e0
783	2.150e4
784	6.461e5
784	2.048e4
784	0.000e0
790	0.000e0
790	1.024e3
790	0.000e0
796	0.000e0
796	6.062e5
797	6.758e4
797	0.000e0
801	0.000e0
801	7.168e3
801	1.413e5
801	0.000e0
815	0.000e0
815	1.075e5
815	5.970e5
815	1.331e4
815	0.000e0
815	7.270e5
815	8.366e5
815	5.038e5
816	3.072e3
816	0.000e0
816	0.000e0
816	3.205e5
816	3.420e5
816	0.000e0
816	1.567e5
816	7.168e3
816	0.000e0
816	0.000e0
816	4.096e4
817	6.369e5
817	1.843e4
817	0.000e0
817	0.000e0
817	2.734e5
818	6.963e5
818	1.126e4
818	0.000e0
818	0.000e0
818	3.369e5
818	9.728e4
818	0.000e0
825	0.000e0
826	4.362e5
826	1.935e5
826	3.092e5
826	2.406e5
826	0.000e0
831	0.000e0
831	3.676e5
831	5.427e4
831	0.000e0
833	0.000e0
833	5.120e4
833	9.974e5
833	3.994e4
833	0.000e0
836	0.000e0
836	1.423e5
836	2.140e5
836	0.000e0
836	0.000e0
836	1.741e4
837	6.482e5
837	2.765e4
837	0.000e0
840	0.000e0
840	4.710e4
840	2.417e5
840	0.000e0
850	0.000e0
850	2.836e5
850	8.192e4
850	0.000e0
855	0.000e0
855	1.925e5
855	1.198e5
855	2.150e4
855	6.144e5
855	1.946e4
856	0.000e0
856	8.315e5
856	2.437e5
856	1.116e5
856	2.150e4
856	0.000e0
856	5.581e5
856	6.349e5
856	1.481e6
856	5.325e4
856	0.000e0
856	2.253e4
856	6.420e5
857	5.356e5
857	4.403e5
857	0.000e0
857	0.000e0
857	5.120e4
857	0.000e0
857	0.000e0
857	7.168e3
857	3.768e5
857	1.331e4
858	0.000e0
866	0.000e0
866	5.908e5
866	1.403e5
867	0.000e0
870	0.000e0
870	1.638e4
870	6.369e5
870	2.253e4
870	0.000e0
873	0.000e0
873	2.765e4
873	1.239e5
873	0.000e0
873	5.837e4
873	6.554e4
873	0.000e0
882	0.000e0
882	3.656e5
882	9.216e3
882	0.000e0
883	0.000e0
883	3.482e4
883	1.012e6
883	4.393e5
883	2.335e5
883	5.181e5
883	2.591e5
883	4.096e4
883	1.802e5
883	6.738e5
883	1.040e6
883	1.710e5
883	3.697e5
884	1.024e3
884	0.000e0
884	0.000e0
884	1.505e5
884	1.321e5
884	0.000e0
885	0.000e0
885	5.908e5
885	8.602e4
885	3.133e5
885	1.638e4
885	0.000e0
885	0.000e0
885	6.748e5
885	7.168e4
886	0.000e0
904	0.000e0
904	3.983e5
904	1.843e4
904	0.000e0
905	0.000e0
905	4.936e5
905	4.168e5
905	1.608e5
905	9.513e5
905	1.219e5
905	0.000e0
905	2.632e5
905	1.464e5
906	1.434e5
906	1.053e6
906	1.446e6
906	8.253e5
906	1.333e6
906	1.210e6
906	1.799e6
906	7.578e4
906	2.437e5
906	5.837e4
906	2.478e5
906	2.376e5
906	1.144e6
907	4.147e5
907	1.311e5
907	9.974e5
907	2.591e5
907	1.435e6
907	2.028e5
907	4.813e5
907	2.150e4
907	0.000e0
907	0.000e0
908	8.704e5
908	1.224e6
908	9.738e5
908	2.253e4
908	5.222e5
908	1.085e6
908	1.843e5
908	1.966e5
908	6.676e5
908	1.229e4
908	0.000e0
910	0.000e0
910	2.560e5
910	8.008e5
910	2.662e4
910	0.000e0
911	0.000e0
911	3.482e5
912	1.331e4
912	0.000e0
918	0.000e0
918	2.478e5
918	4.731e5
918	1.024e3
918	0.000e0
923	0.000e0
923	1.191e6
923	1.567e5
923	1.946e5
923	1.103e6
923	1.049e6
923	1.356e6
923	8.356e5
924	2.233e6
924	1.794e6
924	2.681e6
924	2.947e6
924	1.907e6
924	1.918e6
924	3.026e6
924	1.028e6
924	1.261e6
924	1.708e6
924	7.506e5
924	5.018e4
924	6.461e5
925	3.891e4
925	8.806e4
925	1.162e6
925	1.488e6
925	1.167e5
925	1.628e5
925	1.145e6
925	6.769e5
925	1.424e6
925	2.109e5
925	0.000e0
925	3.021e5
926	7.168e3
926	0.000e0
926	1.484e6
926	3.011e5
926	8.468e5
926	3.789e4
926	0.000e0
926	0.000e0
926	7.322e5
926	7.578e4
926	0.000e0
926	0.000e0
926	5.202e5
927	9.933e4
927	0.000e0
928	0.000e0
928	2.755e5
928	7.168e3
928	0.000e0
929	0.000e0
929	2.079e5
929	1.935e5
929	0.000e0
930	0.000e0
930	8.182e5
930	4.833e5
930	0.000e0
937	0.000e0
937	1.033e6
937	1.034e5
938	0.000e0
948	0.000e0
948	9.912e5
948	9.933e4
948	0.000e0
952	0.000e0
952	3.482e5
952	2.355e4
952	0.000e0
954	0.000e0
954	9.216e3
954	3.994e4
954	0.000e0
955	0.000e0
955	6.011e5
956	7.649e5
956	2.355e4
956	0.000e0
956	4.659e5
956	1.843e5
956	8.049e5
956	3.011e5
956	0.000e0
956	9.185e5
956	8.499e4
956	0.000e0
957	0.000e0
957	8.591e5
957	6.380e5
957	2.212e5
957	0.000e0
957	0.000e0
957	3.820e5
958	4.270e5
958	0.000e0
959	0.000e0
959	2.796e5
959	2.867e5
959	0.000e0
959	4.485e5
959	4.506e4
959	0.000e0
969	0.000e0
969	4.168e5
969	1.536e4
970	7.270e4
970	1.104e6
970	8.704e4
970	1.129e6
970	2.181e5
970	1.905e5
970	2.348e6
970	2.064e6
970	1.300e5
970	0.000e0
971	0.000e0
971	6.205e5
971	9.626e4
971	0.000e0
971	0.000e0
971	5.243e5
971	3.686e4
971	0.000e0
971	0.000e0
971	7.803e5
971	1.352e5
971	1.997e5
972	3.072e3
972	0.000e0
972	0.000e0
972	1.300e5
972	2.099e5
972	0.000e0
973	0.000e0
973	1.833e5
973	6.451e4
973	7.649e5
973	5.120e4
973	4.362e5
973	1.823e5
973	1.659e5
973	2.519e5
973	5.908e5
973	1.865e6
973	1.231e6
974	2.647e6
974	2.396e6
974	2.098e6
974	3.371e6
974	2.556e6
974	1.299e6
974	1.901e6
974	2.792e6
974	2.389e6
974	1.776e6
974	8.448e5
974	2.816e5
974	1.102e6
975	1.186e6
975	1.396e6
975	2.321e6
975	1.744e6
975	1.843e6
975	2.241e6
975	6.748e5
975	4.925e5
975	6.164e5
975	1.723e6
975	2.007e5
975	3.379e4
976	1.044e5
976	2.560e4
976	8.602e4
976	8.704e4
976	1.693e6
976	1.043e6
976	6.738e5
976	9.124e5
976	6.164e5
976	7.168e3
976	0.000e0
976	0.000e0
977	2.509e5
977	5.837e4
977	1.505e5
977	0.000e0
977	0.000e0
977	1.485e5
977	1.044e5
977	6.246e4
977	1.925e5
977	6.861e4
977	1.321e5
977	6.758e4
978	0.000e0
978	0.000e0
978	3.461e5
978	4.475e5
978	1.024e3
978	0.000e0
983	0.000e0
983	5.325e4
983	8.192e3
983	0.000e0
983	0.000e0
983	2.662e4
983	0.000e0
983	0.000e0
983	2.427e5
983	1.485e5
983	1.536e5
984	2.806e5
984	0.000e0
984	0.000e0
984	5.745e5
984	3.297e5
984	0.000e0
997	0.000e0
997	5.632e4
997	4.424e5
997	8.980e5
998	1.159e6
998	3.175e6
998	2.095e6
998	2.210e6
998	2.665e6
998	1.552e6
998	1.487e6
998	4.792e5
998	1.168e6
998	1.423e6
998	3.430e5
998	1.556e5
999	1.660e6
999	1.195e6
999	1.454e6
999	1.572e6
999	4.782e5
999	5.673e5
999	1.253e6
999	9.615e5
999	4.383e5
999	4.096e3
999	0.000e0
1000	0.000e0
1000	2.806e5
1000	5.632e4
1000	0.000e0
1001	0.000e0
1001	6.595e5
1001	3.820e5
1001	0.000e0
1001	2.540e5
1001	5.120e3
1001	0.000e0
1003	0.000e0
1003	9.748e5
1003	6.717e5
1003	1.024e3
1003	0.000e0
1021	0.000e0
1021	9.421e4
1021	4.096e3
1022	0.000e0
1032	0.000e0
1032	4.710e4
1032	3.809e5
1032	3.072e3
1032	0.000e0
1033	0.000e0
1033	1.260e5
1033	0.000e0
1037	0.000e0
1037	7.506e5
1037	5.222e4
1037	0.000e0
1037	0.000e0
1037	5.120e4
1038	5.704e5
1038	1.085e5
1038	0.000e0
1038	0.000e0
1038	4.127e5
1038	3.891e4
1038	0.000e0
1039	0.000e0
1039	3.441e5
1039	8.704e4
1039	3.092e5
1039	3.994e4
1039	0.000e0
1039	0.000e0
1039	4.024e5
1039	3.379e4
1040	0.000e0
1040	0.000e0
1040	1.024e3
1040	4.250e5
1040	1.229e4
1040	0.000e0
1041	0.000e0
1041	2.611e5
1041	6.144e3
1041	3.277e5
1041	8.192e4
1041	1.659e5
1041	1.946e5
1041	0.000e0
1042	0.000e0
1042	6.042e4
1042	0.000e0
1043	0.000e0
1043	5.745e5
1043	1.894e5
1043	8.806e4
1043	0.000e0
1044	0.000e0
1044	3.676e5
1044	7.475e4
1044	0.000e0
1044	2.202e5
1044	1.311e5
1044	0.000e0
1050	0.000e0
1050	1.403e5
1050	2.499e5
1050	5.734e4
1050	2.877e5
1050	0.000e0
1052	0.000e0
1052	2.458e4
1052	1.536e4
1052	4.936e5
1052	4.403e4
1052	2.755e5
1052	1.843e4
1052	2.017e5
1052	0.000e0
1052	4.168e5
1052	1.351e6
1053	1.659e5
1053	1.037e6
1053	2.374e6
1053	2.548e6
1053	4.055e6
1053	2.407e6
1053	7.293e6
1053	1.241e7
1053	2.128e7
1053	3.526e7
1053	5.000e7
1053	6.570e7
1054	1.033e8
1054	1.138e8
1054	1.342e8
1054	1.342e8
1054	1.342e8
1054	1.342e8
1054	1.342e8
1054	1.342e8
1054	1.256e8
1054	1.221e8
1054	1.127e8
1054	1.149e8
1055	9.892e7
1055	9.329e7
1055	8.192e7
1055	8.537e7
1055	9.256e7
1055	1.083e8
1055	9.758e7
1055	8.351e7
1055	6.951e7
1055	5.509e7
1055	5.181e7
1055	4.584e7
1055	4.869e7
1056	4.300e7
1056	4.135e7
1056	3.926e7
1056	3.586e7
1056	3.474e7
1056	3.166e7
1056	3.731e7
1056	3.537e7
1056	2.777e7
1056	1.920e7
1056	1.858e7
1056	1.515e7
1057	1.580e7
1057	1.251e7
1057	1.499e7
1057	1.286e7
1057	1.603e7
1057	1.676e7
1057	1.081e7
1057	8.223e6
1057	7.134e6
1057	7.367e6
1057	4.560e6
1057	4.540e6
1057	4.239e6
1058	3.929e6
1058	2.995e6
1058	3.031e6
1058	2.537e6
1058	4.513e6
1058	3.285e6
1058	2.946e6
1058	2.653e6
1058	1.915e6
1058	2.333e6
1058	1.823e6
1058	8.059e5
1059	1.189e6
1059	1.910e6
1059	1.935e5
1059	1.946e4
1059	4.977e5
1059	2.836e5
1059	9.533e5
1059	7.506e5
1059	1.505e5
1059	8.192e3
1059	8.192e3
1059	1.024e4
1060	3.082e5
1060	6.001e5
1060	1.219e5
1060	1.229e4
1060	3.686e4
1060	2.560e4
1060	1.024e4
1060	0.000e0
1060	0.000e0
1060	3.072e3
1060	0.000e0
1060	0.000e0
1060	1.331e4
1061	3.584e4
1061	1.014e6
1061	1.536e5
1061	3.543e5
1061	1.638e4
1061	1.024e3
1061	5.120e3
1061	0.000e0
1061	0.000e0
1061	1.024e3
1061	1.024e3
1061	2.048e3
1062	0.000e0
1062	0.000e0
1062	2.048e3
1062	0.000e0
1062	0.000e0
1062	7.168e3
1063	3.072e3
1063	0.000e0
1063	0.000e0
1063	1.229e4
1063	9.216e3
1063	0.000e0
1064	0.000e0
1064	1.024e3
1064	0.000e0
1064	0.000e0
1064	1.126e4
1064	0.000e0
1067	0.000e0
1067	3.359e5
1067	1.116e5
1067	0.000e0
1067	0.000e0
1067	4.198e4
1067	4.096e5
1068	1.024e4
1068	0.000e0
1068	0.000e0
1068	3.277e5
1068	6.103e5
1068	1.126e5
1068	3.236e5
1068	6.144e4
1068	0.000e0
1069	0.000e0
1069	8.663e5
1069	5.949e5
1069	2.079e5
1069	0.000e0
1075	0.000e0
1075	4.547e5
1075	1.946e4
1075	0.000e0
1076	0.000e0
1076	9.216e4
1076	6.625e5
1076	5.509e5
1076	2.857e5
1076	3.174e4
1076	3.471e5
1076	5.120e3
1076	3.072e3
1076	2.243e5
1076	6.144e3
1076	6.042e4
1077	9.114e4
1077	0.000e0
1077	3.144e5
1077	3.052e5
1077	3.871e5
1077	7.025e5
1077	2.130e5
1077	0.000e0
1078	0.000e0
1078	2.150e5
1078	2.048e3
1078	0.000e0
1080	0.000e0
1080	3.072e3
1080	0.000e0
1082	0.000e0
1082	1.126e4
1082	6.144e3
1082	0.000e0
1084	0.000e0
1084	4.127e5
1084	1.464e5
1085	0.000e0
1086	0.000e0
1086	4.403e4
1086	6.144e3
1086	0.000e0
1092	0.000e0
1092	4.106e5
1092	2.888e5
1092	0.000e0
1092	0.000e0
1092	2.662e5
1092	2.540e5
1093	0.000e0
1093	0.000e0
1093	3.369e5
1093	2.867e4
1093	0.000e0
1094	0.000e0
1094	7.782e4
1094	1.434e4
1094	0.000e0
1096	0.000e0
1096	1.475e5
1096	1.843e4
1096	0.000e0
1100	0.000e0
1100	1.761e5
1101	9.216e4
1101	0.000e0
1107	0.000e0
1107	3.133e5
1107	1.567e5
1107	9.216e3
1107	1.403e5
1107	0.000e0
1107	0.000e0
1107	2.079e5
1107	2.970e4
1107	0.000e0
1107	0.000e0
1108	3.318e5
[truncated: 390 more rows]
