# Supplementary material for: A simple method for developing lysine targeted covalent protein reagents
Source: Nat Commun. 2023 Dec 1;14:7933. doi: 10.1038/s41467-023-42632-5 (PMC10692228; doi:10.1038/s41467-023-42632-5)
Supplement: Supplementary file 4 — Source data [file 41467_2023_42632_MOESM4_ESM.zip › Source Data/Figure 3/Panel A/DMSO_ON4C.txt]

28000.00	1.126e2
28001.00	3.414e2
28002.00	1.034e3
28003.00	3.135e3
28004.00	9.499e3
28005.00	2.875e4
28006.00	4.385e4
28007.00	9.852e4
28008.00	1.285e4
28009.00	3.069e4
28010.00	9.163e4
28011.00	4.990e4
28012.00	3.865e4
28013.00	6.122e4
28014.00	1.437e5
28015.00	2.599e5
28016.00	3.034e5
28017.00	1.708e5
28018.00	1.102e5
28019.00	1.391e5
28020.00	3.760e6
28021.00	3.398e6
28022.00	2.927e6
28023.00	2.440e6
28024.00	1.993e6
28025.00	1.618e6
28026.00	1.345e6
28027.00	1.134e6
28028.00	9.297e5
28029.00	7.624e5
28030.00	7.313e5
28031.00	9.553e5
28032.00	1.293e6
28033.00	1.427e6
28034.00	1.323e6
28035.00	1.114e6
28036.00	9.039e5
28037.00	7.588e5
28038.00	6.879e5
28039.00	6.812e5
28040.00	7.440e5
28041.00	9.019e5
28042.00	1.245e6
28043.00	1.915e6
28044.00	2.619e6
28045.00	2.703e6
28046.00	2.212e6
28047.00	1.657e6
28048.00	1.215e6
28049.00	9.588e5
28050.00	9.407e5
28051.00	1.041e6
28052.00	1.056e6
28053.00	9.161e5
28054.00	7.483e5
28055.00	6.673e5
28056.00	6.485e5
28057.00	6.383e5
28058.00	6.150e5
28059.00	5.375e5
28060.00	4.271e5
28061.00	3.558e5
28062.00	3.381e5
28063.00	3.778e5
28064.00	5.434e5
28065.00	9.256e5
28066.00	1.406e6
28067.00	1.674e6
28068.00	1.694e6
28069.00	1.750e6
28070.00	2.010e6
28071.00	2.210e6
28072.00	2.019e6
28073.00	1.642e6
28074.00	1.434e6
28075.00	1.395e6
28076.00	1.379e6
28077.00	1.315e6
28078.00	1.219e6
28079.00	1.163e6
28080.00	1.125e6
28081.00	1.009e6
28082.00	8.533e5
28083.00	7.486e5
28084.00	7.137e5
28085.00	7.533e5
28086.00	9.295e5
28087.00	1.408e6
28088.00	2.148e6
28089.00	2.595e6
28090.00	2.423e6
28091.00	2.111e6
28092.00	2.125e6
28093.00	2.396e6
28094.00	2.686e6
28095.00	2.914e6
28096.00	3.176e6
28097.00	3.230e6
28098.00	2.779e6
28099.00	2.209e6
28100.00	1.869e6
28101.00	1.679e6
28102.00	1.559e6
28103.00	1.469e6
28104.00	1.392e6
28105.00	1.328e6
28106.00	1.273e6
28107.00	1.204e6
28108.00	1.129e6
28109.00	1.099e6
28110.00	1.134e6
28111.00	1.214e6
28112.00	1.356e6
28113.00	1.624e6
28114.00	2.065e6
28115.00	2.557e6
28116.00	2.916e6
28117.00	3.163e6
28118.00	3.347e6
28119.00	3.437e6
28120.00	3.414e6
28121.00	3.243e6
28122.00	2.918e6
28123.00	2.496e6
28124.00	2.058e6
28125.00	1.670e6
28126.00	1.374e6
28127.00	1.181e6
28128.00	1.077e6
28129.00	1.114e6
28130.00	1.430e6
28131.00	1.746e6
28132.00	1.695e6
28133.00	1.550e6
28134.00	1.505e6
28135.00	1.473e6
28136.00	1.462e6
28137.00	1.474e6
28138.00	1.526e6
28139.00	1.640e6
28140.00	1.745e6
28141.00	1.662e6
28142.00	1.338e6
28143.00	9.660e5
28144.00	7.240e5
28145.00	6.127e5
28146.00	5.755e5
28147.00	5.689e5
28148.00	5.526e5
28149.00	5.216e5
28150.00	5.190e5
28151.00	5.826e5
28152.00	7.342e5
28153.00	9.630e5
28154.00	1.427e6
28155.00	2.130e6
28156.00	2.323e6
28157.00	1.910e6
28158.00	1.731e6
28159.00	1.891e6
28160.00	2.139e6
28161.00	2.427e6
28162.00	2.523e6
28163.00	2.215e6
28164.00	1.650e6
28165.00	1.171e6
28166.00	9.320e5
28167.00	8.874e5
28168.00	9.624e5
28169.00	1.125e6
28170.00	1.440e6
28171.00	2.238e6
28172.00	3.065e6
28173.00	3.015e6
28174.00	2.656e6
28175.00	2.697e6
28176.00	3.051e6
28177.00	3.682e6
28178.00	4.590e6
28179.00	5.816e6
28180.00	7.305e6
28181.00	8.529e6
28182.00	8.781e6
28183.00	8.223e6
28184.00	7.872e6
28185.00	8.779e6
28186.00	1.135e7
28187.00	1.421e7
28188.00	1.555e7
28189.00	1.541e7
28190.00	1.417e7
28191.00	1.203e7
28192.00	9.751e6
28193.00	7.860e6
28194.00	6.262e6
28195.00	4.933e6
28196.00	4.029e6
28197.00	3.469e6
28198.00	2.974e6
28199.00	2.479e6
28200.00	2.114e6
28201.00	1.936e6
28202.00	1.924e6
28203.00	2.097e6
28204.00	2.555e6
28205.00	3.407e6
28206.00	4.690e6
28207.00	6.097e6
28208.00	6.822e6
28209.00	6.653e6
28210.00	6.286e6
28211.00	5.967e6
28212.00	5.442e6
28213.00	4.701e6
28214.00	3.965e6
28215.00	3.300e6
28216.00	2.542e6
28217.00	1.711e6
28218.00	1.023e6
28219.00	5.799e5
28220.00	3.536e5
28221.00	2.707e5
28222.00	2.596e5
28223.00	2.666e5
28224.00	2.537e5
28225.00	2.304e5
28226.00	2.472e5
28227.00	3.595e5
28228.00	6.071e5
28229.00	9.770e5
28230.00	1.437e6
28231.00	1.991e6
28232.00	2.612e6
28233.00	3.208e6
28234.00	3.712e6
28235.00	4.107e6
28236.00	4.395e6
28237.00	4.587e6
28238.00	4.471e6
28239.00	3.842e6
28240.00	3.003e6
28241.00	2.168e6
28242.00	1.411e6
28243.00	9.619e5
28244.00	7.665e5
28245.00	6.671e5
28246.00	6.525e5
28247.00	7.295e5
28248.00	9.106e5
28249.00	1.204e6
28250.00	1.632e6
28251.00	2.327e6
28252.00	3.742e6
28253.00	5.299e6
28254.00	5.634e6
28255.00	5.132e6
28256.00	4.463e6
28257.00	3.349e6
28258.00	2.082e6
28259.00	1.258e6
28260.00	9.079e5
28261.00	7.598e5
28262.00	6.692e5
28263.00	6.003e5
28264.00	5.525e5
28265.00	5.336e5
28266.00	6.021e5
28267.00	7.538e5
28268.00	7.986e5
28269.00	7.199e5
28270.00	7.280e5
28271.00	8.682e5
28272.00	1.089e6
28273.00	1.412e6
28274.00	1.867e6
28275.00	2.462e6
28276.00	3.132e6
28277.00	3.707e6
28278.00	4.020e6
28279.00	4.066e6
28280.00	3.973e6
28281.00	3.855e6
28282.00	3.811e6
28283.00	3.827e6
28284.00	3.759e6
28285.00	3.575e6
28286.00	3.425e6
28287.00	3.414e6
28288.00	3.411e6
28289.00	3.215e6
28290.00	2.756e6
28291.00	2.135e6
28292.00	1.624e6
28293.00	1.404e6
28294.00	1.457e6
28295.00	1.611e6
28296.00	1.730e6
28297.00	1.919e6
28298.00	2.209e6
28299.00	2.438e6
28300.00	2.507e6
28301.00	2.447e6
28302.00	2.349e6
28303.00	2.297e6
28304.00	2.373e6
28305.00	2.542e6
28306.00	2.565e6
28307.00	2.268e6
28308.00	1.826e6
28309.00	1.667e6
28310.00	2.032e6
28311.00	2.676e6
28312.00	2.982e6
28313.00	2.724e6
28314.00	2.452e6
28315.00	2.507e6
28316.00	2.660e6
28317.00	2.697e6
28318.00	2.575e6
28319.00	2.346e6
28320.00	2.139e6
28321.00	2.259e6
28322.00	2.841e6
28323.00	3.204e6
28324.00	2.907e6
28325.00	2.526e6
28326.00	2.304e6
28327.00	1.994e6
28328.00	1.587e6
28329.00	1.201e6
28330.00	9.339e5
28331.00	8.025e5
28332.00	7.788e5
28333.00	8.489e5
28334.00	1.082e6
28335.00	1.624e6
28336.00	2.560e6
28337.00	3.613e6
28338.00	4.008e6
28339.00	3.419e6
28340.00	2.570e6
28341.00	2.106e6
28342.00	1.921e6
28343.00	1.685e6
28344.00	1.302e6
28345.00	1.028e6
28346.00	1.131e6
28347.00	1.270e6
28348.00	9.642e5
28349.00	5.146e5
28350.00	3.432e5
28351.00	3.595e5
28352.00	4.714e5
28353.00	7.473e5
28354.00	1.172e6
28355.00	1.584e6
28356.00	1.763e6
28357.00	1.683e6
28358.00	1.586e6
28359.00	1.919e6
28360.00	2.680e6
28361.00	3.114e6
28362.00	3.122e6
28363.00	3.203e6
28364.00	3.255e6
28365.00	3.077e6
28366.00	2.694e6
28367.00	2.122e6
28368.00	1.511e6
28369.00	1.082e6
28370.00	9.307e5
28371.00	9.759e5
28372.00	9.539e5
28373.00	7.064e5
28374.00	4.317e5
28375.00	3.132e5
28376.00	3.231e5
28377.00	4.004e5
28378.00	4.771e5
28379.00	5.430e5
28380.00	7.713e5
28381.00	1.351e6
28382.00	2.067e6
28383.00	2.325e6
28384.00	2.045e6
28385.00	1.902e6
28386.00	2.270e6
28387.00	2.990e6
28388.00	3.802e6
28389.00	4.268e6
28390.00	3.914e6
28391.00	2.809e6
28392.00	1.600e6
28393.00	7.905e5
28394.00	3.948e5
28395.00	2.310e5
28396.00	1.698e5
28397.00	2.101e5
28398.00	4.135e5
28399.00	6.305e5
28400.00	7.739e5
28401.00	1.132e6
28402.00	1.436e6
28403.00	1.238e6
28404.00	1.013e6
28405.00	1.107e6
28406.00	1.301e6
28407.00	1.452e6
28408.00	1.544e6
28409.00	1.611e6
28410.00	1.673e6
28411.00	1.656e6
28412.00	1.480e6
28413.00	1.200e6
28414.00	9.311e5
28415.00	7.329e5
28416.00	6.138e5
28417.00	5.823e5
28418.00	6.767e5
28419.00	7.973e5
28420.00	7.500e5
28421.00	6.035e5
28422.00	5.734e5
28423.00	6.966e5
28424.00	8.837e5
28425.00	1.048e6
28426.00	1.172e6
28427.00	1.326e6
28428.00	1.559e6
28429.00	1.835e6
28430.00	2.059e6
28431.00	2.142e6
28432.00	2.063e6
28433.00	1.860e6
28434.00	1.612e6
28435.00	1.377e6
28436.00	1.166e6
28437.00	1.021e6
28438.00	9.842e5
28439.00	1.016e6
28440.00	9.995e5
28441.00	9.316e5
28442.00	1.017e6
28443.00	1.378e6
28444.00	1.891e6
28445.00	2.329e6
28446.00	2.605e6
28447.00	2.779e6
28448.00	2.908e6
28449.00	3.102e6
28450.00	3.393e6
28451.00	3.666e6
28452.00	3.807e6
28453.00	3.744e6
28454.00	3.519e6
28455.00	3.229e6
28456.00	2.887e6
28457.00	2.572e6
28458.00	2.400e6
28459.00	2.335e6
28460.00	2.375e6
28461.00	2.759e6
28462.00	3.635e6
28463.00	4.316e6
28464.00	4.268e6
28465.00	4.350e6
28466.00	5.046e6
28467.00	5.465e6
28468.00	4.895e6
28469.00	3.663e6
28470.00	2.506e6
28471.00	1.740e6
28472.00	1.220e6
28473.00	8.439e5
28474.00	6.424e5
28475.00	5.715e5
28476.00	5.775e5
28477.00	6.753e5
28478.00	8.446e5
28479.00	9.803e5
28480.00	1.046e6
28481.00	1.118e6
28482.00	1.233e6
28483.00	1.364e6
28484.00	1.585e6
28485.00	1.929e6
28486.00	2.332e6
28487.00	2.896e6
28488.00	3.544e6
28489.00	3.827e6
28490.00	3.513e6
28491.00	2.830e6
28492.00	2.111e6
28493.00	1.532e6
28494.00	1.169e6
28495.00	9.896e5
28496.00	8.186e5
28497.00	5.859e5
28498.00	4.335e5
28499.00	4.594e5
28500.00	6.305e5
28501.00	8.868e5
28502.00	1.229e6
28503.00	1.681e6
28504.00	2.142e6
28505.00	2.436e6
28506.00	2.562e6
28507.00	2.751e6
28508.00	3.214e6
28509.00	3.835e6
28510.00	4.105e6
28511.00	3.731e6
28512.00	3.099e6
28513.00	2.709e6
28514.00	2.626e6
28515.00	2.599e6
28516.00	2.409e6
28517.00	2.014e6
28518.00	1.537e6
28519.00	1.150e6
28520.00	9.928e5
28521.00	1.184e6
28522.00	1.833e6
28523.00	2.721e6
28524.00	3.259e6
28525.00	3.330e6
28526.00	3.269e6
28527.00	3.171e6
28528.00	2.974e6
28529.00	2.605e6
28530.00	2.098e6
28531.00	1.622e6
28532.00	1.268e6
28533.00	1.028e6
28534.00	8.886e5
28535.00	9.445e5
28536.00	1.421e6
28537.00	1.994e6
28538.00	1.941e6
28539.00	1.542e6
28540.00	1.561e6
28541.00	2.074e6
28542.00	2.836e6
28543.00	3.541e6
28544.00	3.837e6
28545.00	3.665e6
28546.00	3.249e6
28547.00	2.740e6
28548.00	2.194e6
28549.00	1.674e6
28550.00	1.248e6
28551.00	9.813e5
28552.00	8.974e5
28553.00	9.405e5
28554.00	1.009e6
28555.00	1.047e6
28556.00	1.060e6
28557.00	1.093e6
28558.00	1.170e6
28559.00	1.217e6
28560.00	1.158e6
28561.00	1.036e6
28562.00	9.650e5
28563.00	1.019e6
28564.00	1.220e6
28565.00	1.538e6
28566.00	1.861e6
28567.00	2.057e6
28568.00	2.159e6
28569.00	2.353e6
28570.00	2.683e6
28571.00	2.787e6
28572.00	2.393e6
28573.00	1.823e6
28574.00	1.396e6
28575.00	1.114e6
28576.00	9.110e5
28577.00	7.564e5
28578.00	7.266e5
28579.00	7.555e5
28580.00	6.337e5
28581.00	4.293e5
28582.00	3.123e5
28583.00	2.661e5
28584.00	2.424e5
28585.00	2.441e5
28586.00	3.287e5
28587.00	5.169e5
28588.00	6.516e5
28589.00	6.720e5
28590.00	7.590e5
28591.00	9.558e5
28592.00	1.165e6
28593.00	1.328e6
28594.00	1.356e6
28595.00	1.214e6
28596.00	9.963e5
28597.00	8.002e5
28598.00	6.461e5
28599.00	5.265e5
28600.00	4.351e5
28601.00	3.682e5
28602.00	3.330e5
28603.00	3.206e5
28604.00	3.008e5
28605.00	2.757e5
28606.00	2.682e5
28607.00	2.882e5
28608.00	3.845e5
28609.00	7.187e5
28610.00	1.287e6
28611.00	1.774e6
28612.00	2.193e6
28613.00	2.828e6
28614.00	3.486e6
28615.00	3.845e6
28616.00	3.922e6
28617.00	3.842e6
28618.00	3.719e6
28619.00	3.651e6
28620.00	3.653e6
28621.00	3.671e6
28622.00	3.614e6
28623.00	3.431e6
28624.00	3.211e6
28625.00	3.174e6
28626.00	3.515e6
28627.00	4.010e6
28628.00	4.374e6
28629.00	4.682e6
28630.00	4.685e6
28631.00	4.118e6
28632.00	3.234e6
28633.00	2.373e6
28634.00	1.699e6
28635.00	1.234e6
28636.00	1.025e6
28637.00	1.439e6
28638.00	2.732e6
28639.00	3.554e6
28640.00	2.689e6
28641.00	1.401e6
28642.00	8.525e5
28643.00	7.591e5
28644.00	8.091e5
28645.00	9.529e5
28646.00	1.167e6
28647.00	1.419e6
28648.00	1.709e6
28649.00	2.073e6
28650.00	2.582e6
28651.00	3.267e6
28652.00	4.025e6
28653.00	4.564e6
28654.00	4.643e6
28655.00	4.167e6
28656.00	3.103e6
28657.00	1.835e6
28658.00	9.633e5
28659.00	5.628e5
28660.00	3.910e5
28661.00	3.221e5
28662.00	3.107e5
28663.00	3.340e5
28664.00	3.780e5
28665.00	4.312e5
28666.00	4.834e5
28667.00	5.397e5
28668.00	6.256e5
28669.00	7.416e5
28670.00	9.105e5
28671.00	1.335e6
28672.00	2.158e6
28673.00	2.917e6
28674.00	3.012e6
28675.00	2.665e6
28676.00	2.364e6
28677.00	2.116e6
28678.00	1.807e6
28679.00	1.451e6
28680.00	1.172e6
28681.00	9.642e5
28682.00	7.293e5
28683.00	5.503e5
28684.00	4.772e5
28685.00	4.631e5
28686.00	4.901e5
28687.00	5.444e5
28688.00	6.586e5
28689.00	9.397e5
28690.00	1.456e6
28691.00	2.103e6
28692.00	2.606e6
28693.00	2.710e6
28694.00	2.570e6
28695.00	2.435e6
28696.00	2.066e6
28697.00	1.477e6
28698.00	1.119e6
28699.00	1.069e6
28700.00	1.164e6
28701.00	1.267e6
28702.00	1.244e6
28703.00	1.178e6
28704.00	1.242e6
28705.00	1.406e6
28706.00	1.566e6
28707.00	1.699e6
28708.00	1.875e6
28709.00	2.153e6
28710.00	2.571e6
28711.00	3.366e6
28712.00	4.472e6
28713.00	5.138e6
28714.00	4.765e6
28715.00	3.731e6
28716.00	2.690e6
28717.00	1.775e6
28718.00	1.073e6
28719.00	7.038e5
28720.00	5.432e5
28721.00	4.790e5
28722.00	4.876e5
28723.00	5.591e5
28724.00	6.968e5
28725.00	9.125e5
28726.00	1.224e6
28727.00	1.654e6
28728.00	2.218e6
28729.00	2.849e6
28730.00	3.345e6
28731.00	3.490e6
28732.00	3.316e6
28733.00	2.969e6
28734.00	2.529e6
28735.00	2.187e6
28736.00	2.018e6
28737.00	1.803e6
28738.00	1.401e6
28739.00	9.519e5
28740.00	6.397e5
28741.00	5.249e5
28742.00	5.934e5
28743.00	6.893e5
28744.00	5.988e5
28745.00	3.896e5
28746.00	2.963e5
28747.00	3.369e5
28748.00	4.165e5
28749.00	4.955e5
28750.00	5.475e5
28751.00	5.646e5
28752.00	5.677e5
28753.00	6.062e5
28754.00	7.700e5
28755.00	1.167e6
28756.00	1.771e6
28757.00	2.426e6
28758.00	2.932e6
28759.00	2.894e6
28760.00	2.145e6
28761.00	1.225e6
28762.00	6.738e5
28763.00	4.770e5
28764.00	4.392e5
28765.00	4.148e5
28766.00	3.399e5
28767.00	2.722e5
28768.00	2.659e5
28769.00	3.215e5
28770.00	4.761e5
28771.00	7.851e5
28772.00	1.160e6
28773.00	1.502e6
28774.00	1.964e6
28775.00	2.627e6
28776.00	3.212e6
28777.00	3.456e6
28778.00	3.334e6
28779.00	2.931e6
28780.00	2.401e6
28781.00	1.895e6
28782.00	1.479e6
28783.00	1.160e6
28784.00	9.225e5
28785.00	7.481e5
28786.00	6.305e5
28787.00	5.670e5
28788.00	5.305e5
28789.00	5.308e5
28790.00	5.790e5
28791.00	6.409e5
28792.00	7.433e5
28793.00	9.152e5
28794.00	1.142e6
28795.00	1.416e6
28796.00	1.679e6
28797.00	1.819e6
28798.00	1.761e6
28799.00	1.560e6
28800.00	1.437e6
28801.00	1.487e6
28802.00	1.520e6
28803.00	1.568e6
28804.00	1.627e6
28805.00	1.526e6
28806.00	1.428e6
28807.00	1.401e6
28808.00	1.374e6
28809.00	1.400e6
28810.00	1.522e6
28811.00	1.754e6
28812.00	2.049e6
28813.00	2.285e6
28814.00	2.347e6
28815.00	2.414e6
28816.00	2.790e6
28817.00	3.092e6
28818.00	2.564e6
28819.00	1.508e6
28820.00	8.523e5
28821.00	6.405e5
28822.00	5.285e5
28823.00	4.613e5
28824.00	4.377e5
28825.00	4.541e5
28826.00	5.063e5
28827.00	5.857e5
28828.00	6.765e5
28829.00	7.597e5
28830.00	8.298e5
28831.00	9.060e5
28832.00	1.021e6
28833.00	1.209e6
28834.00	1.547e6
28835.00	1.936e6
28836.00	2.127e6
28837.00	2.164e6
28838.00	2.170e6
28839.00	2.109e6
28840.00	1.969e6
28841.00	1.778e6
28842.00	1.605e6
28843.00	1.541e6
28844.00	1.613e6
28845.00	1.733e6
28846.00	1.843e6
28847.00	2.031e6
28848.00	2.318e6
28849.00	2.591e6
28850.00	2.794e6
28851.00	2.946e6
28852.00	2.877e6
28853.00	2.516e6
28854.00	2.199e6
28855.00	2.109e6
28856.00	2.237e6
28857.00	2.598e6
28858.00	2.882e6
28859.00	2.778e6
28860.00	2.497e6
28861.00	2.257e6
28862.00	2.014e6
28863.00	1.765e6
28864.00	1.585e6
28865.00	1.527e6
28866.00	1.628e6
28867.00	1.937e6
28868.00	2.356e6
28869.00	2.760e6
28870.00	3.302e6
28871.00	4.162e6
28872.00	5.251e6
28873.00	6.171e6
28874.00	6.468e6
28875.00	6.058e6
28876.00	5.265e6
28877.00	4.465e6
28878.00	3.745e6
28879.00	2.994e6
28880.00	2.256e6
28881.00	1.711e6
28882.00	1.432e6
28883.00	1.423e6
28884.00	1.555e6
28885.00	1.574e6
28886.00	1.461e6
28887.00	1.387e6
28888.00	1.403e6
28889.00	1.496e6
28890.00	1.661e6
28891.00	1.909e6
28892.00	2.295e6
28893.00	2.866e6
28894.00	3.518e6
28895.00	3.933e6
28896.00	3.887e6
28897.00	3.548e6
28898.00	3.005e6
28899.00	2.199e6
28900.00	1.438e6
28901.00	9.950e5
28902.00	7.886e5
28903.00	6.918e5
28904.00	6.459e5
28905.00	6.282e5
28906.00	6.367e5
28907.00	6.826e5
28908.00	7.772e5
28909.00	9.083e5
28910.00	1.046e6
28911.00	1.184e6
28912.00	1.393e6
28913.00	1.748e6
28914.00	2.103e6
28915.00	2.168e6
28916.00	1.910e6
28917.00	1.538e6
28918.00	1.219e6
28919.00	9.936e5
28920.00	8.233e5
28921.00	6.800e5
28922.00	5.976e5
28923.00	6.317e5
28924.00	8.305e5
28925.00	1.207e6
28926.00	1.608e6
28927.00	1.795e6
28928.00	1.848e6
28929.00	2.089e6
28930.00	2.593e6
28931.00	3.200e6
28932.00	3.717e6
28933.00	3.910e6
28934.00	3.640e6
28935.00	2.999e6
28936.00	2.256e6
28937.00	1.653e6
28938.00	1.285e6
28939.00	1.260e6
28940.00	1.857e6
28941.00	2.901e6
28942.00	2.957e6
28943.00	1.639e6
28944.00	6.079e5
28945.00	3.704e5
28946.00	3.424e5
28947.00	3.757e5
28948.00	4.502e5
28949.00	5.717e5
28950.00	7.445e5
28951.00	9.612e5
28952.00	1.203e6
28953.00	1.472e6
28954.00	1.750e6
28955.00	1.918e6
28956.00	1.886e6
28957.00	1.749e6
28958.00	1.905e6
28959.00	2.657e6
28960.00	3.183e6
28961.00	2.615e6
28962.00	1.699e6
28963.00	1.274e6
28964.00	1.170e6
28965.00	1.110e6
28966.00	1.024e6
28967.00	9.414e5
28968.00	9.255e5
28969.00	9.178e5
28970.00	8.795e5
28971.00	9.628e5
28972.00	1.262e6
28973.00	1.958e6
28974.00	3.375e6
28975.00	4.990e6
28976.00	5.299e6
28977.00	4.000e6
28978.00	2.434e6
28979.00	1.372e6
28980.00	7.766e5
28981.00	5.611e5
28982.00	4.775e5
28983.00	3.985e5
28984.00	3.736e5
28985.00	3.388e5
28986.00	3.337e5
28987.00	4.148e5
28988.00	5.358e5
28989.00	6.914e5
28990.00	8.928e5
28991.00	1.209e6
28992.00	1.980e6
28993.00	3.547e6
28994.00	4.898e6
28995.00	4.641e6
28996.00	3.703e6
28997.00	3.133e6
28998.00	2.461e6
28999.00	1.821e6
29000.00	1.455e6
29001.00	1.184e6
29002.00	9.860e5
29003.00	8.485e5
29004.00	7.560e5
29005.00	6.977e5
29006.00	6.706e5
29007.00	6.764e5
29008.00	7.193e5
29009.00	8.088e5
29010.00	9.632e5
29011.00	1.201e6
29012.00	1.602e6
29013.00	2.505e6
29014.00	3.645e6
29015.00	3.788e6
29016.00	2.951e6
29017.00	2.347e6
29018.00	2.187e6
29019.00	2.091e6
29020.00	1.987e6
29021.00	1.896e6
29022.00	1.812e6
29023.00	1.710e6
29024.00	1.566e6
29025.00	1.386e6
29026.00	1.207e6
29027.00	1.069e6
29028.00	9.868e5
29029.00	9.514e5
29030.00	9.517e5
29031.00	9.942e5
29032.00	1.097e6
29033.00	1.261e6
29034.00	1.377e6
29035.00	1.335e6
29036.00	1.248e6
29037.00	1.244e6
29038.00	1.275e6
29039.00	1.299e6
29040.00	1.462e6
29041.00	1.929e6
29042.00	2.285e6
29043.00	2.131e6
29044.00	1.894e6
29045.00	1.857e6
29046.00	1.840e6
29047.00	1.767e6
29048.00	1.657e6
29049.00	1.552e6
29050.00	1.500e6
29051.00	1.536e6
29052.00	1.680e6
29053.00	1.903e6
29054.00	2.151e6
29055.00	2.373e6
29056.00	2.405e6
29057.00	2.159e6
29058.00	1.931e6
29059.00	1.910e6
29060.00	1.872e6
29061.00	1.709e6
29062.00	1.595e6
29063.00	1.626e6
29064.00	1.770e6
29065.00	1.999e6
29066.00	2.316e6
29067.00	2.738e6
29068.00	3.305e6
29069.00	3.932e6
29070.00	4.288e6
29071.00	4.241e6
29072.00	4.076e6
29073.00	3.957e6
29074.00	3.826e6
29075.00	3.665e6
29076.00	3.452e6
29077.00	3.118e6
29078.00	2.713e6
29079.00	2.383e6
29080.00	2.571e6
29081.00	2.852e6
29082.00	2.328e6
29083.00	1.749e6
29084.00	1.689e6
29085.00	1.770e6
29086.00	1.885e6
29087.00	2.003e6
29088.00	2.091e6
29089.00	2.131e6
29090.00	2.132e6
29091.00	2.126e6
29092.00	2.160e6
29093.00	2.233e6
29094.00	2.295e6
29095.00	2.356e6
29096.00	2.491e6
29097.00	2.980e6
29098.00	3.370e6
29099.00	2.992e6
29100.00	2.497e6
29101.00	2.268e6
29102.00	2.089e6
29103.00	2.007e6
29104.00	2.039e6
29105.00	2.186e6
29106.00	2.432e6
29107.00	2.745e6
29108.00	3.067e6
29109.00	3.312e6
29110.00	3.417e6
29111.00	3.369e6
29112.00	3.225e6
29113.00	3.076e6
29114.00	2.964e6
29115.00	2.950e6
29116.00	2.998e6
29117.00	2.988e6
29118.00	2.931e6
29119.00	2.777e6
29120.00	2.564e6
29121.00	2.467e6
29122.00	2.530e6
29123.00	2.684e6
29124.00	2.873e6
29125.00	3.087e6
29126.00	3.311e6
29127.00	3.482e6
29128.00	3.536e6
29129.00	3.456e6
29130.00	3.262e6
29131.00	2.989e6
29132.00	2.669e6
29133.00	2.341e6
29134.00	2.055e6
29135.00	1.897e6
29136.00	1.756e6
29137.00	1.457e6
29138.00	1.174e6
29139.00	1.041e6
29140.00	9.983e5
29141.00	1.027e6
29142.00	1.091e6
29143.00	1.155e6
29144.00	1.238e6
29145.00	1.409e6
29146.00	1.737e6
29147.00	2.249e6
29148.00	2.909e6
29149.00	3.627e6
29150.00	4.233e6
29151.00	4.514e6
29152.00	4.367e6
29153.00	3.843e6
29154.00	3.155e6
29155.00	2.523e6
29156.00	2.037e6
29157.00	1.686e6
29158.00	1.425e6
29159.00	1.229e6
29160.00	1.126e6
29161.00	1.194e6
29162.00	1.569e6
29163.00	2.198e6
29164.00	2.522e6
29165.00	2.199e6
29166.00	1.642e6
29167.00	1.237e6
29168.00	1.071e6
29169.00	1.124e6
29170.00	1.319e6
29171.00	1.649e6
29172.00	2.154e6
29173.00	2.815e6
29174.00	3.469e6
29175.00	3.934e6
29176.00	4.191e6
29177.00	4.236e6
29178.00	4.032e6
29179.00	3.686e6
29180.00	3.318e6
29181.00	3.033e6
29182.00	2.833e6
29183.00	2.568e6
29184.00	2.358e6
29185.00	2.477e6
29186.00	3.009e6
29187.00	3.747e6
29188.00	4.066e6
29189.00	3.592e6
29190.00	2.881e6
29191.00	2.595e6
29192.00	2.753e6
29193.00	3.132e6
29194.00	3.648e6
29195.00	4.368e6
29196.00	5.057e6
29197.00	5.337e6
29198.00	5.377e6
29199.00	5.348e6
29200.00	5.142e6
29201.00	4.741e6
29202.00	4.204e6
29203.00	3.641e6
29204.00	3.270e6
29205.00	3.276e6
29206.00	3.495e6
29207.00	3.405e6
29208.00	2.692e6
29209.00	1.719e6
29210.00	1.021e6
29211.00	6.910e5
29212.00	5.638e5
29213.00	5.928e5
29214.00	8.100e5
29215.00	9.948e5
29216.00	1.008e6
29217.00	1.067e6
29218.00	1.271e6
29219.00	1.623e6
29220.00	2.130e6
29221.00	2.643e6
29222.00	2.970e6
29223.00	3.057e6
29224.00	3.010e6
29225.00	2.993e6
29226.00	3.155e6
29227.00	3.500e6
29228.00	3.822e6
29229.00	3.799e6
29230.00	3.240e6
29231.00	2.404e6
29232.00	1.714e6
29233.00	1.285e6
29234.00	1.044e6
29235.00	9.963e5
29236.00	1.283e6
29237.00	1.757e6
29238.00	1.950e6
29239.00	1.898e6
29240.00	1.962e6
29241.00	2.137e6
29242.00	2.400e6
29243.00	3.291e6
29244.00	4.439e6
29245.00	4.404e6
29246.00	3.490e6
29247.00	2.872e6
29248.00	2.644e6
29249.00	2.501e6
29250.00	2.271e6
29251.00	1.944e6
29252.00	1.596e6
29253.00	1.300e6
29254.00	1.096e6
29255.00	9.887e5
29256.00	9.677e5
29257.00	1.023e6
29258.00	1.154e6
29259.00	1.479e6
29260.00	1.961e6
29261.00	2.102e6
29262.00	1.733e6
29263.00	1.286e6
29264.00	1.003e6
29265.00	9.585e5
29266.00	1.363e6
29267.00	1.767e6
29268.00	1.485e6
29269.00	9.664e5
29270.00	7.863e5
29271.00	8.220e5
29272.00	8.937e5
29273.00	9.704e5
29274.00	1.403e6
29275.00	2.207e6
29276.00	2.429e6
29277.00	1.918e6
29278.00	1.576e6
29279.00	1.655e6
29280.00	1.827e6
29281.00	1.940e6
29282.00	2.067e6
29283.00	2.172e6
29284.00	1.979e6
29285.00	1.497e6
29286.00	1.087e6
29287.00	8.850e5
29288.00	9.169e5
29289.00	1.265e6
29290.00	1.522e6
29291.00	1.513e6
29292.00	1.614e6
29293.00	1.641e6
29294.00	1.474e6
29295.00	1.473e6
29296.00	1.789e6
29297.00	2.165e6
29298.00	2.189e6
29299.00	1.979e6
29300.00	1.877e6
29301.00	1.874e6
29302.00	1.884e6
29303.00	1.903e6
29304.00	1.941e6
29305.00	2.028e6
29306.00	2.135e6
29307.00	2.150e6
29308.00	1.959e6
29309.00	1.598e6
29310.00	1.320e6
29311.00	1.272e6
29312.00	1.154e6
29313.00	8.050e5
29314.00	5.239e5
29315.00	4.529e5
29316.00	6.196e5
29317.00	1.054e6
29318.00	1.275e6
29319.00	1.079e6
29320.00	1.250e6
29321.00	2.301e6
29322.00	3.262e6
29323.00	3.402e6
29324.00	3.613e6
29325.00	4.151e6
29326.00	4.464e6
29327.00	4.426e6
29328.00	4.081e6
29329.00	3.607e6
29330.00	3.150e6
29331.00	2.578e6
29332.00	1.816e6
29333.00	1.261e6
29334.00	1.093e6
29335.00	8.739e5
29336.00	4.880e5
29337.00	2.472e5
29338.00	1.829e5
29339.00	1.650e5
29340.00	1.678e5
29341.00	1.984e5
29342.00	3.214e5
29343.00	7.590e5
29344.00	1.565e6
29345.00	2.303e6
29346.00	3.070e6
29347.00	4.424e6
29348.00	5.739e6
29349.00	5.952e6
29350.00	5.115e6
29351.00	4.128e6
29352.00	3.693e6
29353.00	3.745e6
29354.00	3.767e6
29355.00	3.392e6
29356.00	2.680e6
29357.00	1.922e6
29358.00	1.303e6
29359.00	8.501e5
29360.00	5.424e5
29361.00	3.674e5
29362.00	4.160e5
29363.00	8.363e5
29364.00	1.207e6
29365.00	9.642e5
29366.00	5.288e5
29367.00	4.388e5
29368.00	6.106e5
29369.00	9.261e5
29370.00	1.353e6
29371.00	1.757e6
29372.00	2.001e6
29373.00	2.112e6
29374.00	2.147e6
29375.00	2.120e6
29376.00	2.086e6
29377.00	2.109e6
29378.00	2.194e6
29379.00	2.295e6
29380.00	2.335e6
29381.00	2.396e6
29382.00	2.727e6
29383.00	2.868e6
29384.00	2.208e6
29385.00	1.311e6
29386.00	7.708e5
29387.00	5.075e5
29388.00	4.028e5
29389.00	3.896e5
29390.00	4.339e5
29391.00	5.339e5
29392.00	7.179e5
29393.00	1.019e6
29394.00	1.386e6
29395.00	1.605e6
29396.00	1.531e6
29397.00	1.371e6
29398.00	1.459e6
29399.00	1.820e6
29400.00	2.207e6
29401.00	2.413e6
29402.00	2.335e6
29403.00	2.054e6
29404.00	1.810e6
29405.00	1.667e6
29406.00	1.537e6
29407.00	1.376e6
29408.00	1.191e6
29409.00	1.027e6
29410.00	9.592e5
29411.00	1.004e6
29412.00	1.021e6
29413.00	9.695e5
29414.00	1.041e6
29415.00	1.336e6
29416.00	1.729e6
29417.00	1.966e6
29418.00	1.934e6
29419.00	1.946e6
29420.00	2.043e6
29421.00	1.809e6
29422.00	1.410e6
29423.00	1.246e6
29424.00	1.242e6
29425.00	1.239e6
29426.00	1.285e6
29427.00	1.658e6
29428.00	2.180e6
29429.00	2.132e6
29430.00	1.665e6
29431.00	1.412e6
29432.00	1.323e6
29433.00	1.201e6
29434.00	1.122e6
29435.00	1.299e6
29436.00	2.251e6
29437.00	3.549e6
29438.00	3.721e6
29439.00	3.257e6
29440.00	3.466e6
29441.00	3.667e6
29442.00	3.030e6
29443.00	1.981e6
29444.00	1.184e6
29445.00	8.264e5
29446.00	7.711e5
29447.00	8.730e5
29448.00	1.072e6
29449.00	1.329e6
29450.00	1.528e6
29451.00	1.540e6
29452.00	1.354e6
29453.00	1.061e6
29454.00	7.654e5
29455.00	5.552e5
29456.00	4.801e5
29457.00	5.361e5
29458.00	6.855e5
29459.00	8.803e5
29460.00	1.124e6
29461.00	1.565e6
29462.00	2.163e6
29463.00	2.400e6
29464.00	2.124e6
29465.00	1.934e6
29466.00	2.159e6
29467.00	2.505e6
29468.00	2.635e6
29469.00	2.498e6
29470.00	2.226e6
29471.00	1.928e6
29472.00	1.680e6
29473.00	1.536e6
29474.00	1.481e6
29475.00	1.446e6
29476.00	1.393e6
29477.00	1.326e6
29478.00	1.277e6
29479.00	1.355e6
29480.00	1.824e6
29481.00	2.755e6
29482.00	3.374e6
29483.00	2.921e6
29484.00	1.887e6
29485.00	1.070e6
29486.00	6.200e5
29487.00	4.317e5
29488.00	4.334e5
29489.00	5.421e5
29490.00	6.254e5
29491.00	6.458e5
29492.00	7.052e5
29493.00	7.754e5
29494.00	7.453e5
29495.00	6.977e5
29496.00	8.215e5
29497.00	1.246e6
29498.00	1.909e6
29499.00	2.497e6
29500.00	2.734e6
29501.00	2.662e6
29502.00	2.451e6
29503.00	2.106e6
29504.00	1.664e6
29505.00	1.328e6
29506.00	1.154e6
29507.00	1.047e6
29508.00	9.631e5
29509.00	9.499e5
29510.00	1.094e6
29511.00	1.417e6
29512.00	1.777e6
29513.00	1.920e6
29514.00	1.851e6
29515.00	1.862e6
29516.00	2.057e6
29517.00	2.262e6
29518.00	2.355e6
29519.00	2.417e6
29520.00	2.728e6
29521.00	3.007e6
29522.00	2.584e6
29523.00	1.865e6
29524.00	1.489e6
29525.00	1.343e6
29526.00	1.256e6
29527.00	1.208e6
29528.00	1.181e6
29529.00	1.166e6
29530.00	1.183e6
29531.00	1.294e6
29532.00	1.527e6
29533.00	1.813e6
29534.00	2.191e6
29535.00	2.815e6
29536.00	3.126e6
29537.00	2.540e6
29538.00	1.652e6
29539.00	1.035e6
29540.00	6.718e5
29541.00	5.393e5
29542.00	6.075e5
29543.00	8.209e5
29544.00	1.108e6
29545.00	1.391e6
29546.00	1.617e6
29547.00	1.792e6
29548.00	2.072e6
29549.00	2.935e6
29550.00	4.193e6
29551.00	4.438e6
29552.00	3.446e6
29553.00	2.453e6
29554.00	1.842e6
29555.00	1.366e6
29556.00	9.735e5
29557.00	6.620e5
29558.00	4.431e5
29559.00	3.290e5
29560.00	3.567e5
29561.00	6.660e5
29562.00	1.428e6
29563.00	2.442e6
29564.00	2.949e6
29565.00	2.526e6
29566.00	1.761e6
29567.00	1.333e6
29568.00	1.370e6
29569.00	1.864e6
29570.00	2.538e6
29571.00	2.771e6
29572.00	2.518e6
29573.00	2.103e6
29574.00	1.627e6
29575.00	1.427e6
29576.00	1.677e6
29577.00	2.064e6
29578.00	2.266e6
29579.00	2.146e6
29580.00	1.812e6
29581.00	1.457e6
29582.00	1.180e6
29583.00	1.026e6
29584.00	1.001e6
29585.00	1.064e6
29586.00	1.152e6
29587.00	1.248e6
29588.00	1.392e6
29589.00	1.559e6
29590.00	1.621e6
29591.00	1.521e6
29592.00	1.301e6
29593.00	1.010e6
29594.00	7.572e5
29595.00	6.625e5
29596.00	6.906e5
29597.00	7.625e5
29598.00	9.187e5
29599.00	1.210e6
29600.00	1.588e6
29601.00	1.928e6
29602.00	2.087e6
29603.00	2.007e6
29604.00	1.756e6
29605.00	1.540e6
29606.00	1.381e6
29607.00	1.088e6
29608.00	7.874e5
29609.00	7.109e5
29610.00	8.976e5
29611.00	1.355e6
29612.00	1.842e6
29613.00	1.949e6
29614.00	1.691e6
29615.00	1.396e6
29616.00	1.155e6
29617.00	9.045e5
29618.00	6.762e5
29619.00	5.438e5
29620.00	5.391e5
29621.00	6.720e5
29622.00	9.631e5
29623.00	1.331e6
29624.00	1.529e6
29625.00	1.489e6
29626.00	1.445e6
29627.00	1.563e6
29628.00	1.851e6
29629.00	2.329e6
29630.00	3.081e6
29631.00	4.079e6
29632.00	4.890e6
29633.00	5.081e6
29634.00	4.810e6
29635.00	4.305e6
29636.00	3.564e6
29637.00	2.770e6
29638.00	2.230e6
29639.00	2.056e6
29640.00	2.141e6
29641.00	2.339e6
29642.00	2.495e6
29643.00	2.394e6
29644.00	1.998e6
29645.00	1.608e6
29646.00	1.443e6
29647.00	1.357e6
29648.00	1.186e6
29649.00	9.721e5
29650.00	8.494e5
29651.00	9.389e5
29652.00	1.313e6
29653.00	1.989e6
29654.00	2.892e6
29655.00	3.742e6
29656.00	3.987e6
29657.00	3.457e6
29658.00	2.758e6
29659.00	2.323e6
29660.00	2.041e6
29661.00	1.773e6
29662.00	1.489e6
29663.00	1.206e6
29664.00	9.648e5
29665.00	8.148e5
29666.00	8.698e5
29667.00	1.269e6
29668.00	1.624e6
29669.00	1.482e6
29670.00	1.187e6
29671.00	9.988e5
29672.00	8.543e5
29673.00	8.483e5
29674.00	1.019e6
29675.00	1.324e6
29676.00	1.693e6
29677.00	2.018e6
29678.00	2.231e6
29679.00	2.313e6
29680.00	2.265e6
29681.00	2.093e6
29682.00	1.849e6
29683.00	1.823e6
29684.00	2.216e6
29685.00	2.486e6
29686.00	2.203e6
29687.00	1.816e6
29688.00	1.669e6
29689.00	1.653e6
29690.00	1.650e6
29691.00	1.593e6
29692.00	1.459e6
29693.00	1.270e6
29694.00	1.121e6
29695.00	1.146e6
29696.00	1.290e6
29697.00	1.406e6
29698.00	1.450e6
29699.00	1.382e6
29700.00	1.273e6
29701.00	1.350e6
29702.00	1.751e6
29703.00	2.361e6
29704.00	2.822e6
29705.00	2.922e6
29706.00	2.875e6
29707.00	2.989e6
29708.00	3.324e6
29709.00	3.688e6
29710.00	3.908e6
29711.00	4.036e6
29712.00	4.314e6
29713.00	4.923e6
29714.00	5.497e6
29715.00	5.165e6
29716.00	3.760e6
29717.00	2.261e6
29718.00	1.378e6
29719.00	9.525e5
29720.00	7.293e5
29721.00	6.288e5
29722.00	6.187e5
29723.00	7.060e5
29724.00	9.422e5
29725.00	1.403e6
29726.00	2.069e6
29727.00	2.707e6
29728.00	3.027e6
29729.00	3.001e6
29730.00	3.026e6
29731.00	3.561e6
29732.00	4.052e6
29733.00	3.812e6
29734.00	3.393e6
29735.00	3.177e6
29736.00	2.989e6
29737.00	2.801e6
29738.00	2.584e6
29739.00	2.339e6
29740.00	2.109e6
29741.00	1.958e6
29742.00	1.933e6
29743.00	2.049e6
29744.00	2.303e6
29745.00	2.634e6
29746.00	2.899e6
29747.00	2.985e6
29748.00	2.964e6
29749.00	2.977e6
29750.00	2.797e6
29751.00	2.150e6
29752.00	1.427e6
29753.00	1.075e6
29754.00	1.032e6
29755.00	1.137e6
29756.00	1.335e6
29757.00	1.595e6
29758.00	1.910e6
29759.00	2.302e6
29760.00	2.762e6
29761.00	3.249e6
29762.00	3.694e6
29763.00	3.974e6
29764.00	3.978e6
29765.00	3.761e6
29766.00	3.525e6
29767.00	3.352e6
29768.00	3.115e6
29769.00	2.825e6
29770.00	2.744e6
29771.00	2.895e6
29772.00	2.974e6
29773.00	2.796e6
29774.00	2.456e6
29775.00	2.138e6
29776.00	1.973e6
29777.00	1.988e6
29778.00	2.170e6
29779.00	2.595e6
29780.00	3.229e6
29781.00	3.675e6
29782.00	3.792e6
29783.00	3.836e6
29784.00	3.728e6
29785.00	3.338e6
29786.00	2.917e6
29787.00	2.752e6
29788.00	2.802e6
29789.00	2.744e6
29790.00	2.468e6
29791.00	2.204e6
29792.00	2.101e6
29793.00	2.063e6
29794.00	1.987e6
29795.00	1.914e6
29796.00	1.823e6
29797.00	1.593e6
29798.00	1.390e6
29799.00	1.473e6
29800.00	1.792e6
29801.00	2.264e6
29802.00	2.863e6
29803.00	3.381e6
29804.00	3.625e6
29805.00	3.630e6
29806.00	3.516e6
29807.00	3.261e6
29808.00	2.768e6
29809.00	2.103e6
29810.00	1.458e6
29811.00	9.502e5
29812.00	6.022e5
29813.00	4.034e5
29814.00	3.198e5
29815.00	3.143e5
29816.00	3.670e5
29817.00	4.835e5
29818.00	6.957e5
29819.00	1.060e6
29820.00	1.626e6
29821.00	2.389e6
29822.00	3.253e6
29823.00	4.104e6
29824.00	4.917e6
29825.00	5.571e6
29826.00	5.621e6
29827.00	4.796e6
29828.00	3.531e6
29829.00	2.446e6
29830.00	1.731e6
29831.00	1.274e6
29832.00	9.581e5
29833.00	7.371e5
29834.00	6.080e5
29835.00	5.739e5
29836.00	6.339e5
29837.00	7.908e5
29838.00	1.042e6
29839.00	1.365e6
29840.00	1.725e6
29841.00	2.119e6
29842.00	2.549e6
29843.00	2.980e6
29844.00	3.442e6
29845.00	3.981e6
29846.00	4.536e6
29847.00	4.890e6
29848.00	4.717e6
29849.00	3.940e6
29850.00	2.891e6
29851.00	1.952e6
29852.00	1.292e6
29853.00	8.935e5
29854.00	6.675e5
29855.00	5.469e5
29856.00	4.985e5
29857.00	5.165e5
29858.00	6.114e5
29859.00	8.207e5
29860.00	1.212e6
29861.00	1.626e6
29862.00	1.782e6
29863.00	1.925e6
29864.00	2.506e6
29865.00	3.496e6
29866.00	4.501e6
29867.00	5.068e6
29868.00	5.036e6
29869.00	4.627e6
29870.00	4.121e6
29871.00	3.668e6
29872.00	3.319e6
29873.00	3.037e6
29874.00	2.749e6
29875.00	2.425e6
29876.00	2.123e6
29877.00	1.931e6
29878.00	1.904e6
29879.00	2.044e6
29880.00	2.312e6
29881.00	2.647e6
29882.00	2.959e6
29883.00	3.108e6
29884.00	2.980e6
29885.00	2.626e6
29886.00	2.234e6
29887.00	1.966e6
29888.00	1.894e6
29889.00	2.005e6
29890.00	2.223e6
29891.00	2.426e6
29892.00	2.499e6
29893.00	2.413e6
29894.00	2.246e6
29895.00	2.096e6
29896.00	2.026e6
29897.00	2.045e6
29898.00	2.151e6
29899.00	2.370e6
29900.00	2.753e6
29901.00	3.300e6
29902.00	3.839e6
29903.00	4.150e6
29904.00	4.292e6
29905.00	4.360e6
29906.00	4.172e6
29907.00	3.666e6
29908.00	3.064e6
29909.00	2.556e6
29910.00	2.188e6
29911.00	1.945e6
29912.00	1.799e6
29913.00	1.741e6
29914.00	1.781e6
29915.00	1.913e6
29916.00	2.187e6
29917.00	2.665e6
29918.00	3.343e6
29919.00	4.152e6
29920.00	4.828e6
29921.00	5.090e6
29922.00	4.977e6
29923.00	4.711e6
29924.00	4.408e6
29925.00	4.061e6
29926.00	3.624e6
29927.00	3.084e6
29928.00	2.513e6
29929.00	2.024e6
29930.00	1.706e6
29931.00	1.579e6
29932.00	1.597e6
29933.00	1.700e6
29934.00	1.851e6
29935.00	2.065e6
29936.00	2.385e6
29937.00	2.787e6
29938.00	3.137e6
29939.00	3.317e6
29940.00	3.403e6
29941.00	3.587e6
29942.00	3.854e6
29943.00	4.024e6
29944.00	4.076e6
29945.00	4.008e6
29946.00	3.721e6
29947.00	3.247e6
29948.00	2.768e6
29949.00	2.414e6
29950.00	2.228e6
29951.00	2.232e6
29952.00	2.442e6
29953.00	2.876e6
29954.00	3.543e6
29955.00	4.446e6
29956.00	5.584e6
29957.00	6.826e6
29958.00	7.930e6
29959.00	8.912e6
29960.00	9.735e6
29961.00	9.821e6
29962.00	8.952e6
29963.00	7.787e6
29964.00	6.866e6
29965.00	6.110e6
29966.00	5.345e6
29967.00	4.564e6
29968.00	3.823e6
29969.00	3.196e6
29970.00	2.739e6
29971.00	2.463e6
29972.00	2.368e6
29973.00	2.475e6
29974.00	2.817e6
29975.00	3.416e6
29976.00	4.047e6
29977.00	4.314e6
29978.00	4.198e6
29979.00	3.897e6
29980.00	3.528e6
29981.00	3.346e6
29982.00	3.487e6
29983.00	3.727e6
29984.00	3.766e6
29985.00	3.511e6
29986.00	3.149e6
29987.00	2.872e6
29988.00	2.722e6
29989.00	2.711e6
29990.00	2.877e6
29991.00	3.228e6
29992.00	3.776e6
29993.00	4.600e6
29994.00	5.705e6
29995.00	6.867e6
29996.00	7.709e6
29997.00	7.933e6
29998.00	7.570e6
29999.00	6.976e6
[truncated: 4,000 more rows]
