# Supplementary material for: A simple method for developing lysine targeted covalent protein reagents
Source: Nat Commun. 2023 Dec 1;14:7933. doi: 10.1038/s41467-023-42632-5 (PMC10692228; doi:10.1038/s41467-023-42632-5)
Supplement: Supplementary file 4 — Source data [file 41467_2023_42632_MOESM4_ESM.zip › Source Data/Figure 3/Panel A/Pep10_200uMON4C.txt]

28000.00	3.947e4
28001.00	3.765e4
28002.00	3.244e3
28003.00	8.809e3
28004.00	9.616e3
28005.00	2.732e4
28006.00	2.012e4
28007.00	3.757e4
28008.00	9.622e4
28009.00	2.266e5
28010.00	1.447e5
28011.00	3.877e4
28012.00	1.432e4
28013.00	5.579e3
28014.00	1.002e4
28015.00	2.471e4
28016.00	7.415e4
28017.00	1.019e5
28018.00	1.271e5
28019.00	2.143e5
28020.00	5.481e6
28021.00	5.212e6
28022.00	4.857e6
28023.00	4.369e6
28024.00	3.779e6
28025.00	3.240e6
28026.00	2.903e6
28027.00	2.781e6
28028.00	2.733e6
28029.00	2.608e6
28030.00	2.390e6
28031.00	2.138e6
28032.00	1.905e6
28033.00	1.745e6
28034.00	1.733e6
28035.00	1.952e6
28036.00	2.433e6
28037.00	2.992e6
28038.00	3.227e6
28039.00	2.956e6
28040.00	2.425e6
28041.00	1.924e6
28042.00	1.547e6
28043.00	1.288e6
28044.00	1.139e6
28045.00	1.115e6
28046.00	1.136e6
28047.00	1.037e6
28048.00	8.371e5
28049.00	7.116e5
28050.00	7.490e5
28051.00	9.313e5
28052.00	1.234e6
28053.00	1.627e6
28054.00	1.986e6
28055.00	2.192e6
28056.00	2.236e6
28057.00	2.150e6
28058.00	1.961e6
28059.00	1.714e6
28060.00	1.496e6
28061.00	1.383e6
28062.00	1.386e6
28063.00	1.467e6
28064.00	1.550e6
28065.00	1.567e6
28066.00	1.488e6
28067.00	1.337e6
28068.00	1.183e6
28069.00	1.133e6
28070.00	1.318e6
28071.00	1.760e6
28072.00	2.252e6
28073.00	2.546e6
28074.00	2.630e6
28075.00	2.609e6
28076.00	2.433e6
28077.00	1.998e6
28078.00	1.483e6
28079.00	1.152e6
28080.00	1.025e6
28081.00	9.940e5
28082.00	9.924e5
28083.00	1.008e6
28084.00	1.051e6
28085.00	1.159e6
28086.00	1.442e6
28087.00	2.082e6
28088.00	3.092e6
28089.00	4.385e6
28090.00	5.584e6
28091.00	5.816e6
28092.00	4.963e6
28093.00	3.896e6
28094.00	3.114e6
28095.00	2.541e6
28096.00	2.065e6
28097.00	1.660e6
28098.00	1.346e6
28099.00	1.161e6
28100.00	1.127e6
28101.00	1.204e6
28102.00	1.331e6
28103.00	1.522e6
28104.00	1.812e6
28105.00	2.140e6
28106.00	2.359e6
28107.00	2.412e6
28108.00	2.395e6
28109.00	2.463e6
28110.00	2.758e6
28111.00	3.413e6
28112.00	4.320e6
28113.00	5.200e6
28114.00	6.047e6
28115.00	6.838e6
28116.00	7.248e6
28117.00	6.964e6
28118.00	5.976e6
28119.00	4.618e6
28120.00	3.328e6
28121.00	2.423e6
28122.00	2.072e6
28123.00	2.296e6
28124.00	2.774e6
28125.00	2.806e6
28126.00	2.200e6
28127.00	1.506e6
28128.00	1.040e6
28129.00	7.600e5
28130.00	6.649e5
28131.00	7.382e5
28132.00	9.349e5
28133.00	1.229e6
28134.00	1.631e6
28135.00	2.191e6
28136.00	2.832e6
28137.00	3.383e6
28138.00	3.802e6
28139.00	4.080e6
28140.00	4.125e6
28141.00	3.799e6
28142.00	3.101e6
28143.00	2.270e6
28144.00	1.565e6
28145.00	1.086e6
28146.00	7.991e5
28147.00	6.363e5
28148.00	5.586e5
28149.00	5.814e5
28150.00	8.367e5
28151.00	1.396e6
28152.00	1.750e6
28153.00	1.558e6
28154.00	1.375e6
28155.00	1.466e6
28156.00	1.625e6
28157.00	1.891e6
28158.00	2.406e6
28159.00	3.167e6
28160.00	3.954e6
28161.00	4.448e6
28162.00	4.502e6
28163.00	4.296e6
28164.00	4.015e6
28165.00	3.539e6
28166.00	2.873e6
28167.00	2.335e6
28168.00	2.099e6
28169.00	2.142e6
28170.00	2.459e6
28171.00	3.079e6
28172.00	3.958e6
28173.00	4.836e6
28174.00	5.376e6
28175.00	5.514e6
28176.00	5.484e6
28177.00	5.560e6
28178.00	5.914e6
28179.00	6.617e6
28180.00	7.648e6
28181.00	8.892e6
28182.00	1.016e7
28183.00	1.127e7
28184.00	1.225e7
28185.00	1.342e7
28186.00	1.515e7
28187.00	1.731e7
28188.00	1.866e7
28189.00	1.776e7
28190.00	1.481e7
28191.00	1.136e7
28192.00	8.486e6
28193.00	6.418e6
28194.00	4.995e6
28195.00	4.038e6
28196.00	3.433e6
28197.00	3.117e6
28198.00	3.076e6
28199.00	3.382e6
28200.00	4.265e6
28201.00	5.902e6
28202.00	7.808e6
28203.00	9.045e6
28204.00	9.213e6
28205.00	8.642e6
28206.00	7.877e6
28207.00	7.204e6
28208.00	6.564e6
28209.00	5.818e6
28210.00	4.948e6
28211.00	4.103e6
28212.00	3.530e6
28213.00	3.482e6
28214.00	4.025e6
28215.00	4.668e6
28216.00	4.644e6
28217.00	3.910e6
28218.00	3.076e6
28219.00	2.465e6
28220.00	2.015e6
28221.00	1.650e6
28222.00	1.378e6
28223.00	1.257e6
28224.00	1.399e6
28225.00	1.911e6
28226.00	2.591e6
28227.00	2.983e6
28228.00	3.099e6
28229.00	3.230e6
28230.00	3.292e6
28231.00	3.137e6
28232.00	2.790e6
28233.00	2.317e6
28234.00	1.847e6
28235.00	1.521e6
28236.00	1.401e6
28237.00	1.530e6
28238.00	2.046e6
28239.00	3.007e6
28240.00	4.041e6
28241.00	4.405e6
28242.00	3.906e6
28243.00	3.260e6
28244.00	2.941e6
28245.00	2.842e6
28246.00	2.855e6
28247.00	2.953e6
28248.00	3.073e6
28249.00	3.119e6
28250.00	3.069e6
28251.00	2.983e6
28252.00	2.930e6
28253.00	3.009e6
28254.00	3.292e6
28255.00	3.544e6
28256.00	3.366e6
28257.00	2.817e6
28258.00	2.330e6
28259.00	2.113e6
28260.00	2.127e6
28261.00	2.257e6
28262.00	2.346e6
28263.00	2.285e6
28264.00	2.148e6
28265.00	2.237e6
28266.00	2.630e6
28267.00	2.685e6
28268.00	2.110e6
28269.00	1.550e6
28270.00	1.334e6
28271.00	1.317e6
28272.00	1.448e6
28273.00	1.735e6
28274.00	2.202e6
28275.00	2.888e6
28276.00	3.787e6
28277.00	4.827e6
28278.00	5.918e6
28279.00	7.159e6
28280.00	8.624e6
28281.00	9.471e6
28282.00	8.859e6
28283.00	7.352e6
28284.00	5.884e6
28285.00	4.859e6
28286.00	4.240e6
28287.00	3.757e6
28288.00	3.229e6
28289.00	2.660e6
28290.00	2.147e6
28291.00	1.758e6
28292.00	1.525e6
28293.00	1.501e6
28294.00	1.846e6
28295.00	2.489e6
28296.00	3.121e6
28297.00	3.720e6
28298.00	4.251e6
28299.00	4.662e6
28300.00	5.224e6
28301.00	5.942e6
28302.00	6.277e6
28303.00	5.766e6
28304.00	4.644e6
28305.00	3.566e6
28306.00	2.900e6
28307.00	2.626e6
28308.00	2.625e6
28309.00	2.854e6
28310.00	3.341e6
28311.00	3.976e6
28312.00	4.409e6
28313.00	4.332e6
28314.00	3.799e6
28315.00	3.194e6
28316.00	2.943e6
28317.00	3.299e6
28318.00	4.253e6
28319.00	5.628e6
28320.00	7.041e6
28321.00	7.729e6
28322.00	7.220e6
28323.00	5.939e6
28324.00	4.696e6
28325.00	3.983e6
28326.00	3.760e6
28327.00	3.659e6
28328.00	3.365e6
28329.00	2.857e6
28330.00	2.349e6
28331.00	2.110e6
28332.00	2.313e6
28333.00	2.870e6
28334.00	3.363e6
28335.00	3.365e6
28336.00	2.866e6
28337.00	2.254e6
28338.00	1.935e6
28339.00	2.055e6
28340.00	2.489e6
28341.00	2.956e6
28342.00	3.272e6
28343.00	3.533e6
28344.00	3.923e6
28345.00	4.418e6
28346.00	4.803e6
28347.00	4.907e6
28348.00	4.709e6
28349.00	4.304e6
28350.00	3.811e6
28351.00	3.328e6
28352.00	2.973e6
28353.00	2.764e6
28354.00	2.519e6
28355.00	2.151e6
28356.00	1.778e6
28357.00	1.473e6
28358.00	1.252e6
28359.00	1.073e6
28360.00	8.695e5
28361.00	6.979e5
28362.00	6.523e5
28363.00	7.554e5
28364.00	1.054e6
28365.00	1.631e6
28366.00	2.598e6
28367.00	3.982e6
28368.00	5.083e6
28369.00	5.230e6
28370.00	4.885e6
28371.00	4.511e6
28372.00	4.105e6
28373.00	3.667e6
28374.00	3.111e6
28375.00	2.415e6
28376.00	1.702e6
28377.00	1.114e6
28378.00	7.271e5
28379.00	5.406e5
28380.00	6.007e5
28381.00	1.243e6
28382.00	2.133e6
28383.00	2.045e6
28384.00	1.196e6
28385.00	8.072e5
28386.00	9.676e5
28387.00	1.288e6
28388.00	1.661e6
28389.00	2.132e6
28390.00	2.772e6
28391.00	3.597e6
28392.00	4.586e6
28393.00	5.589e6
28394.00	6.138e6
28395.00	5.684e6
28396.00	4.371e6
28397.00	2.997e6
28398.00	2.039e6
28399.00	1.387e6
28400.00	8.719e5
28401.00	5.196e5
28402.00	3.408e5
28403.00	2.716e5
28404.00	2.934e5
28405.00	4.472e5
28406.00	8.117e5
28407.00	1.492e6
28408.00	2.427e6
28409.00	3.352e6
28410.00	4.149e6
28411.00	4.528e6
28412.00	4.109e6
28413.00	3.252e6
28414.00	2.568e6
28415.00	2.169e6
28416.00	1.930e6
28417.00	1.789e6
28418.00	1.725e6
28419.00	1.710e6
28420.00	1.715e6
28421.00	1.733e6
28422.00	1.777e6
28423.00	1.791e6
28424.00	1.997e6
28425.00	2.637e6
28426.00	3.236e6
28427.00	3.536e6
28428.00	3.666e6
28429.00	3.515e6
28430.00	3.363e6
28431.00	3.643e6
28432.00	4.238e6
28433.00	4.667e6
28434.00	4.543e6
28435.00	3.878e6
28436.00	3.014e6
28437.00	2.281e6
28438.00	1.788e6
28439.00	1.518e6
28440.00	1.460e6
28441.00	1.618e6
28442.00	2.003e6
28443.00	2.398e6
28444.00	2.392e6
28445.00	2.068e6
28446.00	1.821e6
28447.00	1.713e6
28448.00	1.668e6
28449.00	1.706e6
28450.00	1.903e6
28451.00	2.313e6
28452.00	2.928e6
28453.00	3.714e6
28454.00	4.678e6
28455.00	5.818e6
28456.00	6.999e6
28457.00	7.930e6
28458.00	8.344e6
28459.00	8.286e6
28460.00	7.944e6
28461.00	7.261e6
28462.00	6.124e6
28463.00	4.734e6
28464.00	3.515e6
28465.00	2.700e6
28466.00	2.233e6
28467.00	1.987e6
28468.00	1.860e6
28469.00	1.776e6
28470.00	1.701e6
28471.00	1.657e6
28472.00	1.754e6
28473.00	2.159e6
28474.00	2.797e6
28475.00	3.318e6
28476.00	3.668e6
28477.00	3.970e6
28478.00	4.074e6
28479.00	3.880e6
28480.00	3.496e6
28481.00	3.049e6
28482.00	2.641e6
28483.00	2.357e6
28484.00	2.236e6
28485.00	2.280e6
28486.00	2.205e6
28487.00	1.737e6
28488.00	1.240e6
28489.00	1.080e6
28490.00	1.183e6
28491.00	1.403e6
28492.00	1.673e6
28493.00	1.945e6
28494.00	2.117e6
28495.00	2.110e6
28496.00	1.969e6
28497.00	1.852e6
28498.00	2.124e6
28499.00	3.280e6
28500.00	4.095e6
28501.00	3.285e6
28502.00	2.410e6
28503.00	2.435e6
28504.00	2.649e6
28505.00	2.707e6
28506.00	2.554e6
28507.00	2.261e6
28508.00	1.940e6
28509.00	1.698e6
28510.00	1.658e6
28511.00	2.034e6
28512.00	3.045e6
28513.00	4.351e6
28514.00	5.006e6
28515.00	4.637e6
28516.00	3.721e6
28517.00	2.627e6
28518.00	1.655e6
28519.00	1.186e6
28520.00	1.230e6
28521.00	1.575e6
28522.00	2.116e6
28523.00	2.776e6
28524.00	3.427e6
28525.00	3.942e6
28526.00	4.392e6
28527.00	5.014e6
28528.00	5.605e6
28529.00	5.554e6
28530.00	4.753e6
28531.00	3.753e6
28532.00	3.154e6
28533.00	3.181e6
28534.00	3.577e6
28535.00	3.806e6
28536.00	3.542e6
28537.00	2.908e6
28538.00	2.230e6
28539.00	1.788e6
28540.00	1.726e6
28541.00	1.910e6
28542.00	2.008e6
28543.00	1.911e6
28544.00	1.795e6
28545.00	1.841e6
28546.00	2.134e6
28547.00	2.680e6
28548.00	3.349e6
28549.00	3.856e6
28550.00	3.978e6
28551.00	3.793e6
28552.00	3.509e6
28553.00	3.160e6
28554.00	2.679e6
28555.00	2.153e6
28556.00	1.800e6
28557.00	1.711e6
28558.00	1.625e6
28559.00	1.283e6
28560.00	9.040e5
28561.00	7.738e5
28562.00	8.546e5
28563.00	1.053e6
28564.00	1.373e6
28565.00	1.820e6
28566.00	2.314e6
28567.00	2.653e6
28568.00	2.600e6
28569.00	2.118e6
28570.00	1.443e6
28571.00	8.964e5
28572.00	6.298e5
28573.00	5.504e5
28574.00	4.980e5
28575.00	4.616e5
28576.00	4.968e5
28577.00	6.018e5
28578.00	7.694e5
28579.00	1.013e6
28580.00	1.327e6
28581.00	1.700e6
28582.00	2.062e6
28583.00	2.215e6
28584.00	2.255e6
28585.00	2.675e6
28586.00	3.590e6
28587.00	4.366e6
28588.00	4.199e6
28589.00	3.089e6
28590.00	1.798e6
28591.00	8.936e5
28592.00	4.333e5
28593.00	2.505e5
28594.00	1.953e5
28595.00	1.881e5
28596.00	2.046e5
28597.00	2.812e5
28598.00	5.630e5
28599.00	1.088e6
28600.00	1.616e6
28601.00	2.078e6
28602.00	2.612e6
28603.00	3.236e6
28604.00	3.887e6
28605.00	4.234e6
28606.00	3.889e6
28607.00	3.073e6
28608.00	2.335e6
28609.00	1.916e6
28610.00	1.761e6
28611.00	1.734e6
28612.00	1.738e6
28613.00	1.793e6
28614.00	2.027e6
28615.00	2.658e6
28616.00	3.831e6
28617.00	5.307e6
28618.00	6.535e6
28619.00	7.037e6
28620.00	6.751e6
28621.00	6.146e6
28622.00	5.897e6
28623.00	6.395e6
28624.00	7.489e6
28625.00	8.499e6
28626.00	8.658e6
28627.00	7.856e6
28628.00	6.725e6
28629.00	5.818e6
28630.00	5.173e6
28631.00	4.712e6
28632.00	4.396e6
28633.00	4.201e6
28634.00	4.173e6
28635.00	4.274e6
28636.00	4.381e6
28637.00	4.362e6
28638.00	4.095e6
28639.00	3.617e6
28640.00	3.196e6
28641.00	3.288e6
28642.00	4.239e6
28643.00	5.419e6
28644.00	5.632e6
28645.00	4.866e6
28646.00	3.952e6
28647.00	3.249e6
28648.00	2.768e6
28649.00	2.498e6
28650.00	2.402e6
28651.00	2.436e6
28652.00	2.542e6
28653.00	2.609e6
28654.00	2.511e6
28655.00	2.223e6
28656.00	1.859e6
28657.00	1.584e6
28658.00	1.508e6
28659.00	1.713e6
28660.00	2.393e6
28661.00	3.562e6
28662.00	4.378e6
28663.00	3.920e6
28664.00	2.667e6
28665.00	1.687e6
28666.00	1.242e6
28667.00	1.093e6
28668.00	1.063e6
28669.00	1.060e6
28670.00	1.040e6
28671.00	1.000e6
28672.00	9.608e5
28673.00	9.357e5
28674.00	9.270e5
28675.00	9.501e5
28676.00	1.068e6
28677.00	1.556e6
28678.00	2.475e6
28679.00	3.443e6
28680.00	3.982e6
28681.00	3.638e6
28682.00	2.655e6
28683.00	1.709e6
28684.00	1.052e6
28685.00	6.630e5
28686.00	4.844e5
28687.00	4.601e5
28688.00	5.480e5
28689.00	6.864e5
28690.00	8.019e5
28691.00	8.794e5
28692.00	9.696e5
28693.00	1.351e6
28694.00	1.726e6
28695.00	1.566e6
28696.00	1.495e6
28697.00	1.857e6
28698.00	2.206e6
28699.00	2.243e6
28700.00	1.896e6
28701.00	1.391e6
28702.00	1.003e6
28703.00	8.234e5
28704.00	8.039e5
28705.00	8.840e5
28706.00	1.009e6
28707.00	1.164e6
28708.00	1.403e6
28709.00	1.757e6
28710.00	2.125e6
28711.00	2.391e6
28712.00	2.581e6
28713.00	2.783e6
28714.00	3.067e6
28715.00	3.428e6
28716.00	3.716e6
28717.00	3.716e6
28718.00	3.343e6
28719.00	2.791e6
28720.00	2.371e6
28721.00	2.177e6
28722.00	2.047e6
28723.00	1.899e6
28724.00	1.869e6
28725.00	1.990e6
28726.00	2.219e6
28727.00	2.678e6
28728.00	3.385e6
28729.00	4.066e6
28730.00	4.308e6
28731.00	4.025e6
28732.00	3.668e6
28733.00	3.604e6
28734.00	3.500e6
28735.00	3.028e6
28736.00	2.531e6
28737.00	2.280e6
28738.00	2.165e6
28739.00	2.089e6
28740.00	2.035e6
28741.00	1.995e6
28742.00	1.945e6
28743.00	1.868e6
28744.00	1.765e6
28745.00	1.680e6
28746.00	1.787e6
28747.00	2.469e6
28748.00	3.562e6
28749.00	3.903e6
28750.00	3.135e6
28751.00	2.342e6
28752.00	2.068e6
28753.00	1.929e6
28754.00	1.678e6
28755.00	1.379e6
28756.00	1.145e6
28757.00	1.042e6
28758.00	1.088e6
28759.00	1.297e6
28760.00	1.644e6
28761.00	2.024e6
28762.00	2.477e6
28763.00	3.610e6
28764.00	4.769e6
28765.00	4.095e6
28766.00	2.375e6
28767.00	1.417e6
28768.00	1.119e6
28769.00	1.006e6
28770.00	1.025e6
28771.00	1.168e6
28772.00	1.396e6
28773.00	1.684e6
28774.00	2.110e6
28775.00	2.499e6
28776.00	2.568e6
28777.00	2.535e6
28778.00	2.580e6
28779.00	2.595e6
28780.00	2.514e6
28781.00	2.222e6
28782.00	1.779e6
28783.00	1.476e6
28784.00	1.430e6
28785.00	1.549e6
28786.00	1.852e6
28787.00	2.318e6
28788.00	2.478e6
28789.00	2.170e6
28790.00	1.867e6
28791.00	1.749e6
28792.00	1.805e6
28793.00	2.132e6
28794.00	2.750e6
28795.00	3.490e6
28796.00	3.782e6
28797.00	3.206e6
28798.00	2.267e6
28799.00	1.726e6
28800.00	1.695e6
28801.00	1.952e6
28802.00	2.146e6
28803.00	2.055e6
28804.00	2.007e6
28805.00	2.349e6
28806.00	3.081e6
28807.00	4.064e6
28808.00	5.023e6
28809.00	5.632e6
28810.00	5.844e6
28811.00	5.845e6
28812.00	5.470e6
28813.00	4.482e6
28814.00	3.306e6
28815.00	2.419e6
28816.00	1.817e6
28817.00	1.394e6
28818.00	1.109e6
28819.00	9.383e5
28820.00	8.693e5
28821.00	9.052e5
28822.00	1.083e6
28823.00	1.456e6
28824.00	2.049e6
28825.00	2.880e6
28826.00	3.678e6
28827.00	4.015e6
28828.00	3.960e6
28829.00	3.771e6
28830.00	3.532e6
28831.00	3.276e6
28832.00	2.986e6
28833.00	2.657e6
28834.00	2.319e6
28835.00	2.024e6
28836.00	1.837e6
28837.00	1.808e6
28838.00	1.934e6
28839.00	2.063e6
28840.00	2.149e6
28841.00	2.398e6
28842.00	2.808e6
28843.00	3.097e6
28844.00	3.100e6
28845.00	2.913e6
28846.00	2.760e6
28847.00	2.859e6
28848.00	3.345e6
28849.00	4.171e6
28850.00	5.030e6
28851.00	5.636e6
28852.00	5.977e6
28853.00	6.163e6
28854.00	6.285e6
28855.00	6.169e6
28856.00	5.668e6
28857.00	5.117e6
28858.00	4.794e6
28859.00	4.474e6
28860.00	3.809e6
28861.00	2.852e6
28862.00	1.988e6
28863.00	1.530e6
28864.00	1.458e6
28865.00	1.481e6
28866.00	1.422e6
28867.00	1.342e6
28868.00	1.335e6
28869.00	1.414e6
28870.00	1.572e6
28871.00	1.849e6
28872.00	2.324e6
28873.00	3.076e6
28874.00	4.028e6
28875.00	5.025e6
28876.00	6.170e6
28877.00	7.578e6
28878.00	8.898e6
28879.00	9.523e6
28880.00	9.025e6
28881.00	7.420e6
28882.00	5.306e6
28883.00	3.448e6
28884.00	2.197e6
28885.00	1.462e6
28886.00	1.073e6
28887.00	1.009e6
28888.00	1.133e6
28889.00	1.165e6
28890.00	1.257e6
28891.00	1.556e6
28892.00	1.654e6
28893.00	1.519e6
28894.00	1.698e6
28895.00	2.487e6
28896.00	3.697e6
28897.00	4.848e6
28898.00	5.607e6
28899.00	6.015e6
28900.00	6.174e6
28901.00	6.057e6
28902.00	5.644e6
28903.00	4.963e6
28904.00	4.036e6
28905.00	2.980e6
28906.00	2.041e6
28907.00	1.374e6
28908.00	9.464e5
28909.00	6.768e5
28910.00	5.269e5
28911.00	4.834e5
28912.00	5.343e5
28913.00	6.804e5
28914.00	9.632e5
28915.00	1.461e6
28916.00	2.213e6
28917.00	3.243e6
28918.00	4.583e6
28919.00	5.921e6
28920.00	6.561e6
28921.00	6.325e6
28922.00	5.930e6
28923.00	6.041e6
28924.00	6.598e6
28925.00	7.081e6
28926.00	6.975e6
28927.00	6.163e6
28928.00	4.943e6
28929.00	3.723e6
28930.00	2.805e6
28931.00	2.271e6
28932.00	2.195e6
28933.00	2.437e6
28934.00	2.329e6
28935.00	1.695e6
28936.00	1.104e6
28937.00	8.537e5
28938.00	8.833e5
28939.00	1.139e6
28940.00	1.620e6
28941.00	2.304e6
28942.00	3.053e6
28943.00	3.660e6
28944.00	4.036e6
28945.00	4.189e6
28946.00	4.122e6
28947.00	3.961e6
28948.00	3.873e6
28949.00	3.837e6
28950.00	3.713e6
28951.00	3.390e6
28952.00	2.907e6
28953.00	2.432e6
28954.00	2.070e6
28955.00	1.833e6
28956.00	1.706e6
28957.00	1.667e6
28958.00	1.752e6
28959.00	2.096e6
28960.00	2.596e6
28961.00	2.897e6
28962.00	2.987e6
28963.00	3.030e6
28964.00	2.986e6
28965.00	2.890e6
28966.00	2.872e6
28967.00	2.918e6
28968.00	2.995e6
28969.00	3.056e6
28970.00	3.007e6
28971.00	2.820e6
28972.00	2.552e6
28973.00	2.300e6
28974.00	2.139e6
28975.00	2.128e6
28976.00	2.323e6
28977.00	2.777e6
28978.00	3.396e6
28979.00	3.806e6
28980.00	3.718e6
28981.00	3.412e6
28982.00	3.164e6
28983.00	2.808e6
28984.00	2.415e6
28985.00	2.237e6
28986.00	2.155e6
28987.00	1.970e6
28988.00	1.709e6
28989.00	1.519e6
28990.00	1.484e6
28991.00	1.525e6
28992.00	1.575e6
28993.00	1.752e6
28994.00	2.168e6
28995.00	2.816e6
28996.00	3.638e6
28997.00	4.487e6
28998.00	5.065e6
28999.00	5.095e6
29000.00	4.625e6
29001.00	3.987e6
29002.00	3.474e6
29003.00	3.141e6
29004.00	2.920e6
29005.00	2.785e6
29006.00	2.729e6
29007.00	2.741e6
29008.00	2.801e6
29009.00	2.917e6
29010.00	3.123e6
29011.00	3.368e6
29012.00	3.472e6
29013.00	3.372e6
29014.00	3.251e6
29015.00	3.248e6
29016.00	3.262e6
29017.00	3.171e6
29018.00	2.970e6
29019.00	2.689e6
29020.00	2.415e6
29021.00	2.241e6
29022.00	2.100e6
29023.00	1.985e6
29024.00	2.088e6
29025.00	2.454e6
29026.00	2.987e6
29027.00	3.632e6
29028.00	4.309e6
29029.00	4.885e6
29030.00	5.232e6
29031.00	5.267e6
29032.00	4.967e6
29033.00	4.451e6
29034.00	4.004e6
29035.00	3.955e6
29036.00	4.088e6
29037.00	3.741e6
29038.00	3.085e6
29039.00	2.846e6
29040.00	2.940e6
29041.00	2.759e6
29042.00	2.113e6
29043.00	1.362e6
29044.00	8.774e5
29045.00	7.090e5
29046.00	7.632e5
29047.00	9.936e5
29048.00	1.404e6
29049.00	2.016e6
29050.00	2.832e6
29051.00	3.836e6
29052.00	4.994e6
29053.00	6.160e6
29054.00	7.054e6
29055.00	7.440e6
29056.00	7.208e6
29057.00	6.349e6
29058.00	5.086e6
29059.00	3.767e6
29060.00	2.634e6
29061.00	1.813e6
29062.00	1.387e6
29063.00	1.314e6
29064.00	1.278e6
29065.00	1.118e6
29066.00	1.053e6
29067.00	1.157e6
29068.00	1.336e6
29069.00	1.587e6
29070.00	1.964e6
29071.00	2.562e6
29072.00	3.387e6
29073.00	4.334e6
29074.00	5.488e6
29075.00	6.960e6
29076.00	8.026e6
29077.00	8.040e6
29078.00	7.478e6
29079.00	6.701e6
29080.00	5.707e6
29081.00	4.696e6
29082.00	3.851e6
29083.00	3.246e6
29084.00	2.894e6
29085.00	2.777e6
29086.00	2.849e6
29087.00	3.033e6
29088.00	3.202e6
29089.00	3.271e6
29090.00	3.292e6
29091.00	3.152e6
29092.00	2.780e6
29093.00	2.525e6
29094.00	2.596e6
29095.00	2.924e6
29096.00	3.427e6
29097.00	4.006e6
29098.00	4.529e6
29099.00	4.843e6
29100.00	4.820e6
29101.00	4.446e6
29102.00	3.851e6
29103.00	3.210e6
29104.00	2.682e6
29105.00	2.468e6
29106.00	2.747e6
29107.00	3.179e6
29108.00	3.164e6
29109.00	2.783e6
29110.00	2.362e6
29111.00	1.977e6
29112.00	1.697e6
29113.00	1.571e6
29114.00	1.615e6
29115.00	1.855e6
29116.00	2.303e6
29117.00	2.901e6
29118.00	3.519e6
29119.00	4.165e6
29120.00	4.941e6
29121.00	5.645e6
29122.00	6.002e6
29123.00	6.066e6
29124.00	5.984e6
29125.00	5.845e6
29126.00	5.725e6
29127.00	5.636e6
29128.00	5.497e6
29129.00	5.180e6
29130.00	4.615e6
29131.00	3.884e6
29132.00	3.167e6
29133.00	2.602e6
29134.00	2.230e6
29135.00	2.034e6
29136.00	2.004e6
29137.00	2.166e6
29138.00	2.552e6
29139.00	3.166e6
29140.00	3.941e6
29141.00	4.681e6
29142.00	5.170e6
29143.00	5.400e6
29144.00	5.493e6
29145.00	5.465e6
29146.00	5.266e6
29147.00	4.887e6
29148.00	4.339e6
29149.00	3.666e6
29150.00	2.979e6
29151.00	2.380e6
29152.00	1.912e6
29153.00	1.571e6
29154.00	1.339e6
29155.00	1.218e6
29156.00	1.278e6
29157.00	1.697e6
29158.00	2.291e6
29159.00	2.444e6
29160.00	2.209e6
29161.00	2.208e6
29162.00	2.521e6
29163.00	2.891e6
29164.00	3.179e6
29165.00	3.349e6
29166.00	3.462e6
29167.00	3.622e6
29168.00	3.864e6
29169.00	4.134e6
29170.00	4.353e6
29171.00	4.511e6
29172.00	4.642e6
29173.00	4.400e6
29174.00	3.534e6
29175.00	2.590e6
29176.00	1.979e6
29177.00	1.622e6
29178.00	1.505e6
29179.00	1.731e6
29180.00	2.297e6
29181.00	2.938e6
29182.00	3.362e6
29183.00	3.540e6
29184.00	3.659e6
29185.00	3.922e6
29186.00	4.523e6
29187.00	5.292e6
29188.00	5.968e6
29189.00	6.836e6
29190.00	7.941e6
29191.00	8.937e6
29192.00	9.669e6
29193.00	1.004e7
29194.00	9.943e6
29195.00	9.372e6
29196.00	8.485e6
29197.00	7.496e6
29198.00	6.541e6
29199.00	5.696e6
29200.00	5.089e6
29201.00	4.847e6
29202.00	4.700e6
29203.00	4.322e6
29204.00	3.971e6
29205.00	3.863e6
29206.00	3.753e6
29207.00	3.412e6
29208.00	2.847e6
29209.00	2.244e6
29210.00	1.790e6
29211.00	1.557e6
29212.00	1.542e6
29213.00	1.741e6
29214.00	2.093e6
29215.00	2.452e6
29216.00	2.775e6
29217.00	3.157e6
29218.00	3.617e6
29219.00	4.084e6
29220.00	4.483e6
29221.00	4.767e6
29222.00	4.909e6
29223.00	4.930e6
29224.00	4.987e6
29225.00	5.474e6
29226.00	6.197e6
29227.00	5.741e6
29228.00	3.822e6
29229.00	2.088e6
29230.00	1.307e6
29231.00	1.004e6
29232.00	8.613e5
29233.00	7.995e5
29234.00	7.930e5
29235.00	8.348e5
29236.00	9.364e5
29237.00	1.135e6
29238.00	1.514e6
29239.00	2.163e6
29240.00	3.012e6
29241.00	3.861e6
29242.00	4.662e6
29243.00	5.482e6
29244.00	6.204e6
29245.00	6.553e6
29246.00	6.418e6
29247.00	5.959e6
29248.00	5.367e6
29249.00	4.730e6
29250.00	4.072e6
29251.00	3.395e6
29252.00	2.745e6
29253.00	2.254e6
29254.00	2.030e6
29255.00	1.990e6
29256.00	1.941e6
29257.00	1.809e6
29258.00	1.697e6
29259.00	1.790e6
29260.00	2.041e6
29261.00	2.156e6
29262.00	2.147e6
29263.00	2.190e6
29264.00	2.304e6
29265.00	2.527e6
29266.00	2.825e6
29267.00	3.110e6
29268.00	3.382e6
29269.00	3.675e6
29270.00	3.998e6
29271.00	4.325e6
29272.00	4.611e6
29273.00	4.834e6
29274.00	5.035e6
29275.00	5.067e6
29276.00	4.578e6
29277.00	3.692e6
29278.00	3.003e6
29279.00	2.720e6
29280.00	2.360e6
29281.00	1.661e6
29282.00	1.074e6
29283.00	8.805e5
29284.00	9.368e5
29285.00	1.137e6
29286.00	1.456e6
29287.00	1.898e6
29288.00	2.526e6
29289.00	3.552e6
29290.00	5.276e6
29291.00	7.540e6
29292.00	9.132e6
29293.00	8.948e6
29294.00	7.643e6
29295.00	6.407e6
29296.00	5.373e6
29297.00	4.300e6
29298.00	3.247e6
29299.00	2.368e6
29300.00	1.782e6
29301.00	1.619e6
29302.00	1.982e6
29303.00	2.634e6
29304.00	2.963e6
29305.00	2.685e6
29306.00	2.211e6
29307.00	2.028e6
29308.00	2.180e6
29309.00	2.459e6
29310.00	2.754e6
29311.00	3.216e6
29312.00	3.959e6
29313.00	4.783e6
29314.00	5.359e6
29315.00	5.432e6
29316.00	4.937e6
29317.00	4.047e6
29318.00	3.047e6
29319.00	2.179e6
29320.00	1.574e6
29321.00	1.291e6
29322.00	1.184e6
29323.00	1.033e6
29324.00	9.513e5
29325.00	1.106e6
29326.00	1.485e6
29327.00	2.029e6
29328.00	2.448e6
29329.00	2.527e6
29330.00	2.527e6
29331.00	2.662e6
29332.00	2.846e6
29333.00	2.969e6
29334.00	3.024e6
29335.00	3.050e6
29336.00	3.000e6
29337.00	2.830e6
29338.00	2.613e6
29339.00	2.410e6
29340.00	2.368e6
29341.00	2.619e6
29342.00	2.599e6
29343.00	1.908e6
29344.00	1.199e6
29345.00	8.828e5
29346.00	7.959e5
29347.00	8.445e5
29348.00	1.029e6
29349.00	1.419e6
29350.00	2.022e6
29351.00	2.641e6
29352.00	2.987e6
29353.00	2.984e6
29354.00	2.710e6
29355.00	2.210e6
29356.00	1.711e6
29357.00	1.439e6
29358.00	1.348e6
29359.00	1.340e6
29360.00	1.395e6
29361.00	1.547e6
29362.00	1.879e6
29363.00	2.504e6
29364.00	3.432e6
29365.00	4.459e6
29366.00	5.184e6
29367.00	5.241e6
29368.00	4.724e6
29369.00	4.154e6
29370.00	3.826e6
29371.00	3.542e6
29372.00	3.098e6
29373.00	2.554e6
29374.00	2.055e6
29375.00	1.689e6
29376.00	1.471e6
29377.00	1.374e6
29378.00	1.411e6
29379.00	1.683e6
29380.00	2.193e6
29381.00	2.641e6
29382.00	2.741e6
29383.00	2.565e6
29384.00	2.319e6
29385.00	2.102e6
29386.00	1.941e6
29387.00	1.860e6
29388.00	1.942e6
29389.00	2.225e6
29390.00	2.573e6
29391.00	2.809e6
29392.00	2.911e6
29393.00	2.980e6
29394.00	3.138e6
29395.00	3.329e6
29396.00	3.327e6
29397.00	3.095e6
29398.00	2.797e6
29399.00	2.582e6
29400.00	2.592e6
29401.00	2.869e6
29402.00	3.153e6
29403.00	3.085e6
29404.00	2.687e6
29405.00	2.294e6
29406.00	2.110e6
29407.00	2.095e6
29408.00	2.134e6
29409.00	2.213e6
29410.00	2.391e6
29411.00	2.642e6
29412.00	2.835e6
29413.00	2.834e6
29414.00	2.670e6
29415.00	2.614e6
29416.00	2.909e6
29417.00	3.380e6
29418.00	3.469e6
29419.00	2.935e6
29420.00	2.166e6
29421.00	1.580e6
29422.00	1.264e6
29423.00	1.152e6
29424.00	1.164e6
29425.00	1.240e6
29426.00	1.345e6
29427.00	1.450e6
29428.00	1.524e6
29429.00	1.569e6
29430.00	1.673e6
29431.00	2.044e6
29432.00	2.904e6
29433.00	3.992e6
29434.00	4.506e6
29435.00	4.297e6
29436.00	3.997e6
29437.00	3.743e6
29438.00	3.306e6
29439.00	2.868e6
29440.00	2.674e6
29441.00	2.601e6
29442.00	2.385e6
29443.00	2.023e6
29444.00	1.716e6
29445.00	1.546e6
29446.00	1.501e6
29447.00	1.525e6
29448.00	1.494e6
29449.00	1.401e6
29450.00	1.356e6
29451.00	1.422e6
29452.00	1.631e6
29453.00	2.038e6
29454.00	2.679e6
29455.00	3.432e6
29456.00	3.961e6
29457.00	4.085e6
29458.00	3.950e6
29459.00	3.550e6
29460.00	2.851e6
29461.00	2.174e6
29462.00	1.766e6
29463.00	1.610e6
29464.00	1.627e6
29465.00	1.720e6
29466.00	1.798e6
29467.00	1.813e6
29468.00	1.823e6
29469.00	1.993e6
29470.00	2.539e6
29471.00	3.382e6
29472.00	3.731e6
29473.00	3.095e6
29474.00	2.195e6
29475.00	1.697e6
29476.00	1.517e6
29477.00	1.502e6
29478.00	1.631e6
29479.00	1.903e6
29480.00	2.294e6
29481.00	2.766e6
29482.00	3.273e6
29483.00	3.725e6
29484.00	3.927e6
29485.00	3.744e6
29486.00	3.342e6
29487.00	2.941e6
29488.00	2.504e6
29489.00	1.993e6
29490.00	1.539e6
29491.00	1.261e6
29492.00	1.161e6
29493.00	1.168e6
29494.00	1.228e6
29495.00	1.326e6
29496.00	1.489e6
29497.00	1.736e6
29498.00	1.994e6
29499.00	2.118e6
29500.00	2.035e6
29501.00	1.854e6
29502.00	1.768e6
29503.00	1.863e6
29504.00	2.076e6
29505.00	2.284e6
29506.00	2.397e6
29507.00	2.348e6
29508.00	2.133e6
29509.00	1.865e6
29510.00	1.679e6
29511.00	1.597e6
29512.00	1.557e6
29513.00	1.558e6
29514.00	1.676e6
29515.00	1.927e6
29516.00	2.159e6
29517.00	2.214e6
29518.00	2.131e6
29519.00	2.047e6
29520.00	2.045e6
29521.00	2.107e6
29522.00	2.094e6
29523.00	1.919e6
29524.00	1.750e6
29525.00	1.718e6
29526.00	1.699e6
29527.00	1.641e6
29528.00	1.658e6
29529.00	1.821e6
29530.00	2.135e6
29531.00	2.534e6
29532.00	2.869e6
29533.00	3.048e6
29534.00	3.128e6
29535.00	3.188e6
29536.00	3.203e6
29537.00	3.109e6
29538.00	2.882e6
29539.00	2.508e6
29540.00	2.034e6
29541.00	1.611e6
29542.00	1.346e6
29543.00	1.240e6
29544.00	1.273e6
29545.00	1.456e6
29546.00	1.774e6
29547.00	2.142e6
29548.00	2.467e6
29549.00	2.771e6
29550.00	3.155e6
29551.00	3.631e6
29552.00	3.989e6
29553.00	3.930e6
29554.00	3.435e6
29555.00	2.799e6
29556.00	2.271e6
29557.00	1.895e6
29558.00	1.613e6
29559.00	1.430e6
29560.00	1.402e6
29561.00	1.517e6
29562.00	1.676e6
29563.00	1.802e6
29564.00	1.893e6
29565.00	1.967e6
29566.00	2.039e6
29567.00	2.109e6
29568.00	2.168e6
29569.00	2.273e6
29570.00	2.543e6
29571.00	3.004e6
29572.00	3.505e6
29573.00	3.862e6
29574.00	4.022e6
29575.00	4.031e6
29576.00	3.992e6
29577.00	4.030e6
29578.00	4.012e6
29579.00	3.539e6
29580.00	2.657e6
29581.00	1.960e6
29582.00	1.767e6
29583.00	1.942e6
29584.00	2.240e6
29585.00	2.459e6
29586.00	2.501e6
29587.00	2.427e6
29588.00	2.406e6
29589.00	2.560e6
29590.00	2.873e6
29591.00	3.218e6
29592.00	3.382e6
29593.00	3.230e6
29594.00	2.886e6
29595.00	2.546e6
29596.00	2.290e6
29597.00	2.177e6
29598.00	2.272e6
29599.00	2.563e6
29600.00	2.985e6
29601.00	3.485e6
29602.00	4.044e6
29603.00	4.599e6
29604.00	4.936e6
29605.00	4.797e6
29606.00	4.156e6
29607.00	3.309e6
29608.00	2.597e6
29609.00	2.157e6
29610.00	1.943e6
29611.00	1.851e6
29612.00	1.790e6
29613.00	1.710e6
29614.00	1.635e6
29615.00	1.683e6
29616.00	1.992e6
29617.00	2.529e6
29618.00	3.037e6
29619.00	3.326e6
29620.00	3.444e6
29621.00	3.506e6
29622.00	3.592e6
29623.00	3.739e6
29624.00	3.822e6
29625.00	3.656e6
29626.00	3.290e6
29627.00	2.883e6
29628.00	2.479e6
29629.00	2.099e6
29630.00	1.785e6
29631.00	1.579e6
29632.00	1.530e6
29633.00	1.698e6
29634.00	2.191e6
29635.00	3.112e6
29636.00	4.231e6
29637.00	4.871e6
29638.00	4.642e6
29639.00	3.883e6
29640.00	3.146e6
29641.00	2.676e6
29642.00	2.409e6
29643.00	2.269e6
29644.00	2.244e6
29645.00	2.316e6
29646.00	2.480e6
29647.00	2.780e6
29648.00	3.206e6
29649.00	3.648e6
29650.00	4.061e6
29651.00	4.369e6
29652.00	4.339e6
29653.00	3.847e6
29654.00	3.092e6
29655.00	2.483e6
29656.00	2.342e6
29657.00	2.701e6
29658.00	3.298e6
29659.00	3.708e6
29660.00	3.707e6
29661.00	3.484e6
29662.00	3.348e6
29663.00	3.402e6
29664.00	3.505e6
29665.00	3.429e6
29666.00	3.118e6
29667.00	2.759e6
29668.00	2.532e6
29669.00	2.499e6
29670.00	2.696e6
29671.00	3.186e6
29672.00	3.965e6
29673.00	4.889e6
29674.00	5.745e6
29675.00	6.250e6
29676.00	6.237e6
29677.00	5.838e6
29678.00	4.985e6
29679.00	3.577e6
29680.00	2.225e6
29681.00	1.432e6
29682.00	1.013e6
29683.00	7.426e5
29684.00	5.553e5
29685.00	4.410e5
29686.00	4.305e5
29687.00	5.622e5
29688.00	8.736e5
29689.00	1.441e6
29690.00	2.331e6
29691.00	3.402e6
29692.00	4.344e6
29693.00	5.085e6
29694.00	5.377e6
29695.00	4.632e6
29696.00	3.278e6
29697.00	2.433e6
29698.00	2.407e6
29699.00	2.944e6
29700.00	3.748e6
29701.00	4.577e6
29702.00	5.254e6
29703.00	5.638e6
29704.00	5.685e6
29705.00	5.491e6
29706.00	5.333e6
29707.00	5.575e6
29708.00	6.752e6
29709.00	9.206e6
29710.00	1.162e7
29711.00	1.167e7
29712.00	8.979e6
29713.00	5.462e6
29714.00	2.894e6
29715.00	1.579e6
29716.00	1.067e6
29717.00	9.761e5
29718.00	1.054e6
29719.00	1.114e6
29720.00	1.167e6
29721.00	1.335e6
29722.00	1.683e6
29723.00	2.261e6
29724.00	3.163e6
29725.00	4.444e6
29726.00	5.996e6
29727.00	7.544e6
29728.00	8.713e6
29729.00	9.278e6
29730.00	9.256e6
29731.00	8.590e6
29732.00	7.182e6
29733.00	5.312e6
29734.00	3.559e6
29735.00	2.274e6
29736.00	1.538e6
29737.00	1.344e6
29738.00	1.624e6
29739.00	2.230e6
29740.00	2.882e6
29741.00	3.210e6
29742.00	3.044e6
29743.00	2.585e6
29744.00	2.168e6
29745.00	1.968e6
29746.00	1.981e6
29747.00	2.130e6
29748.00	2.305e6
29749.00	2.493e6
29750.00	2.947e6
29751.00	4.006e6
29752.00	5.675e6
29753.00	7.438e6
29754.00	8.543e6
29755.00	8.575e6
29756.00	7.700e6
29757.00	6.311e6
29758.00	4.695e6
29759.00	3.174e6
29760.00	2.076e6
29761.00	1.467e6
29762.00	1.169e6
29763.00	1.007e6
29764.00	9.197e5
29765.00	9.098e5
29766.00	1.010e6
29767.00	1.299e6
29768.00	1.909e6
29769.00	2.872e6
29770.00	3.958e6
29771.00	4.822e6
29772.00	5.385e6
29773.00	5.850e6
29774.00	6.253e6
29775.00	6.360e6
29776.00	6.037e6
29777.00	5.413e6
29778.00	4.731e6
29779.00	4.174e6
29780.00	3.828e6
29781.00	3.733e6
29782.00	3.896e6
29783.00	4.248e6
29784.00	4.637e6
29785.00	4.976e6
29786.00	5.288e6
29787.00	5.575e6
29788.00	5.734e6
29789.00	5.618e6
29790.00	5.182e6
29791.00	4.505e6
29792.00	3.731e6
29793.00	3.074e6
29794.00	2.708e6
29795.00	2.660e6
29796.00	2.846e6
29797.00	3.150e6
29798.00	3.482e6
29799.00	3.748e6
29800.00	3.823e6
29801.00	3.597e6
29802.00	3.145e6
29803.00	2.744e6
29804.00	2.675e6
29805.00	3.153e6
29806.00	4.244e6
29807.00	5.265e6
29808.00	5.403e6
29809.00	4.916e6
29810.00	4.319e6
29811.00	3.741e6
29812.00	3.295e6
29813.00	3.096e6
29814.00	3.148e6
29815.00	3.253e6
29816.00	3.126e6
29817.00	2.702e6
29818.00	2.205e6
29819.00	1.840e6
29820.00	1.732e6
29821.00	1.979e6
29822.00	2.289e6
29823.00	2.264e6
29824.00	2.203e6
29825.00	2.561e6
29826.00	3.333e6
29827.00	4.392e6
29828.00	5.649e6
29829.00	6.953e6
29830.00	7.981e6
29831.00	8.322e6
29832.00	7.753e6
29833.00	6.382e6
29834.00	4.673e6
29835.00	3.250e6
29836.00	2.410e6
29837.00	1.991e6
29838.00	1.728e6
29839.00	1.545e6
29840.00	1.522e6
29841.00	1.685e6
29842.00	1.908e6
29843.00	2.062e6
29844.00	2.083e6
29845.00	1.979e6
29846.00	2.080e6
29847.00	2.837e6
29848.00	4.161e6
29849.00	5.384e6
29850.00	5.834e6
29851.00	5.387e6
29852.00	4.503e6
29853.00	3.729e6
29854.00	3.422e6
29855.00	3.754e6
29856.00	4.415e6
29857.00	4.693e6
29858.00	4.396e6
29859.00	3.942e6
29860.00	3.554e6
29861.00	3.177e6
29862.00	2.898e6
29863.00	2.905e6
29864.00	3.165e6
29865.00	3.428e6
29866.00	3.475e6
29867.00	3.293e6
29868.00	3.018e6
29869.00	2.705e6
29870.00	2.302e6
29871.00	1.887e6
29872.00	1.632e6
29873.00	1.548e6
29874.00	1.540e6
29875.00	1.550e6
29876.00	1.575e6
29877.00	1.667e6
29878.00	1.922e6
29879.00	2.474e6
29880.00	3.447e6
29881.00	4.860e6
29882.00	6.555e6
29883.00	8.198e6
29884.00	9.354e6
29885.00	9.537e6
29886.00	8.480e6
29887.00	6.641e6
29888.00	4.873e6
29889.00	3.635e6
29890.00	2.893e6
29891.00	2.463e6
29892.00	2.202e6
29893.00	2.059e6
29894.00	2.034e6
29895.00	2.073e6
29896.00	2.187e6
29897.00	2.662e6
29898.00	3.824e6
29899.00	5.275e6
29900.00	5.921e6
29901.00	5.457e6
29902.00	4.767e6
29903.00	4.524e6
29904.00	4.668e6
29905.00	4.948e6
29906.00	5.199e6
29907.00	5.341e6
29908.00	5.394e6
29909.00	5.433e6
29910.00	5.481e6
29911.00	5.505e6
29912.00	5.488e6
29913.00	5.461e6
29914.00	5.463e6
29915.00	5.517e6
29916.00	5.666e6
29917.00	5.973e6
29918.00	6.423e6
29919.00	6.859e6
29920.00	7.047e6
29921.00	6.742e6
29922.00	5.972e6
29923.00	5.108e6
29924.00	4.422e6
29925.00	3.921e6
29926.00	3.510e6
29927.00	3.106e6
29928.00	2.720e6
29929.00	2.452e6
29930.00	2.396e6
29931.00	2.620e6
29932.00	3.227e6
29933.00	4.153e6
29934.00	5.058e6
29935.00	5.808e6
29936.00	6.666e6
29937.00	7.706e6
29938.00	8.624e6
29939.00	9.058e6
29940.00	8.670e6
29941.00	7.421e6
29942.00	5.763e6
29943.00	4.220e6
29944.00	3.108e6
29945.00	2.539e6
29946.00	2.464e6
29947.00	2.625e6
29948.00	2.724e6
29949.00	2.805e6
29950.00	3.107e6
29951.00	3.549e6
29952.00	3.910e6
29953.00	4.213e6
29954.00	4.600e6
29955.00	5.290e6
29956.00	6.425e6
29957.00	7.847e6
29958.00	9.267e6
29959.00	1.033e7
29960.00	1.061e7
29961.00	9.917e6
29962.00	8.471e6
29963.00	6.799e6
29964.00	5.345e6
29965.00	4.297e6
29966.00	3.679e6
29967.00	3.492e6
29968.00	3.549e6
29969.00	3.488e6
29970.00	3.254e6
29971.00	3.135e6
29972.00	3.255e6
29973.00	3.535e6
29974.00	3.908e6
29975.00	4.322e6
29976.00	4.744e6
29977.00	5.158e6
29978.00	5.562e6
29979.00	5.915e6
29980.00	6.109e6
29981.00	6.015e6
29982.00	5.585e6
29983.00	4.962e6
29984.00	4.429e6
29985.00	4.238e6
29986.00	4.436e6
29987.00	4.753e6
29988.00	4.937e6
29989.00	5.091e6
29990.00	5.375e6
29991.00	5.761e6
29992.00	6.134e6
29993.00	6.395e6
29994.00	6.512e6
29995.00	6.508e6
29996.00	6.424e6
29997.00	6.322e6
29998.00	6.258e6
29999.00	6.266e6
[truncated: 4,000 more rows]
