# Supplementary material for: A simple method for developing lysine targeted covalent protein reagents
Source: Nat Commun. 2023 Dec 1;14:7933. doi: 10.1038/s41467-023-42632-5 (PMC10692228; doi:10.1038/s41467-023-42632-5)
Supplement: Supplementary file 4 — Source data [file 41467_2023_42632_MOESM4_ESM.zip › Source Data/Figure 3/Panel A/Pep11_200uMON4C.txt]

28000.00	1.297e5
28001.00	3.930e5
28002.00	5.199e5
28003.00	7.263e4
28004.00	8.383e4
28005.00	1.951e5
28006.00	2.187e5
28007.00	1.023e5
28008.00	2.824e4
28009.00	6.732e4
28010.00	1.995e5
28011.00	2.357e5
28012.00	4.557e4
28013.00	3.750e4
28014.00	1.074e5
28015.00	1.226e5
28016.00	7.322e4
28017.00	1.156e5
28018.00	2.353e5
28019.00	3.337e5
28020.00	4.782e6
28021.00	3.625e6
28022.00	2.325e6
28023.00	1.274e6
28024.00	7.170e5
28025.00	5.342e5
28026.00	6.239e5
28027.00	1.061e6
28028.00	1.983e6
28029.00	3.345e6
28030.00	4.637e6
28031.00	5.016e6
28032.00	4.250e6
28033.00	3.221e6
28034.00	2.815e6
28035.00	2.971e6
28036.00	3.244e6
28037.00	3.437e6
28038.00	3.468e6
28039.00	3.257e6
28040.00	2.823e6
28041.00	2.286e6
28042.00	1.819e6
28043.00	1.544e6
28044.00	1.386e6
28045.00	1.265e6
28046.00	1.375e6
28047.00	1.880e6
28048.00	2.680e6
28049.00	3.328e6
28050.00	3.142e6
28051.00	2.168e6
28052.00	1.230e6
28053.00	7.560e5
28054.00	6.412e5
28055.00	7.382e5
28056.00	9.542e5
28057.00	1.205e6
28058.00	1.386e6
28059.00	1.414e6
28060.00	1.278e6
28061.00	1.060e6
28062.00	8.596e5
28063.00	7.577e5
28064.00	7.636e5
28065.00	7.339e5
28066.00	6.632e5
28067.00	7.798e5
28068.00	1.124e6
28069.00	1.473e6
28070.00	1.602e6
28071.00	1.476e6
28072.00	1.238e6
28073.00	1.020e6
28074.00	8.624e5
28075.00	7.715e5
28076.00	7.480e5
28077.00	7.890e5
28078.00	8.780e5
28079.00	9.916e5
28080.00	1.105e6
28081.00	1.212e6
28082.00	1.325e6
28083.00	1.441e6
28084.00	1.543e6
28085.00	1.633e6
28086.00	1.768e6
28087.00	2.038e6
28088.00	2.423e6
28089.00	2.789e6
28090.00	3.130e6
28091.00	3.515e6
28092.00	3.733e6
28093.00	3.387e6
28094.00	2.535e6
28095.00	1.717e6
28096.00	1.264e6
28097.00	1.114e6
28098.00	1.096e6
28099.00	1.098e6
28100.00	1.072e6
28101.00	1.011e6
28102.00	9.356e5
28103.00	8.747e5
28104.00	8.722e5
28105.00	1.035e6
28106.00	1.660e6
28107.00	2.907e6
28108.00	3.929e6
28109.00	3.869e6
28110.00	3.386e6
28111.00	3.250e6
28112.00	3.286e6
28113.00	3.268e6
28114.00	3.227e6
28115.00	3.255e6
28116.00	3.401e6
28117.00	3.643e6
28118.00	3.898e6
28119.00	4.071e6
28120.00	4.120e6
28121.00	4.084e6
28122.00	4.122e6
28123.00	4.387e6
28124.00	4.658e6
28125.00	4.595e6
28126.00	4.270e6
28127.00	3.856e6
28128.00	3.407e6
28129.00	3.077e6
28130.00	3.054e6
28131.00	3.388e6
28132.00	3.818e6
28133.00	4.046e6
28134.00	4.224e6
28135.00	4.490e6
28136.00	4.452e6
28137.00	3.881e6
28138.00	3.160e6
28139.00	2.679e6
28140.00	2.459e6
28141.00	2.368e6
28142.00	2.317e6
28143.00	2.272e6
28144.00	2.214e6
28145.00	2.135e6
28146.00	2.038e6
28147.00	2.003e6
28148.00	2.107e6
28149.00	2.243e6
28150.00	2.401e6
28151.00	2.851e6
28152.00	3.574e6
28153.00	3.943e6
28154.00	3.614e6
28155.00	3.064e6
28156.00	2.729e6
28157.00	2.582e6
28158.00	2.539e6
28159.00	2.575e6
28160.00	2.638e6
28161.00	2.655e6
28162.00	2.574e6
28163.00	2.409e6
28164.00	2.226e6
28165.00	2.086e6
28166.00	2.037e6
28167.00	2.134e6
28168.00	2.443e6
28169.00	2.885e6
28170.00	3.079e6
28171.00	2.739e6
28172.00	2.136e6
28173.00	1.697e6
28174.00	1.525e6
28175.00	1.539e6
28176.00	1.674e6
28177.00	1.912e6
28178.00	2.250e6
28179.00	2.660e6
28180.00	3.209e6
28181.00	3.794e6
28182.00	4.179e6
28183.00	4.579e6
28184.00	4.784e6
28185.00	4.194e6
28186.00	3.131e6
28187.00	2.192e6
28188.00	1.533e6
28189.00	1.129e6
28190.00	9.017e5
28191.00	7.942e5
28192.00	7.932e5
28193.00	9.014e5
28194.00	1.117e6
28195.00	1.404e6
28196.00	1.712e6
28197.00	2.284e6
28198.00	3.809e6
28199.00	5.430e6
28200.00	5.483e6
28201.00	4.761e6
28202.00	4.543e6
28203.00	4.826e6
28204.00	5.195e6
28205.00	5.179e6
28206.00	4.672e6
28207.00	3.859e6
28208.00	2.995e6
28209.00	2.287e6
28210.00	1.820e6
28211.00	1.568e6
28212.00	1.486e6
28213.00	1.806e6
28214.00	2.728e6
28215.00	3.365e6
28216.00	3.174e6
28217.00	2.926e6
28218.00	2.742e6
28219.00	2.424e6
28220.00	2.220e6
28221.00	2.177e6
28222.00	2.189e6
28223.00	2.181e6
28224.00	2.140e6
28225.00	2.096e6
28226.00	2.080e6
28227.00	2.113e6
28228.00	2.262e6
28229.00	2.721e6
28230.00	3.322e6
28231.00	3.376e6
28232.00	2.844e6
28233.00	2.282e6
28234.00	1.792e6
28235.00	1.347e6
28236.00	1.068e6
28237.00	9.736e5
28238.00	1.041e6
28239.00	1.211e6
28240.00	1.364e6
28241.00	1.508e6
28242.00	1.927e6
28243.00	2.605e6
28244.00	2.804e6
28245.00	2.287e6
28246.00	1.845e6
28247.00	1.911e6
28248.00	2.270e6
28249.00	2.735e6
28250.00	3.193e6
28251.00	3.544e6
28252.00	3.757e6
28253.00	3.882e6
28254.00	3.975e6
28255.00	4.054e6
28256.00	4.098e6
28257.00	4.300e6
28258.00	4.930e6
28259.00	5.345e6
28260.00	4.862e6
28261.00	4.087e6
28262.00	3.629e6
28263.00	3.471e6
28264.00	3.539e6
28265.00	3.766e6
28266.00	4.065e6
28267.00	4.279e6
28268.00	4.315e6
28269.00	4.226e6
28270.00	4.027e6
28271.00	3.709e6
28272.00	3.331e6
28273.00	2.929e6
28274.00	2.547e6
28275.00	2.254e6
28276.00	2.062e6
28277.00	1.960e6
28278.00	1.954e6
28279.00	2.088e6
28280.00	2.497e6
28281.00	3.347e6
28282.00	4.512e6
28283.00	5.246e6
28284.00	5.333e6
28285.00	5.698e6
28286.00	6.437e6
28287.00	6.675e6
28288.00	6.190e6
28289.00	5.483e6
28290.00	5.075e6
28291.00	5.190e6
28292.00	5.868e6
28293.00	7.052e6
28294.00	8.517e6
28295.00	9.432e6
28296.00	8.917e6
28297.00	7.666e6
28298.00	6.890e6
28299.00	6.379e6
28300.00	5.752e6
28301.00	5.391e6
28302.00	5.431e6
28303.00	5.599e6
28304.00	5.643e6
28305.00	5.502e6
28306.00	5.336e6
28307.00	5.302e6
28308.00	5.363e6
28309.00	5.327e6
28310.00	4.960e6
28311.00	4.287e6
28312.00	3.682e6
28313.00	3.343e6
28314.00	3.184e6
28315.00	3.122e6
28316.00	3.092e6
28317.00	3.075e6
28318.00	3.115e6
28319.00	3.280e6
28320.00	3.617e6
28321.00	4.093e6
28322.00	4.551e6
28323.00	4.703e6
28324.00	4.350e6
28325.00	3.639e6
28326.00	2.916e6
28327.00	2.371e6
28328.00	2.027e6
28329.00	1.847e6
28330.00	1.760e6
28331.00	1.793e6
28332.00	1.949e6
28333.00	2.114e6
28334.00	2.238e6
28335.00	2.293e6
28336.00	2.239e6
28337.00	2.166e6
28338.00	2.230e6
28339.00	2.454e6
28340.00	2.776e6
28341.00	3.199e6
28342.00	3.687e6
28343.00	4.054e6
28344.00	4.112e6
28345.00	3.863e6
28346.00	3.484e6
28347.00	3.169e6
28348.00	3.065e6
28349.00	3.356e6
28350.00	4.010e6
28351.00	4.322e6
28352.00	3.709e6
28353.00	2.625e6
28354.00	1.773e6
28355.00	1.315e6
28356.00	1.133e6
28357.00	1.136e6
28358.00	1.318e6
28359.00	1.700e6
28360.00	2.264e6
28361.00	2.939e6
28362.00	3.617e6
28363.00	4.246e6
28364.00	4.600e6
28365.00	4.371e6
28366.00	3.763e6
28367.00	3.304e6
28368.00	3.276e6
28369.00	3.476e6
28370.00	3.622e6
28371.00	3.639e6
28372.00	3.519e6
28373.00	3.315e6
28374.00	3.118e6
28375.00	3.035e6
28376.00	3.114e6
28377.00	3.288e6
28378.00	3.598e6
28379.00	3.965e6
28380.00	3.969e6
28381.00	3.701e6
28382.00	3.668e6
28383.00	3.832e6
28384.00	3.918e6
28385.00	3.898e6
28386.00	3.882e6
28387.00	3.984e6
28388.00	4.248e6
28389.00	4.640e6
28390.00	5.073e6
28391.00	5.392e6
28392.00	5.481e6
28393.00	5.422e6
28394.00	5.010e6
28395.00	4.208e6
28396.00	3.612e6
28397.00	3.274e6
28398.00	2.893e6
28399.00	2.497e6
28400.00	2.183e6
28401.00	2.008e6
28402.00	1.966e6
28403.00	2.008e6
28404.00	2.084e6
28405.00	2.145e6
28406.00	2.133e6
28407.00	2.042e6
28408.00	1.974e6
28409.00	1.951e6
28410.00	1.930e6
28411.00	2.021e6
28412.00	2.302e6
28413.00	2.692e6
28414.00	3.100e6
28415.00	3.466e6
28416.00	3.791e6
28417.00	4.100e6
28418.00	4.364e6
28419.00	4.497e6
28420.00	4.664e6
28421.00	4.990e6
28422.00	4.789e6
28423.00	3.922e6
28424.00	3.314e6
28425.00	3.141e6
28426.00	3.065e6
28427.00	3.010e6
28428.00	2.941e6
28429.00	2.861e6
28430.00	2.807e6
28431.00	2.810e6
28432.00	2.858e6
28433.00	2.907e6
28434.00	2.942e6
28435.00	3.035e6
28436.00	3.267e6
28437.00	3.472e6
28438.00	3.533e6
28439.00	3.416e6
28440.00	2.803e6
28441.00	1.963e6
28442.00	1.531e6
28443.00	1.403e6
28444.00	1.275e6
28445.00	1.175e6
28446.00	1.187e6
28447.00	1.314e6
28448.00	1.552e6
28449.00	1.917e6
28450.00	2.421e6
28451.00	3.016e6
28452.00	3.562e6
28453.00	3.914e6
28454.00	3.885e6
28455.00	3.304e6
28456.00	2.393e6
28457.00	1.643e6
28458.00	1.283e6
28459.00	1.399e6
28460.00	1.796e6
28461.00	1.761e6
28462.00	1.272e6
28463.00	1.046e6
28464.00	1.225e6
28465.00	1.563e6
28466.00	1.876e6
28467.00	1.976e6
28468.00	1.866e6
28469.00	1.745e6
28470.00	1.767e6
28471.00	1.935e6
28472.00	2.160e6
28473.00	2.319e6
28474.00	2.335e6
28475.00	2.255e6
28476.00	2.320e6
28477.00	2.632e6
28478.00	2.806e6
28479.00	2.325e6
28480.00	1.443e6
28481.00	9.129e5
28482.00	7.838e5
28483.00	7.979e5
28484.00	9.412e5
28485.00	1.218e6
28486.00	1.627e6
28487.00	2.144e6
28488.00	2.712e6
28489.00	3.264e6
28490.00	3.753e6
28491.00	4.186e6
28492.00	4.617e6
28493.00	5.100e6
28494.00	5.585e6
28495.00	5.825e6
28496.00	5.603e6
28497.00	4.710e6
28498.00	3.338e6
28499.00	2.232e6
28500.00	1.591e6
28501.00	1.165e6
28502.00	8.776e5
28503.00	6.966e5
28504.00	5.960e5
28505.00	5.554e5
28506.00	5.627e5
28507.00	6.074e5
28508.00	6.754e5
28509.00	7.611e5
28510.00	8.753e5
28511.00	1.037e6
28512.00	1.254e6
28513.00	1.611e6
28514.00	2.026e6
28515.00	2.144e6
28516.00	1.962e6
28517.00	1.748e6
28518.00	1.563e6
28519.00	1.418e6
28520.00	1.332e6
28521.00	1.288e6
28522.00	1.364e6
28523.00	1.714e6
28524.00	2.330e6
28525.00	2.985e6
28526.00	3.430e6
28527.00	3.563e6
28528.00	3.421e6
28529.00	3.107e6
28530.00	2.698e6
28531.00	2.240e6
28532.00	1.817e6
28533.00	1.518e6
28534.00	1.376e6
28535.00	1.380e6
28536.00	1.580e6
28537.00	2.048e6
28538.00	2.653e6
28539.00	3.154e6
28540.00	3.438e6
28541.00	3.484e6
28542.00	3.363e6
28543.00	3.163e6
28544.00	2.812e6
28545.00	2.343e6
28546.00	2.006e6
28547.00	1.941e6
28548.00	2.122e6
28549.00	2.460e6
28550.00	2.772e6
28551.00	2.866e6
28552.00	2.725e6
28553.00	2.521e6
28554.00	2.399e6
28555.00	2.346e6
28556.00	2.251e6
28557.00	2.041e6
28558.00	1.749e6
28559.00	1.471e6
28560.00	1.274e6
28561.00	1.178e6
28562.00	1.191e6
28563.00	1.345e6
28564.00	1.715e6
28565.00	2.474e6
28566.00	3.648e6
28567.00	4.730e6
28568.00	5.156e6
28569.00	4.978e6
28570.00	4.568e6
28571.00	4.194e6
28572.00	3.899e6
28573.00	3.598e6
28574.00	3.260e6
28575.00	2.905e6
28576.00	2.549e6
28577.00	2.187e6
28578.00	1.830e6
28579.00	1.536e6
28580.00	1.403e6
28581.00	1.626e6
28582.00	2.195e6
28583.00	2.718e6
28584.00	3.113e6
28585.00	3.443e6
28586.00	3.443e6
28587.00	3.189e6
28588.00	3.097e6
28589.00	3.225e6
28590.00	3.397e6
28591.00	3.514e6
28592.00	3.506e6
28593.00	3.340e6
28594.00	3.062e6
28595.00	2.769e6
28596.00	2.569e6
28597.00	2.516e6
28598.00	2.621e6
28599.00	2.915e6
28600.00	3.494e6
28601.00	4.182e6
28602.00	4.254e6
28603.00	3.501e6
28604.00	2.741e6
28605.00	2.491e6
28606.00	2.590e6
28607.00	2.759e6
28608.00	2.835e6
28609.00	2.951e6
28610.00	3.282e6
28611.00	3.744e6
28612.00	4.148e6
28613.00	4.374e6
28614.00	4.404e6
28615.00	4.351e6
28616.00	4.397e6
28617.00	4.749e6
28618.00	5.480e6
28619.00	6.067e6
28620.00	5.836e6
28621.00	5.088e6
28622.00	4.480e6
28623.00	3.947e6
28624.00	3.216e6
28625.00	2.337e6
28626.00	1.534e6
28627.00	9.745e5
28628.00	6.794e5
28629.00	6.023e5
28630.00	7.641e5
28631.00	1.394e6
28632.00	2.490e6
28633.00	3.232e6
28634.00	3.087e6
28635.00	2.715e6
28636.00	2.695e6
28637.00	2.896e6
28638.00	3.147e6
28639.00	3.493e6
28640.00	3.955e6
28641.00	4.288e6
28642.00	4.141e6
28643.00	3.541e6
28644.00	2.873e6
28645.00	2.353e6
28646.00	1.993e6
28647.00	1.820e6
28648.00	1.849e6
28649.00	2.058e6
28650.00	2.355e6
28651.00	2.561e6
28652.00	2.568e6
28653.00	2.642e6
28654.00	3.050e6
28655.00	3.299e6
28656.00	3.055e6
28657.00	2.772e6
28658.00	2.582e6
28659.00	2.360e6
28660.00	2.127e6
28661.00	1.857e6
28662.00	1.548e6
28663.00	1.254e6
28664.00	1.010e6
28665.00	8.206e5
28666.00	6.877e5
28667.00	6.217e5
28668.00	6.449e5
28669.00	7.801e5
28670.00	1.038e6
28671.00	1.410e6
28672.00	1.707e6
28673.00	1.777e6
28674.00	1.843e6
28675.00	2.111e6
28676.00	2.518e6
28677.00	2.962e6
28678.00	3.369e6
28679.00	3.680e6
28680.00	3.850e6
28681.00	3.703e6
28682.00	3.030e6
28683.00	2.082e6
28684.00	1.353e6
28685.00	9.474e5
28686.00	7.098e5
28687.00	5.505e5
28688.00	4.496e5
28689.00	4.009e5
28690.00	3.943e5
28691.00	4.293e5
28692.00	5.182e5
28693.00	6.850e5
28694.00	1.042e6
28695.00	1.819e6
28696.00	2.893e6
28697.00	3.866e6
28698.00	4.620e6
28699.00	4.954e6
28700.00	4.692e6
28701.00	4.023e6
28702.00	3.205e6
28703.00	2.429e6
28704.00	1.816e6
28705.00	1.399e6
28706.00	1.144e6
28707.00	1.006e6
28708.00	9.604e5
28709.00	9.879e5
28710.00	1.065e6
28711.00	1.157e6
28712.00	1.248e6
28713.00	1.385e6
28714.00	1.665e6
28715.00	2.173e6
28716.00	2.814e6
28717.00	3.397e6
28718.00	3.972e6
28719.00	4.634e6
28720.00	5.150e6
28721.00	5.134e6
28722.00	4.487e6
28723.00	3.575e6
28724.00	2.845e6
28725.00	2.414e6
28726.00	2.164e6
28727.00	1.983e6
28728.00	1.835e6
28729.00	1.732e6
28730.00	1.732e6
28731.00	1.892e6
28732.00	2.236e6
28733.00	2.868e6
28734.00	3.753e6
28735.00	4.240e6
28736.00	3.965e6
28737.00	3.643e6
28738.00	3.735e6
28739.00	4.012e6
28740.00	4.320e6
28741.00	4.578e6
28742.00	4.617e6
28743.00	4.345e6
28744.00	3.833e6
28745.00	3.218e6
28746.00	2.620e6
28747.00	2.109e6
28748.00	1.710e6
28749.00	1.439e6
28750.00	1.452e6
28751.00	1.941e6
28752.00	2.388e6
28753.00	2.226e6
28754.00	1.956e6
28755.00	2.017e6
28756.00	2.244e6
28757.00	2.470e6
28758.00	2.577e6
28759.00	2.531e6
28760.00	2.398e6
28761.00	2.325e6
28762.00	2.480e6
28763.00	2.845e6
28764.00	3.126e6
28765.00	3.128e6
28766.00	2.902e6
28767.00	2.523e6
28768.00	2.117e6
28769.00	1.819e6
28770.00	1.656e6
28771.00	2.019e6
28772.00	2.851e6
28773.00	3.338e6
28774.00	3.407e6
28775.00	3.085e6
28776.00	2.345e6
28777.00	1.669e6
28778.00	1.269e6
28779.00	1.092e6
28780.00	1.055e6
28781.00	1.053e6
28782.00	1.035e6
28783.00	1.000e6
28784.00	9.771e5
28785.00	9.906e5
28786.00	1.060e6
28787.00	1.245e6
28788.00	2.009e6
28789.00	3.298e6
28790.00	3.616e6
28791.00	2.680e6
28792.00	1.964e6
28793.00	1.868e6
28794.00	1.929e6
28795.00	2.000e6
28796.00	2.105e6
28797.00	2.328e6
28798.00	2.743e6
28799.00	3.347e6
28800.00	3.997e6
28801.00	4.526e6
28802.00	4.903e6
28803.00	5.067e6
28804.00	4.777e6
28805.00	3.904e6
28806.00	2.683e6
28807.00	1.585e6
28808.00	8.848e5
28809.00	5.268e5
28810.00	3.661e5
28811.00	3.164e5
28812.00	3.727e5
28813.00	6.549e5
28814.00	1.112e6
28815.00	1.345e6
28816.00	1.426e6
28817.00	1.956e6
28818.00	3.129e6
28819.00	4.789e6
28820.00	6.711e6
28821.00	8.476e6
28822.00	9.605e6
28823.00	9.820e6
28824.00	9.114e6
28825.00	7.686e6
28826.00	5.906e6
28827.00	4.231e6
28828.00	3.060e6
28829.00	2.473e6
28830.00	2.109e6
28831.00	1.705e6
28832.00	1.424e6
28833.00	1.330e6
28834.00	1.260e6
28835.00	1.207e6
28836.00	1.283e6
28837.00	1.541e6
28838.00	2.008e6
28839.00	2.707e6
28840.00	3.578e6
28841.00	4.392e6
28842.00	4.860e6
28843.00	4.929e6
28844.00	4.879e6
28845.00	5.035e6
28846.00	5.584e6
28847.00	6.395e6
28848.00	6.736e6
28849.00	6.137e6
28850.00	5.050e6
28851.00	3.936e6
28852.00	2.930e6
28853.00	2.156e6
28854.00	1.686e6
28855.00	1.560e6
28856.00	1.831e6
28857.00	2.617e6
28858.00	3.627e6
28859.00	4.067e6
28860.00	3.815e6
28861.00	3.431e6
28862.00	3.049e6
28863.00	2.540e6
28864.00	2.021e6
28865.00	1.671e6
28866.00	1.558e6
28867.00	1.703e6
28868.00	2.084e6
28869.00	2.590e6
28870.00	3.042e6
28871.00	3.314e6
28872.00	3.405e6
28873.00	3.403e6
28874.00	3.410e6
28875.00	3.485e6
28876.00	3.747e6
28877.00	4.386e6
28878.00	4.833e6
28879.00	4.467e6
28880.00	3.950e6
28881.00	3.793e6
28882.00	3.728e6
28883.00	3.533e6
28884.00	3.170e6
28885.00	2.740e6
28886.00	2.361e6
28887.00	2.131e6
28888.00	2.156e6
28889.00	2.485e6
28890.00	2.933e6
28891.00	3.241e6
28892.00	3.412e6
28893.00	3.566e6
28894.00	3.661e6
28895.00	3.570e6
28896.00	3.341e6
28897.00	3.159e6
28898.00	3.086e6
28899.00	3.041e6
28900.00	2.991e6
28901.00	2.984e6
28902.00	3.068e6
28903.00	3.223e6
28904.00	3.371e6
28905.00	3.497e6
28906.00	3.774e6
28907.00	4.205e6
28908.00	4.326e6
28909.00	4.133e6
28910.00	4.149e6
28911.00	4.365e6
28912.00	4.500e6
28913.00	4.464e6
28914.00	4.251e6
28915.00	3.915e6
28916.00	3.544e6
28917.00	3.229e6
28918.00	3.022e6
28919.00	2.913e6
28920.00	2.853e6
28921.00	2.791e6
28922.00	2.686e6
28923.00	2.528e6
28924.00	2.350e6
28925.00	2.426e6
28926.00	3.416e6
28927.00	4.218e6
28928.00	3.339e6
28929.00	2.341e6
28930.00	2.366e6
28931.00	2.761e6
28932.00	3.151e6
28933.00	3.323e6
28934.00	3.177e6
28935.00	2.822e6
28936.00	2.505e6
28937.00	2.393e6
28938.00	2.501e6
28939.00	2.717e6
28940.00	2.845e6
28941.00	2.810e6
28942.00	2.794e6
28943.00	3.028e6
28944.00	3.324e6
28945.00	3.214e6
28946.00	2.775e6
28947.00	2.476e6
28948.00	2.579e6
28949.00	3.081e6
28950.00	3.791e6
28951.00	4.455e6
28952.00	4.527e6
28953.00	3.725e6
28954.00	2.793e6
28955.00	2.349e6
28956.00	2.319e6
28957.00	2.550e6
28958.00	2.972e6
28959.00	3.555e6
28960.00	4.145e6
28961.00	4.407e6
28962.00	4.133e6
28963.00	3.538e6
28964.00	2.996e6
28965.00	2.718e6
28966.00	2.622e6
28967.00	2.478e6
28968.00	2.349e6
28969.00	2.424e6
28970.00	2.715e6
28971.00	3.184e6
28972.00	3.722e6
28973.00	4.065e6
28974.00	4.034e6
28975.00	3.780e6
28976.00	3.656e6
28977.00	3.916e6
28978.00	4.534e6
28979.00	5.265e6
28980.00	5.697e6
28981.00	5.307e6
28982.00	4.244e6
28983.00	3.332e6
28984.00	2.845e6
28985.00	2.565e6
28986.00	2.413e6
28987.00	2.402e6
28988.00	2.550e6
28989.00	2.878e6
28990.00	3.403e6
28991.00	4.057e6
28992.00	4.668e6
28993.00	5.110e6
28994.00	5.434e6
28995.00	5.881e6
28996.00	6.374e6
28997.00	6.001e6
28998.00	4.568e6
28999.00	3.231e6
29000.00	2.467e6
29001.00	1.970e6
29002.00	1.607e6
29003.00	1.346e6
29004.00	1.194e6
29005.00	1.188e6
29006.00	1.349e6
29007.00	1.592e6
29008.00	1.738e6
29009.00	1.740e6
29010.00	1.770e6
29011.00	2.131e6
29012.00	3.025e6
29013.00	3.627e6
29014.00	3.277e6
29015.00	2.927e6
29016.00	3.081e6
29017.00	3.369e6
29018.00	3.516e6
29019.00	3.312e6
29020.00	2.840e6
29021.00	2.320e6
29022.00	1.852e6
29023.00	1.460e6
29024.00	1.166e6
29025.00	9.798e5
29026.00	9.382e5
29027.00	1.184e6
29028.00	1.685e6
29029.00	1.930e6
29030.00	1.739e6
29031.00	1.578e6
29032.00	1.613e6
29033.00	1.708e6
29034.00	1.830e6
29035.00	1.962e6
29036.00	2.082e6
29037.00	2.196e6
29038.00	2.391e6
29039.00	2.831e6
29040.00	3.476e6
29041.00	3.826e6
29042.00	3.474e6
29043.00	2.917e6
29044.00	2.932e6
29045.00	3.119e6
29046.00	2.605e6
29047.00	1.752e6
29048.00	1.295e6
29049.00	1.189e6
29050.00	1.208e6
29051.00	1.319e6
29052.00	1.518e6
29053.00	1.797e6
29054.00	2.172e6
29055.00	2.732e6
29056.00	3.560e6
29057.00	4.534e6
29058.00	5.532e6
29059.00	6.643e6
29060.00	7.643e6
29061.00	7.998e6
29062.00	7.491e6
29063.00	6.397e6
29064.00	5.319e6
29065.00	4.587e6
29066.00	4.088e6
29067.00	3.678e6
29068.00	3.309e6
29069.00	3.011e6
29070.00	2.866e6
29071.00	2.834e6
29072.00	2.701e6
29073.00	2.427e6
29074.00	2.265e6
29075.00	2.287e6
29076.00	2.212e6
29077.00	1.919e6
29078.00	1.631e6
29079.00	1.455e6
29080.00	1.353e6
29081.00	1.358e6
29082.00	1.447e6
29083.00	1.496e6
29084.00	1.421e6
29085.00	1.278e6
29086.00	1.224e6
29087.00	1.376e6
29088.00	1.777e6
29089.00	2.348e6
29090.00	2.835e6
29091.00	3.122e6
29092.00	3.394e6
29093.00	3.786e6
29094.00	4.211e6
29095.00	4.503e6
29096.00	4.551e6
29097.00	4.327e6
29098.00	3.890e6
29099.00	3.387e6
29100.00	2.996e6
29101.00	2.835e6
29102.00	2.797e6
29103.00	2.460e6
29104.00	1.717e6
29105.00	1.075e6
29106.00	8.301e5
29107.00	8.555e5
29108.00	9.885e5
29109.00	1.117e6
29110.00	1.212e6
29111.00	1.354e6
29112.00	1.676e6
29113.00	2.292e6
29114.00	3.257e6
29115.00	4.497e6
29116.00	5.799e6
29117.00	6.929e6
29118.00	7.683e6
29119.00	7.996e6
29120.00	8.043e6
29121.00	7.822e6
29122.00	7.113e6
29123.00	6.026e6
29124.00	4.856e6
29125.00	3.785e6
29126.00	2.984e6
29127.00	2.630e6
29128.00	2.800e6
29129.00	3.156e6
29130.00	3.108e6
29131.00	2.663e6
29132.00	2.344e6
29133.00	2.382e6
29134.00	2.674e6
29135.00	3.110e6
29136.00	3.584e6
29137.00	3.970e6
29138.00	4.155e6
29139.00	3.981e6
29140.00	3.512e6
29141.00	3.134e6
29142.00	3.002e6
29143.00	2.891e6
29144.00	2.687e6
29145.00	2.563e6
29146.00	2.563e6
29147.00	2.455e6
29148.00	2.219e6
29149.00	2.152e6
29150.00	2.338e6
29151.00	2.550e6
29152.00	2.646e6
29153.00	2.691e6
29154.00	2.766e6
29155.00	2.856e6
29156.00	2.964e6
29157.00	3.156e6
29158.00	3.395e6
29159.00	3.458e6
29160.00	3.279e6
29161.00	3.053e6
29162.00	2.830e6
29163.00	2.603e6
29164.00	2.537e6
29165.00	2.688e6
29166.00	2.992e6
29167.00	3.418e6
29168.00	3.960e6
29169.00	4.606e6
29170.00	5.297e6
29171.00	5.948e6
29172.00	6.509e6
29173.00	6.717e6
29174.00	6.083e6
29175.00	4.757e6
29176.00	3.539e6
29177.00	2.763e6
29178.00	2.256e6
29179.00	1.907e6
29180.00	1.683e6
29181.00	1.568e6
29182.00	1.618e6
29183.00	2.033e6
29184.00	2.616e6
29185.00	2.788e6
29186.00	2.635e6
29187.00	2.663e6
29188.00	3.092e6
29189.00	3.994e6
29190.00	5.257e6
29191.00	6.273e6
29192.00	6.502e6
29193.00	6.184e6
29194.00	5.674e6
29195.00	4.985e6
29196.00	4.112e6
29197.00	3.156e6
29198.00	2.284e6
29199.00	1.658e6
29200.00	1.365e6
29201.00	1.366e6
29202.00	1.468e6
29203.00	1.465e6
29204.00	1.329e6
29205.00	1.157e6
29206.00	1.047e6
29207.00	1.073e6
29208.00	1.246e6
29209.00	1.534e6
29210.00	1.927e6
29211.00	2.425e6
29212.00	2.988e6
29213.00	3.497e6
29214.00	3.770e6
29215.00	3.687e6
29216.00	3.298e6
29217.00	2.800e6
29218.00	2.387e6
29219.00	2.190e6
29220.00	2.191e6
29221.00	2.196e6
29222.00	2.113e6
29223.00	2.057e6
29224.00	2.067e6
29225.00	1.879e6
29226.00	1.398e6
29227.00	9.936e5
29228.00	8.453e5
29229.00	8.322e5
29230.00	9.057e5
29231.00	1.087e6
29232.00	1.434e6
29233.00	2.013e6
29234.00	2.833e6
29235.00	3.746e6
29236.00	4.430e6
29237.00	4.615e6
29238.00	4.470e6
29239.00	4.563e6
29240.00	4.462e6
29241.00	3.456e6
29242.00	2.411e6
29243.00	1.960e6
29244.00	1.756e6
29245.00	1.614e6
29246.00	1.484e6
29247.00	1.365e6
29248.00	1.293e6
29249.00	1.342e6
29250.00	1.632e6
29251.00	2.182e6
29252.00	2.836e6
29253.00	3.479e6
29254.00	3.896e6
29255.00	3.847e6
29256.00	3.529e6
29257.00	3.281e6
29258.00	3.177e6
29259.00	3.178e6
29260.00	3.258e6
29261.00	3.425e6
29262.00	3.699e6
29263.00	4.091e6
29264.00	4.639e6
29265.00	5.302e6
29266.00	5.821e6
29267.00	5.937e6
29268.00	5.682e6
29269.00	5.123e6
29270.00	4.255e6
29271.00	3.335e6
29272.00	2.673e6
29273.00	2.303e6
29274.00	2.218e6
29275.00	2.351e6
29276.00	2.549e6
29277.00	2.857e6
29278.00	3.268e6
29279.00	3.552e6
29280.00	3.638e6
29281.00	3.707e6
29282.00	3.871e6
29283.00	4.064e6
29284.00	4.241e6
29285.00	4.407e6
29286.00	4.541e6
29287.00	4.575e6
29288.00	4.408e6
29289.00	3.991e6
29290.00	3.509e6
29291.00	3.382e6
29292.00	3.703e6
29293.00	3.684e6
29294.00	2.886e6
29295.00	2.071e6
29296.00	1.737e6
29297.00	1.668e6
29298.00	1.658e6
29299.00	1.642e6
29300.00	1.672e6
29301.00	1.864e6
29302.00	2.296e6
29303.00	2.949e6
29304.00	3.730e6
29305.00	4.674e6
29306.00	5.967e6
29307.00	6.758e6
29308.00	6.067e6
29309.00	4.837e6
29310.00	4.033e6
29311.00	3.470e6
29312.00	2.998e6
29313.00	2.628e6
29314.00	2.344e6
29315.00	2.101e6
29316.00	1.876e6
29317.00	1.682e6
29318.00	1.553e6
29319.00	1.569e6
29320.00	1.840e6
29321.00	2.777e6
29322.00	3.623e6
29323.00	2.816e6
29324.00	1.424e6
29325.00	1.038e6
29326.00	1.284e6
29327.00	1.686e6
29328.00	2.182e6
29329.00	2.702e6
29330.00	3.172e6
29331.00	3.540e6
29332.00	3.781e6
29333.00	3.901e6
29334.00	3.926e6
29335.00	3.882e6
29336.00	3.823e6
29337.00	3.841e6
29338.00	4.056e6
29339.00	4.368e6
29340.00	4.142e6
29341.00	3.214e6
29342.00	2.356e6
29343.00	1.886e6
29344.00	1.589e6
29345.00	1.430e6
29346.00	1.422e6
29347.00	1.537e6
29348.00	1.764e6
29349.00	2.178e6
29350.00	2.799e6
29351.00	3.409e6
29352.00	3.838e6
29353.00	4.196e6
29354.00	4.559e6
29355.00	4.833e6
29356.00	4.987e6
29357.00	5.167e6
29358.00	5.497e6
29359.00	5.872e6
29360.00	6.006e6
29361.00	5.709e6
29362.00	5.083e6
29363.00	4.391e6
29364.00	3.798e6
29365.00	3.371e6
29366.00	3.098e6
29367.00	2.825e6
29368.00	2.448e6
29369.00	2.092e6
29370.00	1.883e6
29371.00	1.792e6
29372.00	1.753e6
29373.00	1.739e6
29374.00	1.741e6
29375.00	1.771e6
29376.00	1.906e6
29377.00	2.230e6
29378.00	2.667e6
29379.00	3.097e6
29380.00	3.448e6
29381.00	3.623e6
29382.00	3.633e6
29383.00	3.524e6
29384.00	3.264e6
29385.00	2.869e6
29386.00	2.422e6
29387.00	2.026e6
29388.00	1.758e6
29389.00	1.632e6
29390.00	1.614e6
29391.00	1.675e6
29392.00	1.818e6
29393.00	2.045e6
29394.00	2.298e6
29395.00	2.504e6
29396.00	2.706e6
29397.00	2.961e6
29398.00	3.138e6
29399.00	3.145e6
29400.00	3.228e6
29401.00	3.623e6
29402.00	4.038e6
29403.00	4.024e6
29404.00	3.647e6
29405.00	3.286e6
29406.00	3.144e6
29407.00	3.238e6
29408.00	3.505e6
29409.00	3.783e6
29410.00	3.826e6
29411.00	3.545e6
29412.00	3.146e6
29413.00	2.879e6
29414.00	2.731e6
29415.00	2.491e6
29416.00	2.097e6
29417.00	1.761e6
29418.00	1.690e6
29419.00	1.824e6
29420.00	1.910e6
29421.00	1.772e6
29422.00	1.498e6
29423.00	1.341e6
29424.00	1.490e6
29425.00	1.955e6
29426.00	2.608e6
29427.00	3.270e6
29428.00	3.792e6
29429.00	4.108e6
29430.00	4.258e6
29431.00	4.395e6
29432.00	4.655e6
29433.00	4.965e6
29434.00	5.136e6
29435.00	5.102e6
29436.00	4.899e6
29437.00	4.501e6
29438.00	3.840e6
29439.00	3.051e6
29440.00	2.394e6
29441.00	1.963e6
29442.00	1.721e6
29443.00	1.657e6
29444.00	1.897e6
29445.00	2.622e6
29446.00	3.696e6
29447.00	4.548e6
29448.00	4.771e6
29449.00	4.614e6
29450.00	4.645e6
29451.00	5.169e6
29452.00	6.137e6
29453.00	7.452e6
29454.00	9.097e6
29455.00	1.098e7
29456.00	1.267e7
29457.00	1.346e7
29458.00	1.300e7
29459.00	1.182e7
29460.00	1.074e7
29461.00	1.021e7
29462.00	1.020e7
29463.00	1.009e7
29464.00	8.993e6
29465.00	6.797e6
29466.00	4.336e6
29467.00	2.451e6
29468.00	1.375e6
29469.00	9.112e5
29470.00	8.117e5
29471.00	9.305e5
29472.00	1.154e6
29473.00	1.409e6
29474.00	1.784e6
29475.00	2.500e6
29476.00	3.658e6
29477.00	5.101e6
29478.00	6.592e6
29479.00	7.835e6
29480.00	8.234e6
29481.00	7.426e6
29482.00	5.942e6
29483.00	4.558e6
29484.00	3.662e6
29485.00	3.282e6
29486.00	3.038e6
29487.00	2.501e6
29488.00	1.817e6
29489.00	1.441e6
29490.00	1.519e6
29491.00	1.790e6
29492.00	2.037e6
29493.00	2.412e6
29494.00	2.823e6
29495.00	2.832e6
29496.00	2.466e6
29497.00	2.171e6
29498.00	2.267e6
29499.00	2.846e6
29500.00	3.846e6
29501.00	4.990e6
29502.00	5.964e6
29503.00	6.760e6
29504.00	7.343e6
29505.00	7.310e6
29506.00	6.410e6
29507.00	4.979e6
29508.00	3.670e6
29509.00	2.996e6
29510.00	3.020e6
29511.00	3.204e6
29512.00	2.974e6
29513.00	2.516e6
29514.00	2.413e6
29515.00	2.870e6
29516.00	3.652e6
29517.00	4.435e6
29518.00	4.780e6
29519.00	4.213e6
29520.00	3.081e6
29521.00	2.255e6
29522.00	1.984e6
29523.00	2.078e6
29524.00	2.425e6
29525.00	2.991e6
29526.00	3.742e6
29527.00	4.619e6
29528.00	5.561e6
29529.00	6.576e6
29530.00	7.785e6
29531.00	9.000e6
29532.00	9.572e6
29533.00	9.167e6
29534.00	8.014e6
29535.00	6.612e6
29536.00	5.403e6
29537.00	4.506e6
29538.00	3.874e6
29539.00	3.405e6
29540.00	2.919e6
29541.00	2.480e6
29542.00	2.366e6
29543.00	2.189e6
29544.00	1.545e6
29545.00	1.006e6
29546.00	9.569e5
29547.00	1.230e6
29548.00	1.700e6
29549.00	2.234e6
29550.00	2.712e6
29551.00	3.102e6
29552.00	3.415e6
29553.00	3.617e6
29554.00	3.658e6
29555.00	3.584e6
29556.00	3.541e6
29557.00	3.704e6
29558.00	4.063e6
29559.00	4.318e6
29560.00	4.196e6
29561.00	3.782e6
29562.00	3.364e6
29563.00	3.125e6
29564.00	3.051e6
29565.00	2.901e6
29566.00	2.470e6
29567.00	1.875e6
29568.00	1.367e6
29569.00	1.079e6
29570.00	1.012e6
29571.00	1.132e6
29572.00	1.463e6
29573.00	2.137e6
29574.00	3.205e6
29575.00	4.316e6
29576.00	5.077e6
29577.00	5.552e6
29578.00	5.712e6
29579.00	5.289e6
29580.00	4.423e6
29581.00	3.630e6
29582.00	3.200e6
29583.00	3.036e6
29584.00	2.904e6
29585.00	2.643e6
29586.00	2.281e6
29587.00	1.960e6
29588.00	1.814e6
29589.00	1.967e6
29590.00	2.399e6
29591.00	2.792e6
29592.00	2.827e6
29593.00	2.606e6
29594.00	2.572e6
29595.00	3.148e6
29596.00	4.308e6
29597.00	5.274e6
29598.00	5.112e6
29599.00	3.988e6
29600.00	2.959e6
29601.00	2.597e6
29602.00	2.642e6
29603.00	2.558e6
29604.00	2.132e6
29605.00	1.661e6
29606.00	1.453e6
29607.00	1.554e6
29608.00	1.850e6
29609.00	2.123e6
29610.00	2.210e6
29611.00	2.155e6
29612.00	2.150e6
29613.00	2.385e6
29614.00	2.985e6
29615.00	3.826e6
29616.00	4.389e6
29617.00	4.242e6
29618.00	3.510e6
29619.00	2.715e6
29620.00	2.296e6
29621.00	2.288e6
29622.00	2.469e6
29623.00	2.592e6
29624.00	2.517e6
29625.00	2.283e6
29626.00	2.045e6
29627.00	1.925e6
29628.00	1.980e6
29629.00	2.142e6
29630.00	2.207e6
29631.00	2.154e6
29632.00	2.173e6
29633.00	2.299e6
29634.00	2.408e6
29635.00	2.407e6
29636.00	2.277e6
29637.00	2.058e6
29638.00	1.815e6
29639.00	1.694e6
29640.00	1.780e6
29641.00	1.829e6
29642.00	1.668e6
29643.00	1.468e6
29644.00	1.310e6
29645.00	1.211e6
29646.00	1.268e6
29647.00	1.558e6
29648.00	2.113e6
29649.00	2.856e6
29650.00	3.575e6
29651.00	4.099e6
29652.00	4.464e6
29653.00	4.689e6
29654.00	4.497e6
29655.00	3.682e6
29656.00	2.517e6
29657.00	1.482e6
29658.00	8.345e5
29659.00	5.415e5
29660.00	4.632e5
29661.00	4.773e5
29662.00	4.686e5
29663.00	4.134e5
29664.00	3.805e5
29665.00	4.103e5
29666.00	5.120e5
29667.00	7.608e5
29668.00	1.317e6
29669.00	2.060e6
29670.00	2.482e6
29671.00	2.531e6
29672.00	2.545e6
29673.00	2.551e6
29674.00	2.494e6
29675.00	2.302e6
29676.00	2.055e6
29677.00	2.011e6
29678.00	2.157e6
29679.00	2.291e6
29680.00	2.280e6
29681.00	2.116e6
29682.00	1.942e6
29683.00	1.945e6
29684.00	2.147e6
29685.00	2.368e6
29686.00	2.438e6
29687.00	2.389e6
29688.00	2.346e6
29689.00	2.372e6
29690.00	2.462e6
29691.00	2.744e6
29692.00	3.415e6
29693.00	3.770e6
29694.00	3.094e6
29695.00	2.214e6
29696.00	1.824e6
29697.00	1.713e6
29698.00	1.756e6
29699.00	1.955e6
29700.00	2.317e6
29701.00	2.864e6
29702.00	3.620e6
29703.00	4.499e6
29704.00	5.261e6
29705.00	5.753e6
29706.00	5.785e6
29707.00	5.244e6
29708.00	4.615e6
29709.00	4.350e6
29710.00	4.409e6
29711.00	4.649e6
29712.00	4.910e6
29713.00	5.005e6
29714.00	4.827e6
29715.00	4.465e6
29716.00	4.122e6
29717.00	3.888e6
29718.00	3.792e6
29719.00	3.886e6
29720.00	4.100e6
29721.00	4.180e6
29722.00	3.841e6
29723.00	3.157e6
29724.00	2.593e6
29725.00	2.411e6
29726.00	2.575e6
29727.00	3.039e6
29728.00	3.773e6
29729.00	4.748e6
29730.00	5.926e6
29731.00	7.208e6
29732.00	8.381e6
29733.00	9.152e6
29734.00	9.365e6
29735.00	9.076e6
29736.00	8.394e6
29737.00	7.474e6
29738.00	6.563e6
29739.00	5.821e6
29740.00	5.199e6
29741.00	4.622e6
29742.00	4.107e6
29743.00	3.690e6
29744.00	3.373e6
29745.00	3.163e6
29746.00	3.093e6
29747.00	3.177e6
29748.00	3.401e6
29749.00	3.709e6
29750.00	3.994e6
29751.00	4.126e6
29752.00	4.027e6
29753.00	3.726e6
29754.00	3.343e6
29755.00	3.044e6
29756.00	2.890e6
29757.00	2.753e6
29758.00	2.537e6
29759.00	2.316e6
29760.00	2.155e6
29761.00	2.070e6
29762.00	2.137e6
29763.00	2.444e6
29764.00	2.955e6
29765.00	3.478e6
29766.00	3.725e6
29767.00	3.516e6
29768.00	2.977e6
29769.00	2.406e6
29770.00	2.020e6
29771.00	1.872e6
29772.00	1.905e6
29773.00	2.052e6
29774.00	2.278e6
29775.00	2.535e6
29776.00	2.782e6
29777.00	3.143e6
29778.00	3.829e6
29779.00	4.865e6
29780.00	5.985e6
29781.00	6.697e6
29782.00	6.612e6
29783.00	5.797e6
29784.00	4.669e6
29785.00	3.598e6
29786.00	2.741e6
29787.00	2.122e6
29788.00	1.780e6
29789.00	1.797e6
29790.00	2.113e6
29791.00	2.450e6
29792.00	2.597e6
29793.00	2.612e6
29794.00	2.689e6
29795.00	2.884e6
29796.00	3.112e6
29797.00	3.267e6
29798.00	3.306e6
29799.00	3.303e6
29800.00	3.357e6
29801.00	3.499e6
29802.00	3.634e6
29803.00	3.567e6
29804.00	3.301e6
29805.00	3.063e6
29806.00	2.937e6
29807.00	2.831e6
29808.00	2.711e6
29809.00	2.625e6
29810.00	2.613e6
29811.00	2.690e6
29812.00	2.866e6
29813.00	3.161e6
29814.00	3.544e6
29815.00	3.884e6
29816.00	4.120e6
29817.00	4.206e6
29818.00	3.957e6
29819.00	3.388e6
29820.00	2.800e6
29821.00	2.588e6
29822.00	2.790e6
29823.00	2.954e6
29824.00	2.886e6
29825.00	2.735e6
29826.00	2.620e6
29827.00	2.690e6
29828.00	3.074e6
29829.00	3.634e6
29830.00	3.924e6
29831.00	3.645e6
29832.00	3.027e6
29833.00	2.613e6
29834.00	2.727e6
29835.00	3.040e6
29836.00	3.134e6
29837.00	3.183e6
29838.00	3.372e6
29839.00	3.606e6
29840.00	3.770e6
29841.00	3.848e6
29842.00	3.904e6
29843.00	3.776e6
29844.00	3.268e6
29845.00	2.555e6
29846.00	1.907e6
29847.00	1.439e6
29848.00	1.149e6
29849.00	9.903e5
29850.00	9.356e5
29851.00	9.700e5
29852.00	1.091e6
29853.00	1.310e6
29854.00	1.647e6
29855.00	2.104e6
29856.00	2.631e6
29857.00	3.194e6
29858.00	3.691e6
29859.00	3.707e6
29860.00	3.095e6
29861.00	2.348e6
29862.00	1.785e6
29863.00	1.364e6
29864.00	1.067e6
29865.00	9.046e5
29866.00	8.613e5
29867.00	9.063e5
29868.00	1.021e6
29869.00	1.185e6
29870.00	1.341e6
29871.00	1.428e6
29872.00	1.473e6
29873.00	1.770e6
29874.00	2.569e6
29875.00	3.481e6
29876.00	4.148e6
29877.00	4.685e6
29878.00	4.945e6
29879.00	4.706e6
29880.00	4.108e6
29881.00	3.417e6
29882.00	2.855e6
29883.00	2.547e6
29884.00	2.506e6
29885.00	2.637e6
29886.00	2.773e6
29887.00	2.790e6
29888.00	2.743e6
29889.00	2.858e6
29890.00	3.315e6
29891.00	3.987e6
29892.00	4.660e6
29893.00	5.468e6
29894.00	6.556e6
29895.00	7.653e6
29896.00	8.302e6
29897.00	8.227e6
29898.00	7.547e6
29899.00	6.689e6
29900.00	6.082e6
29901.00	5.969e6
29902.00	6.317e6
29903.00	6.740e6
29904.00	6.546e6
29905.00	5.421e6
29906.00	3.961e6
29907.00	2.879e6
29908.00	2.318e6
29909.00	2.134e6
29910.00	2.181e6
29911.00	2.347e6
29912.00	2.542e6
29913.00	2.705e6
29914.00	2.820e6
29915.00	2.900e6
29916.00	2.969e6
29917.00	3.095e6
29918.00	3.428e6
29919.00	4.120e6
29920.00	4.958e6
29921.00	5.114e6
29922.00	4.224e6
29923.00	3.173e6
29924.00	2.769e6
29925.00	2.957e6
29926.00	3.426e6
29927.00	3.922e6
29928.00	4.224e6
29929.00	4.175e6
29930.00	3.752e6
29931.00	3.132e6
29932.00	2.567e6
29933.00	2.195e6
29934.00	1.957e6
29935.00	1.720e6
29936.00	1.474e6
29937.00	1.302e6
29938.00	1.213e6
29939.00	1.162e6
29940.00	1.149e6
29941.00	1.196e6
29942.00	1.316e6
29943.00	1.526e6
29944.00	1.855e6
29945.00	2.326e6
29946.00	2.889e6
29947.00	3.471e6
29948.00	4.068e6
29949.00	4.615e6
29950.00	4.977e6
29951.00	5.282e6
29952.00	5.627e6
29953.00	5.443e6
29954.00	4.407e6
29955.00	3.207e6
29956.00	2.462e6
29957.00	2.159e6
29958.00	2.104e6
29959.00	2.160e6
29960.00	2.249e6
29961.00	2.339e6
29962.00	2.441e6
29963.00	2.628e6
29964.00	3.001e6
29965.00	3.679e6
29966.00	4.796e6
29967.00	6.212e6
29968.00	7.089e6
29969.00	6.672e6
29970.00	5.547e6
29971.00	4.648e6
29972.00	4.000e6
29973.00	3.381e6
29974.00	2.837e6
29975.00	2.463e6
29976.00	2.301e6
29977.00	2.361e6
29978.00	2.651e6
29979.00	3.241e6
29980.00	4.327e6
29981.00	5.963e6
29982.00	7.223e6
29983.00	6.891e6
29984.00	5.520e6
29985.00	4.439e6
29986.00	3.853e6
29987.00	3.548e6
29988.00	3.459e6
29989.00	3.506e6
29990.00	3.611e6
29991.00	3.697e6
29992.00	3.725e6
29993.00	3.700e6
29994.00	3.651e6
29995.00	3.608e6
29996.00	3.596e6
29997.00	3.656e6
29998.00	3.946e6
29999.00	4.536e6
[truncated: 4,000 more rows]
