# Supplementary material for: A simple method for developing lysine targeted covalent protein reagents
Source: Nat Commun. 2023 Dec 1;14:7933. doi: 10.1038/s41467-023-42632-5 (PMC10692228; doi:10.1038/s41467-023-42632-5)
Supplement: Supplementary file 4 — Source data [file 41467_2023_42632_MOESM4_ESM.zip › Source Data/Figure 3/Panel A/Pep12_200uMON4C.txt]

28000.00	2.623e6
28001.00	2.076e6
28002.00	1.270e6
28003.00	9.481e5
28004.00	9.771e5
28005.00	1.226e6
28006.00	1.687e6
28007.00	2.067e6
28008.00	2.047e6
28009.00	2.109e6
28010.00	2.435e6
28011.00	2.668e6
28012.00	2.668e6
28013.00	2.439e6
28014.00	2.078e6
28015.00	1.712e6
28016.00	1.443e6
28017.00	1.391e6
28018.00	1.716e6
28019.00	2.473e6
28020.00	3.333e6
28021.00	3.691e6
28022.00	3.274e6
28023.00	2.454e6
28024.00	1.747e6
28025.00	1.335e6
28026.00	1.212e6
28027.00	1.314e6
28028.00	1.522e6
28029.00	1.738e6
28030.00	1.904e6
28031.00	1.978e6
28032.00	1.941e6
28033.00	1.857e6
28034.00	1.859e6
28035.00	2.009e6
28036.00	2.271e6
28037.00	2.531e6
28038.00	2.576e6
28039.00	2.330e6
28040.00	1.990e6
28041.00	1.750e6
28042.00	1.651e6
28043.00	1.633e6
28044.00	1.618e6
28045.00	1.571e6
28046.00	1.519e6
28047.00	1.523e6
28048.00	1.619e6
28049.00	1.833e6
28050.00	2.179e6
28051.00	2.373e6
28052.00	2.061e6
28053.00	1.570e6
28054.00	1.438e6
28055.00	1.641e6
28056.00	1.937e6
28057.00	2.257e6
28058.00	2.606e6
28059.00	2.926e6
28060.00	3.064e6
28061.00	2.910e6
28062.00	2.511e6
28063.00	2.039e6
28064.00	1.639e6
28065.00	1.354e6
28066.00	1.162e6
28067.00	1.032e6
28068.00	9.453e5
28069.00	9.141e5
28070.00	9.774e5
28071.00	1.109e6
28072.00	1.149e6
28073.00	1.016e6
28074.00	8.661e5
28075.00	8.471e5
28076.00	9.616e5
28077.00	1.257e6
28078.00	1.638e6
28079.00	1.814e6
28080.00	1.802e6
28081.00	1.736e6
28082.00	1.611e6
28083.00	1.636e6
28084.00	2.121e6
28085.00	2.791e6
28086.00	2.940e6
28087.00	2.369e6
28088.00	1.567e6
28089.00	1.067e6
28090.00	9.023e5
28091.00	8.508e5
28092.00	8.351e5
28093.00	8.804e5
28094.00	1.013e6
28095.00	1.200e6
28096.00	1.368e6
28097.00	1.473e6
28098.00	1.536e6
28099.00	1.618e6
28100.00	1.764e6
28101.00	1.968e6
28102.00	2.168e6
28103.00	2.182e6
28104.00	1.817e6
28105.00	1.241e6
28106.00	8.201e5
28107.00	6.583e5
28108.00	6.073e5
28109.00	5.857e5
28110.00	7.535e5
28111.00	1.189e6
28112.00	1.648e6
28113.00	1.858e6
28114.00	1.858e6
28115.00	1.803e6
28116.00	1.696e6
28117.00	1.533e6
28118.00	1.360e6
28119.00	1.215e6
28120.00	1.137e6
28121.00	1.140e6
28122.00	1.161e6
28123.00	1.095e6
28124.00	9.218e5
28125.00	7.858e5
28126.00	9.016e5
28127.00	1.230e6
28128.00	1.332e6
28129.00	1.012e6
28130.00	6.308e5
28131.00	4.373e5
28132.00	3.975e5
28133.00	5.016e5
28134.00	7.555e5
28135.00	9.972e5
28136.00	1.043e6
28137.00	9.644e5
28138.00	8.805e5
28139.00	7.970e5
28140.00	7.325e5
28141.00	7.360e5
28142.00	8.657e5
28143.00	1.152e6
28144.00	1.454e6
28145.00	1.623e6
28146.00	1.770e6
28147.00	1.935e6
28148.00	1.879e6
28149.00	1.513e6
28150.00	1.084e6
28151.00	9.100e5
28152.00	1.229e6
28153.00	1.983e6
28154.00	2.570e6
28155.00	2.454e6
28156.00	1.998e6
28157.00	1.848e6
28158.00	1.976e6
28159.00	2.024e6
28160.00	1.894e6
28161.00	1.764e6
28162.00	1.759e6
28163.00	1.828e6
28164.00	1.943e6
28165.00	2.136e6
28166.00	2.465e6
28167.00	3.015e6
28168.00	3.861e6
28169.00	4.958e6
28170.00	5.967e6
28171.00	6.104e6
28172.00	4.968e6
28173.00	3.397e6
28174.00	2.288e6
28175.00	1.675e6
28176.00	1.310e6
28177.00	1.079e6
28178.00	9.637e5
28179.00	9.549e5
28180.00	1.034e6
28181.00	1.190e6
28182.00	1.447e6
28183.00	1.870e6
28184.00	2.517e6
28185.00	3.365e6
28186.00	4.292e6
28187.00	5.119e6
28188.00	5.623e6
28189.00	5.660e6
28190.00	5.376e6
28191.00	5.012e6
28192.00	4.570e6
28193.00	3.929e6
28194.00	3.146e6
28195.00	2.513e6
28196.00	2.255e6
28197.00	2.259e6
28198.00	2.352e6
28199.00	2.514e6
28200.00	2.653e6
28201.00	2.714e6
28202.00	2.854e6
28203.00	3.271e6
28204.00	4.004e6
28205.00	4.879e6
28206.00	5.627e6
28207.00	6.045e6
28208.00	6.027e6
28209.00	5.617e6
28210.00	5.010e6
28211.00	4.449e6
28212.00	4.063e6
28213.00	3.707e6
28214.00	3.175e6
28215.00	2.527e6
28216.00	1.983e6
28217.00	1.634e6
28218.00	1.442e6
28219.00	1.404e6
28220.00	1.512e6
28221.00	1.594e6
28222.00	1.532e6
28223.00	1.511e6
28224.00	1.727e6
28225.00	2.175e6
28226.00	2.776e6
28227.00	3.436e6
28228.00	4.027e6
28229.00	4.415e6
28230.00	4.486e6
28231.00	4.180e6
28232.00	3.570e6
28233.00	2.850e6
28234.00	2.192e6
28235.00	1.714e6
28236.00	1.437e6
28237.00	1.281e6
28238.00	1.160e6
28239.00	1.061e6
28240.00	1.066e6
28241.00	1.284e6
28242.00	1.751e6
28243.00	2.384e6
28244.00	2.797e6
28245.00	2.536e6
28246.00	1.883e6
28247.00	1.431e6
28248.00	1.265e6
28249.00	1.288e6
28250.00	1.470e6
28251.00	1.744e6
28252.00	2.009e6
28253.00	2.162e6
28254.00	2.143e6
28255.00	1.974e6
28256.00	1.740e6
28257.00	1.552e6
28258.00	1.516e6
28259.00	1.727e6
28260.00	2.149e6
28261.00	2.494e6
28262.00	2.479e6
28263.00	2.064e6
28264.00	1.494e6
28265.00	1.113e6
28266.00	9.953e5
28267.00	1.029e6
28268.00	1.141e6
28269.00	1.293e6
28270.00	1.469e6
28271.00	1.643e6
28272.00	1.777e6
28273.00	1.843e6
28274.00	1.898e6
28275.00	2.125e6
28276.00	2.660e6
28277.00	2.973e6
28278.00	2.520e6
28279.00	1.951e6
28280.00	1.920e6
28281.00	2.146e6
28282.00	2.219e6
28283.00	2.110e6
28284.00	1.954e6
28285.00	1.709e6
28286.00	1.411e6
28287.00	1.281e6
28288.00	1.431e6
28289.00	1.872e6
28290.00	2.652e6
28291.00	3.755e6
28292.00	4.855e6
28293.00	5.468e6
28294.00	5.363e6
28295.00	4.667e6
28296.00	3.797e6
28297.00	3.129e6
28298.00	2.851e6
28299.00	2.910e6
28300.00	2.706e6
28301.00	1.927e6
28302.00	1.179e6
28303.00	8.474e5
28304.00	7.429e5
28305.00	7.246e5
28306.00	7.748e5
28307.00	9.100e5
28308.00	1.170e6
28309.00	1.616e6
28310.00	2.311e6
28311.00	3.254e6
28312.00	4.327e6
28313.00	5.263e6
28314.00	5.758e6
28315.00	5.650e6
28316.00	4.847e6
28317.00	3.703e6
28318.00	2.951e6
28319.00	2.688e6
28320.00	2.584e6
28321.00	2.472e6
28322.00	2.296e6
28323.00	2.078e6
28324.00	1.865e6
28325.00	1.721e6
28326.00	1.716e6
28327.00	1.975e6
28328.00	2.464e6
28329.00	2.773e6
28330.00	2.750e6
28331.00	2.610e6
28332.00	2.435e6
28333.00	2.359e6
28334.00	2.440e6
28335.00	2.568e6
28336.00	2.680e6
28337.00	2.756e6
28338.00	2.830e6
28339.00	2.937e6
28340.00	3.058e6
28341.00	3.122e6
28342.00	3.033e6
28343.00	2.749e6
28344.00	2.376e6
28345.00	2.122e6
28346.00	1.986e6
28347.00	1.851e6
28348.00	1.786e6
28349.00	1.813e6
28350.00	1.847e6
28351.00	1.840e6
28352.00	1.789e6
28353.00	1.749e6
28354.00	1.818e6
28355.00	2.045e6
28356.00	2.269e6
28357.00	2.258e6
28358.00	2.115e6
28359.00	2.212e6
28360.00	2.701e6
28361.00	3.330e6
28362.00	3.694e6
28363.00	3.466e6
28364.00	2.789e6
28365.00	2.250e6
28366.00	2.015e6
28367.00	1.859e6
28368.00	1.689e6
28369.00	1.566e6
28370.00	1.580e6
28371.00	1.645e6
28372.00	1.638e6
28373.00	1.618e6
28374.00	1.634e6
28375.00	1.631e6
28376.00	1.574e6
28377.00	1.461e6
28378.00	1.315e6
28379.00	1.270e6
28380.00	1.576e6
28381.00	1.848e6
28382.00	1.616e6
28383.00	1.446e6
28384.00	1.672e6
28385.00	1.986e6
28386.00	2.225e6
28387.00	2.345e6
28388.00	2.387e6
28389.00	2.422e6
28390.00	2.480e6
28391.00	2.550e6
28392.00	2.606e6
28393.00	2.618e6
28394.00	2.578e6
28395.00	2.458e6
28396.00	2.230e6
28397.00	1.979e6
28398.00	1.870e6
28399.00	1.947e6
28400.00	2.010e6
28401.00	1.846e6
28402.00	1.530e6
28403.00	1.257e6
28404.00	1.109e6
28405.00	1.080e6
28406.00	1.139e6
28407.00	1.294e6
28408.00	1.579e6
28409.00	1.865e6
28410.00	2.039e6
28411.00	2.221e6
28412.00	2.464e6
28413.00	2.721e6
28414.00	2.970e6
28415.00	3.213e6
28416.00	3.537e6
28417.00	4.138e6
28418.00	4.899e6
28419.00	5.214e6
28420.00	4.943e6
28421.00	4.612e6
28422.00	4.461e6
28423.00	4.279e6
28424.00	3.826e6
28425.00	3.177e6
28426.00	2.652e6
28427.00	2.395e6
28428.00	2.340e6
28429.00	2.402e6
28430.00	2.489e6
28431.00	2.507e6
28432.00	2.429e6
28433.00	2.336e6
28434.00	2.300e6
28435.00	2.238e6
28436.00	2.026e6
28437.00	1.693e6
28438.00	1.412e6
28439.00	1.343e6
28440.00	1.409e6
28441.00	1.419e6
28442.00	1.445e6
28443.00	1.677e6
28444.00	2.087e6
28445.00	2.417e6
28446.00	2.435e6
28447.00	2.148e6
28448.00	1.734e6
28449.00	1.397e6
28450.00	1.220e6
28451.00	1.190e6
28452.00	1.335e6
28453.00	1.724e6
28454.00	2.362e6
28455.00	3.048e6
28456.00	3.437e6
28457.00	3.354e6
28458.00	2.932e6
28459.00	2.426e6
28460.00	2.040e6
28461.00	1.914e6
28462.00	2.169e6
28463.00	2.816e6
28464.00	3.447e6
28465.00	3.359e6
28466.00	2.581e6
28467.00	1.907e6
28468.00	1.616e6
28469.00	1.491e6
28470.00	1.290e6
28471.00	9.572e5
28472.00	7.330e5
28473.00	6.914e5
28474.00	7.765e5
28475.00	1.024e6
28476.00	1.469e6
28477.00	2.086e6
28478.00	2.745e6
28479.00	3.248e6
28480.00	3.490e6
28481.00	3.656e6
28482.00	3.984e6
28483.00	4.077e6
28484.00	3.331e6
28485.00	2.215e6
28486.00	1.543e6
28487.00	1.212e6
28488.00	9.308e5
28489.00	7.474e5
28490.00	6.628e5
28491.00	6.283e5
28492.00	6.392e5
28493.00	6.976e5
28494.00	8.148e5
28495.00	1.020e6
28496.00	1.369e6
28497.00	1.942e6
28498.00	2.794e6
28499.00	3.756e6
28500.00	4.287e6
28501.00	4.067e6
28502.00	3.445e6
28503.00	2.837e6
28504.00	2.355e6
28505.00	1.976e6
28506.00	1.643e6
28507.00	1.359e6
28508.00	1.234e6
28509.00	1.301e6
28510.00	1.302e6
28511.00	1.173e6
28512.00	1.260e6
28513.00	1.581e6
28514.00	1.785e6
28515.00	1.885e6
28516.00	2.217e6
28517.00	2.869e6
28518.00	3.659e6
28519.00	4.256e6
28520.00	4.503e6
28521.00	4.642e6
28522.00	4.791e6
28523.00	4.829e6
28524.00	4.910e6
28525.00	5.268e6
28526.00	5.320e6
28527.00	4.728e6
28528.00	4.256e6
28529.00	4.128e6
28530.00	4.100e6
28531.00	4.161e6
28532.00	4.168e6
28533.00	3.870e6
28534.00	3.174e6
28535.00	2.309e6
28536.00	1.596e6
28537.00	1.137e6
28538.00	8.349e5
28539.00	6.312e5
28540.00	5.451e5
28541.00	5.752e5
28542.00	7.044e5
28543.00	9.577e5
28544.00	1.374e6
28545.00	1.703e6
28546.00	1.675e6
28547.00	1.535e6
28548.00	1.584e6
28549.00	1.865e6
28550.00	2.400e6
28551.00	3.211e6
28552.00	4.283e6
28553.00	5.390e6
28554.00	5.941e6
28555.00	5.444e6
28556.00	4.213e6
28557.00	3.053e6
28558.00	2.386e6
28559.00	2.092e6
28560.00	1.896e6
28561.00	1.727e6
28562.00	1.660e6
28563.00	1.670e6
28564.00	1.712e6
28565.00	1.794e6
28566.00	1.952e6
28567.00	2.326e6
28568.00	2.975e6
28569.00	3.592e6
28570.00	3.999e6
28571.00	4.188e6
28572.00	3.906e6
28573.00	3.202e6
28574.00	2.540e6
28575.00	2.095e6
28576.00	1.775e6
28577.00	1.590e6
28578.00	1.539e6
28579.00	1.567e6
28580.00	1.655e6
28581.00	1.792e6
28582.00	1.980e6
28583.00	2.245e6
28584.00	2.652e6
28585.00	3.064e6
28586.00	3.343e6
28587.00	3.711e6
28588.00	3.964e6
28589.00	3.747e6
28590.00	3.360e6
28591.00	2.936e6
28592.00	2.423e6
28593.00	1.942e6
28594.00	1.544e6
28595.00	1.228e6
28596.00	9.814e5
28597.00	7.982e5
28598.00	6.857e5
28599.00	6.834e5
28600.00	1.015e6
28601.00	1.695e6
28602.00	2.227e6
28603.00	2.312e6
28604.00	2.191e6
28605.00	2.139e6
28606.00	2.055e6
28607.00	1.829e6
28608.00	1.630e6
28609.00	1.638e6
28610.00	1.850e6
28611.00	2.151e6
28612.00	2.434e6
28613.00	2.587e6
28614.00	2.528e6
28615.00	2.291e6
28616.00	2.002e6
28617.00	1.800e6
28618.00	1.935e6
28619.00	2.361e6
28620.00	2.490e6
28621.00	2.318e6
28622.00	2.531e6
28623.00	3.385e6
28624.00	4.571e6
28625.00	5.429e6
28626.00	5.292e6
28627.00	4.172e6
28628.00	2.882e6
28629.00	2.455e6
28630.00	2.863e6
28631.00	2.785e6
28632.00	1.989e6
28633.00	1.564e6
28634.00	1.654e6
28635.00	1.748e6
28636.00	1.757e6
28637.00	1.843e6
28638.00	2.103e6
28639.00	2.505e6
28640.00	2.960e6
28641.00	3.362e6
28642.00	3.597e6
28643.00	3.583e6
28644.00	3.409e6
28645.00	3.388e6
28646.00	3.730e6
28647.00	4.081e6
28648.00	3.869e6
28649.00	3.158e6
28650.00	2.488e6
28651.00	2.097e6
28652.00	1.865e6
28653.00	1.714e6
28654.00	1.660e6
28655.00	1.702e6
28656.00	1.804e6
28657.00	1.937e6
28658.00	2.093e6
28659.00	2.260e6
28660.00	2.383e6
28661.00	2.391e6
28662.00	2.286e6
28663.00	2.174e6
28664.00	2.202e6
28665.00	2.437e6
28666.00	3.263e6
28667.00	4.165e6
28668.00	3.832e6
28669.00	2.968e6
28670.00	2.691e6
28671.00	2.745e6
28672.00	2.770e6
28673.00	2.604e6
28674.00	2.250e6
28675.00	1.846e6
28676.00	1.522e6
28677.00	1.319e6
28678.00	1.195e6
28679.00	1.074e6
28680.00	9.332e5
28681.00	8.139e5
28682.00	7.859e5
28683.00	9.540e5
28684.00	1.417e6
28685.00	2.022e6
28686.00	2.555e6
28687.00	2.623e6
28688.00	2.194e6
28689.00	2.113e6
28690.00	2.546e6
28691.00	3.037e6
28692.00	3.342e6
28693.00	3.286e6
28694.00	2.925e6
28695.00	2.459e6
28696.00	2.090e6
28697.00	2.004e6
28698.00	2.100e6
28699.00	2.047e6
28700.00	1.986e6
28701.00	1.878e6
28702.00	1.309e6
28703.00	7.020e5
28704.00	5.558e5
28705.00	6.653e5
28706.00	7.572e5
28707.00	7.251e5
28708.00	6.139e5
28709.00	5.521e5
28710.00	6.345e5
28711.00	8.286e5
28712.00	9.726e5
28713.00	9.604e5
28714.00	9.645e5
28715.00	1.506e6
28716.00	2.997e6
28717.00	4.422e6
28718.00	4.350e6
28719.00	3.452e6
28720.00	2.870e6
28721.00	2.431e6
28722.00	1.892e6
28723.00	1.385e6
28724.00	1.025e6
28725.00	8.547e5
28726.00	8.826e5
28727.00	1.046e6
28728.00	1.213e6
28729.00	1.376e6
28730.00	1.346e6
28731.00	9.444e5
28732.00	5.651e5
28733.00	4.070e5
28734.00	3.312e5
28735.00	3.213e5
28736.00	3.619e5
28737.00	4.081e5
28738.00	4.372e5
28739.00	4.936e5
28740.00	6.587e5
28741.00	9.944e5
28742.00	1.482e6
28743.00	2.005e6
28744.00	2.641e6
28745.00	3.054e6
28746.00	2.629e6
28747.00	1.931e6
28748.00	1.691e6
28749.00	1.770e6
28750.00	1.846e6
28751.00	1.712e6
28752.00	1.379e6
28753.00	1.006e6
28754.00	7.244e5
28755.00	5.642e5
28756.00	5.051e5
28757.00	5.375e5
28758.00	8.256e5
28759.00	1.471e6
28760.00	2.027e6
28761.00	2.154e6
28762.00	2.218e6
28763.00	2.554e6
28764.00	3.008e6
28765.00	3.273e6
28766.00	3.184e6
28767.00	2.815e6
28768.00	2.408e6
28769.00	2.127e6
28770.00	1.952e6
28771.00	1.895e6
28772.00	1.910e6
28773.00	1.839e6
28774.00	1.763e6
28775.00	1.659e6
28776.00	1.372e6
28777.00	1.054e6
28778.00	8.921e5
28779.00	9.173e5
28780.00	1.149e6
28781.00	1.668e6
28782.00	2.578e6
28783.00	3.811e6
28784.00	4.991e6
28785.00	5.654e6
28786.00	5.662e6
28787.00	5.199e6
28788.00	4.444e6
28789.00	3.543e6
28790.00	2.719e6
28791.00	2.144e6
28792.00	1.813e6
28793.00	1.625e6
28794.00	1.506e6
28795.00	1.431e6
28796.00	1.392e6
28797.00	1.389e6
28798.00	1.403e6
28799.00	1.406e6
28800.00	1.385e6
28801.00	1.359e6
28802.00	1.389e6
28803.00	1.544e6
28804.00	1.879e6
28805.00	2.373e6
28806.00	2.920e6
28807.00	3.589e6
28808.00	4.489e6
28809.00	4.801e6
28810.00	3.744e6
28811.00	2.270e6
28812.00	1.526e6
28813.00	1.487e6
28814.00	1.795e6
28815.00	2.207e6
28816.00	2.503e6
28817.00	2.529e6
28818.00	2.323e6
28819.00	2.069e6
28820.00	1.900e6
28821.00	1.765e6
28822.00	1.580e6
28823.00	1.451e6
28824.00	1.526e6
28825.00	1.807e6
28826.00	2.203e6
28827.00	2.611e6
28828.00	2.852e6
28829.00	2.756e6
28830.00	2.412e6
28831.00	2.016e6
28832.00	1.672e6
28833.00	1.418e6
28834.00	1.257e6
28835.00	1.183e6
28836.00	1.187e6
28837.00	1.225e6
28838.00	1.267e6
28839.00	1.348e6
28840.00	1.504e6
28841.00	1.751e6
28842.00	2.072e6
28843.00	2.371e6
28844.00	2.554e6
28845.00	2.658e6
28846.00	2.764e6
28847.00	2.874e6
28848.00	2.938e6
28849.00	2.875e6
28850.00	2.592e6
28851.00	2.127e6
28852.00	1.670e6
28853.00	1.360e6
28854.00	1.197e6
28855.00	1.133e6
28856.00	1.149e6
28857.00	1.240e6
28858.00	1.401e6
28859.00	1.597e6
28860.00	1.762e6
28861.00	1.924e6
28862.00	2.192e6
28863.00	2.569e6
28864.00	2.967e6
28865.00	3.364e6
28866.00	3.661e6
28867.00	3.676e6
28868.00	3.429e6
28869.00	3.105e6
28870.00	2.816e6
28871.00	2.631e6
28872.00	2.591e6
28873.00	2.536e6
28874.00	2.249e6
28875.00	1.814e6
28876.00	1.475e6
28877.00	1.326e6
28878.00	1.357e6
28879.00	1.574e6
28880.00	2.026e6
28881.00	2.813e6
28882.00	4.028e6
28883.00	5.386e6
28884.00	6.116e6
28885.00	5.851e6
28886.00	4.994e6
28887.00	4.023e6
28888.00	3.174e6
28889.00	2.544e6
28890.00	2.125e6
28891.00	1.865e6
28892.00	1.688e6
28893.00	1.536e6
28894.00	1.404e6
28895.00	1.290e6
28896.00	1.202e6
28897.00	1.168e6
28898.00	1.236e6
28899.00	1.346e6
28900.00	1.401e6
28901.00	1.457e6
28902.00	1.567e6
28903.00	1.710e6
28904.00	1.906e6
28905.00	2.159e6
28906.00	2.409e6
28907.00	2.592e6
28908.00	2.677e6
28909.00	2.721e6
28910.00	2.927e6
28911.00	3.433e6
28912.00	3.852e6
28913.00	3.532e6
28914.00	2.538e6
28915.00	1.570e6
28916.00	1.003e6
28917.00	7.605e5
28918.00	6.835e5
28919.00	6.566e5
28920.00	6.432e5
28921.00	6.577e5
28922.00	6.983e5
28923.00	7.444e5
28924.00	8.050e5
28925.00	9.719e5
28926.00	1.366e6
28927.00	1.989e6
28928.00	2.778e6
28929.00	3.650e6
28930.00	4.476e6
28931.00	5.029e6
28932.00	4.824e6
28933.00	3.810e6
28934.00	2.717e6
28935.00	1.977e6
28936.00	1.473e6
28937.00	1.099e6
28938.00	8.191e5
28939.00	6.188e5
28940.00	4.887e5
28941.00	4.199e5
28942.00	4.062e5
28943.00	4.536e5
28944.00	6.213e5
28945.00	1.041e6
28946.00	1.601e6
28947.00	1.918e6
28948.00	1.973e6
28949.00	2.086e6
28950.00	2.353e6
28951.00	2.625e6
28952.00	2.699e6
28953.00	2.571e6
28954.00	2.547e6
28955.00	2.790e6
28956.00	3.038e6
28957.00	3.092e6
28958.00	2.953e6
28959.00	2.572e6
28960.00	2.047e6
28961.00	1.633e6
28962.00	1.431e6
28963.00	1.364e6
28964.00	1.314e6
28965.00	1.234e6
28966.00	1.242e6
28967.00	1.526e6
28968.00	1.904e6
28969.00	2.146e6
28970.00	2.465e6
28971.00	2.855e6
28972.00	2.980e6
28973.00	2.748e6
28974.00	2.347e6
28975.00	1.973e6
28976.00	1.722e6
28977.00	1.661e6
28978.00	1.840e6
28979.00	2.384e6
28980.00	3.113e6
28981.00	3.464e6
28982.00	3.396e6
28983.00	3.215e6
28984.00	2.977e6
28985.00	2.730e6
28986.00	2.579e6
28987.00	2.577e6
28988.00	2.739e6
28989.00	3.226e6
28990.00	3.965e6
28991.00	4.136e6
28992.00	3.435e6
28993.00	2.674e6
28994.00	2.319e6
28995.00	2.233e6
28996.00	2.453e6
28997.00	3.083e6
28998.00	3.285e6
28999.00	2.599e6
29000.00	2.071e6
29001.00	2.020e6
29002.00	2.014e6
29003.00	1.961e6
29004.00	1.836e6
29005.00	1.701e6
29006.00	1.676e6
29007.00	1.935e6
29008.00	2.618e6
29009.00	3.503e6
29010.00	4.089e6
29011.00	4.242e6
29012.00	4.185e6
29013.00	3.832e6
29014.00	3.017e6
29015.00	2.101e6
29016.00	1.546e6
29017.00	1.457e6
29018.00	1.734e6
29019.00	2.249e6
29020.00	2.827e6
29021.00	3.234e6
29022.00	3.240e6
29023.00	2.766e6
29024.00	2.096e6
29025.00	1.588e6
29026.00	1.330e6
29027.00	1.343e6
29028.00	1.564e6
29029.00	1.622e6
29030.00	1.309e6
29031.00	8.926e5
29032.00	6.234e5
29033.00	5.078e5
29034.00	4.791e5
29035.00	5.552e5
29036.00	1.123e6
29037.00	2.113e6
29038.00	2.445e6
29039.00	2.102e6
29040.00	2.236e6
29041.00	3.027e6
29042.00	3.783e6
29043.00	4.005e6
29044.00	3.784e6
29045.00	3.417e6
29046.00	2.984e6
29047.00	2.509e6
29048.00	2.075e6
29049.00	1.743e6
29050.00	1.525e6
29051.00	1.427e6
29052.00	1.416e6
29053.00	1.399e6
29054.00	1.449e6
29055.00	1.812e6
29056.00	2.172e6
29057.00	1.787e6
29058.00	9.636e5
29059.00	5.519e5
29060.00	5.887e5
29061.00	8.195e5
29062.00	1.216e6
29063.00	1.788e6
29064.00	2.451e6
29065.00	3.042e6
29066.00	3.433e6
29067.00	3.577e6
29068.00	3.561e6
29069.00	3.549e6
29070.00	3.620e6
29071.00	3.713e6
29072.00	3.693e6
29073.00	3.476e6
29074.00	3.071e6
29075.00	2.533e6
29076.00	1.956e6
29077.00	1.448e6
29078.00	1.109e6
29079.00	9.706e5
29080.00	9.884e5
29081.00	1.124e6
29082.00	1.371e6
29083.00	1.770e6
29084.00	2.548e6
29085.00	3.765e6
29086.00	4.602e6
29087.00	4.591e6
29088.00	4.503e6
29089.00	4.632e6
29090.00	4.574e6
29091.00	4.235e6
29092.00	3.788e6
29093.00	3.369e6
29094.00	3.027e6
29095.00	2.782e6
29096.00	2.664e6
29097.00	2.650e6
29098.00	2.524e6
29099.00	2.177e6
29100.00	1.856e6
29101.00	1.669e6
29102.00	1.409e6
29103.00	1.104e6
29104.00	9.978e5
29105.00	1.110e6
29106.00	1.339e6
29107.00	1.644e6
29108.00	2.022e6
29109.00	2.462e6
29110.00	2.879e6
29111.00	3.211e6
29112.00	3.561e6
29113.00	4.048e6
29114.00	4.583e6
29115.00	4.885e6
29116.00	4.760e6
29117.00	4.309e6
29118.00	3.716e6
29119.00	3.082e6
29120.00	2.526e6
29121.00	2.138e6
29122.00	1.913e6
29123.00	1.788e6
29124.00	1.663e6
29125.00	1.481e6
29126.00	1.280e6
29127.00	1.140e6
29128.00	1.114e6
29129.00	1.196e6
29130.00	1.332e6
29131.00	1.472e6
29132.00	1.606e6
29133.00	1.749e6
29134.00	1.941e6
29135.00	2.278e6
29136.00	2.847e6
29137.00	3.553e6
29138.00	4.384e6
29139.00	5.197e6
29140.00	5.272e6
29141.00	4.397e6
29142.00	3.261e6
29143.00	2.395e6
29144.00	1.861e6
29145.00	1.507e6
29146.00	1.183e6
29147.00	8.780e5
29148.00	6.478e5
29149.00	5.228e5
29150.00	4.980e5
29151.00	5.885e5
29152.00	9.039e5
29153.00	1.707e6
29154.00	2.902e6
29155.00	3.680e6
29156.00	3.762e6
29157.00	3.908e6
29158.00	4.558e6
29159.00	5.215e6
29160.00	5.170e6
29161.00	4.292e6
29162.00	3.082e6
29163.00	2.079e6
29164.00	1.462e6
29165.00	1.156e6
29166.00	1.092e6
29167.00	1.446e6
29168.00	2.094e6
29169.00	2.234e6
29170.00	1.671e6
29171.00	1.116e6
29172.00	9.177e5
29173.00	9.267e5
29174.00	1.044e6
29175.00	1.288e6
29176.00	1.729e6
29177.00	2.453e6
29178.00	3.471e6
29179.00	4.628e6
29180.00	5.642e6
29181.00	6.184e6
29182.00	6.020e6
29183.00	5.306e6
29184.00	4.500e6
29185.00	3.984e6
29186.00	3.866e6
29187.00	3.913e6
29188.00	3.914e6
29189.00	3.928e6
29190.00	3.840e6
29191.00	3.496e6
29192.00	3.101e6
29193.00	2.802e6
29194.00	2.558e6
29195.00	2.339e6
29196.00	2.138e6
29197.00	2.078e6
29198.00	2.219e6
29199.00	2.330e6
29200.00	2.226e6
29201.00	2.004e6
29202.00	1.850e6
29203.00	1.852e6
29204.00	1.900e6
29205.00	1.790e6
29206.00	1.650e6
29207.00	1.846e6
29208.00	2.410e6
29209.00	3.100e6
29210.00	3.693e6
29211.00	3.983e6
29212.00	3.816e6
29213.00	3.222e6
29214.00	2.497e6
29215.00	1.930e6
29216.00	1.577e6
29217.00	1.386e6
29218.00	1.327e6
29219.00	1.259e6
29220.00	1.047e6
29221.00	8.465e5
29222.00	7.896e5
29223.00	7.433e5
29224.00	6.245e5
29225.00	4.996e5
29226.00	4.344e5
29227.00	4.722e5
29228.00	7.069e5
29229.00	1.291e6
29230.00	2.210e6
29231.00	3.021e6
29232.00	3.212e6
29233.00	2.862e6
29234.00	2.534e6
29235.00	2.573e6
29236.00	2.626e6
29237.00	2.287e6
29238.00	1.800e6
29239.00	1.411e6
29240.00	1.069e6
29241.00	7.764e5
29242.00	5.806e5
29243.00	5.542e5
29244.00	8.027e5
29245.00	1.312e6
29246.00	1.962e6
29247.00	2.580e6
29248.00	2.989e6
29249.00	3.607e6
29250.00	4.730e6
29251.00	5.631e6
29252.00	5.691e6
29253.00	4.864e6
29254.00	3.419e6
29255.00	2.018e6
29256.00	1.176e6
29257.00	8.554e5
29258.00	7.863e5
29259.00	8.282e5
29260.00	9.725e5
29261.00	1.301e6
29262.00	1.937e6
29263.00	2.507e6
29264.00	2.400e6
29265.00	1.915e6
29266.00	1.623e6
29267.00	1.515e6
29268.00	1.529e6
29269.00	1.730e6
29270.00	2.044e6
29271.00	2.335e6
29272.00	2.544e6
29273.00	2.691e6
29274.00	2.926e6
29275.00	3.346e6
29276.00	3.767e6
29277.00	3.882e6
29278.00	3.597e6
29279.00	3.106e6
29280.00	2.660e6
29281.00	2.401e6
29282.00	2.319e6
29283.00	2.297e6
29284.00	2.308e6
29285.00	2.368e6
29286.00	2.376e6
29287.00	2.257e6
29288.00	2.072e6
29289.00	1.914e6
29290.00	1.818e6
29291.00	1.770e6
29292.00	1.722e6
29293.00	1.699e6
29294.00	1.924e6
29295.00	2.410e6
29296.00	2.742e6
29297.00	2.778e6
29298.00	2.754e6
29299.00	2.734e6
29300.00	2.696e6
29301.00	2.682e6
29302.00	2.692e6
29303.00	2.645e6
29304.00	2.448e6
29305.00	2.231e6
29306.00	2.120e6
29307.00	1.954e6
29308.00	1.747e6
29309.00	1.650e6
29310.00	1.562e6
29311.00	1.427e6
29312.00	1.340e6
29313.00	1.336e6
29314.00	1.417e6
29315.00	1.606e6
29316.00	1.891e6
29317.00	2.211e6
29318.00	2.479e6
29319.00	2.671e6
29320.00	2.756e6
29321.00	2.552e6
29322.00	2.066e6
29323.00	1.630e6
29324.00	1.415e6
29325.00	1.349e6
29326.00	1.367e6
29327.00	1.445e6
29328.00	1.542e6
29329.00	1.614e6
29330.00	1.623e6
29331.00	1.567e6
29332.00	1.499e6
29333.00	1.605e6
29334.00	2.287e6
29335.00	3.185e6
29336.00	3.178e6
29337.00	2.458e6
29338.00	2.027e6
29339.00	2.009e6
29340.00	2.079e6
29341.00	2.012e6
29342.00	1.728e6
29343.00	1.335e6
29344.00	1.009e6
29345.00	8.278e5
29346.00	7.608e5
29347.00	7.507e5
29348.00	8.010e5
29349.00	1.022e6
29350.00	1.562e6
29351.00	2.214e6
29352.00	2.586e6
29353.00	2.895e6
29354.00	3.639e6
29355.00	4.903e6
29356.00	6.532e6
29357.00	8.373e6
29358.00	1.030e7
29359.00	1.218e7
29360.00	1.376e7
29361.00	1.475e7
29362.00	1.504e7
29363.00	1.479e7
29364.00	1.405e7
29365.00	1.264e7
29366.00	1.100e7
29367.00	9.926e6
29368.00	9.099e6
29369.00	7.974e6
29370.00	7.259e6
29371.00	7.649e6
29372.00	8.917e6
29373.00	1.058e7
29374.00	1.216e7
29375.00	1.328e7
29376.00	1.393e7
29377.00	1.425e7
29378.00	1.360e7
29379.00	1.137e7
29380.00	8.415e6
29381.00	6.027e6
29382.00	4.447e6
29383.00	3.376e6
29384.00	2.659e6
29385.00	2.362e6
29386.00	2.670e6
29387.00	3.115e6
29388.00	3.014e6
29389.00	2.870e6
29390.00	3.183e6
29391.00	3.523e6
29392.00	3.700e6
29393.00	3.844e6
29394.00	3.780e6
29395.00	3.303e6
29396.00	2.574e6
29397.00	1.897e6
29398.00	1.437e6
29399.00	1.247e6
29400.00	1.400e6
29401.00	2.070e6
29402.00	2.792e6
29403.00	3.050e6
29404.00	3.317e6
29405.00	3.726e6
29406.00	4.022e6
29407.00	4.209e6
29408.00	4.152e6
29409.00	3.684e6
29410.00	2.917e6
29411.00	2.243e6
29412.00	1.933e6
29413.00	1.931e6
29414.00	2.212e6
29415.00	2.957e6
29416.00	3.348e6
29417.00	2.613e6
29418.00	1.774e6
29419.00	1.440e6
29420.00	1.256e6
29421.00	1.149e6
29422.00	1.184e6
29423.00	1.492e6
29424.00	2.191e6
29425.00	3.131e6
29426.00	3.944e6
29427.00	4.418e6
29428.00	4.386e6
29429.00	3.962e6
29430.00	3.618e6
29431.00	3.377e6
29432.00	3.059e6
29433.00	2.736e6
29434.00	2.518e6
29435.00	2.470e6
29436.00	2.561e6
29437.00	2.677e6
29438.00	2.731e6
29439.00	2.824e6
29440.00	3.292e6
29441.00	4.356e6
29442.00	5.201e6
29443.00	5.071e6
29444.00	4.769e6
29445.00	4.954e6
29446.00	5.453e6
29447.00	6.097e6
29448.00	6.725e6
29449.00	7.172e6
29450.00	7.335e6
29451.00	7.193e6
29452.00	6.900e6
29453.00	6.605e6
29454.00	5.911e6
29455.00	4.715e6
29456.00	3.642e6
29457.00	2.849e6
29458.00	2.181e6
29459.00	1.687e6
29460.00	1.380e6
29461.00	1.175e6
29462.00	9.716e5
29463.00	7.750e5
29464.00	6.430e5
29465.00	5.904e5
29466.00	6.267e5
29467.00	8.128e5
29468.00	1.344e6
29469.00	2.511e6
29470.00	3.856e6
29471.00	4.491e6
29472.00	4.697e6
29473.00	5.043e6
29474.00	5.233e6
29475.00	4.978e6
29476.00	4.416e6
29477.00	3.815e6
29478.00	3.357e6
29479.00	3.147e6
29480.00	3.237e6
29481.00	3.292e6
29482.00	2.795e6
29483.00	1.932e6
29484.00	1.383e6
29485.00	1.436e6
29486.00	2.039e6
29487.00	2.582e6
29488.00	2.208e6
29489.00	1.302e6
29490.00	8.378e5
29491.00	9.380e5
29492.00	1.422e6
29493.00	2.336e6
29494.00	3.742e6
29495.00	5.437e6
29496.00	6.892e6
29497.00	7.710e6
29498.00	7.841e6
29499.00	7.416e6
29500.00	6.363e6
29501.00	4.609e6
29502.00	2.858e6
29503.00	1.783e6
29504.00	1.288e6
29505.00	1.075e6
29506.00	9.510e5
29507.00	8.969e5
29508.00	1.104e6
29509.00	1.328e6
29510.00	1.166e6
29511.00	1.003e6
29512.00	1.156e6
29513.00	1.534e6
29514.00	2.073e6
29515.00	2.716e6
29516.00	3.497e6
29517.00	4.444e6
29518.00	5.327e6
29519.00	5.686e6
29520.00	5.316e6
29521.00	4.726e6
29522.00	4.323e6
29523.00	3.605e6
29524.00	2.499e6
29525.00	1.669e6
29526.00	1.244e6
29527.00	9.770e5
29528.00	7.778e5
29529.00	6.321e5
29530.00	5.460e5
29531.00	5.173e5
29532.00	5.400e5
29533.00	6.170e5
29534.00	7.612e5
29535.00	1.077e6
29536.00	1.783e6
29537.00	2.516e6
29538.00	2.885e6
29539.00	3.348e6
29540.00	4.094e6
29541.00	4.856e6
29542.00	5.323e6
29543.00	5.214e6
29544.00	4.557e6
29545.00	3.589e6
29546.00	2.610e6
29547.00	1.846e6
29548.00	1.356e6
29549.00	1.105e6
29550.00	1.057e6
29551.00	1.203e6
29552.00	1.535e6
29553.00	2.209e6
29554.00	3.077e6
29555.00	3.260e6
29556.00	2.753e6
29557.00	2.492e6
29558.00	2.641e6
29559.00	3.001e6
29560.00	3.520e6
29561.00	3.878e6
29562.00	3.674e6
29563.00	2.975e6
29564.00	2.262e6
29565.00	1.824e6
29566.00	1.603e6
29567.00	1.446e6
29568.00	1.288e6
29569.00	1.126e6
29570.00	9.566e5
29571.00	8.274e5
29572.00	8.383e5
29573.00	1.031e6
29574.00	1.415e6
29575.00	2.057e6
29576.00	2.976e6
29577.00	3.754e6
29578.00	3.653e6
29579.00	2.637e6
29580.00	1.536e6
29581.00	9.222e5
29582.00	7.307e5
29583.00	7.270e5
29584.00	7.515e5
29585.00	7.409e5
29586.00	7.406e5
29587.00	9.345e5
29588.00	1.550e6
29589.00	2.161e6
29590.00	2.330e6
29591.00	2.591e6
29592.00	2.924e6
29593.00	2.656e6
29594.00	1.924e6
29595.00	1.304e6
29596.00	1.033e6
29597.00	1.047e6
29598.00	1.234e6
29599.00	1.512e6
29600.00	1.797e6
29601.00	2.038e6
29602.00	2.598e6
29603.00	3.434e6
29604.00	3.400e6
29605.00	2.503e6
29606.00	2.065e6
29607.00	2.392e6
29608.00	2.822e6
29609.00	2.750e6
29610.00	2.223e6
29611.00	1.713e6
29612.00	1.405e6
29613.00	1.213e6
29614.00	1.073e6
29615.00	1.049e6
29616.00	1.201e6
29617.00	1.417e6
29618.00	1.569e6
29619.00	1.677e6
29620.00	1.768e6
29621.00	1.821e6
29622.00	1.875e6
29623.00	2.140e6
29624.00	2.877e6
29625.00	3.676e6
29626.00	3.719e6
29627.00	3.080e6
29628.00	2.481e6
29629.00	2.289e6
29630.00	2.474e6
29631.00	2.857e6
29632.00	3.276e6
29633.00	3.691e6
29634.00	4.151e6
29635.00	4.658e6
29636.00	4.960e6
29637.00	4.889e6
29638.00	4.711e6
29639.00	4.681e6
29640.00	4.887e6
29641.00	5.360e6
29642.00	5.934e6
29643.00	6.354e6
29644.00	6.419e6
29645.00	6.118e6
29646.00	5.729e6
29647.00	5.521e6
29648.00	5.555e6
29649.00	5.810e6
29650.00	6.228e6
29651.00	6.700e6
29652.00	7.064e6
29653.00	7.189e6
29654.00	7.012e6
29655.00	6.410e6
29656.00	5.321e6
29657.00	4.021e6
29658.00	2.939e6
29659.00	2.245e6
29660.00	1.858e6
29661.00	1.678e6
29662.00	1.656e6
29663.00	1.780e6
29664.00	2.091e6
29665.00	2.508e6
29666.00	2.651e6
29667.00	2.404e6
29668.00	2.154e6
29669.00	2.097e6
29670.00	2.155e6
29671.00	2.380e6
29672.00	2.692e6
29673.00	2.762e6
29674.00	2.604e6
29675.00	2.448e6
29676.00	2.380e6
29677.00	2.459e6
29678.00	2.745e6
29679.00	3.113e6
29680.00	3.258e6
29681.00	3.149e6
29682.00	3.008e6
29683.00	2.900e6
29684.00	2.767e6
29685.00	2.577e6
29686.00	2.293e6
29687.00	1.918e6
29688.00	1.522e6
29689.00	1.179e6
29690.00	9.215e5
29691.00	7.506e5
29692.00	6.450e5
29693.00	5.738e5
29694.00	5.162e5
29695.00	4.758e5
29696.00	4.667e5
29697.00	4.985e5
29698.00	5.759e5
29699.00	7.184e5
29700.00	9.946e5
29701.00	1.517e6
29702.00	2.358e6
29703.00	3.470e6
29704.00	4.733e6
29705.00	6.004e6
29706.00	7.020e6
29707.00	7.359e6
29708.00	6.727e6
29709.00	5.293e6
29710.00	3.598e6
29711.00	2.188e6
29712.00	1.319e6
29713.00	9.109e5
29714.00	7.687e5
29715.00	7.563e5
29716.00	8.205e5
29717.00	9.631e5
29718.00	1.332e6
29719.00	1.812e6
29720.00	1.994e6
29721.00	2.062e6
29722.00	2.419e6
29723.00	3.038e6
29724.00	3.726e6
29725.00	4.297e6
29726.00	4.600e6
29727.00	4.597e6
29728.00	4.370e6
29729.00	4.015e6
29730.00	3.677e6
29731.00	3.686e6
29732.00	4.305e6
29733.00	5.275e6
29734.00	5.734e6
29735.00	4.791e6
29736.00	2.867e6
29737.00	1.427e6
29738.00	9.271e5
29739.00	8.592e5
29740.00	9.047e5
29741.00	9.887e5
29742.00	1.122e6
29743.00	1.362e6
29744.00	1.833e6
29745.00	2.774e6
29746.00	3.844e6
29747.00	4.107e6
29748.00	3.500e6
29749.00	2.702e6
29750.00	2.171e6
29751.00	2.061e6
29752.00	2.322e6
29753.00	2.809e6
29754.00	3.292e6
29755.00	3.478e6
29756.00	3.187e6
29757.00	2.522e6
29758.00	1.785e6
29759.00	1.225e6
29760.00	8.894e5
29761.00	6.984e5
29762.00	6.120e5
29763.00	7.324e5
29764.00	1.142e6
29765.00	1.506e6
29766.00	1.484e6
29767.00	1.346e6
29768.00	1.391e6
29769.00	1.524e6
29770.00	1.588e6
29771.00	1.530e6
29772.00	1.392e6
29773.00	1.247e6
29774.00	1.177e6
29775.00	1.256e6
29776.00	1.493e6
29777.00	1.826e6
29778.00	2.159e6
29779.00	2.456e6
29780.00	2.705e6
29781.00	2.807e6
29782.00	2.680e6
29783.00	2.423e6
29784.00	2.178e6
29785.00	1.974e6
29786.00	1.837e6
29787.00	1.867e6
29788.00	2.009e6
29789.00	1.956e6
29790.00	1.666e6
29791.00	1.555e6
29792.00	1.719e6
29793.00	1.734e6
29794.00	1.597e6
29795.00	1.747e6
29796.00	2.218e6
29797.00	2.723e6
29798.00	3.070e6
29799.00	3.257e6
29800.00	3.479e6
29801.00	3.987e6
29802.00	4.868e6
29803.00	5.912e6
29804.00	6.694e6
29805.00	7.074e6
29806.00	7.340e6
29807.00	7.548e6
29808.00	7.406e6
29809.00	6.864e6
29810.00	6.220e6
29811.00	5.793e6
29812.00	5.657e6
29813.00	5.632e6
29814.00	5.612e6
29815.00	5.635e6
29816.00	5.605e6
29817.00	5.411e6
29818.00	5.111e6
29819.00	4.755e6
29820.00	4.436e6
29821.00	4.349e6
29822.00	4.436e6
29823.00	4.340e6
29824.00	3.854e6
29825.00	3.230e6
29826.00	2.876e6
29827.00	2.925e6
29828.00	3.196e6
29829.00	3.239e6
29830.00	2.878e6
29831.00	2.546e6
29832.00	2.568e6
29833.00	2.876e6
29834.00	3.209e6
29835.00	3.267e6
29836.00	3.007e6
29837.00	2.589e6
29838.00	2.115e6
29839.00	1.605e6
29840.00	1.111e6
29841.00	7.490e5
29842.00	5.733e5
29843.00	5.348e5
29844.00	5.888e5
29845.00	8.035e5
29846.00	1.248e6
29847.00	1.717e6
29848.00	1.970e6
29849.00	2.151e6
29850.00	2.541e6
29851.00	3.205e6
29852.00	3.916e6
29853.00	4.287e6
29854.00	4.065e6
29855.00	3.361e6
29856.00	2.567e6
29857.00	1.936e6
29858.00	1.449e6
29859.00	1.042e6
29860.00	7.354e5
29861.00	6.257e5
29862.00	6.326e5
29863.00	6.580e5
29864.00	7.145e5
29865.00	8.049e5
29866.00	1.111e6
29867.00	1.486e6
29868.00	1.605e6
29869.00	1.545e6
29870.00	1.486e6
29871.00	1.512e6
29872.00	1.646e6
29873.00	1.868e6
29874.00	2.102e6
29875.00	2.283e6
29876.00	2.353e6
29877.00	2.254e6
29878.00	2.114e6
29879.00	2.175e6
29880.00	2.280e6
29881.00	2.001e6
29882.00	1.387e6
29883.00	8.424e5
29884.00	5.142e5
29885.00	3.332e5
29886.00	2.435e5
29887.00	2.197e5
29888.00	2.407e5
29889.00	2.819e5
29890.00	3.204e5
29891.00	3.670e5
29892.00	4.798e5
29893.00	6.385e5
29894.00	7.565e5
29895.00	9.163e5
29896.00	1.253e6
29897.00	1.767e6
29898.00	2.424e6
29899.00	3.156e6
29900.00	3.749e6
29901.00	3.887e6
29902.00	3.542e6
29903.00	3.085e6
29904.00	2.769e6
29905.00	2.592e6
29906.00	2.534e6
29907.00	2.609e6
29908.00	2.740e6
29909.00	2.749e6
29910.00	2.689e6
29911.00	2.813e6
29912.00	3.259e6
29913.00	4.051e6
29914.00	5.033e6
29915.00	5.599e6
29916.00	5.263e6
29917.00	4.343e6
29918.00	3.382e6
29919.00	2.617e6
29920.00	2.108e6
29921.00	1.828e6
29922.00	1.722e6
29923.00	1.732e6
29924.00	1.792e6
29925.00	1.817e6
29926.00	1.766e6
29927.00	1.661e6
29928.00	1.543e6
29929.00	1.446e6
29930.00	1.400e6
29931.00	1.453e6
29932.00	1.686e6
29933.00	2.188e6
29934.00	2.964e6
29935.00	3.849e6
29936.00	4.515e6
29937.00	4.653e6
29938.00	4.330e6
29939.00	3.925e6
29940.00	3.573e6
29941.00	3.116e6
29942.00	2.518e6
29943.00	1.926e6
29944.00	1.452e6
29945.00	1.112e6
29946.00	9.014e5
29947.00	8.185e5
29948.00	8.688e5
29949.00	1.094e6
29950.00	1.530e6
29951.00	2.139e6
29952.00	2.878e6
29953.00	3.739e6
29954.00	4.615e6
29955.00	5.261e6
29956.00	5.431e6
29957.00	5.073e6
29958.00	4.428e6
29959.00	3.857e6
29960.00	3.573e6
29961.00	3.551e6
29962.00	3.633e6
29963.00	3.486e6
29964.00	2.807e6
29965.00	1.942e6
29966.00	1.392e6
29967.00	1.159e6
29968.00	1.028e6
29969.00	8.031e5
29970.00	5.866e5
29971.00	6.274e5
29972.00	9.502e5
29973.00	1.527e6
29974.00	2.363e6
29975.00	3.384e6
29976.00	4.445e6
29977.00	5.451e6
29978.00	6.500e6
29979.00	7.505e6
29980.00	7.809e6
29981.00	6.940e6
29982.00	5.169e6
29983.00	3.318e6
29984.00	2.207e6
29985.00	1.859e6
29986.00	1.893e6
29987.00	2.142e6
29988.00	2.434e6
29989.00	2.558e6
29990.00	2.380e6
29991.00	1.962e6
29992.00	1.573e6
29993.00	1.447e6
29994.00	1.646e6
29995.00	2.109e6
29996.00	2.831e6
29997.00	3.462e6
29998.00	3.544e6
29999.00	3.413e6
[truncated: 4,000 more rows]
