# Supplementary material for: A simple method for developing lysine targeted covalent protein reagents
Source: Nat Commun. 2023 Dec 1;14:7933. doi: 10.1038/s41467-023-42632-5 (PMC10692228; doi:10.1038/s41467-023-42632-5)
Supplement: Supplementary file 4 — Source data [file 41467_2023_42632_MOESM4_ESM.zip › Source Data/Figure 3/Panel A/Pep1_200uMON4C.txt]

28000.00	7.420e3
28001.00	2.111e4
28002.00	3.783e4
28003.00	3.226e4
28004.00	9.755e4
28005.00	2.822e5
28006.00	1.195e5
28007.00	5.663e4
28008.00	9.936e4
28009.00	4.458e4
28010.00	6.779e4
28011.00	4.427e4
28012.00	7.609e4
28013.00	2.157e5
28014.00	4.087e5
28015.00	3.045e5
28016.00	3.131e5
28017.00	1.390e5
28018.00	5.172e4
28019.00	1.088e4
28020.00	4.537e6
28021.00	4.347e6
28022.00	4.119e6
28023.00	3.869e6
28024.00	3.918e6
28025.00	5.109e6
28026.00	5.819e6
28027.00	4.316e6
28028.00	3.020e6
28029.00	2.965e6
28030.00	3.241e6
28031.00	3.894e6
28032.00	4.507e6
28033.00	4.286e6
28034.00	3.215e6
28035.00	2.091e6
28036.00	1.407e6
28037.00	1.113e6
28038.00	1.053e6
28039.00	1.219e6
28040.00	1.939e6
28041.00	2.720e6
28042.00	2.523e6
28043.00	1.951e6
28044.00	1.821e6
28045.00	1.878e6
28046.00	1.895e6
28047.00	1.837e6
28048.00	1.709e6
28049.00	1.604e6
28050.00	1.656e6
28051.00	1.912e6
28052.00	2.405e6
28053.00	3.258e6
28054.00	3.752e6
28055.00	3.134e6
28056.00	2.280e6
28057.00	1.928e6
28058.00	1.857e6
28059.00	1.950e6
28060.00	2.216e6
28061.00	2.606e6
28062.00	2.977e6
28063.00	3.217e6
28064.00	3.320e6
28065.00	3.313e6
28066.00	3.189e6
28067.00	2.920e6
28068.00	2.562e6
28069.00	2.263e6
28070.00	2.096e6
28071.00	1.981e6
28072.00	1.836e6
28073.00	1.687e6
28074.00	1.593e6
28075.00	1.567e6
28076.00	1.603e6
28077.00	1.686e6
28078.00	1.762e6
28079.00	1.760e6
28080.00	1.669e6
28081.00	1.570e6
28082.00	1.550e6
28083.00	1.620e6
28084.00	1.753e6
28085.00	1.941e6
28086.00	2.203e6
28087.00	2.546e6
28088.00	2.876e6
28089.00	2.964e6
28090.00	2.692e6
28091.00	2.262e6
28092.00	1.941e6
28093.00	1.767e6
28094.00	1.651e6
28095.00	1.538e6
28096.00	1.420e6
28097.00	1.325e6
28098.00	1.286e6
28099.00	1.340e6
28100.00	1.659e6
28101.00	2.488e6
28102.00	3.391e6
28103.00	3.598e6
28104.00	3.249e6
28105.00	2.931e6
28106.00	2.934e6
28107.00	3.266e6
28108.00	3.693e6
28109.00	3.962e6
28110.00	3.964e6
28111.00	3.741e6
28112.00	3.415e6
28113.00	3.110e6
28114.00	2.915e6
28115.00	2.914e6
28116.00	3.299e6
28117.00	4.080e6
28118.00	4.483e6
28119.00	4.054e6
28120.00	3.485e6
28121.00	3.162e6
28122.00	2.938e6
28123.00	2.829e6
28124.00	2.875e6
28125.00	3.042e6
28126.00	3.280e6
28127.00	3.565e6
28128.00	3.807e6
28129.00	3.854e6
28130.00	3.645e6
28131.00	3.360e6
28132.00	3.164e6
28133.00	2.973e6
28134.00	2.629e6
28135.00	2.132e6
28136.00	1.772e6
28137.00	1.741e6
28138.00	1.883e6
28139.00	2.029e6
28140.00	2.110e6
28141.00	2.119e6
28142.00	2.144e6
28143.00	2.306e6
28144.00	2.541e6
28145.00	2.570e6
28146.00	2.328e6
28147.00	2.035e6
28148.00	1.810e6
28149.00	1.618e6
28150.00	1.443e6
28151.00	1.302e6
28152.00	1.209e6
28153.00	1.161e6
28154.00	1.190e6
28155.00	1.420e6
28156.00	1.721e6
28157.00	1.780e6
28158.00	1.736e6
28159.00	1.816e6
28160.00	1.941e6
28161.00	2.091e6
28162.00	2.420e6
28163.00	3.005e6
28164.00	3.490e6
28165.00	3.282e6
28166.00	2.425e6
28167.00	1.611e6
28168.00	1.212e6
28169.00	1.099e6
28170.00	1.101e6
28171.00	1.148e6
28172.00	1.238e6
28173.00	1.394e6
28174.00	1.643e6
28175.00	2.039e6
28176.00	2.724e6
28177.00	3.958e6
28178.00	6.058e6
28179.00	9.143e6
28180.00	1.229e7
28181.00	1.379e7
28182.00	1.330e7
28183.00	1.191e7
28184.00	1.047e7
28185.00	9.257e6
28186.00	8.218e6
28187.00	7.233e6
28188.00	6.280e6
28189.00	5.481e6
28190.00	5.055e6
28191.00	5.138e6
28192.00	5.485e6
28193.00	5.490e6
28194.00	4.812e6
28195.00	3.800e6
28196.00	3.018e6
28197.00	2.650e6
28198.00	2.561e6
28199.00	2.598e6
28200.00	2.720e6
28201.00	2.965e6
28202.00	3.380e6
28203.00	3.984e6
28204.00	4.821e6
28205.00	6.033e6
28206.00	7.698e6
28207.00	9.391e6
28208.00	1.041e7
28209.00	1.066e7
28210.00	1.050e7
28211.00	9.496e6
28212.00	7.244e6
28213.00	4.795e6
28214.00	3.391e6
28215.00	2.798e6
28216.00	2.377e6
28217.00	2.374e6
28218.00	2.837e6
28219.00	2.954e6
28220.00	2.564e6
28221.00	2.281e6
28222.00	2.281e6
28223.00	2.535e6
28224.00	3.154e6
28225.00	4.127e6
28226.00	5.205e6
28227.00	5.929e6
28228.00	5.953e6
28229.00	5.344e6
28230.00	4.469e6
28231.00	3.973e6
28232.00	4.037e6
28233.00	3.636e6
28234.00	2.542e6
28235.00	1.858e6
28236.00	1.791e6
28237.00	1.924e6
28238.00	2.158e6
28239.00	2.467e6
28240.00	2.868e6
28241.00	3.447e6
28242.00	4.343e6
28243.00	5.555e6
28244.00	6.680e6
28245.00	7.178e6
28246.00	6.926e6
28247.00	6.011e6
28248.00	4.645e6
28249.00	3.397e6
28250.00	2.575e6
28251.00	2.047e6
28252.00	1.696e6
28253.00	1.478e6
28254.00	1.383e6
28255.00	1.424e6
28256.00	1.577e6
28257.00	1.831e6
28258.00	2.256e6
28259.00	2.867e6
28260.00	3.532e6
28261.00	4.096e6
28262.00	4.464e6
28263.00	4.292e6
28264.00	3.342e6
28265.00	2.183e6
28266.00	1.441e6
28267.00	1.148e6
28268.00	1.164e6
28269.00	1.377e6
28270.00	1.682e6
28271.00	2.017e6
28272.00	2.391e6
28273.00	2.839e6
28274.00	3.206e6
28275.00	3.204e6
28276.00	2.878e6
28277.00	2.617e6
28278.00	2.755e6
28279.00	3.445e6
28280.00	4.642e6
28281.00	6.250e6
28282.00	7.532e6
28283.00	7.259e6
28284.00	5.718e6
28285.00	4.246e6
28286.00	3.294e6
28287.00	2.671e6
28288.00	2.256e6
28289.00	2.013e6
28290.00	1.944e6
28291.00	2.026e6
28292.00	2.137e6
28293.00	2.153e6
28294.00	2.108e6
28295.00	2.128e6
28296.00	2.206e6
28297.00	2.225e6
28298.00	2.383e6
28299.00	3.089e6
28300.00	4.202e6
28301.00	4.930e6
28302.00	4.769e6
28303.00	4.129e6
28304.00	3.703e6
28305.00	3.645e6
28306.00	3.703e6
28307.00	3.666e6
28308.00	3.496e6
28309.00	3.280e6
28310.00	3.088e6
28311.00	2.885e6
28312.00	2.654e6
28313.00	2.472e6
28314.00	2.374e6
28315.00	2.331e6
28316.00	2.328e6
28317.00	2.359e6
28318.00	2.444e6
28319.00	2.643e6
28320.00	2.972e6
28321.00	3.320e6
28322.00	3.533e6
28323.00	3.629e6
28324.00	3.834e6
28325.00	4.179e6
28326.00	4.324e6
28327.00	3.976e6
28328.00	3.307e6
28329.00	2.802e6
28330.00	2.778e6
28331.00	2.927e6
28332.00	2.633e6
28333.00	1.967e6
28334.00	1.488e6
28335.00	1.321e6
28336.00	1.286e6
28337.00	1.290e6
28338.00	1.336e6
28339.00	1.428e6
28340.00	1.544e6
28341.00	1.741e6
28342.00	2.176e6
28343.00	2.969e6
28344.00	4.138e6
28345.00	5.519e6
28346.00	6.566e6
28347.00	6.651e6
28348.00	5.811e6
28349.00	4.672e6
28350.00	3.747e6
28351.00	3.147e6
28352.00	2.746e6
28353.00	2.438e6
28354.00	2.246e6
28355.00	2.232e6
28356.00	2.350e6
28357.00	2.397e6
28358.00	2.190e6
28359.00	1.805e6
28360.00	1.530e6
28361.00	1.514e6
28362.00	1.650e6
28363.00	1.884e6
28364.00	2.124e6
28365.00	2.179e6
28366.00	2.112e6
28367.00	2.053e6
28368.00	1.996e6
28369.00	1.958e6
28370.00	1.983e6
28371.00	2.101e6
28372.00	2.314e6
28373.00	2.597e6
28374.00	2.907e6
28375.00	3.232e6
28376.00	3.556e6
28377.00	3.760e6
28378.00	3.642e6
28379.00	3.181e6
28380.00	2.632e6
28381.00	2.264e6
28382.00	2.088e6
28383.00	1.948e6
28384.00	1.814e6
28385.00	1.777e6
28386.00	1.875e6
28387.00	2.061e6
28388.00	2.244e6
28389.00	2.376e6
28390.00	2.472e6
28391.00	2.540e6
28392.00	2.534e6
28393.00	2.393e6
28394.00	2.143e6
28395.00	1.921e6
28396.00	1.861e6
28397.00	2.025e6
28398.00	2.295e6
28399.00	2.370e6
28400.00	2.127e6
28401.00	1.769e6
28402.00	1.486e6
28403.00	1.279e6
28404.00	1.118e6
28405.00	1.076e6
28406.00	1.238e6
28407.00	1.624e6
28408.00	2.194e6
28409.00	2.809e6
28410.00	3.181e6
28411.00	3.073e6
28412.00	2.663e6
28413.00	2.332e6
28414.00	2.181e6
28415.00	2.148e6
28416.00	2.226e6
28417.00	2.341e6
28418.00	2.345e6
28419.00	2.165e6
28420.00	1.847e6
28421.00	1.518e6
28422.00	1.335e6
28423.00	1.421e6
28424.00	1.664e6
28425.00	1.839e6
28426.00	2.008e6
28427.00	2.227e6
28428.00	2.369e6
28429.00	2.372e6
28430.00	2.306e6
28431.00	2.255e6
28432.00	2.228e6
28433.00	2.204e6
28434.00	2.213e6
28435.00	2.303e6
28436.00	2.472e6
28437.00	2.680e6
28438.00	2.917e6
28439.00	3.075e6
28440.00	3.058e6
28441.00	3.149e6
28442.00	3.591e6
28443.00	4.058e6
28444.00	4.071e6
28445.00	3.570e6
28446.00	2.858e6
28447.00	2.219e6
28448.00	1.821e6
28449.00	1.719e6
28450.00	1.845e6
28451.00	2.080e6
28452.00	2.372e6
28453.00	2.841e6
28454.00	3.627e6
28455.00	4.446e6
28456.00	4.927e6
28457.00	5.305e6
28458.00	5.924e6
28459.00	6.612e6
28460.00	6.897e6
28461.00	6.549e6
28462.00	5.773e6
28463.00	4.885e6
28464.00	4.157e6
28465.00	3.811e6
28466.00	3.996e6
28467.00	4.812e6
28468.00	5.886e6
28469.00	6.297e6
28470.00	5.919e6
28471.00	5.491e6
28472.00	5.146e6
28473.00	4.620e6
28474.00	3.952e6
28475.00	3.284e6
28476.00	2.735e6
28477.00	2.417e6
28478.00	2.451e6
28479.00	2.839e6
28480.00	3.310e6
28481.00	3.544e6
28482.00	3.375e6
28483.00	2.744e6
28484.00	2.043e6
28485.00	1.577e6
28486.00	1.179e6
28487.00	9.340e5
28488.00	8.832e5
28489.00	8.897e5
28490.00	9.664e5
28491.00	1.161e6
28492.00	1.494e6
28493.00	1.918e6
28494.00	2.441e6
28495.00	3.097e6
28496.00	3.610e6
28497.00	3.608e6
28498.00	3.191e6
28499.00	2.711e6
28500.00	2.303e6
28501.00	1.967e6
28502.00	1.712e6
28503.00	1.551e6
28504.00	1.473e6
28505.00	1.450e6
28506.00	1.472e6
28507.00	1.584e6
28508.00	1.875e6
28509.00	2.274e6
28510.00	2.486e6
28511.00	2.384e6
28512.00	2.222e6
28513.00	2.213e6
28514.00	2.277e6
28515.00	2.291e6
28516.00	2.285e6
28517.00	2.391e6
28518.00	2.768e6
28519.00	3.509e6
28520.00	4.533e6
28521.00	5.524e6
28522.00	6.137e6
28523.00	6.149e6
28524.00	5.434e6
28525.00	4.312e6
28526.00	3.328e6
28527.00	2.618e6
28528.00	2.093e6
28529.00	1.739e6
28530.00	1.588e6
28531.00	1.654e6
28532.00	1.912e6
28533.00	2.338e6
28534.00	2.947e6
28535.00	3.824e6
28536.00	4.936e6
28537.00	5.614e6
28538.00	5.163e6
28539.00	4.099e6
28540.00	3.276e6
28541.00	2.739e6
28542.00	2.247e6
28543.00	1.777e6
28544.00	1.431e6
28545.00	1.285e6
28546.00	1.343e6
28547.00	1.571e6
28548.00	1.906e6
28549.00	2.226e6
28550.00	2.367e6
28551.00	2.214e6
28552.00	1.807e6
28553.00	1.351e6
28554.00	1.039e6
28555.00	9.014e5
28556.00	8.830e5
28557.00	1.029e6
28558.00	1.431e6
28559.00	2.019e6
28560.00	2.545e6
28561.00	2.728e6
28562.00	2.497e6
28563.00	2.098e6
28564.00	1.840e6
28565.00	1.755e6
28566.00	1.554e6
28567.00	1.120e6
28568.00	7.911e5
28569.00	8.334e5
28570.00	1.225e6
28571.00	1.939e6
28572.00	2.888e6
28573.00	3.790e6
28574.00	4.333e6
28575.00	4.502e6
28576.00	4.663e6
28577.00	5.169e6
28578.00	5.904e6
28579.00	6.150e6
28580.00	5.294e6
28581.00	3.715e6
28582.00	2.237e6
28583.00	1.207e6
28584.00	6.054e5
28585.00	3.165e5
28586.00	1.984e5
28587.00	1.628e5
28588.00	1.845e5
28589.00	2.922e5
28590.00	5.931e5
28591.00	1.218e6
28592.00	2.035e6
28593.00	2.501e6
28594.00	2.362e6
28595.00	2.099e6
28596.00	2.107e6
28597.00	2.338e6
28598.00	2.657e6
28599.00	2.953e6
28600.00	3.171e6
28601.00	3.309e6
28602.00	3.349e6
28603.00	3.197e6
28604.00	2.782e6
28605.00	2.237e6
28606.00	1.742e6
28607.00	1.344e6
28608.00	1.110e6
28609.00	1.077e6
28610.00	1.194e6
28611.00	1.446e6
28612.00	1.786e6
28613.00	2.071e6
28614.00	2.244e6
28615.00	2.404e6
28616.00	2.606e6
28617.00	2.749e6
28618.00	2.713e6
28619.00	2.563e6
28620.00	2.529e6
28621.00	2.820e6
28622.00	3.531e6
28623.00	4.665e6
28624.00	6.133e6
28625.00	7.381e6
28626.00	7.688e6
28627.00	7.224e6
28628.00	6.636e6
28629.00	6.109e6
28630.00	5.568e6
28631.00	5.007e6
28632.00	4.497e6
28633.00	4.100e6
28634.00	3.821e6
28635.00	3.750e6
28636.00	3.920e6
28637.00	3.952e6
28638.00	3.465e6
28639.00	2.630e6
28640.00	1.906e6
28641.00	1.507e6
28642.00	1.329e6
28643.00	1.238e6
28644.00	1.205e6
28645.00	1.237e6
28646.00	1.322e6
28647.00	1.458e6
28648.00	1.673e6
28649.00	2.016e6
28650.00	2.551e6
28651.00	3.259e6
28652.00	3.890e6
28653.00	4.082e6
28654.00	3.702e6
28655.00	2.951e6
28656.00	2.163e6
28657.00	1.591e6
28658.00	1.489e6
28659.00	1.718e6
28660.00	1.717e6
28661.00	1.432e6
28662.00	1.136e6
28663.00	8.746e5
28664.00	6.678e5
28665.00	5.514e5
28666.00	5.205e5
28667.00	5.376e5
28668.00	5.810e5
28669.00	7.195e5
28670.00	1.131e6
28671.00	1.922e6
28672.00	2.704e6
28673.00	2.957e6
28674.00	2.972e6
28675.00	3.268e6
28676.00	3.673e6
28677.00	3.837e6
28678.00	3.703e6
28679.00	3.397e6
28680.00	3.062e6
28681.00	2.731e6
28682.00	2.325e6
28683.00	1.800e6
28684.00	1.259e6
28685.00	8.618e5
28686.00	7.215e5
28687.00	1.157e6
28688.00	2.054e6
28689.00	2.250e6
28690.00	1.484e6
28691.00	8.487e5
28692.00	7.755e5
28693.00	1.092e6
28694.00	1.757e6
28695.00	2.712e6
28696.00	3.791e6
28697.00	4.791e6
28698.00	5.561e6
28699.00	5.993e6
28700.00	5.988e6
28701.00	5.562e6
28702.00	4.971e6
28703.00	4.329e6
28704.00	3.554e6
28705.00	2.839e6
28706.00	2.355e6
28707.00	1.991e6
28708.00	1.682e6
28709.00	1.437e6
28710.00	1.282e6
28711.00	1.252e6
28712.00	1.378e6
28713.00	1.687e6
28714.00	2.203e6
28715.00	2.936e6
28716.00	3.830e6
28717.00	4.687e6
28718.00	5.152e6
28719.00	4.998e6
28720.00	4.513e6
28721.00	4.125e6
28722.00	3.997e6
28723.00	3.983e6
28724.00	3.602e6
28725.00	2.760e6
28726.00	2.032e6
28727.00	1.752e6
28728.00	1.786e6
28729.00	2.022e6
28730.00	2.479e6
28731.00	3.141e6
28732.00	3.856e6
28733.00	4.476e6
28734.00	4.826e6
28735.00	4.644e6
28736.00	3.880e6
28737.00	2.880e6
28738.00	2.101e6
28739.00	1.717e6
28740.00	1.605e6
28741.00	1.600e6
28742.00	1.608e6
28743.00	1.594e6
28744.00	1.557e6
28745.00	1.462e6
28746.00	1.271e6
28747.00	1.067e6
28748.00	9.693e5
28749.00	1.030e6
28750.00	1.304e6
28751.00	1.812e6
28752.00	2.482e6
28753.00	3.307e6
28754.00	4.348e6
28755.00	5.032e6
28756.00	4.563e6
28757.00	3.367e6
28758.00	2.386e6
28759.00	1.826e6
28760.00	1.528e6
28761.00	1.380e6
28762.00	1.309e6
28763.00	1.263e6
28764.00	1.230e6
28765.00	1.233e6
28766.00	1.317e6
28767.00	1.516e6
28768.00	1.809e6
28769.00	2.164e6
28770.00	2.626e6
28771.00	3.240e6
28772.00	3.558e6
28773.00	3.160e6
28774.00	2.621e6
28775.00	2.538e6
28776.00	2.771e6
28777.00	2.989e6
28778.00	2.993e6
28779.00	2.790e6
28780.00	2.547e6
28781.00	2.426e6
28782.00	2.461e6
28783.00	2.588e6
28784.00	2.742e6
28785.00	2.857e6
28786.00	2.885e6
28787.00	2.814e6
28788.00	2.586e6
28789.00	2.114e6
28790.00	1.523e6
28791.00	1.090e6
28792.00	9.074e5
28793.00	9.082e5
28794.00	1.064e6
28795.00	1.414e6
28796.00	1.998e6
28797.00	2.777e6
28798.00	3.594e6
28799.00	4.211e6
28800.00	4.487e6
28801.00	4.511e6
28802.00	4.459e6
28803.00	4.445e6
28804.00	4.498e6
28805.00	4.520e6
28806.00	4.315e6
28807.00	3.730e6
28808.00	2.932e6
28809.00	2.323e6
28810.00	2.122e6
28811.00	2.355e6
28812.00	2.840e6
28813.00	3.026e6
28814.00	2.647e6
28815.00	2.190e6
28816.00	2.074e6
28817.00	2.212e6
28818.00	2.422e6
28819.00	2.635e6
28820.00	2.863e6
28821.00	3.171e6
28822.00	3.499e6
28823.00	3.537e6
28824.00	3.134e6
28825.00	2.584e6
28826.00	2.207e6
28827.00	2.096e6
28828.00	2.301e6
28829.00	2.763e6
28830.00	3.028e6
28831.00	2.751e6
28832.00	2.240e6
28833.00	1.840e6
28834.00	1.605e6
28835.00	1.571e6
28836.00	1.725e6
28837.00	2.008e6
28838.00	2.385e6
28839.00	2.790e6
28840.00	3.146e6
28841.00	3.392e6
28842.00	3.379e6
28843.00	3.030e6
28844.00	2.646e6
28845.00	2.650e6
28846.00	3.080e6
28847.00	3.664e6
28848.00	4.183e6
28849.00	4.519e6
28850.00	4.574e6
28851.00	4.363e6
28852.00	4.039e6
28853.00	3.764e6
28854.00	3.636e6
28855.00	3.622e6
28856.00	3.574e6
28857.00	3.429e6
28858.00	3.290e6
28859.00	3.204e6
28860.00	3.116e6
28861.00	2.957e6
28862.00	2.638e6
28863.00	2.203e6
28864.00	1.851e6
28865.00	1.611e6
28866.00	1.424e6
28867.00	1.345e6
28868.00	1.403e6
28869.00	1.568e6
28870.00	1.864e6
28871.00	2.354e6
28872.00	3.048e6
28873.00	3.781e6
28874.00	4.300e6
28875.00	4.555e6
28876.00	4.818e6
28877.00	5.379e6
28878.00	6.131e6
28879.00	6.590e6
28880.00	6.462e6
28881.00	5.981e6
28882.00	5.469e6
28883.00	4.961e6
28884.00	4.423e6
28885.00	3.900e6
28886.00	3.456e6
28887.00	3.204e6
28888.00	3.176e6
28889.00	3.128e6
28890.00	2.780e6
28891.00	2.223e6
28892.00	1.745e6
28893.00	1.488e6
28894.00	1.528e6
28895.00	1.963e6
28896.00	2.663e6
28897.00	3.240e6
28898.00	3.484e6
28899.00	3.510e6
28900.00	3.521e6
28901.00	3.735e6
28902.00	4.292e6
28903.00	5.133e6
28904.00	6.028e6
28905.00	6.754e6
28906.00	7.062e6
28907.00	6.736e6
28908.00	5.962e6
28909.00	5.053e6
28910.00	4.079e6
28911.00	3.200e6
28912.00	2.844e6
28913.00	3.079e6
28914.00	3.294e6
28915.00	2.991e6
28916.00	2.420e6
28917.00	2.133e6
28918.00	2.161e6
28919.00	2.128e6
28920.00	1.971e6
28921.00	2.066e6
28922.00	2.665e6
28923.00	3.411e6
28924.00	3.792e6
28925.00	4.005e6
28926.00	4.577e6
28927.00	5.504e6
28928.00	6.360e6
28929.00	6.680e6
28930.00	6.208e6
28931.00	5.097e6
28932.00	3.780e6
28933.00	2.654e6
28934.00	1.918e6
28935.00	1.603e6
28936.00	1.653e6
28937.00	1.994e6
28938.00	2.456e6
28939.00	2.661e6
28940.00	2.382e6
28941.00	1.867e6
28942.00	1.480e6
28943.00	1.370e6
28944.00	1.522e6
28945.00	1.908e6
28946.00	2.544e6
28947.00	3.436e6
28948.00	4.511e6
28949.00	5.581e6
28950.00	6.291e6
28951.00	6.222e6
28952.00	5.448e6
28953.00	4.676e6
28954.00	4.314e6
28955.00	4.034e6
28956.00	3.536e6
28957.00	2.965e6
28958.00	2.528e6
28959.00	2.248e6
28960.00	2.024e6
28961.00	1.785e6
28962.00	1.538e6
28963.00	1.338e6
28964.00	1.248e6
28965.00	1.326e6
28966.00	1.646e6
28967.00	2.338e6
28968.00	3.308e6
28969.00	4.061e6
28970.00	4.246e6
28971.00	3.993e6
28972.00	3.682e6
28973.00	3.552e6
28974.00	3.418e6
28975.00	3.102e6
28976.00	2.765e6
28977.00	2.648e6
28978.00	2.812e6
28979.00	3.135e6
28980.00	3.461e6
28981.00	3.689e6
28982.00	3.843e6
28983.00	4.036e6
28984.00	4.236e6
28985.00	4.323e6
28986.00	4.303e6
28987.00	4.240e6
28988.00	4.264e6
28989.00	4.425e6
28990.00	4.477e6
28991.00	4.147e6
28992.00	3.490e6
28993.00	2.826e6
28994.00	2.439e6
28995.00	2.467e6
28996.00	3.084e6
28997.00	4.173e6
28998.00	5.160e6
28999.00	5.908e6
29000.00	6.561e6
29001.00	6.952e6
29002.00	7.004e6
29003.00	6.874e6
29004.00	6.716e6
29005.00	6.488e6
29006.00	5.906e6
29007.00	4.813e6
29008.00	3.492e6
29009.00	2.385e6
29010.00	1.688e6
29011.00	1.341e6
29012.00	1.224e6
29013.00	1.236e6
29014.00	1.305e6
29015.00	1.404e6
29016.00	1.576e6
29017.00	1.892e6
29018.00	2.339e6
29019.00	2.929e6
29020.00	3.794e6
29021.00	4.953e6
29022.00	6.236e6
29023.00	7.306e6
29024.00	7.829e6
29025.00	7.706e6
29026.00	7.056e6
29027.00	6.083e6
29028.00	5.009e6
29029.00	4.029e6
29030.00	3.300e6
29031.00	2.881e6
29032.00	2.587e6
29033.00	2.294e6
29034.00	2.105e6
29035.00	1.985e6
29036.00	1.860e6
29037.00	1.766e6
29038.00	1.765e6
29039.00	1.947e6
29040.00	2.362e6
29041.00	2.922e6
29042.00	3.370e6
29043.00	3.508e6
29044.00	3.465e6
29045.00	3.550e6
29046.00	3.942e6
29047.00	4.504e6
29048.00	4.928e6
29049.00	5.159e6
29050.00	5.277e6
29051.00	5.225e6
29052.00	4.954e6
29053.00	4.553e6
29054.00	4.151e6
29055.00	3.800e6
29056.00	3.431e6
29057.00	3.058e6
29058.00	2.945e6
29059.00	3.158e6
29060.00	3.279e6
29061.00	2.967e6
29062.00	2.334e6
29063.00	1.734e6
29064.00	1.429e6
29065.00	1.423e6
29066.00	1.624e6
29067.00	2.008e6
29068.00	2.589e6
29069.00	3.365e6
29070.00	4.286e6
29071.00	5.248e6
29072.00	6.119e6
29073.00	6.697e6
29074.00	6.769e6
29075.00	6.443e6
29076.00	6.027e6
29077.00	5.632e6
29078.00	5.303e6
29079.00	5.182e6
29080.00	5.227e6
29081.00	4.986e6
29082.00	4.195e6
29083.00	3.303e6
29084.00	2.771e6
29085.00	2.568e6
29086.00	2.482e6
29087.00	2.405e6
29088.00	2.413e6
29089.00	2.601e6
29090.00	2.964e6
29091.00	3.464e6
29092.00	4.058e6
29093.00	4.684e6
29094.00	5.208e6
29095.00	5.410e6
29096.00	5.041e6
29097.00	4.111e6
29098.00	3.064e6
29099.00	2.354e6
29100.00	2.103e6
29101.00	2.236e6
29102.00	2.611e6
29103.00	3.074e6
29104.00	3.503e6
29105.00	3.829e6
29106.00	3.953e6
29107.00	3.826e6
29108.00	3.629e6
29109.00	3.564e6
29110.00	3.593e6
29111.00	3.612e6
29112.00	3.613e6
29113.00	3.586e6
29114.00	3.513e6
29115.00	3.428e6
29116.00	3.386e6
29117.00	3.457e6
29118.00	3.678e6
29119.00	3.976e6
29120.00	4.333e6
29121.00	4.845e6
29122.00	5.563e6
29123.00	6.311e6
29124.00	6.567e6
29125.00	5.924e6
29126.00	4.714e6
29127.00	3.659e6
29128.00	3.115e6
29129.00	2.997e6
29130.00	3.147e6
29131.00	3.506e6
29132.00	4.053e6
29133.00	4.761e6
29134.00	5.536e6
29135.00	6.028e6
29136.00	5.905e6
29137.00	5.330e6
29138.00	4.676e6
29139.00	4.111e6
29140.00	3.704e6
29141.00	3.498e6
29142.00	3.404e6
29143.00	3.207e6
29144.00	2.846e6
29145.00	2.552e6
29146.00	2.556e6
29147.00	2.870e6
29148.00	3.414e6
29149.00	4.132e6
29150.00	4.879e6
29151.00	5.415e6
29152.00	5.443e6
29153.00	4.875e6
29154.00	4.190e6
29155.00	3.882e6
29156.00	3.949e6
29157.00	4.185e6
29158.00	4.451e6
29159.00	4.763e6
29160.00	5.304e6
29161.00	6.116e6
29162.00	6.706e6
29163.00	6.409e6
29164.00	5.263e6
29165.00	3.957e6
29166.00	2.951e6
29167.00	2.309e6
29168.00	1.854e6
29169.00	1.430e6
29170.00	1.192e6
29171.00	1.181e6
29172.00	1.264e6
29173.00	1.398e6
29174.00	1.581e6
29175.00	1.823e6
29176.00	2.159e6
29177.00	2.669e6
29178.00	3.452e6
29179.00	4.499e6
29180.00	5.744e6
29181.00	6.872e6
29182.00	6.900e6
29183.00	5.545e6
29184.00	4.078e6
29185.00	3.308e6
29186.00	2.961e6
29187.00	2.745e6
29188.00	2.581e6
29189.00	2.483e6
29190.00	2.479e6
29191.00	2.583e6
29192.00	2.800e6
29193.00	3.145e6
29194.00	3.683e6
29195.00	4.561e6
29196.00	5.737e6
29197.00	6.605e6
29198.00	6.704e6
29199.00	6.390e6
29200.00	5.984e6
29201.00	5.330e6
29202.00	4.450e6
29203.00	3.671e6
29204.00	3.164e6
29205.00	2.958e6
29206.00	3.064e6
29207.00	3.241e6
29208.00	3.042e6
29209.00	2.361e6
29210.00	1.672e6
29211.00	1.506e6
29212.00	1.796e6
29213.00	2.037e6
29214.00	2.083e6
29215.00	2.087e6
29216.00	2.062e6
29217.00	2.041e6
29218.00	2.103e6
29219.00	2.251e6
29220.00	2.436e6
29221.00	2.586e6
29222.00	2.631e6
29223.00	2.587e6
29224.00	2.552e6
29225.00	2.601e6
29226.00	2.737e6
29227.00	2.986e6
29228.00	3.400e6
29229.00	3.937e6
29230.00	4.448e6
29231.00	4.720e6
29232.00	4.519e6
29233.00	3.801e6
29234.00	2.846e6
29235.00	2.038e6
29236.00	1.551e6
29237.00	1.339e6
29238.00	1.297e6
29239.00	1.399e6
29240.00	1.719e6
29241.00	2.137e6
29242.00	2.221e6
29243.00	1.928e6
29244.00	1.726e6
29245.00	1.834e6
29246.00	2.212e6
29247.00	2.933e6
29248.00	4.127e6
29249.00	5.737e6
29250.00	7.127e6
29251.00	7.214e6
29252.00	5.737e6
29253.00	3.824e6
29254.00	2.575e6
29255.00	2.054e6
29256.00	1.875e6
29257.00	1.789e6
29258.00	1.717e6
29259.00	1.628e6
29260.00	1.483e6
29261.00	1.355e6
29262.00	1.339e6
29263.00	1.281e6
29264.00	1.106e6
29265.00	9.925e5
29266.00	9.769e5
29267.00	1.054e6
29268.00	1.402e6
29269.00	2.129e6
29270.00	2.986e6
29271.00	3.473e6
29272.00	3.307e6
29273.00	2.687e6
29274.00	2.040e6
29275.00	1.642e6
29276.00	1.542e6
29277.00	1.716e6
29278.00	2.312e6
29279.00	3.142e6
29280.00	3.819e6
29281.00	4.388e6
29282.00	4.638e6
29283.00	4.374e6
29284.00	3.794e6
29285.00	3.043e6
29286.00	2.307e6
29287.00	1.752e6
29288.00	1.399e6
29289.00	1.209e6
29290.00	1.124e6
29291.00	1.104e6
29292.00	1.134e6
29293.00	1.210e6
29294.00	1.353e6
29295.00	1.688e6
29296.00	2.625e6
29297.00	3.666e6
29298.00	3.870e6
29299.00	4.093e6
29300.00	4.929e6
29301.00	5.238e6
29302.00	4.527e6
29303.00	3.611e6
29304.00	3.095e6
29305.00	2.834e6
29306.00	2.594e6
29307.00	2.336e6
29308.00	2.119e6
29309.00	2.068e6
29310.00	2.402e6
29311.00	2.915e6
29312.00	2.903e6
29313.00	2.446e6
29314.00	2.287e6
29315.00	2.569e6
29316.00	3.064e6
29317.00	3.624e6
29318.00	4.112e6
29319.00	4.442e6
29320.00	4.605e6
29321.00	4.654e6
29322.00	4.654e6
29323.00	4.620e6
29324.00	4.519e6
29325.00	4.383e6
29326.00	4.235e6
29327.00	3.792e6
29328.00	2.887e6
29329.00	1.997e6
29330.00	1.527e6
29331.00	1.338e6
29332.00	1.243e6
29333.00	1.208e6
29334.00	1.240e6
29335.00	1.377e6
29336.00	1.676e6
29337.00	2.245e6
29338.00	3.223e6
29339.00	4.190e6
29340.00	4.213e6
29341.00	3.403e6
29342.00	2.755e6
29343.00	2.585e6
29344.00	2.679e6
29345.00	2.892e6
29346.00	3.108e6
29347.00	3.228e6
29348.00	3.217e6
29349.00	3.083e6
29350.00	2.864e6
29351.00	2.756e6
29352.00	3.138e6
29353.00	3.565e6
29354.00	3.052e6
29355.00	2.063e6
29356.00	1.580e6
29357.00	1.520e6
29358.00	1.549e6
29359.00	1.582e6
29360.00	1.601e6
29361.00	1.619e6
29362.00	1.691e6
29363.00	1.918e6
29364.00	2.367e6
29365.00	3.000e6
29366.00	3.782e6
29367.00	4.584e6
29368.00	4.924e6
29369.00	4.517e6
29370.00	3.806e6
29371.00	3.248e6
29372.00	2.797e6
29373.00	2.331e6
29374.00	1.894e6
29375.00	1.579e6
29376.00	1.465e6
29377.00	1.741e6
29378.00	2.588e6
29379.00	3.236e6
29380.00	2.754e6
29381.00	1.838e6
29382.00	1.411e6
29383.00	1.428e6
29384.00	1.710e6
29385.00	2.233e6
29386.00	2.942e6
29387.00	3.665e6
29388.00	4.173e6
29389.00	4.292e6
29390.00	4.055e6
29391.00	3.676e6
29392.00	3.303e6
29393.00	2.926e6
29394.00	2.519e6
29395.00	2.095e6
29396.00	1.700e6
29397.00	1.379e6
29398.00	1.151e6
29399.00	1.015e6
29400.00	9.705e5
29401.00	1.040e6
29402.00	1.231e6
29403.00	1.469e6
29404.00	1.640e6
29405.00	1.694e6
29406.00	1.714e6
29407.00	1.803e6
29408.00	1.940e6
29409.00	2.005e6
29410.00	2.022e6
29411.00	2.121e6
29412.00	2.234e6
29413.00	2.289e6
29414.00	2.412e6
29415.00	2.573e6
29416.00	2.601e6
29417.00	2.413e6
29418.00	2.087e6
29419.00	1.800e6
29420.00	1.650e6
29421.00	1.635e6
29422.00	1.728e6
29423.00	1.874e6
29424.00	2.002e6
29425.00	2.096e6
29426.00	2.219e6
29427.00	2.447e6
29428.00	2.751e6
29429.00	2.964e6
29430.00	2.978e6
29431.00	2.844e6
29432.00	2.635e6
29433.00	2.379e6
29434.00	2.104e6
29435.00	1.874e6
29436.00	1.746e6
29437.00	1.717e6
29438.00	1.778e6
29439.00	1.922e6
29440.00	2.015e6
29441.00	1.990e6
29442.00	2.027e6
29443.00	2.260e6
29444.00	2.703e6
29445.00	3.336e6
29446.00	3.942e6
29447.00	4.202e6
29448.00	4.073e6
29449.00	3.805e6
29450.00	3.477e6
29451.00	2.985e6
29452.00	2.450e6
29453.00	2.079e6
29454.00	1.864e6
29455.00	1.714e6
29456.00	1.605e6
29457.00	1.543e6
29458.00	1.538e6
29459.00	1.604e6
29460.00	1.786e6
29461.00	2.180e6
29462.00	2.753e6
29463.00	3.103e6
29464.00	2.888e6
29465.00	2.364e6
29466.00	1.970e6
29467.00	1.791e6
29468.00	1.707e6
29469.00	1.620e6
29470.00	1.501e6
29471.00	1.394e6
29472.00	1.391e6
29473.00	1.593e6
29474.00	1.934e6
29475.00	2.200e6
29476.00	2.245e6
29477.00	2.041e6
29478.00	1.772e6
29479.00	1.697e6
29480.00	1.862e6
29481.00	2.193e6
29482.00	2.573e6
29483.00	2.830e6
29484.00	2.783e6
29485.00	2.418e6
29486.00	1.987e6
29487.00	1.847e6
29488.00	1.843e6
29489.00	1.613e6
29490.00	1.373e6
29491.00	1.254e6
29492.00	1.107e6
29493.00	9.449e5
29494.00	8.330e5
29495.00	8.074e5
29496.00	8.764e5
29497.00	1.047e6
29498.00	1.329e6
29499.00	1.726e6
29500.00	2.257e6
29501.00	2.884e6
29502.00	3.275e6
29503.00	3.204e6
29504.00	2.992e6
29505.00	2.932e6
29506.00	2.991e6
29507.00	3.054e6
29508.00	2.990e6
29509.00	2.731e6
29510.00	2.335e6
29511.00	1.945e6
29512.00	1.699e6
29513.00	1.678e6
29514.00	1.896e6
29515.00	2.248e6
29516.00	2.523e6
29517.00	2.573e6
29518.00	2.437e6
29519.00	2.121e6
29520.00	1.570e6
29521.00	1.028e6
29522.00	8.021e5
29523.00	8.811e5
29524.00	1.159e6
29525.00	1.568e6
29526.00	1.998e6
29527.00	2.314e6
29528.00	2.478e6
29529.00	2.647e6
29530.00	3.192e6
29531.00	4.270e6
29532.00	5.219e6
29533.00	5.180e6
29534.00	4.229e6
29535.00	3.032e6
29536.00	1.989e6
29537.00	1.210e6
29538.00	7.051e5
29539.00	4.206e5
29540.00	2.812e5
29541.00	2.349e5
29542.00	2.935e5
29543.00	5.613e5
29544.00	1.098e6
29545.00	1.684e6
29546.00	1.896e6
29547.00	1.745e6
29548.00	1.772e6
29549.00	2.141e6
29550.00	2.624e6
29551.00	3.182e6
29552.00	3.819e6
29553.00	4.314e6
29554.00	4.337e6
29555.00	3.817e6
29556.00	3.114e6
29557.00	2.582e6
29558.00	2.055e6
29559.00	1.396e6
29560.00	9.278e5
29561.00	7.483e5
29562.00	6.917e5
29563.00	6.985e5
29564.00	7.405e5
29565.00	7.960e5
29566.00	8.766e5
29567.00	1.018e6
29568.00	1.242e6
29569.00	1.534e6
29570.00	1.872e6
29571.00	2.223e6
29572.00	2.580e6
29573.00	3.266e6
29574.00	4.279e6
29575.00	4.543e6
29576.00	3.857e6
29577.00	3.448e6
29578.00	3.669e6
29579.00	3.832e6
29580.00	3.477e6
29581.00	2.674e6
29582.00	1.790e6
29583.00	1.126e6
29584.00	7.549e5
29585.00	6.156e5
29586.00	7.086e5
29587.00	1.098e6
29588.00	1.621e6
29589.00	1.976e6
29590.00	2.226e6
29591.00	2.557e6
29592.00	2.844e6
29593.00	2.928e6
29594.00	2.809e6
29595.00	2.514e6
29596.00	2.102e6
29597.00	1.710e6
29598.00	1.431e6
29599.00	1.260e6
29600.00	1.170e6
29601.00	1.167e6
29602.00	1.253e6
29603.00	1.436e6
29604.00	1.773e6
29605.00	2.322e6
29606.00	3.059e6
29607.00	3.879e6
29608.00	4.583e6
29609.00	4.742e6
29610.00	4.047e6
29611.00	2.877e6
29612.00	1.902e6
29613.00	1.391e6
29614.00	1.219e6
29615.00	1.141e6
29616.00	1.023e6
29617.00	9.346e5
29618.00	1.011e6
29619.00	1.298e6
29620.00	1.732e6
29621.00	2.168e6
29622.00	2.470e6
29623.00	2.595e6
29624.00	2.594e6
29625.00	2.580e6
29626.00	2.731e6
29627.00	3.406e6
29628.00	4.303e6
29629.00	4.346e6
29630.00	3.664e6
29631.00	3.137e6
29632.00	2.857e6
29633.00	2.707e6
29634.00	2.724e6
29635.00	2.827e6
29636.00	2.812e6
29637.00	2.557e6
29638.00	2.149e6
29639.00	1.752e6
29640.00	1.458e6
29641.00	1.291e6
29642.00	1.284e6
29643.00	1.424e6
29644.00	1.673e6
29645.00	2.139e6
29646.00	2.559e6
29647.00	2.331e6
29648.00	1.650e6
29649.00	1.180e6
29650.00	1.077e6
29651.00	1.190e6
29652.00	1.417e6
29653.00	1.721e6
29654.00	2.027e6
29655.00	2.276e6
29656.00	2.852e6
29657.00	3.580e6
29658.00	3.229e6
29659.00	2.056e6
29660.00	1.351e6
29661.00	1.112e6
29662.00	9.444e5
29663.00	8.172e5
29664.00	7.565e5
29665.00	8.341e5
29666.00	1.135e6
29667.00	1.678e6
29668.00	2.359e6
29669.00	2.927e6
29670.00	3.091e6
29671.00	2.934e6
29672.00	2.784e6
29673.00	2.732e6
29674.00	2.713e6
29675.00	2.604e6
29676.00	2.383e6
29677.00	2.158e6
29678.00	1.976e6
29679.00	1.851e6
29680.00	1.799e6
29681.00	1.861e6
29682.00	2.031e6
29683.00	2.200e6
29684.00	2.394e6
29685.00	2.776e6
29686.00	3.327e6
29687.00	3.925e6
29688.00	4.607e6
29689.00	5.573e6
29690.00	6.353e6
29691.00	6.011e6
29692.00	4.863e6
29693.00	3.801e6
29694.00	3.001e6
29695.00	2.450e6
29696.00	2.176e6
29697.00	2.102e6
29698.00	2.135e6
29699.00	2.202e6
29700.00	2.256e6
29701.00	2.297e6
29702.00	2.392e6
29703.00	2.682e6
29704.00	3.307e6
29705.00	4.155e6
29706.00	4.904e6
29707.00	5.307e6
29708.00	5.226e6
29709.00	4.739e6
29710.00	4.144e6
29711.00	3.677e6
29712.00	3.380e6
29713.00	3.181e6
29714.00	2.983e6
29715.00	2.758e6
29716.00	2.584e6
29717.00	2.596e6
29718.00	2.903e6
29719.00	3.521e6
29720.00	4.389e6
29721.00	5.332e6
29722.00	5.850e6
29723.00	5.682e6
29724.00	5.206e6
29725.00	4.596e6
29726.00	3.770e6
29727.00	2.880e6
29728.00	2.144e6
29729.00	1.678e6
29730.00	1.468e6
29731.00	1.426e6
29732.00	1.484e6
29733.00	1.597e6
29734.00	1.699e6
29735.00	1.720e6
29736.00	1.709e6
29737.00	1.883e6
29738.00	2.376e6
29739.00	2.831e6
29740.00	3.007e6
29741.00	3.280e6
29742.00	3.668e6
29743.00	3.842e6
29744.00	3.823e6
29745.00	3.819e6
29746.00	3.981e6
29747.00	4.298e6
29748.00	4.615e6
29749.00	4.829e6
29750.00	5.060e6
29751.00	5.489e6
29752.00	6.035e6
29753.00	6.375e6
29754.00	6.108e6
29755.00	5.143e6
29756.00	4.030e6
29757.00	3.247e6
29758.00	2.755e6
29759.00	2.426e6
29760.00	2.223e6
29761.00	2.116e6
29762.00	2.079e6
29763.00	2.097e6
29764.00	2.195e6
29765.00	2.352e6
29766.00	2.441e6
29767.00	2.560e6
29768.00	3.048e6
29769.00	3.930e6
29770.00	4.773e6
29771.00	5.265e6
29772.00	5.469e6
29773.00	5.356e6
29774.00	4.802e6
29775.00	4.037e6
29776.00	3.425e6
29777.00	3.035e6
29778.00	2.757e6
29779.00	2.559e6
29780.00	2.425e6
29781.00	2.329e6
29782.00	2.270e6
29783.00	2.259e6
29784.00	2.294e6
29785.00	2.339e6
29786.00	2.311e6
29787.00	2.159e6
29788.00	1.944e6
29789.00	1.777e6
29790.00	1.702e6
29791.00	1.680e6
29792.00	1.712e6
29793.00	1.860e6
29794.00	2.102e6
29795.00	2.256e6
29796.00	2.163e6
29797.00	1.917e6
29798.00	1.801e6
29799.00	2.036e6
29800.00	2.668e6
29801.00	3.477e6
29802.00	4.000e6
29803.00	3.962e6
29804.00	3.651e6
29805.00	3.474e6
29806.00	3.325e6
29807.00	3.008e6
29808.00	2.706e6
29809.00	2.532e6
29810.00	2.425e6
29811.00	2.358e6
29812.00	2.322e6
29813.00	2.338e6
29814.00	2.499e6
29815.00	3.013e6
29816.00	4.061e6
29817.00	5.242e6
29818.00	5.758e6
29819.00	5.408e6
29820.00	4.572e6
29821.00	3.744e6
29822.00	3.244e6
29823.00	3.063e6
29824.00	3.042e6
29825.00	3.022e6
29826.00	2.915e6
29827.00	2.708e6
29828.00	2.443e6
29829.00	2.200e6
29830.00	2.108e6
29831.00	2.307e6
29832.00	2.773e6
29833.00	3.278e6
29834.00	3.377e6
29835.00	2.855e6
29836.00	2.252e6
29837.00	2.083e6
29838.00	2.281e6
29839.00	2.661e6
29840.00	3.063e6
29841.00	3.318e6
29842.00	3.340e6
29843.00	3.200e6
29844.00	3.078e6
29845.00	3.101e6
29846.00	3.303e6
29847.00	3.625e6
29848.00	3.883e6
29849.00	3.891e6
29850.00	3.623e6
29851.00	3.207e6
29852.00	2.808e6
29853.00	2.543e6
29854.00	2.427e6
29855.00	2.364e6
29856.00	2.232e6
29857.00	2.010e6
29858.00	1.811e6
29859.00	1.807e6
29860.00	2.094e6
29861.00	2.582e6
29862.00	3.035e6
29863.00	3.278e6
29864.00	3.317e6
29865.00	3.239e6
29866.00	3.115e6
29867.00	3.028e6
29868.00	3.097e6
29869.00	3.438e6
29870.00	4.081e6
29871.00	4.892e6
29872.00	5.701e6
29873.00	6.386e6
29874.00	6.731e6
29875.00	6.483e6
29876.00	5.699e6
29877.00	4.814e6
29878.00	4.139e6
29879.00	3.643e6
29880.00	3.234e6
29881.00	2.897e6
29882.00	2.623e6
29883.00	2.383e6
29884.00	2.157e6
29885.00	1.976e6
29886.00	1.924e6
29887.00	2.114e6
29888.00	2.694e6
29889.00	3.671e6
29890.00	4.640e6
29891.00	5.315e6
29892.00	5.946e6
29893.00	6.613e6
29894.00	7.049e6
29895.00	7.129e6
29896.00	6.850e6
29897.00	6.230e6
29898.00	5.391e6
29899.00	4.529e6
29900.00	3.794e6
29901.00	3.260e6
29902.00	2.994e6
29903.00	3.037e6
29904.00	3.223e6
29905.00	3.202e6
29906.00	2.778e6
29907.00	2.191e6
29908.00	1.818e6
29909.00	1.712e6
29910.00	1.760e6
29911.00	1.934e6
29912.00	2.282e6
29913.00	2.930e6
29914.00	3.934e6
29915.00	5.094e6
29916.00	6.188e6
29917.00	7.138e6
29918.00	7.789e6
29919.00	7.943e6
29920.00	7.575e6
29921.00	6.840e6
29922.00	5.956e6
29923.00	5.047e6
29924.00	4.125e6
29925.00	3.232e6
29926.00	2.487e6
29927.00	1.998e6
29928.00	1.782e6
29929.00	1.770e6
29930.00	1.924e6
29931.00	2.294e6
29932.00	2.852e6
29933.00	3.469e6
29934.00	4.096e6
29935.00	4.797e6
29936.00	5.673e6
29937.00	6.784e6
29938.00	8.033e6
29939.00	9.132e6
29940.00	9.740e6
29941.00	9.642e6
29942.00	8.890e6
29943.00	7.778e6
29944.00	6.669e6
29945.00	5.756e6
29946.00	5.007e6
29947.00	4.339e6
29948.00	3.764e6
29949.00	3.339e6
29950.00	3.078e6
29951.00	3.010e6
29952.00	3.246e6
29953.00	3.928e6
29954.00	5.036e6
29955.00	6.245e6
29956.00	7.125e6
29957.00	7.506e6
29958.00	7.518e6
29959.00	7.313e6
29960.00	6.970e6
29961.00	6.585e6
29962.00	6.235e6
29963.00	5.911e6
29964.00	5.584e6
29965.00	5.241e6
29966.00	4.861e6
29967.00	4.437e6
29968.00	4.002e6
29969.00	3.636e6
29970.00	3.468e6
29971.00	3.708e6
29972.00	4.458e6
29973.00	5.382e6
29974.00	6.102e6
29975.00	6.631e6
29976.00	6.999e6
29977.00	7.098e6
29978.00	6.914e6
29979.00	6.582e6
29980.00	6.263e6
29981.00	5.941e6
29982.00	5.507e6
29983.00	4.893e6
29984.00	4.150e6
29985.00	3.480e6
29986.00	3.019e6
29987.00	2.783e6
29988.00	2.769e6
29989.00	2.973e6
29990.00	3.384e6
29991.00	3.979e6
29992.00	4.729e6
29993.00	5.588e6
29994.00	6.478e6
29995.00	7.344e6
29996.00	8.177e6
29997.00	8.714e6
29998.00	8.495e6
29999.00	7.612e6
[truncated: 4,000 more rows]
