# Supplementary material for: A simple method for developing lysine targeted covalent protein reagents
Source: Nat Commun. 2023 Dec 1;14:7933. doi: 10.1038/s41467-023-42632-5 (PMC10692228; doi:10.1038/s41467-023-42632-5)
Supplement: Supplementary file 4 — Source data [file 41467_2023_42632_MOESM4_ESM.zip › Source Data/Figure 3/Panel A/Pep2_200uMON4C.txt]

28000.00	4.351e5
28001.00	9.432e4
28002.00	2.235e4
28003.00	4.969e2
28004.00	6.726e2
28005.00	2.038e3
28006.00	6.125e3
28007.00	1.646e4
28008.00	4.319e4
28009.00	3.817e4
28010.00	1.314e4
28011.00	3.555e4
28012.00	4.832e4
28013.00	1.412e5
28014.00	1.822e5
28015.00	1.790e5
28016.00	1.287e5
28017.00	6.394e4
28018.00	8.903e4
28019.00	1.392e5
28020.00	2.892e6
28021.00	2.513e6
28022.00	2.470e6
28023.00	2.811e6
28024.00	3.311e6
28025.00	3.501e6
28026.00	3.195e6
28027.00	2.714e6
28028.00	2.407e6
28029.00	2.259e6
28030.00	2.087e6
28031.00	1.828e6
28032.00	1.552e6
28033.00	1.351e6
28034.00	1.292e6
28035.00	1.424e6
28036.00	1.814e6
28037.00	2.493e6
28038.00	3.394e6
28039.00	4.209e6
28040.00	4.474e6
28041.00	4.139e6
28042.00	3.510e6
28043.00	2.752e6
28044.00	2.102e6
28045.00	1.799e6
28046.00	1.731e6
28047.00	1.681e6
28048.00	1.536e6
28049.00	1.285e6
28050.00	1.011e6
28051.00	8.077e5
28052.00	7.133e5
28053.00	7.267e5
28054.00	8.603e5
28055.00	1.230e6
28056.00	1.975e6
28057.00	2.705e6
28058.00	2.780e6
28059.00	2.376e6
28060.00	2.020e6
28061.00	1.810e6
28062.00	1.705e6
28063.00	1.718e6
28064.00	1.833e6
28065.00	1.988e6
28066.00	2.130e6
28067.00	2.262e6
28068.00	2.429e6
28069.00	2.644e6
28070.00	2.635e6
28071.00	2.102e6
28072.00	1.416e6
28073.00	1.046e6
28074.00	8.821e5
28075.00	7.649e5
28076.00	7.270e5
28077.00	8.315e5
28078.00	1.113e6
28079.00	1.497e6
28080.00	1.798e6
28081.00	1.891e6
28082.00	1.869e6
28083.00	1.917e6
28084.00	2.089e6
28085.00	2.339e6
28086.00	2.641e6
28087.00	2.759e6
28088.00	2.552e6
28089.00	2.369e6
28090.00	2.406e6
28091.00	2.568e6
28092.00	2.842e6
28093.00	3.281e6
28094.00	3.835e6
28095.00	4.197e6
28096.00	4.057e6
28097.00	3.577e6
28098.00	3.199e6
28099.00	3.124e6
28100.00	3.273e6
28101.00	3.549e6
28102.00	3.674e6
28103.00	3.359e6
28104.00	2.890e6
28105.00	2.674e6
28106.00	2.698e6
28107.00	2.814e6
28108.00	2.929e6
28109.00	3.037e6
28110.00	3.198e6
28111.00	3.439e6
28112.00	3.771e6
28113.00	4.177e6
28114.00	4.562e6
28115.00	4.832e6
28116.00	4.931e6
28117.00	4.777e6
28118.00	4.359e6
28119.00	3.794e6
28120.00	3.199e6
28121.00	2.629e6
28122.00	2.122e6
28123.00	1.698e6
28124.00	1.360e6
28125.00	1.103e6
28126.00	9.024e5
28127.00	7.645e5
28128.00	7.543e5
28129.00	1.049e6
28130.00	2.052e6
28131.00	3.559e6
28132.00	4.448e6
28133.00	4.607e6
28134.00	4.827e6
28135.00	4.960e6
28136.00	4.653e6
28137.00	4.196e6
28138.00	3.853e6
28139.00	3.547e6
28140.00	3.123e6
28141.00	2.574e6
28142.00	2.003e6
28143.00	1.508e6
28144.00	1.183e6
28145.00	1.235e6
28146.00	1.890e6
28147.00	2.565e6
28148.00	2.369e6
28149.00	1.739e6
28150.00	1.398e6
28151.00	1.180e6
28152.00	9.404e5
28153.00	8.158e5
28154.00	8.833e5
28155.00	1.157e6
28156.00	1.579e6
28157.00	1.992e6
28158.00	2.299e6
28159.00	2.579e6
28160.00	2.899e6
28161.00	3.164e6
28162.00	3.252e6
28163.00	3.143e6
28164.00	2.899e6
28165.00	2.566e6
28166.00	2.157e6
28167.00	1.756e6
28168.00	1.531e6
28169.00	1.571e6
28170.00	1.638e6
28171.00	1.528e6
28172.00	1.473e6
28173.00	1.683e6
28174.00	2.115e6
28175.00	2.727e6
28176.00	3.532e6
28177.00	4.612e6
28178.00	6.088e6
28179.00	7.877e6
28180.00	9.507e6
28181.00	1.041e7
28182.00	1.030e7
28183.00	9.577e6
28184.00	9.042e6
28185.00	8.769e6
28186.00	8.364e6
28187.00	7.735e6
28188.00	6.980e6
28189.00	6.199e6
28190.00	5.493e6
28191.00	4.924e6
28192.00	4.504e6
28193.00	4.280e6
28194.00	4.358e6
28195.00	4.757e6
28196.00	5.275e6
28197.00	5.783e6
28198.00	6.510e6
28199.00	7.440e6
28200.00	7.786e6
28201.00	7.168e6
28202.00	6.347e6
28203.00	5.882e6
28204.00	5.636e6
28205.00	5.450e6
28206.00	5.269e6
28207.00	5.057e6
28208.00	4.812e6
28209.00	4.522e6
28210.00	4.035e6
28211.00	3.253e6
28212.00	2.419e6
28213.00	1.836e6
28214.00	1.603e6
28215.00	1.741e6
28216.00	2.227e6
28217.00	2.679e6
28218.00	2.706e6
28219.00	2.643e6
28220.00	2.797e6
28221.00	2.821e6
28222.00	2.636e6
28223.00	2.619e6
28224.00	2.842e6
28225.00	3.050e6
28226.00	3.145e6
28227.00	3.187e6
28228.00	3.168e6
28229.00	3.008e6
28230.00	2.652e6
28231.00	2.130e6
28232.00	1.583e6
28233.00	1.266e6
28234.00	1.665e6
28235.00	2.943e6
28236.00	3.876e6
28237.00	3.385e6
28238.00	2.425e6
28239.00	2.186e6
28240.00	2.694e6
28241.00	3.652e6
28242.00	4.849e6
28243.00	5.937e6
28244.00	6.433e6
28245.00	6.140e6
28246.00	5.359e6
28247.00	4.543e6
28248.00	4.099e6
28249.00	4.422e6
28250.00	5.055e6
28251.00	5.084e6
28252.00	4.625e6
28253.00	4.024e6
28254.00	3.189e6
28255.00	2.259e6
28256.00	1.546e6
28257.00	1.209e6
28258.00	1.311e6
28259.00	2.118e6
28260.00	3.820e6
28261.00	5.599e6
28262.00	6.256e6
28263.00	5.680e6
28264.00	4.483e6
28265.00	3.195e6
28266.00	2.185e6
28267.00	1.611e6
28268.00	1.455e6
28269.00	1.766e6
28270.00	2.541e6
28271.00	3.176e6
28272.00	3.330e6
28273.00	3.628e6
28274.00	4.368e6
28275.00	5.115e6
28276.00	5.449e6
28277.00	5.312e6
28278.00	4.939e6
28279.00	4.573e6
28280.00	4.321e6
28281.00	4.249e6
28282.00	4.483e6
28283.00	4.957e6
28284.00	5.177e6
28285.00	4.815e6
28286.00	4.166e6
28287.00	3.594e6
28288.00	3.166e6
28289.00	2.886e6
28290.00	2.815e6
28291.00	3.003e6
28292.00	3.413e6
28293.00	3.873e6
28294.00	4.178e6
28295.00	4.435e6
28296.00	5.411e6
28297.00	7.027e6
28298.00	7.090e6
28299.00	4.938e6
28300.00	2.902e6
28301.00	2.241e6
28302.00	2.375e6
28303.00	2.739e6
28304.00	3.077e6
28305.00	3.296e6
28306.00	3.388e6
28307.00	3.375e6
28308.00	3.300e6
28309.00	3.262e6
28310.00	3.477e6
28311.00	4.375e6
28312.00	5.897e6
28313.00	6.811e6
28314.00	6.545e6
28315.00	5.993e6
28316.00	5.466e6
28317.00	4.678e6
28318.00	3.766e6
28319.00	2.946e6
28320.00	2.306e6
28321.00	1.892e6
28322.00	1.727e6
28323.00	1.795e6
28324.00	2.044e6
28325.00	2.437e6
28326.00	2.994e6
28327.00	3.623e6
28328.00	3.959e6
28329.00	3.834e6
28330.00	3.546e6
28331.00	3.393e6
28332.00	3.418e6
28333.00	3.596e6
28334.00	3.874e6
28335.00	3.991e6
28336.00	3.710e6
28337.00	3.164e6
28338.00	2.676e6
28339.00	2.456e6
28340.00	2.567e6
28341.00	2.953e6
28342.00	3.460e6
28343.00	3.987e6
28344.00	4.321e6
28345.00	4.079e6
28346.00	3.312e6
28347.00	2.476e6
28348.00	1.853e6
28349.00	1.487e6
28350.00	1.302e6
28351.00	1.191e6
28352.00	1.111e6
28353.00	1.071e6
28354.00	1.094e6
28355.00	1.200e6
28356.00	1.427e6
28357.00	1.854e6
28358.00	2.533e6
28359.00	3.387e6
28360.00	4.227e6
28361.00	4.778e6
28362.00	4.817e6
28363.00	4.401e6
28364.00	3.820e6
28365.00	3.382e6
28366.00	3.208e6
28367.00	3.212e6
28368.00	3.222e6
28369.00	3.074e6
28370.00	2.742e6
28371.00	2.450e6
28372.00	2.569e6
28373.00	3.215e6
28374.00	3.901e6
28375.00	3.853e6
28376.00	3.033e6
28377.00	2.254e6
28378.00	1.966e6
28379.00	1.956e6
28380.00	1.974e6
28381.00	1.963e6
28382.00	1.989e6
28383.00	2.164e6
28384.00	2.573e6
28385.00	3.193e6
28386.00	3.814e6
28387.00	4.153e6
28388.00	4.195e6
28389.00	4.113e6
28390.00	3.715e6
28391.00	2.866e6
28392.00	2.023e6
28393.00	1.544e6
28394.00	1.325e6
28395.00	1.205e6
28396.00	1.113e6
28397.00	1.043e6
28398.00	1.011e6
28399.00	1.030e6
28400.00	1.110e6
28401.00	1.271e6
28402.00	1.539e6
28403.00	1.925e6
28404.00	2.390e6
28405.00	2.816e6
28406.00	2.981e6
28407.00	2.778e6
28408.00	2.467e6
28409.00	2.343e6
28410.00	2.387e6
28411.00	2.553e6
28412.00	2.828e6
28413.00	2.892e6
28414.00	2.525e6
28415.00	2.116e6
28416.00	1.961e6
28417.00	1.947e6
28418.00	2.018e6
28419.00	2.122e6
28420.00	2.093e6
28421.00	1.858e6
28422.00	1.562e6
28423.00	1.412e6
28424.00	1.571e6
28425.00	2.201e6
28426.00	2.996e6
28427.00	3.220e6
28428.00	2.815e6
28429.00	2.370e6
28430.00	2.203e6
28431.00	2.295e6
28432.00	2.618e6
28433.00	3.178e6
28434.00	3.962e6
28435.00	4.873e6
28436.00	5.713e6
28437.00	6.309e6
28438.00	6.496e6
28439.00	6.012e6
28440.00	4.887e6
28441.00	3.616e6
28442.00	2.597e6
28443.00	1.838e6
28444.00	1.268e6
28445.00	8.926e5
28446.00	7.345e5
28447.00	8.809e5
28448.00	1.273e6
28449.00	1.453e6
28450.00	1.204e6
28451.00	9.946e5
28452.00	1.232e6
28453.00	1.947e6
28454.00	3.167e6
28455.00	4.780e6
28456.00	6.270e6
28457.00	7.229e6
28458.00	7.828e6
28459.00	8.425e6
28460.00	9.269e6
28461.00	1.013e7
28462.00	9.853e6
28463.00	7.913e6
28464.00	5.459e6
28465.00	3.534e6
28466.00	2.280e6
28467.00	1.552e6
28468.00	1.182e6
28469.00	1.089e6
28470.00	1.305e6
28471.00	1.875e6
28472.00	2.559e6
28473.00	2.895e6
28474.00	2.829e6
28475.00	2.755e6
28476.00	2.940e6
28477.00	3.449e6
28478.00	4.092e6
28479.00	4.202e6
28480.00	3.570e6
28481.00	2.868e6
28482.00	2.448e6
28483.00	2.185e6
28484.00	2.016e6
28485.00	1.918e6
28486.00	1.879e6
28487.00	1.855e6
28488.00	1.784e6
28489.00	1.675e6
28490.00	1.633e6
28491.00	1.721e6
28492.00	1.878e6
28493.00	2.009e6
28494.00	2.074e6
28495.00	2.068e6
28496.00	2.018e6
28497.00	2.020e6
28498.00	2.114e6
28499.00	2.205e6
28500.00	2.195e6
28501.00	2.086e6
28502.00	1.935e6
28503.00	1.795e6
28504.00	1.705e6
28505.00	1.688e6
28506.00	1.734e6
28507.00	1.827e6
28508.00	1.949e6
28509.00	2.027e6
28510.00	2.083e6
28511.00	2.247e6
28512.00	2.544e6
28513.00	2.852e6
28514.00	3.041e6
28515.00	3.065e6
28516.00	2.931e6
28517.00	2.690e6
28518.00	2.440e6
28519.00	2.256e6
28520.00	2.122e6
28521.00	1.972e6
28522.00	1.810e6
28523.00	1.703e6
28524.00	1.709e6
28525.00	1.866e6
28526.00	2.176e6
28527.00	2.589e6
28528.00	3.002e6
28529.00	3.295e6
28530.00	3.400e6
28531.00	3.334e6
28532.00	3.182e6
28533.00	3.044e6
28534.00	2.892e6
28535.00	2.598e6
28536.00	2.213e6
28537.00	1.898e6
28538.00	1.664e6
28539.00	1.462e6
28540.00	1.315e6
28541.00	1.255e6
28542.00	1.297e6
28543.00	1.432e6
28544.00	1.630e6
28545.00	1.840e6
28546.00	2.030e6
28547.00	2.214e6
28548.00	2.371e6
28549.00	2.583e6
28550.00	3.009e6
28551.00	3.435e6
28552.00	3.456e6
28553.00	3.018e6
28554.00	2.421e6
28555.00	1.979e6
28556.00	1.778e6
28557.00	1.741e6
28558.00	1.762e6
28559.00	1.780e6
28560.00	1.860e6
28561.00	2.201e6
28562.00	2.711e6
28563.00	3.082e6
28564.00	3.656e6
28565.00	4.573e6
28566.00	4.998e6
28567.00	4.721e6
28568.00	4.336e6
28569.00	3.931e6
28570.00	3.281e6
28571.00	2.470e6
28572.00	1.778e6
28573.00	1.380e6
28574.00	1.262e6
28575.00	1.311e6
28576.00	1.434e6
28577.00	1.628e6
28578.00	1.951e6
28579.00	2.335e6
28580.00	2.613e6
28581.00	2.829e6
28582.00	2.979e6
28583.00	2.706e6
28584.00	2.004e6
28585.00	1.549e6
28586.00	1.728e6
28587.00	2.294e6
28588.00	2.912e6
28589.00	3.339e6
28590.00	3.401e6
28591.00	3.160e6
28592.00	2.838e6
28593.00	2.544e6
28594.00	2.280e6
28595.00	2.065e6
28596.00	1.896e6
28597.00	1.724e6
28598.00	1.538e6
28599.00	1.379e6
28600.00	1.271e6
28601.00	1.230e6
28602.00	1.261e6
28603.00	1.352e6
28604.00	1.479e6
28605.00	1.636e6
28606.00	1.834e6
28607.00	2.100e6
28608.00	2.442e6
28609.00	2.822e6
28610.00	3.153e6
28611.00	3.400e6
28612.00	3.648e6
28613.00	3.993e6
28614.00	4.371e6
28615.00	4.542e6
28616.00	4.362e6
28617.00	4.032e6
28618.00	3.881e6
28619.00	4.021e6
28620.00	4.350e6
28621.00	4.756e6
28622.00	5.291e6
28623.00	6.000e6
28624.00	6.475e6
28625.00	6.391e6
28626.00	6.110e6
28627.00	5.878e6
28628.00	5.600e6
28629.00	5.228e6
28630.00	4.767e6
28631.00	4.279e6
28632.00	3.852e6
28633.00	3.549e6
28634.00	3.419e6
28635.00	3.511e6
28636.00	3.853e6
28637.00	4.471e6
28638.00	5.303e6
28639.00	5.913e6
28640.00	5.761e6
28641.00	4.995e6
28642.00	4.237e6
28643.00	3.818e6
28644.00	3.713e6
28645.00	3.790e6
28646.00	3.910e6
28647.00	3.976e6
28648.00	3.936e6
28649.00	3.745e6
28650.00	3.427e6
28651.00	3.105e6
28652.00	2.914e6
28653.00	2.954e6
28654.00	3.272e6
28655.00	3.637e6
28656.00	3.533e6
28657.00	2.871e6
28658.00	2.161e6
28659.00	1.726e6
28660.00	1.504e6
28661.00	1.387e6
28662.00	1.353e6
28663.00	1.390e6
28664.00	1.424e6
28665.00	1.387e6
28666.00	1.298e6
28667.00	1.230e6
28668.00	1.255e6
28669.00	1.492e6
28670.00	2.064e6
28671.00	2.627e6
28672.00	2.618e6
28673.00	2.183e6
28674.00	1.841e6
28675.00	1.729e6
28676.00	1.774e6
28677.00	1.976e6
28678.00	2.455e6
28679.00	3.117e6
28680.00	3.332e6
28681.00	2.816e6
28682.00	2.216e6
28683.00	1.956e6
28684.00	1.782e6
28685.00	1.483e6
28686.00	1.121e6
28687.00	8.396e5
28688.00	7.041e5
28689.00	6.684e5
28690.00	6.673e5
28691.00	6.912e5
28692.00	7.644e5
28693.00	8.354e5
28694.00	8.209e5
28695.00	8.016e5
28696.00	9.601e5
28697.00	1.261e6
28698.00	1.340e6
28699.00	1.053e6
28700.00	7.675e5
28701.00	7.519e5
28702.00	1.032e6
28703.00	1.683e6
28704.00	2.601e6
28705.00	3.261e6
28706.00	3.186e6
28707.00	2.532e6
28708.00	1.878e6
28709.00	1.591e6
28710.00	1.624e6
28711.00	1.797e6
28712.00	2.030e6
28713.00	2.456e6
28714.00	3.259e6
28715.00	3.986e6
28716.00	4.018e6
28717.00	3.582e6
28718.00	3.067e6
28719.00	2.605e6
28720.00	2.324e6
28721.00	2.248e6
28722.00	2.329e6
28723.00	2.498e6
28724.00	2.661e6
28725.00	2.708e6
28726.00	2.603e6
28727.00	2.379e6
28728.00	2.062e6
28729.00	1.708e6
28730.00	1.456e6
28731.00	1.449e6
28732.00	1.741e6
28733.00	2.276e6
28734.00	3.058e6
28735.00	4.146e6
28736.00	5.217e6
28737.00	5.686e6
28738.00	5.427e6
28739.00	4.854e6
28740.00	4.241e6
28741.00	3.388e6
28742.00	2.306e6
28743.00	1.464e6
28744.00	1.059e6
28745.00	9.188e5
28746.00	9.035e5
28747.00	9.606e5
28748.00	1.063e6
28749.00	1.182e6
28750.00	1.303e6
28751.00	1.459e6
28752.00	1.737e6
28753.00	2.245e6
28754.00	2.991e6
28755.00	3.787e6
28756.00	4.353e6
28757.00	4.528e6
28758.00	4.251e6
28759.00	3.627e6
28760.00	2.949e6
28761.00	2.406e6
28762.00	1.967e6
28763.00	1.574e6
28764.00	1.313e6
28765.00	1.410e6
28766.00	1.821e6
28767.00	2.150e6
28768.00	2.434e6
28769.00	2.859e6
28770.00	2.942e6
28771.00	2.375e6
28772.00	1.713e6
28773.00	1.482e6
28774.00	1.657e6
28775.00	2.020e6
28776.00	2.366e6
28777.00	2.565e6
28778.00	2.654e6
28779.00	2.730e6
28780.00	2.836e6
28781.00	3.073e6
28782.00	3.450e6
28783.00	3.644e6
28784.00	3.659e6
28785.00	3.815e6
28786.00	3.643e6
28787.00	2.776e6
28788.00	1.925e6
28789.00	1.620e6
28790.00	1.681e6
28791.00	1.816e6
28792.00	1.864e6
28793.00	1.835e6
28794.00	1.869e6
28795.00	2.111e6
28796.00	2.427e6
28797.00	2.527e6
28798.00	2.466e6
28799.00	2.426e6
28800.00	2.417e6
28801.00	2.469e6
28802.00	2.672e6
28803.00	3.337e6
28804.00	4.670e6
28805.00	5.683e6
28806.00	5.389e6
28807.00	4.453e6
28808.00	3.762e6
28809.00	3.580e6
28810.00	3.681e6
28811.00	3.423e6
28812.00	2.859e6
28813.00	2.568e6
28814.00	2.577e6
28815.00	2.530e6
28816.00	2.231e6
28817.00	1.770e6
28818.00	1.364e6
28819.00	1.152e6
28820.00	1.194e6
28821.00	1.563e6
28822.00	2.309e6
28823.00	3.314e6
28824.00	4.325e6
28825.00	5.115e6
28826.00	5.546e6
28827.00	5.673e6
28828.00	5.638e6
28829.00	5.428e6
28830.00	5.002e6
28831.00	4.466e6
28832.00	3.903e6
28833.00	3.280e6
28834.00	2.598e6
28835.00	1.984e6
28836.00	1.609e6
28837.00	1.560e6
28838.00	1.833e6
28839.00	2.337e6
28840.00	2.932e6
28841.00	3.327e6
28842.00	3.111e6
28843.00	2.477e6
28844.00	2.105e6
28845.00	2.118e6
28846.00	2.239e6
28847.00	2.464e6
28848.00	3.025e6
28849.00	4.112e6
28850.00	5.632e6
28851.00	7.032e6
28852.00	7.563e6
28853.00	6.993e6
28854.00	5.808e6
28855.00	4.664e6
28856.00	3.923e6
28857.00	3.646e6
28858.00	3.605e6
28859.00	3.404e6
28860.00	2.919e6
28861.00	2.431e6
28862.00	2.225e6
28863.00	2.387e6
28864.00	2.937e6
28865.00	3.762e6
28866.00	4.548e6
28867.00	4.999e6
28868.00	5.082e6
28869.00	5.072e6
28870.00	5.309e6
28871.00	5.895e6
28872.00	6.592e6
28873.00	6.862e6
28874.00	6.348e6
28875.00	5.275e6
28876.00	4.191e6
28877.00	3.554e6
28878.00	3.366e6
28879.00	3.311e6
28880.00	3.215e6
28881.00	3.111e6
28882.00	3.085e6
28883.00	3.172e6
28884.00	3.377e6
28885.00	3.765e6
28886.00	4.399e6
28887.00	5.215e6
28888.00	5.942e6
28889.00	6.056e6
28890.00	5.338e6
28891.00	4.337e6
28892.00	3.571e6
28893.00	3.020e6
28894.00	2.553e6
28895.00	2.161e6
28896.00	1.909e6
28897.00	1.921e6
28898.00	2.271e6
28899.00	2.714e6
28900.00	2.843e6
28901.00	2.610e6
28902.00	2.332e6
28903.00	2.323e6
28904.00	2.715e6
28905.00	3.183e6
28906.00	3.479e6
28907.00	3.944e6
28908.00	4.423e6
28909.00	4.264e6
28910.00	3.416e6
28911.00	2.418e6
28912.00	1.735e6
28913.00	1.448e6
28914.00	1.463e6
28915.00	1.717e6
28916.00	2.162e6
28917.00	2.649e6
28918.00	3.007e6
28919.00	3.205e6
28920.00	3.323e6
28921.00	3.798e6
28922.00	5.019e6
28923.00	5.698e6
28924.00	4.922e6
28925.00	4.101e6
28926.00	3.925e6
28927.00	4.055e6
28928.00	4.331e6
28929.00	4.393e6
28930.00	4.061e6
28931.00	3.548e6
28932.00	3.151e6
28933.00	2.998e6
28934.00	3.165e6
28935.00	3.426e6
28936.00	3.309e6
28937.00	2.792e6
28938.00	2.122e6
28939.00	1.527e6
28940.00	1.193e6
28941.00	1.083e6
28942.00	1.102e6
28943.00	1.251e6
28944.00	1.616e6
28945.00	2.328e6
28946.00	3.467e6
28947.00	4.895e6
28948.00	6.223e6
28949.00	6.986e6
28950.00	6.870e6
28951.00	5.912e6
28952.00	4.542e6
28953.00	3.276e6
28954.00	2.372e6
28955.00	1.817e6
28956.00	1.509e6
28957.00	1.401e6
28958.00	1.515e6
28959.00	1.817e6
28960.00	2.178e6
28961.00	2.554e6
28962.00	2.980e6
28963.00	3.428e6
28964.00	3.724e6
28965.00	3.695e6
28966.00	3.461e6
28967.00	3.260e6
28968.00	3.125e6
28969.00	2.955e6
28970.00	2.680e6
28971.00	2.340e6
28972.00	2.084e6
28973.00	2.193e6
28974.00	2.932e6
28975.00	3.536e6
28976.00	3.181e6
28977.00	2.670e6
28978.00	2.516e6
28979.00	2.243e6
28980.00	1.793e6
28981.00	1.462e6
28982.00	1.416e6
28983.00	1.642e6
28984.00	2.076e6
28985.00	2.665e6
28986.00	3.340e6
28987.00	3.902e6
28988.00	4.229e6
28989.00	4.502e6
28990.00	4.630e6
28991.00	4.348e6
28992.00	3.915e6
28993.00	3.570e6
28994.00	3.312e6
28995.00	3.248e6
28996.00	3.322e6
28997.00	3.218e6
28998.00	2.811e6
28999.00	2.342e6
29000.00	2.033e6
29001.00	1.887e6
29002.00	1.870e6
29003.00	2.019e6
29004.00	2.434e6
29005.00	3.269e6
29006.00	4.079e6
29007.00	4.459e6
29008.00	5.097e6
29009.00	6.162e6
29010.00	6.829e6
29011.00	6.746e6
29012.00	6.311e6
29013.00	5.872e6
29014.00	5.297e6
29015.00	4.461e6
29016.00	3.541e6
29017.00	2.786e6
29018.00	2.327e6
29019.00	2.185e6
29020.00	2.269e6
29021.00	2.363e6
29022.00	2.279e6
29023.00	2.053e6
29024.00	1.919e6
29025.00	2.172e6
29026.00	2.945e6
29027.00	3.787e6
29028.00	3.961e6
29029.00	3.484e6
29030.00	2.989e6
29031.00	2.854e6
29032.00	3.075e6
29033.00	3.345e6
29034.00	3.271e6
29035.00	2.869e6
29036.00	2.490e6
29037.00	2.390e6
29038.00	2.695e6
29039.00	3.255e6
29040.00	3.569e6
29041.00	3.410e6
29042.00	3.151e6
29043.00	3.173e6
29044.00	3.486e6
29045.00	3.854e6
29046.00	4.000e6
29047.00	3.861e6
29048.00	3.674e6
29049.00	3.690e6
29050.00	4.022e6
29051.00	4.685e6
29052.00	5.339e6
29053.00	5.306e6
29054.00	4.467e6
29055.00	3.457e6
29056.00	2.732e6
29057.00	2.293e6
29058.00	2.063e6
29059.00	2.015e6
29060.00	2.147e6
29061.00	2.425e6
29062.00	2.768e6
29063.00	3.200e6
29064.00	3.833e6
29065.00	4.504e6
29066.00	4.811e6
29067.00	4.657e6
29068.00	4.351e6
29069.00	4.165e6
29070.00	4.085e6
29071.00	4.022e6
29072.00	3.950e6
29073.00	3.833e6
29074.00	3.667e6
29075.00	3.505e6
29076.00	3.380e6
29077.00	3.335e6
29078.00	3.422e6
29079.00	3.460e6
29080.00	3.306e6
29081.00	3.125e6
29082.00	2.963e6
29083.00	2.851e6
29084.00	2.968e6
29085.00	3.315e6
29086.00	3.748e6
29087.00	4.126e6
29088.00	4.344e6
29089.00	4.398e6
29090.00	4.406e6
29091.00	4.520e6
29092.00	4.743e6
29093.00	4.786e6
29094.00	4.280e6
29095.00	3.284e6
29096.00	2.268e6
29097.00	1.588e6
29098.00	1.292e6
29099.00	1.295e6
29100.00	1.474e6
29101.00	1.664e6
29102.00	1.696e6
29103.00	1.584e6
29104.00	1.540e6
29105.00	1.667e6
29106.00	1.887e6
29107.00	2.174e6
29108.00	2.653e6
29109.00	3.529e6
29110.00	4.973e6
29111.00	6.912e6
29112.00	8.703e6
29113.00	9.286e6
29114.00	8.271e6
29115.00	6.424e6
29116.00	4.666e6
29117.00	3.357e6
29118.00	2.535e6
29119.00	2.116e6
29120.00	1.968e6
29121.00	1.996e6
29122.00	2.148e6
29123.00	2.387e6
29124.00	2.718e6
29125.00	3.227e6
29126.00	4.058e6
29127.00	5.192e6
29128.00	6.230e6
29129.00	6.719e6
29130.00	6.654e6
29131.00	6.280e6
29132.00	5.672e6
29133.00	4.886e6
29134.00	4.132e6
29135.00	3.557e6
29136.00	3.163e6
29137.00	2.926e6
29138.00	2.857e6
29139.00	3.014e6
29140.00	3.336e6
29141.00	3.500e6
29142.00	3.294e6
29143.00	2.928e6
29144.00	2.677e6
29145.00	2.632e6
29146.00	2.765e6
29147.00	2.964e6
29148.00	3.169e6
29149.00	3.423e6
29150.00	3.674e6
29151.00	3.751e6
29152.00	3.562e6
29153.00	3.171e6
29154.00	2.754e6
29155.00	2.576e6
29156.00	2.828e6
29157.00	3.251e6
29158.00	3.318e6
29159.00	2.938e6
29160.00	2.438e6
29161.00	2.035e6
29162.00	1.747e6
29163.00	1.579e6
29164.00	1.613e6
29165.00	1.975e6
29166.00	2.530e6
29167.00	2.878e6
29168.00	3.159e6
29169.00	3.886e6
29170.00	4.927e6
29171.00	5.542e6
29172.00	5.264e6
29173.00	4.506e6
29174.00	3.933e6
29175.00	3.687e6
29176.00	3.624e6
29177.00	3.633e6
29178.00	3.663e6
29179.00	3.635e6
29180.00	3.510e6
29181.00	3.355e6
29182.00	3.198e6
29183.00	3.030e6
29184.00	2.994e6
29185.00	3.298e6
29186.00	3.993e6
29187.00	4.998e6
29188.00	5.959e6
29189.00	6.192e6
29190.00	5.652e6
29191.00	5.065e6
29192.00	4.761e6
29193.00	4.608e6
29194.00	4.519e6
29195.00	4.493e6
29196.00	4.560e6
29197.00	4.710e6
29198.00	4.898e6
29199.00	5.024e6
29200.00	4.948e6
29201.00	4.728e6
29202.00	4.737e6
29203.00	5.278e6
29204.00	5.917e6
29205.00	5.886e6
29206.00	5.380e6
29207.00	5.149e6
29208.00	5.193e6
29209.00	4.924e6
29210.00	4.148e6
29211.00	3.295e6
29212.00	2.712e6
29213.00	2.391e6
29214.00	2.261e6
29215.00	2.277e6
29216.00	2.395e6
29217.00	2.607e6
29218.00	2.978e6
29219.00	3.531e6
29220.00	3.959e6
29221.00	3.863e6
29222.00	3.364e6
29223.00	2.833e6
29224.00	2.374e6
29225.00	2.027e6
29226.00	1.865e6
29227.00	1.858e6
29228.00	1.944e6
29229.00	2.135e6
29230.00	2.494e6
29231.00	3.071e6
29232.00	3.804e6
29233.00	4.390e6
29234.00	4.479e6
29235.00	4.142e6
29236.00	3.813e6
29237.00	3.695e6
29238.00	3.609e6
29239.00	3.470e6
29240.00	3.398e6
29241.00	3.415e6
29242.00	3.413e6
29243.00	3.300e6
29244.00	3.084e6
29245.00	2.977e6
29246.00	3.395e6
29247.00	4.372e6
29248.00	4.867e6
29249.00	4.068e6
29250.00	2.848e6
29251.00	2.233e6
29252.00	2.185e6
29253.00	2.372e6
29254.00	2.604e6
29255.00	2.790e6
29256.00	2.929e6
29257.00	3.039e6
29258.00	3.138e6
29259.00	3.308e6
29260.00	3.669e6
29261.00	4.206e6
29262.00	4.706e6
29263.00	5.026e6
29264.00	4.884e6
29265.00	3.839e6
29266.00	2.305e6
29267.00	1.194e6
29268.00	7.071e5
29269.00	5.605e5
29270.00	5.199e5
29271.00	4.528e5
29272.00	3.548e5
29273.00	2.968e5
29274.00	3.204e5
29275.00	4.526e5
29276.00	7.798e5
29277.00	1.470e6
29278.00	2.649e6
29279.00	4.179e6
29280.00	5.664e6
29281.00	6.795e6
29282.00	7.578e6
29283.00	7.962e6
29284.00	7.563e6
29285.00	6.341e6
29286.00	4.894e6
29287.00	3.695e6
29288.00	2.774e6
29289.00	2.070e6
29290.00	1.570e6
29291.00	1.264e6
29292.00	1.146e6
29293.00	1.208e6
29294.00	1.413e6
29295.00	1.728e6
29296.00	2.173e6
29297.00	2.786e6
29298.00	3.565e6
29299.00	4.347e6
29300.00	4.689e6
29301.00	4.321e6
29302.00	3.664e6
29303.00	3.324e6
29304.00	3.378e6
29305.00	3.563e6
29306.00	3.661e6
29307.00	3.516e6
29308.00	3.092e6
29309.00	2.619e6
29310.00	2.310e6
29311.00	2.127e6
29312.00	2.037e6
29313.00	2.203e6
29314.00	2.776e6
29315.00	3.522e6
29316.00	3.803e6
29317.00	3.270e6
29318.00	2.364e6
29319.00	1.681e6
29320.00	1.372e6
29321.00	1.326e6
29322.00	1.445e6
29323.00	1.675e6
29324.00	1.963e6
29325.00	2.262e6
29326.00	2.586e6
29327.00	2.990e6
29328.00	3.472e6
29329.00	3.896e6
29330.00	4.047e6
29331.00	3.787e6
29332.00	3.164e6
29333.00	2.403e6
29334.00	1.757e6
29335.00	1.355e6
29336.00	1.177e6
29337.00	1.092e6
29338.00	9.922e5
29339.00	8.958e5
29340.00	8.487e5
29341.00	8.619e5
29342.00	9.436e5
29343.00	1.105e6
29344.00	1.342e6
29345.00	1.614e6
29346.00	1.882e6
29347.00	2.158e6
29348.00	2.608e6
29349.00	3.342e6
29350.00	4.147e6
29351.00	4.832e6
29352.00	5.344e6
29353.00	5.551e6
29354.00	5.366e6
29355.00	4.911e6
29356.00	4.284e6
29357.00	3.444e6
29358.00	2.601e6
29359.00	2.020e6
29360.00	1.737e6
29361.00	1.849e6
29362.00	2.297e6
29363.00	2.615e6
29364.00	2.677e6
29365.00	2.816e6
29366.00	3.021e6
29367.00	3.035e6
29368.00	2.787e6
29369.00	2.401e6
29370.00	2.073e6
29371.00	1.950e6
29372.00	2.160e6
29373.00	2.800e6
29374.00	3.549e6
29375.00	3.765e6
29376.00	3.308e6
29377.00	2.590e6
29378.00	1.992e6
29379.00	1.614e6
29380.00	1.371e6
29381.00	1.185e6
29382.00	1.071e6
29383.00	1.076e6
29384.00	1.205e6
29385.00	1.432e6
29386.00	1.776e6
29387.00	2.222e6
29388.00	2.703e6
29389.00	3.234e6
29390.00	3.854e6
29391.00	4.432e6
29392.00	4.761e6
29393.00	4.722e6
29394.00	4.257e6
29395.00	3.500e6
29396.00	2.752e6
29397.00	2.183e6
29398.00	1.790e6
29399.00	1.534e6
29400.00	1.381e6
29401.00	1.305e6
29402.00	1.277e6
29403.00	1.270e6
29404.00	1.281e6
29405.00	1.339e6
29406.00	1.508e6
29407.00	1.884e6
29408.00	2.459e6
29409.00	2.897e6
29410.00	2.858e6
29411.00	2.560e6
29412.00	2.434e6
29413.00	2.587e6
29414.00	2.892e6
29415.00	3.172e6
29416.00	3.233e6
29417.00	2.971e6
29418.00	2.505e6
29419.00	2.038e6
29420.00	1.685e6
29421.00	1.491e6
29422.00	1.449e6
29423.00	1.480e6
29424.00	1.456e6
29425.00	1.303e6
29426.00	1.074e6
29427.00	8.847e5
29428.00	8.200e5
29429.00	9.460e5
29430.00	1.283e6
29431.00	1.684e6
29432.00	2.024e6
29433.00	2.414e6
29434.00	2.963e6
29435.00	3.535e6
29436.00	3.854e6
29437.00	3.809e6
29438.00	3.480e6
29439.00	2.890e6
29440.00	2.147e6
29441.00	1.530e6
29442.00	1.193e6
29443.00	1.116e6
29444.00	1.215e6
29445.00	1.392e6
29446.00	1.582e6
29447.00	1.797e6
29448.00	2.190e6
29449.00	2.834e6
29450.00	3.310e6
29451.00	3.334e6
29452.00	3.272e6
29453.00	3.223e6
29454.00	2.973e6
29455.00	2.682e6
29456.00	2.566e6
29457.00	2.593e6
29458.00	2.686e6
29459.00	2.798e6
29460.00	2.774e6
29461.00	2.451e6
29462.00	1.988e6
29463.00	1.684e6
29464.00	1.776e6
29465.00	2.576e6
29466.00	3.959e6
29467.00	4.851e6
29468.00	4.504e6
29469.00	3.542e6
29470.00	2.635e6
29471.00	1.773e6
29472.00	1.061e6
29473.00	7.040e5
29474.00	6.143e5
29475.00	6.445e5
29476.00	7.482e5
29477.00	9.118e5
29478.00	1.131e6
29479.00	1.396e6
29480.00	1.696e6
29481.00	2.131e6
29482.00	2.973e6
29483.00	4.120e6
29484.00	4.776e6
29485.00	4.559e6
29486.00	4.031e6
29487.00	3.674e6
29488.00	3.404e6
29489.00	2.982e6
29490.00	2.384e6
29491.00	1.787e6
29492.00	1.339e6
29493.00	1.067e6
29494.00	9.521e5
29495.00	9.953e5
29496.00	1.234e6
29497.00	1.701e6
29498.00	2.247e6
29499.00	2.547e6
29500.00	2.545e6
29501.00	2.439e6
29502.00	2.286e6
29503.00	2.141e6
29504.00	2.108e6
29505.00	2.158e6
29506.00	2.170e6
29507.00	2.047e6
29508.00	1.801e6
29509.00	1.539e6
29510.00	1.343e6
29511.00	1.232e6
29512.00	1.240e6
29513.00	1.407e6
29514.00	1.720e6
29515.00	2.041e6
29516.00	2.153e6
29517.00	2.023e6
29518.00	1.859e6
29519.00	1.810e6
29520.00	1.877e6
29521.00	2.243e6
29522.00	3.291e6
29523.00	4.364e6
29524.00	4.342e6
29525.00	3.675e6
29526.00	3.188e6
29527.00	2.860e6
29528.00	2.503e6
29529.00	2.099e6
29530.00	1.764e6
29531.00	1.599e6
29532.00	1.615e6
29533.00	1.738e6
29534.00	1.895e6
29535.00	2.115e6
29536.00	2.515e6
29537.00	3.113e6
29538.00	3.600e6
29539.00	3.589e6
29540.00	3.131e6
29541.00	2.618e6
29542.00	2.285e6
29543.00	2.114e6
29544.00	2.030e6
29545.00	1.989e6
29546.00	1.922e6
29547.00	1.768e6
29548.00	1.608e6
29549.00	1.572e6
29550.00	1.707e6
29551.00	2.035e6
29552.00	2.591e6
29553.00	3.120e6
29554.00	3.097e6
29555.00	2.547e6
29556.00	2.058e6
29557.00	1.884e6
29558.00	1.926e6
29559.00	2.056e6
29560.00	2.112e6
29561.00	2.137e6
29562.00	2.411e6
29563.00	3.027e6
29564.00	3.825e6
29565.00	4.534e6
29566.00	4.918e6
29567.00	4.991e6
29568.00	4.936e6
29569.00	4.896e6
29570.00	4.775e6
29571.00	4.281e6
29572.00	3.407e6
29573.00	2.477e6
29574.00	1.748e6
29575.00	1.310e6
29576.00	1.117e6
29577.00	1.074e6
29578.00	1.136e6
29579.00	1.312e6
29580.00	1.595e6
29581.00	1.962e6
29582.00	2.415e6
29583.00	2.958e6
29584.00	3.543e6
29585.00	4.125e6
29586.00	4.773e6
29587.00	5.545e6
29588.00	6.081e6
29589.00	5.832e6
29590.00	4.889e6
29591.00	3.873e6
29592.00	3.091e6
29593.00	2.472e6
29594.00	1.966e6
29595.00	1.592e6
29596.00	1.338e6
29597.00	1.180e6
29598.00	1.132e6
29599.00	1.249e6
29600.00	1.628e6
29601.00	2.310e6
29602.00	3.093e6
29603.00	3.621e6
29604.00	3.731e6
29605.00	3.474e6
29606.00	3.014e6
29607.00	2.615e6
29608.00	2.479e6
29609.00	2.595e6
29610.00	2.832e6
29611.00	3.073e6
29612.00	3.262e6
29613.00	3.391e6
29614.00	3.427e6
29615.00	3.318e6
29616.00	3.110e6
29617.00	2.925e6
29618.00	2.845e6
29619.00	2.901e6
29620.00	3.097e6
29621.00	3.395e6
29622.00	3.729e6
29623.00	4.013e6
29624.00	4.111e6
29625.00	3.927e6
29626.00	3.500e6
29627.00	2.815e6
29628.00	1.970e6
29629.00	1.390e6
29630.00	1.262e6
29631.00	1.373e6
29632.00	1.538e6
29633.00	1.699e6
29634.00	1.857e6
29635.00	2.096e6
29636.00	2.673e6
29637.00	4.060e6
29638.00	6.408e6
29639.00	8.571e6
29640.00	8.774e6
29641.00	6.892e6
29642.00	4.537e6
29643.00	2.911e6
29644.00	2.070e6
29645.00	1.679e6
29646.00	1.492e6
29647.00	1.394e6
29648.00	1.363e6
29649.00	1.436e6
29650.00	1.685e6
29651.00	2.130e6
29652.00	2.645e6
29653.00	2.986e6
29654.00	3.000e6
29655.00	2.754e6
29656.00	2.390e6
29657.00	2.005e6
29658.00	1.696e6
29659.00	1.526e6
29660.00	1.480e6
29661.00	1.525e6
29662.00	1.645e6
29663.00	1.863e6
29664.00	2.213e6
29665.00	2.712e6
29666.00	3.383e6
29667.00	4.163e6
29668.00	4.718e6
29669.00	4.783e6
29670.00	4.680e6
29671.00	4.752e6
29672.00	4.810e6
29673.00	4.624e6
29674.00	4.191e6
29675.00	3.570e6
29676.00	2.899e6
29677.00	2.357e6
29678.00	1.991e6
29679.00	1.776e6
29680.00	1.851e6
29681.00	2.269e6
29682.00	2.539e6
29683.00	2.261e6
29684.00	1.894e6
29685.00	1.944e6
29686.00	2.271e6
29687.00	2.624e6
29688.00	2.895e6
29689.00	3.004e6
29690.00	2.943e6
29691.00	2.844e6
29692.00	2.936e6
29693.00	3.281e6
29694.00	3.471e6
29695.00	3.232e6
29696.00	2.924e6
29697.00	2.727e6
29698.00	2.457e6
29699.00	2.125e6
29700.00	1.924e6
29701.00	1.933e6
29702.00	2.067e6
29703.00	2.346e6
29704.00	2.951e6
29705.00	3.988e6
29706.00	5.450e6
29707.00	7.009e6
29708.00	7.986e6
29709.00	7.954e6
29710.00	6.964e6
29711.00	5.585e6
29712.00	4.477e6
29713.00	3.748e6
29714.00	3.237e6
29715.00	2.872e6
29716.00	2.621e6
29717.00	2.477e6
29718.00	2.482e6
29719.00	2.655e6
29720.00	2.817e6
29721.00	2.908e6
29722.00	3.215e6
29723.00	3.655e6
29724.00	3.615e6
29725.00	2.992e6
29726.00	2.461e6
29727.00	2.466e6
29728.00	2.847e6
29729.00	3.327e6
29730.00	3.720e6
29731.00	3.923e6
29732.00	3.937e6
29733.00	3.857e6
29734.00	3.866e6
29735.00	4.203e6
29736.00	5.214e6
29737.00	6.859e6
29738.00	7.691e6
29739.00	6.502e6
29740.00	4.445e6
29741.00	2.968e6
29742.00	2.153e6
29743.00	1.701e6
29744.00	1.470e6
29745.00	1.403e6
29746.00	1.501e6
29747.00	1.819e6
29748.00	2.271e6
29749.00	2.727e6
29750.00	3.356e6
29751.00	4.292e6
29752.00	5.229e6
29753.00	5.786e6
29754.00	5.893e6
29755.00	5.624e6
29756.00	5.105e6
29757.00	4.634e6
29758.00	4.479e6
29759.00	4.628e6
29760.00	4.830e6
29761.00	4.676e6
29762.00	3.948e6
29763.00	2.968e6
29764.00	2.155e6
29765.00	1.623e6
29766.00	1.346e6
29767.00	1.358e6
29768.00	1.823e6
29769.00	2.919e6
29770.00	4.448e6
29771.00	5.626e6
29772.00	5.745e6
29773.00	4.994e6
29774.00	4.233e6
29775.00	3.916e6
29776.00	3.773e6
29777.00	3.535e6
29778.00	3.338e6
29779.00	3.374e6
29780.00	3.615e6
29781.00	3.940e6
29782.00	4.335e6
29783.00	4.987e6
29784.00	5.992e6
29785.00	6.791e6
29786.00	6.861e6
29787.00	6.441e6
29788.00	5.785e6
29789.00	4.976e6
29790.00	4.185e6
29791.00	3.513e6
29792.00	2.984e6
29793.00	2.579e6
29794.00	2.266e6
29795.00	2.033e6
29796.00	1.899e6
29797.00	1.903e6
29798.00	2.104e6
29799.00	2.569e6
29800.00	3.312e6
29801.00	4.261e6
29802.00	5.469e6
29803.00	7.029e6
29804.00	8.143e6
29805.00	7.634e6
29806.00	5.864e6
29807.00	4.110e6
29808.00	2.880e6
29809.00	2.103e6
29810.00	1.707e6
29811.00	1.679e6
29812.00	2.038e6
29813.00	2.878e6
29814.00	3.945e6
29815.00	4.450e6
29816.00	4.214e6
29817.00	4.074e6
29818.00	4.673e6
29819.00	5.758e6
29820.00	6.661e6
29821.00	6.941e6
29822.00	6.552e6
29823.00	5.694e6
29824.00	4.641e6
29825.00	3.637e6
29826.00	2.844e6
29827.00	2.334e6
29828.00	2.096e6
29829.00	2.165e6
29830.00	2.527e6
29831.00	2.923e6
29832.00	3.111e6
29833.00	3.045e6
29834.00	2.794e6
29835.00	2.525e6
29836.00	2.344e6
29837.00	2.253e6
29838.00	2.242e6
29839.00	2.340e6
29840.00	2.649e6
29841.00	3.302e6
29842.00	4.015e6
29843.00	4.143e6
29844.00	3.812e6
29845.00	3.679e6
29846.00	3.803e6
29847.00	3.974e6
29848.00	4.177e6
29849.00	4.409e6
29850.00	4.557e6
29851.00	4.452e6
29852.00	4.037e6
29853.00	3.452e6
29854.00	2.928e6
29855.00	2.601e6
29856.00	2.489e6
29857.00	2.609e6
29858.00	2.788e6
29859.00	2.635e6
29860.00	2.208e6
29861.00	1.910e6
29862.00	1.829e6
29863.00	1.912e6
29864.00	2.205e6
29865.00	2.736e6
29866.00	3.433e6
29867.00	4.163e6
29868.00	4.829e6
29869.00	5.366e6
29870.00	5.699e6
29871.00	5.831e6
29872.00	5.954e6
29873.00	6.248e6
29874.00	6.633e6
29875.00	6.923e6
29876.00	7.010e6
29877.00	6.857e6
29878.00	6.420e6
29879.00	5.706e6
29880.00	4.993e6
29881.00	4.588e6
29882.00	4.141e6
29883.00	3.176e6
29884.00	2.077e6
29885.00	1.382e6
29886.00	1.097e6
29887.00	1.026e6
29888.00	1.034e6
29889.00	1.063e6
29890.00	1.117e6
29891.00	1.255e6
29892.00	1.595e6
29893.00	2.327e6
29894.00	3.577e6
29895.00	5.019e6
29896.00	5.984e6
29897.00	6.250e6
29898.00	6.171e6
29899.00	6.028e6
29900.00	5.797e6
29901.00	5.375e6
29902.00	4.727e6
29903.00	3.922e6
29904.00	3.108e6
29905.00	2.418e6
29906.00	1.899e6
29907.00	1.546e6
29908.00	1.350e6
29909.00	1.326e6
29910.00	1.529e6
29911.00	2.083e6
29912.00	3.067e6
29913.00	4.196e6
29914.00	4.971e6
29915.00	5.343e6
29916.00	5.578e6
29917.00	5.785e6
29918.00	6.014e6
29919.00	6.294e6
29920.00	6.533e6
29921.00	6.595e6
29922.00	6.363e6
29923.00	5.764e6
29924.00	4.833e6
29925.00	3.756e6
29926.00	2.814e6
29927.00	2.311e6
29928.00	2.518e6
29929.00	3.366e6
29930.00	4.411e6
29931.00	5.619e6
29932.00	7.117e6
29933.00	8.037e6
29934.00	7.462e6
29935.00	5.898e6
29936.00	4.450e6
29937.00	3.616e6
29938.00	3.313e6
29939.00	3.324e6
29940.00	3.453e6
29941.00	3.515e6
29942.00	3.408e6
29943.00	3.142e6
29944.00	2.774e6
29945.00	2.390e6
29946.00	2.089e6
29947.00	1.949e6
29948.00	2.086e6
29949.00	2.669e6
29950.00	3.755e6
29951.00	5.257e6
29952.00	7.188e6
29953.00	9.148e6
29954.00	9.998e6
29955.00	9.268e6
29956.00	7.850e6
29957.00	6.680e6
29958.00	5.854e6
29959.00	5.104e6
29960.00	4.318e6
29961.00	3.518e6
29962.00	2.756e6
29963.00	2.105e6
29964.00	1.660e6
29965.00	1.495e6
29966.00	1.574e6
29967.00	1.763e6
29968.00	1.945e6
29969.00	2.041e6
29970.00	2.014e6
29971.00	1.995e6
29972.00	2.240e6
29973.00	2.900e6
29974.00	3.830e6
29975.00	4.591e6
29976.00	4.810e6
29977.00	4.645e6
29978.00	4.609e6
29979.00	5.005e6
29980.00	5.771e6
29981.00	6.614e6
29982.00	7.212e6
29983.00	7.365e6
29984.00	7.058e6
29985.00	6.430e6
29986.00	5.613e6
29987.00	4.747e6
29988.00	4.088e6
29989.00	3.888e6
29990.00	4.177e6
29991.00	4.624e6
29992.00	4.696e6
29993.00	4.189e6
29994.00	3.476e6
29995.00	3.040e6
29996.00	3.045e6
29997.00	3.360e6
29998.00	3.715e6
29999.00	3.991e6
[truncated: 4,000 more rows]
