# Supplementary material for: A simple method for developing lysine targeted covalent protein reagents
Source: Nat Commun. 2023 Dec 1;14:7933. doi: 10.1038/s41467-023-42632-5 (PMC10692228; doi:10.1038/s41467-023-42632-5)
Supplement: Supplementary file 4 — Source data [file 41467_2023_42632_MOESM4_ESM.zip › Source Data/Figure 3/Panel A/Pep3_200uMON4C.txt]

28000.00	2.163e5
28001.00	6.424e4
28002.00	1.486e5
28003.00	3.095e5
28004.00	2.095e5
28005.00	9.633e4
28006.00	1.918e4
28007.00	5.183e4
28008.00	1.504e5
28009.00	1.886e5
28010.00	5.708e4
28011.00	3.582e4
28012.00	1.466e4
28013.00	6.660e3
28014.00	1.554e4
28015.00	4.702e4
28016.00	1.160e5
28017.00	2.376e5
28018.00	2.466e5
28019.00	1.860e5
28020.00	3.033e6
28021.00	2.962e6
28022.00	2.496e6
28023.00	2.075e6
28024.00	1.905e6
28025.00	1.885e6
28026.00	1.937e6
28027.00	2.123e6
28028.00	2.436e6
28029.00	2.779e6
28030.00	3.051e6
28031.00	3.202e6
28032.00	3.292e6
28033.00	3.526e6
28034.00	4.289e6
28035.00	5.750e6
28036.00	6.756e6
28037.00	5.777e6
28038.00	3.643e6
28039.00	2.209e6
28040.00	1.616e6
28041.00	1.280e6
28042.00	1.024e6
28043.00	8.291e5
28044.00	6.962e5
28045.00	6.184e5
28046.00	5.950e5
28047.00	7.213e5
28048.00	9.942e5
28049.00	1.243e6
28050.00	1.727e6
28051.00	2.657e6
28052.00	3.378e6
28053.00	3.404e6
28054.00	3.170e6
28055.00	3.142e6
28056.00	3.226e6
28057.00	3.128e6
28058.00	2.900e6
28059.00	3.099e6
28060.00	3.463e6
28061.00	3.210e6
28062.00	2.863e6
28063.00	2.906e6
28064.00	3.146e6
28065.00	3.534e6
28066.00	3.958e6
28067.00	4.303e6
28068.00	4.532e6
28069.00	4.560e6
28070.00	4.276e6
28071.00	3.727e6
28072.00	3.142e6
28073.00	2.906e6
28074.00	3.042e6
28075.00	2.785e6
28076.00	2.011e6
28077.00	1.546e6
28078.00	1.565e6
28079.00	1.810e6
28080.00	2.227e6
28081.00	2.782e6
28082.00	3.437e6
28083.00	4.166e6
28084.00	4.926e6
28085.00	5.592e6
28086.00	5.938e6
28087.00	5.896e6
28088.00	5.908e6
28089.00	5.829e6
28090.00	4.891e6
28091.00	3.663e6
28092.00	3.000e6
28093.00	2.658e6
28094.00	2.343e6
28095.00	2.081e6
28096.00	1.910e6
28097.00	1.853e6
28098.00	1.929e6
28099.00	2.161e6
28100.00	2.581e6
28101.00	3.166e6
28102.00	3.796e6
28103.00	4.427e6
28104.00	5.013e6
28105.00	5.221e6
28106.00	5.106e6
28107.00	5.213e6
28108.00	5.579e6
28109.00	5.879e6
28110.00	5.934e6
28111.00	5.680e6
28112.00	5.137e6
28113.00	4.401e6
28114.00	3.610e6
28115.00	2.908e6
28116.00	2.395e6
28117.00	2.106e6
28118.00	2.037e6
28119.00	2.050e6
28120.00	1.950e6
28121.00	1.785e6
28122.00	1.711e6
28123.00	1.762e6
28124.00	1.903e6
28125.00	2.142e6
28126.00	2.524e6
28127.00	3.032e6
28128.00	3.573e6
28129.00	4.017e6
28130.00	4.250e6
28131.00	4.240e6
28132.00	4.029e6
28133.00	3.675e6
28134.00	3.241e6
28135.00	2.861e6
28136.00	2.684e6
28137.00	2.649e6
28138.00	2.436e6
28139.00	1.891e6
28140.00	1.311e6
28141.00	9.790e5
28142.00	8.629e5
28143.00	8.488e5
28144.00	8.903e5
28145.00	9.911e5
28146.00	1.173e6
28147.00	1.446e6
28148.00	1.783e6
28149.00	2.144e6
28150.00	2.507e6
28151.00	2.834e6
28152.00	3.099e6
28153.00	3.340e6
28154.00	3.455e6
28155.00	3.237e6
28156.00	2.801e6
28157.00	2.488e6
28158.00	2.382e6
28159.00	2.346e6
28160.00	2.286e6
28161.00	2.392e6
28162.00	2.976e6
28163.00	3.467e6
28164.00	3.209e6
28165.00	2.709e6
28166.00	2.418e6
28167.00	2.349e6
28168.00	2.459e6
28169.00	2.603e6
28170.00	2.693e6
28171.00	2.696e6
28172.00	2.646e6
28173.00	2.604e6
28174.00	2.624e6
28175.00	2.733e6
28176.00	2.928e6
28177.00	3.250e6
28178.00	3.899e6
28179.00	5.018e6
28180.00	6.626e6
28181.00	8.731e6
28182.00	1.077e7
28183.00	1.185e7
28184.00	1.182e7
28185.00	1.110e7
28186.00	1.002e7
28187.00	8.787e6
28188.00	7.745e6
28189.00	7.069e6
28190.00	6.675e6
28191.00	6.464e6
28192.00	6.302e6
28193.00	6.088e6
28194.00	5.857e6
28195.00	5.814e6
28196.00	6.319e6
28197.00	7.636e6
28198.00	9.241e6
28199.00	9.916e6
28200.00	9.245e6
28201.00	7.976e6
28202.00	6.893e6
28203.00	6.291e6
28204.00	5.980e6
28205.00	5.627e6
28206.00	5.144e6
28207.00	4.620e6
28208.00	4.150e6
28209.00	3.771e6
28210.00	3.511e6
28211.00	3.410e6
28212.00	3.455e6
28213.00	3.491e6
28214.00	3.332e6
28215.00	3.067e6
28216.00	3.019e6
28217.00	3.346e6
28218.00	3.942e6
28219.00	4.590e6
28220.00	5.043e6
28221.00	5.170e6
28222.00	5.030e6
28223.00	4.761e6
28224.00	4.473e6
28225.00	4.226e6
28226.00	3.986e6
28227.00	3.647e6
28228.00	3.179e6
28229.00	2.740e6
28230.00	2.521e6
28231.00	2.446e6
28232.00	2.284e6
28233.00	2.040e6
28234.00	1.877e6
28235.00	1.862e6
28236.00	2.044e6
28237.00	2.467e6
28238.00	3.014e6
28239.00	3.388e6
28240.00	3.382e6
28241.00	3.100e6
28242.00	2.825e6
28243.00	2.719e6
28244.00	2.753e6
28245.00	2.949e6
28246.00	3.505e6
28247.00	4.237e6
28248.00	4.430e6
28249.00	3.929e6
28250.00	3.335e6
28251.00	2.959e6
28252.00	2.670e6
28253.00	2.404e6
28254.00	2.236e6
28255.00	2.252e6
28256.00	2.480e6
28257.00	2.838e6
28258.00	3.155e6
28259.00	3.306e6
28260.00	3.336e6
28261.00	3.592e6
28262.00	3.938e6
28263.00	3.438e6
28264.00	2.260e6
28265.00	1.493e6
28266.00	1.278e6
28267.00	1.269e6
28268.00	1.369e6
28269.00	1.586e6
28270.00	1.951e6
28271.00	2.434e6
28272.00	2.905e6
28273.00	3.235e6
28274.00	3.390e6
28275.00	3.455e6
28276.00	3.578e6
28277.00	3.895e6
28278.00	4.402e6
28279.00	4.911e6
28280.00	5.256e6
28281.00	5.389e6
28282.00	5.330e6
28283.00	5.082e6
28284.00	4.571e6
28285.00	3.864e6
28286.00	3.248e6
28287.00	2.907e6
28288.00	2.756e6
28289.00	2.652e6
28290.00	2.656e6
28291.00	2.910e6
28292.00	3.343e6
28293.00	3.738e6
28294.00	3.928e6
28295.00	3.899e6
28296.00	3.750e6
28297.00	3.603e6
28298.00	3.563e6
28299.00	3.655e6
28300.00	3.826e6
28301.00	4.091e6
28302.00	4.553e6
28303.00	5.224e6
28304.00	5.976e6
28305.00	6.620e6
28306.00	7.008e6
28307.00	7.136e6
28308.00	7.117e6
28309.00	6.950e6
28310.00	6.549e6
28311.00	5.979e6
28312.00	5.276e6
28313.00	4.415e6
28314.00	3.573e6
28315.00	2.964e6
28316.00	2.607e6
28317.00	2.476e6
28318.00	2.519e6
28319.00	2.523e6
28320.00	2.378e6
28321.00	2.315e6
28322.00	2.607e6
28323.00	3.360e6
28324.00	4.519e6
28325.00	5.778e6
28326.00	6.675e6
28327.00	6.970e6
28328.00	6.778e6
28329.00	6.376e6
28330.00	6.016e6
28331.00	5.815e6
28332.00	5.627e6
28333.00	5.165e6
28334.00	4.494e6
28335.00	3.895e6
28336.00	3.343e6
28337.00	2.753e6
28338.00	2.237e6
28339.00	1.882e6
28340.00	1.656e6
28341.00	1.526e6
28342.00	1.527e6
28343.00	1.686e6
28344.00	1.961e6
28345.00	2.405e6
28346.00	3.124e6
28347.00	3.717e6
28348.00	3.826e6
28349.00	3.806e6
28350.00	3.958e6
28351.00	4.268e6
28352.00	4.654e6
28353.00	5.056e6
28354.00	5.380e6
28355.00	5.386e6
28356.00	4.923e6
28357.00	4.147e6
28358.00	3.586e6
28359.00	3.725e6
28360.00	3.802e6
28361.00	2.905e6
28362.00	1.910e6
28363.00	1.768e6
28364.00	2.316e6
28365.00	3.225e6
28366.00	4.184e6
28367.00	4.868e6
28368.00	5.135e6
28369.00	4.881e6
28370.00	3.899e6
28371.00	2.563e6
28372.00	1.732e6
28373.00	1.536e6
28374.00	1.613e6
28375.00	1.823e6
28376.00	2.089e6
28377.00	2.339e6
28378.00	2.624e6
28379.00	3.022e6
28380.00	3.519e6
28381.00	4.013e6
28382.00	4.332e6
28383.00	4.364e6
28384.00	4.304e6
28385.00	4.553e6
28386.00	4.912e6
28387.00	4.540e6
28388.00	3.273e6
28389.00	1.969e6
28390.00	1.266e6
28391.00	1.051e6
28392.00	1.048e6
28393.00	1.122e6
28394.00	1.240e6
28395.00	1.410e6
28396.00	1.651e6
28397.00	1.994e6
28398.00	2.489e6
28399.00	3.157e6
28400.00	3.964e6
28401.00	4.828e6
28402.00	5.599e6
28403.00	6.021e6
28404.00	5.968e6
28405.00	5.720e6
28406.00	5.652e6
28407.00	5.521e6
28408.00	4.783e6
28409.00	3.670e6
28410.00	2.839e6
28411.00	2.477e6
28412.00	2.421e6
28413.00	2.468e6
28414.00	2.446e6
28415.00	2.287e6
28416.00	2.065e6
28417.00	1.858e6
28418.00	1.684e6
28419.00	1.627e6
28420.00	1.800e6
28421.00	2.198e6
28422.00	2.728e6
28423.00	3.262e6
28424.00	3.630e6
28425.00	3.776e6
28426.00	3.821e6
28427.00	3.951e6
28428.00	4.280e6
28429.00	4.571e6
28430.00	4.496e6
28431.00	4.118e6
28432.00	3.489e6
28433.00	2.659e6
28434.00	1.930e6
28435.00	1.452e6
28436.00	1.180e6
28437.00	1.081e6
28438.00	1.113e6
28439.00	1.225e6
28440.00	1.437e6
28441.00	1.870e6
28442.00	2.629e6
28443.00	3.713e6
28444.00	5.003e6
28445.00	6.337e6
28446.00	7.299e6
28447.00	7.253e6
28448.00	6.337e6
28449.00	5.375e6
28450.00	4.705e6
28451.00	4.139e6
28452.00	3.550e6
28453.00	3.003e6
28454.00	2.475e6
28455.00	1.903e6
28456.00	1.385e6
28457.00	1.079e6
28458.00	1.097e6
28459.00	1.489e6
28460.00	2.261e6
28461.00	3.277e6
28462.00	4.224e6
28463.00	4.841e6
28464.00	5.199e6
28465.00	5.477e6
28466.00	5.502e6
28467.00	5.176e6
28468.00	4.970e6
28469.00	5.199e6
28470.00	5.585e6
28471.00	5.794e6
28472.00	5.743e6
28473.00	5.439e6
28474.00	4.847e6
28475.00	3.960e6
28476.00	2.957e6
28477.00	2.103e6
28478.00	1.494e6
28479.00	1.075e6
28480.00	7.834e5
28481.00	5.977e5
28482.00	5.204e5
28483.00	5.546e5
28484.00	7.106e5
28485.00	1.064e6
28486.00	1.484e6
28487.00	1.644e6
28488.00	1.539e6
28489.00	1.409e6
28490.00	1.496e6
28491.00	1.936e6
28492.00	2.646e6
28493.00	3.431e6
28494.00	4.048e6
28495.00	4.299e6
28496.00	4.153e6
28497.00	3.744e6
28498.00	3.252e6
28499.00	2.797e6
28500.00	2.426e6
28501.00	2.143e6
28502.00	1.942e6
28503.00	1.830e6
28504.00	1.859e6
28505.00	2.025e6
28506.00	2.204e6
28507.00	2.267e6
28508.00	2.203e6
28509.00	2.147e6
28510.00	2.239e6
28511.00	2.478e6
28512.00	2.778e6
28513.00	3.011e6
28514.00	3.043e6
28515.00	2.828e6
28516.00	2.429e6
28517.00	1.958e6
28518.00	1.528e6
28519.00	1.214e6
28520.00	1.024e6
28521.00	9.173e5
28522.00	8.456e5
28523.00	8.016e5
28524.00	8.224e5
28525.00	1.004e6
28526.00	1.378e6
28527.00	1.579e6
28528.00	1.374e6
28529.00	1.228e6
28530.00	1.477e6
28531.00	2.028e6
28532.00	2.815e6
28533.00	3.746e6
28534.00	4.627e6
28535.00	5.306e6
28536.00	5.742e6
28537.00	5.921e6
28538.00	5.811e6
28539.00	5.402e6
28540.00	4.784e6
28541.00	4.178e6
28542.00	3.758e6
28543.00	3.482e6
28544.00	3.242e6
28545.00	2.886e6
28546.00	2.237e6
28547.00	1.460e6
28548.00	9.163e5
28549.00	6.646e5
28550.00	5.770e5
28551.00	5.965e5
28552.00	7.041e5
28553.00	8.720e5
28554.00	1.080e6
28555.00	1.361e6
28556.00	1.813e6
28557.00	2.575e6
28558.00	3.798e6
28559.00	5.539e6
28560.00	7.187e6
28561.00	7.477e6
28562.00	6.158e6
28563.00	4.450e6
28564.00	3.261e6
28565.00	2.570e6
28566.00	2.177e6
28567.00	1.974e6
28568.00	1.904e6
28569.00	1.943e6
28570.00	2.071e6
28571.00	2.266e6
28572.00	2.504e6
28573.00	2.788e6
28574.00	3.242e6
28575.00	3.896e6
28576.00	4.480e6
28577.00	4.888e6
28578.00	5.213e6
28579.00	5.477e6
28580.00	5.643e6
28581.00	5.290e6
28582.00	4.133e6
28583.00	2.803e6
28584.00	1.953e6
28585.00	1.566e6
28586.00	1.413e6
28587.00	1.360e6
28588.00	1.348e6
28589.00	1.358e6
28590.00	1.438e6
28591.00	1.705e6
28592.00	2.073e6
28593.00	2.338e6
28594.00	2.598e6
28595.00	2.914e6
28596.00	3.077e6
28597.00	2.949e6
28598.00	2.611e6
28599.00	2.237e6
28600.00	1.925e6
28601.00	1.698e6
28602.00	1.584e6
28603.00	1.623e6
28604.00	1.851e6
28605.00	2.287e6
28606.00	2.901e6
28607.00	3.561e6
28608.00	3.980e6
28609.00	3.978e6
28610.00	3.683e6
28611.00	3.250e6
28612.00	2.740e6
28613.00	2.290e6
28614.00	2.039e6
28615.00	1.991e6
28616.00	2.142e6
28617.00	2.559e6
28618.00	3.302e6
28619.00	4.299e6
28620.00	5.244e6
28621.00	5.686e6
28622.00	5.359e6
28623.00	4.503e6
28624.00	3.679e6
28625.00	3.301e6
28626.00	3.489e6
28627.00	4.108e6
28628.00	4.828e6
28629.00	5.325e6
28630.00	5.491e6
28631.00	5.457e6
28632.00	5.469e6
28633.00	5.592e6
28634.00	5.513e6
28635.00	4.965e6
28636.00	4.156e6
28637.00	3.492e6
28638.00	3.194e6
28639.00	3.257e6
28640.00	3.547e6
28641.00	3.914e6
28642.00	4.280e6
28643.00	4.651e6
28644.00	4.960e6
28645.00	5.044e6
28646.00	4.867e6
28647.00	4.617e6
28648.00	4.555e6
28649.00	4.649e6
28650.00	4.617e6
28651.00	4.509e6
28652.00	4.594e6
28653.00	4.692e6
28654.00	4.398e6
28655.00	3.643e6
28656.00	2.675e6
28657.00	1.868e6
28658.00	1.438e6
28659.00	1.297e6
28660.00	1.288e6
28661.00	1.326e6
28662.00	1.387e6
28663.00	1.495e6
28664.00	1.646e6
28665.00	1.798e6
28666.00	1.982e6
28667.00	2.295e6
28668.00	2.747e6
28669.00	3.265e6
28670.00	3.757e6
28671.00	4.083e6
28672.00	4.064e6
28673.00	3.726e6
28674.00	3.371e6
28675.00	3.089e6
28676.00	2.639e6
28677.00	1.972e6
28678.00	1.348e6
28679.00	9.858e5
28680.00	8.924e5
28681.00	9.742e5
28682.00	1.157e6
28683.00	1.455e6
28684.00	2.141e6
28685.00	3.355e6
28686.00	4.120e6
28687.00	3.357e6
28688.00	1.904e6
28689.00	1.125e6
28690.00	1.025e6
28691.00	1.130e6
28692.00	1.298e6
28693.00	1.513e6
28694.00	1.735e6
28695.00	1.865e6
28696.00	1.824e6
28697.00	1.673e6
28698.00	1.526e6
28699.00	1.427e6
28700.00	1.376e6
28701.00	1.364e6
28702.00	1.391e6
28703.00	1.573e6
28704.00	2.141e6
28705.00	2.846e6
28706.00	3.021e6
28707.00	2.692e6
28708.00	2.398e6
28709.00	2.233e6
28710.00	1.988e6
28711.00	1.647e6
28712.00	1.336e6
28713.00	1.113e6
28714.00	9.750e5
28715.00	9.094e5
28716.00	9.190e5
28717.00	1.021e6
28718.00	1.232e6
28719.00	1.598e6
28720.00	2.169e6
28721.00	2.859e6
28722.00	3.505e6
28723.00	4.038e6
28724.00	4.394e6
28725.00	4.459e6
28726.00	4.243e6
28727.00	3.813e6
28728.00	3.243e6
28729.00	2.709e6
28730.00	2.224e6
28731.00	1.662e6
28732.00	1.177e6
28733.00	9.672e5
28734.00	9.465e5
28735.00	9.525e5
28736.00	9.320e5
28737.00	9.001e5
28738.00	8.686e5
28739.00	8.670e5
28740.00	9.549e5
28741.00	1.157e6
28742.00	1.418e6
28743.00	1.664e6
28744.00	1.936e6
28745.00	2.381e6
28746.00	3.058e6
28747.00	3.660e6
28748.00	3.908e6
28749.00	4.003e6
28750.00	4.047e6
28751.00	3.909e6
28752.00	3.620e6
28753.00	3.301e6
28754.00	3.012e6
28755.00	2.740e6
28756.00	2.438e6
28757.00	2.098e6
28758.00	1.801e6
28759.00	1.659e6
28760.00	1.795e6
28761.00	2.414e6
28762.00	3.590e6
28763.00	4.882e6
28764.00	5.509e6
28765.00	5.280e6
28766.00	4.738e6
28767.00	4.208e6
28768.00	3.709e6
28769.00	3.319e6
28770.00	3.086e6
28771.00	3.048e6
28772.00	3.242e6
28773.00	3.585e6
28774.00	3.803e6
28775.00	3.571e6
28776.00	2.924e6
28777.00	2.244e6
28778.00	1.782e6
28779.00	1.561e6
28780.00	1.473e6
28781.00	1.336e6
28782.00	1.139e6
28783.00	1.030e6
28784.00	1.068e6
28785.00	1.240e6
28786.00	1.509e6
28787.00	1.737e6
28788.00	1.879e6
28789.00	2.118e6
28790.00	2.585e6
28791.00	3.244e6
28792.00	4.040e6
28793.00	4.914e6
28794.00	5.687e6
28795.00	6.041e6
28796.00	5.766e6
28797.00	4.980e6
28798.00	4.018e6
28799.00	3.191e6
28800.00	2.667e6
28801.00	2.359e6
28802.00	1.974e6
28803.00	1.542e6
28804.00	1.385e6
28805.00	1.492e6
28806.00	1.636e6
28807.00	1.741e6
28808.00	1.887e6
28809.00	2.296e6
28810.00	3.027e6
28811.00	3.558e6
28812.00	3.455e6
28813.00	3.181e6
28814.00	3.233e6
28815.00	3.491e6
28816.00	3.805e6
28817.00	4.159e6
28818.00	4.374e6
28819.00	4.239e6
28820.00	3.750e6
28821.00	3.063e6
28822.00	2.402e6
28823.00	2.026e6
28824.00	2.011e6
28825.00	2.008e6
28826.00	1.726e6
28827.00	1.429e6
28828.00	1.433e6
28829.00	1.730e6
28830.00	2.206e6
28831.00	2.716e6
28832.00	3.045e6
28833.00	3.044e6
28834.00	2.801e6
28835.00	2.642e6
28836.00	2.976e6
28837.00	3.626e6
28838.00	3.566e6
28839.00	2.620e6
28840.00	1.842e6
28841.00	1.584e6
28842.00	1.446e6
28843.00	1.279e6
28844.00	1.128e6
28845.00	1.037e6
28846.00	1.051e6
28847.00	1.266e6
28848.00	1.791e6
28849.00	2.497e6
28850.00	3.093e6
28851.00	3.538e6
28852.00	3.921e6
28853.00	4.184e6
28854.00	4.278e6
28855.00	4.262e6
28856.00	4.222e6
28857.00	4.204e6
28858.00	4.194e6
28859.00	4.234e6
28860.00	4.537e6
28861.00	4.996e6
28862.00	4.900e6
28863.00	3.990e6
28864.00	2.846e6
28865.00	1.996e6
28866.00	1.562e6
28867.00	1.467e6
28868.00	1.595e6
28869.00	1.855e6
28870.00	2.165e6
28871.00	2.466e6
28872.00	2.724e6
28873.00	2.922e6
28874.00	3.123e6
28875.00	3.463e6
28876.00	3.902e6
28877.00	4.354e6
28878.00	4.806e6
28879.00	5.121e6
28880.00	5.371e6
28881.00	5.704e6
28882.00	5.918e6
28883.00	5.761e6
28884.00	5.207e6
28885.00	4.356e6
28886.00	3.372e6
28887.00	2.541e6
28888.00	1.991e6
28889.00	1.543e6
28890.00	1.189e6
28891.00	1.080e6
28892.00	1.170e6
28893.00	1.368e6
28894.00	1.666e6
28895.00	2.040e6
28896.00	2.414e6
28897.00	2.740e6
28898.00	3.053e6
28899.00	3.391e6
28900.00	3.705e6
28901.00	3.870e6
28902.00	3.827e6
28903.00	3.662e6
28904.00	3.454e6
28905.00	3.236e6
28906.00	2.993e6
28907.00	2.686e6
28908.00	2.334e6
28909.00	2.025e6
28910.00	1.837e6
28911.00	1.796e6
28912.00	1.921e6
28913.00	2.338e6
28914.00	3.051e6
28915.00	3.656e6
28916.00	3.907e6
28917.00	3.970e6
28918.00	4.048e6
28919.00	4.396e6
28920.00	4.912e6
28921.00	4.873e6
28922.00	4.014e6
28923.00	3.056e6
28924.00	2.619e6
28925.00	2.700e6
28926.00	3.072e6
28927.00	3.209e6
28928.00	2.778e6
28929.00	2.238e6
28930.00	1.968e6
28931.00	1.920e6
28932.00	2.081e6
28933.00	2.515e6
28934.00	3.245e6
28935.00	4.063e6
28936.00	4.614e6
28937.00	4.970e6
28938.00	5.477e6
28939.00	5.797e6
28940.00	5.374e6
28941.00	4.520e6
28942.00	3.655e6
28943.00	2.837e6
28944.00	2.294e6
28945.00	2.097e6
28946.00	2.037e6
28947.00	1.991e6
28948.00	1.935e6
28949.00	1.882e6
28950.00	1.881e6
28951.00	2.014e6
28952.00	2.385e6
28953.00	3.132e6
28954.00	4.337e6
28955.00	5.616e6
28956.00	6.132e6
28957.00	5.616e6
28958.00	4.704e6
28959.00	4.009e6
28960.00	3.604e6
28961.00	3.323e6
28962.00	3.041e6
28963.00	2.715e6
28964.00	2.356e6
28965.00	2.015e6
28966.00	1.746e6
28967.00	1.566e6
28968.00	1.482e6
28969.00	1.532e6
28970.00	1.740e6
28971.00	2.067e6
28972.00	2.440e6
28973.00	2.751e6
28974.00	2.847e6
28975.00	2.748e6
28976.00	2.717e6
28977.00	2.922e6
28978.00	3.344e6
28979.00	3.913e6
28980.00	4.518e6
28981.00	5.094e6
28982.00	5.413e6
28983.00	5.052e6
28984.00	4.157e6
28985.00	3.377e6
28986.00	2.930e6
28987.00	2.741e6
28988.00	2.849e6
28989.00	3.013e6
28990.00	2.873e6
28991.00	2.508e6
28992.00	2.170e6
28993.00	1.991e6
28994.00	2.180e6
28995.00	3.034e6
28996.00	4.241e6
28997.00	4.716e6
28998.00	4.134e6
28999.00	3.447e6
29000.00	3.325e6
29001.00	3.626e6
29002.00	4.083e6
29003.00	4.515e6
29004.00	4.728e6
29005.00	4.566e6
29006.00	4.072e6
29007.00	3.467e6
29008.00	2.995e6
29009.00	2.795e6
29010.00	2.834e6
29011.00	3.144e6
29012.00	3.686e6
29013.00	4.019e6
29014.00	3.931e6
29015.00	3.726e6
29016.00	3.628e6
29017.00	3.660e6
29018.00	3.835e6
29019.00	4.132e6
29020.00	4.371e6
29021.00	4.338e6
29022.00	4.032e6
29023.00	3.569e6
29024.00	3.014e6
29025.00	2.434e6
29026.00	1.935e6
29027.00	1.608e6
29028.00	1.466e6
29029.00	1.467e6
29030.00	1.655e6
29031.00	2.125e6
29032.00	2.641e6
29033.00	2.886e6
29034.00	2.971e6
29035.00	3.090e6
29036.00	3.365e6
29037.00	3.954e6
29038.00	4.485e6
29039.00	4.289e6
29040.00	3.624e6
29041.00	3.270e6
29042.00	3.338e6
29043.00	3.529e6
29044.00	3.667e6
29045.00	3.685e6
29046.00	3.570e6
29047.00	3.331e6
29048.00	2.976e6
29049.00	2.579e6
29050.00	2.321e6
29051.00	2.504e6
29052.00	3.374e6
29053.00	4.564e6
29054.00	5.098e6
29055.00	4.639e6
29056.00	3.930e6
29057.00	3.456e6
29058.00	3.013e6
29059.00	2.616e6
29060.00	2.613e6
29061.00	3.103e6
29062.00	3.902e6
29063.00	4.821e6
29064.00	5.716e6
29065.00	6.465e6
29066.00	6.970e6
29067.00	7.124e6
29068.00	6.833e6
29069.00	6.185e6
29070.00	5.764e6
29071.00	6.279e6
29072.00	7.040e6
29073.00	6.563e6
29074.00	5.084e6
29075.00	3.796e6
29076.00	3.000e6
29077.00	2.556e6
29078.00	2.410e6
29079.00	2.508e6
29080.00	2.794e6
29081.00	3.239e6
29082.00	3.819e6
29083.00	4.506e6
29084.00	5.175e6
29085.00	5.482e6
29086.00	5.138e6
29087.00	4.417e6
29088.00	3.849e6
29089.00	3.592e6
29090.00	3.471e6
29091.00	3.342e6
29092.00	3.144e6
29093.00	2.804e6
29094.00	2.397e6
29095.00	2.111e6
29096.00	2.007e6
29097.00	2.047e6
29098.00	2.216e6
29099.00	2.532e6
29100.00	3.052e6
29101.00	3.891e6
29102.00	5.062e6
29103.00	6.062e6
29104.00	6.176e6
29105.00	5.416e6
29106.00	4.401e6
29107.00	3.573e6
29108.00	2.972e6
29109.00	2.493e6
29110.00	2.097e6
29111.00	1.778e6
29112.00	1.540e6
29113.00	1.381e6
29114.00	1.305e6
29115.00	1.357e6
29116.00	1.714e6
29117.00	2.755e6
29118.00	4.735e6
29119.00	7.132e6
29120.00	8.643e6
29121.00	8.321e6
29122.00	6.706e6
29123.00	5.142e6
29124.00	4.231e6
29125.00	3.802e6
29126.00	3.603e6
29127.00	3.482e6
29128.00	3.373e6
29129.00	3.257e6
29130.00	3.149e6
29131.00	3.104e6
29132.00	3.193e6
29133.00	3.501e6
29134.00	4.023e6
29135.00	4.574e6
29136.00	4.885e6
29137.00	4.830e6
29138.00	4.559e6
29139.00	4.248e6
29140.00	3.915e6
29141.00	3.606e6
29142.00	3.392e6
29143.00	3.244e6
29144.00	3.128e6
29145.00	3.066e6
29146.00	3.064e6
29147.00	3.086e6
29148.00	3.101e6
29149.00	3.133e6
29150.00	3.388e6
29151.00	4.296e6
29152.00	5.762e6
29153.00	6.650e6
29154.00	6.354e6
29155.00	5.692e6
29156.00	5.292e6
29157.00	4.940e6
29158.00	4.524e6
29159.00	4.363e6
29160.00	4.679e6
29161.00	5.084e6
29162.00	4.965e6
29163.00	4.343e6
29164.00	3.724e6
29165.00	3.392e6
29166.00	3.496e6
29167.00	4.640e6
29168.00	6.150e6
29169.00	5.855e6
29170.00	4.162e6
29171.00	3.108e6
29172.00	2.914e6
29173.00	3.082e6
29174.00	3.514e6
29175.00	4.256e6
29176.00	5.051e6
29177.00	5.159e6
29178.00	4.463e6
29179.00	3.777e6
29180.00	3.545e6
29181.00	3.692e6
29182.00	4.360e6
29183.00	5.506e6
29184.00	6.075e6
29185.00	5.271e6
29186.00	4.042e6
29187.00	3.457e6
29188.00	3.411e6
29189.00	3.517e6
29190.00	3.678e6
29191.00	3.954e6
29192.00	4.359e6
29193.00	4.708e6
29194.00	4.775e6
29195.00	4.575e6
29196.00	4.314e6
29197.00	4.206e6
29198.00	4.386e6
29199.00	4.657e6
29200.00	4.493e6
29201.00	3.895e6
29202.00	3.481e6
29203.00	3.472e6
29204.00	3.620e6
29205.00	3.805e6
29206.00	4.155e6
29207.00	4.830e6
29208.00	5.629e6
29209.00	5.982e6
29210.00	5.617e6
29211.00	4.869e6
29212.00	4.152e6
29213.00	3.602e6
29214.00	3.189e6
29215.00	2.808e6
29216.00	2.415e6
29217.00	2.042e6
29218.00	1.704e6
29219.00	1.456e6
29220.00	1.378e6
29221.00	1.493e6
29222.00	1.791e6
29223.00	2.246e6
29224.00	2.786e6
29225.00	3.270e6
29226.00	3.635e6
29227.00	4.105e6
29228.00	5.072e6
29229.00	6.780e6
29230.00	8.931e6
29231.00	1.080e7
29232.00	1.186e7
29233.00	1.203e7
29234.00	1.143e7
29235.00	1.043e7
29236.00	9.533e6
29237.00	9.027e6
29238.00	8.652e6
29239.00	8.057e6
29240.00	7.464e6
29241.00	7.316e6
29242.00	7.871e6
29243.00	8.908e6
29244.00	9.425e6
29245.00	8.633e6
29246.00	7.060e6
29247.00	5.651e6
29248.00	4.624e6
29249.00	3.859e6
29250.00	3.543e6
29251.00	3.980e6
29252.00	4.998e6
29253.00	5.835e6
29254.00	5.907e6
29255.00	5.451e6
29256.00	4.930e6
29257.00	4.431e6
29258.00	3.921e6
29259.00	3.492e6
29260.00	3.332e6
29261.00	3.588e6
29262.00	4.216e6
29263.00	4.947e6
29264.00	5.301e6
29265.00	4.829e6
29266.00	3.703e6
29267.00	2.646e6
29268.00	2.080e6
29269.00	1.919e6
29270.00	1.960e6
29271.00	2.051e6
29272.00	2.150e6
29273.00	2.296e6
29274.00	2.513e6
29275.00	2.795e6
29276.00	3.136e6
29277.00	3.513e6
29278.00	3.829e6
29279.00	4.122e6
29280.00	4.591e6
29281.00	5.221e6
29282.00	5.665e6
29283.00	5.580e6
29284.00	4.962e6
29285.00	4.124e6
29286.00	3.405e6
29287.00	2.996e6
29288.00	3.054e6
29289.00	3.503e6
29290.00	3.603e6
29291.00	3.075e6
29292.00	2.698e6
29293.00	2.847e6
29294.00	3.327e6
29295.00	4.060e6
29296.00	4.955e6
29297.00	5.666e6
29298.00	5.745e6
29299.00	5.214e6
29300.00	4.607e6
29301.00	4.262e6
29302.00	4.056e6
29303.00	3.852e6
29304.00	3.798e6
29305.00	4.298e6
29306.00	5.113e6
29307.00	4.905e6
29308.00	3.438e6
29309.00	2.111e6
29310.00	1.530e6
29311.00	1.342e6
29312.00	1.320e6
29313.00	1.411e6
29314.00	1.627e6
29315.00	2.010e6
29316.00	2.621e6
29317.00	3.489e6
29318.00	4.438e6
29319.00	5.156e6
29320.00	5.407e6
29321.00	5.136e6
29322.00	4.698e6
29323.00	4.502e6
29324.00	4.532e6
29325.00	4.570e6
29326.00	4.512e6
29327.00	4.384e6
29328.00	4.206e6
29329.00	3.976e6
29330.00	3.778e6
29331.00	3.799e6
29332.00	4.174e6
29333.00	4.449e6
29334.00	3.990e6
29335.00	3.182e6
29336.00	2.745e6
29337.00	2.684e6
29338.00	2.671e6
29339.00	2.505e6
29340.00	2.251e6
29341.00	2.093e6
29342.00	2.134e6
29343.00	2.366e6
29344.00	2.616e6
29345.00	2.643e6
29346.00	2.488e6
29347.00	2.380e6
29348.00	2.386e6
29349.00	2.408e6
29350.00	2.378e6
29351.00	2.328e6
29352.00	2.320e6
29353.00	2.371e6
29354.00	2.478e6
29355.00	2.683e6
29356.00	3.080e6
29357.00	3.739e6
29358.00	4.551e6
29359.00	5.263e6
29360.00	5.638e6
29361.00	5.528e6
29362.00	4.966e6
29363.00	4.243e6
29364.00	3.698e6
29365.00	3.435e6
29366.00	3.348e6
29367.00	3.326e6
29368.00	3.393e6
29369.00	3.599e6
29370.00	3.817e6
29371.00	3.811e6
29372.00	3.515e6
29373.00	3.080e6
29374.00	2.669e6
29375.00	2.392e6
29376.00	2.258e6
29377.00	2.088e6
29378.00	1.783e6
29379.00	1.568e6
29380.00	1.644e6
29381.00	1.882e6
29382.00	2.076e6
29383.00	2.190e6
29384.00	2.281e6
29385.00	2.379e6
29386.00	2.511e6
29387.00	2.721e6
29388.00	3.071e6
29389.00	3.581e6
29390.00	4.149e6
29391.00	4.574e6
29392.00	4.789e6
29393.00	4.963e6
29394.00	4.997e6
29395.00	4.386e6
29396.00	3.119e6
29397.00	1.872e6
29398.00	1.121e6
29399.00	8.227e5
29400.00	7.613e5
29401.00	8.062e5
29402.00	9.362e5
29403.00	1.206e6
29404.00	1.666e6
29405.00	2.189e6
29406.00	2.493e6
29407.00	2.530e6
29408.00	2.578e6
29409.00	2.781e6
29410.00	2.906e6
29411.00	2.702e6
29412.00	2.292e6
29413.00	1.980e6
29414.00	1.851e6
29415.00	1.816e6
29416.00	1.790e6
29417.00	1.732e6
29418.00	1.631e6
29419.00	1.509e6
29420.00	1.399e6
29421.00	1.315e6
29422.00	1.234e6
29423.00	1.114e6
29424.00	9.556e5
29425.00	8.203e5
29426.00	7.583e5
29427.00	7.758e5
29428.00	8.733e5
29429.00	1.061e6
29430.00	1.344e6
29431.00	1.723e6
29432.00	2.238e6
29433.00	3.007e6
29434.00	4.125e6
29435.00	5.183e6
29436.00	5.584e6
29437.00	5.484e6
29438.00	5.246e6
29439.00	4.704e6
29440.00	3.818e6
29441.00	2.986e6
29442.00	2.464e6
29443.00	2.185e6
29444.00	2.044e6
29445.00	2.002e6
29446.00	2.072e6
29447.00	2.336e6
29448.00	3.007e6
29449.00	4.031e6
29450.00	4.492e6
29451.00	3.851e6
29452.00	2.964e6
29453.00	2.507e6
29454.00	2.376e6
29455.00	2.401e6
29456.00	2.348e6
29457.00	2.066e6
29458.00	1.742e6
29459.00	1.588e6
29460.00	1.595e6
29461.00	1.733e6
29462.00	2.132e6
29463.00	3.073e6
29464.00	4.461e6
29465.00	5.339e6
29466.00	4.957e6
29467.00	3.839e6
29468.00	2.902e6
29469.00	2.434e6
29470.00	2.277e6
29471.00	2.242e6
29472.00	2.230e6
29473.00	2.182e6
29474.00	2.049e6
29475.00	1.838e6
29476.00	1.699e6
29477.00	1.891e6
29478.00	2.493e6
29479.00	3.184e6
29480.00	3.605e6
29481.00	3.741e6
29482.00	3.734e6
29483.00	3.694e6
29484.00	3.691e6
29485.00	3.680e6
29486.00	3.566e6
29487.00	3.336e6
29488.00	3.071e6
29489.00	2.876e6
29490.00	2.823e6
29491.00	2.971e6
29492.00	3.400e6
29493.00	4.078e6
29494.00	4.533e6
29495.00	4.115e6
29496.00	2.963e6
29497.00	1.908e6
29498.00	1.364e6
29499.00	1.219e6
29500.00	1.340e6
29501.00	1.689e6
29502.00	2.237e6
29503.00	2.880e6
29504.00	3.480e6
29505.00	3.920e6
29506.00	4.123e6
29507.00	4.102e6
29508.00	3.972e6
29509.00	3.979e6
29510.00	4.257e6
29511.00	4.521e6
29512.00	4.578e6
29513.00	4.686e6
29514.00	4.948e6
29515.00	5.098e6
29516.00	4.899e6
29517.00	4.337e6
29518.00	3.604e6
29519.00	3.051e6
29520.00	2.950e6
29521.00	3.083e6
29522.00	2.973e6
29523.00	2.660e6
29524.00	2.520e6
29525.00	2.661e6
29526.00	2.945e6
29527.00	3.145e6
29528.00	3.067e6
29529.00	2.716e6
29530.00	2.340e6
29531.00	2.227e6
29532.00	2.512e6
29533.00	3.155e6
29534.00	3.993e6
29535.00	4.716e6
29536.00	4.967e6
29537.00	4.650e6
29538.00	4.091e6
29539.00	3.816e6
29540.00	4.034e6
29541.00	4.459e6
29542.00	4.583e6
29543.00	4.052e6
29544.00	3.040e6
29545.00	2.074e6
29546.00	1.449e6
29547.00	1.174e6
29548.00	1.243e6
29549.00	1.457e6
29550.00	1.438e6
29551.00	1.275e6
29552.00	1.310e6
29553.00	1.480e6
29554.00	1.556e6
29555.00	1.577e6
29556.00	1.765e6
29557.00	2.252e6
29558.00	3.180e6
29559.00	4.728e6
29560.00	6.644e6
29561.00	7.986e6
29562.00	7.892e6
29563.00	6.512e6
29564.00	4.749e6
29565.00	3.312e6
29566.00	2.349e6
29567.00	1.750e6
29568.00	1.512e6
29569.00	1.368e6
29570.00	9.704e5
29571.00	6.223e5
29572.00	5.275e5
29573.00	5.345e5
29574.00	6.245e5
29575.00	8.218e5
29576.00	1.105e6
29577.00	1.391e6
29578.00	1.598e6
29579.00	1.731e6
29580.00	1.860e6
29581.00	2.147e6
29582.00	2.808e6
29583.00	3.198e6
29584.00	2.794e6
29585.00	2.493e6
29586.00	2.751e6
29587.00	3.335e6
29588.00	4.041e6
29589.00	4.367e6
29590.00	3.973e6
29591.00	3.126e6
29592.00	2.355e6
29593.00	1.865e6
29594.00	1.579e6
29595.00	1.456e6
29596.00	1.502e6
29597.00	1.553e6
29598.00	1.550e6
29599.00	1.692e6
29600.00	2.010e6
29601.00	2.389e6
29602.00	2.763e6
29603.00	3.070e6
29604.00	3.251e6
29605.00	3.292e6
29606.00	3.275e6
29607.00	3.310e6
29608.00	3.437e6
29609.00	3.652e6
29610.00	4.007e6
29611.00	4.589e6
29612.00	4.938e6
29613.00	4.601e6
29614.00	4.098e6
29615.00	3.800e6
29616.00	3.476e6
29617.00	3.005e6
29618.00	2.477e6
29619.00	2.050e6
29620.00	1.804e6
29621.00	1.717e6
29622.00	1.742e6
29623.00	1.875e6
29624.00	2.105e6
29625.00	2.345e6
29626.00	2.530e6
29627.00	2.727e6
29628.00	2.935e6
29629.00	2.998e6
29630.00	2.840e6
29631.00	2.560e6
29632.00	2.342e6
29633.00	2.395e6
29634.00	2.648e6
29635.00	2.831e6
29636.00	3.055e6
29637.00	3.553e6
29638.00	4.160e6
29639.00	4.549e6
29640.00	4.559e6
29641.00	4.205e6
29642.00	3.604e6
29643.00	2.952e6
29644.00	2.445e6
29645.00	2.187e6
29646.00	2.145e6
29647.00	2.163e6
29648.00	2.077e6
29649.00	1.842e6
29650.00	1.541e6
29651.00	1.278e6
29652.00	1.124e6
29653.00	1.118e6
29654.00	1.218e6
29655.00	1.336e6
29656.00	1.550e6
29657.00	2.026e6
29658.00	2.692e6
29659.00	3.214e6
29660.00	3.422e6
29661.00	3.640e6
29662.00	4.242e6
29663.00	5.136e6
29664.00	5.962e6
29665.00	6.413e6
29666.00	6.336e6
29667.00	5.804e6
29668.00	5.061e6
29669.00	4.353e6
29670.00	3.823e6
29671.00	3.485e6
29672.00	3.243e6
29673.00	2.979e6
29674.00	2.736e6
29675.00	2.641e6
29676.00	2.616e6
29677.00	2.529e6
29678.00	2.520e6
29679.00	2.988e6
29680.00	4.142e6
29681.00	5.241e6
29682.00	5.624e6
29683.00	5.664e6
29684.00	5.458e6
29685.00	4.912e6
29686.00	4.354e6
29687.00	4.041e6
29688.00	3.938e6
29689.00	3.804e6
29690.00	3.502e6
29691.00	3.127e6
29692.00	2.818e6
29693.00	2.526e6
29694.00	2.150e6
29695.00	1.826e6
29696.00	1.723e6
29697.00	1.847e6
29698.00	2.156e6
29699.00	2.617e6
29700.00	3.220e6
29701.00	3.994e6
29702.00	4.831e6
29703.00	5.418e6
29704.00	5.527e6
29705.00	5.135e6
29706.00	4.443e6
29707.00	3.837e6
29708.00	3.579e6
29709.00	3.699e6
29710.00	4.181e6
29711.00	4.970e6
29712.00	5.880e6
29713.00	6.490e6
29714.00	6.360e6
29715.00	5.562e6
29716.00	4.622e6
29717.00	3.991e6
29718.00	3.831e6
29719.00	4.249e6
29720.00	5.109e6
29721.00	5.313e6
29722.00	4.398e6
29723.00	3.503e6
29724.00	3.059e6
29725.00	2.758e6
29726.00	2.754e6
29727.00	3.176e6
29728.00	3.420e6
29729.00	2.855e6
29730.00	1.986e6
29731.00	1.553e6
29732.00	1.590e6
29733.00	1.933e6
29734.00	2.635e6
29735.00	4.177e6
29736.00	6.545e6
29737.00	8.612e6
29738.00	9.306e6
29739.00	8.204e6
29740.00	6.002e6
29741.00	4.063e6
29742.00	2.958e6
29743.00	2.456e6
29744.00	2.215e6
29745.00	2.024e6
29746.00	1.813e6
29747.00	1.636e6
29748.00	1.571e6
29749.00	1.677e6
29750.00	2.029e6
29751.00	2.536e6
29752.00	2.996e6
29753.00	3.326e6
29754.00	3.384e6
29755.00	3.104e6
29756.00	2.691e6
29757.00	2.399e6
29758.00	2.364e6
29759.00	2.612e6
29760.00	3.091e6
29761.00	3.563e6
29762.00	3.672e6
29763.00	3.385e6
29764.00	3.208e6
29765.00	2.987e6
29766.00	2.408e6
29767.00	2.341e6
29768.00	3.153e6
29769.00	4.424e6
29770.00	5.787e6
29771.00	6.716e6
29772.00	6.835e6
29773.00	6.148e6
29774.00	4.991e6
29775.00	3.881e6
29776.00	3.194e6
29777.00	2.951e6
29778.00	2.947e6
29779.00	2.991e6
29780.00	3.001e6
29781.00	3.002e6
29782.00	3.113e6
29783.00	3.476e6
29784.00	4.204e6
29785.00	5.380e6
29786.00	7.025e6
29787.00	8.877e6
29788.00	9.884e6
29789.00	8.911e6
29790.00	6.499e6
29791.00	4.272e6
29792.00	2.898e6
29793.00	2.166e6
29794.00	1.862e6
29795.00	1.844e6
29796.00	1.975e6
29797.00	2.139e6
29798.00	2.268e6
29799.00	2.370e6
29800.00	2.465e6
29801.00	2.593e6
29802.00	2.808e6
29803.00	3.135e6
29804.00	3.515e6
29805.00	3.771e6
29806.00	3.663e6
29807.00	3.171e6
29808.00	2.586e6
29809.00	2.217e6
29810.00	2.212e6
29811.00	2.592e6
29812.00	3.011e6
29813.00	3.012e6
29814.00	2.690e6
29815.00	2.405e6
29816.00	2.298e6
29817.00	2.400e6
29818.00	2.733e6
29819.00	3.286e6
29820.00	3.997e6
29821.00	4.725e6
29822.00	5.283e6
29823.00	5.509e6
29824.00	5.380e6
29825.00	5.036e6
29826.00	4.648e6
29827.00	4.341e6
29828.00	4.225e6
29829.00	4.269e6
29830.00	4.269e6
29831.00	4.147e6
29832.00	4.048e6
29833.00	4.084e6
29834.00	4.201e6
29835.00	4.276e6
29836.00	4.213e6
29837.00	3.994e6
29838.00	3.671e6
29839.00	3.312e6
29840.00	2.958e6
29841.00	2.641e6
29842.00	2.444e6
29843.00	2.548e6
29844.00	3.165e6
29845.00	4.074e6
29846.00	4.692e6
29847.00	5.043e6
29848.00	5.494e6
29849.00	5.848e6
29850.00	5.785e6
29851.00	5.406e6
29852.00	5.035e6
29853.00	4.916e6
29854.00	5.066e6
29855.00	5.301e6
29856.00	5.406e6
29857.00	5.295e6
29858.00	5.251e6
29859.00	5.966e6
29860.00	6.476e6
29861.00	5.268e6
29862.00	3.762e6
29863.00	3.345e6
29864.00	3.444e6
29865.00	3.645e6
29866.00	3.961e6
29867.00	4.510e6
29868.00	5.326e6
29869.00	6.292e6
29870.00	7.538e6
29871.00	9.279e6
29872.00	1.120e7
29873.00	1.258e7
29874.00	1.289e7
29875.00	1.239e7
29876.00	1.163e7
29877.00	1.022e7
29878.00	8.253e6
29879.00	6.861e6
29880.00	6.026e6
29881.00	5.107e6
29882.00	4.050e6
29883.00	3.046e6
29884.00	2.299e6
29885.00	1.905e6
29886.00	1.825e6
29887.00	1.915e6
29888.00	2.016e6
29889.00	2.096e6
29890.00	2.596e6
29891.00	3.775e6
29892.00	4.939e6
29893.00	5.504e6
29894.00	5.829e6
29895.00	6.409e6
29896.00	7.033e6
29897.00	7.265e6
29898.00	6.987e6
29899.00	6.321e6
29900.00	5.584e6
29901.00	5.073e6
29902.00	4.779e6
29903.00	4.448e6
29904.00	3.989e6
29905.00	3.768e6
29906.00	4.347e6
29907.00	4.798e6
29908.00	3.930e6
29909.00	2.963e6
29910.00	3.000e6
29911.00	3.645e6
29912.00	4.598e6
29913.00	5.745e6
29914.00	6.884e6
29915.00	7.703e6
29916.00	7.916e6
29917.00	7.444e6
29918.00	6.502e6
29919.00	5.417e6
29920.00	4.310e6
29921.00	3.229e6
29922.00	2.369e6
29923.00	1.796e6
29924.00	1.382e6
29925.00	1.076e6
29926.00	9.104e5
29927.00	9.061e5
29928.00	1.074e6
29929.00	1.468e6
29930.00	2.213e6
29931.00	3.520e6
29932.00	5.580e6
29933.00	8.014e6
29934.00	9.616e6
29935.00	9.674e6
29936.00	8.881e6
29937.00	8.153e6
29938.00	7.777e6
29939.00	7.638e6
29940.00	7.477e6
29941.00	7.086e6
29942.00	6.423e6
29943.00	5.618e6
29944.00	4.912e6
29945.00	4.387e6
29946.00	3.762e6
29947.00	2.952e6
29948.00	2.350e6
29949.00	2.237e6
29950.00	2.738e6
29951.00	4.129e6
29952.00	6.490e6
29953.00	8.645e6
29954.00	8.718e6
29955.00	6.937e6
29956.00	5.295e6
29957.00	4.641e6
29958.00	4.574e6
29959.00	4.689e6
29960.00	4.784e6
29961.00	4.732e6
29962.00	4.512e6
29963.00	4.192e6
29964.00	3.875e6
29965.00	3.632e6
29966.00	3.451e6
29967.00	3.311e6
29968.00	3.287e6
29969.00	3.541e6
29970.00	4.089e6
29971.00	4.532e6
29972.00	4.730e6
29973.00	4.942e6
29974.00	4.824e6
29975.00	4.100e6
29976.00	3.264e6
29977.00	2.749e6
29978.00	2.566e6
29979.00	2.572e6
29980.00	2.652e6
29981.00	2.755e6
29982.00	2.868e6
29983.00	3.040e6
29984.00	3.456e6
29985.00	4.112e6
29986.00	4.409e6
29987.00	4.199e6
29988.00	4.131e6
29989.00	4.339e6
29990.00	4.570e6
29991.00	4.743e6
29992.00	4.793e6
29993.00	4.687e6
29994.00	4.444e6
29995.00	4.096e6
29996.00	3.686e6
29997.00	3.267e6
29998.00	3.023e6
29999.00	3.081e6
[truncated: 4,000 more rows]
