# Supplementary material for: A simple method for developing lysine targeted covalent protein reagents
Source: Nat Commun. 2023 Dec 1;14:7933. doi: 10.1038/s41467-023-42632-5 (PMC10692228; doi:10.1038/s41467-023-42632-5)
Supplement: Supplementary file 4 — Source data [file 41467_2023_42632_MOESM4_ESM.zip › Source Data/Figure 3/Panel A/Pep4_200uMON4C.txt]

28000.00	4.651e2
28001.00	1.409e3
28002.00	4.271e3
28003.00	1.294e4
28004.00	3.922e4
28005.00	1.181e5
28006.00	1.085e5
28007.00	2.799e5
28008.00	1.084e4
28009.00	2.232e3
28010.00	5.238e3
28011.00	1.070e4
28012.00	2.708e4
28013.00	4.798e4
28014.00	1.873e4
28015.00	5.332e4
28016.00	1.606e5
28017.00	2.408e5
28018.00	2.634e5
28019.00	2.113e5
28020.00	2.824e6
28021.00	3.513e6
28022.00	3.977e6
28023.00	4.074e6
28024.00	3.851e6
28025.00	3.445e6
28026.00	2.946e6
28027.00	2.410e6
28028.00	1.973e6
28029.00	1.768e6
28030.00	1.758e6
28031.00	1.818e6
28032.00	1.871e6
28033.00	1.803e6
28034.00	1.514e6
28035.00	1.146e6
28036.00	9.509e5
28037.00	1.037e6
28038.00	1.407e6
28039.00	2.028e6
28040.00	2.755e6
28041.00	3.262e6
28042.00	3.224e6
28043.00	2.660e6
28044.00	1.912e6
28045.00	1.303e6
28046.00	9.558e5
28047.00	8.498e5
28048.00	9.409e5
28049.00	1.137e6
28050.00	1.328e6
28051.00	1.461e6
28052.00	1.424e6
28053.00	1.252e6
28054.00	1.287e6
28055.00	1.707e6
28056.00	2.363e6
28057.00	3.034e6
28058.00	3.500e6
28059.00	3.648e6
28060.00	3.622e6
28061.00	3.557e6
28062.00	3.080e6
28063.00	2.051e6
28064.00	1.133e6
28065.00	6.992e5
28066.00	5.290e5
28067.00	4.764e5
28068.00	5.951e5
28069.00	1.016e6
28070.00	1.617e6
28071.00	1.844e6
28072.00	1.466e6
28073.00	9.564e5
28074.00	7.715e5
28075.00	9.458e5
28076.00	1.388e6
28077.00	1.901e6
28078.00	2.100e6
28079.00	2.126e6
28080.00	2.565e6
28081.00	3.521e6
28082.00	4.693e6
28083.00	5.567e6
28084.00	5.631e6
28085.00	4.889e6
28086.00	3.788e6
28087.00	2.735e6
28088.00	1.926e6
28089.00	1.494e6
28090.00	1.644e6
28091.00	2.017e6
28092.00	1.791e6
28093.00	1.136e6
28094.00	7.679e5
28095.00	7.266e5
28096.00	7.894e5
28097.00	8.984e5
28098.00	1.058e6
28099.00	1.287e6
28100.00	1.601e6
28101.00	2.005e6
28102.00	2.474e6
28103.00	2.991e6
28104.00	3.590e6
28105.00	4.095e6
28106.00	4.297e6
28107.00	4.395e6
28108.00	4.480e6
28109.00	4.380e6
28110.00	4.116e6
28111.00	3.787e6
28112.00	3.416e6
28113.00	3.047e6
28114.00	2.726e6
28115.00	2.460e6
28116.00	2.253e6
28117.00	2.126e6
28118.00	2.117e6
28119.00	2.211e6
28120.00	2.369e6
28121.00	2.640e6
28122.00	3.119e6
28123.00	3.747e6
28124.00	3.986e6
28125.00	3.519e6
28126.00	2.869e6
28127.00	2.354e6
28128.00	1.838e6
28129.00	1.342e6
28130.00	9.664e5
28131.00	7.395e5
28132.00	6.548e5
28133.00	6.506e5
28134.00	6.807e5
28135.00	1.136e6
28136.00	2.571e6
28137.00	3.484e6
28138.00	2.537e6
28139.00	1.588e6
28140.00	1.597e6
28141.00	1.745e6
28142.00	1.758e6
28143.00	1.659e6
28144.00	1.577e6
28145.00	1.583e6
28146.00	1.573e6
28147.00	1.443e6
28148.00	1.263e6
28149.00	1.139e6
28150.00	1.108e6
28151.00	1.398e6
28152.00	2.798e6
28153.00	4.106e6
28154.00	3.233e6
28155.00	1.827e6
28156.00	1.623e6
28157.00	1.975e6
28158.00	2.405e6
28159.00	2.787e6
28160.00	3.029e6
28161.00	3.115e6
28162.00	3.088e6
28163.00	2.996e6
28164.00	2.887e6
28165.00	2.841e6
28166.00	2.946e6
28167.00	3.439e6
28168.00	4.865e6
28169.00	5.702e6
28170.00	4.257e6
28171.00	2.704e6
28172.00	2.584e6
28173.00	3.162e6
28174.00	4.098e6
28175.00	5.199e6
28176.00	6.230e6
28177.00	6.999e6
28178.00	7.388e6
28179.00	7.423e6
28180.00	7.568e6
28181.00	8.980e6
28182.00	1.196e7
28183.00	1.510e7
28184.00	1.721e7
28185.00	1.765e7
28186.00	1.624e7
28187.00	1.427e7
28188.00	1.290e7
28189.00	1.218e7
28190.00	1.181e7
28191.00	1.153e7
28192.00	1.107e7
28193.00	1.039e7
28194.00	9.444e6
28195.00	8.239e6
28196.00	6.967e6
28197.00	5.989e6
28198.00	5.618e6
28199.00	6.029e6
28200.00	7.036e6
28201.00	7.990e6
28202.00	8.240e6
28203.00	7.800e6
28204.00	7.258e6
28205.00	6.830e6
28206.00	6.201e6
28207.00	5.108e6
28208.00	3.939e6
28209.00	3.369e6
28210.00	3.311e6
28211.00	3.377e6
28212.00	3.474e6
28213.00	3.640e6
28214.00	4.001e6
28215.00	4.597e6
28216.00	5.231e6
28217.00	5.604e6
28218.00	5.723e6
28219.00	5.627e6
28220.00	4.798e6
28221.00	3.328e6
28222.00	2.227e6
28223.00	1.726e6
28224.00	1.416e6
28225.00	1.168e6
28226.00	9.971e5
28227.00	9.191e5
28228.00	9.571e5
28229.00	1.170e6
28230.00	1.718e6
28231.00	2.761e6
28232.00	3.982e6
28233.00	4.601e6
28234.00	4.380e6
28235.00	3.636e6
28236.00	2.811e6
28237.00	2.521e6
28238.00	2.814e6
28239.00	3.289e6
28240.00	3.725e6
28241.00	3.991e6
28242.00	4.035e6
28243.00	3.898e6
28244.00	3.656e6
28245.00	3.416e6
28246.00	3.310e6
28247.00	3.490e6
28248.00	4.463e6
28249.00	6.543e6
28250.00	7.270e6
28251.00	4.876e6
28252.00	2.297e6
28253.00	1.401e6
28254.00	1.271e6
28255.00	1.352e6
28256.00	1.489e6
28257.00	1.657e6
28258.00	1.882e6
28259.00	2.104e6
28260.00	2.190e6
28261.00	2.138e6
28262.00	2.041e6
28263.00	1.935e6
28264.00	1.883e6
28265.00	2.129e6
28266.00	3.424e6
28267.00	4.736e6
28268.00	3.976e6
28269.00	2.498e6
28270.00	2.045e6
28271.00	2.060e6
28272.00	2.024e6
28273.00	1.963e6
28274.00	1.996e6
28275.00	2.157e6
28276.00	2.426e6
28277.00	2.776e6
28278.00	3.194e6
28279.00	3.766e6
28280.00	5.127e6
28281.00	7.185e6
28282.00	8.030e6
28283.00	6.875e6
28284.00	5.257e6
28285.00	4.408e6
28286.00	4.168e6
28287.00	4.079e6
28288.00	3.995e6
28289.00	3.871e6
28290.00	3.679e6
28291.00	3.442e6
28292.00	3.260e6
28293.00	3.346e6
28294.00	3.911e6
28295.00	4.428e6
28296.00	4.243e6
28297.00	3.783e6
28298.00	3.510e6
28299.00	3.332e6
28300.00	3.212e6
28301.00	3.161e6
28302.00	3.187e6
28303.00	3.336e6
28304.00	3.624e6
28305.00	3.897e6
28306.00	4.071e6
28307.00	4.271e6
28308.00	4.528e6
28309.00	4.761e6
28310.00	4.810e6
28311.00	4.539e6
28312.00	4.122e6
28313.00	3.875e6
28314.00	3.864e6
28315.00	3.913e6
28316.00	3.848e6
28317.00	3.661e6
28318.00	3.457e6
28319.00	3.214e6
28320.00	2.861e6
28321.00	2.624e6
28322.00	2.863e6
28323.00	3.481e6
28324.00	3.983e6
28325.00	4.155e6
28326.00	4.051e6
28327.00	3.698e6
28328.00	3.281e6
28329.00	3.011e6
28330.00	2.899e6
28331.00	2.848e6
28332.00	2.849e6
28333.00	3.096e6
28334.00	3.809e6
28335.00	4.739e6
28336.00	5.116e6
28337.00	4.806e6
28338.00	4.340e6
28339.00	3.718e6
28340.00	2.814e6
28341.00	1.882e6
28342.00	1.148e6
28343.00	6.803e5
28344.00	4.462e5
28345.00	3.974e5
28346.00	4.876e5
28347.00	7.637e5
28348.00	1.156e6
28349.00	1.423e6
28350.00	1.522e6
28351.00	1.651e6
28352.00	2.125e6
28353.00	3.066e6
28354.00	4.248e6
28355.00	5.246e6
28356.00	5.771e6
28357.00	5.919e6
28358.00	5.862e6
28359.00	5.572e6
28360.00	4.959e6
28361.00	4.025e6
28362.00	2.949e6
28363.00	2.084e6
28364.00	1.596e6
28365.00	1.360e6
28366.00	1.249e6
28367.00	1.224e6
28368.00	1.275e6
28369.00	1.350e6
28370.00	1.390e6
28371.00	1.452e6
28372.00	1.584e6
28373.00	1.680e6
28374.00	1.698e6
28375.00	1.786e6
28376.00	2.038e6
28377.00	2.384e6
28378.00	2.689e6
28379.00	2.861e6
28380.00	2.885e6
28381.00	2.729e6
28382.00	2.369e6
28383.00	1.925e6
28384.00	1.545e6
28385.00	1.256e6
28386.00	1.041e6
28387.00	8.990e5
28388.00	8.273e5
28389.00	8.251e5
28390.00	9.424e5
28391.00	1.336e6
28392.00	2.141e6
28393.00	3.092e6
28394.00	3.713e6
28395.00	3.897e6
28396.00	3.741e6
28397.00	3.318e6
28398.00	2.744e6
28399.00	2.170e6
28400.00	1.718e6
28401.00	1.419e6
28402.00	1.240e6
28403.00	1.139e6
28404.00	1.083e6
28405.00	1.073e6
28406.00	1.148e6
28407.00	1.387e6
28408.00	1.947e6
28409.00	2.883e6
28410.00	3.682e6
28411.00	3.712e6
28412.00	3.072e6
28413.00	2.224e6
28414.00	1.513e6
28415.00	1.141e6
28416.00	1.091e6
28417.00	1.256e6
28418.00	1.574e6
28419.00	1.954e6
28420.00	2.156e6
28421.00	2.003e6
28422.00	1.686e6
28423.00	1.533e6
28424.00	1.646e6
28425.00	1.956e6
28426.00	2.402e6
28427.00	2.988e6
28428.00	3.721e6
28429.00	4.374e6
28430.00	4.531e6
28431.00	4.062e6
28432.00	3.309e6
28433.00	2.725e6
28434.00	2.462e6
28435.00	2.310e6
28436.00	2.035e6
28437.00	1.630e6
28438.00	1.286e6
28439.00	1.191e6
28440.00	1.371e6
28441.00	1.805e6
28442.00	2.543e6
28443.00	3.461e6
28444.00	4.155e6
28445.00	4.359e6
28446.00	4.184e6
28447.00	3.967e6
28448.00	4.223e6
28449.00	4.852e6
28450.00	4.872e6
28451.00	4.131e6
28452.00	3.432e6
28453.00	3.067e6
28454.00	2.905e6
28455.00	2.866e6
28456.00	2.956e6
28457.00	3.321e6
28458.00	4.133e6
28459.00	5.503e6
28460.00	7.441e6
28461.00	9.543e6
28462.00	1.095e7
28463.00	1.148e7
28464.00	1.097e7
28465.00	8.943e6
28466.00	6.281e6
28467.00	4.186e6
28468.00	2.787e6
28469.00	1.890e6
28470.00	1.336e6
28471.00	1.004e6
28472.00	8.098e5
28473.00	7.097e5
28474.00	6.933e5
28475.00	7.866e5
28476.00	1.010e6
28477.00	1.351e6
28478.00	1.803e6
28479.00	2.257e6
28480.00	2.597e6
28481.00	2.883e6
28482.00	3.136e6
28483.00	3.285e6
28484.00	3.289e6
28485.00	3.109e6
28486.00	2.738e6
28487.00	2.250e6
28488.00	1.781e6
28489.00	1.447e6
28490.00	1.407e6
28491.00	1.735e6
28492.00	1.893e6
28493.00	1.557e6
28494.00	1.241e6
28495.00	1.152e6
28496.00	1.152e6
28497.00	1.239e6
28498.00	1.373e6
28499.00	1.532e6
28500.00	1.727e6
28501.00	1.913e6
28502.00	1.970e6
28503.00	1.844e6
28504.00	1.636e6
28505.00	1.495e6
28506.00	1.474e6
28507.00	1.636e6
28508.00	2.063e6
28509.00	2.365e6
28510.00	2.107e6
28511.00	1.698e6
28512.00	1.661e6
28513.00	1.732e6
28514.00	1.556e6
28515.00	1.380e6
28516.00	1.465e6
28517.00	1.833e6
28518.00	2.526e6
28519.00	3.415e6
28520.00	4.112e6
28521.00	4.199e6
28522.00	3.654e6
28523.00	2.958e6
28524.00	2.528e6
28525.00	2.408e6
28526.00	2.499e6
28527.00	2.674e6
28528.00	2.868e6
28529.00	3.054e6
28530.00	3.157e6
28531.00	3.145e6
28532.00	3.130e6
28533.00	3.301e6
28534.00	3.722e6
28535.00	4.186e6
28536.00	4.319e6
28537.00	3.979e6
28538.00	3.373e6
28539.00	2.783e6
28540.00	2.350e6
28541.00	2.104e6
28542.00	2.060e6
28543.00	2.211e6
28544.00	2.462e6
28545.00	2.569e6
28546.00	2.315e6
28547.00	1.819e6
28548.00	1.395e6
28549.00	1.172e6
28550.00	1.140e6
28551.00	1.258e6
28552.00	1.468e6
28553.00	1.750e6
28554.00	2.093e6
28555.00	2.439e6
28556.00	2.678e6
28557.00	2.706e6
28558.00	2.506e6
28559.00	2.230e6
28560.00	2.198e6
28561.00	2.455e6
28562.00	2.518e6
28563.00	2.069e6
28564.00	1.461e6
28565.00	1.310e6
28566.00	1.587e6
28567.00	1.523e6
28568.00	1.059e6
28569.00	8.013e5
28570.00	7.727e5
28571.00	7.825e5
28572.00	8.383e5
28573.00	9.779e5
28574.00	1.231e6
28575.00	1.564e6
28576.00	1.907e6
28577.00	2.263e6
28578.00	2.738e6
28579.00	3.264e6
28580.00	3.409e6
28581.00	3.005e6
28582.00	2.568e6
28583.00	2.551e6
28584.00	2.697e6
28585.00	2.342e6
28586.00	1.436e6
28587.00	6.837e5
28588.00	3.929e5
28589.00	3.193e5
28590.00	2.949e5
28591.00	2.994e5
28592.00	3.553e5
28593.00	5.073e5
28594.00	8.100e5
28595.00	1.287e6
28596.00	1.830e6
28597.00	2.173e6
28598.00	2.140e6
28599.00	1.893e6
28600.00	1.760e6
28601.00	1.828e6
28602.00	1.931e6
28603.00	1.937e6
28604.00	1.868e6
28605.00	1.820e6
28606.00	1.863e6
28607.00	2.023e6
28608.00	2.352e6
28609.00	3.006e6
28610.00	4.113e6
28611.00	5.415e6
28612.00	6.258e6
28613.00	6.225e6
28614.00	5.563e6
28615.00	4.819e6
28616.00	4.384e6
28617.00	4.420e6
28618.00	4.921e6
28619.00	5.656e6
28620.00	6.295e6
28621.00	6.766e6
28622.00	7.218e6
28623.00	7.653e6
28624.00	7.794e6
28625.00	7.335e6
28626.00	6.412e6
28627.00	5.533e6
28628.00	4.968e6
28629.00	4.687e6
28630.00	4.648e6
28631.00	4.794e6
28632.00	4.925e6
28633.00	4.817e6
28634.00	4.510e6
28635.00	4.248e6
28636.00	4.166e6
28637.00	4.225e6
28638.00	4.307e6
28639.00	4.254e6
28640.00	4.002e6
28641.00	3.673e6
28642.00	3.522e6
28643.00	3.904e6
28644.00	4.724e6
28645.00	5.158e6
28646.00	5.024e6
28647.00	4.978e6
28648.00	4.957e6
28649.00	4.401e6
28650.00	3.371e6
28651.00	2.415e6
28652.00	1.901e6
28653.00	1.825e6
28654.00	1.987e6
28655.00	2.160e6
28656.00	2.204e6
28657.00	2.139e6
28658.00	2.099e6
28659.00	2.179e6
28660.00	2.296e6
28661.00	2.302e6
28662.00	2.125e6
28663.00	1.798e6
28664.00	1.432e6
28665.00	1.167e6
28666.00	1.110e6
28667.00	1.353e6
28668.00	2.033e6
28669.00	3.178e6
28670.00	4.390e6
28671.00	5.092e6
28672.00	5.123e6
28673.00	4.716e6
28674.00	4.205e6
28675.00	3.830e6
28676.00	3.616e6
28677.00	3.494e6
28678.00	3.355e6
28679.00	3.147e6
28680.00	2.904e6
28681.00	2.512e6
28682.00	1.888e6
28683.00	1.242e6
28684.00	8.129e5
28685.00	6.134e5
28686.00	5.450e5
28687.00	5.506e5
28688.00	6.508e5
28689.00	9.423e5
28690.00	1.490e6
28691.00	2.175e6
28692.00	2.799e6
28693.00	3.414e6
28694.00	4.341e6
28695.00	5.424e6
28696.00	5.401e6
28697.00	3.812e6
28698.00	2.168e6
28699.00	1.394e6
28700.00	1.080e6
28701.00	8.836e5
28702.00	7.345e5
28703.00	6.232e5
28704.00	5.407e5
28705.00	4.739e5
28706.00	4.320e5
28707.00	4.397e5
28708.00	5.225e5
28709.00	7.274e5
28710.00	1.178e6
28711.00	2.196e6
28712.00	4.005e6
28713.00	5.826e6
28714.00	6.456e6
28715.00	5.988e6
28716.00	5.249e6
28717.00	4.489e6
28718.00	3.662e6
28719.00	2.825e6
28720.00	2.103e6
28721.00	1.594e6
28722.00	1.287e6
28723.00	1.116e6
28724.00	1.025e6
28725.00	9.888e5
28726.00	9.856e5
28727.00	1.012e6
28728.00	1.229e6
28729.00	1.942e6
28730.00	2.822e6
28731.00	3.333e6
28732.00	3.862e6
28733.00	4.605e6
28734.00	5.008e6
28735.00	4.785e6
28736.00	4.126e6
28737.00	3.331e6
28738.00	2.664e6
28739.00	2.283e6
28740.00	2.089e6
28741.00	1.864e6
28742.00	1.515e6
28743.00	1.105e6
28744.00	7.545e5
28745.00	5.352e5
28746.00	4.396e5
28747.00	4.600e5
28748.00	7.733e5
28749.00	2.070e6
28750.00	4.330e6
28751.00	5.285e6
28752.00	4.051e6
28753.00	2.812e6
28754.00	2.402e6
28755.00	2.091e6
28756.00	1.698e6
28757.00	1.519e6
28758.00	1.570e6
28759.00	1.358e6
28760.00	1.024e6
28761.00	9.821e5
28762.00	1.063e6
28763.00	1.049e6
28764.00	9.768e5
28765.00	1.037e6
28766.00	1.127e6
28767.00	9.373e5
28768.00	6.596e5
28769.00	5.924e5
28770.00	6.595e5
28771.00	8.734e5
28772.00	1.289e6
28773.00	1.712e6
28774.00	1.951e6
28775.00	1.919e6
28776.00	1.686e6
28777.00	1.486e6
28778.00	1.489e6
28779.00	1.744e6
28780.00	2.020e6
28781.00	1.880e6
28782.00	1.337e6
28783.00	8.508e5
28784.00	5.999e5
28785.00	4.762e5
28786.00	4.416e5
28787.00	4.849e5
28788.00	5.859e5
28789.00	7.373e5
28790.00	9.139e5
28791.00	1.085e6
28792.00	1.247e6
28793.00	1.444e6
28794.00	1.754e6
28795.00	2.243e6
28796.00	2.972e6
28797.00	3.940e6
28798.00	4.975e6
28799.00	5.723e6
28800.00	5.832e6
28801.00	5.215e6
28802.00	4.247e6
28803.00	3.507e6
28804.00	3.011e6
28805.00	2.255e6
28806.00	1.330e6
28807.00	7.531e5
28808.00	5.424e5
28809.00	4.711e5
28810.00	4.561e5
28811.00	4.775e5
28812.00	5.454e5
28813.00	6.904e5
28814.00	9.567e5
28815.00	1.410e6
28816.00	2.132e6
28817.00	3.158e6
28818.00	4.389e6
28819.00	5.666e6
28820.00	6.559e6
28821.00	6.390e6
28822.00	5.244e6
28823.00	3.956e6
28824.00	3.049e6
28825.00	2.547e6
28826.00	2.291e6
28827.00	2.097e6
28828.00	1.868e6
28829.00	1.611e6
28830.00	1.344e6
28831.00	1.108e6
28832.00	1.043e6
28833.00	1.327e6
28834.00	1.803e6
28835.00	1.933e6
28836.00	1.616e6
28837.00	1.343e6
28838.00	1.345e6
28839.00	1.380e6
28840.00	1.316e6
28841.00	1.324e6
28842.00	1.550e6
28843.00	2.011e6
28844.00	2.688e6
28845.00	3.536e6
28846.00	4.439e6
28847.00	5.283e6
28848.00	6.137e6
28849.00	7.167e6
28850.00	8.181e6
28851.00	8.494e6
28852.00	7.757e6
28853.00	6.399e6
28854.00	4.934e6
28855.00	3.742e6
28856.00	3.136e6
28857.00	2.983e6
28858.00	2.843e6
28859.00	2.493e6
28860.00	1.976e6
28861.00	1.442e6
28862.00	1.029e6
28863.00	8.024e5
28864.00	7.740e5
28865.00	9.428e5
28866.00	1.310e6
28867.00	2.069e6
28868.00	3.266e6
28869.00	4.093e6
28870.00	4.160e6
28871.00	4.094e6
28872.00	4.036e6
28873.00	3.793e6
28874.00	3.472e6
28875.00	3.221e6
28876.00	3.084e6
28877.00	2.975e6
28878.00	2.866e6
28879.00	2.987e6
28880.00	3.630e6
28881.00	4.568e6
28882.00	5.084e6
28883.00	4.815e6
28884.00	4.107e6
28885.00	3.495e6
28886.00	3.246e6
28887.00	3.371e6
28888.00	3.698e6
28889.00	3.919e6
28890.00	3.823e6
28891.00	3.395e6
28892.00	2.794e6
28893.00	2.323e6
28894.00	2.160e6
28895.00	2.150e6
28896.00	2.003e6
28897.00	1.642e6
28898.00	1.224e6
28899.00	8.879e5
28900.00	6.640e5
28901.00	5.377e5
28902.00	5.065e5
28903.00	6.003e5
28904.00	8.838e5
28905.00	1.451e6
28906.00	2.442e6
28907.00	4.017e6
28908.00	5.891e6
28909.00	7.318e6
28910.00	7.805e6
28911.00	7.245e6
28912.00	6.046e6
28913.00	4.917e6
28914.00	4.101e6
28915.00	3.470e6
28916.00	3.004e6
28917.00	2.767e6
28918.00	2.717e6
28919.00	2.694e6
28920.00	2.558e6
28921.00	2.358e6
28922.00	2.317e6
28923.00	2.683e6
28924.00	3.371e6
28925.00	3.725e6
28926.00	3.741e6
28927.00	4.213e6
28928.00	4.846e6
28929.00	4.914e6
28930.00	4.596e6
28931.00	4.215e6
28932.00	3.794e6
28933.00	3.358e6
28934.00	2.981e6
28935.00	2.805e6
28936.00	2.886e6
28937.00	2.683e6
28938.00	1.943e6
28939.00	1.311e6
28940.00	1.101e6
28941.00	1.097e6
28942.00	1.173e6
28943.00	1.338e6
28944.00	1.661e6
28945.00	2.124e6
28946.00	2.627e6
28947.00	3.193e6
28948.00	3.793e6
28949.00	4.173e6
28950.00	4.173e6
28951.00	3.927e6
28952.00	3.645e6
28953.00	3.390e6
28954.00	3.151e6
28955.00	2.966e6
28956.00	2.870e6
28957.00	2.894e6
28958.00	3.015e6
28959.00	3.120e6
28960.00	3.177e6
28961.00	3.257e6
28962.00	3.417e6
28963.00	3.690e6
28964.00	4.037e6
28965.00	4.309e6
28966.00	4.444e6
28967.00	4.516e6
28968.00	4.481e6
28969.00	4.165e6
28970.00	3.570e6
28971.00	2.946e6
28972.00	2.483e6
28973.00	2.152e6
28974.00	1.943e6
28975.00	1.923e6
28976.00	1.917e6
28977.00	1.782e6
28978.00	1.705e6
28979.00	1.684e6
28980.00	1.574e6
28981.00	1.418e6
28982.00	1.319e6
28983.00	1.342e6
28984.00	1.523e6
28985.00	1.882e6
28986.00	2.361e6
28987.00	2.928e6
28988.00	3.480e6
28989.00	3.787e6
28990.00	3.837e6
28991.00	3.708e6
28992.00	3.412e6
28993.00	3.072e6
28994.00	2.810e6
28995.00	2.684e6
28996.00	2.743e6
28997.00	2.960e6
28998.00	3.183e6
28999.00	3.218e6
29000.00	2.988e6
29001.00	2.588e6
29002.00	2.171e6
29003.00	1.848e6
29004.00	1.668e6
29005.00	1.634e6
29006.00	1.746e6
29007.00	1.992e6
29008.00	2.264e6
29009.00	2.477e6
29010.00	2.718e6
29011.00	3.057e6
29012.00	3.416e6
29013.00	3.572e6
29014.00	3.320e6
29015.00	2.732e6
29016.00	2.132e6
29017.00	1.803e6
29018.00	1.826e6
29019.00	2.147e6
29020.00	2.624e6
29021.00	3.075e6
29022.00	3.364e6
29023.00	3.495e6
29024.00	3.515e6
29025.00	3.402e6
29026.00	3.136e6
29027.00	2.749e6
29028.00	2.316e6
29029.00	1.948e6
29030.00	1.743e6
29031.00	1.783e6
29032.00	2.117e6
29033.00	2.437e6
29034.00	2.273e6
29035.00	1.759e6
29036.00	1.384e6
29037.00	1.304e6
29038.00	1.599e6
29039.00	2.378e6
29040.00	3.151e6
29041.00	3.156e6
29042.00	2.491e6
29043.00	1.869e6
29044.00	1.679e6
29045.00	1.849e6
29046.00	2.171e6
29047.00	2.503e6
29048.00	2.788e6
29049.00	3.038e6
29050.00	3.299e6
29051.00	3.626e6
29052.00	4.035e6
29053.00	4.441e6
29054.00	4.684e6
29055.00	4.652e6
29056.00	4.360e6
29057.00	3.994e6
29058.00	3.821e6
29059.00	3.912e6
29060.00	3.985e6
29061.00	3.656e6
29062.00	2.944e6
29063.00	2.288e6
29064.00	1.925e6
29065.00	1.756e6
29066.00	1.658e6
29067.00	1.585e6
29068.00	1.543e6
29069.00	1.584e6
29070.00	1.803e6
29071.00	2.317e6
29072.00	3.180e6
29073.00	4.292e6
29074.00	5.245e6
29075.00	5.745e6
29076.00	5.967e6
29077.00	5.894e6
29078.00	5.479e6
29079.00	5.062e6
29080.00	4.892e6
29081.00	4.921e6
29082.00	5.000e6
29083.00	4.963e6
29084.00	4.694e6
29085.00	4.186e6
29086.00	3.514e6
29087.00	2.823e6
29088.00	2.299e6
29089.00	2.008e6
29090.00	1.759e6
29091.00	1.458e6
29092.00	1.339e6
29093.00	1.511e6
29094.00	1.890e6
29095.00	2.459e6
29096.00	3.128e6
29097.00	3.418e6
29098.00	3.000e6
29099.00	2.364e6
29100.00	2.063e6
29101.00	2.126e6
29102.00	2.462e6
29103.00	3.019e6
29104.00	3.716e6
29105.00	4.410e6
29106.00	4.923e6
29107.00	5.101e6
29108.00	4.882e6
29109.00	4.364e6
29110.00	3.788e6
29111.00	3.410e6
29112.00	3.382e6
29113.00	3.903e6
29114.00	4.845e6
29115.00	4.983e6
29116.00	3.821e6
29117.00	2.708e6
29118.00	2.335e6
29119.00	2.231e6
29120.00	2.107e6
29121.00	1.969e6
29122.00	1.912e6
29123.00	2.021e6
29124.00	2.349e6
29125.00	2.925e6
29126.00	3.748e6
29127.00	4.820e6
29128.00	6.146e6
29129.00	7.606e6
29130.00	8.786e6
29131.00	9.387e6
29132.00	9.618e6
29133.00	9.597e6
29134.00	8.939e6
29135.00	7.377e6
29136.00	5.442e6
29137.00	3.899e6
29138.00	2.956e6
29139.00	2.452e6
29140.00	2.196e6
29141.00	2.081e6
29142.00	2.066e6
29143.00	2.145e6
29144.00	2.325e6
29145.00	2.605e6
29146.00	2.972e6
29147.00	3.419e6
29148.00	3.911e6
29149.00	4.483e6
29150.00	5.247e6
29151.00	5.861e6
29152.00	5.694e6
29153.00	4.869e6
29154.00	3.985e6
29155.00	3.357e6
29156.00	3.036e6
29157.00	2.711e6
29158.00	2.232e6
29159.00	1.961e6
29160.00	1.947e6
29161.00	1.942e6
29162.00	1.870e6
29163.00	1.778e6
29164.00	1.759e6
29165.00	1.871e6
29166.00	2.111e6
29167.00	2.471e6
29168.00	2.962e6
29169.00	3.476e6
29170.00	3.833e6
29171.00	4.158e6
29172.00	4.683e6
29173.00	5.078e6
29174.00	4.929e6
29175.00	4.514e6
29176.00	4.160e6
29177.00	3.831e6
29178.00	3.512e6
29179.00	3.293e6
29180.00	3.337e6
29181.00	3.866e6
29182.00	4.662e6
29183.00	4.852e6
29184.00	4.181e6
29185.00	3.442e6
29186.00	3.117e6
29187.00	3.040e6
29188.00	3.063e6
29189.00	3.236e6
29190.00	3.703e6
29191.00	4.425e6
29192.00	5.062e6
29193.00	5.420e6
29194.00	5.617e6
29195.00	5.716e6
29196.00	5.668e6
29197.00	5.494e6
29198.00	5.297e6
29199.00	5.243e6
29200.00	5.564e6
29201.00	6.274e6
29202.00	6.820e6
29203.00	6.637e6
29204.00	5.901e6
29205.00	5.126e6
29206.00	4.560e6
29207.00	4.297e6
29208.00	4.293e6
29209.00	4.261e6
29210.00	4.039e6
29211.00	3.757e6
29212.00	3.459e6
29213.00	3.014e6
29214.00	2.460e6
29215.00	2.015e6
29216.00	1.833e6
29217.00	1.921e6
29218.00	2.148e6
29219.00	2.402e6
29220.00	2.667e6
29221.00	2.875e6
29222.00	2.984e6
29223.00	3.090e6
29224.00	3.295e6
29225.00	3.615e6
29226.00	4.034e6
29227.00	4.503e6
29228.00	4.904e6
29229.00	5.099e6
29230.00	4.965e6
29231.00	4.428e6
29232.00	3.678e6
29233.00	3.056e6
29234.00	2.611e6
29235.00	2.257e6
29236.00	2.061e6
29237.00	2.063e6
29238.00	2.190e6
29239.00	2.334e6
29240.00	2.414e6
29241.00	2.441e6
29242.00	2.485e6
29243.00	2.592e6
29244.00	2.787e6
29245.00	3.073e6
29246.00	3.467e6
29247.00	4.006e6
29248.00	4.552e6
29249.00	4.894e6
29250.00	5.006e6
29251.00	4.959e6
29252.00	4.784e6
29253.00	4.500e6
29254.00	4.134e6
29255.00	3.690e6
29256.00	3.198e6
29257.00	2.746e6
29258.00	2.385e6
29259.00	2.120e6
29260.00	1.950e6
29261.00	1.889e6
29262.00	1.928e6
29263.00	1.986e6
29264.00	2.023e6
29265.00	2.101e6
29266.00	2.210e6
29267.00	2.260e6
29268.00	2.213e6
29269.00	2.113e6
29270.00	2.026e6
29271.00	2.002e6
29272.00	2.082e6
29273.00	2.308e6
29274.00	2.715e6
29275.00	3.307e6
29276.00	3.992e6
29277.00	4.375e6
29278.00	4.035e6
29279.00	3.352e6
29280.00	3.033e6
29281.00	3.140e6
29282.00	3.435e6
29283.00	3.784e6
29284.00	4.031e6
29285.00	4.086e6
29286.00	4.026e6
29287.00	3.876e6
29288.00	3.535e6
29289.00	3.008e6
29290.00	2.443e6
29291.00	1.966e6
29292.00	1.637e6
29293.00	1.474e6
29294.00	1.476e6
29295.00	1.609e6
29296.00	1.821e6
29297.00	2.100e6
29298.00	2.489e6
29299.00	3.012e6
29300.00	3.641e6
29301.00	4.255e6
29302.00	4.478e6
29303.00	4.021e6
29304.00	3.259e6
29305.00	2.721e6
29306.00	2.442e6
29307.00	2.213e6
29308.00	1.936e6
29309.00	1.642e6
29310.00	1.402e6
29311.00	1.289e6
29312.00	1.388e6
29313.00	1.720e6
29314.00	2.058e6
29315.00	2.167e6
29316.00	2.168e6
29317.00	2.271e6
29318.00	2.460e6
29319.00	2.638e6
29320.00	2.780e6
29321.00	2.906e6
29322.00	2.993e6
29323.00	2.894e6
29324.00	2.508e6
29325.00	1.988e6
29326.00	1.556e6
29327.00	1.314e6
29328.00	1.284e6
29329.00	1.507e6
29330.00	2.012e6
29331.00	2.628e6
29332.00	3.021e6
29333.00	2.917e6
29334.00	2.380e6
29335.00	1.821e6
29336.00	1.478e6
29337.00	1.357e6
29338.00	1.437e6
29339.00	1.668e6
29340.00	1.973e6
29341.00	2.282e6
29342.00	2.668e6
29343.00	3.030e6
29344.00	2.952e6
29345.00	2.639e6
29346.00	2.646e6
29347.00	2.629e6
29348.00	2.288e6
29349.00	2.072e6
29350.00	1.966e6
29351.00	1.677e6
29352.00	1.386e6
29353.00	1.240e6
29354.00	1.161e6
29355.00	1.111e6
29356.00	1.111e6
29357.00	1.194e6
29358.00	1.389e6
29359.00	1.719e6
29360.00	2.176e6
29361.00	2.658e6
29362.00	3.156e6
29363.00	3.706e6
29364.00	3.934e6
29365.00	3.716e6
29366.00	3.577e6
29367.00	3.642e6
29368.00	3.568e6
29369.00	3.203e6
29370.00	2.664e6
29371.00	2.189e6
29372.00	1.952e6
29373.00	1.963e6
29374.00	2.158e6
29375.00	2.470e6
29376.00	2.765e6
29377.00	2.897e6
29378.00	2.889e6
29379.00	2.802e6
29380.00	2.591e6
29381.00	2.301e6
29382.00	2.114e6
29383.00	2.217e6
29384.00	2.736e6
29385.00	3.651e6
29386.00	4.535e6
29387.00	4.718e6
29388.00	4.127e6
29389.00	3.333e6
29390.00	2.722e6
29391.00	2.220e6
29392.00	1.774e6
29393.00	1.497e6
29394.00	1.367e6
29395.00	1.306e6
29396.00	1.308e6
29397.00	1.376e6
29398.00	1.504e6
29399.00	1.717e6
29400.00	2.165e6
29401.00	3.091e6
29402.00	4.071e6
29403.00	4.081e6
29404.00	3.223e6
29405.00	2.645e6
29406.00	2.556e6
29407.00	2.421e6
29408.00	2.327e6
29409.00	2.371e6
29410.00	2.257e6
29411.00	1.941e6
29412.00	1.588e6
29413.00	1.321e6
29414.00	1.184e6
29415.00	1.174e6
29416.00	1.266e6
29417.00	1.471e6
29418.00	2.043e6
29419.00	3.021e6
29420.00	3.613e6
29421.00	3.173e6
29422.00	2.223e6
29423.00	1.573e6
29424.00	1.313e6
29425.00	1.187e6
29426.00	1.136e6
29427.00	1.208e6
29428.00	1.409e6
29429.00	1.711e6
29430.00	2.105e6
29431.00	2.639e6
29432.00	3.401e6
29433.00	4.100e6
29434.00	4.232e6
29435.00	4.113e6
29436.00	4.362e6
29437.00	4.525e6
29438.00	3.760e6
29439.00	2.450e6
29440.00	1.554e6
29441.00	1.203e6
29442.00	1.048e6
29443.00	9.074e5
29444.00	7.921e5
29445.00	7.846e5
29446.00	9.345e5
29447.00	1.253e6
29448.00	1.727e6
29449.00	2.259e6
29450.00	2.628e6
29451.00	2.668e6
29452.00	2.561e6
29453.00	2.485e6
29454.00	2.126e6
29455.00	1.400e6
29456.00	8.361e5
29457.00	6.529e5
29458.00	6.428e5
29459.00	6.725e5
29460.00	7.087e5
29461.00	7.480e5
29462.00	8.056e5
29463.00	9.153e5
29464.00	1.132e6
29465.00	1.551e6
29466.00	2.291e6
29467.00	3.308e6
29468.00	4.226e6
29469.00	4.508e6
29470.00	3.987e6
29471.00	3.070e6
29472.00	2.273e6
29473.00	1.769e6
29474.00	1.455e6
29475.00	1.244e6
29476.00	1.116e6
29477.00	1.033e6
29478.00	9.800e5
29479.00	9.901e5
29480.00	1.086e6
29481.00	1.256e6
29482.00	1.463e6
29483.00	1.662e6
29484.00	1.872e6
29485.00	2.275e6
29486.00	3.034e6
29487.00	3.904e6
29488.00	4.376e6
29489.00	4.262e6
29490.00	3.766e6
29491.00	3.154e6
29492.00	2.648e6
29493.00	2.373e6
29494.00	2.297e6
29495.00	2.233e6
29496.00	1.965e6
29497.00	1.483e6
29498.00	9.934e5
29499.00	6.612e5
29500.00	4.644e5
29501.00	3.374e5
29502.00	2.726e5
29503.00	2.604e5
29504.00	2.907e5
29505.00	3.725e5
29506.00	5.227e5
29507.00	7.695e5
29508.00	1.165e6
29509.00	1.764e6
29510.00	2.593e6
29511.00	3.758e6
29512.00	5.465e6
29513.00	6.996e6
29514.00	6.748e6
29515.00	4.909e6
29516.00	3.259e6
29517.00	2.335e6
29518.00	1.716e6
29519.00	1.319e6
29520.00	1.170e6
29521.00	1.180e6
29522.00	1.257e6
29523.00	1.358e6
29524.00	1.459e6
29525.00	1.553e6
29526.00	1.670e6
29527.00	2.026e6
29528.00	2.728e6
29529.00	3.192e6
29530.00	3.044e6
29531.00	2.789e6
29532.00	2.918e6
29533.00	3.603e6
29534.00	4.250e6
29535.00	3.923e6
29536.00	2.932e6
29537.00	2.233e6
29538.00	2.081e6
29539.00	2.112e6
29540.00	1.891e6
29541.00	1.491e6
29542.00	1.233e6
29543.00	1.090e6
29544.00	9.516e5
29545.00	8.564e5
29546.00	8.212e5
29547.00	8.283e5
29548.00	8.893e5
29549.00	1.034e6
29550.00	1.306e6
29551.00	1.803e6
29552.00	2.660e6
29553.00	3.667e6
29554.00	4.128e6
29555.00	3.811e6
29556.00	3.363e6
29557.00	3.263e6
29558.00	3.324e6
29559.00	3.306e6
29560.00	3.177e6
29561.00	2.893e6
29562.00	2.482e6
29563.00	2.098e6
29564.00	1.850e6
29565.00	1.813e6
29566.00	2.083e6
29567.00	2.587e6
29568.00	2.907e6
29569.00	2.734e6
29570.00	2.277e6
29571.00	1.843e6
29572.00	1.506e6
29573.00	1.263e6
29574.00	1.130e6
29575.00	1.132e6
29576.00	1.307e6
29577.00	1.797e6
29578.00	2.876e6
29579.00	4.396e6
29580.00	5.565e6
29581.00	5.730e6
29582.00	4.971e6
29583.00	3.924e6
29584.00	3.093e6
29585.00	2.546e6
29586.00	2.201e6
29587.00	1.979e6
29588.00	1.822e6
29589.00	1.715e6
29590.00	1.682e6
29591.00	1.791e6
29592.00	2.160e6
29593.00	2.890e6
29594.00	3.731e6
29595.00	3.956e6
29596.00	3.300e6
29597.00	2.454e6
29598.00	1.947e6
29599.00	1.667e6
29600.00	1.431e6
29601.00	1.211e6
29602.00	1.085e6
29603.00	1.161e6
29604.00	1.419e6
29605.00	1.915e6
29606.00	2.991e6
29607.00	4.579e6
29608.00	5.811e6
29609.00	5.999e6
29610.00	5.332e6
29611.00	4.400e6
29612.00	3.559e6
29613.00	2.880e6
29614.00	2.367e6
29615.00	2.024e6
29616.00	1.833e6
29617.00	1.746e6
29618.00	1.875e6
29619.00	2.367e6
29620.00	2.890e6
29621.00	2.897e6
29622.00	2.449e6
29623.00	2.094e6
29624.00	2.038e6
29625.00	2.066e6
29626.00	2.030e6
29627.00	1.944e6
29628.00	1.862e6
29629.00	1.831e6
29630.00	1.879e6
29631.00	2.013e6
29632.00	2.275e6
29633.00	2.792e6
29634.00	3.420e6
29635.00	3.755e6
29636.00	3.739e6
29637.00	3.513e6
29638.00	3.153e6
29639.00	2.744e6
29640.00	2.355e6
29641.00	2.065e6
29642.00	1.902e6
29643.00	1.782e6
29644.00	1.603e6
29645.00	1.411e6
29646.00	1.327e6
29647.00	1.458e6
29648.00	1.600e6
29649.00	1.425e6
29650.00	1.186e6
29651.00	1.232e6
29652.00	1.487e6
29653.00	1.892e6
29654.00	2.558e6
29655.00	3.664e6
29656.00	5.195e6
29657.00	6.426e6
29658.00	6.341e6
29659.00	5.055e6
29660.00	3.586e6
29661.00	2.486e6
29662.00	1.796e6
29663.00	1.439e6
29664.00	1.288e6
29665.00	1.255e6
29666.00	1.301e6
29667.00	1.407e6
29668.00	1.618e6
29669.00	2.079e6
29670.00	3.016e6
29671.00	4.571e6
29672.00	5.950e6
29673.00	5.905e6
29674.00	4.724e6
29675.00	3.582e6
29676.00	2.977e6
29677.00	2.822e6
29678.00	2.875e6
29679.00	2.973e6
29680.00	3.051e6
29681.00	3.044e6
29682.00	2.897e6
29683.00	2.755e6
29684.00	2.988e6
29685.00	3.691e6
29686.00	4.117e6
29687.00	3.790e6
29688.00	3.465e6
29689.00	3.584e6
29690.00	3.596e6
29691.00	3.169e6
29692.00	2.670e6
29693.00	2.495e6
29694.00	2.647e6
29695.00	2.975e6
29696.00	3.394e6
29697.00	3.898e6
29698.00	4.549e6
29699.00	5.526e6
29700.00	6.750e6
29701.00	7.395e6
29702.00	7.078e6
29703.00	6.595e6
29704.00	5.949e6
29705.00	4.858e6
29706.00	4.161e6
29707.00	3.934e6
29708.00	3.576e6
29709.00	3.047e6
29710.00	2.555e6
29711.00	2.284e6
29712.00	2.291e6
29713.00	2.551e6
29714.00	3.145e6
29715.00	4.117e6
29716.00	4.624e6
29717.00	3.921e6
29718.00	2.906e6
29719.00	2.579e6
29720.00	2.926e6
29721.00	3.391e6
29722.00	3.497e6
29723.00	3.482e6
29724.00	3.673e6
29725.00	4.011e6
29726.00	4.378e6
29727.00	4.686e6
29728.00	4.820e6
29729.00	4.632e6
29730.00	4.065e6
29731.00	3.232e6
29732.00	2.384e6
29733.00	1.729e6
29734.00	1.302e6
29735.00	1.039e6
29736.00	8.742e5
29737.00	7.765e5
29738.00	7.390e5
29739.00	7.890e5
29740.00	9.867e5
29741.00	1.392e6
29742.00	2.004e6
29743.00	2.725e6
29744.00	3.262e6
29745.00	3.258e6
29746.00	2.879e6
29747.00	2.658e6
29748.00	2.763e6
29749.00	3.064e6
29750.00	3.452e6
29751.00	3.809e6
29752.00	4.012e6
29753.00	4.026e6
29754.00	3.904e6
29755.00	3.757e6
29756.00	3.845e6
29757.00	4.416e6
29758.00	5.126e6
29759.00	5.373e6
29760.00	5.216e6
29761.00	4.882e6
29762.00	4.243e6
29763.00	3.290e6
29764.00	2.386e6
29765.00	1.821e6
29766.00	1.443e6
29767.00	1.122e6
29768.00	9.904e5
29769.00	1.100e6
29770.00	1.411e6
29771.00	1.916e6
29772.00	2.603e6
29773.00	3.452e6
29774.00	4.463e6
29775.00	5.662e6
29776.00	7.038e6
29777.00	8.359e6
29778.00	9.054e6
29779.00	8.690e6
29780.00	7.503e6
29781.00	6.014e6
29782.00	4.578e6
29783.00	3.385e6
29784.00	2.515e6
29785.00	1.955e6
29786.00	1.644e6
29787.00	1.573e6
29788.00	1.766e6
29789.00	2.031e6
29790.00	2.243e6
29791.00	2.689e6
29792.00	3.366e6
29793.00	3.957e6
29794.00	4.388e6
29795.00	4.532e6
29796.00	4.251e6
29797.00	3.720e6
29798.00	3.268e6
29799.00	3.054e6
29800.00	2.933e6
29801.00	2.719e6
29802.00	2.444e6
29803.00	2.203e6
29804.00	1.973e6
29805.00	1.737e6
29806.00	1.559e6
29807.00	1.476e6
29808.00	1.464e6
29809.00	1.502e6
29810.00	1.603e6
29811.00	1.791e6
29812.00	2.047e6
29813.00	2.246e6
29814.00	2.253e6
29815.00	2.086e6
29816.00	1.903e6
29817.00	1.883e6
29818.00	2.030e6
29819.00	2.304e6
29820.00	2.826e6
29821.00	3.512e6
29822.00	4.026e6
29823.00	4.151e6
29824.00	3.942e6
29825.00	3.617e6
29826.00	3.356e6
29827.00	3.226e6
29828.00	3.221e6
29829.00	3.322e6
29830.00	3.561e6
29831.00	4.024e6
29832.00	4.550e6
29833.00	4.629e6
29834.00	4.053e6
29835.00	3.220e6
29836.00	2.635e6
29837.00	2.523e6
29838.00	2.692e6
29839.00	2.915e6
29840.00	3.230e6
29841.00	3.526e6
29842.00	3.588e6
29843.00	3.423e6
29844.00	3.151e6
29845.00	2.840e6
29846.00	2.515e6
29847.00	2.339e6
29848.00	2.775e6
29849.00	4.096e6
29850.00	5.294e6
29851.00	4.910e6
29852.00	3.192e6
29853.00	1.625e6
29854.00	9.535e5
29855.00	9.011e5
29856.00	1.101e6
29857.00	1.461e6
29858.00	1.977e6
29859.00	2.595e6
29860.00	3.221e6
29861.00	3.847e6
29862.00	4.621e6
29863.00	5.702e6
29864.00	6.817e6
29865.00	7.317e6
29866.00	6.909e6
29867.00	5.816e6
29868.00	4.468e6
29869.00	3.258e6
29870.00	2.368e6
29871.00	1.796e6
29872.00	1.496e6
29873.00	1.451e6
29874.00	1.662e6
29875.00	2.111e6
29876.00	2.705e6
29877.00	3.302e6
29878.00	3.921e6
29879.00	4.899e6
29880.00	5.925e6
29881.00	5.939e6
29882.00	5.017e6
29883.00	4.065e6
29884.00	3.398e6
29885.00	3.083e6
29886.00	3.261e6
29887.00	3.955e6
29888.00	4.914e6
29889.00	5.588e6
29890.00	5.500e6
29891.00	4.658e6
29892.00	3.524e6
29893.00	2.677e6
29894.00	2.419e6
29895.00	2.767e6
29896.00	3.680e6
29897.00	4.917e6
29898.00	6.089e6
29899.00	7.048e6
29900.00	7.597e6
29901.00	7.330e6
29902.00	6.252e6
29903.00	4.864e6
29904.00	3.656e6
29905.00	2.869e6
29906.00	2.481e6
29907.00	2.300e6
29908.00	2.218e6
29909.00	2.197e6
29910.00	2.212e6
29911.00	2.433e6
29912.00	3.038e6
29913.00	3.927e6
29914.00	4.809e6
29915.00	5.587e6
29916.00	6.507e6
29917.00	7.719e6
29918.00	8.971e6
29919.00	9.879e6
29920.00	1.009e7
29921.00	9.152e6
29922.00	7.019e6
29923.00	4.650e6
29924.00	3.011e6
29925.00	2.147e6
29926.00	1.601e6
29927.00	1.167e6
29928.00	9.424e5
29929.00	9.019e5
29930.00	8.798e5
29931.00	8.735e5
29932.00	9.644e5
29933.00	1.201e6
29934.00	1.677e6
29935.00	2.568e6
29936.00	4.139e6
29937.00	6.684e6
29938.00	1.023e7
29939.00	1.394e7
29940.00	1.608e7
29941.00	1.561e7
29942.00	1.316e7
29943.00	1.008e7
29944.00	7.257e6
29945.00	5.064e6
29946.00	3.569e6
29947.00	2.638e6
29948.00	2.067e6
29949.00	1.730e6
29950.00	1.595e6
29951.00	1.688e6
29952.00	2.078e6
29953.00	2.847e6
29954.00	4.081e6
29955.00	5.891e6
29956.00	8.307e6
29957.00	1.107e7
29958.00	1.349e7
29959.00	1.464e7
29960.00	1.399e7
29961.00	1.187e7
29962.00	9.148e6
29963.00	6.642e6
29964.00	4.761e6
29965.00	3.472e6
29966.00	2.605e6
29967.00	2.029e6
29968.00	1.676e6
29969.00	1.506e6
29970.00	1.492e6
29971.00	1.628e6
29972.00	1.923e6
29973.00	2.516e6
29974.00	3.533e6
29975.00	4.329e6
29976.00	4.340e6
29977.00	4.471e6
29978.00	5.613e6
29979.00	7.391e6
29980.00	8.960e6
29981.00	9.674e6
29982.00	9.415e6
29983.00	8.517e6
29984.00	7.231e6
29985.00	5.896e6
29986.00	5.022e6
29987.00	4.621e6
29988.00	4.385e6
29989.00	4.238e6
29990.00	4.424e6
29991.00	5.059e6
29992.00	5.466e6
29993.00	5.319e6
29994.00	5.329e6
29995.00	5.748e6
29996.00	6.245e6
29997.00	6.650e6
29998.00	6.938e6
29999.00	7.164e6
[truncated: 4,000 more rows]
