# Supplementary material for: A simple method for developing lysine targeted covalent protein reagents
Source: Nat Commun. 2023 Dec 1;14:7933. doi: 10.1038/s41467-023-42632-5 (PMC10692228; doi:10.1038/s41467-023-42632-5)
Supplement: Supplementary file 4 — Source data [file 41467_2023_42632_MOESM4_ESM.zip › Source Data/Figure 3/Panel A/Pep5_200uMON4C.txt]

28000.00	3.364e2
28001.00	1.020e3
28002.00	3.089e3
28003.00	9.362e3
28004.00	2.836e4
28005.00	8.595e4
28006.00	2.215e5
28007.00	2.615e5
28008.00	8.401e4
28009.00	3.113e4
28010.00	1.567e4
28011.00	7.348e3
28012.00	1.988e4
28013.00	5.876e4
28014.00	1.701e5
28015.00	3.738e5
28016.00	3.573e5
28017.00	3.889e5
28018.00	5.323e4
28019.00	3.572e4
28020.00	2.634e6
28021.00	2.826e6
28022.00	2.905e6
28023.00	2.827e6
28024.00	2.897e6
28025.00	3.160e6
28026.00	3.319e6
28027.00	3.217e6
28028.00	2.926e6
28029.00	2.552e6
28030.00	2.138e6
28031.00	1.742e6
28032.00	1.489e6
28033.00	1.392e6
28034.00	1.279e6
28035.00	1.135e6
28036.00	1.114e6
28037.00	1.213e6
28038.00	1.452e6
28039.00	1.894e6
28040.00	2.369e6
28041.00	2.747e6
28042.00	3.168e6
28043.00	3.618e6
28044.00	3.832e6
28045.00	3.658e6
28046.00	3.180e6
28047.00	2.555e6
28048.00	1.911e6
28049.00	1.354e6
28050.00	9.533e5
28051.00	7.465e5
28052.00	7.482e5
28053.00	8.714e5
28054.00	8.430e5
28055.00	5.861e5
28056.00	4.189e5
28057.00	5.145e5
28058.00	8.044e5
28059.00	1.186e6
28060.00	1.423e6
28061.00	1.299e6
28062.00	9.679e5
28063.00	7.840e5
28064.00	8.897e5
28065.00	1.232e6
28066.00	1.789e6
28067.00	2.606e6
28068.00	3.423e6
28069.00	3.524e6
28070.00	2.734e6
28071.00	1.760e6
28072.00	1.108e6
28073.00	8.035e5
28074.00	7.539e5
28075.00	8.495e5
28076.00	1.068e6
28077.00	1.437e6
28078.00	1.841e6
28079.00	2.032e6
28080.00	1.919e6
28081.00	1.658e6
28082.00	1.422e6
28083.00	1.260e6
28084.00	1.168e6
28085.00	1.132e6
28086.00	1.124e6
28087.00	1.134e6
28088.00	1.202e6
28089.00	1.381e6
28090.00	1.711e6
28091.00	2.232e6
28092.00	2.870e6
28093.00	3.384e6
28094.00	3.520e6
28095.00	3.201e6
28096.00	2.580e6
28097.00	1.899e6
28098.00	1.359e6
28099.00	1.036e6
28100.00	8.901e5
28101.00	8.521e5
28102.00	8.763e5
28103.00	9.317e5
28104.00	9.807e5
28105.00	9.929e5
28106.00	9.527e5
28107.00	8.801e5
28108.00	8.552e5
28109.00	9.427e5
28110.00	1.042e6
28111.00	1.023e6
28112.00	1.034e6
28113.00	1.293e6
28114.00	1.803e6
28115.00	2.432e6
28116.00	3.011e6
28117.00	3.391e6
28118.00	3.507e6
28119.00	3.376e6
28120.00	3.079e6
28121.00	2.749e6
28122.00	2.584e6
28123.00	2.765e6
28124.00	3.292e6
28125.00	3.708e6
28126.00	3.480e6
28127.00	2.810e6
28128.00	2.131e6
28129.00	1.528e6
28130.00	1.012e6
28131.00	6.230e5
28132.00	3.762e5
28133.00	2.466e5
28134.00	1.973e5
28135.00	2.051e5
28136.00	2.656e5
28137.00	4.054e5
28138.00	6.907e5
28139.00	1.188e6
28140.00	1.793e6
28141.00	2.253e6
28142.00	2.459e6
28143.00	2.511e6
28144.00	2.588e6
28145.00	2.764e6
28146.00	2.955e6
28147.00	3.051e6
28148.00	2.974e6
28149.00	2.713e6
28150.00	2.332e6
28151.00	1.924e6
28152.00	1.560e6
28153.00	1.267e6
28154.00	1.060e6
28155.00	1.035e6
28156.00	1.404e6
28157.00	2.044e6
28158.00	2.438e6
28159.00	2.415e6
28160.00	2.171e6
28161.00	1.967e6
28162.00	1.930e6
28163.00	1.880e6
28164.00	1.733e6
28165.00	1.685e6
28166.00	1.890e6
28167.00	2.367e6
28168.00	3.119e6
28169.00	4.123e6
28170.00	5.244e6
28171.00	6.239e6
28172.00	6.888e6
28173.00	7.143e6
28174.00	7.136e6
28175.00	6.958e6
28176.00	6.585e6
28177.00	6.187e6
28178.00	6.171e6
28179.00	6.683e6
28180.00	7.448e6
28181.00	8.159e6
28182.00	8.671e6
28183.00	8.976e6
28184.00	9.299e6
28185.00	1.005e7
28186.00	1.104e7
28187.00	1.150e7
28188.00	1.145e7
28189.00	1.154e7
28190.00	1.195e7
28191.00	1.252e7
28192.00	1.286e7
28193.00	1.259e7
28194.00	1.161e7
28195.00	1.008e7
28196.00	8.335e6
28197.00	6.627e6
28198.00	5.139e6
28199.00	4.089e6
28200.00	3.790e6
28201.00	3.817e6
28202.00	3.384e6
28203.00	2.938e6
28204.00	3.167e6
28205.00	3.970e6
28206.00	5.061e6
28207.00	6.065e6
28208.00	6.394e6
28209.00	5.677e6
28210.00	4.308e6
28211.00	3.160e6
28212.00	2.725e6
28213.00	2.944e6
28214.00	3.559e6
28215.00	4.268e6
28216.00	4.799e6
28217.00	4.957e6
28218.00	4.623e6
28219.00	3.866e6
28220.00	3.010e6
28221.00	2.401e6
28222.00	2.263e6
28223.00	2.755e6
28224.00	3.821e6
28225.00	4.727e6
28226.00	4.471e6
28227.00	3.157e6
28228.00	1.789e6
28229.00	9.224e5
28230.00	5.022e5
28231.00	3.556e5
28232.00	3.744e5
28233.00	5.297e5
28234.00	8.815e5
28235.00	1.532e6
28236.00	2.450e6
28237.00	3.305e6
28238.00	3.690e6
28239.00	3.602e6
28240.00	3.412e6
28241.00	3.397e6
28242.00	3.516e6
28243.00	3.581e6
28244.00	3.501e6
28245.00	3.332e6
28246.00	3.155e6
28247.00	2.938e6
28248.00	2.603e6
28249.00	2.177e6
28250.00	1.790e6
28251.00	1.541e6
28252.00	1.424e6
28253.00	1.400e6
28254.00	1.432e6
28255.00	1.538e6
28256.00	1.846e6
28257.00	2.376e6
28258.00	2.936e6
28259.00	3.253e6
28260.00	3.169e6
28261.00	2.802e6
28262.00	2.444e6
28263.00	2.337e6
28264.00	2.520e6
28265.00	2.767e6
28266.00	2.722e6
28267.00	2.326e6
28268.00	1.947e6
28269.00	1.900e6
28270.00	2.152e6
28271.00	2.465e6
28272.00	2.636e6
28273.00	2.642e6
28274.00	2.547e6
28275.00	2.402e6
28276.00	2.274e6
28277.00	2.234e6
28278.00	2.314e6
28279.00	2.505e6
28280.00	2.794e6
28281.00	3.179e6
28282.00	3.712e6
28283.00	4.397e6
28284.00	4.894e6
28285.00	4.785e6
28286.00	4.179e6
28287.00	3.622e6
28288.00	3.480e6
28289.00	3.542e6
28290.00	3.563e6
28291.00	3.557e6
28292.00	3.528e6
28293.00	3.418e6
28294.00	3.182e6
28295.00	2.874e6
28296.00	2.644e6
28297.00	2.603e6
28298.00	2.717e6
28299.00	2.916e6
28300.00	3.098e6
28301.00	3.082e6
28302.00	2.858e6
28303.00	2.655e6
28304.00	2.620e6
28305.00	2.686e6
28306.00	2.715e6
28307.00	2.690e6
28308.00	2.615e6
28309.00	2.565e6
28310.00	2.862e6
28311.00	3.549e6
28312.00	4.279e6
28313.00	4.868e6
28314.00	5.388e6
28315.00	5.923e6
28316.00	6.470e6
28317.00	6.923e6
28318.00	7.125e6
28319.00	6.991e6
28320.00	6.606e6
28321.00	6.170e6
28322.00	5.731e6
28323.00	5.125e6
28324.00	4.214e6
28325.00	3.109e6
28326.00	2.129e6
28327.00	1.531e6
28328.00	1.288e6
28329.00	1.193e6
28330.00	1.146e6
28331.00	1.200e6
28332.00	1.394e6
28333.00	1.685e6
28334.00	1.971e6
28335.00	2.201e6
28336.00	2.360e6
28337.00	2.421e6
28338.00	2.437e6
28339.00	2.586e6
28340.00	3.045e6
28341.00	3.789e6
28342.00	4.538e6
28343.00	4.871e6
28344.00	4.602e6
28345.00	3.982e6
28346.00	3.363e6
28347.00	2.910e6
28348.00	2.543e6
28349.00	2.159e6
28350.00	1.803e6
28351.00	1.452e6
28352.00	1.084e6
28353.00	8.032e5
28354.00	6.571e5
28355.00	6.096e5
28356.00	6.645e5
28357.00	8.684e5
28358.00	1.272e6
28359.00	1.848e6
28360.00	2.410e6
28361.00	2.740e6
28362.00	2.839e6
28363.00	2.878e6
28364.00	3.065e6
28365.00	3.431e6
28366.00	3.472e6
28367.00	2.975e6
28368.00	2.459e6
28369.00	2.168e6
28370.00	1.973e6
28371.00	1.835e6
28372.00	1.763e6
28373.00	1.751e6
28374.00	1.763e6
28375.00	1.839e6
28376.00	2.159e6
28377.00	2.655e6
28378.00	2.944e6
28379.00	2.916e6
28380.00	2.726e6
28381.00	2.503e6
28382.00	2.405e6
28383.00	2.501e6
28384.00	2.566e6
28385.00	2.333e6
28386.00	1.908e6
28387.00	1.580e6
28388.00	1.406e6
28389.00	1.321e6
28390.00	1.381e6
28391.00	1.490e6
28392.00	1.403e6
28393.00	1.201e6
28394.00	1.082e6
28395.00	1.023e6
28396.00	9.658e5
28397.00	9.176e5
28398.00	9.174e5
28399.00	1.030e6
28400.00	1.240e6
28401.00	1.400e6
28402.00	1.446e6
28403.00	1.417e6
28404.00	1.328e6
28405.00	1.214e6
28406.00	1.136e6
28407.00	1.109e6
28408.00	1.086e6
28409.00	9.994e5
28410.00	8.395e5
28411.00	6.741e5
28412.00	5.640e5
28413.00	5.228e5
28414.00	5.565e5
28415.00	6.774e5
28416.00	9.039e5
28417.00	1.248e6
28418.00	1.620e6
28419.00	1.841e6
28420.00	1.791e6
28421.00	1.521e6
28422.00	1.274e6
28423.00	1.190e6
28424.00	1.206e6
28425.00	1.337e6
28426.00	1.565e6
28427.00	1.766e6
28428.00	1.922e6
28429.00	2.104e6
28430.00	2.325e6
28431.00	2.511e6
28432.00	2.608e6
28433.00	2.725e6
28434.00	3.042e6
28435.00	3.583e6
28436.00	3.983e6
28437.00	3.788e6
28438.00	3.025e6
28439.00	2.149e6
28440.00	1.544e6
28441.00	1.226e6
28442.00	1.084e6
28443.00	1.067e6
28444.00	1.066e6
28445.00	9.783e5
28446.00	8.882e5
28447.00	9.357e5
28448.00	1.094e6
28449.00	1.309e6
28450.00	1.660e6
28451.00	2.280e6
28452.00	3.269e6
28453.00	4.638e6
28454.00	5.839e6
28455.00	6.329e6
28456.00	6.420e6
28457.00	6.364e6
28458.00	6.228e6
28459.00	6.280e6
28460.00	6.533e6
28461.00	6.572e6
28462.00	5.974e6
28463.00	4.872e6
28464.00	3.738e6
28465.00	2.972e6
28466.00	3.048e6
28467.00	3.898e6
28468.00	4.150e6
28469.00	3.129e6
28470.00	2.043e6
28471.00	1.599e6
28472.00	1.396e6
28473.00	1.191e6
28474.00	1.013e6
28475.00	9.037e5
28476.00	8.750e5
28477.00	9.318e5
28478.00	1.074e6
28479.00	1.311e6
28480.00	1.669e6
28481.00	2.148e6
28482.00	2.631e6
28483.00	2.952e6
28484.00	3.058e6
28485.00	2.939e6
28486.00	2.648e6
28487.00	2.451e6
28488.00	2.245e6
28489.00	1.636e6
28490.00	9.513e5
28491.00	7.007e5
28492.00	8.153e5
28493.00	1.072e6
28494.00	1.343e6
28495.00	1.520e6
28496.00	1.534e6
28497.00	1.420e6
28498.00	1.280e6
28499.00	1.190e6
28500.00	1.166e6
28501.00	1.217e6
28502.00	1.374e6
28503.00	1.674e6
28504.00	2.215e6
28505.00	2.972e6
28506.00	3.433e6
28507.00	3.221e6
28508.00	2.793e6
28509.00	2.692e6
28510.00	3.057e6
28511.00	3.718e6
28512.00	4.029e6
28513.00	3.447e6
28514.00	2.395e6
28515.00	1.657e6
28516.00	1.379e6
28517.00	1.290e6
28518.00	1.232e6
28519.00	1.190e6
28520.00	1.176e6
28521.00	1.222e6
28522.00	1.465e6
28523.00	2.176e6
28524.00	3.110e6
28525.00	3.363e6
28526.00	3.014e6
28527.00	2.970e6
28528.00	3.181e6
28529.00	3.122e6
28530.00	2.766e6
28531.00	2.352e6
28532.00	2.073e6
28533.00	1.961e6
28534.00	1.946e6
28535.00	1.960e6
28536.00	1.986e6
28537.00	2.040e6
28538.00	2.173e6
28539.00	2.455e6
28540.00	2.939e6
28541.00	3.617e6
28542.00	4.546e6
28543.00	6.010e6
28544.00	7.411e6
28545.00	6.984e6
28546.00	4.712e6
28547.00	2.615e6
28548.00	1.556e6
28549.00	1.071e6
28550.00	8.293e5
28551.00	7.441e5
28552.00	7.788e5
28553.00	9.153e5
28554.00	1.103e6
28555.00	1.257e6
28556.00	1.387e6
28557.00	1.546e6
28558.00	1.724e6
28559.00	1.890e6
28560.00	2.056e6
28561.00	2.271e6
28562.00	2.399e6
28563.00	2.233e6
28564.00	1.955e6
28565.00	1.795e6
28566.00	1.650e6
28567.00	1.448e6
28568.00	1.298e6
28569.00	1.320e6
28570.00	1.533e6
28571.00	1.835e6
28572.00	2.053e6
28573.00	2.070e6
28574.00	1.978e6
28575.00	2.052e6
28576.00	2.414e6
28577.00	2.752e6
28578.00	2.677e6
28579.00	2.186e6
28580.00	1.606e6
28581.00	1.279e6
28582.00	1.236e6
28583.00	1.327e6
28584.00	1.436e6
28585.00	1.460e6
28586.00	1.347e6
28587.00	1.123e6
28588.00	8.886e5
28589.00	7.306e5
28590.00	6.548e5
28591.00	6.435e5
28592.00	6.645e5
28593.00	6.674e5
28594.00	6.338e5
28595.00	5.711e5
28596.00	4.903e5
28597.00	4.074e5
28598.00	3.417e5
28599.00	3.136e5
28600.00	3.384e5
28601.00	4.204e5
28602.00	5.568e5
28603.00	7.420e5
28604.00	9.613e5
28605.00	1.179e6
28606.00	1.377e6
28607.00	1.587e6
28608.00	1.831e6
28609.00	2.106e6
28610.00	2.465e6
28611.00	2.932e6
28612.00	3.337e6
28613.00	3.583e6
28614.00	3.794e6
28615.00	3.991e6
28616.00	4.066e6
28617.00	3.968e6
28618.00	3.724e6
28619.00	3.458e6
28620.00	3.352e6
28621.00	3.541e6
28622.00	4.118e6
28623.00	5.150e6
28624.00	6.174e6
28625.00	6.422e6
28626.00	5.944e6
28627.00	5.285e6
28628.00	4.673e6
28629.00	4.112e6
28630.00	3.592e6
28631.00	3.153e6
28632.00	2.798e6
28633.00	2.468e6
28634.00	2.138e6
28635.00	1.856e6
28636.00	1.690e6
28637.00	1.768e6
28638.00	2.387e6
28639.00	3.627e6
28640.00	4.809e6
28641.00	5.444e6
28642.00	5.963e6
28643.00	6.442e6
28644.00	6.324e6
28645.00	5.523e6
28646.00	4.461e6
28647.00	3.486e6
28648.00	2.735e6
28649.00	2.213e6
28650.00	1.862e6
28651.00	1.620e6
28652.00	1.466e6
28653.00	1.550e6
28654.00	2.089e6
28655.00	2.591e6
28656.00	2.363e6
28657.00	1.899e6
28658.00	1.777e6
28659.00	1.709e6
28660.00	1.525e6
28661.00	1.349e6
28662.00	1.201e6
28663.00	1.062e6
28664.00	9.587e5
28665.00	9.186e5
28666.00	9.257e5
28667.00	9.470e5
28668.00	1.003e6
28669.00	1.129e6
28670.00	1.330e6
28671.00	1.592e6
28672.00	1.906e6
28673.00	2.256e6
28674.00	2.632e6
28675.00	2.955e6
28676.00	3.031e6
28677.00	2.769e6
28678.00	2.337e6
28679.00	1.954e6
28680.00	1.733e6
28681.00	1.570e6
28682.00	1.300e6
28683.00	1.025e6
28684.00	8.755e5
28685.00	8.312e5
28686.00	8.997e5
28687.00	1.128e6
28688.00	1.451e6
28689.00	1.619e6
28690.00	1.492e6
28691.00	1.235e6
28692.00	1.054e6
28693.00	1.032e6
28694.00	1.211e6
28695.00	1.650e6
28696.00	2.220e6
28697.00	2.709e6
28698.00	3.064e6
28699.00	3.171e6
28700.00	2.922e6
28701.00	2.436e6
28702.00	1.929e6
28703.00	1.548e6
28704.00	1.362e6
28705.00	1.506e6
28706.00	1.958e6
28707.00	2.193e6
28708.00	1.905e6
28709.00	1.516e6
28710.00	1.348e6
28711.00	1.339e6
28712.00	1.436e6
28713.00	1.632e6
28714.00	1.883e6
28715.00	2.138e6
28716.00	2.396e6
28717.00	2.689e6
28718.00	3.077e6
28719.00	3.403e6
28720.00	3.334e6
28721.00	2.974e6
28722.00	2.701e6
28723.00	2.616e6
28724.00	2.608e6
28725.00	2.566e6
28726.00	2.445e6
28727.00	2.280e6
28728.00	2.164e6
28729.00	2.217e6
28730.00	2.554e6
28731.00	3.185e6
28732.00	3.825e6
28733.00	4.030e6
28734.00	3.723e6
28735.00	3.202e6
28736.00	2.635e6
28737.00	2.050e6
28738.00	1.520e6
28739.00	1.119e6
28740.00	8.707e5
28741.00	7.406e5
28742.00	6.882e5
28743.00	7.204e5
28744.00	1.019e6
28745.00	1.916e6
28746.00	2.971e6
28747.00	3.100e6
28748.00	2.511e6
28749.00	2.234e6
28750.00	2.317e6
28751.00	2.299e6
28752.00	2.059e6
28753.00	1.707e6
28754.00	1.370e6
28755.00	1.100e6
28756.00	8.996e5
28757.00	8.251e5
28758.00	1.032e6
28759.00	1.525e6
28760.00	1.748e6
28761.00	1.327e6
28762.00	8.026e5
28763.00	6.017e5
28764.00	5.808e5
28765.00	6.190e5
28766.00	7.125e5
28767.00	8.516e5
28768.00	1.018e6
28769.00	1.209e6
28770.00	1.400e6
28771.00	1.507e6
28772.00	1.553e6
28773.00	1.714e6
28774.00	2.240e6
28775.00	3.077e6
28776.00	3.410e6
28777.00	2.949e6
28778.00	2.494e6
28779.00	2.351e6
28780.00	2.267e6
28781.00	2.161e6
28782.00	2.004e6
28783.00	1.756e6
28784.00	1.425e6
28785.00	1.077e6
28786.00	8.068e5
28787.00	6.735e5
28788.00	6.833e5
28789.00	7.630e5
28790.00	8.540e5
28791.00	1.135e6
28792.00	1.843e6
28793.00	2.595e6
28794.00	2.805e6
28795.00	2.711e6
28796.00	2.737e6
28797.00	2.774e6
28798.00	2.727e6
28799.00	2.693e6
28800.00	2.682e6
28801.00	2.617e6
28802.00	2.466e6
28803.00	2.291e6
28804.00	2.174e6
28805.00	2.138e6
28806.00	2.185e6
28807.00	2.311e6
28808.00	2.412e6
28809.00	2.370e6
28810.00	2.247e6
28811.00	2.115e6
28812.00	1.974e6
28813.00	1.835e6
28814.00	1.663e6
28815.00	1.433e6
28816.00	1.188e6
28817.00	9.861e5
28818.00	8.527e5
28819.00	7.775e5
28820.00	7.505e5
28821.00	7.865e5
28822.00	8.475e5
28823.00	8.367e5
28824.00	7.975e5
28825.00	8.877e5
28826.00	1.157e6
28827.00	1.571e6
28828.00	2.136e6
28829.00	2.920e6
28830.00	3.900e6
28831.00	4.771e6
28832.00	5.138e6
28833.00	4.886e6
28834.00	4.192e6
28835.00	3.327e6
28836.00	2.490e6
28837.00	1.777e6
28838.00	1.225e6
28839.00	8.398e5
28840.00	6.037e5
28841.00	4.719e5
28842.00	4.045e5
28843.00	3.946e5
28844.00	4.867e5
28845.00	8.000e5
28846.00	1.381e6
28847.00	2.039e6
28848.00	2.779e6
28849.00	4.093e6
28850.00	6.350e6
28851.00	9.111e6
28852.00	1.125e7
28853.00	1.191e7
28854.00	1.106e7
28855.00	9.131e6
28856.00	6.637e6
28857.00	4.240e6
28858.00	2.455e6
28859.00	1.381e6
28860.00	8.301e5
28861.00	5.836e5
28862.00	5.278e5
28863.00	6.421e5
28864.00	9.012e5
28865.00	1.202e6
28866.00	1.653e6
28867.00	2.348e6
28868.00	2.491e6
28869.00	1.867e6
28870.00	1.684e6
28871.00	2.401e6
28872.00	3.704e6
28873.00	5.441e6
28874.00	7.305e6
28875.00	8.756e6
28876.00	9.238e6
28877.00	8.577e6
28878.00	7.192e6
28879.00	5.800e6
28880.00	4.838e6
28881.00	4.364e6
28882.00	4.635e6
28883.00	5.320e6
28884.00	4.808e6
28885.00	3.154e6
28886.00	2.039e6
28887.00	1.578e6
28888.00	1.251e6
28889.00	1.050e6
28890.00	9.922e5
28891.00	1.212e6
28892.00	2.089e6
28893.00	3.755e6
28894.00	5.111e6
28895.00	4.812e6
28896.00	3.323e6
28897.00	2.060e6
28898.00	1.489e6
28899.00	1.343e6
28900.00	1.402e6
28901.00	1.590e6
28902.00	1.901e6
28903.00	2.204e6
28904.00	2.303e6
28905.00	2.282e6
28906.00	2.253e6
28907.00	2.178e6
28908.00	2.157e6
28909.00	2.246e6
28910.00	2.458e6
28911.00	2.985e6
28912.00	3.907e6
28913.00	4.648e6
28914.00	4.321e6
28915.00	3.109e6
28916.00	2.067e6
28917.00	1.633e6
28918.00	1.640e6
28919.00	1.923e6
28920.00	2.381e6
28921.00	2.889e6
28922.00	3.275e6
28923.00	3.464e6
28924.00	3.511e6
28925.00	3.446e6
28926.00	3.286e6
28927.00	3.077e6
28928.00	2.879e6
28929.00	2.746e6
28930.00	2.681e6
28931.00	2.687e6
28932.00	2.859e6
28933.00	3.275e6
28934.00	3.757e6
28935.00	3.801e6
28936.00	3.247e6
28937.00	2.694e6
28938.00	2.464e6
28939.00	2.253e6
28940.00	1.944e6
28941.00	1.721e6
28942.00	1.688e6
28943.00	1.794e6
28944.00	1.962e6
28945.00	2.172e6
28946.00	2.449e6
28947.00	2.862e6
28948.00	3.549e6
28949.00	4.390e6
28950.00	4.889e6
28951.00	4.775e6
28952.00	4.217e6
28953.00	3.568e6
28954.00	3.117e6
28955.00	2.905e6
28956.00	2.856e6
28957.00	2.926e6
28958.00	3.052e6
28959.00	3.149e6
28960.00	3.150e6
28961.00	3.026e6
28962.00	2.789e6
28963.00	2.488e6
28964.00	2.219e6
28965.00	2.094e6
28966.00	2.151e6
28967.00	2.267e6
28968.00	2.255e6
28969.00	2.096e6
28970.00	2.051e6
28971.00	2.188e6
28972.00	2.060e6
28973.00	1.621e6
28974.00	1.331e6
28975.00	1.284e6
28976.00	1.354e6
28977.00	1.522e6
28978.00	1.810e6
28979.00	2.220e6
28980.00	2.693e6
28981.00	3.200e6
28982.00	3.782e6
28983.00	4.146e6
28984.00	3.999e6
28985.00	3.658e6
28986.00	3.351e6
28987.00	3.110e6
28988.00	2.987e6
28989.00	2.730e6
28990.00	2.259e6
28991.00	1.812e6
28992.00	1.477e6
28993.00	1.224e6
28994.00	1.046e6
28995.00	9.374e5
28996.00	9.038e5
28997.00	9.504e5
28998.00	1.068e6
28999.00	1.258e6
29000.00	1.525e6
29001.00	1.845e6
29002.00	2.233e6
29003.00	2.805e6
29004.00	3.690e6
29005.00	4.459e6
29006.00	4.254e6
29007.00	3.304e6
29008.00	2.578e6
29009.00	2.261e6
29010.00	2.140e6
29011.00	2.158e6
29012.00	2.207e6
29013.00	2.152e6
29014.00	2.042e6
29015.00	1.972e6
29016.00	1.865e6
29017.00	1.645e6
29018.00	1.375e6
29019.00	1.159e6
29020.00	1.058e6
29021.00	1.096e6
29022.00	1.196e6
29023.00	1.262e6
29024.00	1.445e6
29025.00	2.006e6
29026.00	2.909e6
29027.00	3.464e6
29028.00	3.000e6
29029.00	2.040e6
29030.00	1.480e6
29031.00	1.401e6
29032.00	1.493e6
29033.00	1.590e6
29034.00	1.718e6
29035.00	2.089e6
29036.00	2.845e6
29037.00	3.754e6
29038.00	4.359e6
29039.00	4.247e6
29040.00	3.496e6
29041.00	2.687e6
29042.00	2.162e6
29043.00	1.838e6
29044.00	1.580e6
29045.00	1.376e6
29046.00	1.341e6
29047.00	1.657e6
29048.00	2.397e6
29049.00	2.937e6
29050.00	2.535e6
29051.00	1.759e6
29052.00	1.417e6
29053.00	1.404e6
29054.00	1.536e6
29055.00	1.903e6
29056.00	2.614e6
29057.00	3.617e6
29058.00	4.563e6
29059.00	5.089e6
29060.00	5.199e6
29061.00	5.098e6
29062.00	4.926e6
29063.00	4.827e6
29064.00	4.768e6
29065.00	4.395e6
29066.00	3.614e6
29067.00	2.798e6
29068.00	2.180e6
29069.00	1.703e6
29070.00	1.314e6
29071.00	1.015e6
29072.00	8.199e5
29073.00	7.344e5
29074.00	7.728e5
29075.00	9.690e5
29076.00	1.393e6
29077.00	2.122e6
29078.00	3.034e6
29079.00	3.788e6
29080.00	4.215e6
29081.00	4.505e6
29082.00	4.979e6
29083.00	5.667e6
29084.00	6.245e6
29085.00	6.426e6
29086.00	6.141e6
29087.00	5.472e6
29088.00	4.587e6
29089.00	3.703e6
29090.00	2.959e6
29091.00	2.302e6
29092.00	1.711e6
29093.00	1.277e6
29094.00	1.091e6
29095.00	1.130e6
29096.00	1.098e6
29097.00	8.888e5
29098.00	7.986e5
29099.00	9.202e5
29100.00	1.180e6
29101.00	1.601e6
29102.00	2.185e6
29103.00	2.851e6
29104.00	3.519e6
29105.00	4.192e6
29106.00	4.823e6
29107.00	5.286e6
29108.00	5.534e6
29109.00	5.725e6
29110.00	5.932e6
29111.00	5.711e6
29112.00	4.794e6
29113.00	3.658e6
29114.00	2.749e6
29115.00	2.121e6
29116.00	1.721e6
29117.00	1.514e6
29118.00	1.475e6
29119.00	1.569e6
29120.00	1.783e6
29121.00	2.152e6
29122.00	2.828e6
29123.00	4.099e6
29124.00	6.015e6
29125.00	7.868e6
29126.00	8.426e6
29127.00	7.678e6
29128.00	7.051e6
29129.00	7.008e6
29130.00	6.957e6
29131.00	6.593e6
29132.00	5.936e6
29133.00	5.130e6
29134.00	4.331e6
29135.00	3.622e6
29136.00	3.033e6
29137.00	2.580e6
29138.00	2.262e6
29139.00	2.053e6
29140.00	1.913e6
29141.00	1.937e6
29142.00	2.460e6
29143.00	3.540e6
29144.00	4.300e6
29145.00	3.896e6
29146.00	2.803e6
29147.00	2.001e6
29148.00	1.758e6
29149.00	1.832e6
29150.00	2.027e6
29151.00	2.263e6
29152.00	2.473e6
29153.00	2.589e6
29154.00	2.588e6
29155.00	2.505e6
29156.00	2.420e6
29157.00	2.489e6
29158.00	3.005e6
29159.00	3.745e6
29160.00	3.776e6
29161.00	3.206e6
29162.00	2.849e6
29163.00	2.813e6
29164.00	3.236e6
29165.00	3.877e6
29166.00	3.920e6
29167.00	3.171e6
29168.00	2.259e6
29169.00	1.746e6
29170.00	1.623e6
29171.00	1.696e6
29172.00	1.847e6
29173.00	2.054e6
29174.00	2.540e6
29175.00	3.141e6
29176.00	3.127e6
29177.00	2.748e6
29178.00	2.742e6
29179.00	3.035e6
29180.00	3.512e6
29181.00	4.231e6
29182.00	5.036e6
29183.00	5.745e6
29184.00	6.293e6
29185.00	6.681e6
29186.00	6.908e6
29187.00	6.985e6
29188.00	6.941e6
29189.00	6.801e6
29190.00	6.592e6
29191.00	6.302e6
29192.00	5.909e6
29193.00	5.398e6
29194.00	4.748e6
29195.00	4.100e6
29196.00	3.674e6
29197.00	3.524e6
29198.00	3.563e6
29199.00	3.649e6
29200.00	3.689e6
29201.00	3.697e6
29202.00	3.707e6
29203.00	3.674e6
29204.00	3.529e6
29205.00	3.337e6
29206.00	3.224e6
29207.00	3.070e6
29208.00	2.809e6
29209.00	2.861e6
29210.00	3.297e6
29211.00	3.412e6
29212.00	2.903e6
29213.00	2.298e6
29214.00	1.925e6
29215.00	1.684e6
29216.00	1.502e6
29217.00	1.367e6
29218.00	1.266e6
29219.00	1.194e6
29220.00	1.175e6
29221.00	1.270e6
29222.00	1.656e6
29223.00	2.240e6
29224.00	2.373e6
29225.00	1.899e6
29226.00	1.429e6
29227.00	1.280e6
29228.00	1.400e6
29229.00	1.727e6
29230.00	2.242e6
29231.00	2.833e6
29232.00	3.032e6
29233.00	2.630e6
29234.00	2.130e6
29235.00	1.990e6
29236.00	2.328e6
29237.00	2.916e6
29238.00	3.045e6
29239.00	2.505e6
29240.00	1.939e6
29241.00	1.693e6
29242.00	1.597e6
29243.00	1.530e6
29244.00	1.453e6
29245.00	1.337e6
29246.00	1.185e6
29247.00	1.038e6
29248.00	9.443e5
29249.00	9.429e5
29250.00	1.085e6
29251.00	1.469e6
29252.00	2.170e6
29253.00	2.882e6
29254.00	3.183e6
29255.00	3.251e6
29256.00	3.496e6
29257.00	3.844e6
29258.00	3.913e6
29259.00	3.602e6
29260.00	3.190e6
29261.00	2.969e6
29262.00	3.011e6
29263.00	3.197e6
29264.00	3.346e6
29265.00	3.325e6
29266.00	3.147e6
29267.00	2.810e6
29268.00	2.268e6
29269.00	1.702e6
29270.00	1.297e6
29271.00	1.045e6
29272.00	8.737e5
29273.00	7.199e5
29274.00	5.891e5
29275.00	5.520e5
29276.00	6.729e5
29277.00	1.020e6
29278.00	1.663e6
29279.00	2.456e6
29280.00	2.932e6
29281.00	2.796e6
29282.00	2.399e6
29283.00	2.291e6
29284.00	2.551e6
29285.00	2.908e6
29286.00	3.158e6
29287.00	3.305e6
29288.00	3.495e6
29289.00	3.667e6
29290.00	3.533e6
29291.00	3.036e6
29292.00	2.441e6
29293.00	1.988e6
29294.00	1.722e6
29295.00	1.601e6
29296.00	1.584e6
29297.00	1.687e6
29298.00	1.999e6
29299.00	2.489e6
29300.00	2.912e6
29301.00	3.243e6
29302.00	3.657e6
29303.00	3.827e6
29304.00	3.460e6
29305.00	2.969e6
29306.00	2.689e6
29307.00	2.560e6
29308.00	2.513e6
29309.00	2.486e6
29310.00	2.373e6
29311.00	2.135e6
29312.00	1.811e6
29313.00	1.457e6
29314.00	1.130e6
29315.00	8.735e5
29316.00	7.005e5
29317.00	6.088e5
29318.00	6.056e5
29319.00	1.084e6
29320.00	2.008e6
29321.00	2.307e6
29322.00	2.062e6
29323.00	2.172e6
29324.00	2.486e6
29325.00	2.808e6
29326.00	3.212e6
29327.00	3.585e6
29328.00	3.837e6
29329.00	3.942e6
29330.00	3.924e6
29331.00	3.809e6
29332.00	3.610e6
29333.00	3.323e6
29334.00	2.924e6
29335.00	2.409e6
29336.00	1.858e6
29337.00	1.451e6
29338.00	1.302e6
29339.00	1.234e6
29340.00	1.026e6
29341.00	7.621e5
29342.00	6.329e5
29343.00	7.106e5
29344.00	9.984e5
29345.00	1.389e6
29346.00	1.674e6
29347.00	1.808e6
29348.00	1.977e6
29349.00	2.324e6
29350.00	2.809e6
29351.00	3.340e6
29352.00	3.841e6
29353.00	4.181e6
29354.00	4.218e6
29355.00	3.971e6
29356.00	3.617e6
29357.00	3.254e6
29358.00	2.808e6
29359.00	2.323e6
29360.00	2.143e6
29361.00	2.447e6
29362.00	2.744e6
29363.00	2.431e6
29364.00	1.686e6
29365.00	1.059e6
29366.00	7.515e5
29367.00	6.838e5
29368.00	7.599e5
29369.00	9.375e5
29370.00	1.187e6
29371.00	1.506e6
29372.00	1.892e6
29373.00	2.364e6
29374.00	2.788e6
29375.00	2.715e6
29376.00	2.169e6
29377.00	1.767e6
29378.00	1.740e6
29379.00	1.941e6
29380.00	2.315e6
29381.00	2.851e6
29382.00	3.395e6
29383.00	3.703e6
29384.00	3.734e6
29385.00	3.700e6
29386.00	3.728e6
29387.00	3.646e6
29388.00	3.195e6
29389.00	2.460e6
29390.00	1.861e6
29391.00	1.603e6
29392.00	1.551e6
29393.00	1.571e6
29394.00	1.643e6
29395.00	1.770e6
29396.00	1.942e6
29397.00	2.149e6
29398.00	2.354e6
29399.00	2.417e6
29400.00	2.241e6
29401.00	2.023e6
29402.00	1.929e6
29403.00	1.791e6
29404.00	1.516e6
29405.00	1.276e6
29406.00	1.224e6
29407.00	1.343e6
29408.00	1.544e6
29409.00	1.761e6
29410.00	1.983e6
29411.00	2.284e6
29412.00	2.655e6
29413.00	2.885e6
29414.00	2.902e6
29415.00	2.956e6
29416.00	3.310e6
29417.00	3.916e6
29418.00	4.358e6
29419.00	4.240e6
29420.00	3.540e6
29421.00	2.533e6
29422.00	1.567e6
29423.00	8.705e5
29424.00	4.814e5
29425.00	3.156e5
29426.00	2.824e5
29427.00	3.643e5
29428.00	6.185e5
29429.00	1.043e6
29430.00	1.413e6
29431.00	1.531e6
29432.00	1.616e6
29433.00	2.024e6
29434.00	2.620e6
29435.00	2.971e6
29436.00	3.022e6
29437.00	3.002e6
29438.00	3.009e6
29439.00	2.983e6
29440.00	2.845e6
29441.00	2.556e6
29442.00	2.134e6
29443.00	1.667e6
29444.00	1.289e6
29445.00	1.213e6
29446.00	1.697e6
29447.00	2.529e6
29448.00	2.837e6
29449.00	2.162e6
29450.00	1.207e6
29451.00	7.406e5
29452.00	7.207e5
29453.00	8.754e5
29454.00	1.114e6
29455.00	1.416e6
29456.00	1.598e6
29457.00	1.459e6
29458.00	1.230e6
29459.00	1.218e6
29460.00	1.432e6
29461.00	1.803e6
29462.00	2.304e6
29463.00	2.884e6
29464.00	3.319e6
29465.00	3.246e6
29466.00	2.665e6
29467.00	2.035e6
29468.00	1.634e6
29469.00	1.390e6
29470.00	1.189e6
29471.00	9.741e5
29472.00	8.028e5
29473.00	7.706e5
29474.00	8.224e5
29475.00	8.302e5
29476.00	7.499e5
29477.00	6.379e5
29478.00	5.732e5
29479.00	6.036e5
29480.00	7.801e5
29481.00	1.203e6
29482.00	1.970e6
29483.00	2.624e6
29484.00	2.559e6
29485.00	2.144e6
29486.00	1.911e6
29487.00	1.784e6
29488.00	1.636e6
29489.00	1.446e6
29490.00	1.220e6
29491.00	9.837e5
29492.00	7.809e5
29493.00	6.407e5
29494.00	5.528e5
29495.00	5.372e5
29496.00	8.039e5
29497.00	1.530e6
29498.00	2.181e6
29499.00	1.984e6
29500.00	1.362e6
29501.00	1.194e6
29502.00	1.293e6
29503.00	1.189e6
29504.00	9.462e5
29505.00	7.827e5
29506.00	8.131e5
29507.00	1.070e6
29508.00	1.576e6
29509.00	2.282e6
29510.00	3.002e6
29511.00	3.601e6
29512.00	4.032e6
29513.00	4.212e6
29514.00	4.067e6
29515.00	3.544e6
29516.00	2.894e6
29517.00	2.698e6
29518.00	3.014e6
29519.00	3.173e6
29520.00	2.797e6
29521.00	2.129e6
29522.00	1.408e6
29523.00	8.172e5
29524.00	5.416e5
29525.00	5.237e5
29526.00	6.286e5
29527.00	7.884e5
29528.00	9.565e5
29529.00	1.137e6
29530.00	1.336e6
29531.00	1.455e6
29532.00	1.429e6
29533.00	1.379e6
29534.00	1.473e6
29535.00	1.747e6
29536.00	2.106e6
29537.00	2.414e6
29538.00	2.570e6
29539.00	2.585e6
29540.00	2.560e6
29541.00	2.538e6
29542.00	2.434e6
29543.00	2.115e6
29544.00	1.609e6
29545.00	1.177e6
29546.00	1.038e6
29547.00	1.201e6
29548.00	1.570e6
29549.00	1.897e6
29550.00	1.886e6
29551.00	1.609e6
29552.00	1.349e6
29553.00	1.222e6
29554.00	1.252e6
29555.00	1.520e6
29556.00	1.999e6
29557.00	2.342e6
29558.00	2.026e6
29559.00	1.312e6
29560.00	1.009e6
29561.00	1.044e6
29562.00	1.022e6
29563.00	9.631e5
29564.00	9.630e5
29565.00	1.061e6
29566.00	1.221e6
29567.00	1.392e6
29568.00	1.547e6
29569.00	1.697e6
29570.00	1.875e6
29571.00	2.085e6
29572.00	2.464e6
29573.00	3.204e6
29574.00	3.659e6
29575.00	3.458e6
29576.00	3.415e6
29577.00	3.497e6
29578.00	3.125e6
29579.00	2.429e6
29580.00	1.752e6
29581.00	1.274e6
29582.00	9.768e5
29583.00	8.137e5
29584.00	7.614e5
29585.00	8.053e5
29586.00	9.334e5
29587.00	1.154e6
29588.00	1.662e6
29589.00	2.447e6
29590.00	3.017e6
29591.00	3.317e6
29592.00	3.614e6
29593.00	3.636e6
29594.00	3.118e6
29595.00	2.287e6
29596.00	1.522e6
29597.00	1.028e6
29598.00	8.111e5
29599.00	7.951e5
29600.00	9.067e5
29601.00	1.087e6
29602.00	1.312e6
29603.00	1.678e6
29604.00	2.353e6
29605.00	3.095e6
29606.00	3.413e6
29607.00	3.476e6
29608.00	3.657e6
29609.00	3.685e6
29610.00	3.275e6
29611.00	2.669e6
29612.00	2.180e6
29613.00	1.869e6
29614.00	1.662e6
29615.00	1.491e6
29616.00	1.341e6
29617.00	1.246e6
29618.00	1.251e6
29619.00	1.404e6
29620.00	1.721e6
29621.00	2.005e6
29622.00	2.004e6
29623.00	1.865e6
29624.00	1.871e6
29625.00	1.988e6
29626.00	2.077e6
29627.00	2.107e6
29628.00	2.141e6
29629.00	2.221e6
29630.00	2.269e6
29631.00	2.177e6
29632.00	1.966e6
29633.00	1.770e6
29634.00	1.713e6
29635.00	1.824e6
29636.00	2.073e6
29637.00	2.426e6
29638.00	2.814e6
29639.00	3.059e6
29640.00	2.955e6
29641.00	2.519e6
29642.00	2.000e6
29643.00	1.616e6
29644.00	1.475e6
29645.00	1.617e6
29646.00	1.901e6
29647.00	2.010e6
29648.00	1.833e6
29649.00	1.559e6
29650.00	1.339e6
29651.00	1.230e6
29652.00	1.274e6
29653.00	1.476e6
29654.00	1.769e6
29655.00	2.046e6
29656.00	2.279e6
29657.00	2.552e6
29658.00	2.917e6
29659.00	3.217e6
29660.00	3.198e6
29661.00	2.814e6
29662.00	2.306e6
29663.00	1.923e6
29664.00	1.678e6
29665.00	1.477e6
29666.00	1.305e6
29667.00	1.181e6
29668.00	1.101e6
29669.00	1.068e6
29670.00	1.100e6
29671.00	1.215e6
29672.00	1.468e6
29673.00	1.949e6
29674.00	2.681e6
29675.00	3.577e6
29676.00	4.395e6
29677.00	4.790e6
29678.00	4.528e6
29679.00	3.780e6
29680.00	3.134e6
29681.00	2.543e6
29682.00	1.698e6
29683.00	1.118e6
29684.00	9.756e5
29685.00	9.634e5
29686.00	1.018e6
29687.00	1.133e6
29688.00	1.316e6
29689.00	1.596e6
29690.00	2.040e6
29691.00	2.755e6
29692.00	3.697e6
29693.00	4.487e6
29694.00	4.792e6
29695.00	4.821e6
29696.00	4.958e6
29697.00	5.167e6
29698.00	5.160e6
29699.00	4.802e6
29700.00	4.146e6
29701.00	3.380e6
29702.00	2.829e6
29703.00	2.869e6
29704.00	3.073e6
29705.00	2.589e6
29706.00	1.843e6
29707.00	1.624e6
29708.00	1.844e6
29709.00	2.284e6
29710.00	2.950e6
29711.00	3.882e6
29712.00	5.028e6
29713.00	6.171e6
29714.00	7.059e6
29715.00	7.573e6
29716.00	7.557e6
29717.00	6.841e6
29718.00	5.816e6
29719.00	5.053e6
29720.00	4.355e6
29721.00	3.409e6
29722.00	2.481e6
29723.00	1.810e6
29724.00	1.391e6
29725.00	1.169e6
29726.00	1.076e6
29727.00	1.067e6
29728.00	1.128e6
29729.00	1.275e6
29730.00	1.536e6
29731.00	1.943e6
29732.00	2.485e6
29733.00	3.042e6
29734.00	3.400e6
29735.00	3.418e6
29736.00	3.182e6
29737.00	2.917e6
29738.00	2.806e6
29739.00	2.891e6
29740.00	3.109e6
29741.00	3.405e6
29742.00	3.539e6
29743.00	3.259e6
29744.00	2.819e6
29745.00	2.522e6
29746.00	2.406e6
29747.00	2.480e6
29748.00	2.730e6
29749.00	3.137e6
29750.00	3.659e6
29751.00	4.151e6
29752.00	4.433e6
29753.00	4.493e6
29754.00	4.408e6
29755.00	4.166e6
29756.00	3.761e6
29757.00	3.317e6
29758.00	2.736e6
29759.00	2.029e6
29760.00	1.658e6
29761.00	1.670e6
29762.00	1.871e6
29763.00	2.295e6
29764.00	2.922e6
29765.00	3.568e6
29766.00	4.019e6
29767.00	4.277e6
29768.00	4.518e6
29769.00	4.842e6
29770.00	5.256e6
29771.00	5.846e6
29772.00	6.088e6
29773.00	5.315e6
29774.00	4.211e6
29775.00	3.536e6
29776.00	3.146e6
29777.00	2.920e6
29778.00	2.886e6
29779.00	3.004e6
29780.00	3.203e6
29781.00	3.498e6
29782.00	3.968e6
29783.00	4.516e6
29784.00	4.813e6
29785.00	4.799e6
29786.00	4.697e6
29787.00	4.560e6
29788.00	4.393e6
29789.00	4.114e6
29790.00	3.540e6
29791.00	2.744e6
29792.00	1.990e6
29793.00	1.440e6
29794.00	1.105e6
29795.00	9.426e5
29796.00	9.312e5
29797.00	1.063e6
29798.00	1.260e6
29799.00	1.395e6
29800.00	1.458e6
29801.00	1.558e6
29802.00	1.835e6
29803.00	2.393e6
29804.00	3.208e6
29805.00	4.043e6
29806.00	4.503e6
29807.00	4.325e6
29808.00	3.652e6
29809.00	2.881e6
29810.00	2.311e6
29811.00	2.067e6
29812.00	2.158e6
29813.00	2.324e6
29814.00	2.254e6
29815.00	2.019e6
29816.00	1.836e6
29817.00	1.764e6
29818.00	1.845e6
29819.00	2.172e6
29820.00	2.800e6
29821.00	3.675e6
29822.00	4.559e6
29823.00	5.117e6
29824.00	5.141e6
29825.00	4.662e6
29826.00	3.920e6
29827.00	3.213e6
29828.00	2.729e6
29829.00	2.472e6
29830.00	2.314e6
29831.00	2.176e6
29832.00	2.114e6
29833.00	2.304e6
29834.00	2.907e6
29835.00	3.571e6
29836.00	3.663e6
29837.00	3.357e6
29838.00	3.244e6
29839.00	3.370e6
29840.00	3.480e6
29841.00	3.421e6
29842.00	3.215e6
29843.00	2.974e6
29844.00	2.767e6
29845.00	2.617e6
29846.00	2.556e6
29847.00	2.711e6
29848.00	3.154e6
29849.00	3.571e6
29850.00	3.621e6
29851.00	3.563e6
29852.00	3.754e6
29853.00	4.064e6
29854.00	4.269e6
29855.00	4.258e6
29856.00	3.953e6
29857.00	3.429e6
29858.00	2.843e6
29859.00	2.302e6
29860.00	1.890e6
29861.00	1.718e6
29862.00	1.926e6
29863.00	2.522e6
29864.00	3.179e6
29865.00	3.460e6
29866.00	3.314e6
29867.00	3.046e6
29868.00	2.956e6
29869.00	3.251e6
29870.00	3.972e6
29871.00	4.796e6
29872.00	5.290e6
29873.00	5.360e6
29874.00	5.143e6
29875.00	4.695e6
29876.00	4.080e6
29877.00	3.482e6
29878.00	3.070e6
29879.00	2.869e6
29880.00	2.801e6
29881.00	2.779e6
29882.00	2.766e6
29883.00	2.787e6
29884.00	2.808e6
29885.00	2.710e6
29886.00	2.547e6
29887.00	2.534e6
29888.00	2.848e6
29889.00	3.538e6
29890.00	4.406e6
29891.00	5.082e6
29892.00	5.362e6
29893.00	5.274e6
29894.00	4.905e6
29895.00	4.397e6
29896.00	3.948e6
29897.00	3.701e6
29898.00	3.672e6
29899.00	3.792e6
29900.00	3.939e6
29901.00	3.980e6
29902.00	3.869e6
29903.00	3.669e6
29904.00	3.501e6
29905.00	3.436e6
29906.00	3.382e6
29907.00	3.143e6
29908.00	2.689e6
29909.00	2.224e6
29910.00	1.934e6
29911.00	1.859e6
29912.00	1.971e6
29913.00	2.276e6
29914.00	2.825e6
29915.00	3.681e6
29916.00	4.846e6
29917.00	6.195e6
29918.00	7.498e6
29919.00	8.505e6
29920.00	9.087e6
29921.00	8.652e6
29922.00	6.798e6
29923.00	4.635e6
29924.00	3.171e6
29925.00	2.271e6
29926.00	1.682e6
29927.00	1.310e6
29928.00	1.099e6
29929.00	1.020e6
29930.00	1.069e6
29931.00	1.261e6
29932.00	1.621e6
29933.00	2.215e6
29934.00	3.229e6
29935.00	4.294e6
29936.00	4.775e6
29937.00	5.108e6
29938.00	5.810e6
29939.00	6.614e6
29940.00	7.181e6
29941.00	7.322e6
29942.00	6.962e6
29943.00	6.194e6
29944.00	5.246e6
29945.00	4.336e6
29946.00	3.608e6
29947.00	3.322e6
29948.00	3.640e6
29949.00	3.968e6
29950.00	3.750e6
29951.00	3.460e6
29952.00	3.516e6
29953.00	3.704e6
29954.00	3.873e6
29955.00	4.072e6
29956.00	4.413e6
29957.00	5.035e6
29958.00	5.942e6
29959.00	6.932e6
29960.00	7.707e6
29961.00	8.048e6
29962.00	7.963e6
29963.00	7.497e6
29964.00	6.732e6
29965.00	5.912e6
29966.00	5.302e6
29967.00	5.200e6
29968.00	5.544e6
29969.00	5.747e6
29970.00	5.380e6
29971.00	4.535e6
29972.00	3.575e6
29973.00	2.753e6
29974.00	2.160e6
29975.00	1.812e6
29976.00	1.702e6
29977.00	1.832e6
29978.00	2.278e6
29979.00	3.081e6
29980.00	3.905e6
29981.00	4.447e6
29982.00	4.868e6
29983.00	5.192e6
29984.00	5.321e6
29985.00	5.380e6
29986.00	5.557e6
29987.00	5.983e6
29988.00	6.643e6
29989.00	7.322e6
29990.00	7.711e6
29991.00	7.649e6
29992.00	7.260e6
29993.00	6.767e6
29994.00	6.287e6
29995.00	5.835e6
29996.00	5.382e6
29997.00	4.927e6
29998.00	4.487e6
29999.00	4.100e6
[truncated: 4,000 more rows]
