# Supplementary material for: A simple method for developing lysine targeted covalent protein reagents
Source: Nat Commun. 2023 Dec 1;14:7933. doi: 10.1038/s41467-023-42632-5 (PMC10692228; doi:10.1038/s41467-023-42632-5)
Supplement: Supplementary file 4 — Source data [file 41467_2023_42632_MOESM4_ESM.zip › Source Data/Figure 3/Panel A/Pep6_200uMON4C.txt]

28000.00	4.797e0
28001.00	1.452e1
28002.00	4.388e1
28003.00	1.330e2
28004.00	4.029e2
28005.00	1.221e3
28006.00	3.314e3
28007.00	9.677e3
28008.00	1.454e4
28009.00	3.876e4
28010.00	1.156e5
28011.00	8.936e4
28012.00	2.584e5
28013.00	4.381e5
28014.00	3.164e5
28015.00	2.071e5
28016.00	4.475e4
28017.00	7.924e4
28018.00	1.592e5
28019.00	2.029e5
28020.00	3.877e6
28021.00	3.820e6
28022.00	3.730e6
28023.00	3.337e6
28024.00	2.665e6
28025.00	2.310e6
28026.00	2.090e6
28027.00	1.410e6
28028.00	8.223e5
28029.00	6.203e5
28030.00	5.222e5
28031.00	5.025e5
28032.00	5.744e5
28033.00	7.792e5
28034.00	1.156e6
28035.00	1.687e6
28036.00	2.258e6
28037.00	2.681e6
28038.00	2.833e6
28039.00	2.831e6
28040.00	2.917e6
28041.00	3.192e6
28042.00	3.425e6
28043.00	3.256e6
28044.00	2.704e6
28045.00	2.078e6
28046.00	1.568e6
28047.00	1.202e6
28048.00	9.541e5
28049.00	8.825e5
28050.00	9.560e5
28051.00	9.243e5
28052.00	8.194e5
28053.00	8.659e5
28054.00	9.850e5
28055.00	1.049e6
28056.00	1.117e6
28057.00	1.261e6
28058.00	1.499e6
28059.00	1.866e6
28060.00	2.372e6
28061.00	2.852e6
28062.00	3.173e6
28063.00	3.361e6
28064.00	3.350e6
28065.00	3.067e6
28066.00	2.602e6
28067.00	2.096e6
28068.00	1.642e6
28069.00	1.276e6
28070.00	1.017e6
28071.00	8.829e5
28072.00	9.262e5
28073.00	1.245e6
28074.00	1.711e6
28075.00	1.812e6
28076.00	1.396e6
28077.00	9.681e5
28078.00	8.533e5
28079.00	9.773e5
28080.00	1.231e6
28081.00	1.532e6
28082.00	1.783e6
28083.00	1.903e6
28084.00	1.874e6
28085.00	1.754e6
28086.00	1.629e6
28087.00	1.562e6
28088.00	1.601e6
28089.00	1.758e6
28090.00	1.967e6
28091.00	2.100e6
28092.00	2.097e6
28093.00	2.041e6
28094.00	2.064e6
28095.00	2.215e6
28096.00	2.448e6
28097.00	2.678e6
28098.00	2.849e6
28099.00	3.027e6
28100.00	3.436e6
28101.00	3.954e6
28102.00	4.062e6
28103.00	3.797e6
28104.00	3.525e6
28105.00	3.214e6
28106.00	2.769e6
28107.00	2.271e6
28108.00	1.846e6
28109.00	1.584e6
28110.00	1.490e6
28111.00	1.515e6
28112.00	1.598e6
28113.00	1.712e6
28114.00	1.903e6
28115.00	2.204e6
28116.00	2.597e6
28117.00	3.104e6
28118.00	3.667e6
28119.00	3.855e6
28120.00	3.380e6
28121.00	2.724e6
28122.00	2.369e6
28123.00	2.284e6
28124.00	2.325e6
28125.00	2.383e6
28126.00	2.355e6
28127.00	2.199e6
28128.00	2.001e6
28129.00	1.943e6
28130.00	2.125e6
28131.00	2.414e6
28132.00	2.519e6
28133.00	2.286e6
28134.00	1.877e6
28135.00	1.563e6
28136.00	1.405e6
28137.00	1.263e6
28138.00	1.040e6
28139.00	7.984e5
28140.00	6.125e5
28141.00	4.972e5
28142.00	4.483e5
28143.00	4.521e5
28144.00	5.016e5
28145.00	6.055e5
28146.00	7.959e5
28147.00	1.130e6
28148.00	1.680e6
28149.00	2.505e6
28150.00	3.572e6
28151.00	4.452e6
28152.00	4.570e6
28153.00	4.024e6
28154.00	3.344e6
28155.00	2.782e6
28156.00	2.336e6
28157.00	1.973e6
28158.00	1.669e6
28159.00	1.435e6
28160.00	1.296e6
28161.00	1.153e6
28162.00	9.167e5
28163.00	6.835e5
28164.00	5.565e5
28165.00	5.280e5
28166.00	6.009e5
28167.00	9.176e5
28168.00	1.657e6
28169.00	2.551e6
28170.00	3.133e6
28171.00	3.596e6
28172.00	4.376e6
28173.00	5.426e6
28174.00	6.433e6
28175.00	7.167e6
28176.00	7.569e6
28177.00	7.676e6
28178.00	7.609e6
28179.00	7.728e6
28180.00	8.709e6
28181.00	1.008e7
28182.00	1.047e7
28183.00	1.001e7
28184.00	9.304e6
28185.00	8.280e6
28186.00	7.158e6
28187.00	6.282e6
28188.00	5.858e6
28189.00	6.029e6
28190.00	6.909e6
28191.00	8.473e6
28192.00	1.019e7
28193.00	1.111e7
28194.00	1.102e7
28195.00	1.005e7
28196.00	8.101e6
28197.00	6.297e6
28198.00	5.552e6
28199.00	5.398e6
28200.00	5.400e6
28201.00	5.475e6
28202.00	5.574e6
28203.00	5.685e6
28204.00	5.963e6
28205.00	6.593e6
28206.00	7.424e6
28207.00	7.729e6
28208.00	6.992e6
28209.00	5.829e6
28210.00	4.948e6
28211.00	4.335e6
28212.00	3.794e6
28213.00	3.282e6
28214.00	2.848e6
28215.00	2.482e6
28216.00	2.149e6
28217.00	1.846e6
28218.00	1.548e6
28219.00	1.259e6
28220.00	1.103e6
28221.00	1.189e6
28222.00	1.602e6
28223.00	2.192e6
28224.00	2.447e6
28225.00	2.306e6
28226.00	2.257e6
28227.00	2.368e6
28228.00	2.509e6
28229.00	2.984e6
28230.00	3.556e6
28231.00	3.394e6
28232.00	2.813e6
28233.00	2.659e6
28234.00	2.921e6
28235.00	3.253e6
28236.00	3.371e6
28237.00	3.073e6
28238.00	2.606e6
28239.00	2.606e6
28240.00	2.891e6
28241.00	2.633e6
28242.00	2.014e6
28243.00	1.628e6
28244.00	1.472e6
28245.00	1.454e6
28246.00	1.605e6
28247.00	1.728e6
28248.00	1.655e6
28249.00	1.613e6
28250.00	1.674e6
28251.00	1.684e6
28252.00	1.659e6
28253.00	1.647e6
28254.00	1.598e6
28255.00	1.535e6
28256.00	1.587e6
28257.00	1.885e6
28258.00	2.448e6
28259.00	2.984e6
28260.00	3.014e6
28261.00	2.508e6
28262.00	1.996e6
28263.00	1.820e6
28264.00	1.764e6
28265.00	1.589e6
28266.00	1.420e6
28267.00	1.418e6
28268.00	1.555e6
28269.00	1.710e6
28270.00	1.750e6
28271.00	1.710e6
28272.00	1.752e6
28273.00	1.848e6
28274.00	1.848e6
28275.00	1.817e6
28276.00	1.928e6
28277.00	2.234e6
28278.00	2.735e6
28279.00	3.361e6
28280.00	3.864e6
28281.00	4.012e6
28282.00	3.911e6
28283.00	3.882e6
28284.00	4.152e6
28285.00	4.697e6
28286.00	5.175e6
28287.00	5.190e6
28288.00	4.711e6
28289.00	4.003e6
28290.00	3.294e6
28291.00	2.689e6
28292.00	2.250e6
28293.00	2.007e6
28294.00	1.948e6
28295.00	2.034e6
28296.00	2.205e6
28297.00	2.378e6
28298.00	2.426e6
28299.00	2.268e6
28300.00	2.016e6
28301.00	1.939e6
28302.00	2.293e6
28303.00	3.121e6
28304.00	3.960e6
28305.00	4.277e6
28306.00	4.231e6
28307.00	4.305e6
28308.00	4.661e6
28309.00	5.056e6
28310.00	5.147e6
28311.00	4.901e6
28312.00	4.514e6
28313.00	4.072e6
28314.00	3.594e6
28315.00	3.160e6
28316.00	2.873e6
28317.00	2.754e6
28318.00	2.762e6
28319.00	2.888e6
28320.00	3.091e6
28321.00	3.267e6
28322.00	3.544e6
28323.00	4.017e6
28324.00	4.449e6
28325.00	4.821e6
28326.00	5.088e6
28327.00	4.787e6
28328.00	3.795e6
28329.00	2.667e6
28330.00	1.952e6
28331.00	1.690e6
28332.00	1.654e6
28333.00	1.658e6
28334.00	1.625e6
28335.00	1.617e6
28336.00	1.778e6
28337.00	1.982e6
28338.00	1.988e6
28339.00	1.963e6
28340.00	2.191e6
28341.00	2.867e6
28342.00	4.286e6
28343.00	6.266e6
28344.00	7.341e6
28345.00	6.298e6
28346.00	4.195e6
28347.00	2.713e6
28348.00	2.118e6
28349.00	2.005e6
28350.00	2.195e6
28351.00	2.521e6
28352.00	2.667e6
28353.00	2.508e6
28354.00	2.194e6
28355.00	1.905e6
28356.00	1.743e6
28357.00	1.822e6
28358.00	2.258e6
28359.00	2.821e6
28360.00	2.972e6
28361.00	2.608e6
28362.00	2.167e6
28363.00	2.003e6
28364.00	2.172e6
28365.00	2.431e6
28366.00	2.602e6
28367.00	2.840e6
28368.00	3.141e6
28369.00	3.230e6
28370.00	3.111e6
28371.00	3.049e6
28372.00	3.037e6
28373.00	2.959e6
28374.00	2.886e6
28375.00	2.836e6
28376.00	2.695e6
28377.00	2.385e6
28378.00	1.946e6
28379.00	1.492e6
28380.00	1.115e6
28381.00	8.491e5
28382.00	6.880e5
28383.00	6.178e5
28384.00	6.717e5
28385.00	1.153e6
28386.00	2.276e6
28387.00	3.077e6
28388.00	2.659e6
28389.00	1.857e6
28390.00	1.551e6
28391.00	1.639e6
28392.00	1.892e6
28393.00	2.175e6
28394.00	2.345e6
28395.00	2.350e6
28396.00	2.263e6
28397.00	2.101e6
28398.00	1.808e6
28399.00	1.425e6
28400.00	1.075e6
28401.00	8.856e5
28402.00	8.621e5
28403.00	8.196e5
28404.00	7.181e5
28405.00	8.043e5
28406.00	1.236e6
28407.00	1.932e6
28408.00	2.687e6
28409.00	3.159e6
28410.00	2.971e6
28411.00	2.233e6
28412.00	1.503e6
28413.00	1.088e6
28414.00	9.049e5
28415.00	8.140e5
28416.00	7.797e5
28417.00	8.249e5
28418.00	9.603e5
28419.00	1.140e6
28420.00	1.285e6
28421.00	1.357e6
28422.00	1.411e6
28423.00	1.492e6
28424.00	1.569e6
28425.00	1.669e6
28426.00	1.949e6
28427.00	2.494e6
28428.00	3.114e6
28429.00	3.482e6
28430.00	3.425e6
28431.00	3.020e6
28432.00	2.485e6
28433.00	2.026e6
28434.00	1.666e6
28435.00	1.350e6
28436.00	1.114e6
28437.00	1.014e6
28438.00	1.069e6
28439.00	1.234e6
28440.00	1.393e6
28441.00	1.483e6
28442.00	1.537e6
28443.00	1.608e6
28444.00	1.709e6
28445.00	1.829e6
28446.00	1.969e6
28447.00	2.165e6
28448.00	2.505e6
28449.00	3.062e6
28450.00	3.727e6
28451.00	4.277e6
28452.00	4.665e6
28453.00	5.023e6
28454.00	5.389e6
28455.00	5.596e6
28456.00	5.423e6
28457.00	4.833e6
28458.00	4.009e6
28459.00	3.176e6
28460.00	2.473e6
28461.00	1.999e6
28462.00	1.865e6
28463.00	2.193e6
28464.00	2.906e6
28465.00	3.535e6
28466.00	3.768e6
28467.00	3.845e6
28468.00	3.942e6
28469.00	3.941e6
28470.00	3.807e6
28471.00	3.663e6
28472.00	3.588e6
28473.00	3.536e6
28474.00	3.395e6
28475.00	3.076e6
28476.00	2.585e6
28477.00	2.021e6
28478.00	1.502e6
28479.00	1.106e6
28480.00	8.508e5
28481.00	7.330e5
28482.00	7.825e5
28483.00	1.036e6
28484.00	1.498e6
28485.00	2.109e6
28486.00	2.664e6
28487.00	2.816e6
28488.00	2.490e6
28489.00	2.028e6
28490.00	1.639e6
28491.00	1.324e6
28492.00	1.175e6
28493.00	1.291e6
28494.00	1.670e6
28495.00	2.249e6
28496.00	2.876e6
28497.00	3.313e6
28498.00	3.427e6
28499.00	3.300e6
28500.00	3.147e6
28501.00	3.100e6
28502.00	2.942e6
28503.00	2.486e6
28504.00	2.048e6
28505.00	1.870e6
28506.00	1.753e6
28507.00	1.556e6
28508.00	1.427e6
28509.00	1.492e6
28510.00	1.656e6
28511.00	1.819e6
28512.00	2.030e6
28513.00	2.328e6
28514.00	2.767e6
28515.00	3.512e6
28516.00	4.602e6
28517.00	5.827e6
28518.00	6.921e6
28519.00	7.815e6
28520.00	8.179e6
28521.00	7.035e6
28522.00	4.720e6
28523.00	2.935e6
28524.00	2.068e6
28525.00	1.590e6
28526.00	1.338e6
28527.00	1.329e6
28528.00	1.441e6
28529.00	1.425e6
28530.00	1.345e6
28531.00	1.422e6
28532.00	1.663e6
28533.00	2.023e6
28534.00	2.533e6
28535.00	3.247e6
28536.00	4.133e6
28537.00	4.951e6
28538.00	5.322e6
28539.00	5.167e6
28540.00	4.696e6
28541.00	3.994e6
28542.00	3.310e6
28543.00	2.875e6
28544.00	2.610e6
28545.00	2.462e6
28546.00	2.252e6
28547.00	1.828e6
28548.00	1.337e6
28549.00	9.725e5
28550.00	8.089e5
28551.00	8.152e5
28552.00	9.204e5
28553.00	1.031e6
28554.00	1.082e6
28555.00	1.117e6
28556.00	1.241e6
28557.00	1.527e6
28558.00	1.918e6
28559.00	2.139e6
28560.00	2.049e6
28561.00	1.861e6
28562.00	1.746e6
28563.00	1.738e6
28564.00	1.918e6
28565.00	2.386e6
28566.00	3.209e6
28567.00	4.318e6
28568.00	5.299e6
28569.00	5.535e6
28570.00	4.831e6
28571.00	3.564e6
28572.00	2.312e6
28573.00	1.483e6
28574.00	1.057e6
28575.00	8.209e5
28576.00	6.689e5
28577.00	5.723e5
28578.00	5.351e5
28579.00	5.812e5
28580.00	7.079e5
28581.00	8.584e5
28582.00	9.563e5
28583.00	9.618e5
28584.00	8.791e5
28585.00	7.255e5
28586.00	5.725e5
28587.00	5.264e5
28588.00	6.131e5
28589.00	7.757e5
28590.00	9.368e5
28591.00	1.061e6
28592.00	1.178e6
28593.00	1.299e6
28594.00	1.367e6
28595.00	1.308e6
28596.00	1.125e6
28597.00	8.824e5
28598.00	6.541e5
28599.00	4.972e5
28600.00	4.282e5
28601.00	4.197e5
28602.00	5.099e5
28603.00	8.460e5
28604.00	1.555e6
28605.00	2.631e6
28606.00	3.853e6
28607.00	4.747e6
28608.00	4.794e6
28609.00	3.928e6
28610.00	2.679e6
28611.00	1.651e6
28612.00	1.096e6
28613.00	9.756e5
28614.00	1.122e6
28615.00	1.434e6
28616.00	1.960e6
28617.00	2.722e6
28618.00	3.647e6
28619.00	4.565e6
28620.00	5.284e6
28621.00	5.770e6
28622.00	6.111e6
28623.00	6.392e6
28624.00	6.756e6
28625.00	7.304e6
28626.00	7.918e6
28627.00	8.523e6
28628.00	8.770e6
28629.00	7.654e6
28630.00	5.330e6
28631.00	3.493e6
28632.00	2.817e6
28633.00	2.634e6
28634.00	2.498e6
28635.00	2.487e6
28636.00	2.729e6
28637.00	3.165e6
28638.00	3.702e6
28639.00	4.262e6
28640.00	4.688e6
28641.00	4.860e6
28642.00	4.800e6
28643.00	4.423e6
28644.00	3.757e6
28645.00	3.219e6
28646.00	3.059e6
28647.00	3.155e6
28648.00	3.349e6
28649.00	3.512e6
28650.00	3.554e6
28651.00	3.522e6
28652.00	3.455e6
28653.00	3.295e6
28654.00	3.113e6
28655.00	3.070e6
28656.00	3.187e6
28657.00	3.243e6
28658.00	3.052e6
28659.00	2.696e6
28660.00	2.285e6
28661.00	1.874e6
28662.00	1.538e6
28663.00	1.349e6
28664.00	1.305e6
28665.00	1.291e6
28666.00	1.353e6
28667.00	1.752e6
28668.00	2.448e6
28669.00	2.886e6
28670.00	2.643e6
28671.00	2.011e6
28672.00	1.553e6
28673.00	1.479e6
28674.00	1.662e6
28675.00	1.892e6
28676.00	2.026e6
28677.00	2.044e6
28678.00	2.018e6
28679.00	2.013e6
28680.00	2.054e6
28681.00	2.074e6
28682.00	1.919e6
28683.00	1.645e6
28684.00	1.457e6
28685.00	1.358e6
28686.00	1.268e6
28687.00	1.149e6
28688.00	9.851e5
28689.00	8.367e5
28690.00	7.882e5
28691.00	8.933e5
28692.00	1.204e6
28693.00	1.720e6
28694.00	2.278e6
28695.00	2.666e6
28696.00	2.903e6
28697.00	3.017e6
28698.00	2.789e6
28699.00	2.179e6
28700.00	1.506e6
28701.00	1.033e6
28702.00	7.903e5
28703.00	7.074e5
28704.00	7.296e5
28705.00	8.321e5
28706.00	1.001e6
28707.00	1.216e6
28708.00	1.435e6
28709.00	1.616e6
28710.00	1.776e6
28711.00	2.006e6
28712.00	2.397e6
28713.00	2.934e6
28714.00	3.486e6
28715.00	3.922e6
28716.00	4.178e6
28717.00	4.239e6
28718.00	4.126e6
28719.00	3.850e6
28720.00	3.360e6
28721.00	2.690e6
28722.00	2.076e6
28723.00	1.776e6
28724.00	2.052e6
28725.00	2.814e6
28726.00	3.288e6
28727.00	3.302e6
28728.00	3.566e6
28729.00	4.119e6
28730.00	4.440e6
28731.00	4.328e6
28732.00	3.913e6
28733.00	3.438e6
28734.00	3.091e6
28735.00	2.957e6
28736.00	2.921e6
28737.00	2.734e6
28738.00	2.330e6
28739.00	1.900e6
28740.00	1.664e6
28741.00	1.582e6
28742.00	1.404e6
28743.00	1.104e6
28744.00	8.739e5
28745.00	8.178e5
28746.00	1.016e6
28747.00	1.549e6
28748.00	2.388e6
28749.00	3.346e6
28750.00	4.072e6
28751.00	4.253e6
28752.00	3.943e6
28753.00	3.491e6
28754.00	3.118e6
28755.00	2.811e6
28756.00	2.645e6
28757.00	2.455e6
28758.00	1.773e6
28759.00	8.883e5
28760.00	4.062e5
28761.00	2.576e5
28762.00	1.971e5
28763.00	1.661e5
28764.00	1.571e5
28765.00	1.741e5
28766.00	2.727e5
28767.00	6.414e5
28768.00	1.290e6
28769.00	1.700e6
28770.00	1.663e6
28771.00	1.816e6
28772.00	2.542e6
28773.00	3.446e6
28774.00	4.062e6
28775.00	4.349e6
28776.00	4.421e6
28777.00	4.233e6
28778.00	3.711e6
28779.00	2.943e6
28780.00	2.151e6
28781.00	1.534e6
28782.00	1.180e6
28783.00	1.049e6
28784.00	9.693e5
28785.00	8.240e5
28786.00	7.663e5
28787.00	1.019e6
28788.00	1.391e6
28789.00	1.428e6
28790.00	1.182e6
28791.00	1.107e6
28792.00	1.409e6
28793.00	2.111e6
28794.00	3.215e6
28795.00	4.309e6
28796.00	4.685e6
28797.00	4.207e6
28798.00	3.344e6
28799.00	2.479e6
28800.00	1.792e6
28801.00	1.335e6
28802.00	1.059e6
28803.00	9.338e5
28804.00	9.347e5
28805.00	9.714e5
28806.00	9.553e5
28807.00	9.172e5
28808.00	9.368e5
28809.00	1.042e6
28810.00	1.242e6
28811.00	1.545e6
28812.00	1.906e6
28813.00	2.211e6
28814.00	2.341e6
28815.00	2.251e6
28816.00	2.011e6
28817.00	1.694e6
28818.00	1.345e6
28819.00	1.083e6
28820.00	9.645e5
28821.00	9.559e5
28822.00	1.066e6
28823.00	1.352e6
28824.00	1.930e6
28825.00	2.850e6
28826.00	3.486e6
28827.00	3.293e6
28828.00	2.946e6
28829.00	2.996e6
28830.00	3.196e6
28831.00	3.355e6
28832.00	3.455e6
28833.00	3.345e6
28834.00	2.904e6
28835.00	2.337e6
28836.00	1.837e6
28837.00	1.429e6
28838.00	1.137e6
28839.00	9.827e5
28840.00	9.976e5
28841.00	1.276e6
28842.00	1.856e6
28843.00	2.579e6
28844.00	3.188e6
28845.00	3.607e6
28846.00	4.095e6
28847.00	4.897e6
28848.00	5.965e6
28849.00	7.159e6
28850.00	8.398e6
28851.00	9.500e6
28852.00	9.919e6
28853.00	9.139e6
28854.00	7.527e6
28855.00	5.845e6
28856.00	4.283e6
28857.00	2.940e6
28858.00	2.094e6
28859.00	1.668e6
28860.00	1.407e6
28861.00	1.229e6
28862.00	1.164e6
28863.00	1.282e6
28864.00	1.648e6
28865.00	2.264e6
28866.00	3.021e6
28867.00	3.708e6
28868.00	3.929e6
28869.00	3.521e6
28870.00	3.066e6
28871.00	3.224e6
28872.00	4.086e6
28873.00	5.296e6
28874.00	6.267e6
28875.00	6.535e6
28876.00	6.122e6
28877.00	5.440e6
28878.00	4.849e6
28879.00	4.472e6
28880.00	4.261e6
28881.00	4.082e6
28882.00	3.833e6
28883.00	3.576e6
28884.00	3.495e6
28885.00	3.725e6
28886.00	4.191e6
28887.00	4.550e6
28888.00	4.448e6
28889.00	4.193e6
28890.00	3.943e6
28891.00	3.154e6
28892.00	2.191e6
28893.00	1.792e6
28894.00	1.815e6
28895.00	1.919e6
28896.00	1.943e6
28897.00	1.896e6
28898.00	1.873e6
28899.00	1.878e6
28900.00	1.877e6
28901.00	1.891e6
28902.00	1.959e6
28903.00	2.115e6
28904.00	2.427e6
28905.00	2.886e6
28906.00	3.286e6
28907.00	3.357e6
28908.00	3.032e6
28909.00	2.506e6
28910.00	2.005e6
28911.00	1.626e6
28912.00	1.414e6
28913.00	1.345e6
28914.00	1.267e6
28915.00	1.111e6
28916.00	9.943e5
28917.00	9.944e5
28918.00	1.068e6
28919.00	1.215e6
28920.00	1.496e6
28921.00	1.952e6
28922.00	2.583e6
28923.00	3.311e6
28924.00	3.995e6
28925.00	4.508e6
28926.00	4.794e6
28927.00	4.782e6
28928.00	4.402e6
28929.00	3.968e6
28930.00	3.551e6
28931.00	2.784e6
28932.00	2.083e6
28933.00	1.870e6
28934.00	1.782e6
28935.00	1.583e6
28936.00	1.356e6
28937.00	1.194e6
28938.00	1.138e6
28939.00	1.195e6
28940.00	1.361e6
28941.00	1.631e6
28942.00	2.006e6
28943.00	2.499e6
28944.00	3.311e6
28945.00	4.552e6
28946.00	5.347e6
28947.00	5.055e6
28948.00	4.513e6
28949.00	4.259e6
28950.00	4.044e6
28951.00	3.821e6
28952.00	3.698e6
28953.00	3.734e6
28954.00	3.948e6
28955.00	4.372e6
28956.00	4.889e6
28957.00	5.088e6
28958.00	4.690e6
28959.00	4.019e6
28960.00	3.552e6
28961.00	3.344e6
28962.00	3.283e6
28963.00	3.344e6
28964.00	3.333e6
28965.00	3.009e6
28966.00	2.489e6
28967.00	2.009e6
28968.00	1.628e6
28969.00	1.328e6
28970.00	1.123e6
28971.00	1.069e6
28972.00	1.243e6
28973.00	1.624e6
28974.00	2.058e6
28975.00	2.421e6
28976.00	2.641e6
28977.00	2.671e6
28978.00	2.658e6
28979.00	2.780e6
28980.00	3.005e6
28981.00	3.209e6
28982.00	3.298e6
28983.00	3.230e6
28984.00	3.111e6
28985.00	3.050e6
28986.00	3.023e6
28987.00	2.927e6
28988.00	2.678e6
28989.00	2.307e6
28990.00	1.935e6
28991.00	1.659e6
28992.00	1.619e6
28993.00	2.117e6
28994.00	3.247e6
28995.00	4.261e6
28996.00	4.277e6
28997.00	3.586e6
28998.00	2.957e6
28999.00	2.532e6
29000.00	2.191e6
29001.00	1.908e6
29002.00	1.692e6
29003.00	1.550e6
29004.00	1.465e6
29005.00	1.413e6
29006.00	1.372e6
29007.00	1.338e6
29008.00	1.442e6
29009.00	1.693e6
29010.00	1.825e6
29011.00	1.847e6
29012.00	2.044e6
29013.00	2.527e6
29014.00	3.171e6
29015.00	3.743e6
29016.00	4.061e6
29017.00	4.097e6
29018.00	3.948e6
29019.00	3.742e6
29020.00	3.593e6
29021.00	3.581e6
29022.00	3.682e6
29023.00	3.869e6
29024.00	3.723e6
29025.00	2.968e6
29026.00	2.269e6
29027.00	1.961e6
29028.00	1.845e6
29029.00	1.866e6
29030.00	1.947e6
29031.00	2.015e6
29032.00	2.094e6
29033.00	2.255e6
29034.00	2.533e6
29035.00	3.217e6
29036.00	4.286e6
29037.00	4.571e6
29038.00	3.857e6
29039.00	3.362e6
29040.00	3.329e6
29041.00	3.411e6
29042.00	3.576e6
29043.00	3.770e6
29044.00	3.964e6
29045.00	4.144e6
29046.00	4.260e6
29047.00	4.131e6
29048.00	3.695e6
29049.00	3.158e6
29050.00	2.418e6
29051.00	1.550e6
29052.00	1.070e6
29053.00	9.093e5
29054.00	8.402e5
29055.00	8.992e5
29056.00	1.060e6
29057.00	1.284e6
29058.00	1.538e6
29059.00	1.795e6
29060.00	2.040e6
29061.00	2.268e6
29062.00	2.491e6
29063.00	2.820e6
29064.00	3.751e6
29065.00	5.544e6
29066.00	7.242e6
29067.00	7.368e6
29068.00	5.653e6
29069.00	3.580e6
29070.00	2.402e6
29071.00	1.930e6
29072.00	1.686e6
29073.00	1.523e6
29074.00	1.424e6
29075.00	1.406e6
29076.00	1.484e6
29077.00	1.658e6
29078.00	1.907e6
29079.00	2.198e6
29080.00	2.502e6
29081.00	2.785e6
29082.00	3.033e6
29083.00	3.291e6
29084.00	3.646e6
29085.00	4.147e6
29086.00	4.781e6
29087.00	5.493e6
29088.00	6.103e6
29089.00	6.037e6
29090.00	4.939e6
29091.00	3.590e6
29092.00	2.785e6
29093.00	2.392e6
29094.00	2.154e6
29095.00	2.031e6
29096.00	1.994e6
29097.00	1.973e6
29098.00	1.892e6
29099.00	1.726e6
29100.00	1.552e6
29101.00	1.497e6
29102.00	1.661e6
29103.00	2.124e6
29104.00	2.901e6
29105.00	3.749e6
29106.00	4.081e6
29107.00	3.600e6
29108.00	2.955e6
29109.00	2.856e6
29110.00	3.202e6
29111.00	3.664e6
29112.00	4.109e6
29113.00	4.504e6
29114.00	4.880e6
29115.00	5.138e6
29116.00	5.019e6
29117.00	4.552e6
29118.00	4.208e6
29119.00	4.318e6
29120.00	4.582e6
29121.00	4.463e6
29122.00	3.960e6
29123.00	3.495e6
29124.00	3.224e6
29125.00	3.024e6
29126.00	2.856e6
29127.00	2.793e6
29128.00	2.874e6
29129.00	3.091e6
29130.00	3.413e6
29131.00	3.774e6
29132.00	4.062e6
29133.00	4.195e6
29134.00	4.202e6
29135.00	4.082e6
29136.00	3.726e6
29137.00	3.201e6
29138.00	2.757e6
29139.00	2.523e6
29140.00	2.471e6
29141.00	2.547e6
29142.00	2.743e6
29143.00	3.020e6
29144.00	3.225e6
29145.00	3.283e6
29146.00	3.265e6
29147.00	3.205e6
29148.00	3.111e6
29149.00	3.006e6
29150.00	2.915e6
29151.00	2.863e6
29152.00	2.869e6
29153.00	2.942e6
29154.00	3.074e6
29155.00	3.233e6
29156.00	3.319e6
29157.00	3.222e6
29158.00	3.047e6
29159.00	3.164e6
29160.00	3.629e6
29161.00	3.742e6
29162.00	3.142e6
29163.00	2.404e6
29164.00	1.948e6
29165.00	1.738e6
29166.00	1.701e6
29167.00	1.791e6
29168.00	1.990e6
29169.00	2.288e6
29170.00	2.660e6
29171.00	3.010e6
29172.00	3.236e6
29173.00	3.449e6
29174.00	4.024e6
29175.00	5.246e6
29176.00	6.632e6
29177.00	7.276e6
29178.00	7.043e6
29179.00	6.391e6
29180.00	5.557e6
29181.00	4.659e6
29182.00	3.854e6
29183.00	3.227e6
29184.00	2.780e6
29185.00	2.499e6
29186.00	2.383e6
29187.00	2.400e6
29188.00	2.523e6
29189.00	2.778e6
29190.00	3.210e6
29191.00	3.759e6
29192.00	4.303e6
29193.00	4.790e6
29194.00	5.229e6
29195.00	5.709e6
29196.00	6.437e6
29197.00	7.370e6
29198.00	7.827e6
29199.00	7.411e6
29200.00	6.596e6
29201.00	5.763e6
29202.00	4.968e6
29203.00	4.269e6
29204.00	3.661e6
29205.00	3.111e6
29206.00	2.632e6
29207.00	2.269e6
29208.00	1.999e6
29209.00	1.726e6
29210.00	1.415e6
29211.00	1.140e6
29212.00	1.006e6
29213.00	1.132e6
29214.00	1.396e6
29215.00	1.541e6
29216.00	1.731e6
29217.00	2.046e6
29218.00	2.266e6
29219.00	2.430e6
29220.00	2.632e6
29221.00	2.843e6
29222.00	3.024e6
29223.00	3.146e6
29224.00	3.211e6
29225.00	3.278e6
29226.00	3.385e6
29227.00	3.502e6
29228.00	3.631e6
29229.00	3.864e6
29230.00	4.419e6
29231.00	4.932e6
29232.00	4.422e6
29233.00	3.129e6
29234.00	2.187e6
29235.00	1.828e6
29236.00	1.744e6
29237.00	1.794e6
29238.00	1.957e6
29239.00	2.239e6
29240.00	2.624e6
29241.00	3.082e6
29242.00	3.579e6
29243.00	4.043e6
29244.00	4.361e6
29245.00	4.486e6
29246.00	4.484e6
29247.00	4.353e6
29248.00	3.996e6
29249.00	3.531e6
29250.00	3.251e6
29251.00	3.213e6
29252.00	3.214e6
29253.00	3.088e6
29254.00	2.841e6
29255.00	2.601e6
29256.00	2.563e6
29257.00	2.810e6
29258.00	2.917e6
29259.00	2.603e6
29260.00	2.473e6
29261.00	2.960e6
29262.00	3.797e6
29263.00	4.474e6
29264.00	4.459e6
29265.00	3.650e6
29266.00	2.568e6
29267.00	1.793e6
29268.00	1.472e6
29269.00	1.467e6
29270.00	1.617e6
29271.00	1.796e6
29272.00	1.938e6
29273.00	2.061e6
29274.00	2.287e6
29275.00	2.770e6
29276.00	3.504e6
29277.00	3.856e6
29278.00	3.193e6
29279.00	2.179e6
29280.00	1.666e6
29281.00	1.558e6
29282.00	1.586e6
29283.00	1.668e6
29284.00	1.743e6
29285.00	1.767e6
29286.00	1.748e6
29287.00	1.735e6
29288.00	1.768e6
29289.00	1.863e6
29290.00	2.047e6
29291.00	2.345e6
29292.00	2.762e6
29293.00	3.323e6
29294.00	4.078e6
29295.00	4.658e6
29296.00	4.474e6
29297.00	3.756e6
29298.00	3.089e6
29299.00	2.567e6
29300.00	2.127e6
29301.00	1.804e6
29302.00	1.630e6
29303.00	1.569e6
29304.00	1.528e6
29305.00	1.441e6
29306.00	1.535e6
29307.00	2.062e6
29308.00	2.421e6
29309.00	1.970e6
29310.00	1.241e6
29311.00	9.044e5
29312.00	9.355e5
29313.00	1.130e6
29314.00	1.441e6
29315.00	1.913e6
29316.00	2.551e6
29317.00	3.275e6
29318.00	3.963e6
29319.00	4.498e6
29320.00	4.794e6
29321.00	4.900e6
29322.00	5.045e6
29323.00	5.466e6
29324.00	5.452e6
29325.00	4.042e6
29326.00	2.198e6
29327.00	1.200e6
29328.00	8.262e5
29329.00	6.315e5
29330.00	5.321e5
29331.00	4.914e5
29332.00	4.877e5
29333.00	5.196e5
29334.00	5.904e5
29335.00	7.000e5
29336.00	8.513e5
29337.00	1.044e6
29338.00	1.270e6
29339.00	1.528e6
29340.00	1.904e6
29341.00	2.592e6
29342.00	3.526e6
29343.00	4.443e6
29344.00	5.263e6
29345.00	5.569e6
29346.00	4.844e6
29347.00	3.516e6
29348.00	2.389e6
29349.00	1.680e6
29350.00	1.272e6
29351.00	1.080e6
29352.00	1.069e6
29353.00	1.209e6
29354.00	1.448e6
29355.00	1.697e6
29356.00	1.856e6
29357.00	1.937e6
29358.00	2.004e6
29359.00	2.017e6
29360.00	2.052e6
29361.00	2.250e6
29362.00	2.342e6
29363.00	2.144e6
29364.00	2.016e6
29365.00	2.206e6
29366.00	2.653e6
29367.00	3.239e6
29368.00	3.794e6
29369.00	4.116e6
29370.00	4.110e6
29371.00	3.850e6
29372.00	3.479e6
29373.00	3.156e6
29374.00	3.118e6
29375.00	3.284e6
29376.00	2.926e6
29377.00	1.989e6
29378.00	1.308e6
29379.00	1.050e6
29380.00	9.173e5
29381.00	8.334e5
29382.00	7.907e5
29383.00	7.984e5
29384.00	8.786e5
29385.00	1.060e6
29386.00	1.364e6
29387.00	1.788e6
29388.00	2.284e6
29389.00	2.800e6
29390.00	3.368e6
29391.00	4.027e6
29392.00	4.647e6
29393.00	4.981e6
29394.00	4.836e6
29395.00	4.222e6
29396.00	3.450e6
29397.00	2.869e6
29398.00	2.633e6
29399.00	2.685e6
29400.00	2.790e6
29401.00	2.750e6
29402.00	2.515e6
29403.00	2.135e6
29404.00	1.724e6
29405.00	1.408e6
29406.00	1.228e6
29407.00	1.141e6
29408.00	1.105e6
29409.00	1.125e6
29410.00	1.241e6
29411.00	1.515e6
29412.00	1.966e6
29413.00	2.529e6
29414.00	3.081e6
29415.00	3.555e6
29416.00	3.968e6
29417.00	4.160e6
29418.00	3.811e6
29419.00	3.011e6
29420.00	2.249e6
29421.00	1.799e6
29422.00	1.618e6
29423.00	1.634e6
29424.00	1.838e6
29425.00	2.207e6
29426.00	2.686e6
29427.00	3.250e6
29428.00	3.802e6
29429.00	3.898e6
29430.00	3.235e6
29431.00	2.311e6
29432.00	1.661e6
29433.00	1.295e6
29434.00	1.142e6
29435.00	1.317e6
29436.00	2.087e6
29437.00	3.363e6
29438.00	4.185e6
29439.00	3.714e6
29440.00	2.436e6
29441.00	1.314e6
29442.00	6.965e5
29443.00	5.151e5
29444.00	8.181e5
29445.00	1.863e6
29446.00	3.259e6
29447.00	3.751e6
29448.00	3.220e6
29449.00	2.954e6
29450.00	3.357e6
29451.00	3.757e6
29452.00	3.676e6
29453.00	3.138e6
29454.00	2.444e6
29455.00	1.859e6
29456.00	1.561e6
29457.00	1.782e6
29458.00	2.632e6
29459.00	3.570e6
29460.00	3.905e6
29461.00	3.698e6
29462.00	3.276e6
29463.00	2.672e6
29464.00	1.914e6
29465.00	1.235e6
29466.00	8.033e5
29467.00	5.911e5
29468.00	5.281e5
29469.00	5.281e5
29470.00	4.839e5
29471.00	4.015e5
29472.00	4.442e5
29473.00	8.033e5
29474.00	1.772e6
29475.00	3.614e6
29476.00	5.350e6
29477.00	5.569e6
29478.00	4.747e6
29479.00	3.905e6
29480.00	3.143e6
29481.00	2.512e6
29482.00	2.135e6
29483.00	1.966e6
29484.00	1.890e6
29485.00	1.800e6
29486.00	1.593e6
29487.00	1.254e6
29488.00	8.886e5
29489.00	5.994e5
29490.00	4.136e5
29491.00	3.382e5
29492.00	3.890e5
29493.00	5.531e5
29494.00	7.866e5
29495.00	1.076e6
29496.00	1.329e6
29497.00	1.308e6
29498.00	1.020e6
29499.00	7.937e5
29500.00	8.040e5
29501.00	1.039e6
29502.00	1.489e6
29503.00	2.097e6
29504.00	2.663e6
29505.00	2.920e6
29506.00	2.747e6
29507.00	2.285e6
29508.00	1.859e6
29509.00	1.788e6
29510.00	2.059e6
29511.00	2.272e6
29512.00	2.230e6
29513.00	2.145e6
29514.00	2.116e6
29515.00	2.049e6
29516.00	1.933e6
29517.00	1.818e6
29518.00	1.738e6
29519.00	1.701e6
29520.00	1.688e6
29521.00	1.652e6
29522.00	1.575e6
29523.00	1.505e6
29524.00	1.582e6
29525.00	1.946e6
29526.00	2.376e6
29527.00	2.686e6
29528.00	3.236e6
29529.00	4.054e6
29530.00	4.573e6
29531.00	4.405e6
29532.00	3.602e6
29533.00	2.552e6
29534.00	1.719e6
29535.00	1.378e6
29536.00	1.605e6
29537.00	2.240e6
29538.00	2.754e6
29539.00	2.697e6
29540.00	2.251e6
29541.00	1.840e6
29542.00	1.570e6
29543.00	1.350e6
29544.00	1.160e6
29545.00	1.016e6
29546.00	8.827e5
29547.00	7.796e5
29548.00	8.088e5
29549.00	1.023e6
29550.00	1.415e6
29551.00	1.981e6
29552.00	2.703e6
29553.00	3.511e6
29554.00	4.312e6
29555.00	5.089e6
29556.00	5.771e6
29557.00	5.918e6
29558.00	5.122e6
29559.00	3.721e6
29560.00	2.422e6
29561.00	1.533e6
29562.00	9.966e5
29563.00	7.020e5
29564.00	5.528e5
29565.00	4.717e5
29566.00	4.336e5
29567.00	4.593e5
29568.00	5.619e5
29569.00	7.447e5
29570.00	1.013e6
29571.00	1.370e6
29572.00	1.840e6
29573.00	2.544e6
29574.00	3.656e6
29575.00	4.853e6
29576.00	5.335e6
29577.00	4.943e6
29578.00	4.189e6
29579.00	3.374e6
29580.00	2.583e6
29581.00	1.922e6
29582.00	1.473e6
29583.00	1.246e6
29584.00	1.168e6
29585.00	1.122e6
29586.00	1.012e6
29587.00	8.362e5
29588.00	6.811e5
29589.00	6.176e5
29590.00	6.453e5
29591.00	7.294e5
29592.00	8.307e5
29593.00	9.214e5
29594.00	1.017e6
29595.00	1.364e6
29596.00	1.784e6
29597.00	1.847e6
29598.00	1.943e6
29599.00	2.259e6
29600.00	2.472e6
29601.00	2.495e6
29602.00	2.379e6
29603.00	2.191e6
29604.00	1.944e6
29605.00	1.637e6
29606.00	1.308e6
29607.00	1.030e6
29608.00	8.839e5
29609.00	9.641e5
29610.00	1.430e6
29611.00	2.367e6
29612.00	3.357e6
29613.00	3.568e6
29614.00	2.938e6
29615.00	2.239e6
29616.00	1.759e6
29617.00	1.332e6
29618.00	9.402e5
29619.00	6.278e5
29620.00	4.157e5
29621.00	3.002e5
29622.00	2.650e5
29623.00	3.195e5
29624.00	6.183e5
29625.00	1.262e6
29626.00	1.794e6
29627.00	1.892e6
29628.00	2.096e6
29629.00	2.757e6
29630.00	3.467e6
29631.00	3.714e6
29632.00	3.419e6
29633.00	2.914e6
29634.00	2.534e6
29635.00	2.479e6
29636.00	2.857e6
29637.00	3.617e6
29638.00	4.466e6
29639.00	4.885e6
29640.00	4.537e6
29641.00	3.645e6
29642.00	2.736e6
29643.00	2.177e6
29644.00	2.107e6
29645.00	2.586e6
29646.00	3.369e6
29647.00	3.770e6
29648.00	3.394e6
29649.00	2.658e6
29650.00	2.135e6
29651.00	1.921e6
29652.00	1.820e6
29653.00	1.682e6
29654.00	1.495e6
29655.00	1.323e6
29656.00	1.214e6
29657.00	1.181e6
29658.00	1.218e6
29659.00	1.329e6
29660.00	1.514e6
29661.00	1.744e6
29662.00	2.058e6
29663.00	2.525e6
29664.00	3.053e6
29665.00	3.393e6
29666.00	3.342e6
29667.00	2.931e6
29668.00	2.399e6
29669.00	1.954e6
29670.00	1.647e6
29671.00	1.499e6
29672.00	1.605e6
29673.00	2.123e6
29674.00	2.669e6
29675.00	2.762e6
29676.00	2.720e6
29677.00	2.606e6
29678.00	2.191e6
29679.00	1.639e6
29680.00	1.180e6
29681.00	9.253e5
29682.00	8.285e5
29683.00	7.893e5
29684.00	7.660e5
29685.00	7.958e5
29686.00	9.282e5
29687.00	1.170e6
29688.00	1.485e6
29689.00	1.823e6
29690.00	2.151e6
29691.00	2.471e6
29692.00	2.796e6
29693.00	3.130e6
29694.00	3.450e6
29695.00	3.685e6
29696.00	3.740e6
29697.00	3.568e6
29698.00	3.253e6
29699.00	2.959e6
29700.00	2.791e6
29701.00	2.718e6
29702.00	2.667e6
29703.00	2.705e6
29704.00	2.762e6
29705.00	2.631e6
29706.00	2.505e6
29707.00	2.611e6
29708.00	2.873e6
29709.00	3.211e6
29710.00	3.632e6
29711.00	4.139e6
29712.00	4.653e6
29713.00	5.160e6
29714.00	5.976e6
29715.00	7.012e6
29716.00	7.011e6
29717.00	5.562e6
29718.00	4.110e6
29719.00	3.512e6
29720.00	3.472e6
29721.00	3.672e6
29722.00	3.862e6
29723.00	3.849e6
29724.00	3.597e6
29725.00	3.207e6
29726.00	2.792e6
29727.00	2.424e6
29728.00	2.130e6
29729.00	1.965e6
29730.00	2.100e6
29731.00	2.788e6
29732.00	3.977e6
29733.00	4.862e6
29734.00	4.751e6
29735.00	4.113e6
29736.00	3.676e6
29737.00	3.581e6
29738.00	3.701e6
29739.00	3.891e6
29740.00	4.043e6
29741.00	4.113e6
29742.00	4.077e6
29743.00	3.843e6
29744.00	3.325e6
29745.00	2.604e6
29746.00	1.941e6
29747.00	1.549e6
29748.00	1.443e6
29749.00	1.523e6
29750.00	1.659e6
29751.00	1.738e6
29752.00	1.801e6
29753.00	1.982e6
29754.00	2.304e6
29755.00	2.687e6
29756.00	3.034e6
29757.00	3.257e6
29758.00	3.366e6
29759.00	3.510e6
29760.00	3.864e6
29761.00	4.329e6
29762.00	4.496e6
29763.00	4.140e6
29764.00	3.531e6
29765.00	3.045e6
29766.00	2.763e6
29767.00	2.522e6
29768.00	2.153e6
29769.00	1.707e6
29770.00	1.397e6
29771.00	1.343e6
29772.00	1.554e6
29773.00	2.058e6
29774.00	2.896e6
29775.00	4.064e6
29776.00	5.361e6
29777.00	6.323e6
29778.00	6.515e6
29779.00	5.898e6
29780.00	4.815e6
29781.00	3.633e6
29782.00	2.604e6
29783.00	1.914e6
29784.00	1.631e6
29785.00	1.632e6
29786.00	1.749e6
29787.00	1.954e6
29788.00	2.351e6
29789.00	3.059e6
29790.00	4.059e6
29791.00	5.016e6
29792.00	5.406e6
29793.00	5.022e6
29794.00	4.160e6
29795.00	3.319e6
29796.00	2.825e6
29797.00	2.778e6
29798.00	3.151e6
29799.00	3.671e6
29800.00	3.904e6
29801.00	3.595e6
29802.00	2.844e6
29803.00	2.006e6
29804.00	1.420e6
29805.00	1.310e6
29806.00	1.831e6
29807.00	2.787e6
29808.00	3.456e6
29809.00	3.392e6
29810.00	2.909e6
29811.00	2.408e6
29812.00	2.036e6
29813.00	1.875e6
29814.00	1.982e6
29815.00	2.413e6
29816.00	3.271e6
29817.00	4.547e6
29818.00	5.633e6
29819.00	5.752e6
29820.00	5.005e6
29821.00	3.944e6
29822.00	2.889e6
29823.00	2.072e6
29824.00	1.649e6
29825.00	1.614e6
29826.00	1.835e6
29827.00	2.120e6
29828.00	2.364e6
29829.00	2.613e6
29830.00	2.958e6
29831.00	3.469e6
29832.00	4.181e6
29833.00	4.965e6
29834.00	5.453e6
29835.00	5.343e6
29836.00	4.731e6
29837.00	3.954e6
29838.00	3.298e6
29839.00	2.915e6
29840.00	2.853e6
29841.00	3.017e6
29842.00	3.165e6
29843.00	3.086e6
29844.00	2.812e6
29845.00	2.482e6
29846.00	2.154e6
29847.00	1.867e6
29848.00	1.704e6
29849.00	1.770e6
29850.00	2.136e6
29851.00	2.738e6
29852.00	3.371e6
29853.00	3.827e6
29854.00	3.983e6
29855.00	3.858e6
29856.00	3.625e6
29857.00	3.491e6
29858.00	3.539e6
29859.00	3.727e6
29860.00	4.026e6
29861.00	4.432e6
29862.00	4.783e6
29863.00	4.779e6
29864.00	4.293e6
29865.00	3.555e6
29866.00	2.943e6
29867.00	2.636e6
29868.00	2.648e6
29869.00	2.997e6
29870.00	3.644e6
29871.00	4.459e6
29872.00	5.281e6
29873.00	5.991e6
29874.00	6.530e6
29875.00	6.728e6
29876.00	6.302e6
29877.00	5.297e6
29878.00	4.210e6
29879.00	3.408e6
29880.00	2.901e6
29881.00	2.550e6
29882.00	2.226e6
29883.00	1.958e6
29884.00	1.799e6
29885.00	1.737e6
29886.00	1.762e6
29887.00	1.855e6
29888.00	2.027e6
29889.00	2.348e6
29890.00	2.943e6
29891.00	3.992e6
29892.00	5.474e6
29893.00	6.760e6
29894.00	7.065e6
29895.00	6.376e6
29896.00	5.446e6
29897.00	4.872e6
29898.00	4.567e6
29899.00	4.304e6
29900.00	4.062e6
29901.00	3.875e6
29902.00	3.787e6
29903.00	3.788e6
29904.00	3.793e6
29905.00	3.704e6
29906.00	3.535e6
29907.00	3.379e6
29908.00	3.202e6
29909.00	3.021e6
29910.00	3.092e6
29911.00	3.348e6
29912.00	3.280e6
29913.00	2.756e6
29914.00	2.234e6
29915.00	2.117e6
29916.00	2.465e6
29917.00	3.224e6
29918.00	4.356e6
29919.00	5.802e6
29920.00	7.337e6
29921.00	8.529e6
29922.00	9.023e6
29923.00	8.755e6
29924.00	7.977e6
29925.00	7.177e6
29926.00	6.592e6
29927.00	5.814e6
29928.00	4.575e6
29929.00	3.388e6
29930.00	2.698e6
29931.00	2.298e6
29932.00	1.922e6
29933.00	1.642e6
29934.00	1.522e6
29935.00	1.525e6
29936.00	1.671e6
29937.00	2.008e6
29938.00	2.608e6
29939.00	3.563e6
29940.00	4.940e6
29941.00	6.715e6
29942.00	8.614e6
29943.00	9.763e6
29944.00	9.262e6
29945.00	7.476e6
29946.00	5.626e6
29947.00	4.404e6
29948.00	3.749e6
29949.00	3.462e6
29950.00	3.509e6
29951.00	3.930e6
29952.00	4.765e6
29953.00	6.017e6
29954.00	7.555e6
29955.00	9.085e6
29956.00	1.031e7
29957.00	1.111e7
29958.00	1.130e7
29959.00	1.064e7
29960.00	9.293e6
29961.00	7.975e6
29962.00	7.094e6
29963.00	6.486e6
29964.00	5.850e6
29965.00	5.063e6
29966.00	4.205e6
29967.00	3.401e6
29968.00	2.732e6
29969.00	2.228e6
29970.00	1.883e6
29971.00	1.678e6
29972.00	1.609e6
29973.00	1.687e6
29974.00	1.957e6
29975.00	2.512e6
29976.00	3.464e6
29977.00	4.870e6
29978.00	6.627e6
29979.00	8.444e6
29980.00	1.006e7
29981.00	1.116e7
29982.00	1.139e7
29983.00	1.088e7
29984.00	1.007e7
29985.00	9.075e6
29986.00	7.926e6
29987.00	6.772e6
29988.00	5.714e6
29989.00	4.842e6
29990.00	4.221e6
29991.00	3.822e6
29992.00	3.658e6
29993.00	3.785e6
29994.00	4.131e6
29995.00	4.573e6
29996.00	5.002e6
29997.00	5.309e6
29998.00	5.514e6
29999.00	5.673e6
[truncated: 4,000 more rows]
