# Supplementary material for: A simple method for developing lysine targeted covalent protein reagents
Source: Nat Commun. 2023 Dec 1;14:7933. doi: 10.1038/s41467-023-42632-5 (PMC10692228; doi:10.1038/s41467-023-42632-5)
Supplement: Supplementary file 4 — Source data [file 41467_2023_42632_MOESM4_ESM.zip › Source Data/Figure 3/Panel A/Pep7_200uMON4C.txt]

28000.00	5.355e1
28001.00	1.571e2
28002.00	4.761e2
28003.00	1.443e3
28004.00	4.372e3
28005.00	1.325e4
28006.00	4.014e4
28007.00	1.149e5
28008.00	2.080e5
28009.00	1.389e5
28010.00	1.120e5
28011.00	1.507e5
28012.00	4.463e4
28013.00	1.658e4
28014.00	2.063e4
28015.00	3.843e4
28016.00	9.590e4
28017.00	1.325e5
28018.00	2.089e5
28019.00	3.726e5
28020.00	2.543e6
28021.00	2.985e6
28022.00	3.356e6
28023.00	3.780e6
28024.00	4.542e6
28025.00	5.391e6
28026.00	5.625e6
28027.00	5.088e6
28028.00	4.157e6
28029.00	3.159e6
28030.00	2.241e6
28031.00	1.489e6
28032.00	9.582e5
28033.00	6.275e5
28034.00	4.357e5
28035.00	3.324e5
28036.00	2.860e5
28037.00	2.799e5
28038.00	3.070e5
28039.00	3.741e5
28040.00	5.504e5
28041.00	1.168e6
28042.00	2.606e6
28043.00	4.100e6
28044.00	4.398e6
28045.00	4.009e6
28046.00	3.895e6
28047.00	3.716e6
28048.00	3.123e6
28049.00	2.335e6
28050.00	1.580e6
28051.00	9.895e5
28052.00	5.998e5
28053.00	3.734e5
28054.00	2.510e5
28055.00	1.885e5
28056.00	1.649e5
28057.00	1.868e5
28058.00	3.221e5
28059.00	7.331e5
28060.00	1.445e6
28061.00	2.023e6
28062.00	2.025e6
28063.00	1.646e6
28064.00	1.364e6
28065.00	1.367e6
28066.00	1.552e6
28067.00	1.785e6
28068.00	2.017e6
28069.00	2.228e6
28070.00	2.377e6
28071.00	2.417e6
28072.00	2.357e6
28073.00	2.262e6
28074.00	2.169e6
28075.00	1.991e6
28076.00	1.608e6
28077.00	1.107e6
28078.00	7.130e5
28079.00	5.094e5
28080.00	4.625e5
28081.00	6.446e5
28082.00	1.310e6
28083.00	2.420e6
28084.00	3.115e6
28085.00	2.755e6
28086.00	1.941e6
28087.00	1.484e6
28088.00	1.599e6
28089.00	2.065e6
28090.00	2.317e6
28091.00	2.106e6
28092.00	1.825e6
28093.00	1.754e6
28094.00	1.817e6
28095.00	1.931e6
28096.00	2.047e6
28097.00	2.124e6
28098.00	2.237e6
28099.00	2.616e6
28100.00	3.190e6
28101.00	3.358e6
28102.00	2.925e6
28103.00	2.473e6
28104.00	2.311e6
28105.00	2.106e6
28106.00	1.758e6
28107.00	1.572e6
28108.00	1.575e6
28109.00	1.593e6
28110.00	1.580e6
28111.00	1.552e6
28112.00	1.556e6
28113.00	1.626e6
28114.00	1.770e6
28115.00	1.970e6
28116.00	2.226e6
28117.00	2.648e6
28118.00	3.206e6
28119.00	3.506e6
28120.00	3.410e6
28121.00	3.101e6
28122.00	2.526e6
28123.00	1.800e6
28124.00	1.279e6
28125.00	1.015e6
28126.00	8.731e5
28127.00	7.859e5
28128.00	7.327e5
28129.00	7.073e5
28130.00	7.106e5
28131.00	7.425e5
28132.00	8.073e5
28133.00	9.569e5
28134.00	1.425e6
28135.00	2.325e6
28136.00	2.948e6
28137.00	2.668e6
28138.00	2.013e6
28139.00	1.565e6
28140.00	1.326e6
28141.00	1.198e6
28142.00	1.116e6
28143.00	1.039e6
28144.00	9.567e5
28145.00	8.761e5
28146.00	8.337e5
28147.00	9.223e5
28148.00	1.263e6
28149.00	1.696e6
28150.00	1.879e6
28151.00	1.981e6
28152.00	2.329e6
28153.00	2.771e6
28154.00	3.107e6
28155.00	3.299e6
28156.00	3.294e6
28157.00	3.080e6
28158.00	2.707e6
28159.00	2.286e6
28160.00	1.964e6
28161.00	1.815e6
28162.00	1.775e6
28163.00	1.726e6
28164.00	1.586e6
28165.00	1.378e6
28166.00	1.168e6
28167.00	1.016e6
28168.00	9.506e5
28169.00	9.943e5
28170.00	1.227e6
28171.00	1.813e6
28172.00	2.910e6
28173.00	4.410e6
28174.00	5.739e6
28175.00	6.530e6
28176.00	7.413e6
28177.00	9.150e6
28178.00	1.136e7
28179.00	1.282e7
28180.00	1.278e7
28181.00	1.162e7
28182.00	1.032e7
28183.00	9.473e6
28184.00	9.010e6
28185.00	8.614e6
28186.00	8.237e6
28187.00	8.219e6
28188.00	8.981e6
28189.00	1.035e7
28190.00	1.128e7
28191.00	1.099e7
28192.00	9.782e6
28193.00	8.186e6
28194.00	6.523e6
28195.00	5.157e6
28196.00	4.283e6
28197.00	3.781e6
28198.00	3.538e6
28199.00	3.578e6
28200.00	3.988e6
28201.00	4.890e6
28202.00	6.351e6
28203.00	7.972e6
28204.00	9.159e6
28205.00	9.794e6
28206.00	9.965e6
28207.00	9.513e6
28208.00	8.356e6
28209.00	6.999e6
28210.00	5.873e6
28211.00	4.909e6
28212.00	4.054e6
28213.00	3.350e6
28214.00	2.801e6
28215.00	2.492e6
28216.00	2.686e6
28217.00	2.876e6
28218.00	2.320e6
28219.00	1.610e6
28220.00	1.283e6
28221.00	1.100e6
28222.00	9.737e5
28223.00	9.498e5
28224.00	1.065e6
28225.00	1.357e6
28226.00	1.931e6
28227.00	2.994e6
28228.00	4.204e6
28229.00	4.781e6
28230.00	4.796e6
28231.00	4.746e6
28232.00	4.579e6
28233.00	4.069e6
28234.00	3.390e6
28235.00	2.910e6
28236.00	2.631e6
28237.00	2.314e6
28238.00	1.894e6
28239.00	1.795e6
28240.00	2.133e6
28241.00	2.023e6
28242.00	1.475e6
28243.00	1.435e6
28244.00	1.783e6
28245.00	2.014e6
28246.00	2.301e6
28247.00	3.129e6
28248.00	4.131e6
28249.00	4.169e6
28250.00	3.251e6
28251.00	2.369e6
28252.00	1.949e6
28253.00	1.973e6
28254.00	2.163e6
28255.00	2.095e6
28256.00	1.906e6
28257.00	1.832e6
28258.00	1.774e6
28259.00	1.671e6
28260.00	1.535e6
28261.00	1.383e6
28262.00	1.293e6
28263.00	1.471e6
28264.00	2.066e6
28265.00	2.680e6
28266.00	2.835e6
28267.00	2.657e6
28268.00	2.455e6
28269.00	2.414e6
28270.00	2.548e6
28271.00	2.759e6
28272.00	3.007e6
28273.00	3.301e6
28274.00	3.568e6
28275.00	3.607e6
28276.00	3.367e6
28277.00	3.013e6
28278.00	2.750e6
28279.00	2.814e6
28280.00	3.084e6
28281.00	2.978e6
28282.00	2.452e6
28283.00	2.017e6
28284.00	1.858e6
28285.00	1.890e6
28286.00	2.126e6
28287.00	2.619e6
28288.00	3.289e6
28289.00	3.988e6
28290.00	4.616e6
28291.00	5.007e6
28292.00	5.013e6
28293.00	4.705e6
28294.00	4.278e6
28295.00	3.882e6
28296.00	3.576e6
28297.00	3.369e6
28298.00	3.186e6
28299.00	3.004e6
28300.00	2.916e6
28301.00	2.847e6
28302.00	2.655e6
28303.00	2.477e6
28304.00	2.460e6
28305.00	2.506e6
28306.00	2.478e6
28307.00	2.361e6
28308.00	2.236e6
28309.00	2.193e6
28310.00	2.281e6
28311.00	2.571e6
28312.00	3.237e6
28313.00	4.295e6
28314.00	5.105e6
28315.00	5.112e6
28316.00	4.642e6
28317.00	4.096e6
28318.00	3.565e6
28319.00	3.098e6
28320.00	2.726e6
28321.00	2.502e6
28322.00	2.533e6
28323.00	2.928e6
28324.00	3.526e6
28325.00	4.080e6
28326.00	4.571e6
28327.00	4.896e6
28328.00	4.830e6
28329.00	4.288e6
28330.00	3.479e6
28331.00	2.769e6
28332.00	2.347e6
28333.00	2.198e6
28334.00	2.266e6
28335.00	2.479e6
28336.00	2.739e6
28337.00	2.943e6
28338.00	3.087e6
28339.00	3.164e6
28340.00	3.016e6
28341.00	2.564e6
28342.00	2.141e6
28343.00	2.131e6
28344.00	2.296e6
28345.00	2.165e6
28346.00	1.735e6
28347.00	1.286e6
28348.00	9.698e5
28349.00	7.744e5
28350.00	6.658e5
28351.00	6.389e5
28352.00	8.345e5
28353.00	1.434e6
28354.00	1.971e6
28355.00	1.946e6
28356.00	1.914e6
28357.00	2.366e6
28358.00	3.089e6
28359.00	3.870e6
28360.00	4.597e6
28361.00	4.886e6
28362.00	4.350e6
28363.00	3.314e6
28364.00	2.541e6
28365.00	2.913e6
28366.00	3.354e6
28367.00	2.344e6
28368.00	1.371e6
28369.00	1.164e6
28370.00	1.022e6
28371.00	9.658e5
28372.00	9.692e5
28373.00	9.935e5
28374.00	1.083e6
28375.00	1.257e6
28376.00	1.508e6
28377.00	1.913e6
28378.00	2.786e6
28379.00	4.045e6
28380.00	5.102e6
28381.00	5.399e6
28382.00	4.804e6
28383.00	3.999e6
28384.00	3.372e6
28385.00	2.787e6
28386.00	2.247e6
28387.00	1.762e6
28388.00	1.352e6
28389.00	1.023e6
28390.00	7.658e5
28391.00	5.651e5
28392.00	4.179e5
28393.00	5.575e5
28394.00	8.853e5
28395.00	7.831e5
28396.00	4.374e5
28397.00	4.283e5
28398.00	8.995e5
28399.00	2.051e6
28400.00	3.667e6
28401.00	4.780e6
28402.00	4.870e6
28403.00	4.468e6
28404.00	4.157e6
28405.00	3.786e6
28406.00	3.077e6
28407.00	2.265e6
28408.00	1.631e6
28409.00	1.188e6
28410.00	8.886e5
28411.00	6.943e5
28412.00	5.724e5
28413.00	5.016e5
28414.00	4.771e5
28415.00	5.201e5
28416.00	6.827e5
28417.00	1.057e6
28418.00	1.730e6
28419.00	2.685e6
28420.00	3.613e6
28421.00	3.891e6
28422.00	3.535e6
28423.00	3.177e6
28424.00	2.870e6
28425.00	2.509e6
28426.00	2.197e6
28427.00	1.920e6
28428.00	1.676e6
28429.00	1.509e6
28430.00	1.477e6
28431.00	1.626e6
28432.00	1.984e6
28433.00	2.422e6
28434.00	2.498e6
28435.00	2.019e6
28436.00	1.481e6
28437.00	1.277e6
28438.00	1.305e6
28439.00	1.404e6
28440.00	1.490e6
28441.00	1.539e6
28442.00	1.598e6
28443.00	1.741e6
28444.00	2.037e6
28445.00	2.513e6
28446.00	3.122e6
28447.00	3.776e6
28448.00	4.472e6
28449.00	5.096e6
28450.00	5.186e6
28451.00	4.549e6
28452.00	3.714e6
28453.00	3.139e6
28454.00	2.785e6
28455.00	2.556e6
28456.00	2.425e6
28457.00	2.325e6
28458.00	2.241e6
28459.00	2.260e6
28460.00	2.425e6
28461.00	2.700e6
28462.00	3.081e6
28463.00	3.631e6
28464.00	4.417e6
28465.00	5.315e6
28466.00	5.817e6
28467.00	5.430e6
28468.00	4.382e6
28469.00	3.364e6
28470.00	2.779e6
28471.00	2.521e6
28472.00	2.308e6
28473.00	2.024e6
28474.00	1.698e6
28475.00	1.380e6
28476.00	1.107e6
28477.00	8.932e5
28478.00	7.490e5
28479.00	7.016e5
28480.00	8.013e5
28481.00	1.111e6
28482.00	1.675e6
28483.00	2.450e6
28484.00	3.286e6
28485.00	4.000e6
28486.00	4.557e6
28487.00	4.942e6
28488.00	4.924e6
28489.00	4.398e6
28490.00	3.610e6
28491.00	2.822e6
28492.00	2.149e6
28493.00	1.611e6
28494.00	1.198e6
28495.00	8.928e5
28496.00	7.042e5
28497.00	6.949e5
28498.00	8.138e5
28499.00	1.035e6
28500.00	1.505e6
28501.00	1.871e6
28502.00	1.713e6
28503.00	1.521e6
28504.00	1.895e6
28505.00	2.806e6
28506.00	3.884e6
28507.00	4.657e6
28508.00	4.823e6
28509.00	4.518e6
28510.00	4.216e6
28511.00	4.198e6
28512.00	3.894e6
28513.00	2.821e6
28514.00	1.774e6
28515.00	1.338e6
28516.00	1.074e6
28517.00	7.421e5
28518.00	5.039e5
28519.00	4.119e5
28520.00	4.193e5
28521.00	5.328e5
28522.00	8.440e5
28523.00	1.569e6
28524.00	3.125e6
28525.00	5.813e6
28526.00	8.242e6
28527.00	8.467e6
28528.00	6.928e6
28529.00	4.981e6
28530.00	3.298e6
28531.00	2.209e6
28532.00	1.645e6
28533.00	1.391e6
28534.00	1.292e6
28535.00	1.253e6
28536.00	1.228e6
28537.00	1.220e6
28538.00	1.262e6
28539.00	1.421e6
28540.00	1.838e6
28541.00	2.591e6
28542.00	3.566e6
28543.00	4.478e6
28544.00	4.984e6
28545.00	5.063e6
28546.00	4.933e6
28547.00	4.578e6
28548.00	3.870e6
28549.00	2.933e6
28550.00	2.064e6
28551.00	1.424e6
28552.00	9.983e5
28553.00	7.474e5
28554.00	6.816e5
28555.00	7.936e5
28556.00	9.588e5
28557.00	1.098e6
28558.00	1.269e6
28559.00	1.474e6
28560.00	1.662e6
28561.00	1.813e6
28562.00	1.925e6
28563.00	2.002e6
28564.00	2.075e6
28565.00	2.271e6
28566.00	2.767e6
28567.00	3.541e6
28568.00	4.216e6
28569.00	4.321e6
28570.00	3.743e6
28571.00	2.854e6
28572.00	2.144e6
28573.00	1.907e6
28574.00	2.234e6
28575.00	2.891e6
28576.00	3.349e6
28577.00	3.227e6
28578.00	2.609e6
28579.00	1.875e6
28580.00	1.313e6
28581.00	9.610e5
28582.00	7.592e5
28583.00	6.604e5
28584.00	6.399e5
28585.00	6.960e5
28586.00	8.568e5
28587.00	1.205e6
28588.00	1.832e6
28589.00	2.615e6
28590.00	3.132e6
28591.00	3.170e6
28592.00	3.108e6
28593.00	3.390e6
28594.00	3.782e6
28595.00	3.521e6
28596.00	2.468e6
28597.00	1.347e6
28598.00	6.558e5
28599.00	4.300e5
28600.00	4.695e5
28601.00	4.234e5
28602.00	3.033e5
28603.00	2.973e5
28604.00	3.763e5
28605.00	5.131e5
28606.00	7.782e5
28607.00	1.291e6
28608.00	2.191e6
28609.00	3.597e6
28610.00	5.546e6
28611.00	7.653e6
28612.00	8.964e6
28613.00	8.717e6
28614.00	7.089e6
28615.00	4.936e6
28616.00	3.079e6
28617.00	1.884e6
28618.00	1.248e6
28619.00	9.376e5
28620.00	8.395e5
28621.00	9.346e5
28622.00	1.259e6
28623.00	1.865e6
28624.00	2.770e6
28625.00	3.946e6
28626.00	5.421e6
28627.00	7.364e6
28628.00	9.834e6
28629.00	1.226e7
28630.00	1.345e7
28631.00	1.256e7
28632.00	1.004e7
28633.00	7.119e6
28634.00	4.766e6
28635.00	3.232e6
28636.00	2.365e6
28637.00	2.045e6
28638.00	2.059e6
28639.00	2.128e6
28640.00	2.063e6
28641.00	1.801e6
28642.00	1.657e6
28643.00	1.890e6
28644.00	2.354e6
28645.00	2.845e6
28646.00	3.242e6
28647.00	3.492e6
28648.00	3.639e6
28649.00	3.836e6
28650.00	4.297e6
28651.00	5.034e6
28652.00	5.645e6
28653.00	5.666e6
28654.00	4.929e6
28655.00	3.643e6
28656.00	2.332e6
28657.00	1.449e6
28658.00	1.099e6
28659.00	1.170e6
28660.00	1.549e6
28661.00	2.196e6
28662.00	2.895e6
28663.00	3.092e6
28664.00	2.561e6
28665.00	1.788e6
28666.00	1.227e6
28667.00	8.859e5
28668.00	6.445e5
28669.00	4.952e5
28670.00	4.659e5
28671.00	5.394e5
28672.00	7.141e5
28673.00	1.019e6
28674.00	1.460e6
28675.00	2.038e6
28676.00	2.837e6
28677.00	3.665e6
28678.00	3.912e6
28679.00	3.426e6
28680.00	2.687e6
28681.00	2.026e6
28682.00	1.480e6
28683.00	1.031e6
28684.00	6.759e5
28685.00	4.233e5
28686.00	2.673e5
28687.00	1.820e5
28688.00	1.413e5
28689.00	1.414e5
28690.00	2.026e5
28691.00	3.725e5
28692.00	7.587e5
28693.00	1.676e6
28694.00	2.893e6
28695.00	3.450e6
28696.00	3.435e6
28697.00	3.609e6
28698.00	3.864e6
28699.00	3.792e6
28700.00	3.284e6
28701.00	2.533e6
28702.00	1.850e6
28703.00	1.377e6
28704.00	1.085e6
28705.00	9.003e5
28706.00	7.740e5
28707.00	6.909e5
28708.00	6.492e5
28709.00	6.776e5
28710.00	9.517e5
28711.00	1.306e6
28712.00	1.300e6
28713.00	1.276e6
28714.00	1.819e6
28715.00	2.949e6
28716.00	4.455e6
28717.00	5.917e6
28718.00	6.770e6
28719.00	6.716e6
28720.00	5.897e6
28721.00	4.768e6
28722.00	3.758e6
28723.00	3.076e6
28724.00	2.984e6
28725.00	3.298e6
28726.00	3.059e6
28727.00	2.261e6
28728.00	1.891e6
28729.00	2.109e6
28730.00	2.515e6
28731.00	2.906e6
28732.00	3.174e6
28733.00	3.291e6
28734.00	3.337e6
28735.00	3.413e6
28736.00	3.521e6
28737.00	3.531e6
28738.00	3.304e6
28739.00	2.866e6
28740.00	2.363e6
28741.00	1.979e6
28742.00	1.916e6
28743.00	2.085e6
28744.00	1.983e6
28745.00	1.399e6
28746.00	7.807e5
28747.00	5.288e5
28748.00	5.585e5
28749.00	6.780e5
28750.00	8.211e5
28751.00	9.764e5
28752.00	1.135e6
28753.00	1.273e6
28754.00	1.443e6
28755.00	1.816e6
28756.00	2.476e6
28757.00	3.240e6
28758.00	3.805e6
28759.00	4.189e6
28760.00	4.479e6
28761.00	4.187e6
28762.00	3.090e6
28763.00	1.922e6
28764.00	1.210e6
28765.00	8.264e5
28766.00	6.050e5
28767.00	5.058e5
28768.00	5.168e5
28769.00	6.140e5
28770.00	8.022e5
28771.00	1.152e6
28772.00	1.672e6
28773.00	2.276e6
28774.00	2.806e6
28775.00	3.257e6
28776.00	3.781e6
28777.00	4.079e6
28778.00	3.817e6
28779.00	3.280e6
28780.00	2.841e6
28781.00	2.492e6
28782.00	2.145e6
28783.00	1.832e6
28784.00	1.594e6
28785.00	1.434e6
28786.00	1.331e6
28787.00	1.274e6
28788.00	1.279e6
28789.00	1.373e6
28790.00	1.583e6
28791.00	1.873e6
28792.00	2.140e6
28793.00	2.413e6
28794.00	2.542e6
28795.00	2.301e6
28796.00	2.112e6
28797.00	2.074e6
28798.00	1.877e6
28799.00	1.757e6
28800.00	1.838e6
28801.00	1.944e6
28802.00	2.031e6
28803.00	2.125e6
28804.00	2.259e6
28805.00	2.469e6
28806.00	2.810e6
28807.00	3.377e6
28808.00	4.177e6
28809.00	4.948e6
28810.00	5.437e6
28811.00	5.495e6
28812.00	5.130e6
28813.00	4.671e6
28814.00	4.226e6
28815.00	3.662e6
28816.00	2.992e6
28817.00	2.327e6
28818.00	1.797e6
28819.00	1.498e6
28820.00	1.410e6
28821.00	1.417e6
28822.00	1.445e6
28823.00	1.452e6
28824.00	1.511e6
28825.00	1.846e6
28826.00	2.433e6
28827.00	2.997e6
28828.00	3.476e6
28829.00	4.029e6
28830.00	4.665e6
28831.00	5.137e6
28832.00	5.166e6
28833.00	4.676e6
28834.00	3.863e6
28835.00	3.040e6
28836.00	2.434e6
28837.00	2.248e6
28838.00	3.055e6
28839.00	4.600e6
28840.00	4.681e6
28841.00	2.958e6
28842.00	1.762e6
28843.00	1.653e6
28844.00	1.885e6
28845.00	2.278e6
28846.00	2.804e6
28847.00	3.437e6
28848.00	4.075e6
28849.00	4.554e6
28850.00	4.764e6
28851.00	4.695e6
28852.00	4.384e6
28853.00	3.905e6
28854.00	3.505e6
28855.00	3.887e6
28856.00	4.740e6
28857.00	4.228e6
28858.00	2.489e6
28859.00	1.326e6
28860.00	9.426e5
28861.00	7.631e5
28862.00	6.548e5
28863.00	6.193e5
28864.00	6.690e5
28865.00	8.219e5
28866.00	1.105e6
28867.00	1.482e6
28868.00	1.746e6
28869.00	1.776e6
28870.00	1.731e6
28871.00	1.787e6
28872.00	2.048e6
28873.00	2.553e6
28874.00	3.203e6
28875.00	3.843e6
28876.00	4.367e6
28877.00	4.563e6
28878.00	4.218e6
28879.00	3.466e6
28880.00	2.647e6
28881.00	2.028e6
28882.00	1.687e6
28883.00	1.572e6
28884.00	1.638e6
28885.00	1.819e6
28886.00	2.015e6
28887.00	2.144e6
28888.00	2.170e6
28889.00	2.091e6
28890.00	1.930e6
28891.00	1.767e6
28892.00	1.734e6
28893.00	1.854e6
28894.00	2.020e6
28895.00	2.210e6
28896.00	2.451e6
28897.00	2.557e6
28898.00	2.211e6
28899.00	1.498e6
28900.00	8.909e5
28901.00	6.376e5
28902.00	6.279e5
28903.00	7.159e5
28904.00	8.708e5
28905.00	1.131e6
28906.00	1.580e6
28907.00	2.329e6
28908.00	3.410e6
28909.00	4.625e6
28910.00	5.487e6
28911.00	5.684e6
28912.00	5.433e6
28913.00	4.948e6
28914.00	4.210e6
28915.00	3.291e6
28916.00	2.398e6
28917.00	1.698e6
28918.00	1.234e6
28919.00	1.006e6
28920.00	1.012e6
28921.00	1.201e6
28922.00	1.512e6
28923.00	1.863e6
28924.00	1.988e6
28925.00	1.804e6
28926.00	1.736e6
28927.00	2.135e6
28928.00	2.919e6
28929.00	3.867e6
28930.00	4.768e6
28931.00	5.433e6
28932.00	5.690e6
28933.00	5.406e6
28934.00	4.627e6
28935.00	3.614e6
28936.00	2.717e6
28937.00	2.148e6
28938.00	1.886e6
28939.00	1.846e6
28940.00	1.794e6
28941.00	1.551e6
28942.00	1.442e6
28943.00	1.714e6
28944.00	2.196e6
28945.00	2.684e6
28946.00	3.058e6
28947.00	3.279e6
28948.00	3.389e6
28949.00	3.454e6
28950.00	3.504e6
28951.00	3.508e6
28952.00	3.406e6
28953.00	3.162e6
28954.00	2.918e6
28955.00	2.651e6
28956.00	2.378e6
28957.00	2.676e6
28958.00	3.212e6
28959.00	3.128e6
28960.00	2.751e6
28961.00	2.466e6
28962.00	2.202e6
28963.00	2.036e6
28964.00	2.040e6
28965.00	2.214e6
28966.00	2.560e6
28967.00	3.065e6
28968.00	3.607e6
28969.00	3.908e6
28970.00	3.738e6
28971.00	3.180e6
28972.00	2.568e6
28973.00	2.189e6
28974.00	2.093e6
28975.00	2.142e6
28976.00	2.149e6
28977.00	2.046e6
28978.00	1.883e6
28979.00	1.698e6
28980.00	1.513e6
28981.00	1.368e6
28982.00	1.297e6
28983.00	1.319e6
28984.00	1.442e6
28985.00	1.660e6
28986.00	2.001e6
28987.00	2.437e6
28988.00	2.857e6
28989.00	3.343e6
28990.00	4.042e6
28991.00	4.789e6
28992.00	5.141e6
28993.00	4.882e6
28994.00	4.338e6
28995.00	3.905e6
28996.00	3.646e6
28997.00	3.464e6
28998.00	3.312e6
28999.00	3.194e6
29000.00	3.117e6
29001.00	3.037e6
29002.00	2.806e6
29003.00	2.366e6
29004.00	1.912e6
29005.00	1.600e6
29006.00	1.437e6
29007.00	1.434e6
29008.00	1.614e6
29009.00	1.947e6
29010.00	2.350e6
29011.00	2.741e6
29012.00	3.162e6
29013.00	3.570e6
29014.00	3.636e6
29015.00	3.418e6
29016.00	3.364e6
29017.00	3.482e6
29018.00	3.629e6
29019.00	3.936e6
29020.00	4.456e6
29021.00	4.891e6
29022.00	4.988e6
29023.00	4.738e6
29024.00	4.158e6
29025.00	3.406e6
29026.00	2.737e6
29027.00	2.234e6
29028.00	1.852e6
29029.00	1.571e6
29030.00	1.422e6
29031.00	1.412e6
29032.00	1.491e6
29033.00	1.597e6
29034.00	1.734e6
29035.00	1.889e6
29036.00	1.940e6
29037.00	1.867e6
29038.00	1.933e6
29039.00	2.142e6
29040.00	2.263e6
29041.00	2.424e6
29042.00	2.751e6
29043.00	3.244e6
29044.00	3.907e6
29045.00	4.574e6
29046.00	4.990e6
29047.00	5.016e6
29048.00	4.752e6
29049.00	4.413e6
29050.00	4.093e6
29051.00	3.668e6
29052.00	3.052e6
29053.00	2.458e6
29054.00	2.194e6
29055.00	2.123e6
29056.00	1.912e6
29057.00	1.677e6
29058.00	1.541e6
29059.00	1.410e6
29060.00	1.256e6
29061.00	1.119e6
29062.00	1.103e6
29063.00	1.258e6
29064.00	1.567e6
29065.00	2.028e6
29066.00	2.645e6
29067.00	3.386e6
29068.00	4.168e6
29069.00	4.863e6
29070.00	5.363e6
29071.00	5.652e6
29072.00	5.784e6
29073.00	5.839e6
29074.00	5.793e6
29075.00	5.440e6
29076.00	4.631e6
29077.00	3.539e6
29078.00	2.578e6
29079.00	1.996e6
29080.00	1.747e6
29081.00	1.708e6
29082.00	1.794e6
29083.00	1.966e6
29084.00	2.230e6
29085.00	2.585e6
29086.00	3.058e6
29087.00	3.195e6
29088.00	2.633e6
29089.00	2.118e6
29090.00	2.055e6
29091.00	2.108e6
29092.00	2.158e6
29093.00	2.207e6
29094.00	2.194e6
29095.00	2.041e6
29096.00	1.764e6
29097.00	1.477e6
29098.00	1.293e6
29099.00	1.271e6
29100.00	1.399e6
29101.00	1.653e6
29102.00	2.100e6
29103.00	2.824e6
29104.00	3.687e6
29105.00	4.311e6
29106.00	4.383e6
29107.00	3.917e6
29108.00	3.279e6
29109.00	2.826e6
29110.00	2.649e6
29111.00	2.696e6
29112.00	2.893e6
29113.00	3.173e6
29114.00	3.427e6
29115.00	3.484e6
29116.00	3.318e6
29117.00	3.097e6
29118.00	2.935e6
29119.00	2.873e6
29120.00	2.980e6
29121.00	3.375e6
29122.00	4.111e6
29123.00	5.116e6
29124.00	6.208e6
29125.00	7.020e6
29126.00	7.204e6
29127.00	6.739e6
29128.00	5.887e6
29129.00	4.883e6
29130.00	3.847e6
29131.00	2.932e6
29132.00	2.259e6
29133.00	1.815e6
29134.00	1.548e6
29135.00	1.411e6
29136.00	1.353e6
29137.00	1.348e6
29138.00	1.401e6
29139.00	1.534e6
29140.00	1.772e6
29141.00	2.122e6
29142.00	2.587e6
29143.00	3.205e6
29144.00	3.985e6
29145.00	4.810e6
29146.00	5.441e6
29147.00	5.647e6
29148.00	5.373e6
29149.00	4.803e6
29150.00	4.255e6
29151.00	3.897e6
29152.00	3.443e6
29153.00	2.725e6
29154.00	2.075e6
29155.00	1.636e6
29156.00	1.324e6
29157.00	1.162e6
29158.00	1.093e6
29159.00	9.495e5
29160.00	7.317e5
29161.00	6.090e5
29162.00	6.394e5
29163.00	7.877e5
29164.00	1.039e6
29165.00	1.396e6
29166.00	1.878e6
29167.00	2.473e6
29168.00	3.124e6
29169.00	3.756e6
29170.00	4.329e6
29171.00	4.814e6
29172.00	5.131e6
29173.00	5.200e6
29174.00	5.027e6
29175.00	4.703e6
29176.00	4.297e6
29177.00	3.818e6
29178.00	3.293e6
29179.00	2.819e6
29180.00	2.480e6
29181.00	2.268e6
29182.00	2.139e6
29183.00	2.078e6
29184.00	2.111e6
29185.00	2.304e6
29186.00	2.664e6
29187.00	3.196e6
29188.00	4.018e6
29189.00	5.142e6
29190.00	6.334e6
29191.00	7.276e6
29192.00	7.811e6
29193.00	8.003e6
29194.00	7.909e6
29195.00	7.551e6
29196.00	7.019e6
29197.00	6.364e6
29198.00	5.575e6
29199.00	4.701e6
29200.00	3.866e6
29201.00	3.177e6
29202.00	2.651e6
29203.00	2.244e6
29204.00	1.941e6
29205.00	1.770e6
29206.00	1.714e6
29207.00	1.697e6
29208.00	1.678e6
29209.00	1.685e6
29210.00	1.765e6
29211.00	1.956e6
29212.00	2.260e6
29213.00	2.592e6
29214.00	2.770e6
29215.00	2.703e6
29216.00	2.512e6
29217.00	2.399e6
29218.00	2.543e6
29219.00	2.843e6
29220.00	2.781e6
29221.00	2.257e6
29222.00	1.768e6
29223.00	1.528e6
29224.00	1.428e6
29225.00	1.399e6
29226.00	1.426e6
29227.00	1.523e6
29228.00	1.718e6
29229.00	2.039e6
29230.00	2.499e6
29231.00	3.061e6
29232.00	3.632e6
29233.00	4.039e6
29234.00	4.094e6
29235.00	3.819e6
29236.00	3.376e6
29237.00	2.828e6
29238.00	2.369e6
29239.00	2.106e6
29240.00	1.841e6
29241.00	1.567e6
29242.00	1.399e6
29243.00	1.319e6
29244.00	1.303e6
29245.00	1.365e6
29246.00	1.544e6
29247.00	1.921e6
29248.00	2.655e6
29249.00	3.750e6
29250.00	4.573e6
29251.00	4.549e6
29252.00	4.148e6
29253.00	3.999e6
29254.00	4.027e6
29255.00	3.944e6
29256.00	3.639e6
29257.00	3.166e6
29258.00	2.636e6
29259.00	2.170e6
29260.00	1.895e6
29261.00	1.929e6
29262.00	2.270e6
29263.00	2.520e6
29264.00	2.203e6
29265.00	1.539e6
29266.00	1.070e6
29267.00	9.038e5
29268.00	9.103e5
29269.00	1.030e6
29270.00	1.261e6
29271.00	1.639e6
29272.00	2.234e6
29273.00	3.107e6
29274.00	4.220e6
29275.00	5.557e6
29276.00	6.867e6
29277.00	7.033e6
29278.00	5.652e6
29279.00	4.109e6
29280.00	3.271e6
29281.00	2.865e6
29282.00	2.627e6
29283.00	2.441e6
29284.00	2.239e6
29285.00	2.008e6
29286.00	1.778e6
29287.00	1.571e6
29288.00	1.380e6
29289.00	1.227e6
29290.00	1.193e6
29291.00	1.376e6
29292.00	1.867e6
29293.00	2.635e6
29294.00	3.382e6
29295.00	3.719e6
29296.00	3.608e6
29297.00	3.347e6
29298.00	3.135e6
29299.00	3.020e6
29300.00	3.022e6
29301.00	3.098e6
29302.00	3.074e6
29303.00	2.848e6
29304.00	2.547e6
29305.00	2.274e6
29306.00	2.016e6
29307.00	1.778e6
29308.00	1.578e6
29309.00	1.395e6
29310.00	1.210e6
29311.00	1.074e6
29312.00	1.068e6
29313.00	1.229e6
29314.00	1.516e6
29315.00	1.857e6
29316.00	2.172e6
29317.00	2.368e6
29318.00	2.416e6
29319.00	2.430e6
29320.00	2.569e6
29321.00	2.878e6
29322.00	3.236e6
29323.00	3.511e6
29324.00	3.623e6
29325.00	3.478e6
29326.00	3.051e6
29327.00	2.464e6
29328.00	1.895e6
29329.00	1.457e6
29330.00	1.176e6
29331.00	1.046e6
29332.00	1.063e6
29333.00	1.194e6
29334.00	1.379e6
29335.00	1.622e6
29336.00	1.876e6
29337.00	1.899e6
29338.00	1.632e6
29339.00	1.315e6
29340.00	1.134e6
29341.00	1.100e6
29342.00	1.188e6
29343.00	1.389e6
29344.00	1.676e6
29345.00	1.943e6
29346.00	2.054e6
29347.00	2.000e6
29348.00	1.953e6
29349.00	2.024e6
29350.00	2.037e6
29351.00	1.839e6
29352.00	1.611e6
29353.00	1.567e6
29354.00	1.706e6
29355.00	1.932e6
29356.00	2.168e6
29357.00	2.364e6
29358.00	2.466e6
29359.00	2.439e6
29360.00	2.297e6
29361.00	2.122e6
29362.00	2.011e6
29363.00	2.016e6
29364.00	2.096e6
29365.00	2.100e6
29366.00	1.895e6
29367.00	1.562e6
29368.00	1.310e6
29369.00	1.210e6
29370.00	1.180e6
29371.00	1.138e6
29372.00	1.088e6
29373.00	1.069e6
29374.00	1.098e6
29375.00	1.175e6
29376.00	1.301e6
29377.00	1.478e6
29378.00	1.736e6
29379.00	2.060e6
29380.00	2.357e6
29381.00	2.597e6
29382.00	2.818e6
29383.00	2.963e6
29384.00	2.937e6
29385.00	2.760e6
29386.00	2.598e6
29387.00	2.555e6
29388.00	2.507e6
29389.00	2.374e6
29390.00	2.271e6
29391.00	2.300e6
29392.00	2.410e6
29393.00	2.339e6
29394.00	1.998e6
29395.00	1.632e6
29396.00	1.370e6
29397.00	1.180e6
29398.00	1.072e6
29399.00	1.079e6
29400.00	1.228e6
29401.00	1.534e6
29402.00	1.954e6
29403.00	2.318e6
29404.00	2.394e6
29405.00	2.113e6
29406.00	1.663e6
29407.00	1.319e6
29408.00	1.189e6
29409.00	1.122e6
29410.00	1.020e6
29411.00	1.006e6
29412.00	1.153e6
29413.00	1.421e6
29414.00	1.750e6
29415.00	2.060e6
29416.00	2.284e6
29417.00	2.388e6
29418.00	2.317e6
29419.00	2.130e6
29420.00	2.175e6
29421.00	2.757e6
29422.00	3.553e6
29423.00	3.749e6
29424.00	3.101e6
29425.00	2.354e6
29426.00	1.924e6
29427.00	1.456e6
29428.00	1.024e6
29429.00	9.052e5
29430.00	1.018e6
29431.00	1.141e6
29432.00	1.063e6
29433.00	8.776e5
29434.00	8.238e5
29435.00	9.343e5
29436.00	1.146e6
29437.00	1.432e6
29438.00	1.779e6
29439.00	2.166e6
29440.00	2.592e6
29441.00	3.170e6
29442.00	4.093e6
29443.00	4.995e6
29444.00	4.839e6
29445.00	3.498e6
29446.00	2.044e6
29447.00	1.112e6
29448.00	6.288e5
29449.00	4.210e5
29450.00	3.502e5
29451.00	3.392e5
29452.00	3.546e5
29453.00	3.846e5
29454.00	4.314e5
29455.00	5.357e5
29456.00	8.415e5
29457.00	1.565e6
29458.00	2.641e6
29459.00	3.433e6
29460.00	3.348e6
29461.00	2.678e6
29462.00	2.147e6
29463.00	1.944e6
29464.00	1.829e6
29465.00	1.661e6
29466.00	1.477e6
29467.00	1.345e6
29468.00	1.278e6
29469.00	1.250e6
29470.00	1.227e6
29471.00	1.177e6
29472.00	1.163e6
29473.00	1.389e6
29474.00	1.971e6
29475.00	2.548e6
29476.00	2.545e6
29477.00	1.997e6
29478.00	1.529e6
29479.00	1.500e6
29480.00	1.743e6
29481.00	2.016e6
29482.00	2.230e6
29483.00	2.326e6
29484.00	2.248e6
29485.00	2.075e6
29486.00	1.930e6
29487.00	1.797e6
29488.00	1.619e6
29489.00	1.450e6
29490.00	1.375e6
29491.00	1.383e6
29492.00	1.340e6
29493.00	1.163e6
29494.00	9.351e5
29495.00	7.612e5
29496.00	6.767e5
29497.00	6.905e5
29498.00	8.164e5
29499.00	1.072e6
29500.00	1.435e6
29501.00	1.820e6
29502.00	2.097e6
29503.00	2.179e6
29504.00	2.136e6
29505.00	2.119e6
29506.00	2.207e6
29507.00	2.397e6
29508.00	2.594e6
29509.00	2.644e6
29510.00	2.476e6
29511.00	2.154e6
29512.00	1.809e6
29513.00	1.565e6
29514.00	1.515e6
29515.00	1.680e6
29516.00	1.965e6
29517.00	2.151e6
29518.00	2.066e6
29519.00	1.765e6
29520.00	1.451e6
29521.00	1.239e6
29522.00	1.120e6
29523.00	1.084e6
29524.00	1.150e6
29525.00	1.292e6
29526.00	1.480e6
29527.00	1.717e6
29528.00	1.961e6
29529.00	2.151e6
29530.00	2.219e6
29531.00	2.110e6
29532.00	1.884e6
29533.00	1.690e6
29534.00	1.694e6
29535.00	2.046e6
29536.00	2.742e6
29537.00	3.458e6
29538.00	3.752e6
29539.00	3.400e6
29540.00	2.552e6
29541.00	1.652e6
29542.00	1.033e6
29543.00	7.131e5
29544.00	5.651e5
29545.00	4.969e5
29546.00	4.826e5
29547.00	5.308e5
29548.00	6.479e5
29549.00	8.237e5
29550.00	1.127e6
29551.00	1.619e6
29552.00	2.002e6
29553.00	2.101e6
29554.00	2.183e6
29555.00	2.301e6
29556.00	2.399e6
29557.00	2.558e6
29558.00	2.771e6
29559.00	2.985e6
29560.00	3.169e6
29561.00	3.274e6
29562.00	3.199e6
29563.00	2.911e6
29564.00	2.646e6
29565.00	2.568e6
29566.00	2.331e6
29567.00	1.761e6
29568.00	1.194e6
29569.00	8.549e5
29570.00	7.139e5
29571.00	7.053e5
29572.00	7.734e5
29573.00	8.810e5
29574.00	1.009e6
29575.00	1.231e6
29576.00	1.689e6
29577.00	2.006e6
29578.00	1.825e6
29579.00	1.683e6
29580.00	1.971e6
29581.00	2.593e6
29582.00	3.450e6
29583.00	4.204e6
29584.00	4.402e6
29585.00	3.978e6
29586.00	3.287e6
29587.00	2.657e6
29588.00	2.146e6
29589.00	1.707e6
29590.00	1.436e6
29591.00	1.452e6
29592.00	1.592e6
29593.00	1.607e6
29594.00	1.459e6
29595.00	1.245e6
29596.00	1.252e6
29597.00	1.840e6
29598.00	3.143e6
29599.00	4.898e6
29600.00	6.316e6
29601.00	6.472e6
29602.00	5.244e6
29603.00	3.521e6
29604.00	2.200e6
29605.00	1.482e6
29606.00	1.170e6
29607.00	1.087e6
29608.00	1.137e6
29609.00	1.233e6
29610.00	1.278e6
29611.00	1.235e6
29612.00	1.158e6
29613.00	1.130e6
29614.00	1.258e6
29615.00	1.665e6
29616.00	2.299e6
29617.00	2.852e6
29618.00	3.158e6
29619.00	3.389e6
29620.00	3.464e6
29621.00	2.967e6
29622.00	1.972e6
29623.00	1.088e6
29624.00	6.697e5
29625.00	6.148e5
29626.00	7.354e5
29627.00	9.300e5
29628.00	1.147e6
29629.00	1.345e6
29630.00	1.482e6
29631.00	1.557e6
29632.00	1.645e6
29633.00	1.884e6
29634.00	2.412e6
29635.00	3.112e6
29636.00	3.396e6
29637.00	2.853e6
29638.00	1.960e6
29639.00	1.369e6
29640.00	1.123e6
29641.00	1.002e6
29642.00	9.002e5
29643.00	8.515e5
29644.00	9.007e5
29645.00	1.014e6
29646.00	1.182e6
29647.00	1.500e6
29648.00	2.055e6
29649.00	2.880e6
29650.00	3.834e6
29651.00	4.378e6
29652.00	4.023e6
29653.00	3.040e6
29654.00	2.068e6
29655.00	1.402e6
29656.00	1.051e6
29657.00	9.539e5
29658.00	1.012e6
29659.00	1.147e6
29660.00	1.326e6
29661.00	1.525e6
29662.00	1.727e6
29663.00	1.931e6
29664.00	2.143e6
29665.00	2.343e6
29666.00	2.504e6
29667.00	2.597e6
29668.00	2.588e6
29669.00	2.454e6
29670.00	2.235e6
29671.00	2.048e6
29672.00	1.979e6
29673.00	1.999e6
29674.00	2.005e6
29675.00	1.891e6
29676.00	1.662e6
29677.00	1.495e6
29678.00	1.382e6
29679.00	1.152e6
29680.00	9.323e5
29681.00	8.959e5
29682.00	1.042e6
29683.00	1.416e6
29684.00	2.077e6
29685.00	2.844e6
29686.00	3.246e6
29687.00	3.051e6
29688.00	2.638e6
29689.00	2.426e6
29690.00	2.397e6
29691.00	2.419e6
29692.00	2.472e6
29693.00	2.544e6
29694.00	2.605e6
29695.00	2.687e6
29696.00	2.886e6
29697.00	3.290e6
29698.00	3.929e6
29699.00	4.416e6
29700.00	4.231e6
29701.00	3.707e6
29702.00	3.492e6
29703.00	3.551e6
29704.00	3.555e6
29705.00	3.396e6
29706.00	3.129e6
29707.00	2.813e6
29708.00	2.475e6
29709.00	2.156e6
29710.00	1.895e6
29711.00	1.665e6
29712.00	1.473e6
29713.00	1.417e6
29714.00	1.561e6
29715.00	1.911e6
29716.00	2.492e6
29717.00	3.334e6
29718.00	4.418e6
29719.00	5.579e6
29720.00	6.457e6
29721.00	6.689e6
29722.00	6.211e6
29723.00	5.278e6
29724.00	4.237e6
29725.00	3.349e6
29726.00	2.698e6
29727.00	2.242e6
29728.00	1.933e6
29729.00	1.751e6
29730.00	1.708e6
29731.00	1.876e6
29732.00	2.408e6
29733.00	3.464e6
29734.00	4.932e6
29735.00	6.045e6
29736.00	5.897e6
29737.00	4.710e6
29738.00	3.468e6
29739.00	2.657e6
29740.00	2.290e6
29741.00	2.235e6
29742.00	2.277e6
29743.00	2.281e6
29744.00	2.255e6
29745.00	2.272e6
29746.00	2.372e6
29747.00	2.549e6
29748.00	2.799e6
29749.00	3.227e6
29750.00	4.143e6
29751.00	5.819e6
29752.00	7.808e6
29753.00	8.956e6
29754.00	8.556e6
29755.00	7.043e6
29756.00	5.302e6
29757.00	3.876e6
29758.00	2.912e6
29759.00	2.389e6
29760.00	2.219e6
29761.00	2.246e6
29762.00	2.290e6
29763.00	2.237e6
29764.00	2.081e6
29765.00	1.966e6
29766.00	2.159e6
29767.00	2.898e6
29768.00	4.182e6
29769.00	5.522e6
29770.00	6.108e6
29771.00	5.665e6
29772.00	4.786e6
29773.00	4.202e6
29774.00	4.237e6
29775.00	4.497e6
29776.00	4.255e6
29777.00	3.593e6
29778.00	3.039e6
29779.00	2.703e6
29780.00	2.538e6
29781.00	2.581e6
29782.00	2.889e6
29783.00	3.464e6
29784.00	4.246e6
29785.00	5.197e6
29786.00	6.281e6
29787.00	7.201e6
29788.00	7.424e6
29789.00	6.767e6
29790.00	5.653e6
29791.00	4.488e6
29792.00	3.322e6
29793.00	2.307e6
29794.00	1.682e6
29795.00	1.436e6
29796.00	1.455e6
29797.00	1.676e6
29798.00	2.065e6
29799.00	2.572e6
29800.00	3.109e6
29801.00	3.621e6
29802.00	4.141e6
29803.00	4.647e6
29804.00	4.924e6
29805.00	4.749e6
29806.00	4.240e6
29807.00	3.686e6
29808.00	3.196e6
29809.00	2.889e6
29810.00	2.785e6
29811.00	2.631e6
29812.00	2.344e6
29813.00	2.122e6
29814.00	2.156e6
29815.00	2.527e6
29816.00	3.212e6
29817.00	4.108e6
29818.00	5.039e6
29819.00	5.691e6
29820.00	5.663e6
29821.00	4.926e6
29822.00	4.008e6
29823.00	3.317e6
29824.00	2.779e6
29825.00	2.298e6
29826.00	1.961e6
29827.00	1.804e6
29828.00	1.809e6
29829.00	2.016e6
29830.00	2.463e6
29831.00	3.095e6
29832.00	3.729e6
29833.00	4.150e6
29834.00	4.246e6
29835.00	4.105e6
29836.00	3.956e6
29837.00	3.944e6
29838.00	4.021e6
29839.00	4.108e6
29840.00	4.163e6
29841.00	4.140e6
29842.00	4.025e6
29843.00	3.848e6
29844.00	3.653e6
29845.00	3.472e6
29846.00	3.369e6
29847.00	3.474e6
29848.00	3.913e6
29849.00	4.701e6
29850.00	5.575e6
29851.00	5.899e6
29852.00	5.235e6
29853.00	4.049e6
29854.00	3.161e6
29855.00	2.744e6
29856.00	2.510e6
29857.00	2.319e6
29858.00	2.125e6
29859.00	1.906e6
29860.00	1.737e6
29861.00	1.721e6
29862.00	1.963e6
29863.00	2.607e6
29864.00	3.888e6
29865.00	5.741e6
29866.00	7.088e6
29867.00	6.825e6
29868.00	5.595e6
29869.00	4.613e6
29870.00	4.054e6
29871.00	3.761e6
29872.00	3.803e6
29873.00	4.211e6
29874.00	4.864e6
29875.00	5.487e6
29876.00	5.793e6
29877.00	5.661e6
29878.00	5.180e6
29879.00	4.626e6
29880.00	4.316e6
29881.00	4.087e6
29882.00	3.525e6
29883.00	3.082e6
29884.00	3.068e6
29885.00	2.711e6
29886.00	2.020e6
29887.00	1.697e6
29888.00	1.676e6
29889.00	1.686e6
29890.00	1.754e6
29891.00	2.020e6
29892.00	2.628e6
29893.00	3.588e6
29894.00	4.745e6
29895.00	5.802e6
29896.00	6.431e6
29897.00	6.601e6
29898.00	6.578e6
29899.00	6.100e6
29900.00	4.808e6
29901.00	3.456e6
29902.00	2.766e6
29903.00	2.517e6
29904.00	2.417e6
29905.00	2.385e6
29906.00	2.373e6
29907.00	2.382e6
29908.00	2.451e6
29909.00	2.573e6
29910.00	2.695e6
29911.00	2.827e6
29912.00	3.063e6
29913.00	3.470e6
29914.00	4.008e6
29915.00	4.495e6
29916.00	4.607e6
29917.00	4.369e6
29918.00	4.346e6
29919.00	4.827e6
29920.00	5.521e6
29921.00	5.940e6
29922.00	5.691e6
29923.00	4.755e6
29924.00	3.511e6
29925.00	2.433e6
29926.00	1.752e6
29927.00	1.435e6
29928.00	1.398e6
29929.00	1.645e6
29930.00	2.141e6
29931.00	2.717e6
29932.00	3.290e6
29933.00	3.834e6
29934.00	4.048e6
29935.00	3.894e6
29936.00	3.824e6
29937.00	4.046e6
29938.00	4.567e6
29939.00	5.447e6
29940.00	6.544e6
29941.00	7.439e6
29942.00	7.674e6
29943.00	7.128e6
29944.00	6.102e6
29945.00	5.051e6
29946.00	4.463e6
29947.00	4.753e6
29948.00	5.519e6
29949.00	5.689e6
29950.00	5.103e6
29951.00	4.451e6
29952.00	4.174e6
29953.00	4.374e6
29954.00	4.925e6
29955.00	5.690e6
29956.00	6.560e6
29957.00	7.389e6
29958.00	8.107e6
29959.00	8.720e6
29960.00	9.167e6
29961.00	9.251e6
29962.00	8.795e6
29963.00	7.852e6
29964.00	6.717e6
29965.00	5.904e6
29966.00	5.553e6
29967.00	4.929e6
29968.00	3.924e6
29969.00	3.369e6
29970.00	3.352e6
29971.00	3.559e6
29972.00	3.937e6
29973.00	4.418e6
29974.00	4.905e6
29975.00	5.317e6
29976.00	5.645e6
29977.00	5.947e6
29978.00	6.267e6
29979.00	6.571e6
29980.00	6.812e6
29981.00	6.961e6
29982.00	6.902e6
29983.00	6.505e6
29984.00	5.832e6
29985.00	5.109e6
29986.00	4.580e6
29987.00	4.372e6
29988.00	4.464e6
29989.00	4.765e6
29990.00	5.131e6
29991.00	5.374e6
29992.00	5.375e6
29993.00	5.231e6
29994.00	5.101e6
29995.00	5.051e6
29996.00	5.263e6
29997.00	5.902e6
29998.00	6.771e6
29999.00	7.524e6
[truncated: 4,000 more rows]
