# Supplementary material for: A simple method for developing lysine targeted covalent protein reagents
Source: Nat Commun. 2023 Dec 1;14:7933. doi: 10.1038/s41467-023-42632-5 (PMC10692228; doi:10.1038/s41467-023-42632-5)
Supplement: Supplementary file 4 — Source data [file 41467_2023_42632_MOESM4_ESM.zip › Source Data/Figure 3/Panel A/Pep8_200uMON4C.txt]

28000.00	2.210e3
28001.00	6.697e3
28002.00	2.029e4
28003.00	6.143e4
28004.00	1.746e5
28005.00	5.075e5
28006.00	3.891e5
28007.00	1.877e5
28008.00	4.413e5
28009.00	2.589e5
28010.00	4.678e5
28011.00	2.360e4
28012.00	8.751e3
28013.00	2.486e4
28014.00	5.995e4
28015.00	6.967e4
28016.00	1.039e5
28017.00	8.216e4
28018.00	1.346e5
28019.00	1.394e5
28020.00	5.729e6
28021.00	5.602e6
28022.00	5.184e6
28023.00	4.574e6
28024.00	3.916e6
28025.00	3.350e6
28026.00	2.893e6
28027.00	2.530e6
28028.00	2.283e6
28029.00	2.201e6
28030.00	2.344e6
28031.00	2.671e6
28032.00	2.871e6
28033.00	2.695e6
28034.00	2.238e6
28035.00	1.769e6
28036.00	1.576e6
28037.00	1.647e6
28038.00	1.785e6
28039.00	1.909e6
28040.00	1.994e6
28041.00	2.040e6
28042.00	2.067e6
28043.00	2.092e6
28044.00	2.116e6
28045.00	2.327e6
28046.00	2.637e6
28047.00	2.463e6
28048.00	1.736e6
28049.00	9.862e5
28050.00	5.658e5
28051.00	4.084e5
28052.00	3.479e5
28053.00	3.475e5
28054.00	4.135e5
28055.00	5.787e5
28056.00	9.270e5
28057.00	1.581e6
28058.00	2.429e6
28059.00	2.910e6
28060.00	2.754e6
28061.00	2.395e6
28062.00	2.145e6
28063.00	1.984e6
28064.00	1.900e6
28065.00	1.732e6
28066.00	1.324e6
28067.00	8.665e5
28068.00	5.887e5
28069.00	4.632e5
28070.00	3.901e5
28071.00	3.320e5
28072.00	2.858e5
28073.00	2.567e5
28074.00	2.519e5
28075.00	2.871e5
28076.00	4.011e5
28077.00	6.458e5
28078.00	1.085e6
28079.00	1.632e6
28080.00	1.996e6
28081.00	2.098e6
28082.00	2.132e6
28083.00	2.224e6
28084.00	2.314e6
28085.00	2.277e6
28086.00	2.086e6
28087.00	1.848e6
28088.00	1.670e6
28089.00	1.559e6
28090.00	1.466e6
28091.00	1.354e6
28092.00	1.216e6
28093.00	1.090e6
28094.00	1.105e6
28095.00	1.274e6
28096.00	1.442e6
28097.00	1.596e6
28098.00	1.634e6
28099.00	1.428e6
28100.00	1.219e6
28101.00	1.317e6
28102.00	1.765e6
28103.00	2.315e6
28104.00	2.609e6
28105.00	2.536e6
28106.00	2.295e6
28107.00	2.124e6
28108.00	2.133e6
28109.00	2.383e6
28110.00	3.032e6
28111.00	4.322e6
28112.00	6.014e6
28113.00	6.931e6
28114.00	6.407e6
28115.00	5.296e6
28116.00	4.416e6
28117.00	3.787e6
28118.00	3.238e6
28119.00	2.699e6
28120.00	2.234e6
28121.00	1.917e6
28122.00	1.732e6
28123.00	1.597e6
28124.00	1.484e6
28125.00	1.450e6
28126.00	1.557e6
28127.00	1.814e6
28128.00	2.041e6
28129.00	1.976e6
28130.00	1.654e6
28131.00	1.293e6
28132.00	1.047e6
28133.00	9.927e5
28134.00	1.191e6
28135.00	1.757e6
28136.00	2.448e6
28137.00	2.640e6
28138.00	2.436e6
28139.00	2.478e6
28140.00	2.840e6
28141.00	3.355e6
28142.00	3.993e6
28143.00	4.574e6
28144.00	4.746e6
28145.00	4.313e6
28146.00	3.484e6
28147.00	2.667e6
28148.00	2.092e6
28149.00	1.739e6
28150.00	1.530e6
28151.00	1.477e6
28152.00	1.844e6
28153.00	2.627e6
28154.00	3.055e6
28155.00	2.815e6
28156.00	2.469e6
28157.00	2.324e6
28158.00	2.327e6
28159.00	2.398e6
28160.00	2.505e6
28161.00	2.698e6
28162.00	3.018e6
28163.00	3.442e6
28164.00	3.829e6
28165.00	4.055e6
28166.00	4.146e6
28167.00	4.125e6
28168.00	4.021e6
28169.00	3.870e6
28170.00	3.628e6
28171.00	3.229e6
28172.00	2.734e6
28173.00	2.316e6
28174.00	2.098e6
28175.00	2.098e6
28176.00	2.287e6
28177.00	2.635e6
28178.00	3.266e6
28179.00	4.487e6
28180.00	6.171e6
28181.00	7.679e6
28182.00	8.750e6
28183.00	9.745e6
28184.00	1.113e7
28185.00	1.280e7
28186.00	1.391e7
28187.00	1.375e7
28188.00	1.236e7
28189.00	1.045e7
28190.00	8.704e6
28191.00	7.391e6
28192.00	6.457e6
28193.00	5.709e6
28194.00	4.890e6
28195.00	4.026e6
28196.00	3.236e6
28197.00	2.349e6
28198.00	1.571e6
28199.00	1.252e6
28200.00	1.246e6
28201.00	1.356e6
28202.00	1.585e6
28203.00	2.002e6
28204.00	2.736e6
28205.00	3.984e6
28206.00	5.981e6
28207.00	8.510e6
28208.00	1.044e7
28209.00	1.086e7
28210.00	1.012e7
28211.00	8.778e6
28212.00	6.969e6
28213.00	4.955e6
28214.00	3.199e6
28215.00	1.997e6
28216.00	1.416e6
28217.00	1.426e6
28218.00	1.425e6
28219.00	9.140e5
28220.00	4.378e5
28221.00	3.409e5
28222.00	3.799e5
28223.00	4.247e5
28224.00	4.510e5
28225.00	4.924e5
28226.00	6.320e5
28227.00	9.892e5
28228.00	1.578e6
28229.00	2.093e6
28230.00	2.317e6
28231.00	2.607e6
28232.00	2.975e6
28233.00	3.002e6
28234.00	2.956e6
28235.00	3.141e6
28236.00	3.329e6
28237.00	3.304e6
28238.00	2.951e6
28239.00	2.331e6
28240.00	1.719e6
28241.00	1.306e6
28242.00	1.086e6
28243.00	9.969e5
28244.00	1.055e6
28245.00	1.425e6
28246.00	1.945e6
28247.00	2.212e6
28248.00	2.353e6
28249.00	2.417e6
28250.00	2.194e6
28251.00	1.939e6
28252.00	2.020e6
28253.00	2.343e6
28254.00	2.588e6
28255.00	2.676e6
28256.00	2.704e6
28257.00	2.658e6
28258.00	2.587e6
28259.00	2.844e6
28260.00	3.249e6
28261.00	2.877e6
28262.00	1.885e6
28263.00	1.257e6
28264.00	1.106e6
28265.00	1.193e6
28266.00	1.559e6
28267.00	2.095e6
28268.00	2.325e6
28269.00	2.044e6
28270.00	1.735e6
28271.00	1.837e6
28272.00	2.393e6
28273.00	3.447e6
28274.00	4.519e6
28275.00	4.875e6
28276.00	4.964e6
28277.00	5.047e6
28278.00	4.765e6
28279.00	4.617e6
28280.00	4.799e6
28281.00	4.934e6
28282.00	4.892e6
28283.00	4.658e6
28284.00	4.307e6
28285.00	3.958e6
28286.00	3.701e6
28287.00	3.566e6
28288.00	3.498e6
28289.00	3.390e6
28290.00	3.255e6
28291.00	3.411e6
28292.00	4.092e6
28293.00	4.701e6
28294.00	4.673e6
28295.00	4.451e6
28296.00	4.346e6
28297.00	4.073e6
28298.00	3.542e6
28299.00	2.952e6
28300.00	2.465e6
28301.00	2.118e6
28302.00	1.883e6
28303.00	1.755e6
28304.00	1.780e6
28305.00	1.972e6
28306.00	2.274e6
28307.00	2.652e6
28308.00	3.253e6
28309.00	4.197e6
28310.00	5.006e6
28311.00	5.118e6
28312.00	4.844e6
28313.00	4.732e6
28314.00	4.787e6
28315.00	4.771e6
28316.00	4.536e6
28317.00	4.105e6
28318.00	3.592e6
28319.00	3.097e6
28320.00	2.660e6
28321.00	2.285e6
28322.00	1.971e6
28323.00	1.710e6
28324.00	1.510e6
28325.00	1.424e6
28326.00	1.478e6
28327.00	1.660e6
28328.00	1.979e6
28329.00	2.445e6
28330.00	3.003e6
28331.00	3.457e6
28332.00	3.550e6
28333.00	3.239e6
28334.00	2.854e6
28335.00	2.922e6
28336.00	3.337e6
28337.00	3.274e6
28338.00	2.714e6
28339.00	2.372e6
28340.00	2.307e6
28341.00	2.165e6
28342.00	1.876e6
28343.00	1.572e6
28344.00	1.350e6
28345.00	1.222e6
28346.00	1.173e6
28347.00	1.244e6
28348.00	1.379e6
28349.00	1.487e6
28350.00	1.716e6
28351.00	2.212e6
28352.00	2.761e6
28353.00	3.205e6
28354.00	3.185e6
28355.00	2.388e6
28356.00	1.621e6
28357.00	1.422e6
28358.00	1.440e6
28359.00	1.446e6
28360.00	1.421e6
28361.00	1.418e6
28362.00	1.433e6
28363.00	1.600e6
28364.00	2.158e6
28365.00	2.868e6
28366.00	3.134e6
28367.00	2.901e6
28368.00	2.635e6
28369.00	2.559e6
28370.00	2.543e6
28371.00	2.376e6
28372.00	2.069e6
28373.00	1.876e6
28374.00	1.872e6
28375.00	1.891e6
28376.00	1.824e6
28377.00	1.733e6
28378.00	1.685e6
28379.00	1.596e6
28380.00	1.515e6
28381.00	1.662e6
28382.00	2.048e6
28383.00	2.363e6
28384.00	2.264e6
28385.00	1.841e6
28386.00	1.522e6
28387.00	1.524e6
28388.00	1.771e6
28389.00	2.118e6
28390.00	2.428e6
28391.00	2.589e6
28392.00	2.614e6
28393.00	2.739e6
28394.00	2.885e6
28395.00	2.486e6
28396.00	1.653e6
28397.00	1.084e6
28398.00	9.075e5
28399.00	9.378e5
28400.00	1.117e6
28401.00	1.385e6
28402.00	1.641e6
28403.00	1.800e6
28404.00	1.848e6
28405.00	1.826e6
28406.00	1.856e6
28407.00	2.100e6
28408.00	2.410e6
28409.00	2.535e6
28410.00	2.642e6
28411.00	2.902e6
28412.00	3.142e6
28413.00	3.242e6
28414.00	3.280e6
28415.00	3.291e6
28416.00	3.156e6
28417.00	2.788e6
28418.00	2.326e6
28419.00	1.991e6
28420.00	1.645e6
28421.00	1.114e6
28422.00	6.798e5
28423.00	5.333e5
28424.00	6.055e5
28425.00	8.813e5
28426.00	1.328e6
28427.00	1.842e6
28428.00	2.329e6
28429.00	2.795e6
28430.00	3.280e6
28431.00	3.756e6
28432.00	4.155e6
28433.00	4.406e6
28434.00	4.493e6
28435.00	4.430e6
28436.00	4.241e6
28437.00	3.967e6
28438.00	3.639e6
28439.00	3.259e6
28440.00	2.791e6
28441.00	2.249e6
28442.00	1.739e6
28443.00	1.336e6
28444.00	1.060e6
28445.00	9.053e5
28446.00	8.637e5
28447.00	9.575e5
28448.00	1.215e6
28449.00	1.655e6
28450.00	2.282e6
28451.00	3.068e6
28452.00	3.939e6
28453.00	4.743e6
28454.00	5.265e6
28455.00	5.399e6
28456.00	5.259e6
28457.00	5.074e6
28458.00	4.960e6
28459.00	4.755e6
28460.00	4.272e6
28461.00	3.672e6
28462.00	3.180e6
28463.00	2.717e6
28464.00	2.253e6
28465.00	1.909e6
28466.00	1.693e6
28467.00	1.577e6
28468.00	1.592e6
28469.00	1.717e6
28470.00	1.897e6
28471.00	2.071e6
28472.00	2.184e6
28473.00	2.216e6
28474.00	2.230e6
28475.00	2.283e6
28476.00	2.368e6
28477.00	2.476e6
28478.00	2.488e6
28479.00	2.198e6
28480.00	1.674e6
28481.00	1.208e6
28482.00	9.442e5
28483.00	8.477e5
28484.00	8.512e5
28485.00	9.021e5
28486.00	9.692e5
28487.00	1.034e6
28488.00	1.099e6
28489.00	1.199e6
28490.00	1.404e6
28491.00	1.793e6
28492.00	2.451e6
28493.00	3.429e6
28494.00	4.588e6
28495.00	5.409e6
28496.00	5.317e6
28497.00	4.377e6
28498.00	3.220e6
28499.00	2.314e6
28500.00	1.728e6
28501.00	1.367e6
28502.00	1.145e6
28503.00	1.019e6
28504.00	9.729e5
28505.00	1.009e6
28506.00	1.139e6
28507.00	1.382e6
28508.00	1.754e6
28509.00	2.216e6
28510.00	2.679e6
28511.00	3.103e6
28512.00	3.449e6
28513.00	3.759e6
28514.00	3.995e6
28515.00	3.818e6
28516.00	3.310e6
28517.00	2.962e6
28518.00	2.827e6
28519.00	2.741e6
28520.00	2.699e6
28521.00	2.746e6
28522.00	2.853e6
28523.00	2.870e6
28524.00	2.656e6
28525.00	2.250e6
28526.00	1.847e6
28527.00	1.669e6
28528.00	2.078e6
28529.00	3.172e6
28530.00	3.909e6
28531.00	3.577e6
28532.00	3.067e6
28533.00	3.004e6
28534.00	3.069e6
28535.00	2.975e6
28536.00	2.730e6
28537.00	2.492e6
28538.00	2.350e6
28539.00	2.272e6
28540.00	2.185e6
28541.00	2.057e6
28542.00	1.932e6
28543.00	1.872e6
28544.00	1.914e6
28545.00	2.070e6
28546.00	2.331e6
28547.00	2.642e6
28548.00	2.970e6
28549.00	3.456e6
28550.00	3.896e6
28551.00	3.607e6
28552.00	2.651e6
28553.00	1.856e6
28554.00	1.573e6
28555.00	1.656e6
28556.00	1.975e6
28557.00	2.451e6
28558.00	2.891e6
28559.00	3.329e6
28560.00	4.056e6
28561.00	4.875e6
28562.00	5.209e6
28563.00	4.967e6
28564.00	4.566e6
28565.00	4.264e6
28566.00	3.957e6
28567.00	3.472e6
28568.00	2.758e6
28569.00	1.919e6
28570.00	1.161e6
28571.00	6.621e5
28572.00	4.493e5
28573.00	4.719e5
28574.00	7.844e5
28575.00	1.192e6
28576.00	1.288e6
28577.00	1.256e6
28578.00	1.483e6
28579.00	1.905e6
28580.00	2.383e6
28581.00	2.866e6
28582.00	3.278e6
28583.00	3.487e6
28584.00	3.323e6
28585.00	2.752e6
28586.00	1.995e6
28587.00	1.343e6
28588.00	9.144e5
28589.00	6.648e5
28590.00	5.229e5
28591.00	4.822e5
28592.00	5.626e5
28593.00	6.150e5
28594.00	5.208e5
28595.00	4.358e5
28596.00	4.562e5
28597.00	5.402e5
28598.00	7.465e5
28599.00	1.140e6
28600.00	1.458e6
28601.00	1.495e6
28602.00	1.484e6
28603.00	1.519e6
28604.00	1.484e6
28605.00	1.389e6
28606.00	1.323e6
28607.00	1.344e6
28608.00	1.435e6
28609.00	1.556e6
28610.00	1.741e6
28611.00	2.036e6
28612.00	2.390e6
28613.00	2.608e6
28614.00	2.548e6
28615.00	2.355e6
28616.00	2.408e6
28617.00	2.989e6
28618.00	3.604e6
28619.00	3.475e6
28620.00	2.929e6
28621.00	2.790e6
28622.00	3.250e6
28623.00	3.912e6
28624.00	4.171e6
28625.00	3.842e6
28626.00	3.259e6
28627.00	2.699e6
28628.00	2.289e6
28629.00	2.203e6
28630.00	2.623e6
28631.00	3.587e6
28632.00	4.726e6
28633.00	5.479e6
28634.00	5.864e6
28635.00	6.280e6
28636.00	6.625e6
28637.00	6.668e6
28638.00	6.400e6
28639.00	5.480e6
28640.00	4.008e6
28641.00	2.925e6
28642.00	2.660e6
28643.00	2.602e6
28644.00	2.048e6
28645.00	1.233e6
28646.00	7.724e5
28647.00	7.519e5
28648.00	9.833e5
28649.00	1.299e6
28650.00	1.580e6
28651.00	1.961e6
28652.00	2.571e6
28653.00	2.903e6
28654.00	2.688e6
28655.00	2.590e6
28656.00	2.953e6
28657.00	3.423e6
28658.00	3.699e6
28659.00	3.797e6
28660.00	3.805e6
28661.00	3.546e6
28662.00	2.932e6
28663.00	2.265e6
28664.00	1.753e6
28665.00	1.365e6
28666.00	1.173e6
28667.00	1.191e6
28668.00	1.216e6
28669.00	1.149e6
28670.00	1.102e6
28671.00	1.151e6
28672.00	1.274e6
28673.00	1.478e6
28674.00	1.835e6
28675.00	2.315e6
28676.00	2.609e6
28677.00	2.497e6
28678.00	2.224e6
28679.00	2.099e6
28680.00	2.179e6
28681.00	2.301e6
28682.00	2.176e6
28683.00	1.826e6
28684.00	1.570e6
28685.00	1.498e6
28686.00	1.514e6
28687.00	1.600e6
28688.00	1.752e6
28689.00	1.920e6
28690.00	2.037e6
28691.00	2.096e6
28692.00	2.264e6
28693.00	2.517e6
28694.00	2.589e6
28695.00	2.496e6
28696.00	2.326e6
28697.00	2.174e6
28698.00	2.175e6
28699.00	2.251e6
28700.00	2.291e6
28701.00	2.286e6
28702.00	2.262e6
28703.00	2.228e6
28704.00	2.204e6
28705.00	2.245e6
28706.00	2.439e6
28707.00	2.702e6
28708.00	2.786e6
28709.00	2.703e6
28710.00	2.655e6
28711.00	2.652e6
28712.00	2.603e6
28713.00	2.524e6
28714.00	2.498e6
28715.00	2.566e6
28716.00	2.726e6
28717.00	2.931e6
28718.00	3.119e6
28719.00	3.278e6
28720.00	3.468e6
28721.00	3.755e6
28722.00	3.968e6
28723.00	3.769e6
28724.00	3.353e6
28725.00	3.304e6
28726.00	3.556e6
28727.00	3.592e6
28728.00	3.401e6
28729.00	3.235e6
28730.00	3.079e6
28731.00	2.899e6
28732.00	2.719e6
28733.00	2.526e6
28734.00	2.354e6
28735.00	2.251e6
28736.00	2.216e6
28737.00	2.234e6
28738.00	2.330e6
28739.00	2.461e6
28740.00	2.521e6
28741.00	2.702e6
28742.00	3.196e6
28743.00	3.367e6
28744.00	2.758e6
28745.00	2.038e6
28746.00	1.747e6
28747.00	1.784e6
28748.00	1.986e6
28749.00	2.228e6
28750.00	2.386e6
28751.00	2.379e6
28752.00	2.217e6
28753.00	1.976e6
28754.00	1.740e6
28755.00	1.550e6
28756.00	1.413e6
28757.00	1.373e6
28758.00	1.570e6
28759.00	1.856e6
28760.00	1.707e6
28761.00	1.189e6
28762.00	8.819e5
28763.00	8.697e5
28764.00	9.699e5
28765.00	1.130e6
28766.00	1.325e6
28767.00	1.526e6
28768.00	1.727e6
28769.00	1.945e6
28770.00	2.183e6
28771.00	2.578e6
28772.00	3.095e6
28773.00	3.388e6
28774.00	3.458e6
28775.00	3.462e6
28776.00	3.356e6
28777.00	3.070e6
28778.00	2.627e6
28779.00	2.186e6
28780.00	1.952e6
28781.00	2.015e6
28782.00	2.239e6
28783.00	2.348e6
28784.00	2.178e6
28785.00	1.803e6
28786.00	1.413e6
28787.00	1.135e6
28788.00	9.889e5
28789.00	9.835e5
28790.00	1.193e6
28791.00	1.720e6
28792.00	2.454e6
28793.00	2.952e6
28794.00	2.928e6
28795.00	2.667e6
28796.00	2.612e6
28797.00	2.919e6
28798.00	3.442e6
28799.00	3.826e6
28800.00	3.855e6
28801.00	3.626e6
28802.00	3.235e6
28803.00	2.694e6
28804.00	2.106e6
28805.00	1.631e6
28806.00	1.386e6
28807.00	1.451e6
28808.00	1.982e6
28809.00	3.046e6
28810.00	4.054e6
28811.00	4.272e6
28812.00	3.919e6
28813.00	3.497e6
28814.00	3.079e6
28815.00	2.706e6
28816.00	2.385e6
28817.00	2.010e6
28818.00	1.581e6
28819.00	1.212e6
28820.00	9.901e5
28821.00	9.206e5
28822.00	9.705e5
28823.00	1.107e6
28824.00	1.346e6
28825.00	1.895e6
28826.00	2.708e6
28827.00	3.005e6
28828.00	2.571e6
28829.00	2.221e6
28830.00	2.287e6
28831.00	2.554e6
28832.00	2.952e6
28833.00	3.355e6
28834.00	3.539e6
28835.00	3.401e6
28836.00	2.933e6
28837.00	2.233e6
28838.00	1.557e6
28839.00	1.134e6
28840.00	1.006e6
28841.00	1.132e6
28842.00	1.487e6
28843.00	1.904e6
28844.00	2.126e6
28845.00	2.189e6
28846.00	2.328e6
28847.00	2.634e6
28848.00	3.101e6
28849.00	3.694e6
28850.00	4.557e6
28851.00	6.110e6
28852.00	8.186e6
28853.00	9.450e6
28854.00	8.655e6
28855.00	6.316e6
28856.00	4.032e6
28857.00	2.581e6
28858.00	1.785e6
28859.00	1.349e6
28860.00	1.140e6
28861.00	1.113e6
28862.00	1.230e6
28863.00	1.445e6
28864.00	1.668e6
28865.00	1.769e6
28866.00	1.806e6
28867.00	2.046e6
28868.00	2.704e6
28869.00	3.989e6
28870.00	5.885e6
28871.00	7.515e6
28872.00	7.710e6
28873.00	6.530e6
28874.00	5.083e6
28875.00	4.094e6
28876.00	3.622e6
28877.00	3.461e6
28878.00	3.351e6
28879.00	3.137e6
28880.00	2.841e6
28881.00	2.613e6
28882.00	2.577e6
28883.00	2.737e6
28884.00	2.997e6
28885.00	3.213e6
28886.00	3.344e6
28887.00	3.482e6
28888.00	3.629e6
28889.00	3.684e6
28890.00	3.575e6
28891.00	3.362e6
28892.00	3.222e6
28893.00	3.280e6
28894.00	3.536e6
28895.00	3.902e6
28896.00	4.272e6
28897.00	4.558e6
28898.00	4.669e6
28899.00	4.568e6
28900.00	4.375e6
28901.00	4.295e6
28902.00	4.422e6
28903.00	4.666e6
28904.00	4.772e6
28905.00	4.496e6
28906.00	3.857e6
28907.00	3.098e6
28908.00	2.402e6
28909.00	1.848e6
28910.00	1.481e6
28911.00	1.269e6
28912.00	1.119e6
28913.00	1.008e6
28914.00	9.733e5
28915.00	1.011e6
28916.00	1.101e6
28917.00	1.255e6
28918.00	1.510e6
28919.00	1.907e6
28920.00	2.515e6
28921.00	3.389e6
28922.00	4.412e6
28923.00	5.216e6
28924.00	5.512e6
28925.00	5.444e6
28926.00	5.267e6
28927.00	4.934e6
28928.00	4.329e6
28929.00	3.549e6
28930.00	2.800e6
28931.00	2.212e6
28932.00	1.808e6
28933.00	1.553e6
28934.00	1.404e6
28935.00	1.390e6
28936.00	1.704e6
28937.00	2.167e6
28938.00	2.066e6
28939.00	1.509e6
28940.00	1.249e6
28941.00	1.339e6
28942.00	1.515e6
28943.00	1.733e6
28944.00	2.001e6
28945.00	2.314e6
28946.00	2.620e6
28947.00	2.885e6
28948.00	3.150e6
28949.00	3.468e6
28950.00	3.840e6
28951.00	4.220e6
28952.00	4.573e6
28953.00	4.867e6
28954.00	5.018e6
28955.00	4.945e6
28956.00	4.664e6
28957.00	4.285e6
28958.00	3.988e6
28959.00	3.714e6
28960.00	3.102e6
28961.00	2.183e6
28962.00	1.392e6
28963.00	9.594e5
28964.00	7.913e5
28965.00	7.657e5
28966.00	8.891e5
28967.00	1.207e6
28968.00	1.732e6
28969.00	2.386e6
28970.00	2.971e6
28971.00	3.324e6
28972.00	3.530e6
28973.00	3.858e6
28974.00	4.528e6
28975.00	6.115e6
28976.00	8.012e6
28977.00	8.284e6
28978.00	7.479e6
28979.00	7.112e6
28980.00	6.789e6
28981.00	5.941e6
28982.00	4.703e6
28983.00	3.437e6
28984.00	2.435e6
28985.00	1.786e6
28986.00	1.425e6
28987.00	1.254e6
28988.00	1.190e6
28989.00	1.283e6
28990.00	2.006e6
28991.00	3.192e6
28992.00	3.437e6
28993.00	2.703e6
28994.00	2.328e6
28995.00	2.481e6
28996.00	2.821e6
28997.00	3.407e6
28998.00	4.290e6
28999.00	5.390e6
29000.00	6.421e6
29001.00	6.925e6
29002.00	6.572e6
29003.00	5.515e6
29004.00	4.292e6
29005.00	3.293e6
29006.00	2.549e6
29007.00	2.177e6
29008.00	2.287e6
29009.00	2.365e6
29010.00	2.019e6
29011.00	1.610e6
29012.00	1.338e6
29013.00	1.121e6
29014.00	9.980e5
29015.00	1.020e6
29016.00	1.214e6
29017.00	1.618e6
29018.00	2.298e6
29019.00	3.341e6
29020.00	4.582e6
29021.00	5.488e6
29022.00	5.852e6
29023.00	5.903e6
29024.00	5.651e6
29025.00	5.006e6
29026.00	4.080e6
29027.00	3.077e6
29028.00	2.204e6
29029.00	1.583e6
29030.00	1.212e6
29031.00	1.060e6
29032.00	1.196e6
29033.00	1.631e6
29034.00	1.998e6
29035.00	1.990e6
29036.00	1.822e6
29037.00	1.721e6
29038.00	1.677e6
29039.00	1.690e6
29040.00	1.762e6
29041.00	1.857e6
29042.00	1.953e6
29043.00	2.077e6
29044.00	2.372e6
29045.00	2.939e6
29046.00	3.380e6
29047.00	3.207e6
29048.00	2.616e6
29049.00	2.084e6
29050.00	1.762e6
29051.00	1.537e6
29052.00	1.367e6
29053.00	1.391e6
29054.00	1.645e6
29055.00	1.917e6
29056.00	1.981e6
29057.00	1.821e6
29058.00	1.624e6
29059.00	1.578e6
29060.00	1.687e6
29061.00	1.868e6
29062.00	2.052e6
29063.00	2.211e6
29064.00	2.396e6
29065.00	2.658e6
29066.00	3.000e6
29067.00	3.415e6
29068.00	3.874e6
29069.00	4.210e6
29070.00	4.150e6
29071.00	3.725e6
29072.00	3.307e6
29073.00	3.123e6
29074.00	3.177e6
29075.00	3.358e6
29076.00	3.497e6
29077.00	3.580e6
29078.00	3.818e6
29079.00	4.292e6
29080.00	4.721e6
29081.00	4.857e6
29082.00	4.723e6
29083.00	4.391e6
29084.00	3.998e6
29085.00	3.778e6
29086.00	3.844e6
29087.00	4.132e6
29088.00	4.534e6
29089.00	4.928e6
29090.00	5.193e6
29091.00	5.269e6
29092.00	5.162e6
29093.00	4.920e6
29094.00	4.686e6
29095.00	4.610e6
29096.00	4.629e6
29097.00	4.538e6
29098.00	4.183e6
29099.00	3.574e6
29100.00	2.854e6
29101.00	2.191e6
29102.00	1.688e6
29103.00	1.368e6
29104.00	1.220e6
29105.00	1.233e6
29106.00	1.414e6
29107.00	1.774e6
29108.00	2.294e6
29109.00	3.013e6
29110.00	3.788e6
29111.00	4.091e6
29112.00	3.950e6
29113.00	4.006e6
29114.00	4.409e6
29115.00	4.925e6
29116.00	5.418e6
29117.00	5.766e6
29118.00	5.829e6
29119.00	5.510e6
29120.00	4.843e6
29121.00	4.073e6
29122.00	3.548e6
29123.00	3.430e6
29124.00	3.589e6
29125.00	3.712e6
29126.00	3.378e6
29127.00	2.582e6
29128.00	1.911e6
29129.00	1.708e6
29130.00	1.832e6
29131.00	2.082e6
29132.00	2.337e6
29133.00	2.553e6
29134.00	2.781e6
29135.00	3.070e6
29136.00	3.358e6
29137.00	3.572e6
29138.00	3.667e6
29139.00	3.625e6
29140.00	3.480e6
29141.00	3.361e6
29142.00	3.560e6
29143.00	4.412e6
29144.00	5.844e6
29145.00	6.319e6
29146.00	4.773e6
29147.00	2.875e6
29148.00	1.915e6
29149.00	1.496e6
29150.00	1.278e6
29151.00	1.167e6
29152.00	1.125e6
29153.00	1.144e6
29154.00	1.224e6
29155.00	1.374e6
29156.00	1.583e6
29157.00	1.807e6
29158.00	2.037e6
29159.00	2.347e6
29160.00	2.727e6
29161.00	2.790e6
29162.00	2.385e6
29163.00	2.015e6
29164.00	1.884e6
29165.00	1.795e6
29166.00	1.698e6
29167.00	1.585e6
29168.00	1.447e6
29169.00	1.316e6
29170.00	1.211e6
29171.00	1.127e6
29172.00	1.060e6
29173.00	1.013e6
29174.00	9.906e5
29175.00	9.937e5
29176.00	1.073e6
29177.00	1.312e6
29178.00	1.576e6
29179.00	1.824e6
29180.00	2.877e6
29181.00	4.429e6
29182.00	4.973e6
29183.00	5.027e6
29184.00	5.443e6
29185.00	5.730e6
29186.00	5.627e6
29187.00	5.269e6
29188.00	4.845e6
29189.00	4.521e6
29190.00	4.385e6
29191.00	4.432e6
29192.00	4.543e6
29193.00	4.542e6
29194.00	4.401e6
29195.00	4.255e6
29196.00	4.028e6
29197.00	3.618e6
29198.00	3.335e6
29199.00	3.405e6
29200.00	3.722e6
29201.00	4.026e6
29202.00	4.012e6
29203.00	3.697e6
29204.00	3.438e6
29205.00	3.510e6
29206.00	3.812e6
29207.00	4.001e6
29208.00	3.944e6
29209.00	3.750e6
29210.00	3.466e6
29211.00	3.098e6
29212.00	2.680e6
29213.00	2.255e6
29214.00	1.875e6
29215.00	1.595e6
29216.00	1.668e6
29217.00	2.457e6
29218.00	3.124e6
29219.00	2.641e6
29220.00	1.980e6
29221.00	1.971e6
29222.00	2.059e6
29223.00	1.990e6
29224.00	2.019e6
29225.00	2.230e6
29226.00	2.512e6
29227.00	2.769e6
29228.00	2.908e6
29229.00	2.858e6
29230.00	2.649e6
29231.00	2.391e6
29232.00	2.174e6
29233.00	2.029e6
29234.00	2.038e6
29235.00	2.519e6
29236.00	3.607e6
29237.00	4.478e6
29238.00	4.337e6
29239.00	3.609e6
29240.00	2.997e6
29241.00	2.690e6
29242.00	2.575e6
29243.00	2.523e6
29244.00	2.537e6
29245.00	2.642e6
29246.00	2.789e6
29247.00	2.880e6
29248.00	2.880e6
29249.00	2.863e6
29250.00	2.980e6
29251.00	3.449e6
29252.00	4.464e6
29253.00	5.621e6
29254.00	5.700e6
29255.00	4.409e6
29256.00	3.039e6
29257.00	2.322e6
29258.00	1.949e6
29259.00	1.682e6
29260.00	1.491e6
29261.00	1.368e6
29262.00	1.307e6
29263.00	1.303e6
29264.00	1.356e6
29265.00	1.444e6
29266.00	1.553e6
29267.00	1.698e6
29268.00	1.911e6
29269.00	2.243e6
29270.00	2.646e6
29271.00	2.916e6
29272.00	2.885e6
29273.00	2.465e6
29274.00	1.917e6
29275.00	1.743e6
29276.00	1.954e6
29277.00	2.229e6
29278.00	2.434e6
29279.00	2.636e6
29280.00	2.945e6
29281.00	3.406e6
29282.00	4.008e6
29283.00	4.794e6
29284.00	5.956e6
29285.00	7.229e6
29286.00	7.584e6
29287.00	6.919e6
29288.00	6.207e6
29289.00	5.425e6
29290.00	4.370e6
29291.00	3.541e6
29292.00	3.032e6
29293.00	2.737e6
29294.00	2.659e6
29295.00	2.704e6
29296.00	2.794e6
29297.00	2.890e6
29298.00	2.971e6
29299.00	3.040e6
29300.00	3.134e6
29301.00	3.321e6
29302.00	3.738e6
29303.00	4.600e6
29304.00	5.657e6
29305.00	6.116e6
29306.00	5.626e6
29307.00	4.472e6
29308.00	3.198e6
29309.00	2.260e6
29310.00	1.714e6
29311.00	1.424e6
29312.00	1.291e6
29313.00	1.252e6
29314.00	1.265e6
29315.00	1.299e6
29316.00	1.345e6
29317.00	1.405e6
29318.00	1.481e6
29319.00	1.589e6
29320.00	1.743e6
29321.00	1.934e6
29322.00	2.249e6
29323.00	2.860e6
29324.00	3.587e6
29325.00	3.801e6
29326.00	3.291e6
29327.00	2.615e6
29328.00	2.240e6
29329.00	2.117e6
29330.00	2.101e6
29331.00	2.176e6
29332.00	2.356e6
29333.00	2.595e6
29334.00	2.800e6
29335.00	2.905e6
29336.00	2.875e6
29337.00	2.698e6
29338.00	2.459e6
29339.00	2.295e6
29340.00	2.276e6
29341.00	2.386e6
29342.00	2.538e6
29343.00	2.585e6
29344.00	2.434e6
29345.00	2.160e6
29346.00	1.932e6
29347.00	1.813e6
29348.00	1.650e6
29349.00	1.331e6
29350.00	9.965e5
29351.00	8.090e5
29352.00	7.852e5
29353.00	8.985e5
29354.00	1.150e6
29355.00	1.529e6
29356.00	1.972e6
29357.00	2.347e6
29358.00	2.479e6
29359.00	2.508e6
29360.00	2.852e6
29361.00	3.623e6
29362.00	4.620e6
29363.00	5.539e6
29364.00	5.877e6
29365.00	5.385e6
29366.00	4.472e6
29367.00	3.568e6
29368.00	2.740e6
29369.00	2.029e6
29370.00	1.513e6
29371.00	1.212e6
29372.00	1.104e6
29373.00	1.171e6
29374.00	1.416e6
29375.00	1.753e6
29376.00	1.907e6
29377.00	1.732e6
29378.00	1.449e6
29379.00	1.338e6
29380.00	1.527e6
29381.00	2.076e6
29382.00	3.084e6
29383.00	4.560e6
29384.00	6.128e6
29385.00	7.268e6
29386.00	7.890e6
29387.00	8.327e6
29388.00	8.762e6
29389.00	8.665e6
29390.00	7.384e6
29391.00	5.374e6
29392.00	3.673e6
29393.00	2.675e6
29394.00	2.234e6
29395.00	2.116e6
29396.00	2.115e6
29397.00	2.139e6
29398.00	2.338e6
29399.00	2.967e6
29400.00	3.831e6
29401.00	4.174e6
29402.00	3.734e6
29403.00	3.363e6
29404.00	3.971e6
29405.00	5.045e6
29406.00	5.088e6
29407.00	3.890e6
29408.00	2.710e6
29409.00	2.222e6
29410.00	2.121e6
29411.00	2.124e6
29412.00	2.236e6
29413.00	2.519e6
29414.00	2.977e6
29415.00	3.432e6
29416.00	3.506e6
29417.00	3.049e6
29418.00	2.399e6
29419.00	1.921e6
29420.00	1.675e6
29421.00	1.631e6
29422.00	1.779e6
29423.00	2.041e6
29424.00	2.535e6
29425.00	3.518e6
29426.00	4.544e6
29427.00	4.762e6
29428.00	4.170e6
29429.00	3.400e6
29430.00	2.752e6
29431.00	2.240e6
29432.00	1.819e6
29433.00	1.379e6
29434.00	1.029e6
29435.00	1.062e6
29436.00	1.245e6
29437.00	1.079e6
29438.00	7.763e5
29439.00	7.059e5
29440.00	8.127e5
29441.00	1.041e6
29442.00	1.528e6
29443.00	2.422e6
29444.00	3.443e6
29445.00	4.258e6
29446.00	5.017e6
29447.00	5.528e6
29448.00	5.304e6
29449.00	4.434e6
29450.00	3.302e6
29451.00	2.247e6
29452.00	1.494e6
29453.00	1.037e6
29454.00	7.707e5
29455.00	6.203e5
29456.00	5.748e5
29457.00	7.275e5
29458.00	1.124e6
29459.00	1.443e6
29460.00	1.517e6
29461.00	1.968e6
29462.00	3.030e6
29463.00	3.720e6
29464.00	3.453e6
29465.00	2.934e6
29466.00	2.925e6
29467.00	3.438e6
29468.00	4.042e6
29469.00	4.362e6
29470.00	4.330e6
29471.00	4.097e6
29472.00	3.919e6
29473.00	3.961e6
29474.00	4.045e6
29475.00	3.934e6
29476.00	3.731e6
29477.00	3.683e6
29478.00	3.847e6
29479.00	4.141e6
29480.00	4.536e6
29481.00	5.113e6
29482.00	6.010e6
29483.00	6.814e6
29484.00	6.779e6
29485.00	6.047e6
29486.00	5.215e6
29487.00	4.528e6
29488.00	4.110e6
29489.00	3.980e6
29490.00	3.965e6
29491.00	3.890e6
29492.00	3.777e6
29493.00	3.757e6
29494.00	3.803e6
29495.00	3.806e6
29496.00	3.694e6
29497.00	3.263e6
29498.00	2.596e6
29499.00	2.093e6
29500.00	1.808e6
29501.00	1.569e6
29502.00	1.314e6
29503.00	1.070e6
29504.00	9.363e5
29505.00	1.033e6
29506.00	1.436e6
29507.00	2.123e6
29508.00	2.962e6
29509.00	3.799e6
29510.00	4.548e6
29511.00	5.197e6
29512.00	5.660e6
29513.00	5.720e6
29514.00	5.312e6
29515.00	4.684e6
29516.00	4.139e6
29517.00	3.768e6
29518.00	3.531e6
29519.00	3.439e6
29520.00	3.572e6
29521.00	3.909e6
29522.00	4.099e6
29523.00	3.691e6
29524.00	2.742e6
29525.00	1.812e6
29526.00	1.319e6
29527.00	1.286e6
29528.00	1.515e6
29529.00	1.764e6
29530.00	1.921e6
29531.00	2.034e6
29532.00	2.187e6
29533.00	2.477e6
29534.00	3.046e6
29535.00	3.807e6
29536.00	4.447e6
29537.00	4.892e6
29538.00	5.072e6
29539.00	4.807e6
29540.00	4.323e6
29541.00	3.988e6
29542.00	3.832e6
29543.00	3.718e6
29544.00	3.559e6
29545.00	3.368e6
29546.00	3.255e6
29547.00	3.311e6
29548.00	3.480e6
29549.00	3.655e6
29550.00	3.864e6
29551.00	3.739e6
29552.00	2.988e6
29553.00	2.293e6
29554.00	2.039e6
29555.00	1.967e6
29556.00	2.006e6
29557.00	2.265e6
29558.00	2.816e6
29559.00	3.503e6
29560.00	3.996e6
29561.00	4.041e6
29562.00	3.666e6
29563.00	3.361e6
29564.00	3.416e6
29565.00	3.228e6
29566.00	2.711e6
29567.00	2.571e6
29568.00	2.771e6
29569.00	2.962e6
29570.00	3.110e6
29571.00	3.228e6
29572.00	3.313e6
29573.00	3.306e6
29574.00	3.159e6
29575.00	2.990e6
29576.00	3.162e6
29577.00	3.747e6
29578.00	3.923e6
29579.00	3.170e6
29580.00	2.270e6
29581.00	1.842e6
29582.00	1.655e6
29583.00	1.414e6
29584.00	1.110e6
29585.00	8.885e5
29586.00	8.133e5
29587.00	8.720e5
29588.00	1.078e6
29589.00	1.496e6
29590.00	2.207e6
29591.00	3.108e6
29592.00	3.866e6
29593.00	4.255e6
29594.00	4.333e6
29595.00	4.285e6
29596.00	4.266e6
29597.00	4.300e6
29598.00	4.296e6
29599.00	4.103e6
29600.00	3.639e6
29601.00	3.057e6
29602.00	2.598e6
29603.00	2.254e6
29604.00	1.878e6
29605.00	1.556e6
29606.00	1.580e6
29607.00	2.066e6
29608.00	2.616e6
29609.00	2.634e6
29610.00	2.072e6
29611.00	1.391e6
29612.00	9.368e5
29613.00	7.619e5
29614.00	8.065e5
29615.00	1.028e6
29616.00	1.428e6
29617.00	2.007e6
29618.00	2.708e6
29619.00	3.389e6
29620.00	3.856e6
29621.00	3.976e6
29622.00	3.789e6
29623.00	3.526e6
29624.00	3.582e6
29625.00	4.041e6
29626.00	3.905e6
29627.00	2.935e6
29628.00	2.458e6
29629.00	2.645e6
29630.00	2.774e6
29631.00	2.664e6
29632.00	2.420e6
29633.00	2.240e6
29634.00	2.198e6
29635.00	2.275e6
29636.00	2.471e6
29637.00	2.807e6
29638.00	3.257e6
29639.00	3.719e6
29640.00	4.208e6
29641.00	4.853e6
29642.00	4.769e6
29643.00	3.425e6
29644.00	2.207e6
29645.00	1.708e6
29646.00	1.452e6
29647.00	1.349e6
29648.00	1.429e6
29649.00	1.719e6
29650.00	2.127e6
29651.00	2.398e6
29652.00	2.367e6
29653.00	2.174e6
29654.00	2.044e6
29655.00	2.026e6
29656.00	2.056e6
29657.00	2.095e6
29658.00	2.224e6
29659.00	2.605e6
29660.00	3.230e6
29661.00	3.774e6
29662.00	3.865e6
29663.00	3.480e6
29664.00	3.018e6
29665.00	2.864e6
29666.00	2.943e6
29667.00	2.881e6
29668.00	2.616e6
29669.00	2.429e6
29670.00	2.467e6
29671.00	2.902e6
29672.00	3.806e6
29673.00	4.414e6
29674.00	3.886e6
29675.00	2.650e6
29676.00	1.667e6
29677.00	1.187e6
29678.00	1.015e6
29679.00	1.009e6
29680.00	1.131e6
29681.00	1.457e6
29682.00	2.177e6
29683.00	3.056e6
29684.00	3.365e6
29685.00	2.939e6
29686.00	2.240e6
29687.00	1.644e6
29688.00	1.360e6
29689.00	1.287e6
29690.00	1.195e6
29691.00	1.143e6
29692.00	1.236e6
29693.00	1.483e6
29694.00	1.994e6
29695.00	2.976e6
29696.00	4.364e6
29697.00	5.504e6
29698.00	5.682e6
29699.00	4.950e6
29700.00	3.977e6
29701.00	3.302e6
29702.00	2.873e6
29703.00	2.426e6
29704.00	2.084e6
29705.00	2.080e6
29706.00	2.346e6
29707.00	2.700e6
29708.00	3.070e6
29709.00	3.505e6
29710.00	4.069e6
29711.00	4.811e6
29712.00	5.744e6
29713.00	6.591e6
29714.00	6.916e6
29715.00	6.699e6
29716.00	6.230e6
29717.00	5.599e6
29718.00	4.714e6
29719.00	3.649e6
29720.00	2.749e6
29721.00	2.288e6
29722.00	2.193e6
29723.00	2.197e6
29724.00	2.149e6
29725.00	2.046e6
29726.00	1.942e6
29727.00	1.942e6
29728.00	2.092e6
29729.00	2.386e6
29730.00	2.831e6
29731.00	3.408e6
29732.00	4.054e6
29733.00	4.624e6
29734.00	4.863e6
29735.00	4.551e6
29736.00	3.775e6
29737.00	2.962e6
29738.00	2.547e6
29739.00	2.425e6
29740.00	2.081e6
29741.00	1.553e6
29742.00	1.241e6
29743.00	1.155e6
29744.00	1.142e6
29745.00	1.193e6
29746.00	1.367e6
29747.00	1.699e6
29748.00	2.123e6
29749.00	2.498e6
29750.00	2.763e6
29751.00	2.989e6
29752.00	3.246e6
29753.00	3.520e6
29754.00	3.736e6
29755.00	3.863e6
29756.00	3.951e6
29757.00	4.040e6
29758.00	4.132e6
29759.00	4.197e6
29760.00	4.184e6
29761.00	4.045e6
29762.00	3.755e6
29763.00	3.356e6
29764.00	2.978e6
29765.00	2.814e6
29766.00	2.969e6
29767.00	3.267e6
29768.00	3.485e6
29769.00	3.571e6
29770.00	3.488e6
29771.00	3.337e6
29772.00	3.387e6
29773.00	3.676e6
29774.00	3.955e6
29775.00	3.964e6
29776.00	3.692e6
29777.00	3.353e6
29778.00	3.144e6
29779.00	3.090e6
29780.00	3.134e6
29781.00	3.248e6
29782.00	3.438e6
29783.00	3.694e6
29784.00	3.959e6
29785.00	4.099e6
29786.00	3.995e6
29787.00	3.694e6
29788.00	3.357e6
29789.00	3.180e6
29790.00	3.294e6
29791.00	3.306e6
29792.00	2.686e6
29793.00	1.780e6
29794.00	1.232e6
29795.00	1.090e6
29796.00	1.151e6
29797.00	1.319e6
29798.00	1.565e6
29799.00	1.904e6
29800.00	2.356e6
29801.00	2.937e6
29802.00	3.611e6
29803.00	4.201e6
29804.00	4.582e6
29805.00	4.782e6
29806.00	4.779e6
29807.00	4.472e6
29808.00	3.843e6
29809.00	3.040e6
29810.00	2.277e6
29811.00	1.698e6
29812.00	1.334e6
29813.00	1.135e6
29814.00	1.044e6
29815.00	1.035e6
29816.00	1.112e6
29817.00	1.370e6
29818.00	1.949e6
29819.00	2.483e6
29820.00	2.324e6
29821.00	1.756e6
29822.00	1.603e6
29823.00	2.062e6
29824.00	2.886e6
29825.00	3.830e6
29826.00	4.686e6
29827.00	5.274e6
29828.00	5.494e6
29829.00	5.385e6
29830.00	5.096e6
29831.00	4.780e6
29832.00	4.508e6
29833.00	4.274e6
29834.00	4.051e6
29835.00	3.798e6
29836.00	3.464e6
29837.00	3.056e6
29838.00	2.673e6
29839.00	2.408e6
29840.00	2.294e6
29841.00	2.336e6
29842.00	2.543e6
29843.00	2.939e6
29844.00	3.593e6
29845.00	4.580e6
29846.00	5.755e6
29847.00	6.671e6
29848.00	6.898e6
29849.00	6.300e6
29850.00	5.170e6
29851.00	3.982e6
29852.00	3.003e6
29853.00	2.296e6
29854.00	1.818e6
29855.00	1.490e6
29856.00	1.268e6
29857.00	1.148e6
29858.00	1.149e6
29859.00	1.489e6
29860.00	2.001e6
29861.00	2.181e6
29862.00	2.306e6
29863.00	2.544e6
29864.00	2.416e6
29865.00	1.982e6
29866.00	1.926e6
29867.00	2.557e6
29868.00	3.577e6
29869.00	4.540e6
29870.00	5.143e6
29871.00	5.385e6
29872.00	5.437e6
29873.00	5.377e6
29874.00	5.288e6
29875.00	5.153e6
29876.00	4.705e6
29877.00	4.118e6
29878.00	3.819e6
29879.00	3.679e6
29880.00	3.452e6
29881.00	3.166e6
29882.00	2.939e6
29883.00	2.913e6
29884.00	3.083e6
29885.00	3.015e6
29886.00	2.432e6
29887.00	1.779e6
29888.00	1.434e6
29889.00	1.319e6
29890.00	1.370e6
29891.00	1.726e6
29892.00	2.345e6
29893.00	2.877e6
29894.00	3.249e6
29895.00	3.653e6
29896.00	4.221e6
29897.00	5.040e6
29898.00	6.035e6
29899.00	6.956e6
29900.00	7.535e6
29901.00	7.574e6
29902.00	7.063e6
29903.00	6.146e6
29904.00	4.987e6
29905.00	3.827e6
29906.00	2.967e6
29907.00	2.669e6
29908.00	2.940e6
29909.00	3.300e6
29910.00	3.223e6
29911.00	2.895e6
29912.00	2.910e6
29913.00	3.346e6
29914.00	3.964e6
29915.00	4.685e6
29916.00	5.503e6
29917.00	6.430e6
29918.00	7.359e6
29919.00	8.029e6
29920.00	8.220e6
29921.00	7.884e6
29922.00	7.132e6
29923.00	6.121e6
29924.00	5.021e6
29925.00	4.041e6
29926.00	3.374e6
29927.00	3.150e6
29928.00	3.426e6
29929.00	3.945e6
29930.00	4.460e6
29931.00	5.095e6
29932.00	5.809e6
29933.00	6.640e6
29934.00	7.689e6
29935.00	8.653e6
29936.00	9.247e6
29937.00	9.379e6
29938.00	8.996e6
29939.00	8.126e6
29940.00	6.952e6
29941.00	5.716e6
29942.00	4.579e6
29943.00	3.605e6
29944.00	2.794e6
29945.00	2.213e6
29946.00	2.009e6
29947.00	2.158e6
29948.00	2.332e6
29949.00	2.396e6
29950.00	2.649e6
29951.00	3.277e6
29952.00	4.145e6
29953.00	5.056e6
29954.00	5.907e6
29955.00	6.791e6
29956.00	7.950e6
29957.00	9.520e6
29958.00	1.123e7
29959.00	1.241e7
29960.00	1.244e7
29961.00	1.129e7
29962.00	9.521e6
29963.00	7.854e6
29964.00	6.344e6
29965.00	4.521e6
29966.00	2.702e6
29967.00	1.646e6
29968.00	1.374e6
29969.00	1.554e6
29970.00	2.093e6
29971.00	2.895e6
29972.00	3.713e6
29973.00	4.233e6
29974.00	4.173e6
29975.00	3.663e6
29976.00	3.246e6
29977.00	3.380e6
29978.00	4.185e6
29979.00	5.504e6
29980.00	7.020e6
29981.00	8.368e6
29982.00	9.276e6
29983.00	9.594e6
29984.00	9.213e6
29985.00	8.342e6
29986.00	7.318e6
29987.00	6.180e6
29988.00	5.231e6
29989.00	4.827e6
29990.00	4.784e6
29991.00	4.739e6
29992.00	4.483e6
29993.00	4.052e6
29994.00	3.641e6
29995.00	3.379e6
29996.00	3.248e6
29997.00	3.191e6
29998.00	3.176e6
29999.00	3.178e6
[truncated: 4,000 more rows]
