# Supplementary material for: A simple method for developing lysine targeted covalent protein reagents
Source: Nat Commun. 2023 Dec 1;14:7933. doi: 10.1038/s41467-023-42632-5 (PMC10692228; doi:10.1038/s41467-023-42632-5)
Supplement: Supplementary file 4 — Source data [file 41467_2023_42632_MOESM4_ESM.zip › Source Data/Figure 3/Panel A/Pep9_200uMON4C.txt]

28000.00	3.892e2
28001.00	9.749e2
28002.00	2.939e3
28003.00	8.906e3
28004.00	2.699e4
28005.00	8.153e4
28006.00	6.636e4
28007.00	3.414e4
28008.00	6.806e4
28009.00	1.818e5
28010.00	5.098e5
28011.00	1.062e5
28012.00	8.031e3
28013.00	2.234e4
28014.00	2.925e4
28015.00	5.635e4
28016.00	8.824e4
28017.00	1.643e5
28018.00	1.717e5
28019.00	2.613e5
28020.00	3.426e6
28021.00	2.973e6
28022.00	2.709e6
28023.00	2.606e6
28024.00	2.621e6
28025.00	2.698e6
28026.00	2.792e6
28027.00	2.868e6
28028.00	2.841e6
28029.00	2.641e6
28030.00	2.401e6
28031.00	2.265e6
28032.00	2.158e6
28033.00	2.005e6
28034.00	1.849e6
28035.00	1.731e6
28036.00	1.659e6
28037.00	1.637e6
28038.00	1.651e6
28039.00	1.668e6
28040.00	1.683e6
28041.00	1.693e6
28042.00	1.601e6
28043.00	1.362e6
28044.00	1.161e6
28045.00	1.141e6
28046.00	1.244e6
28047.00	1.334e6
28048.00	1.237e6
28049.00	9.683e5
28050.00	7.342e5
28051.00	6.281e5
28052.00	6.093e5
28053.00	6.719e5
28054.00	9.184e5
28055.00	1.330e6
28056.00	1.507e6
28057.00	1.365e6
28058.00	1.395e6
28059.00	1.761e6
28060.00	2.281e6
28061.00	2.781e6
28062.00	3.065e6
28063.00	3.011e6
28064.00	2.660e6
28065.00	2.256e6
28066.00	2.023e6
28067.00	1.960e6
28068.00	1.907e6
28069.00	1.734e6
28070.00	1.446e6
28071.00	1.139e6
28072.00	9.039e5
28073.00	7.780e5
28074.00	7.508e5
28075.00	8.039e5
28076.00	9.308e5
28077.00	1.132e6
28078.00	1.425e6
28079.00	1.975e6
28080.00	3.221e6
28081.00	5.009e6
28082.00	5.824e6
28083.00	4.999e6
28084.00	3.906e6
28085.00	3.418e6
28086.00	3.187e6
28087.00	2.930e6
28088.00	2.627e6
28089.00	2.295e6
28090.00	1.966e6
28091.00	1.681e6
28092.00	1.422e6
28093.00	1.141e6
28094.00	8.855e5
28095.00	7.109e5
28096.00	6.339e5
28097.00	7.551e5
28098.00	1.270e6
28099.00	1.967e6
28100.00	2.187e6
28101.00	1.857e6
28102.00	1.500e6
28103.00	1.414e6
28104.00	1.536e6
28105.00	1.685e6
28106.00	1.915e6
28107.00	2.408e6
28108.00	3.197e6
28109.00	4.220e6
28110.00	5.333e6
28111.00	6.301e6
28112.00	6.851e6
28113.00	6.894e6
28114.00	6.890e6
28115.00	7.407e6
28116.00	7.564e6
28117.00	6.026e6
28118.00	3.677e6
28119.00	2.112e6
28120.00	1.411e6
28121.00	1.075e6
28122.00	8.707e5
28123.00	7.289e5
28124.00	6.464e5
28125.00	6.323e5
28126.00	6.803e5
28127.00	7.799e5
28128.00	9.399e5
28129.00	1.199e6
28130.00	1.614e6
28131.00	2.181e6
28132.00	2.779e6
28133.00	3.246e6
28134.00	3.308e6
28135.00	2.844e6
28136.00	2.229e6
28137.00	1.810e6
28138.00	1.683e6
28139.00	1.664e6
28140.00	1.407e6
28141.00	1.032e6
28142.00	7.831e5
28143.00	6.260e5
28144.00	5.271e5
28145.00	5.008e5
28146.00	5.502e5
28147.00	6.775e5
28148.00	8.923e5
28149.00	1.154e6
28150.00	1.352e6
28151.00	1.459e6
28152.00	1.487e6
28153.00	1.353e6
28154.00	1.109e6
28155.00	9.430e5
28156.00	9.360e5
28157.00	1.086e6
28158.00	1.381e6
28159.00	1.791e6
28160.00	2.260e6
28161.00	2.723e6
28162.00	3.079e6
28163.00	3.198e6
28164.00	3.045e6
28165.00	2.785e6
28166.00	2.630e6
28167.00	2.658e6
28168.00	2.846e6
28169.00	3.211e6
28170.00	3.805e6
28171.00	4.499e6
28172.00	4.957e6
28173.00	4.969e6
28174.00	4.631e6
28175.00	4.239e6
28176.00	4.097e6
28177.00	4.347e6
28178.00	5.077e6
28179.00	6.424e6
28180.00	8.334e6
28181.00	1.035e7
28182.00	1.201e7
28183.00	1.340e7
28184.00	1.513e7
28185.00	1.759e7
28186.00	2.011e7
28187.00	2.122e7
28188.00	2.015e7
28189.00	1.738e7
28190.00	1.415e7
28191.00	1.149e7
28192.00	9.646e6
28193.00	8.333e6
28194.00	7.298e6
28195.00	6.549e6
28196.00	5.992e6
28197.00	5.443e6
28198.00	5.089e6
28199.00	5.221e6
28200.00	5.720e6
28201.00	6.296e6
28202.00	6.946e6
28203.00	7.802e6
28204.00	8.662e6
28205.00	9.165e6
28206.00	9.279e6
28207.00	9.162e6
28208.00	8.812e6
28209.00	8.157e6
28210.00	7.285e6
28211.00	6.395e6
28212.00	5.616e6
28213.00	4.993e6
28214.00	4.531e6
28215.00	4.194e6
28216.00	3.920e6
28217.00	3.674e6
28218.00	3.434e6
28219.00	3.183e6
28220.00	2.993e6
28221.00	2.969e6
28222.00	3.098e6
28223.00	3.262e6
28224.00	3.354e6
28225.00	3.356e6
28226.00	3.331e6
28227.00	3.315e6
28228.00	3.258e6
28229.00	3.095e6
28230.00	2.824e6
28231.00	2.522e6
28232.00	2.342e6
28233.00	2.403e6
28234.00	2.483e6
28235.00	2.265e6
28236.00	1.966e6
28237.00	1.915e6
28238.00	2.087e6
28239.00	2.403e6
28240.00	2.826e6
28241.00	3.261e6
28242.00	3.594e6
28243.00	3.776e6
28244.00	3.846e6
28245.00	3.900e6
28246.00	4.031e6
28247.00	4.159e6
28248.00	4.173e6
28249.00	4.175e6
28250.00	4.167e6
28251.00	3.985e6
28252.00	3.579e6
28253.00	3.027e6
28254.00	2.425e6
28255.00	1.874e6
28256.00	1.490e6
28257.00	1.389e6
28258.00	1.538e6
28259.00	1.642e6
28260.00	1.507e6
28261.00	1.299e6
28262.00	1.244e6
28263.00	1.367e6
28264.00	1.574e6
28265.00	1.771e6
28266.00	1.921e6
28267.00	2.054e6
28268.00	2.197e6
28269.00	2.359e6
28270.00	2.612e6
28271.00	3.086e6
28272.00	3.795e6
28273.00	4.572e6
28274.00	5.107e6
28275.00	5.108e6
28276.00	4.678e6
28277.00	4.162e6
28278.00	3.752e6
28279.00	3.602e6
28280.00	3.921e6
28281.00	4.798e6
28282.00	6.006e6
28283.00	7.029e6
28284.00	7.527e6
28285.00	7.617e6
28286.00	7.343e6
28287.00	6.594e6
28288.00	5.674e6
28289.00	4.914e6
28290.00	4.358e6
28291.00	4.020e6
28292.00	3.887e6
28293.00	3.884e6
28294.00	3.943e6
28295.00	4.036e6
28296.00	4.162e6
28297.00	4.343e6
28298.00	4.586e6
28299.00	4.866e6
28300.00	5.182e6
28301.00	5.552e6
28302.00	5.891e6
28303.00	5.994e6
28304.00	5.790e6
28305.00	5.159e6
28306.00	4.018e6
28307.00	2.954e6
28308.00	2.487e6
28309.00	2.436e6
28310.00	2.551e6
28311.00	2.748e6
28312.00	2.981e6
28313.00	3.210e6
28314.00	3.415e6
28315.00	3.628e6
28316.00	3.898e6
28317.00	4.293e6
28318.00	4.851e6
28319.00	5.345e6
28320.00	5.419e6
28321.00	5.017e6
28322.00	4.344e6
28323.00	3.597e6
28324.00	2.893e6
28325.00	2.305e6
28326.00	1.869e6
28327.00	1.595e6
28328.00	1.481e6
28329.00	1.532e6
28330.00	1.790e6
28331.00	2.333e6
28332.00	3.182e6
28333.00	4.114e6
28334.00	4.713e6
28335.00	4.703e6
28336.00	4.220e6
28337.00	3.608e6
28338.00	3.030e6
28339.00	2.512e6
28340.00	2.087e6
28341.00	1.765e6
28342.00	1.553e6
28343.00	1.501e6
28344.00	1.727e6
28345.00	2.386e6
28346.00	3.534e6
28347.00	4.848e6
28348.00	5.565e6
28349.00	5.182e6
28350.00	4.100e6
28351.00	3.067e6
28352.00	2.405e6
28353.00	2.041e6
28354.00	1.856e6
28355.00	1.806e6
28356.00	1.875e6
28357.00	2.043e6
28358.00	2.275e6
28359.00	2.598e6
28360.00	3.229e6
28361.00	4.083e6
28362.00	4.251e6
28363.00	3.442e6
28364.00	2.572e6
28365.00	2.071e6
28366.00	1.714e6
28367.00	1.423e6
28368.00	1.222e6
28369.00	1.117e6
28370.00	1.104e6
28371.00	1.307e6
28372.00	2.132e6
28373.00	3.060e6
28374.00	3.130e6
28375.00	2.908e6
28376.00	2.932e6
28377.00	2.887e6
28378.00	2.693e6
28379.00	2.523e6
28380.00	2.496e6
28381.00	2.559e6
28382.00	2.649e6
28383.00	2.738e6
28384.00	2.796e6
28385.00	2.780e6
28386.00	2.794e6
28387.00	2.631e6
28388.00	2.114e6
28389.00	1.852e6
28390.00	2.030e6
28391.00	2.159e6
28392.00	2.004e6
28393.00	1.681e6
28394.00	1.362e6
28395.00	1.108e6
28396.00	9.391e5
28397.00	8.618e5
28398.00	9.009e5
28399.00	1.067e6
28400.00	1.378e6
28401.00	2.038e6
28402.00	3.015e6
28403.00	3.725e6
28404.00	3.966e6
28405.00	4.193e6
28406.00	4.479e6
28407.00	4.310e6
28408.00	3.555e6
28409.00	2.740e6
28410.00	2.211e6
28411.00	1.915e6
28412.00	1.899e6
28413.00	1.969e6
28414.00	1.632e6
28415.00	1.078e6
28416.00	7.426e5
28417.00	5.820e5
28418.00	5.014e5
28419.00	5.037e5
28420.00	5.798e5
28421.00	7.117e5
28422.00	8.822e5
28423.00	1.081e6
28424.00	1.323e6
28425.00	1.691e6
28426.00	2.305e6
28427.00	3.199e6
28428.00	4.228e6
28429.00	5.126e6
28430.00	5.650e6
28431.00	5.666e6
28432.00	5.172e6
28433.00	4.351e6
28434.00	3.504e6
28435.00	2.859e6
28436.00	2.510e6
28437.00	2.469e6
28438.00	2.770e6
28439.00	3.705e6
28440.00	4.928e6
28441.00	5.246e6
28442.00	4.508e6
28443.00	3.400e6
28444.00	2.278e6
28445.00	1.385e6
28446.00	8.506e5
28447.00	6.558e5
28448.00	7.632e5
28449.00	1.168e6
28450.00	1.944e6
28451.00	3.236e6
28452.00	4.760e6
28453.00	5.714e6
28454.00	5.965e6
28455.00	6.098e6
28456.00	6.397e6
28457.00	6.908e6
28458.00	7.686e6
28459.00	8.518e6
28460.00	8.755e6
28461.00	7.729e6
28462.00	5.596e6
28463.00	3.394e6
28464.00	2.150e6
28465.00	1.888e6
28466.00	1.796e6
28467.00	1.588e6
28468.00	1.479e6
28469.00	1.431e6
28470.00	1.491e6
28471.00	1.782e6
28472.00	2.209e6
28473.00	2.637e6
28474.00	3.001e6
28475.00	3.296e6
28476.00	3.564e6
28477.00	3.847e6
28478.00	4.153e6
28479.00	4.416e6
28480.00	4.439e6
28481.00	4.093e6
28482.00	3.489e6
28483.00	2.846e6
28484.00	2.294e6
28485.00	1.872e6
28486.00	1.553e6
28487.00	1.204e6
28488.00	8.480e5
28489.00	6.719e5
28490.00	6.663e5
28491.00	7.584e5
28492.00	9.491e5
28493.00	1.226e6
28494.00	1.562e6
28495.00	1.905e6
28496.00	2.181e6
28497.00	2.336e6
28498.00	2.389e6
28499.00	2.436e6
28500.00	2.597e6
28501.00	3.156e6
28502.00	4.323e6
28503.00	5.148e6
28504.00	4.483e6
28505.00	3.030e6
28506.00	1.997e6
28507.00	1.477e6
28508.00	1.185e6
28509.00	1.037e6
28510.00	1.035e6
28511.00	1.168e6
28512.00	1.386e6
28513.00	1.626e6
28514.00	1.866e6
28515.00	2.137e6
28516.00	2.436e6
28517.00	2.630e6
28518.00	2.637e6
28519.00	2.728e6
28520.00	3.309e6
28521.00	3.827e6
28522.00	3.373e6
28523.00	2.553e6
28524.00	2.326e6
28525.00	2.611e6
28526.00	3.111e6
28527.00	3.734e6
28528.00	4.395e6
28529.00	4.924e6
28530.00	5.129e6
28531.00	4.960e6
28532.00	4.589e6
28533.00	4.293e6
28534.00	4.169e6
28535.00	4.147e6
28536.00	4.041e6
28537.00	3.485e6
28538.00	2.593e6
28539.00	2.004e6
28540.00	1.847e6
28541.00	1.869e6
28542.00	1.973e6
28543.00	2.164e6
28544.00	2.477e6
28545.00	2.932e6
28546.00	3.480e6
28547.00	3.973e6
28548.00	4.263e6
28549.00	4.289e6
28550.00	4.051e6
28551.00	3.699e6
28552.00	3.356e6
28553.00	2.891e6
28554.00	2.265e6
28555.00	1.620e6
28556.00	1.066e6
28557.00	7.027e5
28558.00	5.421e5
28559.00	5.209e5
28560.00	5.956e5
28561.00	7.659e5
28562.00	1.097e6
28563.00	1.756e6
28564.00	2.855e6
28565.00	4.198e6
28566.00	5.174e6
28567.00	5.197e6
28568.00	4.576e6
28569.00	3.982e6
28570.00	3.454e6
28571.00	2.854e6
28572.00	2.282e6
28573.00	1.861e6
28574.00	1.628e6
28575.00	1.533e6
28576.00	1.623e6
28577.00	2.080e6
28578.00	2.741e6
28579.00	2.946e6
28580.00	2.519e6
28581.00	2.033e6
28582.00	1.829e6
28583.00	1.838e6
28584.00	1.981e6
28585.00	2.176e6
28586.00	2.291e6
28587.00	2.244e6
28588.00	2.155e6
28589.00	2.227e6
28590.00	2.501e6
28591.00	2.820e6
28592.00	2.986e6
28593.00	2.897e6
28594.00	2.598e6
28595.00	2.227e6
28596.00	1.917e6
28597.00	1.731e6
28598.00	1.634e6
28599.00	1.540e6
28600.00	1.408e6
28601.00	1.369e6
28602.00	1.564e6
28603.00	1.675e6
28604.00	1.415e6
28605.00	1.190e6
28606.00	1.393e6
28607.00	2.034e6
28608.00	3.046e6
28609.00	4.109e6
28610.00	4.695e6
28611.00	4.649e6
28612.00	4.339e6
28613.00	4.176e6
28614.00	4.305e6
28615.00	4.664e6
28616.00	5.071e6
28617.00	5.424e6
28618.00	5.800e6
28619.00	6.255e6
28620.00	6.559e6
28621.00	6.149e6
28622.00	5.027e6
28623.00	4.062e6
28624.00	3.706e6
28625.00	3.667e6
28626.00	3.636e6
28627.00	3.599e6
28628.00	3.711e6
28629.00	3.965e6
28630.00	4.181e6
28631.00	4.218e6
28632.00	4.058e6
28633.00	3.813e6
28634.00	3.650e6
28635.00	3.635e6
28636.00	3.689e6
28637.00	3.740e6
28638.00	3.843e6
28639.00	4.099e6
28640.00	4.532e6
28641.00	5.076e6
28642.00	5.609e6
28643.00	6.008e6
28644.00	6.184e6
28645.00	6.015e6
28646.00	5.414e6
28647.00	4.539e6
28648.00	3.712e6
28649.00	3.208e6
28650.00	3.166e6
28651.00	3.437e6
28652.00	3.481e6
28653.00	2.879e6
28654.00	1.883e6
28655.00	1.032e6
28656.00	5.485e5
28657.00	3.619e5
28658.00	3.564e5
28659.00	5.544e5
28660.00	1.249e6
28661.00	2.262e6
28662.00	2.822e6
28663.00	2.992e6
28664.00	3.349e6
28665.00	3.852e6
28666.00	4.323e6
28667.00	4.829e6
28668.00	5.299e6
28669.00	5.366e6
28670.00	4.728e6
28671.00	3.557e6
28672.00	2.434e6
28673.00	1.841e6
28674.00	1.664e6
28675.00	1.403e6
28676.00	9.821e5
28677.00	6.940e5
28678.00	6.088e5
28679.00	6.344e5
28680.00	7.364e5
28681.00	9.252e5
28682.00	1.216e6
28683.00	1.623e6
28684.00	2.192e6
28685.00	3.014e6
28686.00	3.944e6
28687.00	4.387e6
28688.00	3.930e6
28689.00	2.939e6
28690.00	2.079e6
28691.00	1.610e6
28692.00	1.427e6
28693.00	1.410e6
28694.00	1.495e6
28695.00	1.640e6
28696.00	1.810e6
28697.00	1.989e6
28698.00	2.196e6
28699.00	2.517e6
28700.00	3.065e6
28701.00	3.661e6
28702.00	4.002e6
28703.00	4.152e6
28704.00	4.226e6
28705.00	4.182e6
28706.00	3.809e6
28707.00	2.979e6
28708.00	2.090e6
28709.00	1.530e6
28710.00	1.248e6
28711.00	1.098e6
28712.00	1.022e6
28713.00	1.008e6
28714.00	1.102e6
28715.00	1.292e6
28716.00	1.457e6
28717.00	1.681e6
28718.00	2.186e6
28719.00	3.022e6
28720.00	4.215e6
28721.00	5.775e6
28722.00	7.321e6
28723.00	8.223e6
28724.00	8.285e6
28725.00	7.817e6
28726.00	7.151e6
28727.00	6.434e6
28728.00	5.723e6
28729.00	4.927e6
28730.00	3.889e6
28731.00	2.799e6
28732.00	1.992e6
28733.00	1.520e6
28734.00	1.301e6
28735.00	1.242e6
28736.00	1.219e6
28737.00	1.162e6
28738.00	1.154e6
28739.00	1.329e6
28740.00	1.777e6
28741.00	2.305e6
28742.00	2.426e6
28743.00	2.233e6
28744.00	2.296e6
28745.00	2.726e6
28746.00	3.396e6
28747.00	4.159e6
28748.00	4.776e6
28749.00	5.063e6
28750.00	4.943e6
28751.00	4.448e6
28752.00	3.690e6
28753.00	2.840e6
28754.00	2.103e6
28755.00	1.818e6
28756.00	2.118e6
28757.00	2.195e6
28758.00	1.545e6
28759.00	9.754e5
28760.00	9.237e5
28761.00	1.069e6
28762.00	1.206e6
28763.00	1.285e6
28764.00	1.350e6
28765.00	1.492e6
28766.00	1.756e6
28767.00	2.005e6
28768.00	2.178e6
28769.00	2.409e6
28770.00	2.552e6
28771.00	2.543e6
28772.00	2.470e6
28773.00	2.193e6
28774.00	1.845e6
28775.00	1.639e6
28776.00	1.573e6
28777.00	1.673e6
28778.00	2.007e6
28779.00	2.646e6
28780.00	3.471e6
28781.00	4.080e6
28782.00	4.108e6
28783.00	3.645e6
28784.00	3.198e6
28785.00	3.088e6
28786.00	3.075e6
28787.00	2.844e6
28788.00	2.485e6
28789.00	2.241e6
28790.00	2.203e6
28791.00	2.392e6
28792.00	2.649e6
28793.00	2.660e6
28794.00	2.455e6
28795.00	2.420e6
28796.00	2.800e6
28797.00	3.293e6
28798.00	3.324e6
28799.00	2.940e6
28800.00	2.621e6
28801.00	2.548e6
28802.00	2.736e6
28803.00	3.159e6
28804.00	3.534e6
28805.00	3.638e6
28806.00	3.583e6
28807.00	3.447e6
28808.00	3.217e6
28809.00	2.952e6
28810.00	2.758e6
28811.00	2.799e6
28812.00	3.079e6
28813.00	3.179e6
28814.00	2.787e6
28815.00	2.272e6
28816.00	2.063e6
28817.00	2.002e6
28818.00	1.841e6
28819.00	1.705e6
28820.00	1.704e6
28821.00	1.779e6
28822.00	1.911e6
28823.00	2.140e6
28824.00	2.533e6
28825.00	2.922e6
28826.00	2.964e6
28827.00	2.792e6
28828.00	2.894e6
28829.00	3.443e6
28830.00	4.236e6
28831.00	4.801e6
28832.00	4.744e6
28833.00	4.251e6
28834.00	3.771e6
28835.00	3.439e6
28836.00	3.185e6
28837.00	2.976e6
28838.00	2.816e6
28839.00	2.689e6
28840.00	2.554e6
28841.00	2.380e6
28842.00	2.178e6
28843.00	1.990e6
28844.00	1.845e6
28845.00	1.749e6
28846.00	1.699e6
28847.00	1.714e6
28848.00	1.827e6
28849.00	2.112e6
28850.00	2.706e6
28851.00	3.663e6
28852.00	4.750e6
28853.00	5.576e6
28854.00	5.989e6
28855.00	6.016e6
28856.00	5.612e6
28857.00	4.830e6
28858.00	3.903e6
28859.00	3.048e6
28860.00	2.373e6
28861.00	1.913e6
28862.00	1.674e6
28863.00	1.593e6
28864.00	1.543e6
28865.00	1.441e6
28866.00	1.308e6
28867.00	1.199e6
28868.00	1.140e6
28869.00	1.142e6
28870.00	1.268e6
28871.00	1.606e6
28872.00	2.221e6
28873.00	3.148e6
28874.00	4.340e6
28875.00	5.612e6
28876.00	6.608e6
28877.00	6.942e6
28878.00	6.626e6
28879.00	6.026e6
28880.00	5.390e6
28881.00	4.766e6
28882.00	4.177e6
28883.00	3.668e6
28884.00	3.263e6
28885.00	2.944e6
28886.00	2.695e6
28887.00	2.523e6
28888.00	2.459e6
28889.00	2.542e6
28890.00	2.755e6
28891.00	2.998e6
28892.00	3.241e6
28893.00	3.602e6
28894.00	4.128e6
28895.00	4.557e6
28896.00	4.298e6
28897.00	3.356e6
28898.00	2.600e6
28899.00	2.348e6
28900.00	2.301e6
28901.00	2.279e6
28902.00	2.205e6
28903.00	2.090e6
28904.00	2.000e6
28905.00	2.004e6
28906.00	2.205e6
28907.00	2.882e6
28908.00	4.323e6
28909.00	5.930e6
28910.00	6.418e6
28911.00	5.822e6
28912.00	5.239e6
28913.00	4.778e6
28914.00	4.018e6
28915.00	3.070e6
28916.00	2.248e6
28917.00	1.686e6
28918.00	1.366e6
28919.00	1.238e6
28920.00	1.263e6
28921.00	1.422e6
28922.00	1.707e6
28923.00	2.144e6
28924.00	2.916e6
28925.00	4.230e6
28926.00	5.570e6
28927.00	6.000e6
28928.00	5.554e6
28929.00	5.026e6
28930.00	4.795e6
28931.00	4.653e6
28932.00	4.354e6
28933.00	3.962e6
28934.00	3.647e6
28935.00	3.433e6
28936.00	3.267e6
28937.00	3.039e6
28938.00	2.653e6
28939.00	2.238e6
28940.00	2.080e6
28941.00	2.087e6
28942.00	2.012e6
28943.00	2.117e6
28944.00	2.442e6
28945.00	2.509e6
28946.00	2.284e6
28947.00	2.136e6
28948.00	2.183e6
28949.00	2.341e6
28950.00	2.555e6
28951.00	2.792e6
28952.00	3.039e6
28953.00	3.303e6
28954.00	3.623e6
28955.00	4.017e6
28956.00	4.353e6
28957.00	4.670e6
28958.00	4.862e6
28959.00	4.412e6
28960.00	3.504e6
28961.00	2.783e6
28962.00	2.372e6
28963.00	2.107e6
28964.00	1.863e6
28965.00	1.613e6
28966.00	1.407e6
28967.00	1.298e6
28968.00	1.303e6
28969.00	1.422e6
28970.00	1.692e6
28971.00	2.132e6
28972.00	2.585e6
28973.00	3.038e6
28974.00	3.528e6
28975.00	3.785e6
28976.00	3.883e6
28977.00	4.108e6
28978.00	4.360e6
28979.00	4.318e6
28980.00	3.820e6
28981.00	3.140e6
28982.00	2.706e6
28983.00	2.714e6
28984.00	3.066e6
28985.00	3.553e6
28986.00	3.602e6
28987.00	2.904e6
28988.00	2.194e6
28989.00	1.932e6
28990.00	1.910e6
28991.00	1.979e6
28992.00	2.106e6
28993.00	2.358e6
28994.00	2.790e6
28995.00	3.350e6
28996.00	3.883e6
28997.00	4.273e6
28998.00	4.666e6
28999.00	4.925e6
29000.00	4.888e6
29001.00	4.940e6
29002.00	4.986e6
29003.00	4.759e6
29004.00	4.452e6
29005.00	4.168e6
29006.00	3.860e6
29007.00	3.485e6
29008.00	3.059e6
29009.00	2.630e6
29010.00	2.267e6
29011.00	2.039e6
29012.00	2.018e6
29013.00	2.283e6
29014.00	2.796e6
29015.00	3.253e6
29016.00	3.336e6
29017.00	3.072e6
29018.00	2.662e6
29019.00	2.212e6
29020.00	1.826e6
29021.00	1.618e6
29022.00	1.641e6
29023.00	1.914e6
29024.00	2.561e6
29025.00	3.844e6
29026.00	5.380e6
29027.00	6.331e6
29028.00	6.571e6
29029.00	6.288e6
29030.00	5.609e6
29031.00	4.693e6
29032.00	3.687e6
29033.00	2.796e6
29034.00	2.144e6
29035.00	1.740e6
29036.00	1.527e6
29037.00	1.418e6
29038.00	1.330e6
29039.00	1.258e6
29040.00	1.239e6
29041.00	1.300e6
29042.00	1.464e6
29043.00	1.737e6
29044.00	2.030e6
29045.00	2.213e6
29046.00	2.338e6
29047.00	2.605e6
29048.00	3.112e6
29049.00	3.772e6
29050.00	4.382e6
29051.00	4.718e6
29052.00	4.697e6
29053.00	4.423e6
29054.00	4.040e6
29055.00	3.649e6
29056.00	3.393e6
29057.00	3.390e6
29058.00	3.402e6
29059.00	3.108e6
29060.00	2.678e6
29061.00	2.383e6
29062.00	2.223e6
29063.00	2.155e6
29064.00	2.174e6
29065.00	2.277e6
29066.00	2.425e6
29067.00	2.539e6
29068.00	2.525e6
29069.00	2.359e6
29070.00	2.125e6
29071.00	1.928e6
29072.00	1.813e6
29073.00	1.779e6
29074.00	1.835e6
29075.00	2.123e6
29076.00	3.133e6
29077.00	4.780e6
29078.00	5.563e6
29079.00	4.948e6
29080.00	4.375e6
29081.00	4.607e6
29082.00	5.348e6
29083.00	6.300e6
29084.00	6.974e6
29085.00	6.936e6
29086.00	6.288e6
29087.00	5.396e6
29088.00	4.626e6
29089.00	4.261e6
29090.00	3.872e6
29091.00	3.030e6
29092.00	2.299e6
29093.00	2.016e6
29094.00	1.918e6
29095.00	1.782e6
29096.00	1.569e6
29097.00	1.398e6
29098.00	1.338e6
29099.00	1.407e6
29100.00	1.685e6
29101.00	2.273e6
29102.00	3.246e6
29103.00	4.548e6
29104.00	5.612e6
29105.00	5.643e6
29106.00	4.934e6
29107.00	4.537e6
29108.00	4.606e6
29109.00	4.700e6
29110.00	4.677e6
29111.00	4.580e6
29112.00	4.440e6
29113.00	4.238e6
29114.00	3.941e6
29115.00	3.566e6
29116.00	3.198e6
29117.00	2.960e6
29118.00	2.957e6
29119.00	3.175e6
29120.00	3.458e6
29121.00	3.753e6
29122.00	4.152e6
29123.00	4.519e6
29124.00	4.524e6
29125.00	4.226e6
29126.00	4.070e6
29127.00	4.308e6
29128.00	4.841e6
29129.00	5.470e6
29130.00	6.044e6
29131.00	6.428e6
29132.00	6.499e6
29133.00	6.244e6
29134.00	5.748e6
29135.00	5.136e6
29136.00	4.524e6
29137.00	4.012e6
29138.00	3.694e6
29139.00	3.554e6
29140.00	3.367e6
29141.00	2.988e6
29142.00	2.579e6
29143.00	2.315e6
29144.00	2.220e6
29145.00	2.266e6
29146.00	2.362e6
29147.00	2.474e6
29148.00	2.760e6
29149.00	3.291e6
29150.00	3.775e6
29151.00	3.949e6
29152.00	3.956e6
29153.00	3.983e6
29154.00	4.012e6
29155.00	3.976e6
29156.00	3.873e6
29157.00	3.813e6
29158.00	3.935e6
29159.00	4.162e6
29160.00	4.311e6
29161.00	4.350e6
29162.00	4.251e6
29163.00	3.859e6
29164.00	3.148e6
29165.00	2.401e6
29166.00	1.869e6
29167.00	1.573e6
29168.00	1.466e6
29169.00	1.511e6
29170.00	1.672e6
29171.00	1.919e6
29172.00	2.243e6
29173.00	2.649e6
29174.00	3.136e6
29175.00	3.687e6
29176.00	4.260e6
29177.00	4.801e6
29178.00	5.266e6
29179.00	5.642e6
29180.00	5.941e6
29181.00	6.100e6
29182.00	5.984e6
29183.00	5.520e6
29184.00	4.826e6
29185.00	4.166e6
29186.00	3.725e6
29187.00	3.537e6
29188.00	3.612e6
29189.00	3.985e6
29190.00	4.630e6
29191.00	5.369e6
29192.00	5.990e6
29193.00	6.437e6
29194.00	6.787e6
29195.00	7.156e6
29196.00	7.562e6
29197.00	7.879e6
29198.00	7.986e6
29199.00	7.879e6
29200.00	7.596e6
29201.00	7.123e6
29202.00	6.510e6
29203.00	5.976e6
29204.00	5.668e6
29205.00	5.515e6
29206.00	5.357e6
29207.00	5.054e6
29208.00	4.525e6
29209.00	3.811e6
29210.00	3.056e6
29211.00	2.410e6
29212.00	1.983e6
29213.00	1.829e6
29214.00	1.909e6
29215.00	2.061e6
29216.00	2.093e6
29217.00	1.948e6
29218.00	1.750e6
29219.00	1.728e6
29220.00	1.948e6
29221.00	2.093e6
29222.00	2.037e6
29223.00	2.094e6
29224.00	2.346e6
29225.00	2.636e6
29226.00	2.893e6
29227.00	3.099e6
29228.00	3.256e6
29229.00	3.393e6
29230.00	3.554e6
29231.00	3.756e6
29232.00	3.959e6
29233.00	4.071e6
29234.00	4.014e6
29235.00	3.703e6
29236.00	3.054e6
29237.00	2.314e6
29238.00	1.921e6
29239.00	1.942e6
29240.00	2.202e6
29241.00	2.518e6
29242.00	2.691e6
29243.00	2.614e6
29244.00	2.372e6
29245.00	2.150e6
29246.00	2.077e6
29247.00	2.195e6
29248.00	2.619e6
29249.00	3.645e6
29250.00	4.846e6
29251.00	5.366e6
29252.00	5.371e6
29253.00	5.201e6
29254.00	4.879e6
29255.00	4.513e6
29256.00	4.029e6
29257.00	3.380e6
29258.00	2.696e6
29259.00	2.121e6
29260.00	1.723e6
29261.00	1.486e6
29262.00	1.366e6
29263.00	1.314e6
29264.00	1.293e6
29265.00	1.309e6
29266.00	1.588e6
29267.00	2.206e6
29268.00	2.400e6
29269.00	1.947e6
29270.00	1.822e6
29271.00	2.291e6
29272.00	2.883e6
29273.00	3.355e6
29274.00	3.612e6
29275.00	3.649e6
29276.00	3.515e6
29277.00	3.289e6
29278.00	3.069e6
29279.00	2.942e6
29280.00	3.013e6
29281.00	3.246e6
29282.00	3.281e6
29283.00	2.990e6
29284.00	2.694e6
29285.00	2.546e6
29286.00	2.445e6
29287.00	2.222e6
29288.00	1.777e6
29289.00	1.309e6
29290.00	1.089e6
29291.00	1.137e6
29292.00	1.345e6
29293.00	1.660e6
29294.00	2.118e6
29295.00	2.835e6
29296.00	3.924e6
29297.00	5.307e6
29298.00	6.470e6
29299.00	6.678e6
29300.00	5.840e6
29301.00	4.637e6
29302.00	3.598e6
29303.00	2.830e6
29304.00	2.384e6
29305.00	2.360e6
29306.00	2.645e6
29307.00	2.765e6
29308.00	2.424e6
29309.00	1.939e6
29310.00	1.737e6
29311.00	1.719e6
29312.00	1.524e6
29313.00	1.172e6
29314.00	9.335e5
29315.00	9.016e5
29316.00	1.033e6
29317.00	1.286e6
29318.00	1.639e6
29319.00	2.102e6
29320.00	2.723e6
29321.00	3.637e6
29322.00	5.036e6
29323.00	6.728e6
29324.00	7.809e6
29325.00	7.636e6
29326.00	6.684e6
29327.00	5.580e6
29328.00	4.343e6
29329.00	3.046e6
29330.00	2.033e6
29331.00	1.407e6
29332.00	1.039e6
29333.00	8.341e5
29334.00	7.378e5
29335.00	7.031e5
29336.00	6.784e5
29337.00	6.426e5
29338.00	6.350e5
29339.00	7.253e5
29340.00	9.981e5
29341.00	1.468e6
29342.00	1.966e6
29343.00	2.383e6
29344.00	2.915e6
29345.00	3.467e6
29346.00	3.583e6
29347.00	3.366e6
29348.00	3.215e6
29349.00	3.116e6
29350.00	2.935e6
29351.00	2.698e6
29352.00	2.474e6
29353.00	2.295e6
29354.00	2.171e6
29355.00	2.100e6
29356.00	2.062e6
29357.00	2.038e6
29358.00	2.023e6
29359.00	2.007e6
29360.00	1.941e6
29361.00	1.798e6
29362.00	1.598e6
29363.00	1.383e6
29364.00	1.220e6
29365.00	1.180e6
29366.00	1.303e6
29367.00	1.596e6
29368.00	1.997e6
29369.00	2.129e6
29370.00	1.679e6
29371.00	1.068e6
29372.00	8.293e5
29373.00	9.078e5
29374.00	1.114e6
29375.00	1.404e6
29376.00	1.768e6
29377.00	2.188e6
29378.00	2.648e6
29379.00	3.148e6
29380.00	3.695e6
29381.00	4.265e6
29382.00	4.660e6
29383.00	4.703e6
29384.00	4.617e6
29385.00	4.381e6
29386.00	3.573e6
29387.00	2.455e6
29388.00	1.680e6
29389.00	1.346e6
29390.00	1.248e6
29391.00	1.259e6
29392.00	1.352e6
29393.00	1.617e6
29394.00	2.046e6
29395.00	2.274e6
29396.00	2.117e6
29397.00	2.005e6
29398.00	2.343e6
29399.00	3.058e6
29400.00	3.810e6
29401.00	4.395e6
29402.00	4.795e6
29403.00	4.777e6
29404.00	4.148e6
29405.00	3.311e6
29406.00	2.734e6
29407.00	2.376e6
29408.00	1.997e6
29409.00	1.601e6
29410.00	1.292e6
29411.00	1.051e6
29412.00	8.366e5
29413.00	6.808e5
29414.00	6.862e5
29415.00	1.179e6
29416.00	2.160e6
29417.00	2.580e6
29418.00	2.045e6
29419.00	1.549e6
29420.00	1.510e6
29421.00	1.699e6
29422.00	1.996e6
29423.00	2.271e6
29424.00	2.438e6
29425.00	2.463e6
29426.00	2.365e6
29427.00	2.226e6
29428.00	2.147e6
29429.00	2.183e6
29430.00	2.465e6
29431.00	3.336e6
29432.00	4.512e6
29433.00	4.884e6
29434.00	4.146e6
29435.00	3.001e6
29436.00	2.075e6
29437.00	1.535e6
29438.00	1.239e6
29439.00	1.054e6
29440.00	9.631e5
29441.00	9.828e5
29442.00	1.130e6
29443.00	1.414e6
29444.00	1.848e6
29445.00	2.441e6
29446.00	3.142e6
29447.00	3.698e6
29448.00	3.852e6
29449.00	3.950e6
29450.00	4.602e6
29451.00	5.195e6
29452.00	4.665e6
29453.00	3.543e6
29454.00	2.758e6
29455.00	2.221e6
29456.00	1.695e6
29457.00	1.251e6
29458.00	1.020e6
29459.00	1.072e6
29460.00	1.330e6
29461.00	1.547e6
29462.00	1.539e6
29463.00	1.392e6
29464.00	1.332e6
29465.00	1.479e6
29466.00	1.769e6
29467.00	2.074e6
29468.00	2.380e6
29469.00	2.791e6
29470.00	3.368e6
29471.00	3.968e6
29472.00	4.377e6
29473.00	4.516e6
29474.00	4.312e6
29475.00	3.725e6
29476.00	2.936e6
29477.00	2.191e6
29478.00	1.622e6
29479.00	1.249e6
29480.00	1.024e6
29481.00	8.961e5
29482.00	8.443e5
29483.00	8.535e5
29484.00	9.120e5
29485.00	1.030e6
29486.00	1.227e6
29487.00	1.481e6
29488.00	1.729e6
29489.00	1.943e6
29490.00	2.177e6
29491.00	2.458e6
29492.00	2.717e6
29493.00	2.885e6
29494.00	2.948e6
29495.00	2.910e6
29496.00	2.762e6
29497.00	2.514e6
29498.00	2.250e6
29499.00	2.122e6
29500.00	2.289e6
29501.00	2.675e6
29502.00	2.746e6
29503.00	2.255e6
29504.00	1.724e6
29505.00	1.496e6
29506.00	1.445e6
29507.00	1.476e6
29508.00	1.591e6
29509.00	1.803e6
29510.00	2.066e6
29511.00	2.275e6
29512.00	2.363e6
29513.00	2.379e6
29514.00	2.421e6
29515.00	2.446e6
29516.00	2.318e6
29517.00	2.133e6
29518.00	2.099e6
29519.00	2.219e6
29520.00	2.368e6
29521.00	2.409e6
29522.00	2.260e6
29523.00	1.965e6
29524.00	1.643e6
29525.00	1.379e6
29526.00	1.196e6
29527.00	1.093e6
29528.00	1.090e6
29529.00	1.217e6
29530.00	1.409e6
29531.00	1.591e6
29532.00	1.904e6
29533.00	2.641e6
29534.00	3.942e6
29535.00	5.530e6
29536.00	6.651e6
29537.00	6.593e6
29538.00	5.461e6
29539.00	4.034e6
29540.00	2.938e6
29541.00	2.320e6
29542.00	2.080e6
29543.00	2.102e6
29544.00	2.318e6
29545.00	2.610e6
29546.00	2.793e6
29547.00	2.858e6
29548.00	2.980e6
29549.00	3.337e6
29550.00	3.984e6
29551.00	4.544e6
29552.00	4.359e6
29553.00	3.369e6
29554.00	2.247e6
29555.00	1.518e6
29556.00	1.210e6
29557.00	1.182e6
29558.00	1.313e6
29559.00	1.439e6
29560.00	1.426e6
29561.00	1.330e6
29562.00	1.283e6
29563.00	1.343e6
29564.00	1.541e6
29565.00	1.895e6
29566.00	2.343e6
29567.00	2.746e6
29568.00	3.006e6
29569.00	3.151e6
29570.00	3.238e6
29571.00	3.160e6
29572.00	2.853e6
29573.00	2.520e6
29574.00	2.329e6
29575.00	2.315e6
29576.00	2.487e6
29577.00	2.730e6
29578.00	2.823e6
29579.00	2.710e6
29580.00	2.577e6
29581.00	2.578e6
29582.00	2.601e6
29583.00	2.350e6
29584.00	1.849e6
29585.00	1.475e6
29586.00	1.367e6
29587.00	1.378e6
29588.00	1.422e6
29589.00	1.531e6
29590.00	1.757e6
29591.00	2.149e6
29592.00	2.838e6
29593.00	3.996e6
29594.00	5.333e6
29595.00	5.905e6
29596.00	5.179e6
29597.00	3.768e6
29598.00	2.545e6
29599.00	1.776e6
29600.00	1.324e6
29601.00	1.068e6
29602.00	9.538e5
29603.00	9.414e5
29604.00	1.013e6
29605.00	1.187e6
29606.00	1.560e6
29607.00	2.274e6
29608.00	3.146e6
29609.00	3.898e6
29610.00	4.656e6
29611.00	5.284e6
29612.00	5.222e6
29613.00	4.369e6
29614.00	3.301e6
29615.00	2.545e6
29616.00	2.058e6
29617.00	1.595e6
29618.00	1.151e6
29619.00	8.578e5
29620.00	9.501e5
29621.00	1.571e6
29622.00	1.920e6
29623.00	1.430e6
29624.00	1.000e6
29625.00	1.190e6
29626.00	1.749e6
29627.00	2.517e6
29628.00	3.407e6
29629.00	4.387e6
29630.00	5.402e6
29631.00	6.173e6
29632.00	6.277e6
29633.00	5.591e6
29634.00	4.451e6
29635.00	3.254e6
29636.00	2.228e6
29637.00	1.489e6
29638.00	1.032e6
29639.00	7.961e5
29640.00	7.350e5
29641.00	8.453e5
29642.00	1.211e6
29643.00	1.926e6
29644.00	2.843e6
29645.00	3.701e6
29646.00	4.412e6
29647.00	4.916e6
29648.00	5.060e6
29649.00	4.752e6
29650.00	4.139e6
29651.00	3.539e6
29652.00	3.096e6
29653.00	2.721e6
29654.00	2.347e6
29655.00	2.028e6
29656.00	1.833e6
29657.00	1.796e6
29658.00	1.940e6
29659.00	2.275e6
29660.00	2.803e6
29661.00	3.476e6
29662.00	4.064e6
29663.00	4.256e6
29664.00	4.027e6
29665.00	3.653e6
29666.00	3.270e6
29667.00	2.777e6
29668.00	2.181e6
29669.00	1.686e6
29670.00	1.462e6
29671.00	1.617e6
29672.00	2.056e6
29673.00	2.461e6
29674.00	2.784e6
29675.00	3.177e6
29676.00	3.465e6
29677.00	3.239e6
29678.00	2.534e6
29679.00	1.952e6
29680.00	1.985e6
29681.00	2.705e6
29682.00	3.832e6
29683.00	4.786e6
29684.00	5.000e6
29685.00	4.467e6
29686.00	3.696e6
29687.00	3.124e6
29688.00	2.840e6
29689.00	2.657e6
29690.00	2.327e6
29691.00	1.881e6
29692.00	1.562e6
29693.00	1.510e6
29694.00	1.726e6
29695.00	2.154e6
29696.00	2.635e6
29697.00	2.950e6
29698.00	3.188e6
29699.00	3.816e6
29700.00	5.038e6
29701.00	6.400e6
29702.00	7.034e6
29703.00	6.449e6
29704.00	5.144e6
29705.00	3.968e6
29706.00	3.290e6
29707.00	3.056e6
29708.00	3.130e6
29709.00	3.401e6
29710.00	4.002e6
29711.00	4.646e6
29712.00	4.511e6
29713.00	3.920e6
29714.00	3.714e6
29715.00	3.924e6
29716.00	4.420e6
29717.00	5.225e6
29718.00	6.264e6
29719.00	7.153e6
29720.00	7.342e6
29721.00	6.633e6
29722.00	5.404e6
29723.00	4.188e6
29724.00	3.267e6
29725.00	2.693e6
29726.00	2.435e6
29727.00	2.426e6
29728.00	2.578e6
29729.00	2.815e6
29730.00	3.106e6
29731.00	3.530e6
29732.00	4.270e6
29733.00	5.411e6
29734.00	6.441e6
29735.00	6.473e6
29736.00	5.359e6
29737.00	3.798e6
29738.00	2.492e6
29739.00	1.677e6
29740.00	1.249e6
29741.00	1.046e6
29742.00	9.762e5
29743.00	1.003e6
29744.00	1.131e6
29745.00	1.393e6
29746.00	1.828e6
29747.00	2.450e6
29748.00	3.262e6
29749.00	4.320e6
29750.00	5.776e6
29751.00	7.532e6
29752.00	8.909e6
29753.00	9.081e6
29754.00	7.761e6
29755.00	5.548e6
29756.00	3.515e6
29757.00	2.239e6
29758.00	1.602e6
29759.00	1.319e6
29760.00	1.246e6
29761.00	1.356e6
29762.00	1.659e6
29763.00	2.098e6
29764.00	2.552e6
29765.00	2.912e6
29766.00	3.083e6
29767.00	3.167e6
29768.00	3.412e6
29769.00	3.890e6
29770.00	4.613e6
29771.00	5.573e6
29772.00	6.489e6
29773.00	6.930e6
29774.00	6.741e6
29775.00	6.198e6
29776.00	5.607e6
29777.00	4.950e6
29778.00	4.231e6
29779.00	3.626e6
29780.00	3.195e6
29781.00	3.006e6
29782.00	3.123e6
29783.00	3.362e6
29784.00	3.384e6
29785.00	3.014e6
29786.00	2.448e6
29787.00	2.007e6
29788.00	1.799e6
29789.00	1.753e6
29790.00	1.807e6
29791.00	1.959e6
29792.00	2.274e6
29793.00	2.753e6
29794.00	3.315e6
29795.00	4.051e6
29796.00	4.995e6
29797.00	5.787e6
29798.00	6.086e6
29799.00	5.896e6
29800.00	5.330e6
29801.00	4.511e6
29802.00	3.613e6
29803.00	2.787e6
29804.00	2.116e6
29805.00	1.624e6
29806.00	1.308e6
29807.00	1.200e6
29808.00	1.429e6
29809.00	2.113e6
29810.00	2.965e6
29811.00	3.385e6
29812.00	3.180e6
29813.00	2.753e6
29814.00	2.513e6
29815.00	2.511e6
29816.00	2.615e6
29817.00	2.755e6
29818.00	2.994e6
29819.00	3.425e6
29820.00	4.018e6
29821.00	4.598e6
29822.00	4.973e6
29823.00	5.105e6
29824.00	5.197e6
29825.00	5.595e6
29826.00	6.290e6
29827.00	6.469e6
29828.00	5.481e6
29829.00	3.948e6
29830.00	2.753e6
29831.00	2.025e6
29832.00	1.605e6
29833.00	1.427e6
29834.00	1.462e6
29835.00	1.702e6
29836.00	2.163e6
29837.00	2.835e6
29838.00	3.654e6
29839.00	4.540e6
29840.00	5.474e6
29841.00	6.408e6
29842.00	7.156e6
29843.00	7.520e6
29844.00	7.404e6
29845.00	6.802e6
29846.00	5.850e6
29847.00	4.815e6
29848.00	3.883e6
29849.00	3.113e6
29850.00	2.526e6
29851.00	2.128e6
29852.00	1.930e6
29853.00	1.929e6
29854.00	2.095e6
29855.00	2.413e6
29856.00	2.877e6
29857.00	3.428e6
29858.00	3.984e6
29859.00	4.542e6
29860.00	5.191e6
29861.00	5.940e6
29862.00	6.593e6
29863.00	6.918e6
29864.00	6.861e6
29865.00	6.493e6
29866.00	5.860e6
29867.00	5.045e6
29868.00	4.198e6
29869.00	3.499e6
29870.00	3.148e6
29871.00	3.143e6
29872.00	3.290e6
29873.00	3.469e6
29874.00	3.684e6
29875.00	3.979e6
29876.00	4.373e6
29877.00	4.841e6
29878.00	5.304e6
29879.00	5.627e6
29880.00	5.556e6
29881.00	5.034e6
29882.00	4.444e6
29883.00	3.964e6
29884.00	3.347e6
29885.00	2.597e6
29886.00	2.035e6
29887.00	1.822e6
29888.00	1.864e6
29889.00	2.045e6
29890.00	2.338e6
29891.00	2.780e6
29892.00	3.417e6
29893.00	4.276e6
29894.00	5.308e6
29895.00	6.360e6
29896.00	7.262e6
29897.00	8.021e6
29898.00	8.286e6
29899.00	7.737e6
29900.00	6.985e6
29901.00	6.312e6
29902.00	5.384e6
29903.00	4.260e6
29904.00	3.283e6
29905.00	2.611e6
29906.00	2.177e6
29907.00	1.924e6
29908.00	1.844e6
29909.00	1.953e6
29910.00	2.302e6
29911.00	2.945e6
29912.00	3.714e6
29913.00	4.341e6
29914.00	4.855e6
29915.00	5.327e6
29916.00	5.808e6
29917.00	6.514e6
29918.00	7.443e6
29919.00	8.299e6
29920.00	8.743e6
29921.00	8.544e6
29922.00	7.770e6
29923.00	6.797e6
29924.00	6.128e6
29925.00	5.870e6
29926.00	5.332e6
29927.00	4.274e6
29928.00	3.453e6
29929.00	3.168e6
29930.00	3.141e6
29931.00	3.253e6
29932.00	3.492e6
29933.00	3.838e6
29934.00	4.244e6
29935.00	4.626e6
29936.00	4.914e6
29937.00	5.114e6
29938.00	5.358e6
29939.00	5.773e6
29940.00	6.109e6
29941.00	5.974e6
29942.00	5.414e6
29943.00	4.785e6
29944.00	4.347e6
29945.00	4.114e6
29946.00	3.997e6
29947.00	3.986e6
29948.00	4.139e6
29949.00	4.511e6
29950.00	5.134e6
29951.00	6.043e6
29952.00	7.281e6
29953.00	8.806e6
29954.00	1.039e7
29955.00	1.150e7
29956.00	1.177e7
29957.00	1.153e7
29958.00	1.109e7
29959.00	1.035e7
29960.00	9.253e6
29961.00	7.902e6
29962.00	6.528e6
29963.00	5.323e6
29964.00	4.373e6
29965.00	3.693e6
29966.00	3.307e6
29967.00	3.274e6
29968.00	3.653e6
29969.00	4.353e6
29970.00	5.081e6
29971.00	5.597e6
29972.00	5.958e6
29973.00	6.369e6
29974.00	6.919e6
29975.00	7.495e6
29976.00	7.839e6
29977.00	7.660e6
29978.00	6.944e6
29979.00	6.085e6
29980.00	5.477e6
29981.00	5.175e6
29982.00	5.024e6
29983.00	4.889e6
29984.00	4.704e6
29985.00	4.425e6
29986.00	4.097e6
29987.00	3.869e6
29988.00	3.822e6
29989.00	3.965e6
29990.00	4.341e6
29991.00	4.988e6
29992.00	5.964e6
29993.00	7.296e6
29994.00	8.711e6
29995.00	9.666e6
29996.00	9.867e6
29997.00	9.558e6
29998.00	8.894e6
29999.00	7.610e6
[truncated: 4,000 more rows]
