# Supplementary material for: A simple method for developing lysine targeted covalent protein reagents
Source: Nat Commun. 2023 Dec 1;14:7933. doi: 10.1038/s41467-023-42632-5 (PMC10692228; doi:10.1038/s41467-023-42632-5)
Supplement: Supplementary file 4 — Source data [file 41467_2023_42632_MOESM4_ESM.zip › Source Data/Figure 3/Panel B/23-05-23_1433.txt]

Plate 1

*	*	*	*	*	*	*	*	*	*	*	*	*	*	-	-	-	-	-	-	-	-	-	-
-	-	-	-	-	-	-	-	-	-	-	-	-	-	-	-	-	-	-	-	-	-	-	-
-	-	-	-	-	-	-	-	-	-	-	-	-	-	-	-	-	-	-	-	-	-	-	-
-	-	-	-	-	-	-	-	-	-	-	-	-	-	-	-	-	-	-	-	-	-	-	-
-	-	-	-	-	-	-	-	-	-	-	-	-	-	-	-	-	-	-	-	-	-	-	-
-	-	-	-	-	-	-	-	-	-	-	-	-	-	-	-	-	-	-	-	-	-	-	-
-	-	-	-	-	-	-	-	-	-	-	-	-	-	-	-	-	-	-	-	-	-	-	-
-	-	-	-	-	-	-	-	-	-	-	-	-	-	-	-	-	-	-	-	-	-	-	-
-	-	-	-	-	-	-	-	-	-	-	-	-	-	-	-	-	-	-	-	-	-	-	-
-	-	-	-	-	-	-	-	-	-	-	-	-	-	-	-	-	-	-	-	-	-	-	-
-	-	-	-	-	-	-	-	-	-	-	-	-	-	-	-	-	-	-	-	-	-	-	-
-	-	-	-	-	-	-	-	-	-	-	-	-	-	-	-	-	-	-	-	-	-	-	-
-	-	-	-	-	-	-	-	-	-	-	-	-	-	-	-	-	-	-	-	-	-	-	-
-	-	-	-	-	-	-	-	-	-	-	-	-	-	-	-	-	-	-	-	-	-	-	-
-	-	-	-	-	-	-	-	-	-	-	-	-	-	-	-	-	-	-	-	-	-	-	-
-	-	-	-	-	-	-	-	-	-	-	-	-	-	-	-	-	-	-	-	-	-	-	-


Sample	Vial	ID	File	Date	Time	Description		
1 	1:A,1		23-05-23_1433s_4IEA75eth5uMRT60min	23-May-2023	11:45:54			
2 	1:A,2		23-05-23_1433s_128CEthy5uMRT60min	23-May-2023	11:55:42			
3 	1:A,3		23-05-23_1433s_4IEA75eth5uMRT150min	23-May-2023	13:16:24			
4 	1:A,4		23-05-23_1433s_128CEthy5uMRT150min	23-May-2023	13:23:57			
5 	1:A,5		23-05-23_1433s_4IEA75eth5uMRT300min	23-May-2023	15:46:01			
6 	1:A,6		23-05-23_1433s_128CEthy5uMRT300min	23-May-2023	15:53:42			
7 	1:A,7		23-05-23_1433s_4IEA75eth5uM4CON	24-May-2023	09:51:43			
8 	1:A,8		23-05-23_1433s_4IEA75eth200uM4CON	24-May-2023	09:58:31			
9 	1:A,9		23-05-23_1433s_128Ceth5uM4CON	24-May-2023	10:05:17			
10 	1:A,10		23-05-23_1433s_128Ceth200uM4CON	24-May-2023	10:11:55			
11 	1:A,11		23-05-23_1433s_132Ceth5uM4CON	24-May-2023	10:18:41			
12 	1:A,12		23-05-23_1433s_132Ceth200uM4CON	24-May-2023	10:25:27			
13 	1:A,13		23-05-23_1433s_4IEA75eth5uMRT24h	24-May-2023	10:46:48			
14 	1:A,14		23-05-23_1433s_128CEthy5uMRT24h	24-May-2023	10:54:39			


Sample	Vial	ID	File	Date	Time	Description		
1 	1:A,1		23-05-23_1433s_4IEA75eth5uMRT60min	23-May-2023	11:45:54			

Peak Number	Vial	Compounds	Mass(%Purity)	Function	Trace	Time	BPI	Area Abs.	Area %Total	Area %BP	Width	Height	State
1	1:A,1	0		1:MS ES+ 	MS ES+ :TIC	4.50	2.120e+008	2e+009	100.00	100.000	0.236	29711321088.000	Diversity fail

Sample	Vial	ID	File	Date	Time	Description		
2 	1:A,2		23-05-23_1433s_128CEthy5uMRT60min	23-May-2023	11:55:42			

Peak Number	Vial	Compounds	Mass(%Purity)	Function	Trace	Time	BPI	Area Abs.	Area %Total	Area %BP	Width	Height	State
1	1:A,2	0		1:MS ES+ 	MS ES+ :TIC	4.49	1.688e+008	2e+009	100.00	100.000	0.244	28561082368.000	Diversity fail

Sample	Vial	ID	File	Date	Time	Description		
3 	1:A,3		23-05-23_1433s_4IEA75eth5uMRT150min	23-May-2023	13:16:24			

Peak Number	Vial	Compounds	Mass(%Purity)	Function	Trace	Time	BPI	Area Abs.	Area %Total	Area %BP	Width	Height	State
1	1:A,3	0		1:MS ES+ 	MS ES+ :TIC	4.51	1.412e+008	2e+009	100.00	100.000	0.211	29159743488.000	Diversity fail

Sample	Vial	ID	File	Date	Time	Description		
4 	1:A,4		23-05-23_1433s_128CEthy5uMRT150min	23-May-2023	13:23:57			

Peak Number	Vial	Compounds	Mass(%Purity)	Function	Trace	Time	BPI	Area Abs.	Area %Total	Area %BP	Width	Height	State
1	1:A,4	0		1:MS ES+ 	MS ES+ :TIC	4.48	1.137e+008	2e+009	100.00	100.000	0.244	29214736384.000	Diversity fail

Sample	Vial	ID	File	Date	Time	Description		
5 	1:A,5		23-05-23_1433s_4IEA75eth5uMRT300min	23-May-2023	15:46:01			

Peak Number	Vial	Compounds	Mass(%Purity)	Function	Trace	Time	BPI	Area Abs.	Area %Total	Area %BP	Width	Height	State
1	1:A,5	0		1:MS ES+ 	MS ES+ :TIC	4.51	1.695e+008	2e+009	100.00	100.000	0.219	27995201536.000	Diversity fail

Sample	Vial	ID	File	Date	Time	Description		
6 	1:A,6		23-05-23_1433s_128CEthy5uMRT300min	23-May-2023	15:53:42			

Peak Number	Vial	Compounds	Mass(%Purity)	Function	Trace	Time	BPI	Area Abs.	Area %Total	Area %BP	Width	Height	State
1	1:A,6	0		1:MS ES+ 	MS ES+ :TIC	4.48	1.432e+008	2e+009	100.00	100.000	0.253	28919592960.000	Diversity fail

Sample	Vial	ID	File	Date	Time	Description		
7 	1:A,7		23-05-23_1433s_4IEA75eth5uM4CON	24-May-2023	09:51:43			

Peak Number	Vial	Compounds	Mass(%Purity)	Function	Trace	Time	BPI	Area Abs.	Area %Total	Area %BP	Width	Height	State
1	1:A,7	0		1:MS ES+ 	MS ES+ :TIC	4.49	1.333e+008	2e+009	100.00	100.000	0.245	23028396032.000	Diversity fail

Sample	Vial	ID	File	Date	Time	Description		
8 	1:A,8		23-05-23_1433s_4IEA75eth200uM4CON	24-May-2023	09:58:31			

Peak Number	Vial	Compounds	Mass(%Purity)	Function	Trace	Time	BPI	Area Abs.	Area %Total	Area %BP	Width	Height	State
1	1:A,8	0		1:MS ES+ 	MS ES+ :TIC	4.48	1.394e+008	2e+009	100.00	100.000	0.236	26505713664.000	Diversity fail

Sample	Vial	ID	File	Date	Time	Description		
9 	1:A,9		23-05-23_1433s_128Ceth5uM4CON	24-May-2023	10:05:17			

Peak Number	Vial	Compounds	Mass(%Purity)	Function	Trace	Time	BPI	Area Abs.	Area %Total	Area %BP	Width	Height	State
1	1:A,9	0		1:MS ES+ 	MS ES+ :TIC	4.48	1.720e+008	2e+009	100.00	100.000	0.244	28248309760.000	Diversity fail

Sample	Vial	ID	File	Date	Time	Description		
10 	1:A,10		23-05-23_1433s_128Ceth200uM4CON	24-May-2023	10:11:55			

Peak Number	Vial	Compounds	Mass(%Purity)	Function	Trace	Time	BPI	Area Abs.	Area %Total	Area %BP	Width	Height	State
1	1:A,10	0		1:MS ES+ 	MS ES+ :TIC	4.48	1.713e+008	2e+009	100.00	100.000	0.244	28890292224.000	Diversity fail

Sample	Vial	ID	File	Date	Time	Description		
11 	1:A,11		23-05-23_1433s_132Ceth5uM4CON	24-May-2023	10:18:41			

Peak Number	Vial	Compounds	Mass(%Purity)	Function	Trace	Time	BPI	Area Abs.	Area %Total	Area %BP	Width	Height	State
1	1:A,11	0		1:MS ES+ 	MS ES+ :TIC	4.48	2.611e+008	2e+009	100.00	100.000	0.253	28669394944.000	Diversity fail

Sample	Vial	ID	File	Date	Time	Description		
12 	1:A,12		23-05-23_1433s_132Ceth200uM4CON	24-May-2023	10:25:27			

Peak Number	Vial	Compounds	Mass(%Purity)	Function	Trace	Time	BPI	Area Abs.	Area %Total	Area %BP	Width	Height	State
1	1:A,12	0		1:MS ES+ 	MS ES+ :TIC	4.48	1.641e+008	2e+009	100.00	100.000	0.244	29174282240.000	Diversity fail

Sample	Vial	ID	File	Date	Time	Description		
13 	1:A,13		23-05-23_1433s_4IEA75eth5uMRT24h	24-May-2023	10:46:48			

Peak Number	Vial	Compounds	Mass(%Purity)	Function	Trace	Time	BPI	Area Abs.	Area %Total	Area %BP	Width	Height	State
1	1:A,13	0		1:MS ES+ 	MS ES+ :TIC	4.51	2.945e+008	2e+009	100.00	100.000	0.228	30622732288.000	Diversity fail

Sample	Vial	ID	File	Date	Time	Description		
14 	1:A,14		23-05-23_1433s_128CEthy5uMRT24h	24-May-2023	10:54:39			

Peak Number	Vial	Compounds	Mass(%Purity)	Function	Trace	Time	BPI	Area Abs.	Area %Total	Area %BP	Width	Height	State
1	1:A,14	0		1:MS ES+ 	MS ES+ :TIC	4.48	2.341e+008	2e+009	100.00	100.000	0.244	29303601152.000	Diversity fail


Sample 1
Function 1:MS ES+ 
Peak 1 Spectrum
Mass	Intensity
29066.000000	2338468.806709
29096.000000	3190748.322691
29127.000000	4577292.621202
29152.000000	1348382.636646
29236.000000	1520110.683695
29249.000000	3067782.672933
29259.000000	2041654.912269
29275.000000	1240257.612108
29309.000000	2149780.063175
29358.000000	5592820.025543
29391.000000	1342022.422852
29420.000000	2847292.481327
29481.000000	2925736.002691
29509.000000	2117978.488735
29519.000000	2431752.953291
29571.000000	2980858.613776
29604.000000	1433186.624538
29949.000000	1672757.710260
29996.000000	1723640.178816
30027.000000	2007733.392933
30048.000000	1812684.309238
30057.000000	2340588.751605
30077.000000	2045895.054798
30085.000000	3222549.770762
30111.000000	7193494.175498
30137.000000	8819609.686099
30162.000000	7674756.544574
30190.000000	2980858.613776
30215.000000	6487501.472287
30246.000000	4543370.975498
30283.000000	4009106.445704
30319.000000	3510883.253776
30345.000000	2707365.755982
30357.000000	2605601.071605
30375.000000	1231777.200682
30393.000000	2743407.599318
30437.000000	1674877.907892
30478.000000	1551912.131767
30515.000000	2081936.771767
30697.000000	3527844.076628
30767.000000	1746961.215462
31027.000000	212009856.000000
31049.000000	62945727.378655
31073.000000	64588802.953901
31101.000000	17603179.298009
31121.000000	10134071.561614
31132.000000	5126398.281686
31139.000000	1380184.211085
31150.000000	5393530.546583
31169.000000	4585773.411731
31204.000000	11637220.664251
31226.000000	3237390.395982
31249.000000	2253664.692448
31299.000000	1780882.734798
31330.000000	1189375.269919
31528.000000	2281225.997991
31600.000000	2618321.751928
31701.000000	2151900.008072
31735.000000	1988652.498816
31877.000000	1096090.996969
31903.000000	3712292.677632
31924.000000	2648003.002368
31933.000000	2192181.993937
31967.000000	3498162.573453
31993.000000	5887513.595982
32052.000000	1422586.141848
32080.000000	65703972.823103
32093.000000	3595687.115300
32098.000000	17482333.340413
32121.000000	15561523.753901
32140.000000	12302931.887067
32162.000000	2520797.210081
32168.000000	3294633.204700
32184.000000	1365343.459498
32189.000000	1693958.802009
32195.000000	1140612.998996
32222.000000	4977991.524018
32250.000000	2117978.488735
32278.000000	1231777.200682
32297.000000	1448027.376126
32327.000000	3741973.928072
32364.000000	2777328.992287
32401.000000	2353309.431928
32477.000000	2452953.918673
32531.000000	1199975.752610
32562.000000	2363909.914619
32583.000000	2308787.303534
32596.000000	2245184.407390
32615.000000	1333542.011426
32857.000000	3790736.198996
32934.000000	1074890.031587
32967.000000	2039534.841004
32986.000000	2985098.756305
33006.000000	1876287.205381
33027.000000	4274118.765704
33067.000000	4662096.482726
33097.000000	1855086.240000
33216.000000	1361103.316969
33261.000000	1806323.969076
33293.000000	2599240.731444
33327.000000	1623995.439336
33361.000000	1369583.728395
33401.000000	1204216.021507
33410.000000	1418345.999318
33430.000000	2703125.613453
33458.000000	1770282.252108
33468.000000	4528530.350278
33539.000000	2603481.126709
33586.000000	1905968.582188
33613.000000	2711606.151247
33649.000000	2688284.988233
33698.000000	1189375.269919
33728.000000	1857206.311265
33749.000000	1136372.856466
33920.000000	1710919.498493
33952.000000	1473468.484036

Sample 2
Function 1:MS ES+ 
Peak 1 Spectrum
Mass	Intensity
29075.000000	1338924.897576
29103.000000	3886765.753130
29133.000000	872918.301649
29142.000000	1652972.844984
29157.000000	925259.559125
29196.000000	2547840.654277
29224.000000	3197886.358652
29259.000000	2358736.522560
29274.000000	1522963.804747
29279.000000	1239307.607171
29300.000000	3435955.032119
29336.000000	1609073.729057
29396.000000	2466796.055152
29438.000000	1127871.157576
29463.000000	1347367.039125
29493.000000	1127871.157576
29501.000000	1585435.712592
29557.000000	2179763.041212
29570.000000	1629334.828519
29718.000000	1173458.782323
29727.000000	2357048.215016
29762.000000	2309772.182087
29791.000000	1965332.484848
29824.000000	1068776.166734
29918.000000	883048.851380
30020.000000	5652863.455891
30041.000000	1377758.788957
30054.000000	3461281.255489
30075.000000	901621.542660
30086.000000	6399149.332392
30111.000000	5012948.603162
30141.000000	7206219.111108
30167.000000	4560449.172054
30195.000000	6257321.434880
30204.000000	1453738.163535
30223.000000	3756756.410979
30251.000000	3108399.416701
30277.000000	1967020.792392
30305.000000	1872468.726533
30344.000000	4388229.323435
30371.000000	2377309.314478
30397.000000	3520376.447608
30429.000000	1573616.654041
30501.000000	2563036.629831
30534.000000	1095790.999563
30698.000000	3839489.518924
30737.000000	1671545.636902
30756.000000	1316975.289294
31001.000000	1742459.585658
31027.000000	168842992.000000
31044.000000	41417187.096953
31070.000000	35899395.490526
31079.000000	36301243.280000
31124.000000	5532984.764109
31132.000000	6005745.093403
31142.000000	1158262.907408
31170.000000	3373483.023636
31185.000000	3138791.166533
31204.000000	5529608.149021
31236.000000	861099.243098
31297.000000	12175268.095152
31328.000000	5733907.853740
31348.000000	1951825.018114
31370.000000	3800655.627544
31400.000000	3324518.481886
31435.000000	2574855.587745
31488.000000	4369656.732793
31521.000000	5088927.675826
31545.000000	1912991.126734
31556.000000	2397570.413940
31577.000000	1207227.348519
31651.000000	2188205.182761
31808.000000	3363352.373266
31859.000000	1583747.304410
31888.000000	1671545.636902
31915.000000	2824743.219125
31954.000000	2308083.673266
31992.000000	3751691.085794
32004.000000	1826881.202424
32030.000000	2443158.139326
32039.000000	1833634.835152
32055.000000	1485818.321549
32068.000000	1112675.282660
32087.000000	1625958.012155
32124.000000	1967020.792392
32189.000000	1345678.630943
32331.000000	87516388.352521
32347.000000	14937539.708347
32379.000000	27881044.093389
32402.000000	1919744.759462
32416.000000	5122696.242022
32440.000000	2370555.681750
32454.000000	3557522.031445
32461.000000	2166255.574478
32514.000000	2689668.954342
32545.000000	1284895.131280
32594.000000	4357837.774880
32621.000000	2254054.007608
32655.000000	1999101.051043
32686.000000	1038384.416902
32762.000000	847591.776364
32801.000000	2134175.517103
32828.000000	1024876.950169
32833.000000	871229.792829
32974.000000	1857272.952255
33069.000000	1165016.640774
33145.000000	2625508.437038
33197.000000	6223552.868684
33251.000000	5068666.777641
33284.000000	1732329.136565
33301.000000	4774879.929695
33330.000000	4839040.044446
33371.000000	2659277.204511
33398.000000	4097819.493130
33417.000000	1831946.527608
33481.000000	1094102.591380
33518.000000	1987282.093130
33527.000000	2173009.207207
33576.000000	1950136.509294
33650.000000	3238408.557576
33687.000000	2125733.174277
33727.000000	1997412.542223
33759.000000	2010920.008957
33810.000000	1828569.509968
33851.000000	1286583.640100
33869.000000	1161639.824410
33895.000000	3392055.815554
33959.000000	1006304.258889

Sample 3
Function 1:MS ES+ 
Peak 1 Spectrum
Mass	Intensity
29082.000000	1982448.061943
29122.000000	2328388.068676
29153.000000	2216840.074062
29194.000000	4392732.086182
29223.000000	2869184.091568
29244.000000	2161772.025585
29260.000000	4826215.975761
29284.000000	1286332.018852
29303.000000	2555719.919205
29339.000000	1856780.080795
29369.000000	1694400.067329
29425.000000	841552.022219
29479.000000	2009275.969028
29508.000000	5126972.059250
29531.000000	1128188.035011
29550.000000	3404332.018852
29604.000000	2372159.925938
29744.000000	1551787.967682
29789.000000	1913260.026932
29880.000000	2245080.047131
29925.000000	1111244.000673
29996.000000	1842659.925938
30025.000000	4583352.072716
30037.000000	907916.009426
30055.000000	1294803.993940
30077.000000	6797368.183136
30102.000000	1828539.939404
30129.000000	10951472.059250
30160.000000	4884108.156204
30182.000000	1211495.972395
30194.000000	2201308.021545
30211.000000	4162575.935364
30227.000000	1342811.964989
30241.000000	1790416.009426
30260.000000	1574380.013466
30267.000000	1632272.025585
30306.000000	847200.033665
30324.000000	1585676.036358
30348.000000	2435700.033665
30368.000000	2211191.978455
30391.000000	2712452.005386
30437.000000	789308.021545
30445.000000	2739280.080795
30477.000000	2504888.068676
30489.000000	4418147.927284
30522.000000	1508015.942097
30534.000000	1407763.970375
30560.000000	1061823.963642
30701.000000	1981035.995960
30712.000000	1416236.029625
30758.000000	1565907.954216
30937.000000	1397880.013466
30998.000000	3408568.048477
31027.000000	141200000.000000
31045.000000	33583008.560181
31078.000000	53794375.396729
31100.000000	10869575.935364
31122.000000	3939479.946136
31136.000000	5680475.666046
31158.000000	10827216.312408
31178.000000	1676044.051170
31191.000000	5039428.008080
31201.000000	7533020.053864
31238.000000	4768324.131966
31267.000000	710236.029625
31290.000000	951688.035011
31326.000000	1811595.989227
31389.000000	2420167.981148
31405.000000	1311748.028278
31446.000000	1772059.993267
31522.000000	1283507.971048
31576.000000	2335448.061943
31582.000000	1392232.002020
31610.000000	917799.966335
31640.000000	1524960.060596
31663.000000	1685928.008080
31699.000000	2295912.065983
31758.000000	2089760.026932
31812.000000	2527479.946136
31858.000000	821784.024239
31892.000000	1365404.010773
31925.000000	1643568.048477
31951.000000	807664.037704
31963.000000	1293392.012119
31996.000000	1187492.028952
32045.000000	1835599.932671
32081.000000	126935979.705811
32102.000000	28480040.107727
32122.000000	18646872.463226
32133.000000	27356088.775635
32158.000000	4569232.086182
32181.000000	15006736.366272
32216.000000	7082591.709137
32253.000000	4158339.905739
32275.000000	2319916.009426
32333.000000	5326064.105034
32369.000000	1399291.995287
32377.000000	1985272.025585
32427.000000	2262023.997307
32510.000000	2139179.979801
32565.000000	2840944.118500
32574.000000	2304383.956909
32593.000000	1332928.008080
32602.000000	1509428.008080
32636.000000	2987791.911125
32663.000000	1203023.997307
32702.000000	782248.028278
32934.000000	2949667.981148
32971.000000	3504584.158897
32999.000000	931920.037031
33025.000000	1286332.018852
33052.000000	1588500.000000
33064.000000	1034995.972395
33083.000000	3767215.975761
33106.000000	790720.003366
33160.000000	1724051.938057
33194.000000	1088652.039051
33229.000000	1742407.954216
33247.000000	970043.967009
33280.000000	1126775.969028
33308.000000	1588500.000000
33325.000000	1098535.995960
33414.000000	4724551.938057
33480.000000	1589912.065983
33519.000000	1668984.057903
33535.000000	1129600.016832
33572.000000	1421883.956909
33582.000000	2835295.854568
33592.000000	1308923.980474
33613.000000	975691.978455
33642.000000	1101359.959602
33691.000000	2746340.074062
33723.000000	2239431.951523
33747.000000	1933027.940750
33810.000000	1325868.014812
33839.000000	2617847.960949
33892.000000	2612200.033665
33950.000000	1299040.023565

Sample 4
Function 1:MS ES+ 
Peak 1 Spectrum
Mass	Intensity
29092.000000	1198173.478607
29098.000000	2147390.633572
29110.000000	2355422.611475
29139.000000	718449.391786
29170.000000	1530115.198290
29177.000000	2820368.387049
29261.000000	685482.520076
29292.000000	2495247.301311
29340.000000	860547.761786
29348.000000	998098.974731
29389.000000	2662355.068993
29454.000000	1857509.828677
29489.000000	4781325.784637
29518.000000	2861292.732787
29549.000000	1413026.225972
29559.000000	1514200.250234
29640.000000	1287979.644110
29710.000000	1789302.676124
29722.000000	770741.528525
29756.000000	1352776.547447
29784.000000	657062.873179
29790.000000	1677897.497670
29823.000000	1385743.283642
29959.000000	1201583.863337
29994.000000	1095862.614262
30023.000000	3619529.697986
30063.000000	1997334.654028
30071.000000	671841.116669
30096.000000	2579369.672951
30123.000000	1111777.630076
30145.000000	6549029.854356
30160.000000	852590.220000
30171.000000	2658944.684262
30207.000000	2359969.700773
30238.000000	1679034.337752
30244.000000	1227729.965586
30262.000000	2998844.013489
30287.000000	683208.975427
30302.000000	1906391.783958
30336.000000	1575586.768841
30391.000000	4013994.640843
30428.000000	1120871.944186
30436.000000	1090178.684883
30472.000000	999235.747055
30481.000000	751416.195738
30498.000000	705944.692945
30509.000000	1015150.762869
30536.000000	3337606.638150
30626.000000	1832500.566511
30699.000000	1927990.661393
30713.000000	795750.858448
30737.000000	1347092.482553
30835.000000	683208.975427
31028.000000	89450351.497250
31047.000000	14492896.493371
31071.000000	21373868.473958
31088.000000	3156857.331546
31097.000000	3253484.266511
31117.000000	5334941.021147
31139.000000	2472511.583794
31182.000000	1128829.418214
31206.000000	1311852.201710
31218.000000	1385743.283642
31288.000000	4955254.592811
31294.000000	6078400.013888
31306.000000	3982164.744731
31318.000000	5902197.796581
31326.000000	2619157.043091
31339.000000	2342918.048150
31347.000000	3389898.842647
31370.000000	3647949.480398
31379.000000	2220144.875421
31387.000000	643421.402014
31403.000000	5007546.797307
31433.000000	6281884.766979
31446.000000	1503969.096042
31471.000000	2988612.859297
31483.000000	1260696.701780
31499.000000	2322455.739766
31507.000000	2789675.195504
31535.000000	583171.723489
31558.000000	2683954.081944
31578.000000	604770.668683
31585.000000	1493738.077365
31614.000000	2327002.829063
31650.000000	1995061.109379
31673.000000	1357323.636745
31702.000000	1665392.934344
31807.000000	783246.227365
31812.000000	969679.260076
31942.000000	1467591.975117
31961.000000	634327.155662
31999.000000	4220890.049696
32018.000000	782109.455041
32094.000000	1152702.043572
32121.000000	1434625.103407
32232.000000	1654025.075586
32331.000000	113678696.000000
32348.000000	19708475.404098
32367.000000	7237922.691405
32378.000000	22572042.901174
32399.000000	5287196.176979
32414.000000	2065541.942096
32425.000000	3820741.041944
32460.000000	4058329.371311
32489.000000	977636.801862
32499.000000	2299720.022248
32531.000000	1505105.936124
32597.000000	19897182.455762
32624.000000	5358813.985293
32649.000000	5469081.917119
32660.000000	1926853.956827
32667.000000	1357323.636745
32695.000000	888967.408683
32714.000000	1607416.800468
32726.000000	725270.093489
32767.000000	1847278.810000
32778.000000	675251.433642
32808.000000	599086.739303
32862.000000	2740793.375738
32889.000000	820760.188372
32897.000000	1516473.794883
32926.000000	1617647.819145
32963.000000	700260.763566
33196.000000	4061739.756042
33220.000000	2602105.390468
33253.000000	3885537.809766
33283.000000	5328120.251686
33308.000000	2995433.628759
33331.000000	3747986.529063
33356.000000	2008702.512787
33373.000000	4707434.567189
33405.000000	1597185.646276
33412.000000	837811.976511
33461.000000	1182258.395035
33467.000000	908292.809227
33503.000000	825307.345427
33538.000000	2091688.044344
33563.000000	749142.583331
33598.000000	734364.407600
33621.000000	2155348.107600
33654.000000	651378.943800
33664.000000	2349738.546581
33693.000000	1807491.304344
33823.000000	2179220.665199
33866.000000	641147.857365
33901.000000	2023480.756276

Sample 5
Function 1:MS ES+ 
Peak 1 Spectrum
Mass	Intensity
29082.000000	2772655.954874
29100.000000	2098134.530522
29122.000000	2631989.319065
29153.000000	1971026.141709
29170.000000	1672745.313885
29194.000000	3682751.541979
29234.000000	2152367.316475
29243.000000	1674440.069505
29248.000000	5343633.465504
29282.000000	1501572.773858
29323.000000	2160841.195593
29370.000000	1037203.773885
29389.000000	1332095.090468
29409.000000	1996447.779065
29471.000000	5053826.516799
29508.000000	6760467.347159
29522.000000	1840528.241654
29552.000000	8568795.131009
29604.000000	3018398.651349
29645.000000	2333708.491241
29686.000000	4450485.434604
29742.000000	3616655.163634
29787.000000	2633684.175702
29826.000000	1689693.072122
29835.000000	3131948.793166
29867.000000	1459203.378264
29911.000000	2813330.493831
30000.000000	1204986.802671
30050.000000	1799853.702698
30077.000000	6409648.387986
30100.000000	1604954.280935
30128.000000	5779191.215864
30159.000000	2320150.244244
30195.000000	5177545.192339
30252.000000	3533611.027051
30260.000000	5457183.405288
30298.000000	4404726.527770
30338.000000	3684446.196583
30347.000000	1381243.609559
30358.000000	2454037.655539
30393.000000	3504799.878454
30488.000000	7135013.087051
30523.000000	1101605.295593
30537.000000	986360.499173
30586.000000	988055.254793
30695.000000	2342182.370359
30737.000000	1443950.375647
30766.000000	1401580.980054
30782.000000	1477845.892122
30996.000000	2737065.581763
31027.000000	81517098.431504
31048.000000	16235967.745899
31061.000000	1081268.026115
31075.000000	20461047.955539
31085.000000	2547250.527878
31093.000000	5169071.111187
31108.000000	6774025.392122
31120.000000	4918244.046834
31135.000000	915179.853966
31145.000000	7353639.693599
31154.000000	3262446.491187
31170.000000	2008311.169424
31178.000000	2084576.283525
31192.000000	4847063.300611
31199.000000	5963921.901871
31223.000000	1486319.771241
31236.000000	6577431.315756
31255.000000	2399804.869586
31284.000000	3364133.242644
31294.000000	1571058.663444
31352.000000	1703251.319119
31391.000000	5323295.993993
31409.000000	1223629.316529
31446.000000	4899601.633993
31494.000000	937211.879065
31510.000000	974497.007797
31580.000000	1260914.445261
31586.000000	1140585.179946
31756.000000	4416589.918129
31811.000000	5352107.142590
31859.000000	2357435.473993
31921.000000	1101605.295593
31960.000000	1593090.789559
31992.000000	2862479.113939
32025.000000	1176175.553058
32080.000000	169477744.000000
32100.000000	36085200.942157
32126.000000	52460141.679428
32155.000000	13173504.640286
32186.000000	12097321.386115
32207.000000	2609957.192949
32227.000000	1428697.373031
32236.000000	3238719.710468
32247.000000	1404970.491295
32260.000000	2574367.021871
32274.000000	3055683.679065
32280.000000	1116858.298210
32286.000000	1598175.157437
32327.000000	3291257.841817
32367.000000	3625128.840719
32410.000000	4030180.787878
32436.000000	2745539.460881
32474.000000	7046884.582590
32511.000000	3577675.279281
32543.000000	1286336.082617
32576.000000	8180690.942087
32629.000000	2931965.003525
32641.000000	1594785.545180
32677.000000	1981194.877464
32746.000000	1228713.684407
32751.000000	871115.601736
32788.000000	1238882.319146
32834.000000	1237187.563525
32932.000000	854167.843498
32942.000000	2289644.239010
32970.000000	3087884.540935
33007.000000	2013395.537302
33031.000000	1849002.120773
33065.000000	1725283.445234
33074.000000	1054151.532122
33101.000000	2447258.633058
33171.000000	2525218.401763
33214.000000	2025259.129695
33250.000000	2167620.420108
33283.000000	4380999.747051
33331.000000	1399886.123417
33392.000000	1733757.324353
33416.000000	4542003.652339
33429.000000	1152448.671322
33440.000000	2315066.078400
33493.000000	1101605.295593
33534.000000	5328380.361871
33566.000000	1740536.346834
33585.000000	1082962.781736
33592.000000	1398191.367797
33642.000000	1166006.918319
33651.000000	1833749.219173
33692.000000	5721568.514604
33727.000000	1445645.131268
33735.000000	2023564.273058
33745.000000	1937130.625234
33808.000000	862641.722617
33820.000000	1038898.529505
33832.000000	1311757.719973
33839.000000	4062381.649749
33864.000000	996529.133912
33928.000000	4079329.407986
33964.000000	2972639.542482

Sample 6
Function 1:MS ES+ 
Peak 1 Spectrum
Mass	Intensity
29112.000000	1533662.889241
29147.000000	4084039.812309
29194.000000	1368983.850785
29276.000000	2069227.821511
29306.000000	2149419.338437
29332.000000	1808605.306148
29447.000000	2202402.940007
29472.000000	862058.892309
29490.000000	4580940.703139
29509.000000	809075.205386
29561.000000	2703600.006148
29607.000000	1771373.493852
29704.000000	1263016.562292
29739.000000	831987.030785
29767.000000	2440113.544617
29788.000000	3685946.003139
29882.000000	1052513.787685
29920.000000	2168035.244585
29937.000000	842011.013077
29949.000000	2378537.933839
30020.000000	2450137.441556
30045.000000	949410.360007
30097.000000	935090.458463
30120.000000	1509319.090759
30144.000000	1822925.207691
30150.000000	1440583.529209
30171.000000	959434.342299
30196.000000	2881167.058418
30225.000000	2274002.618431
30285.000000	2251090.707678
30291.000000	814803.183074
30313.000000	1137001.309215
30338.000000	1830085.158463
30356.000000	867786.869997
30375.000000	2185219.092296
30419.000000	929362.480775
30428.000000	1714093.887678
30480.000000	1875908.809261
30486.000000	2139395.270791
30509.000000	1926028.635370
30537.000000	1791421.458437
30571.000000	1038193.886141
30598.000000	1413375.613852
30625.000000	1456335.318483
30665.000000	1297384.343067
30692.000000	2597632.632302
30704.000000	2475913.298476
30716.000000	1900252.778450
30787.000000	1588078.549248
30871.000000	1705501.878470
30911.000000	1875908.809261
30941.000000	887834.749228
31027.000000	49692969.246330
31041.000000	11997225.326018
31063.000000	6551360.930869
31076.000000	11295549.126148
31093.000000	3491195.273865
31106.000000	1563734.750765
31136.000000	2719351.966128
31166.000000	2208131.003048
31203.000000	2334146.170772
31290.000000	4125567.629209
31296.000000	5495983.538431
31319.000000	2702167.947711
31331.000000	3542746.987704
31347.000000	766115.500755
31352.000000	3263508.736900
31382.000000	4569484.918470
31399.000000	2696440.055376
31431.000000	2981406.369222
31447.000000	1324592.173071
31454.000000	1784261.507665
31468.000000	4500749.186213
31495.000000	4131295.521543
31523.000000	1132705.304611
31530.000000	1370415.909222
31546.000000	757523.491547
31560.000000	1619582.469209
31575.000000	1480679.287672
31625.000000	2881167.058418
31644.000000	2653480.350746
31655.000000	1968988.340000
31670.000000	1073993.640000
31680.000000	843442.986161
31715.000000	1105497.474608
31821.000000	912178.633064
31915.000000	1197144.946910
31993.000000	3796209.552296
32020.000000	946546.413839
32078.000000	2849663.138457
32331.000000	143199152.000000
32349.000000	18505626.893670
32357.000000	14480298.916679
32373.000000	26169644.481739
32388.000000	14713712.321739
32408.000000	4759939.643139
32416.000000	6726064.207678
32444.000000	3105989.478509
32474.000000	1048217.783080
32499.000000	877810.766936
32508.000000	839147.066910
32598.000000	18025909.679844
32615.000000	7759962.259922
32645.000000	6822007.513878
32650.000000	6037276.363035
32670.000000	2007652.040026
32683.000000	2100731.570765
32694.000000	1144161.259987
32767.000000	1162777.080781
32823.000000	1814333.198483
32863.000000	3939408.567730
32888.000000	1681158.079987
32932.000000	2361354.086128
33150.000000	1643926.267691
33178.000000	3017206.293787
33227.000000	3966616.483087
33248.000000	3144653.519948
33266.000000	786163.379987
33282.000000	3880697.073826
33320.000000	3111717.712257
33337.000000	4590964.941491
33375.000000	1529366.884637
33394.000000	3499787.283074
33407.000000	789027.326154
33417.000000	736043.639232
33429.000000	3005750.167704
33466.000000	1285928.387691
33516.000000	1337480.101530
33556.000000	2607656.529241
33581.000000	829123.084617
33600.000000	827691.111534
33638.000000	823395.106929
33650.000000	1187120.964617
33679.000000	2195242.989235
33709.000000	1128409.300007
33724.000000	1211464.848453
33757.000000	1970420.398437
33798.000000	2899782.964565
33834.000000	1367551.877701
33856.000000	1277336.463836
33895.000000	1065401.716145
33903.000000	807643.232302
33918.000000	862058.892309
33935.000000	794755.303842
33954.000000	983778.140781
33960.000000	1094041.519232

Sample 7
Function 1:MS ES+ 
Peak 1 Spectrum
Mass	Intensity
29067.000000	1588014.875095
29114.000000	4005370.834695
29148.000000	1638682.000484
29193.000000	773340.564947
29258.000000	2456023.047453
29280.000000	1958685.014800
29315.000000	3037361.978652
29354.000000	1492013.939011
29408.000000	1592014.940589
29456.000000	1994685.445305
29470.000000	861341.449516
29484.000000	1258678.480589
29506.000000	3189363.195874
29525.000000	1172011.004168
29534.000000	1512014.107537
29544.000000	674672.971516
29552.000000	1852017.449326
29569.000000	742673.608084
29585.000000	700006.534211
29685.000000	4166705.750000
29869.000000	2876027.063347
29918.000000	1462680.390295
30035.000000	862674.778189
30086.000000	5808054.407832
30094.000000	908008.509411
30120.000000	5752054.126695
30156.000000	3398698.579221
30168.000000	2406689.171263
30196.000000	4994713.585305
30224.000000	4390707.828232
30253.000000	2166686.990000
30276.000000	1725349.556379
30283.000000	990675.920337
30303.000000	3102695.639979
30332.000000	2881360.378042
30363.000000	1701349.322358
30393.000000	3485366.135116
30445.000000	1568014.706568
30482.000000	1064009.951074
30490.000000	3461365.742147
30534.000000	1576014.837558
30598.000000	1068010.016568
30633.000000	938675.466274
30712.000000	3685367.820379
30728.000000	865341.435537
30806.000000	1426680.118737
30905.000000	1825350.399011
30926.000000	878674.881221
30935.000000	805340.850484
31007.000000	1664015.642653
31029.000000	133334584.000000
31050.000000	22810880.366232
31078.000000	39941707.148885
31095.000000	5965389.257642
31101.000000	7194734.030569
31126.000000	6982732.148821
31140.000000	3901370.085516
31150.000000	1506680.792842
31162.000000	3814702.529621
31170.000000	902675.115242
31177.000000	3088028.945095
31195.000000	4310707.154126
31214.000000	7922740.864295
31253.000000	3472032.689431
31274.000000	913341.903579
31288.000000	2436022.878926
31322.000000	5368050.382358
31391.000000	2565357.429221
31486.000000	1002676.037347
31524.000000	3385365.133537
31541.000000	698673.205537
31553.000000	1785350.061958
31591.000000	722673.439558
31618.000000	1132010.587642
31666.000000	816007.638821
31774.000000	830674.492653
31814.000000	1896017.851874
31943.000000	1406679.791263
31963.000000	1872017.617853
31972.000000	2969361.183137
32007.000000	869341.501032
32083.000000	76710054.860714
32103.000000	13193457.697157
32127.000000	14702805.147347
32133.000000	14649471.364610
32155.000000	4442708.361768
32173.000000	1060009.965053
32179.000000	3136029.413137
32192.000000	5028047.040569
32219.000000	3280030.817263
32232.000000	858674.712695
32242.000000	1921351.335095
32256.000000	1758683.170589
32269.000000	2737358.973916
32289.000000	1648015.380674
32339.000000	1306678.948632
32408.000000	720006.782210
32413.000000	668006.248674
32467.000000	852007.989853
32507.000000	1502680.727347
32541.000000	992009.328484
32579.000000	1230678.181074
32588.000000	1002676.037347
32598.000000	1830683.872653
32613.000000	2986694.694316
32640.000000	2825359.779011
32729.000000	1546681.129895
32775.000000	828007.755832
32859.000000	1208011.355200
32932.000000	1101343.630779
32984.000000	2462689.770295
33052.000000	2616024.554611
33088.000000	744007.016232
33100.000000	909341.838084
33149.000000	2198687.355010
33185.000000	840007.872842
33202.000000	685339.759853
33225.000000	724006.768232
33236.000000	1104010.367600
33260.000000	934675.400779
33278.000000	740006.950737
33291.000000	2802692.953137
33317.000000	2024018.994021
33350.000000	1998685.351853
33383.000000	1590681.532442
33395.000000	1896017.851874
33436.000000	3870703.128652
33465.000000	2224020.838232
33479.000000	826674.427158
33512.000000	1810683.704126
33522.000000	2358688.862168
33566.000000	2692025.322168
33586.000000	1318679.065642
33616.000000	1810683.704126
33682.000000	1345345.877537
33739.000000	682673.102505
33752.000000	2093353.038737
33837.000000	3608033.962568
33874.000000	821341.032989
33931.000000	1214678.078042

Sample 8
Function 1:MS ES+ 
Peak 1 Spectrum
Mass	Intensity
29063.000000	1020075.487017
29081.000000	1606758.257293
29165.000000	5705176.150066
29194.000000	3284587.513141
29247.000000	4718545.829067
29254.000000	3687321.953377
29281.000000	723250.240802
29329.000000	2801026.964310
29403.000000	1488306.814533
29445.000000	914166.043811
29480.000000	6116272.255585
29505.000000	3988327.949172
29516.000000	2734136.798397
29527.000000	8067236.452484
29544.000000	7906978.344547
29558.000000	6388013.918003
29568.000000	1938422.197346
29586.000000	2109828.361708
29602.000000	1500848.814087
29686.000000	3168922.959895
29700.000000	4272611.278896
29742.000000	990811.070578
29766.000000	1011714.237043
29790.000000	1404694.148673
29856.000000	2792665.631275
29912.000000	2290989.303863
29921.000000	2178111.972378
29937.000000	1682009.756242
30006.000000	2639375.743863
30031.000000	4172275.946964
30074.000000	3566083.621104
30107.000000	6560813.693246
30121.000000	2819143.075138
30132.000000	1683403.200999
30137.000000	4094237.392378
30169.000000	1290423.372431
30184.000000	6461871.806071
30228.000000	4244740.390276
30250.000000	5253667.488620
30278.000000	7311934.905729
30305.000000	3943734.394481
30342.000000	6335059.030276
30356.000000	3177284.292930
30453.000000	5105951.712484
30485.000000	2371814.914087
30517.000000	802682.323206
30533.000000	923920.821603
30547.000000	4531810.941761
30587.000000	1502242.258844
30694.000000	2529285.634139
30760.000000	2304924.748173
30809.000000	709314.796491
30848.000000	1047946.375637
30887.000000	1815790.088068
30915.000000	1290423.372431
31028.000000	100126260.729618
31048.000000	29721542.735978
31077.000000	29887376.616426
31101.000000	9940161.762549
31128.000000	2876278.297135
31138.000000	4166701.835690
31148.000000	2886033.407175
31155.000000	3291555.069172
31173.000000	5615989.705178
31202.000000	10797192.750486
31231.000000	6505071.916005
31252.000000	818011.378397
31276.000000	4542959.164310
31300.000000	3720767.285519
31327.000000	1520358.369671
31373.000000	3670599.619553
31587.000000	1970473.752484
31618.000000	1776770.810775
31662.000000	3164742.293377
31771.000000	1357313.538344
31798.000000	2421982.580053
31808.000000	1216565.484363
31847.000000	1027043.209172
31857.000000	1584461.479947
31895.000000	1854809.365361
31920.000000	1096720.513784
31945.000000	1289029.844612
31951.000000	840308.072681
31972.000000	944823.988068
31983.000000	2233853.915742
32023.000000	4455165.831932
32056.000000	3113181.182654
32082.000000	139354576.000000
32102.000000	27537857.316820
32125.000000	34173923.671880
32147.000000	10882198.861104
32160.000000	7904191.455033
32177.000000	3789051.062313
32189.000000	6944038.245650
32200.000000	2444279.191275
32217.000000	6085614.477451
32229.000000	1734964.477845
32248.000000	5720505.371380
32269.000000	1268126.678147
32280.000000	985236.876242
32294.000000	9138873.216347
32368.000000	1269520.205966
32401.000000	2573879.022707
32500.000000	1651351.645861
32540.000000	2812175.186859
32570.000000	7855417.566071
32590.000000	1801854.643758
32604.000000	3667812.397792
32639.000000	7054128.355374
32850.000000	831946.822707
32916.000000	2448459.857792
32982.000000	2663065.965966
32992.000000	3911682.839343
33031.000000	5567215.151721
33064.000000	1879893.198344
33075.000000	990811.070578
33084.000000	2137699.250329
33121.000000	2670033.688121
33164.000000	756695.323758
33178.000000	1606758.257293
33220.000000	7167006.019107
33236.000000	4646081.718003
33252.000000	5068326.046071
33284.000000	7136347.576478
33324.000000	7112657.686623
33389.000000	5197925.711380
33407.000000	1460435.925913
33446.000000	1322474.927569
33451.000000	834733.878344
33476.000000	5709357.148831
33500.000000	1428384.370775
33511.000000	7753688.789382
33572.000000	3805773.396137
33587.000000	798501.739750
33609.000000	1436745.703811
33618.000000	1298784.622405
33658.000000	1284849.178095
33680.000000	742759.879448
33691.000000	8814176.666202
33728.000000	8223313.561656
33758.000000	4274004.723653
33786.000000	4393849.943417
33813.000000	3830857.395243
33822.000000	1272307.261603
33831.000000	972694.959750
33846.000000	2146060.417240
33855.000000	1704306.533587
33884.000000	863998.377845
33917.000000	2833078.519448
33951.000000	5748376.260000

Sample 9
Function 1:MS ES+ 
Peak 1 Spectrum
Mass	Intensity
29077.000000	3690078.816788
29112.000000	4013498.252684
29133.000000	1013266.383751
29178.000000	2095345.566155
29194.000000	3447514.137326
29243.000000	1341846.805181
29300.000000	2692295.389637
29328.000000	2616601.413658
29356.000000	3110332.141699
29389.000000	880802.079596
29480.000000	2845403.533389
29507.000000	942733.393306
29512.000000	1420981.369824
29558.000000	1814933.796166
29575.000000	1226585.649420
29604.000000	1574089.616114
29684.000000	1054553.960404
29790.000000	3812221.457492
29835.000000	2253614.490363
29958.000000	1637741.326694
30014.000000	2176200.322591
30038.000000	1221424.663886
30081.000000	2497899.566694
30105.000000	6994806.781430
30134.000000	4722268.540725
30155.000000	3323651.509907
30183.000000	5453403.372850
30222.000000	3026036.591523
30254.000000	1673867.917813
30274.000000	863598.828663
30282.000000	1489794.065938
30350.000000	3567936.176083
30366.000000	1293677.948663
30394.000000	3330532.687233
30482.000000	4395408.721244
30533.000000	1188738.661430
30685.000000	2100506.346611
30712.000000	3091408.801513
30745.000000	2325867.877679
31027.000000	172031648.000000
31049.000000	35729251.424373
31075.000000	48468196.140021
31093.000000	3855229.123399
31100.000000	7631323.682155
31111.000000	5972938.618404
31117.000000	1857941.872228
31123.000000	6542363.527503
31144.000000	5059450.741430
31170.000000	5441361.209990
31205.000000	6513118.216249
31262.000000	2035134.341699
31289.000000	1190458.955762
31295.000000	1168094.924373
31348.000000	2368875.748663
31392.000000	1474311.211876
31401.000000	3008833.443130
31414.000000	1199060.632497
31423.000000	1888907.580352
31448.000000	2478976.021430
31488.000000	2072981.432228
31502.000000	3543851.850363
31529.000000	5919608.981430
31554.000000	1006385.103886
31565.000000	1458828.357813
31575.000000	1338406.216518
31581.000000	2690574.992767
31636.000000	2303503.743751
31700.000000	1785688.484912
31804.000000	1868263.638218
31814.000000	1049393.077409
31851.000000	1556886.365181
31898.000000	1627419.355627
31907.000000	2750786.012145
31959.000000	2396400.868124
31997.000000	1973202.925451
32018.000000	2322427.289016
32046.000000	1082079.079865
32084.000000	4211334.664290
32117.000000	1995567.059378
32161.000000	997783.529689
32243.000000	1476031.506207
32331.000000	111837778.039792
32348.000000	12133392.087503
32355.000000	7034374.473907
32374.000000	30160587.818611
32396.000000	7889371.318218
32420.000000	7693255.508560
32431.000000	2669931.255710
32437.000000	4190691.132311
32457.000000	2995071.088477
32496.000000	1823535.370363
32506.000000	1180137.087233
32517.000000	1402057.927098
32550.000000	2134912.848477
32573.000000	3122374.509637
32608.000000	990902.249824
32638.000000	1391736.058570
32853.000000	2028253.164373
32864.000000	3094849.390176
32926.000000	1728918.054197
32959.000000	1090680.654062
33154.000000	1345287.496383
33248.000000	4859894.138031
33277.000000	3475039.256788
33298.000000	1137129.216249
33315.000000	4252622.138404
33343.000000	4410891.267689
33367.000000	3036358.562591
33404.000000	2016211.001513
33433.000000	2568432.557140
33473.000000	4594965.324642
33503.000000	1701393.037275
33548.000000	2473815.035896
33562.000000	1422701.766694
33579.000000	1271313.917275
33589.000000	1152612.070311
33613.000000	3244516.945264
33644.000000	1875145.020622
33660.000000	1063155.534601
33687.000000	1376253.204508
33727.000000	1260991.946207
33770.000000	2926258.289824
33809.000000	3115493.127233
33839.000000	910047.390850
33845.000000	1746121.202591
33852.000000	2943461.438218
33896.000000	1758163.365451
33930.000000	3593741.103751
33960.000000	1001224.220891
33992.000000	2042015.724104

Sample 10
Function 1:MS ES+ 
Peak 1 Spectrum
Mass	Intensity
29074.000000	930405.275387
29100.000000	8377074.545819
29143.000000	16904933.518270
29178.000000	12883457.709908
29235.000000	5752063.928021
29295.000000	4586915.365636
29335.000000	7881886.396592
29368.000000	11171717.439318
29397.000000	1615786.776664
29416.000000	5594426.183748
29446.000000	1206271.327864
29478.000000	3161321.941022
29504.000000	13376932.529725
29548.000000	7042294.524771
29559.000000	11068910.321363
29568.000000	4187680.608204
29594.000000	11522975.296592
29602.000000	3132193.094194
29608.000000	4156838.636226
29641.000000	3000257.333670
29692.000000	13363224.260367
29712.000000	2554759.414011
29736.000000	1435874.115983
29792.000000	10589142.953866
29826.000000	6583088.744273
29960.000000	2138390.136920
29966.000000	1132592.852477
29983.000000	3245281.209908
30005.000000	2563326.673840
30059.000000	2386840.876239
30084.000000	2758660.320511
30125.000000	9785533.450773
30163.000000	7736242.775229
30170.000000	3452609.183748
30196.000000	3599966.134522
30201.000000	1115458.332818
30206.000000	2294314.347523
30224.000000	3836422.750931
30271.000000	1223405.847523
30300.000000	1884799.000852
30339.000000	4155124.898296
30409.000000	1004083.852903
30452.000000	1831681.908204
30490.000000	2846046.452477
30622.000000	2900876.874535
30700.000000	3459462.909908
30744.000000	947539.795046
30945.000000	4811377.859135
30992.000000	2446811.695046
30999.000000	2407402.258978
31027.000000	171345360.000000
31047.000000	43912389.305269
31072.000000	57489791.997482
31112.000000	7801354.195046
31132.000000	16610219.616724
31156.000000	6149584.947523
31205.000000	4223662.976933
31259.000000	3003684.196750
31287.000000	3157895.077942
31319.000000	2311448.867182
31348.000000	1727161.256579
31432.000000	2897450.011455
31486.000000	10486335.835911
31530.000000	1713453.600000
31543.000000	1876231.741022
31570.000000	1925921.766330
31578.000000	3377216.970432
31659.000000	1453008.635642
31785.000000	1536967.904528
31809.000000	3180169.790092
31856.000000	2534197.827012
31914.000000	4146557.842726
31945.000000	2986549.677090
31987.000000	3356655.587693
32036.000000	1372476.331966
32064.000000	4825085.311455
32106.000000	1226832.812733
32126.000000	1050347.015131
32179.000000	2102407.563932
32211.000000	1381043.591796
32273.000000	3067081.878637
32330.000000	91837685.320734
32351.000000	13419768.216094
32358.000000	14367308.828178
32376.000000	12537339.840865
32393.000000	12131251.357274
32422.000000	9011052.181730
32445.000000	2578747.659830
32458.000000	4759974.300157
32472.000000	1408458.904954
32502.000000	1345061.120937
32545.000000	7026872.926003
32600.000000	1423879.890944
32782.000000	2940286.310603
32826.000000	1141160.112307
32840.000000	2433104.038467
32918.000000	1410172.336494
33036.000000	880715.147949
33104.000000	2700402.831114
33135.000000	1333066.895898
33147.000000	1526687.111029
33194.000000	1377616.728716
33254.000000	2561613.140170
33287.000000	9449696.375229
33325.000000	4335037.558978
33342.000000	3473170.362228
33372.000000	1696319.080341
33401.000000	12535626.511455
33439.000000	8788303.834679
33473.000000	8620385.296907
33524.000000	6033069.968729
33582.000000	11135735.070590
33622.000000	1449581.772562
33635.000000	1291944.028290
33645.000000	4362452.872136
33668.000000	3625667.709751
33677.000000	1466716.292221
33754.000000	1728874.585989
33785.000000	1206271.327864
33826.000000	1130879.420937
33844.000000	28895682.059450
33868.000000	4938173.222910
33893.000000	12778937.262543
33901.000000	13544851.067497
33919.000000	5467630.411455
33951.000000	4852500.624613

Sample 11
Function 1:MS ES+ 
Peak 1 Spectrum
Mass	Intensity
29144.000000	1932198.988101
29277.000000	1746812.383114
29346.000000	2658079.131671
29441.000000	1362983.631557
29464.000000	9945602.540962
29515.000000	1772923.155013
29586.000000	1462204.627025
29593.000000	2514469.730595
29677.000000	1470037.920848
29751.000000	3266460.801696
29919.000000	1676313.205607
29965.000000	2266417.086291
30128.000000	1780756.293203
30171.000000	2370860.329519
30211.000000	1942643.327987
30256.000000	2206362.404304
30334.000000	1872144.150481
30373.000000	2036642.075696
30400.000000	2757300.127139
30483.000000	3728621.713317
30520.000000	3694677.647595
30550.000000	1650202.433709
30577.000000	1310761.932127
30607.000000	1352539.291671
30653.000000	1658035.571899
30688.000000	1681535.297734
30702.000000	1318595.225949
30711.000000	1663257.819658
30735.000000	1919143.602152
30766.000000	4830497.470253
30807.000000	2517080.776658
31029.000000	7540798.145721
31061.000000	2219417.790253
31138.000000	13324340.035341
31157.000000	2028808.937506
31166.000000	2391749.009291
31183.000000	2219417.790253
31190.000000	4159450.072177
31207.000000	2504025.390709
31230.000000	1553592.484304
31296.000000	6491144.243848
31325.000000	7700073.667545
31338.000000	4459723.949013
31354.000000	1519648.418582
31370.000000	2347360.603684
31377.000000	3491013.564532
31407.000000	5303102.566127
31430.000000	3887897.546405
31449.000000	10553983.588457
31475.000000	2629357.158076
31487.000000	3104573.766911
31535.000000	7339745.264354
31548.000000	1895643.876316
31615.000000	5065494.728607
31630.000000	1618869.414051
31637.000000	1443926.993317
31679.000000	2733800.556936
31808.000000	2135863.226797
31858.000000	2545802.750253
31907.000000	2731189.355240
31970.000000	7572131.321012
32003.000000	2464859.232861
32148.000000	1992253.825721
32275.000000	4381391.633317
32304.000000	261107968.000000
32323.000000	70817702.403647
32345.000000	63843509.813467
32366.000000	28601768.049819
32388.000000	7444188.351949
32394.000000	8587841.157164
32401.000000	5190826.495974
32412.000000	15987641.259138
32432.000000	1532703.804532
32454.000000	5611210.048051
32480.000000	6324034.805671
32505.000000	1315984.179886
32520.000000	3044518.929291
32570.000000	4950607.145493
32803.000000	6538143.384254
32833.000000	1652813.479772
32838.000000	2749466.833317
32860.000000	1618869.414051
32885.000000	1483093.306797
32984.000000	2655467.929975
33061.000000	1477871.059038
33144.000000	1723312.657278
33174.000000	5470212.004304
33216.000000	7647852.123748
33256.000000	9807215.387645
33275.000000	2483136.710937
33285.000000	5015884.075240
33305.000000	5767875.301974
33312.000000	3765176.980734
33338.000000	6961138.138026
33375.000000	6488532.730887
33414.000000	5446712.122836
33445.000000	2070586.141418
33471.000000	2172418.338582
33505.000000	1660646.617962
33534.000000	2052308.663342
33590.000000	2551024.842380
33736.000000	2198529.110481
33781.000000	1496148.692747
33802.000000	3394403.459494
33842.000000	3496235.656658
33891.000000	2655467.929975
33907.000000	2020975.643684

Sample 12
Function 1:MS ES+ 
Peak 1 Spectrum
Mass	Intensity
29067.000000	1317939.188013
29084.000000	1378666.152156
29103.000000	2095900.789168
29141.000000	1920284.987164
29211.000000	2699887.934295
29270.000000	3436818.038235
29298.000000	5536001.128047
29306.000000	6642216.663463
29347.000000	6515839.088557
29379.000000	1861199.271171
29406.000000	1999066.072258
29437.000000	2209148.378879
29466.000000	6021816.841188
29511.000000	1426263.033277
29534.000000	4026033.656537
29554.000000	6167889.785194
29570.000000	4418296.757758
29603.000000	8734835.151987
29673.000000	1349123.391987
29697.000000	1913719.994567
29750.000000	1647834.272597
29902.000000	2369992.849711
29985.000000	1152171.070560
30122.000000	1375383.655857
30133.000000	2762256.146587
30167.000000	914186.958438
30216.000000	4971404.721121
30230.000000	1501761.426418
30252.000000	4318179.544550
30283.000000	1816885.082003
30313.000000	3507392.589101
30357.000000	1060260.000272
30383.000000	2964132.310289
30391.000000	3609150.952631
30456.000000	2383123.030560
30484.000000	1413132.852428
30504.000000	3727322.384617
30513.000000	1390155.084856
30556.000000	2315830.975993
30572.000000	1107856.783565
30610.000000	2841037.036027
30682.000000	920752.048862
30692.000000	2683475.257148
30774.000000	2420872.227131
30804.000000	1378666.152156
30908.000000	1511609.013141
30997.000000	1956393.033413
31030.000000	1588748.654431
31139.000000	102088590.835893
31157.000000	31038042.202066
31190.000000	23660538.541531
31206.000000	3827439.989134
31215.000000	2104107.127742
31222.000000	3120052.938846
31238.000000	5194617.208591
31252.000000	2960849.813990
31262.000000	2348656.330289
31288.000000	3788049.642242
31322.000000	7369298.691543
31355.000000	6487937.576537
31388.000000	5549131.504550
31417.000000	1253929.727572
31435.000000	4181954.285094
31481.000000	12358758.022752
31613.000000	6000480.321765
31640.000000	2140215.173990
31661.000000	845253.655721
31891.000000	3305516.229745
31979.000000	4360852.583396
32019.000000	2461903.920000
32056.000000	1966240.522309
32090.000000	2120520.000544
32114.000000	1445958.206723
32196.000000	1358970.978710
32274.000000	1150529.724584
32281.000000	1063542.496570
32304.000000	164126928.000000
32325.000000	39270650.137691
32349.000000	46685904.168724
32365.000000	13279509.093342
32402.000000	21195350.755650
32438.000000	2283005.621698
32443.000000	1354047.136435
32477.000000	5857690.069711
32501.000000	2832830.697453
32513.000000	2401177.053685
32528.000000	1912078.648591
32575.000000	2429078.565705
32650.000000	1381948.746282
32722.000000	2996957.664584
32826.000000	2036815.268829
32857.000000	1317939.188013
32924.000000	2214072.221154
32965.000000	3454871.865705
33020.000000	971631.426282
33029.000000	2040097.765128
33159.000000	2407742.046282
33187.000000	3062608.568829
33223.000000	4019468.272631
33248.000000	5476915.412054
33291.000000	8396733.924483
33310.000000	1383589.994431
33319.000000	984761.607131
33342.000000	8168597.594739
33356.000000	5238931.397758
33369.000000	3287462.402275
33386.000000	3745376.603396
33418.000000	3282538.560000
33472.000000	1349123.391987
33503.000000	1314656.691715
33511.000000	1836580.255450
33527.000000	1245723.388998
33552.000000	2304342.141121
33559.000000	1531304.284414
33588.000000	1226028.117725
33597.000000	3220170.347708
33612.000000	1820167.578302
33625.000000	1207974.192428
33654.000000	4163900.066315
33693.000000	1111139.279864
33742.000000	4098249.357725
33778.000000	1910437.498269
33793.000000	6391102.663973
33821.000000	1098009.196842
33849.000000	2483240.439423
33882.000000	884644.100441
33899.000000	2714659.461121
33924.000000	2146780.166587
33986.000000	4524979.354872

Sample 13
Function 1:MS ES+ 
Peak 1 Spectrum
Mass	Intensity
29113.000000	3717175.464067
29147.000000	1558150.409651
29162.000000	3528665.737167
29183.000000	2197316.120123
29223.000000	1840915.000000
29243.000000	5781946.006159
29258.000000	1599386.901438
29306.000000	1752551.164270
29315.000000	1805569.360370
29325.000000	1620005.235113
29358.000000	2094224.978439
29479.000000	3122191.671459
29508.000000	2500698.868584
29514.000000	2073606.644764
29531.000000	2709826.929158
29553.000000	1820296.666325
29600.000000	3549284.246406
29771.000000	2450626.098562
29828.000000	2992591.519506
30058.000000	2014697.420944
30091.000000	4085358.464067
30132.000000	6459402.782339
30191.000000	3543393.043122
30232.000000	5540417.907597
30322.000000	1620005.235113
30345.000000	2297461.835730
30371.000000	4044122.147843
30402.000000	2969027.759753
30443.000000	1620005.235113
30472.000000	3914521.644764
30488.000000	3861503.273101
30506.000000	4650887.644764
30762.000000	1531641.223820
30936.000000	1846805.852157
30988.000000	1631787.114989
31028.000000	32918504.607811
31051.000000	15778850.277210
31071.000000	3811430.503079
31079.000000	9304720.540043
31107.000000	8332717.644764
31119.000000	2076552.070842
31127.000000	1740769.284394
31140.000000	8506500.065708
31147.000000	6827585.782339
31174.000000	5204634.770021
31190.000000	9964504.408627
31218.000000	11846655.724850
31247.000000	8176608.131416
31285.000000	2774627.005134
31321.000000	1534586.825461
31405.000000	4745142.332650
31443.000000	2842372.682752
31742.000000	5720091.180697
31810.000000	2117788.562629
31857.000000	2521317.202259
32055.000000	3852666.819303
32080.000000	294546400.000000
32102.000000	87120931.585236
32127.000000	67772183.468155
32149.000000	30011333.078026
32177.000000	14865756.605751
32186.000000	6745112.447639
32203.000000	5257653.141685
32212.000000	1620005.235113
32229.000000	4279759.043122
32246.000000	2742226.967146
32256.000000	3970485.618069
32275.000000	4212013.365504
32282.000000	1867424.185832
32300.000000	4111867.825461
32401.000000	1705423.644764
32573.000000	6789294.716631
32599.000000	4715687.720740
32622.000000	4801106.305955
32871.000000	1578768.743326
32930.000000	2226770.732033
32971.000000	4480050.825461
32994.000000	1985242.809034
33024.000000	7887952.513348
33033.000000	1655350.699179
33052.000000	3905685.190966
33081.000000	6868822.098562
33115.000000	2100115.830595
33212.000000	3310701.398358
33244.000000	3929248.950719
33278.000000	4265031.737167
33318.000000	2586117.453798
33341.000000	1796733.082135
33357.000000	1867424.185832
33379.000000	2927791.267967
33431.000000	2164916.082135
33524.000000	4038231.295687
33545.000000	2503644.470225
33581.000000	3540447.792607
33590.000000	3463865.661191
33667.000000	3761357.381931
33836.000000	2220879.879877
33886.000000	3899794.338809
33923.000000	3449138.355236
33930.000000	1652405.273101

Sample 14
Function 1:MS ES+ 
Peak 1 Spectrum
Mass	Intensity
29080.000000	2640147.397587
29111.000000	1748395.402413
29198.000000	2214166.080485
29477.000000	2490351.778793
29488.000000	5277954.408655
29511.000000	5895861.092039
29560.000000	3536580.444813
29603.000000	2230550.041685
29642.000000	1252197.606984
29683.000000	1252197.606984
29781.000000	1645411.001685
29825.000000	3417212.082885
29884.000000	2689299.141679
29926.000000	3421893.134938
29956.000000	3019317.357115
30000.000000	2036283.870361
30084.000000	1280284.198315
30149.000000	1626686.514459
30175.000000	2949100.739279
30215.000000	3733187.142164
30256.000000	1416036.521443
30277.000000	1439442.060721
30314.000000	1853720.468675
30345.000000	2349918.264105
30372.000000	2789943.016380
30395.000000	2108841.153731
30458.000000	2410772.777836
30485.000000	4877719.296367
30519.000000	1930958.804098
30534.000000	1895850.495180
30557.000000	2186079.489154
30587.000000	1446463.638800
30613.000000	4140443.972039
30662.000000	2410772.777836
30693.000000	1614983.744820
30704.000000	1867763.764341
30724.000000	2752494.041928
30760.000000	1542426.461449
30811.000000	2441200.034702
30923.000000	1629027.040485
31027.000000	37327189.532538
31045.000000	2745472.324341
31055.000000	5842028.295895
31076.000000	6272690.665049
31082.000000	4734945.116144
31124.000000	1397312.034216
31188.000000	2832073.042885
31220.000000	1912234.316872
31294.000000	4589830.549403
31321.000000	6595687.441915
31349.000000	7009965.431345
31379.000000	5221780.667961
31390.000000	3529558.727226
31426.000000	4566425.010125
31435.000000	1654773.245298
31457.000000	3459342.109390
31471.000000	4870697.578780
31494.000000	9308391.843856
31543.000000	6183749.280971
31583.000000	2195441.732767
31635.000000	1266240.902649
31646.000000	2462265.187462
31651.000000	1547107.653010
31693.000000	1511999.344092
31810.000000	3534239.779279
31859.000000	2600357.757600
31892.000000	3815106.529639
32004.000000	4463440.469889
32080.000000	1221770.350118
32124.000000	1930958.804098
32302.000000	3770635.837600
32329.000000	234055616.000000
32349.000000	71468881.988459
32373.000000	59330760.278397
32386.000000	10338236.130151
32397.000000	24561797.360891
32425.000000	14722098.157115
32434.000000	8103005.175922
32450.000000	4004691.509403
32464.000000	4777074.863633
32475.000000	1661794.823377
32503.000000	9100082.376866
32525.000000	1184321.375666
32531.000000	4428332.160971
32565.000000	2534822.191817
32595.000000	5263910.973482
32632.000000	3840852.734452
32699.000000	2719726.119528
32824.000000	2895267.943134
32833.000000	5102412.585049
32876.000000	1214748.632531
33151.000000	3920431.456394
33178.000000	3461682.495908
33213.000000	4587490.162885
33254.000000	6401420.852066
33272.000000	1682859.836630
33292.000000	2731429.168183
33305.000000	6836764.552289
33339.000000	2499713.882898
33350.000000	4243428.233259
33369.000000	1409014.803856
33385.000000	3922772.121928
33408.000000	4381521.082413
33435.000000	2441200.034702
33464.000000	3524877.675174
33582.000000	1336457.520485
33614.000000	2878884.121443
33648.000000	4049162.201443
33734.000000	1172618.606026
33833.000000	1586897.013980
33856.000000	2892927.277600
33933.000000	1572853.718315
33973.000000	1289646.441928
