# Supplementary material for: A simple method for developing lysine targeted covalent protein reagents
Source: Nat Commun. 2023 Dec 1;14:7933. doi: 10.1038/s41467-023-42632-5 (PMC10692228; doi:10.1038/s41467-023-42632-5)
Supplement: Supplementary file 4 — Source data [file 41467_2023_42632_MOESM4_ESM.zip › Source Data/Figure 3/Panel B/23-05-28_1433.txt]

Plate 1

-	-	-	-	-	-	-	-	-	-	-	-	-	-	*	*	*	*	*	*	*	*	*	*
*	*	*	*	*	*	*	*	*	*	*	*	*	*	*	*	*	-	-	-	-	-	-	-
-	-	-	-	-	-	-	-	-	-	-	-	-	-	-	-	-	-	-	-	-	-	-	-
-	-	-	-	-	-	-	-	-	-	-	-	-	-	-	-	-	-	-	-	-	-	-	-
-	-	-	-	-	-	-	-	-	-	-	-	-	-	-	-	-	-	-	-	-	-	-	-
-	-	-	-	-	-	-	-	-	-	-	-	-	-	-	-	-	-	-	-	-	-	-	-
-	-	-	-	-	-	-	-	-	-	-	-	-	-	-	-	-	-	-	-	-	-	-	-
-	-	-	-	-	-	-	-	-	-	-	-	-	-	-	-	-	-	-	-	-	-	-	-
-	-	-	-	-	-	-	-	-	-	-	-	-	-	-	-	-	-	-	-	-	-	-	-
-	-	-	-	-	-	-	-	-	-	-	-	-	-	-	-	-	-	-	-	-	-	-	-
-	-	-	-	-	-	-	-	-	-	-	-	-	-	-	-	-	-	-	-	-	-	-	-
-	-	-	-	-	-	-	-	-	-	-	-	-	-	-	-	-	-	-	-	-	-	-	-
-	-	-	-	-	-	-	-	-	-	-	-	-	-	-	-	-	-	-	-	-	-	-	-
-	-	-	-	-	-	-	-	-	-	-	-	-	-	-	-	-	-	-	-	-	-	-	-
-	-	-	-	-	-	-	-	-	-	-	-	-	-	-	-	-	-	-	-	-	-	-	-
-	-	-	-	-	-	-	-	-	-	-	-	-	-	-	-	-	-	-	-	-	-	-	-


Sample	Vial	ID	File	Date	Time	Description		
1 	1:A,15		23-05-28_1433s_132C5uM25C5min	28-May-2023	06:05:59			
2 	1:A,16		23-05-28_1433s_4IEA0105uM25C5min	28-May-2023	06:13:54			
3 	1:A,17		23-05-28_1433s_132C5uM25C35min	28-May-2023	06:36:03			
4 	1:A,18		23-05-28_1433s_4IEA0105uM25C35min	28-May-2023	06:43:59			
5 	1:A,19		23-05-28_1433s_128C5uM37C35min	28-May-2023	06:52:01			
6 	1:A,20		23-05-28_1433s_4IEA75eth5uM37C35min	28-May-2023	07:00:04			
7 	1:A,21		23-05-28_1433s_132C5uM25C70min	28-May-2023	07:10:52			
8 	1:A,22		23-05-28_1433s_4IEA0105uM25C70min	28-May-2023	07:18:44			
9 	1:A,23		23-05-28_1433s_128C5uM37C70min	28-May-2023	07:26:51			
10 	1:A,24		23-05-28_1433s_4IEA75eth5uM37C70min	28-May-2023	07:34:55			
11 	1:B,1		23-05-28_1433s_132C5uM25C105min	28-May-2023	07:45:48			
12 	1:B,2		23-05-28_1433s_4IEA0105uM25C105min	28-May-2023	07:53:48			
13 	1:B,3		23-05-28_1433s_128C5uM37C105min	28-May-2023	09:26:14			
14 	1:B,4		23-05-28_1433s_4IEA75eth5uM37C105min	28-May-2023	09:12:18			
15 	1:B,5		23-05-28_1433s_128C5uM37C105min_again	28-May-2023	09:33:02			
16 	1:B,6		23-05-28_1433s_132C5uM25C240min	28-May-2023	10:01:06			
17 	1:B,7		23-05-28_1433s_4IEA0105uM25C240min	28-May-2023	10:09:07			
18 	1:B,8		23-05-28_1433s_128C5uM37C240min	28-May-2023	10:16:44			
19 	1:B,9		23-05-28_1433s_4IEA75eth5uM37C240min	28-May-2023	10:24:54			
20 	1:B,10		23-05-28_1433s_132C5uM25C480min	28-May-2023	14:03:49			
21 	1:B,11		23-05-28_1433s_4IEA0105uM25C480min	28-May-2023	14:10:44			
22 	1:B,12		23-05-28_1433s_128C5uM37C480min	28-May-2023	14:17:33			
23 	1:B,13		23-05-28_1433s_4IEA75eth5uM37C480min	28-May-2023	14:24:54			
24 	1:B,14		23-05-28_1433s_132C5uM25CIAalk2	29-May-2023	09:27:48			
25 	1:B,15		23-05-28_1433s_4IEA0105uM25CIAalk2	29-May-2023	09:34:36			
26 	1:B,16		23-05-28_1433s_128C5uM37CIAalk2	29-May-2023	09:41:22			
27 	1:B,17		23-05-28_1433s_4IEA75eth5uM37CIAalk2	29-May-2023	09:48:07			


Sample	Vial	ID	File	Date	Time	Description		
1 	1:A,15		23-05-28_1433s_132C5uM25C5min	28-May-2023	06:05:59			

Peak Number	Vial	Compounds	Mass(%Purity)	Function	Trace	Time	BPI	Area Abs.	Area %Total	Area %BP	Width	Height	State
1	1:A,15	0		1:MS ES+ 	MS ES+ :TIC	4.50	1.519e+008	2e+009	100.00	100.000	0.228	21344311296.000	Diversity fail

Sample	Vial	ID	File	Date	Time	Description		
2 	1:A,16		23-05-28_1433s_4IEA0105uM25C5min	28-May-2023	06:13:54			

Peak Number	Vial	Compounds	Mass(%Purity)	Function	Trace	Time	BPI	Area Abs.	Area %Total	Area %BP	Width	Height	State
1	1:A,16	0		1:MS ES+ 	MS ES+ :TIC	4.48	1.228e+008	2e+009	100.00	100.000	0.244	23314255872.000	Diversity fail

Sample	Vial	ID	File	Date	Time	Description		
3 	1:A,17		23-05-28_1433s_132C5uM25C35min	28-May-2023	06:36:03			

Peak Number	Vial	Compounds	Mass(%Purity)	Function	Trace	Time	BPI	Area Abs.	Area %Total	Area %BP	Width	Height	State
1	1:A,17	0		1:MS ES+ 	MS ES+ :TIC	4.50	1.011e+008	2e+009	100.00	100.000	0.236	25388425216.000	Diversity fail

Sample	Vial	ID	File	Date	Time	Description		
4 	1:A,18		23-05-28_1433s_4IEA0105uM25C35min	28-May-2023	06:43:59			

Peak Number	Vial	Compounds	Mass(%Purity)	Function	Trace	Time	BPI	Area Abs.	Area %Total	Area %BP	Width	Height	State
1	1:A,18	0		1:MS ES+ 	MS ES+ :TIC	4.49	1.838e+008	2e+009	100.00	100.000	0.245	25244870656.000	Diversity fail

Sample	Vial	ID	File	Date	Time	Description		
5 	1:A,19		23-05-28_1433s_128C5uM37C35min	28-May-2023	06:52:01			

Peak Number	Vial	Compounds	Mass(%Purity)	Function	Trace	Time	BPI	Area Abs.	Area %Total	Area %BP	Width	Height	State
1	1:A,19	0		1:MS ES+ 	MS ES+ :TIC	4.48	1.289e+008	2e+009	100.00	100.000	0.253	25616990208.000	Diversity fail

Sample	Vial	ID	File	Date	Time	Description		
6 	1:A,20		23-05-28_1433s_4IEA75eth5uM37C35min	28-May-2023	07:00:04			

Peak Number	Vial	Compounds	Mass(%Purity)	Function	Trace	Time	BPI	Area Abs.	Area %Total	Area %BP	Width	Height	State
1	1:A,20	0		1:MS ES+ 	MS ES+ :TIC	4.49	1.577e+008	2e+009	100.00	100.000	0.236	26350882816.000	Diversity fail

Sample	Vial	ID	File	Date	Time	Description		
7 	1:A,21		23-05-28_1433s_132C5uM25C70min	28-May-2023	07:10:52			

Peak Number	Vial	Compounds	Mass(%Purity)	Function	Trace	Time	BPI	Area Abs.	Area %Total	Area %BP	Width	Height	State
1	1:A,21	0		1:MS ES+ 	MS ES+ :TIC	4.49	1.104e+008	2e+009	100.00	100.000	0.236	26468749312.000	Diversity fail

Sample	Vial	ID	File	Date	Time	Description		
8 	1:A,22		23-05-28_1433s_4IEA0105uM25C70min	28-May-2023	07:18:44			

Peak Number	Vial	Compounds	Mass(%Purity)	Function	Trace	Time	BPI	Area Abs.	Area %Total	Area %BP	Width	Height	State
1	1:A,22	0		1:MS ES+ 	MS ES+ :TIC	4.49	1.695e+008	2e+009	100.00	100.000	0.236	26345009152.000	Diversity fail

Sample	Vial	ID	File	Date	Time	Description		
9 	1:A,23		23-05-28_1433s_128C5uM37C70min	28-May-2023	07:26:51			

Peak Number	Vial	Compounds	Mass(%Purity)	Function	Trace	Time	BPI	Area Abs.	Area %Total	Area %BP	Width	Height	State
1	1:A,23	0		1:MS ES+ 	MS ES+ :TIC	4.48	1.969e+008	2e+009	100.00	100.000	0.253	27489429504.000	Diversity fail

Sample	Vial	ID	File	Date	Time	Description		
10 	1:A,24		23-05-28_1433s_4IEA75eth5uM37C70min	28-May-2023	07:34:55			

Peak Number	Vial	Compounds	Mass(%Purity)	Function	Trace	Time	BPI	Area Abs.	Area %Total	Area %BP	Width	Height	State
1	1:A,24	0		1:MS ES+ 	MS ES+ :TIC	4.49	1.615e+008	2e+009	100.00	100.000	0.244	25617213440.000	Diversity fail

Sample	Vial	ID	File	Date	Time	Description		
11 	1:B,1		23-05-28_1433s_132C5uM25C105min	28-May-2023	07:45:48			

Peak Number	Vial	Compounds	Mass(%Purity)	Function	Trace	Time	BPI	Area Abs.	Area %Total	Area %BP	Width	Height	State
1	1:B,1	0		1:MS ES+ 	MS ES+ :TIC	4.49	1.352e+008	2e+009	100.00	100.000	0.236	26407970816.000	Diversity fail

Sample	Vial	ID	File	Date	Time	Description		
12 	1:B,2		23-05-28_1433s_4IEA0105uM25C105min	28-May-2023	07:53:48			

Peak Number	Vial	Compounds	Mass(%Purity)	Function	Trace	Time	BPI	Area Abs.	Area %Total	Area %BP	Width	Height	State
1	1:B,2	0		1:MS ES+ 	MS ES+ :TIC	4.49	1.463e+008	2e+009	100.00	100.000	0.236	25882605568.000	Diversity fail

Sample	Vial	ID	File	Date	Time	Description		
13 	1:B,3		23-05-28_1433s_128C5uM37C105min	28-May-2023	09:26:14			

Peak Number	Vial	Compounds	Mass(%Purity)	Function	Trace	Time	BPI	Area Abs.	Area %Total	Area %BP	Width	Height	State
1	1:B,3	0		1:MS ES+ 	MS ES+ :TIC	4.50	1.117e+006	3e+007	100.00	100.000	0.261	373747360.000	Diversity fail

Sample	Vial	ID	File	Date	Time	Description		
14 	1:B,4		23-05-28_1433s_4IEA75eth5uM37C105min	28-May-2023	09:12:18			

Peak Number	Vial	Compounds	Mass(%Purity)	Function	Trace	Time	BPI	Area Abs.	Area %Total	Area %BP	Width	Height	State
1	1:B,4	0		1:MS ES+ 	MS ES+ :TIC	4.48	1.842e+008	2e+009	100.00	100.000	0.244	26329753600.000	Diversity fail

Sample	Vial	ID	File	Date	Time	Description		
15 	1:B,5		23-05-28_1433s_128C5uM37C105min_again	28-May-2023	09:33:02			

Peak Number	Vial	Compounds	Mass(%Purity)	Function	Trace	Time	BPI	Area Abs.	Area %Total	Area %BP	Width	Height	State
1	1:B,5	0		1:MS ES+ 	MS ES+ :TIC	4.48	1.473e+008	2e+009	100.00	100.000	0.253	21208158208.000	Diversity fail

Sample	Vial	ID	File	Date	Time	Description		
16 	1:B,6		23-05-28_1433s_132C5uM25C240min	28-May-2023	10:01:06			

Peak Number	Vial	Compounds	Mass(%Purity)	Function	Trace	Time	BPI	Area Abs.	Area %Total	Area %BP	Width	Height	State
1	1:B,6	0		1:MS ES+ 	MS ES+ :TIC	4.51	2.218e+008	2e+009	100.00	100.000	0.219	27067799552.000	Diversity fail

Sample	Vial	ID	File	Date	Time	Description		
17 	1:B,7		23-05-28_1433s_4IEA0105uM25C240min	28-May-2023	10:09:07			

Peak Number	Vial	Compounds	Mass(%Purity)	Function	Trace	Time	BPI	Area Abs.	Area %Total	Area %BP	Width	Height	State
1	1:B,7	0		1:MS ES+ 	MS ES+ :TIC	4.49	1.525e+008	2e+009	100.00	100.000	0.253	29113042944.000	Diversity fail

Sample	Vial	ID	File	Date	Time	Description		
18 	1:B,8		23-05-28_1433s_128C5uM37C240min	28-May-2023	10:16:44			

Peak Number	Vial	Compounds	Mass(%Purity)	Function	Trace	Time	BPI	Area Abs.	Area %Total	Area %BP	Width	Height	State
1	1:B,8	0		1:MS ES+ 	MS ES+ :TIC	4.48	2.917e+008	3e+009	100.00	100.000	0.253	31059582976.000	Diversity fail

Sample	Vial	ID	File	Date	Time	Description		
19 	1:B,9		23-05-28_1433s_4IEA75eth5uM37C240min	28-May-2023	10:24:54			

Peak Number	Vial	Compounds	Mass(%Purity)	Function	Trace	Time	BPI	Area Abs.	Area %Total	Area %BP	Width	Height	State
1	1:B,9	0		1:MS ES+ 	MS ES+ :TIC	4.49	2.693e+008	2e+009	100.00	100.000	0.245	29810913280.000	Diversity fail

Sample	Vial	ID	File	Date	Time	Description		
20 	1:B,10		23-05-28_1433s_132C5uM25C480min	28-May-2023	14:03:49			

Peak Number	Vial	Compounds	Mass(%Purity)	Function	Trace	Time	BPI	Area Abs.	Area %Total	Area %BP	Width	Height	State
1	1:B,10	0		1:MS ES+ 	MS ES+ :TIC	4.51	2.636e+008	2e+009	100.00	100.000	0.219	28309379072.000	Diversity fail

Sample	Vial	ID	File	Date	Time	Description		
21 	1:B,11		23-05-28_1433s_4IEA0105uM25C480min	28-May-2023	14:10:44			

Peak Number	Vial	Compounds	Mass(%Purity)	Function	Trace	Time	BPI	Area Abs.	Area %Total	Area %BP	Width	Height	State
1	1:B,11	0		1:MS ES+ 	MS ES+ :TIC	4.48	2.109e+008	2e+009	100.00	100.000	0.261	29541302272.000	Diversity fail

Sample	Vial	ID	File	Date	Time	Description		
22 	1:B,12		23-05-28_1433s_128C5uM37C480min	28-May-2023	14:17:33			

Peak Number	Vial	Compounds	Mass(%Purity)	Function	Trace	Time	BPI	Area Abs.	Area %Total	Area %BP	Width	Height	State
1	1:B,12	0		1:MS ES+ 	MS ES+ :TIC	4.48	3.422e+008	3e+009	100.00	100.000	0.270	35321569280.000	Diversity fail

Sample	Vial	ID	File	Date	Time	Description		
23 	1:B,13		23-05-28_1433s_4IEA75eth5uM37C480min	28-May-2023	14:24:54			

Peak Number	Vial	Compounds	Mass(%Purity)	Function	Trace	Time	BPI	Area Abs.	Area %Total	Area %BP	Width	Height	State
1	1:B,13	0		1:MS ES+ 	MS ES+ :TIC	4.48	3.473e+008	3e+009	100.00	100.000	0.253	34193014784.000	Diversity fail

Sample	Vial	ID	File	Date	Time	Description		
24 	1:B,14		23-05-28_1433s_132C5uM25CIAalk2	29-May-2023	09:27:48			

Peak Number	Vial	Compounds	Mass(%Purity)	Function	Trace	Time	BPI	Area Abs.	Area %Total	Area %BP	Width	Height	State
1	1:B,14	0		1:MS ES+ 	MS ES+ :TIC	4.51	1.239e+008	1e+009	100.00	100.000	0.228	16995142656.000	Diversity fail

Sample	Vial	ID	File	Date	Time	Description		
25 	1:B,15		23-05-28_1433s_4IEA0105uM25CIAalk2	29-May-2023	09:34:36			

Peak Number	Vial	Compounds	Mass(%Purity)	Function	Trace	Time	BPI	Area Abs.	Area %Total	Area %BP	Width	Height	State
1	1:B,15	0		1:MS ES+ 	MS ES+ :TIC	4.49	7.348e+007	1e+009	100.00	100.000	0.245	15804357632.000	Diversity fail

Sample	Vial	ID	File	Date	Time	Description		
26 	1:B,16		23-05-28_1433s_128C5uM37CIAalk2	29-May-2023	09:41:22			

Peak Number	Vial	Compounds	Mass(%Purity)	Function	Trace	Time	BPI	Area Abs.	Area %Total	Area %BP	Width	Height	State
1	1:B,16	0		1:MS ES+ 	MS ES+ :TIC	4.49	7.474e+007	1e+009	100.00	100.000	0.219	14449671168.000	Diversity fail

Sample	Vial	ID	File	Date	Time	Description		
27 	1:B,17		23-05-28_1433s_4IEA75eth5uM37CIAalk2	29-May-2023	09:48:07			

Peak Number	Vial	Compounds	Mass(%Purity)	Function	Trace	Time	BPI	Area Abs.	Area %Total	Area %BP	Width	Height	State
1	1:B,17	0		1:MS ES+ 	MS ES+ :TIC	4.49	9.955e+007	1e+009	100.00	100.000	0.236	16155393024.000	Diversity fail


Sample 1
Function 1:MS ES+ 
Peak 1 Spectrum
Mass	Intensity
29080.000000	3285374.286716
29111.000000	2093040.042748
29121.000000	2293534.395115
29155.000000	3264109.459849
29197.000000	6424934.169771
29239.000000	1913810.155115
29255.000000	1891026.722443
29266.000000	1758882.668092
29307.000000	2592757.136794
29342.000000	5138428.259238
29372.000000	5938887.243968
29408.000000	814128.790839
29441.000000	1995830.621374
29480.000000	1455103.294198
29552.000000	1693570.124885
29685.000000	1341186.040305
29824.000000	868809.101679
29876.000000	2211513.928855
29887.000000	815647.668244
29960.000000	1581171.748397
30003.000000	3100068.527330
30029.000000	3090955.443968
30059.000000	4129880.987785
30088.000000	5999643.064427
30101.000000	899187.011908
30110.000000	3406885.927633
30129.000000	10377103.694660
30159.000000	2600351.614351
30169.000000	1863686.567023
30187.000000	3990142.455876
30213.000000	3894451.640307
30244.000000	4994133.366716
30260.000000	3403847.991757
30281.000000	5129315.175876
30306.000000	2048991.964275
30344.000000	2453018.604885
30384.000000	2243410.807023
30390.000000	3075766.488853
30473.000000	1105756.964428
30486.000000	1260684.451451
30540.000000	841468.946259
30653.000000	1681418.924580
30695.000000	5161211.872977
30734.000000	1379158.428092
30781.000000	1161956.152672
30906.000000	780713.035267
31000.000000	1127021.519695
31028.000000	151889696.000000
31047.000000	20389672.466569
31058.000000	5584984.191450
31074.000000	49683118.171008
31103.000000	10317867.385340
31139.000000	43754863.521541
31158.000000	4901480.487023
31175.000000	6626947.309009
31180.000000	4249873.841830
31190.000000	3493462.935573
31200.000000	2712749.990839
31210.000000	8672901.699541
31239.000000	3703070.733436
31256.000000	836912.223511
31303.000000	1321440.362443
31330.000000	2399857.261984
31388.000000	1790779.546259
31433.000000	864252.378931
31486.000000	1120945.919542
31527.000000	3608899.066871
31585.000000	1564463.825344
31811.000000	1234863.263969
31934.000000	1766477.145649
31962.000000	1807487.469312
31970.000000	2680853.112672
32001.000000	2996783.777404
32031.000000	1906215.677557
32057.000000	1705721.325190
32065.000000	2056586.441833
32089.000000	839949.978321
32134.000000	3545105.672670
32167.000000	2579086.968550
32199.000000	2320874.550534
32210.000000	1209041.985954
32235.000000	2679334.325801
32275.000000	1113351.441985
32307.000000	8884028.284275
32329.000000	4805790.033587
32356.000000	5824969.899541
32388.000000	2074813.332823
32402.000000	1076897.931603
32422.000000	2270750.962443
32461.000000	1058671.221679
32475.000000	1318402.517100
32505.000000	2193287.218931
32536.000000	1578133.993587
32549.000000	5550049.558473
32585.000000	3605861.493129
32613.000000	1585728.471145
32756.000000	853620.056031
32847.000000	1363969.472977
32935.000000	809572.068092
32964.000000	805015.345344
32988.000000	1760401.636030
33023.000000	3431188.328243
33061.000000	1629776.368550
33084.000000	3314233.047940
33123.000000	1433838.738931
33160.000000	1976084.943511
33287.000000	2374035.893436
33323.000000	2156833.618016
33359.000000	1482443.449618
33370.000000	2252524.252518
33403.000000	2474283.069619
33432.000000	1711796.834810
33468.000000	1291062.452213
33511.000000	1202966.385802
33519.000000	1341186.040305
33544.000000	1458141.049008
33589.000000	4787563.142596
33663.000000	2105191.243053
33680.000000	1699645.634505
33736.000000	1055633.376336
33826.000000	2164428.095573
33881.000000	2995264.809466
33908.000000	943234.999847
33936.000000	1073860.176794
33973.000000	1078416.809008

Sample 2
Function 1:MS ES+ 
Peak 1 Spectrum
Mass	Intensity
29080.000000	1343933.904941
29110.000000	657225.490218
29153.000000	2993754.140119
29195.000000	798498.190711
29206.000000	1084729.140316
29248.000000	1636307.142688
29272.000000	2864765.942688
29299.000000	1832860.509684
29308.000000	1278825.621344
29348.000000	1686673.964032
29369.000000	995051.630929
29391.000000	1040504.607115
29397.000000	964340.190218
29423.000000	1330420.812450
29445.000000	868520.392688
29452.000000	875891.123814
29483.000000	1298481.001977
29508.000000	1856201.292490
29546.000000	3388089.243873
29559.000000	2762803.930238
29600.000000	1363589.285573
29673.000000	1347619.307115
29706.000000	1937279.554546
29824.000000	1938507.924308
29875.000000	726019.175988
29882.000000	882033.411956
29887.000000	889404.143083
29918.000000	1163350.516403
29956.000000	2461831.371936
30005.000000	707592.238340
30031.000000	4196415.124900
30055.000000	2138746.839921
30080.000000	7735604.979248
30096.000000	2407779.294862
30111.000000	3065004.565414
30138.000000	4754135.415414
30170.000000	6336390.481028
30201.000000	1245657.294665
30212.000000	894317.988241
30239.000000	4465447.726285
30258.000000	705135.352372
30274.000000	679337.683597
30286.000000	3110457.761265
30339.000000	3057634.053953
30375.000000	640027.068775
30395.000000	2514655.079248
30435.000000	1357446.997431
30487.000000	2340213.978854
30543.000000	732161.464131
30660.000000	1238286.490316
30695.000000	4106737.688735
30739.000000	1619108.648023
30923.000000	920115.657016
31028.000000	122845880.000000
31050.000000	26593676.983405
31069.000000	17487110.596242
31080.000000	19609888.189923
31097.000000	5905201.648420
31103.000000	2095750.676482
31110.000000	1931137.266403
31128.000000	10319053.451380
31152.000000	4853640.688340
31157.000000	3018323.292688
31191.000000	4310662.006522
31200.000000	1992560.147826
31220.000000	2308274.021936
31227.000000	1857429.662253
31248.000000	6352360.459486
31287.000000	1203889.647431
31294.000000	1765295.340119
31323.000000	1782493.688340
31333.000000	916430.254842
31349.000000	1858658.178459
31366.000000	2767717.702174
31407.000000	995051.630929
31444.000000	3788567.075100
31454.000000	1051560.740415
31481.000000	1340248.502766
31622.000000	1369731.573715
31677.000000	640027.068775
31807.000000	4681656.620357
31865.000000	869748.835672
31897.000000	1298481.001977
31912.000000	1872171.270949
31922.000000	631427.821443
31968.000000	1966762.479051
32004.000000	1433611.487550
32012.000000	835351.992787
32131.000000	92884998.401779
32150.000000	20103727.980828
32177.000000	25355388.882208
32189.000000	4415081.051384
32209.000000	8169251.137155
32217.000000	1551543.478459
32239.000000	8067288.831817
32263.000000	1724756.209091
32297.000000	4182902.178854
32318.000000	3752941.716008
32335.000000	721105.330830
32362.000000	2788601.452569
32435.000000	647397.799901
32446.000000	998737.033103
32563.000000	1896740.423518
32601.000000	2293532.559684
32646.000000	1603138.669565
32654.000000	797269.747727
32687.000000	2049069.257312
32766.000000	2712436.962450
32810.000000	2304588.766206
32857.000000	780071.326285
32896.000000	1171949.690514
32939.000000	2781230.648221
32964.000000	857464.259387
33002.000000	2515883.741898
33029.000000	2461831.371936
33042.000000	2735777.745257
33056.000000	780071.326285
33064.000000	762872.904842
33076.000000	3793480.847036
33107.000000	3141169.055533
33132.000000	1099470.602569
33153.000000	2038013.197234
33161.000000	1031905.359782
33192.000000	641255.511759
33209.000000	2460603.002174
33245.000000	5502267.077669
33293.000000	5604228.797231
33338.000000	2105578.366798
33349.000000	1158436.671245
33373.000000	1362360.769367
33405.000000	1097013.716601
33422.000000	882033.411956
33466.000000	1397986.128459
33551.000000	1884455.847234
33556.000000	1095785.273617
33577.000000	937314.078459
33584.000000	1393072.210079
33614.000000	2974098.759486
33655.000000	1802149.068972
33682.000000	749359.885573
33720.000000	746902.926383
33782.000000	2119091.459289
33820.000000	2116634.573321
33841.000000	1675617.757510
33885.000000	1600681.783597
33905.000000	713734.526482
33961.000000	1811976.759289

Sample 3
Function 1:MS ES+ 
Peak 1 Spectrum
Mass	Intensity
29080.000000	1325131.520597
29110.000000	3856122.705837
29129.000000	1912394.205914
29199.000000	6919794.599847
29255.000000	2897904.070507
29272.000000	789418.573515
29281.000000	1035037.949962
29312.000000	2301544.188274
29329.000000	894539.582360
29341.000000	1278635.673541
29355.000000	2614885.682437
29364.000000	1622300.635279
29392.000000	1780992.914734
29415.000000	883421.033813
29444.000000	3197094.717563
29461.000000	526615.991155
29473.000000	1480791.561738
29479.000000	1042113.373515
29506.000000	1183622.447056
29553.000000	822774.279403
29601.000000	1502017.832399
29687.000000	621629.217640
29761.000000	1395886.117614
29828.000000	1038070.188274
29876.000000	1533352.005914
29958.000000	1227085.935305
29990.000000	1117921.741219
30022.000000	4095677.364670
30071.000000	5222695.941321
30108.000000	4574786.682335
30135.000000	7273567.223451
30168.000000	6023233.364619
30193.000000	6380038.106042
30222.000000	6451803.529493
30256.000000	5634083.141270
30287.000000	2585573.282284
30307.000000	2568389.835381
30320.000000	995617.526459
30341.000000	558960.870609
30350.000000	1253366.217640
30364.000000	1199794.947030
30371.000000	881399.441193
30386.000000	3666096.252868
30411.000000	548853.088249
30443.000000	862194.642659
30450.000000	2221692.635330
30490.000000	4137119.200051
30539.000000	2093323.823451
30651.000000	1119943.394086
30693.000000	1210913.435330
30726.000000	818731.154410
30752.000000	692383.754410
31027.000000	61684822.670251
31047.000000	15377994.494316
31070.000000	12893499.035637
31089.000000	3544802.623553
31113.000000	4336242.729442
31138.000000	101077920.000000
31155.000000	25434237.117563
31181.000000	13803200.894009
31187.000000	13000642.540810
31205.000000	7122960.952995
31214.000000	2979777.035330
31220.000000	2353094.047005
31235.000000	3083887.458730
31242.000000	4192711.882539
31264.000000	1470683.779378
31270.000000	1798176.241142
31292.000000	2938335.199949
31307.000000	5495606.306042
31336.000000	3073779.435381
31365.000000	1954846.988223
31398.000000	589284.277938
31412.000000	2218660.276523
31466.000000	4309962.447107
31554.000000	1580858.679403
31561.000000	552896.213242
31592.000000	1238204.544099
31639.000000	806601.779429
31722.000000	1654645.514734
31776.000000	681265.205863
31816.000000	2337932.252970
31860.000000	1821424.164670
31941.000000	606467.544099
31970.000000	4260434.482233
32002.000000	1122975.632399
32022.000000	3453832.582309
32057.000000	1174525.370635
32080.000000	3463940.364670
32110.000000	1460575.997017
32142.000000	4367577.023451
32181.000000	2151948.864746
32212.000000	2771556.670507
32241.000000	1443392.670609
32286.000000	703502.302957
32304.000000	70321929.083459
32331.000000	9225381.611879
32343.000000	6122289.776344
32353.000000	12063650.176140
32365.000000	3064682.599949
32377.000000	3887456.758858
32398.000000	7106788.694009
32427.000000	4994260.011777
32449.000000	1217988.979378
32463.000000	1012800.732373
32480.000000	2744265.441244
32486.000000	2819063.223502
32495.000000	1029984.058781
32540.000000	1200805.652970
32560.000000	529648.289715
32585.000000	1244269.141219
32648.000000	859162.344099
32656.000000	2031666.182360
32708.000000	2150938.158807
32766.000000	902625.832348
32806.000000	3326474.235381
32857.000000	1277624.967601
32869.000000	513475.849987
32902.000000	659028.048522
32936.000000	2969669.252970
32963.000000	1608149.667678
32976.000000	689351.395603
33024.000000	3223374.758909
33046.000000	559971.697043
33052.000000	695416.113217
33091.000000	1564686.179429
33148.000000	711588.552944
33182.000000	1902286.423553
33211.000000	1299862.064695
33220.000000	1435306.420622
33276.000000	4343318.152995
33323.000000	3404304.376447
33338.000000	2587594.694163
33354.000000	1786046.805914
33372.000000	1094673.817691
33389.000000	673178.955876
33401.000000	1921491.282335
33414.000000	2992917.176498
33420.000000	1109835.611726
33456.000000	527626.757341
33485.000000	1044134.905888
33502.000000	969337.244124
33529.000000	723717.927925
33541.000000	790429.339702
33564.000000	860173.110285
33594.000000	3890489.117665
33622.000000	814688.029416
33655.000000	1292786.641142
33662.000000	2768524.311700
33690.000000	1978094.911751
33779.000000	663071.173515
33824.000000	3419465.929493
33878.000000	2527958.705939
33940.000000	2267177.776447
33965.000000	682275.972049
33988.000000	765159.883801

Sample 4
Function 1:MS ES+ 
Peak 1 Spectrum
Mass	Intensity
29111.000000	1132341.148424
29208.000000	2431959.895533
29283.000000	2636002.001489
29290.000000	1295942.362121
29295.000000	2580855.569281
29306.000000	2433798.197593
29328.000000	1115797.196849
29387.000000	2968719.115931
29443.000000	3303274.532432
29472.000000	3139673.099603
29570.000000	3990767.290372
29604.000000	1490793.286476
29682.000000	1012857.102407
29748.000000	1244472.314901
29823.000000	1312486.313697
29866.000000	946681.296104
29921.000000	1516528.310087
30036.000000	1104767.932320
30099.000000	3119452.872606
30131.000000	4501791.158461
30158.000000	2567987.893126
30186.000000	4514659.053748
30238.000000	2141521.756278
30258.000000	1079032.908710
30266.000000	1420941.095186
30290.000000	4950316.262631
30362.000000	1216899.098797
30394.000000	1705864.547394
30437.000000	1555130.900285
30442.000000	2376813.463325
30488.000000	4066133.949577
30523.000000	4909875.370372
30555.000000	1136017.533412
30586.000000	922784.464987
30854.000000	955872.368139
30917.000000	1147046.907506
30925.000000	987122.078797
31026.000000	24926211.900946
31046.000000	2595561.109230
31052.000000	4299587.573697
31069.000000	7244409.858511
31077.000000	1939317.952382
31083.000000	1204031.532208
31100.000000	6634122.061836
31127.000000	7869403.633401
31143.000000	2369460.693350
31153.000000	8123077.484517
31182.000000	4064295.866650
31187.000000	2435636.499653
31208.000000	10492538.177867
31251.000000	12714940.842133
31283.000000	5487075.044763
31307.000000	1003666.030372
31317.000000	2102919.385211
31326.000000	3667241.247965
31362.000000	3540404.322407
31437.000000	1498146.166017
31448.000000	3775695.810322
31583.000000	1227928.363325
31797.000000	1641527.043151
31809.000000	3979737.916278
31856.000000	2038581.661836
31926.000000	1764687.474156
32054.000000	20731401.628088
32101.000000	4775685.674839
32129.000000	183821616.000000
32152.000000	52854229.725312
32176.000000	53095036.995937
32194.000000	9321594.329678
32202.000000	9941072.979256
32227.000000	15396899.299457
32255.000000	3165408.232779
32265.000000	2650707.760571
32275.000000	1378662.120000
32284.000000	1536748.756216
32311.000000	8544028.276921
32319.000000	4145177.651167
32342.000000	1817995.823437
32393.000000	4018340.725609
32455.000000	1207708.026762
32505.000000	1702188.162407
32510.000000	1235281.242866
32541.000000	3413567.396849
32608.000000	1321677.385732
32674.000000	1053297.885099
32766.000000	981607.391749
32849.000000	1347412.409342
32944.000000	1163590.859082
32975.000000	4159883.191117
32995.000000	1499984.358511
33008.000000	1481602.214442
33029.000000	5470531.421886
33043.000000	2531223.604987
33067.000000	5165387.304416
33102.000000	5503619.105905
33130.000000	6159862.481886
33166.000000	4810611.880050
33215.000000	2420930.740571
33246.000000	3538566.020347
33276.000000	3262833.640174
33301.000000	5062447.209975
33348.000000	1430132.167221
33393.000000	2352916.632208
33421.000000	1483440.406935
33503.000000	1498146.166017
33536.000000	1898877.279256
33575.000000	2327181.718164
33589.000000	1911744.736278
33595.000000	2349240.247221
33663.000000	1558807.285273
33736.000000	1799613.569801
33777.000000	1490793.286476
33852.000000	1060650.764640
33965.000000	941166.718623
33983.000000	2580855.569281

Sample 5
Function 1:MS ES+ 
Peak 1 Spectrum
Mass	Intensity
29083.000000	3227615.523455
29113.000000	4109632.722331
29140.000000	3010979.747190
29165.000000	1294656.728793
29199.000000	4411375.399719
29297.000000	3357854.993257
29443.000000	1199233.893223
29466.000000	1424896.198595
29513.000000	2050303.135042
29561.000000	1080599.993785
29589.000000	1717612.423736
29604.000000	1246945.349438
29635.000000	1739533.851686
29673.000000	870411.705372
29787.000000	995493.092661
29793.000000	2319808.373174
29826.000000	2598340.217274
29857.000000	823989.731355
29937.000000	871701.187570
29961.000000	1484213.148314
30017.000000	3557727.270364
30048.000000	3976814.441852
30075.000000	4863989.569521
30113.000000	2290149.898314
30140.000000	3185062.072893
30164.000000	4504219.347752
30191.000000	3642834.171488
30216.000000	3442961.894381
30246.000000	1996144.114115
30280.000000	1668611.485323
30313.000000	1547398.621488
30340.000000	3148955.956462
30362.000000	1232760.814677
30391.000000	2706657.951686
30428.000000	1408132.699438
30438.000000	1040625.507620
30486.000000	1357842.201967
30511.000000	798199.779951
30591.000000	2012907.613273
30700.000000	4354637.568117
30736.000000	1123153.444347
30764.000000	1929090.271207
30786.000000	936176.142942
30816.000000	969703.064396
30874.000000	1444238.662149
31002.000000	1259840.325140
31027.000000	113978798.144952
31049.000000	42808783.562895
31075.000000	38470906.726971
31094.000000	1963906.674860
31105.000000	7733124.583986
31116.000000	4359795.496910
31129.000000	9662214.547752
31163.000000	1735665.328231
31182.000000	2508075.233637
31190.000000	2216648.413835
31213.000000	5105125.891852
31250.000000	985177.081355
31257.000000	2051592.540380
31292.000000	3467462.133007
31309.000000	2375256.799438
31316.000000	2911688.157586
31346.000000	5308866.692414
31379.000000	4965859.969802
31414.000000	4288872.976826
31443.000000	1208260.345471
31457.000000	4154764.983569
31467.000000	1472607.577950
31493.000000	5254707.364048
31530.000000	4599642.106462
31566.000000	4045157.843819
31576.000000	1632505.522612
31604.000000	3057401.721207
31655.000000	3342380.899438
31811.000000	3811758.568398
31856.000000	866543.181917
31889.000000	992914.051405
31909.000000	1333341.809620
31927.000000	807226.232198
31961.000000	2524838.579074
31982.000000	1052231.001124
31997.000000	3298538.043538
32006.000000	1201812.857620
32020.000000	1660874.438413
32048.000000	1008388.068364
32126.000000	2235990.877388
32152.000000	1250813.872893
32171.000000	1468739.208215
32230.000000	1148943.395752
32331.000000	128949880.000000
32349.000000	28492766.350552
32373.000000	25368310.325276
32383.000000	9648029.859271
32390.000000	12683510.767410
32424.000000	7281799.512081
32429.000000	5918799.688762
32443.000000	3939418.920083
32451.000000	3108981.624017
32464.000000	4410085.994381
32484.000000	889754.168926
32491.000000	1018704.079670
32506.000000	683434.327107
32514.000000	692460.856215
32529.000000	1048362.554529
32543.000000	857516.729670
32553.000000	1480344.624860
32589.000000	5169600.462924
32661.000000	1408132.699438
32700.000000	1868483.762430
32745.000000	1230181.850281
32774.000000	3615754.507305
32816.000000	1485502.553652
32845.000000	2306913.397471
32944.000000	774988.792942
32984.000000	3106402.505900
33026.000000	1231471.332479
33065.000000	3192799.119802
33098.000000	1503555.611868
33148.000000	2576418.635604
33193.000000	2994216.248033
33203.000000	1989696.626264
33225.000000	2473258.676264
33256.000000	5869798.596629
33288.000000	4223108.692976
33321.000000	5214733.339043
33341.000000	4171528.482726
33364.000000	2417810.250000
33401.000000	3764046.881602
33427.000000	2992926.842695
33452.000000	2718263.522050
33472.000000	1115416.474298
33480.000000	2977452.748876
33517.000000	1748560.303933
33542.000000	2772422.542976
33560.000000	1094784.451686
33594.000000	3553858.746910
33678.000000	675697.357058
33729.000000	2428126.261306
33761.000000	1092205.487289
33784.000000	833016.260463
33814.000000	1428764.722050
33854.000000	1058678.488975
33884.000000	906517.668083
33899.000000	2502917.151124
33922.000000	784015.245190
33929.000000	1604136.453090

Sample 6
Function 1:MS ES+ 
Peak 1 Spectrum
Mass	Intensity
29052.000000	921238.682141
29112.000000	2353575.546265
29163.000000	1922928.002297
29193.000000	2828392.064281
29235.000000	1810928.123969
29247.000000	900731.638328
29253.000000	2288899.528406
29290.000000	3763827.829343
29322.000000	2497124.664906
29356.000000	3858475.926376
29410.000000	970140.079844
29444.000000	1654759.271594
29480.000000	3314250.966845
29511.000000	2746364.077079
29533.000000	3989405.311282
29564.000000	2271547.559063
29590.000000	1892956.299219
29686.000000	1503322.748852
29786.000000	1083717.401383
29827.000000	1198872.260156
29889.000000	4521010.349030
29924.000000	2325181.192375
30021.000000	2353575.546265
30044.000000	2320448.768718
30055.000000	1107379.425641
30067.000000	2441913.494359
30095.000000	5481685.581561
30118.000000	3508278.832375
30141.000000	6986585.773624
30161.000000	2102758.784906
30169.000000	3135997.533422
30194.000000	8712330.647872
30233.000000	9378020.897190
30268.000000	7772162.835251
30300.000000	3156504.389187
30341.000000	7357289.911438
30375.000000	2342533.349766
30437.000000	960675.326555
30450.000000	951210.479242
30486.000000	4489461.108718
30516.000000	1074252.648094
30524.000000	933858.415875
30695.000000	2492392.429297
30817.000000	1468618.528094
31001.000000	1621632.494047
31027.000000	157746352.000000
31046.000000	49734269.665999
31074.000000	37182391.281990
31084.000000	15003255.033246
31092.000000	4899601.608874
31100.000000	6074812.126845
31107.000000	4202362.871438
31125.000000	13818580.796253
31144.000000	9373288.097436
31169.000000	6981853.726064
31176.000000	925971.105797
31197.000000	7459825.130501
31224.000000	6352445.516812
31268.000000	2557068.447157
31274.000000	2530251.442453
31308.000000	3065011.554671
31374.000000	1613745.183969
31414.000000	3374194.372999
31528.000000	1586928.367313
31576.000000	1154703.286109
31584.000000	1022196.363969
31617.000000	1732055.023188
31727.000000	937013.302297
31759.000000	1773068.922765
31797.000000	1476505.838172
31852.000000	3405743.613312
31908.000000	1760449.377079
31946.000000	1646871.961516
31979.000000	1396055.200156
31995.000000	3561912.465686
32049.000000	2402476.943969
32081.000000	99498512.727509
32105.000000	28776090.446507
32128.000000	15542747.569121
32133.000000	7623881.481002
32142.000000	8777007.229877
32161.000000	8696556.403813
32174.000000	1369238.289476
32179.000000	5167770.527625
32202.000000	3180166.507469
32224.000000	2691152.718484
32241.000000	3931039.254314
32262.000000	1279322.898172
32270.000000	1534871.989164
32287.000000	2195829.156656
32320.000000	1101069.558774
32330.000000	3312673.241561
32352.000000	892844.328250
32364.000000	1683153.625485
32377.000000	914928.815273
32412.000000	802928.936945
32440.000000	1924505.539532
32445.000000	886534.461383
32541.000000	1101069.558774
32579.000000	1148393.419242
32597.000000	2086984.164749
32640.000000	2187941.846578
32808.000000	832900.734047
32873.000000	1560111.456633
32917.000000	932280.972664
32925.000000	1108956.868852
32943.000000	1490703.015117
32974.000000	3610814.051438
32986.000000	2631209.124281
33012.000000	1015886.497101
33029.000000	2891490.544906
33057.000000	2885180.772062
33080.000000	907041.505195
33146.000000	1222534.190390
33162.000000	2012843.487625
33191.000000	1049013.274649
33258.000000	3544560.496343
33291.000000	1902420.958484
33337.000000	4707151.092531
33346.000000	1779378.883657
33380.000000	2011265.950390
33388.000000	870759.841226
33424.000000	2498702.202141
33445.000000	914928.815273
33474.000000	3718081.694158
33513.000000	1582195.943657
33551.000000	3074476.401984
33565.000000	4006757.280625
33602.000000	867604.954805
33608.000000	2635941.547938
33670.000000	1952899.893422
33737.000000	1153125.842899
33748.000000	2120110.942297
33930.000000	2487660.005641
33945.000000	1202027.240602
33974.000000	1069520.224437

Sample 7
Function 1:MS ES+ 
Peak 1 Spectrum
Mass	Intensity
29082.000000	645669.951917
29111.000000	2429264.273993
29135.000000	1659978.820601
29143.000000	1791320.319700
29149.000000	660018.186228
29172.000000	3109149.170283
29200.000000	3091490.047880
29254.000000	1289132.513534
29289.000000	1549607.989859
29312.000000	2652213.720495
29356.000000	1288028.884170
29385.000000	1726201.450618
29409.000000	1145650.301996
29437.000000	2760377.029364
29457.000000	2944696.553534
29466.000000	1187591.243993
29493.000000	4201821.447208
29594.000000	1431511.095707
29629.000000	2623517.251873
29662.000000	680988.657226
29717.000000	724033.360159
29751.000000	1938113.682473
29785.000000	2176514.861078
29826.000000	772596.538843
29890.000000	3483306.628587
29922.000000	1963498.999859
29968.000000	1622452.790777
30053.000000	1151168.843534
30065.000000	3305609.406890
30108.000000	2350901.063110
30139.000000	4837558.011201
30166.000000	2097047.757686
30174.000000	3974457.483251
30198.000000	3333202.246148
30207.000000	3824352.837668
30222.000000	4087035.835866
30247.000000	3830975.140141
30264.000000	729551.901696
30273.000000	2955733.636608
30302.000000	4692972.038728
30329.000000	1306791.899081
30345.000000	3867397.540601
30374.000000	5025188.686608
30388.000000	1397296.085548
30418.000000	1642319.566625
30452.000000	3815523.276466
30473.000000	931530.679841
30504.000000	3121290.145866
30692.000000	2201900.178463
30718.000000	2153336.933993
30805.000000	1003271.785610
31028.000000	39424499.686501
31053.000000	11507273.391590
31075.000000	8496354.602756
31139.000000	102986014.583923
31160.000000	37490797.890036
31192.000000	34084752.421837
31211.000000	3464543.613675
31219.000000	4705113.014311
31236.000000	8175175.301095
31261.000000	1065079.503454
31267.000000	1229532.185989
31277.000000	835508.017624
31294.000000	5115693.136219
31303.000000	584965.929223
31318.000000	2034136.410477
31329.000000	5078166.580106
31353.000000	1857542.818145
31383.000000	2036343.800777
31401.000000	4813276.586325
31429.000000	5985415.703498
31455.000000	5730458.900283
31486.000000	3955694.468339
31540.000000	4271355.096890
31610.000000	662225.642314
31639.000000	796878.161078
31720.000000	587173.385309
31814.000000	2456857.113251
31858.000000	1189798.634293
31963.000000	2597028.041979
31985.000000	863100.725309
32000.000000	1100398.208763
32028.000000	2581576.178304
32061.000000	2156648.085230
32084.000000	3311128.080000
32098.000000	1597067.473392
32111.000000	2545153.777845
32139.000000	3922582.955972
32169.000000	3187512.644311
32202.000000	1680949.357385
32270.000000	1446962.959382
32304.000000	110370936.000000
32321.000000	11538178.171519
32329.000000	21887659.627668
32349.000000	33868426.330388
32376.000000	9820805.624240
32397.000000	4230517.915830
32404.000000	12186055.447950
32435.000000	1644526.956926
32443.000000	2603650.344452
32454.000000	682092.352376
32468.000000	2497694.294311
32495.000000	2932555.841095
32526.000000	3536284.785230
32552.000000	2275848.740318
32562.000000	2747132.687562
32597.000000	2112499.752933
32625.000000	1302376.986908
32670.000000	1002168.090459
32678.000000	570617.760698
32720.000000	1088257.430539
32751.000000	1497733.594152
32804.000000	1009894.088083
32885.000000	1667704.884011
32963.000000	2070558.810936
33005.000000	1063975.808304
33032.000000	1896172.740477
33077.000000	1028657.102995
33115.000000	1079427.737765
33151.000000	3563877.624488
33176.000000	584965.929223
33190.000000	3449091.750000
33226.000000	3280224.089505
33253.000000	3512003.097208
33280.000000	3909338.614170
33293.000000	2364145.404912
33315.000000	6711656.453958
33334.000000	1661082.581537
33354.000000	3925894.107209
33385.000000	3468958.394276
33413.000000	4222791.983993
33453.000000	2145611.002155
33480.000000	2914896.455548
33519.000000	2710710.287102
33550.000000	2356419.473074
33586.000000	6669715.906678
33646.000000	1756001.548604
33689.000000	1804564.793074
33715.000000	1502148.374753
33724.000000	1219598.863852
33787.000000	997753.244072
33809.000000	1729512.601855
33824.000000	1962395.238922
33892.000000	1493318.813551
33966.000000	1230635.946926
33979.000000	668847.879002

Sample 8
Function 1:MS ES+ 
Peak 1 Spectrum
Mass	Intensity
29075.000000	1537549.166172
29112.000000	2261400.840810
29119.000000	949313.706442
29157.000000	1217155.773828
29217.000000	3229361.742700
29281.000000	1259535.809412
29292.000000	3731141.849007
29314.000000	3261570.690993
29376.000000	1013731.400945
29387.000000	2203763.871166
29421.000000	1934226.723607
29458.000000	4209189.216220
29521.000000	2259705.558553
29575.000000	6121378.280907
29589.000000	1671470.199865
29641.000000	1088320.384822
29689.000000	1444312.986847
29706.000000	1700288.684687
29727.000000	1457874.638650
29746.000000	1064587.544687
29920.000000	1264621.454098
29968.000000	1396847.306577
30056.000000	2881845.248834
30072.000000	3503984.534946
30099.000000	3054755.955680
30123.000000	3656553.067214
30145.000000	2464825.213693
30160.000000	1186642.107792
30181.000000	3219190.655410
30219.000000	2497034.161987
30234.000000	2927615.646847
30255.000000	2842855.575680
30286.000000	4436346.530281
30330.000000	5390745.780367
30362.000000	1647737.359730
30391.000000	1212070.129142
30403.000000	1096796.391938
30438.000000	3515850.904493
30461.000000	1368028.821755
30489.000000	4343110.249914
30516.000000	2235972.819460
30555.000000	1646042.178515
30673.000000	1273097.461215
30913.000000	1052721.074098
30937.000000	878115.186037
30990.000000	959484.894773
31013.000000	1773182.386307
31027.000000	26904567.939308
31058.000000	12697070.381599
31069.000000	3500594.374600
31088.000000	4273606.708640
31102.000000	4753349.156026
31112.000000	1384980.835988
31127.000000	9862691.015119
31150.000000	8925243.779266
31176.000000	5124598.793153
31188.000000	862858.353018
31197.000000	3351416.406847
31206.000000	5431430.533693
31219.000000	2785218.606037
31243.000000	8828617.742721
31277.000000	4238007.600000
31286.000000	1574843.658110
31306.000000	1695203.040000
31348.000000	2959824.595140
31362.000000	857772.708332
31384.000000	1010341.038515
31390.000000	1059501.900000
31439.000000	1454484.175178
31445.000000	3958299.163067
31718.000000	1371419.285227
31797.000000	2578403.870723
31805.000000	2364808.208467
31812.000000	2090185.416220
32053.000000	52413983.854297
32070.000000	5526361.894233
32076.000000	5489067.301253
32102.000000	14339721.894558
32129.000000	169520304.000000
32149.000000	44646562.283413
32176.000000	51269719.862291
32194.000000	21676560.768078
32223.000000	5770471.222527
32232.000000	14402445.519308
32257.000000	2722495.991706
32273.000000	2403797.881620
32279.000000	1974911.476933
32293.000000	1156128.441755
32307.000000	8521785.598013
32331.000000	3127649.657300
32410.000000	2042719.735950
32533.000000	1251059.802295
32611.000000	1239193.432748
32789.000000	1006950.575043
32914.000000	871334.360135
32962.000000	3475166.151166
32999.000000	4307510.737106
33028.000000	3622649.038747
33048.000000	2220715.885400
33062.000000	3207324.083780
33098.000000	7569081.832267
33117.000000	1298525.482565
33135.000000	1537549.166172
33143.000000	1320563.141485
33160.000000	4219360.505594
33197.000000	1746059.082700
33219.000000	989998.560810
33231.000000	2588574.958013
33238.000000	1956264.382527
33248.000000	2722495.991706
33280.000000	2022377.157203
33318.000000	5144941.371900
33353.000000	1022207.408062
33364.000000	2854721.945227
33398.000000	3593830.250799
33432.000000	1763011.096933
33468.000000	1434141.798515
33513.000000	1142566.890993
33555.000000	2157993.473153
33569.000000	3027632.652073
33591.000000	889981.555583
33597.000000	1802000.770086
33684.000000	2668249.586577
33714.000000	2093575.778650
33748.000000	3307341.089007
33758.000000	1059501.900000
33813.000000	1783353.675680
33835.000000	3163248.968024
33869.000000	1268011.917570
33877.000000	1430751.335043
33922.000000	2463129.931436
33957.000000	988303.379595

Sample 9
Function 1:MS ES+ 
Peak 1 Spectrum
Mass	Intensity
29066.000000	1780267.997171
29090.000000	1384434.114962
29109.000000	2073697.108533
29180.000000	1181593.870952
29261.000000	1246581.516248
29291.000000	1390342.008019
29301.000000	1778298.699486
29316.000000	1089035.588533
29493.000000	5086761.303391
29555.000000	1486838.885810
29564.000000	5902061.109562
29688.000000	1675893.928638
29766.000000	1646354.111209
29883.000000	1049649.165295
29929.000000	4273431.147047
29963.000000	1534102.617171
30010.000000	1553795.828791
30029.000000	2103236.925962
30075.000000	1790114.602981
30114.000000	2983524.377429
30146.000000	4964663.203543
30172.000000	1128422.129152
30191.000000	1114636.810591
30207.000000	1144176.628019
30226.000000	4814994.701334
30265.000000	1516378.703238
30369.000000	2343494.530286
30424.000000	1750728.179743
30486.000000	2504978.818610
30526.000000	2178071.177067
30553.000000	1189471.061695
30581.000000	2449837.779124
30638.000000	2111114.351467
30674.000000	1508501.395114
30704.000000	2378942.123391
31027.000000	80539403.104802
31048.000000	27070315.078780
31073.000000	31422519.072304
31102.000000	6987158.337485
31110.000000	3271045.595733
31120.000000	4328571.951772
31133.000000	1699525.735629
31146.000000	5525920.438971
31166.000000	1534102.617171
31212.000000	2646770.130076
31222.000000	1219010.996505
31251.000000	4236013.904114
31260.000000	2280476.065295
31297.000000	3759437.760362
31320.000000	4417191.638819
31346.000000	1248550.813933
31356.000000	2081574.534038
31377.000000	3936676.664933
31393.000000	2158377.965448
31411.000000	4109976.974134
31428.000000	2176101.996762
31445.000000	4809086.690895
31458.000000	5821319.082781
31476.000000	1849194.355219
31494.000000	1933875.212133
31511.000000	2575874.474343
31541.000000	4070590.550895
31575.000000	6713422.085600
31619.000000	2825978.449714
31648.000000	6528305.990286
31813.000000	1959476.434190
32002.000000	5392006.318248
32039.000000	2036280.100362
32065.000000	1067373.079229
32124.000000	2024464.079486
32330.000000	196932304.000000
32350.000000	50875490.694172
32375.000000	59780771.975160
32398.000000	22416804.900532
32415.000000	3176518.133009
32421.000000	2136715.573524
32434.000000	17003134.781791
32450.000000	3800793.363905
32463.000000	1756636.190181
32482.000000	2455745.789562
32497.000000	6012343.188533
32522.000000	2296230.681543
32532.000000	4001664.544990
32542.000000	1217041.581438
32548.000000	1002385.433933
32595.000000	994508.125810
32773.000000	1234765.495371
32820.000000	1305661.151105
32914.000000	1029955.953676
32958.000000	2623138.323086
33088.000000	1031925.251362
33114.000000	1134330.022210
33155.000000	2079605.118971
33188.000000	2071727.928228
33204.000000	3353757.037581
33223.000000	2632984.928895
33262.000000	3635370.245448
33276.000000	1171747.265143
33297.000000	2079605.118971
33306.000000	7034421.951467
33338.000000	7207722.495428
33361.000000	1116606.108276
33374.000000	1431697.846324
33392.000000	4297062.719276
33421.000000	3371481.068895
33445.000000	1725126.957686
33465.000000	1841317.047095
33476.000000	1329293.075476
33506.000000	4261615.126171
33531.000000	1274152.035990
33565.000000	3651124.861695
33599.000000	1614844.878714
33672.000000	1167808.552390
33694.000000	1827531.728533
33742.000000	1185532.466324
33755.000000	1270213.323238
33831.000000	2231243.036248
33867.000000	1297783.842981
33913.000000	4104069.433219
33949.000000	1311569.161543

Sample 10
Function 1:MS ES+ 
Peak 1 Spectrum
Mass	Intensity
29098.000000	3020029.362901
29125.000000	1114342.378550
29149.000000	1979976.386411
29180.000000	2307819.256184
29246.000000	4678623.137254
29253.000000	1345285.810611
29262.000000	1818477.644429
29279.000000	1112727.410382
29286.000000	836564.292061
29301.000000	1422805.245267
29331.000000	4874036.499540
29355.000000	1645673.836490
29388.000000	2432173.441528
29411.000000	2663116.873589
29436.000000	1316215.998550
29469.000000	852714.166259
29516.000000	1623063.897099
29539.000000	1430880.182366
29694.000000	3510986.039085
29743.000000	1849162.328397
29920.000000	2558142.498778
29927.000000	1952521.638778
30016.000000	1054587.786259
30026.000000	2351423.878015
30058.000000	2117250.509618
30074.000000	3798454.030840
30116.000000	7025201.821983
30138.000000	1085272.566488
30147.000000	4853042.009621
30163.000000	2084950.761222
30192.000000	1878232.140458
30207.000000	1342055.778015
30226.000000	2391798.563510
30236.000000	1721578.206717
30260.000000	2000971.261373
30301.000000	2837535.553434
30339.000000	7477399.069621
30376.000000	2703491.559085
30395.000000	2393413.627939
30406.000000	1154717.064045
30439.000000	2259369.633589
30494.000000	1493864.807252
30511.000000	943153.538778
30620.000000	1190246.845038
30698.000000	2209304.946566
30716.000000	1637598.899391
30810.000000	1112727.410382
30889.000000	928618.632748
30998.000000	2454783.188397
31028.000000	101613488.304247
31046.000000	23397959.916945
31064.000000	10836575.983207
31071.000000	8800074.652058
31076.000000	9127917.521831
31081.000000	7260990.062286
31087.000000	5967384.099388
31102.000000	4615638.512367
31109.000000	8648265.911603
31125.000000	1251616.405496
31136.000000	3733854.534047
31152.000000	8352722.790228
31165.000000	4518739.267178
31179.000000	841409.292825
31191.000000	2162470.195878
31199.000000	3619190.157709
31214.000000	5426362.736181
31222.000000	3451231.543055
31253.000000	4312020.646414
31285.000000	3864668.399540
31310.000000	3394706.790840
31344.000000	846254.197328
31391.000000	2910210.179848
31402.000000	3609500.156181
31412.000000	1183786.876106
31447.000000	3008724.489466
31543.000000	1086887.534656
31549.000000	1141797.222443
31616.000000	1146642.126946
31749.000000	3380171.788548
31811.000000	4228041.146566
31856.000000	1495479.775420
31897.000000	1895997.079085
31978.000000	1447030.152825
32082.000000	161498896.000000
32104.000000	42669622.548234
32127.000000	48026543.097118
32144.000000	9439610.132362
32154.000000	14074629.032828
32179.000000	8302657.910683
32196.000000	6569774.830531
32213.000000	1566539.337405
32220.000000	1587534.116106
32238.000000	5227719.245038
32262.000000	4189281.525498
32284.000000	2685726.620458
32309.000000	1556849.335878
32314.000000	1954136.703207
32341.000000	1069122.692290
32359.000000	952843.444045
32378.000000	1111112.442214
32448.000000	855944.102595
32566.000000	2559757.563207
32636.000000	1453490.025496
32750.000000	2084950.761222
32797.000000	1396965.465802
32935.000000	1836242.390534
32964.000000	2286824.381222
32972.000000	3727394.661376
33024.000000	4197356.270076
33049.000000	1912146.953283
33057.000000	1096577.536184
33083.000000	3060404.048397
33135.000000	1737728.080915
33146.000000	1275841.313054
33177.000000	1364665.717405
33212.000000	3145998.420152
33243.000000	1660208.646259
33272.000000	1677973.584886
33304.000000	2682496.684122
33315.000000	1036822.943894
33328.000000	1264536.343359
33336.000000	1367895.653741
33369.000000	2149550.258015
33393.000000	1742573.081679
33409.000000	2243219.759391
33440.000000	1073967.693054
33446.000000	1046512.849160
33474.000000	1091732.535420
33514.000000	1539084.493512
33542.000000	1366280.685573
33557.000000	1847547.456490
33610.000000	1905686.888090
33647.000000	1311370.997786
33678.000000	1427650.246031
33693.000000	3326877.165190
33723.000000	896318.884351
33759.000000	2259369.633589
33861.000000	3922808.023662
33919.000000	1340440.809847
33976.000000	1128877.284580

Sample 11
Function 1:MS ES+ 
Peak 1 Spectrum
Mass	Intensity
29102.000000	2008388.361375
29112.000000	1823227.429066
29139.000000	2011091.567690
29308.000000	978514.929066
29322.000000	1458311.654844
29360.000000	4803373.025951
29443.000000	1181245.977401
29465.000000	2626042.164576
29470.000000	732534.674200
29479.000000	1679964.261246
29511.000000	2945005.525951
29545.000000	3568065.741782
29581.000000	2438178.187068
29609.000000	1259635.254866
29745.000000	1697534.296713
29794.000000	940671.812932
29814.000000	1533997.887111
29935.000000	1969193.803201
29963.000000	1571841.003244
29981.000000	2678752.270977
30097.000000	1782681.267734
30117.000000	2207064.841912
30127.000000	2167870.122621
30148.000000	2513864.419334
30164.000000	5314255.174308
30193.000000	4169500.951557
30220.000000	6495501.554499
30253.000000	2532785.896842
30268.000000	1069068.151600
30281.000000	1188003.670956
30299.000000	3357225.316176
30344.000000	2011091.567690
30361.000000	697394.603266
30378.000000	1781329.664576
30407.000000	2866616.409602
30463.000000	1319103.054823
30491.000000	3251805.103374
30510.000000	3574823.274221
30539.000000	1702940.387111
30576.000000	1735377.412846
30618.000000	1090692.754866
30633.000000	925804.903222
30699.000000	2584144.400086
30735.000000	5439948.628893
30773.000000	2893647.183824
30809.000000	3013934.225779
31027.000000	29564937.500000
31054.000000	951484.154844
31065.000000	2198955.545199
31074.000000	892016.435446
31084.000000	3655915.596886
31140.000000	80688289.828720
31160.000000	27217313.179932
31172.000000	6017056.270761
31188.000000	13997900.254326
31199.000000	12631492.458477
31210.000000	2827421.690311
31236.000000	6340074.119377
31242.000000	2069207.764490
31249.000000	759565.448421
31256.000000	1483990.987024
31274.000000	1224495.264490
31281.000000	4218156.409602
31308.000000	7110452.151384
31325.000000	3368037.819204
31334.000000	3181525.283737
31357.000000	5898120.348616
31379.000000	4507385.951557
31407.000000	2813906.303201
31427.000000	1616441.812932
31438.000000	2955818.028979
31466.000000	1240713.696799
31480.000000	2292211.812932
31486.000000	1769165.880623
31497.000000	1692128.045199
31529.000000	898774.129001
31609.000000	2867967.851644
31898.000000	1242065.299957
31970.000000	2972036.300173
31986.000000	1798899.700043
32009.000000	1727268.116133
32032.000000	2166518.680580
32082.000000	3987043.064446
32116.000000	2400335.070934
32129.000000	1850258.203287
32166.000000	1640769.541955
32198.000000	2426014.241998
32304.000000	135154000.000000
32323.000000	39546060.709343
32352.000000	41905849.941177
32368.000000	7199653.770761
32376.000000	8733651.335640
32397.000000	7911915.283737
32403.000000	8647152.600346
32431.000000	9271564.580450
32448.000000	1052849.638733
32480.000000	9651346.861591
32503.000000	1701588.783953
32561.000000	1031225.035467
32569.000000	1313696.883867
32591.000000	1839445.861375
32631.000000	1013655.000000
32654.000000	813627.077422
32802.000000	1531294.841912
32919.000000	2703080.000000
33004.000000	989327.270977
33015.000000	727128.503244
33086.000000	1313696.883867
33100.000000	1412359.241998
33156.000000	1313696.883867
33171.000000	767674.745134
33198.000000	4114087.638841
33222.000000	4291139.435554
33241.000000	1286666.109645
33253.000000	5881902.399654
33282.000000	3188282.816176
33287.000000	1004194.180688
33293.000000	1185300.545199
33313.000000	5469682.287197
33336.000000	7321291.932526
33366.000000	3638345.561419
33392.000000	2367898.045199
33413.000000	1354243.045199
33425.000000	2143542.393599
33452.000000	752807.754866
33465.000000	792002.474157
33472.000000	994733.441933
33489.000000	1711049.683824
33572.000000	3090971.900086
33606.000000	3914059.716263
33643.000000	1823227.429066
33813.000000	4896629.293685
33850.000000	1260986.858023
33882.000000	931211.074178
33896.000000	2448990.528979
33930.000000	870391.751622
33951.000000	1060958.935446
33971.000000	1346133.829044

Sample 12
Function 1:MS ES+ 
Peak 1 Spectrum
Mass	Intensity
29147.000000	1674574.563305
29181.000000	1126133.103305
29208.000000	1526861.067878
29228.000000	1054470.136774
29256.000000	1067632.736695
29286.000000	2470180.351182
29299.000000	1908576.204088
29310.000000	767818.009131
29326.000000	1091032.865905
29351.000000	1557573.830086
29384.000000	2209853.510556
29413.000000	1674574.563305
29449.000000	1436185.360157
29519.000000	1705287.325513
29576.000000	1165620.903070
29601.000000	2714419.521254
29644.000000	2154278.127407
29700.000000	742955.388191
29727.000000	873118.808504
29732.000000	1026682.445199
29785.000000	1436185.360157
29887.000000	965257.007956
29930.000000	2108940.273547
29985.000000	1187558.540548
30049.000000	1861775.945670
30057.000000	943319.283305
30080.000000	2141115.440313
30106.000000	4362669.059060
30157.000000	3252623.451966
30184.000000	3555363.162991
30240.000000	4083329.564416
30276.000000	2348791.881254
30314.000000	1456660.505905
30343.000000	3530500.542051
30372.000000	2471642.930086
30396.000000	1850075.837479
30445.000000	991582.120627
30481.000000	911144.116538
30537.000000	2405829.843305
30654.000000	770743.079765
30692.000000	1421560.268504
30819.000000	1348434.723070
30876.000000	1202183.719373
30952.000000	861418.700313
30981.000000	1404010.106218
31029.000000	27717499.642165
31043.000000	3458837.488348
31054.000000	6537421.896353
31073.000000	10964441.986325
31094.000000	7318403.115613
31120.000000	5959730.253048
31133.000000	3754264.479202
31142.000000	1139295.703226
31148.000000	4424094.583476
31163.000000	5120249.364558
31185.000000	7107801.516866
31217.000000	7568492.426952
31228.000000	2066527.403148
31243.000000	4973998.448034
31275.000000	4201792.702194
31282.000000	2072377.544416
31296.000000	2879683.266140
31324.000000	1064707.666061
31335.000000	1314796.977400
31361.000000	1886638.566610
31368.000000	1521010.926610
31389.000000	2986446.644416
31423.000000	1795963.033234
31455.000000	3492475.234017
31598.000000	1405472.685121
31684.000000	1202183.719373
31866.000000	966719.499687
32054.000000	75009238.967975
32077.000000	21254665.957322
32101.000000	19784842.677151
32129.000000	146251056.000000
32152.000000	42888123.287807
32180.000000	43711516.331396
32199.000000	7824431.356524
32208.000000	7792256.364103
32223.000000	8184209.378291
32235.000000	4802884.561880
32242.000000	4048229.065498
32253.000000	1952451.653390
32274.000000	3387174.434644
32285.000000	2952808.898746
32307.000000	11221843.320456
32337.000000	2205465.948191
32365.000000	1765250.271026
32398.000000	1892488.707878
32439.000000	1246058.994330
32446.000000	1161233.427878
32475.000000	864343.770947
32548.000000	952094.408034
32639.000000	770743.079765
32855.000000	2196690.823462
32912.000000	1908576.204088
32947.000000	3125385.189459
32966.000000	1146608.249053
32973.000000	2888458.390869
32997.000000	5702328.570228
33034.000000	4558645.566154
33068.000000	2680781.775584
33077.000000	2470180.351182
33086.000000	1396697.560392
33094.000000	1618999.180157
33126.000000	6464296.786781
33136.000000	2051902.311496
33148.000000	1980239.257792
33160.000000	6524259.557949
33196.000000	2357567.005983
33217.000000	1142220.773860
33228.000000	1560498.813547
33258.000000	1924663.874644
33278.000000	1513698.380783
33304.000000	2705644.570869
33345.000000	2266891.298262
33369.000000	3654813.995442
33379.000000	2186453.294174
33420.000000	2310766.747564
33454.000000	1879326.020783
33483.000000	2236178.710399
33499.000000	1083720.320078
33579.000000	2255191.364416
33621.000000	1933438.999373
33668.000000	2489193.005199
33745.000000	2303454.201738
33789.000000	1344047.247878
33801.000000	1399622.631026
33839.000000	2174753.185983
33872.000000	1423022.760235
33880.000000	1218271.302756
33910.000000	1136370.719765
33920.000000	1088107.882443
33927.000000	2497967.955584
33960.000000	1921738.891182
33984.000000	1680424.704573

Sample 13
Function 1:MS ES+ 
Peak 1 Spectrum
Mass	Intensity
29056.000000	56005.341938
29085.000000	711542.696448
29102.000000	173122.655591
29125.000000	77549.295639
29141.000000	810356.572489
29195.000000	467508.285481
29236.000000	158137.990774
29279.000000	245509.454252
29303.000000	17644.140707
29311.000000	93338.506755
29395.000000	151701.620387
29419.000000	77716.907897
29472.000000	313672.362202
29479.000000	135409.561841
29511.000000	488705.830570
29538.000000	105954.242422
29554.000000	171826.440630
29590.000000	147254.271530
29603.000000	604806.281250
29619.000000	96668.437006
29626.000000	54932.611764
29640.000000	155891.964137
29685.000000	563640.365393
29712.000000	41333.549429
29747.000000	201259.413169
29798.000000	19052.096730
29815.000000	40931.278944
29829.000000	1001134.606167
29853.000000	29131.271007
29873.000000	225842.771695
29978.000000	103305.939971
29988.000000	151265.818925
30029.000000	42897.945601
30067.000000	255610.968750
30078.000000	124380.571891
30103.000000	245017.780262
30133.000000	40964.799264
30154.000000	380840.796684
30170.000000	50842.839631
30220.000000	64777.126483
30235.000000	234212.269770
30257.000000	139823.385050
30268.000000	389657.253676
30297.000000	47680.526967
30304.000000	20582.968585
30314.000000	28762.518179
30343.000000	132101.978470
30370.000000	995715.088097
30436.000000	280294.882908
30472.000000	220680.269388
30491.000000	1117425.000000
30517.000000	30662.141531
30537.000000	232022.126318
30584.000000	215003.735554
30615.000000	211238.014498
30633.000000	45054.576725
30647.000000	29287.709825
30693.000000	107518.630601
30718.000000	33992.069118
30729.000000	17286.565315
30747.000000	119989.095562
30759.000000	189761.117422
30771.000000	96802.528944
30780.000000	64464.248847
30821.000000	248358.878624
30831.000000	229653.186512
30844.000000	124414.097539
30855.000000	65279.968585
30863.000000	40741.314477
30908.000000	307995.849681
30932.000000	298933.545037
30947.000000	97640.595562
30994.000000	707877.552338
31031.000000	65190.575736
31037.000000	82823.543003
31075.000000	48406.848528
31100.000000	188498.417453
31132.000000	22538.461802
31154.000000	98143.437665
31202.000000	573261.352698
31240.000000	37735.443294
31277.000000	120659.555251
31297.000000	208433.283886
31351.000000	128593.273177
31402.000000	383410.869069
31418.000000	110826.213972
31444.000000	344692.091114
31464.000000	285267.420748
31508.000000	35623.508595
31514.000000	24952.100698
31545.000000	105261.435853
31554.000000	23398.880630
31577.000000	465943.897302
31616.000000	272115.327986
31637.000000	44272.377306
31642.000000	21298.120702
31710.000000	60352.124506
31720.000000	24147.554399
31741.000000	37791.313159
31759.000000	133554.632249
31815.000000	399602.371983
31827.000000	59167.654603
31841.000000	19219.710320
31860.000000	246593.357866
31893.000000	217942.568760
31917.000000	304420.093091
31932.000000	24471.608139
31974.000000	116212.195737
32052.000000	81292.669816
32088.000000	214567.944749
32108.000000	298654.171736
32121.000000	124000.653614
32144.000000	156607.117586
32170.000000	384159.558824
32183.000000	93182.067937
32239.000000	153366.585513
32267.000000	28851.913692
32283.000000	105909.538005
32335.000000	98679.805416
32354.000000	24605.697413
32363.000000	55681.285533
32408.000000	298318.957877
32423.000000	76789.448430
32452.000000	117217.879942
32467.000000	30461.006289
32483.000000	844348.638943
32530.000000	69190.955020
32538.000000	183134.782568
32564.000000	217842.013128
32591.000000	127844.594079
32621.000000	59916.328372
32627.000000	39724.459496
32655.000000	11498.303740
32673.000000	252560.390486
32708.000000	88600.627142
32718.000000	38886.390213
32766.000000	58675.985940
32793.000000	290753.990115
32804.000000	32271.234128
32846.000000	116491.558381
32862.000000	9743.945766
32873.000000	16102.094079
32882.000000	114692.501318
32913.000000	313907.020429
32977.000000	277087.887139
33011.000000	81214.450407
33032.000000	352301.752636
33050.000000	65637.545310
33076.000000	107418.064312
33154.000000	188520.774990
33179.000000	185134.982866
33210.000000	48429.200736
33223.000000	23778.804234
33240.000000	25633.728498
33255.000000	246280.480230
33302.000000	26382.404932
33316.000000	100612.943760
33382.000000	83650.436182
33407.000000	90455.556734
33424.000000	79024.296298
33463.000000	61000.231986
33477.000000	30170.475533
33496.000000	123978.306734
33538.000000	517814.746705
33580.000000	195124.752306
33595.000000	102557.271530
33628.000000	44294.726851
33653.000000	34025.592103
33664.000000	45657.985116
33672.000000	97372.411687
33677.000000	67067.846880
33698.000000	161054.466444
33738.000000	36606.843256
33751.000000	50719.921134
33779.000000	198879.305251
33818.000000	56318.219574
33837.000000	833565.528614
33879.000000	50496.436347
33903.000000	206421.915476
33924.000000	178396.902955
33930.000000	207919.273672
33993.000000	106702.910863

Sample 14
Function 1:MS ES+ 
Peak 1 Spectrum
Mass	Intensity
29114.000000	1315386.753003
29154.000000	1624889.602386
29185.000000	1354074.650354
29230.000000	1954657.363074
29245.000000	1685684.775531
29260.000000	4777027.771729
29282.000000	1201165.535248
29295.000000	1564094.319434
29313.000000	1442503.973145
29335.000000	2022821.774561
29347.000000	1372497.416785
29413.000000	2595770.337634
29492.000000	1425923.461395
29504.000000	2076247.709363
29515.000000	1600939.962103
29528.000000	2474179.991345
29558.000000	1685684.775531
29601.000000	1985976.022083
29686.000000	2109408.732861
29714.000000	2468653.117493
29807.000000	1586201.705035
30053.000000	3450587.490637
30077.000000	2815001.389929
30096.000000	5027577.922266
30105.000000	1355916.905035
30126.000000	2483391.374561
30145.000000	6249008.259009
30182.000000	3640342.028796
30208.000000	1053783.293994
30214.000000	1488560.999030
30244.000000	4452786.994702
30270.000000	4985205.515552
30304.000000	1361443.778888
30315.000000	2592085.608655
30327.000000	1807275.121820
30374.000000	1208534.663782
30463.000000	2041244.540991
30484.000000	2319428.401941
30513.000000	1803590.502649
30706.000000	932192.837897
31004.000000	1090628.826855
31028.000000	75754485.840234
31049.000000	23196126.603516
31064.000000	5114164.880566
31076.000000	16024137.438867
31089.000000	2330482.149646
31098.000000	10909972.558301
31109.000000	3153980.643640
31121.000000	3522436.191870
31137.000000	4226186.484448
31161.000000	9946461.390820
31180.000000	5187855.946289
31195.000000	2177573.144348
31208.000000	2041244.540991
31219.000000	5081003.637451
31228.000000	1101682.464752
31259.000000	5027577.922266
31288.000000	2544186.547705
31327.000000	1971237.984631
31344.000000	1910442.591870
31373.000000	1674631.027826
31387.000000	1204850.044611
31402.000000	6608252.424023
31435.000000	2032033.157776
31474.000000	1144054.871466
31547.000000	1016937.651324
31685.000000	1044571.800970
31748.000000	8201823.696826
31812.000000	2254948.719434
31863.000000	1501456.891608
31894.000000	1459084.484894
31963.000000	1101682.464752
32057.000000	2420753.836926
32082.000000	184227840.000000
32102.000000	57088524.661523
32117.000000	14426881.876318
32128.000000	58160728.525781
32151.000000	7398589.674902
32163.000000	9106381.836035
32172.000000	7273315.038867
32181.000000	5513939.307422
32195.000000	5456828.424023
32207.000000	1547513.807684
32220.000000	4049327.838867
32225.000000	4850718.837451
32253.000000	9220603.602832
32274.000000	3936949.095410
32285.000000	1746479.948676
32311.000000	1431450.335248
32325.000000	2966068.250354
32336.000000	1361443.778888
32390.000000	1729899.436926
32403.000000	1319071.372174
32434.000000	2232841.443640
32469.000000	1973080.129504
32511.000000	2179415.289221
32639.000000	2614193.104065
32816.000000	2501814.140991
32893.000000	2092828.330920
32912.000000	1365128.288251
32932.000000	1387235.673853
32952.000000	4321985.045581
32997.000000	8426581.183740
33026.000000	4150653.273853
33038.000000	1928865.577917
33061.000000	3492959.897351
33089.000000	4320142.900708
33124.000000	3469010.257068
33154.000000	4032747.217310
33180.000000	1514352.893994
33219.000000	5195224.965015
33265.000000	1823855.633569
33321.000000	922981.454681
33331.000000	1453557.611041
33364.000000	1724372.563074
33369.000000	1963868.746289
33413.000000	2164677.032153
33436.000000	1571463.447968
33470.000000	1696738.413428
33589.000000	3879838.212012
33599.000000	2015452.536218
33609.000000	1276698.965460
33634.000000	1735426.200970
33640.000000	1785167.736218
33645.000000	1247222.451324
33694.000000	5237597.371729
33722.000000	1016937.651324
33762.000000	2116777.971204
33807.000000	2715518.319434
33870.000000	1484876.379858
33914.000000	1680157.901678
33920.000000	1072206.060425

Sample 15
Function 1:MS ES+ 
Peak 1 Spectrum
Mass	Intensity
29056.000000	876301.095736
29108.000000	2966168.518429
29188.000000	864518.872819
29201.000000	2312256.638850
29288.000000	1460992.657083
29298.000000	1291623.531837
29304.000000	771734.020968
29339.000000	2734942.942328
29369.000000	876301.095736
29414.000000	1175274.321935
29453.000000	1478665.903674
29481.000000	4294611.387152
29495.000000	2237145.121375
29502.000000	949939.769509
29547.000000	942575.902132
29574.000000	2973532.561375
29605.000000	1896934.027181
29610.000000	1961736.165442
29633.000000	908702.077083
29761.000000	2201798.452623
29815.000000	1480138.747377
29831.000000	1665708.451080
29904.000000	758479.042132
29930.000000	2023592.616297
29971.000000	944048.658050
29981.000000	786461.755722
29994.000000	1162019.343099
30093.000000	879246.607574
30145.000000	5064872.652202
30174.000000	3774721.964067
30207.000000	2815945.483478
30242.000000	973504.215344
30253.000000	1132563.873590
30281.000000	793825.623099
30314.000000	936684.790673
30350.000000	1033887.998065
30392.000000	2310783.795147
30398.000000	1298987.486999
30427.000000	1793839.883899
30484.000000	2742306.809705
30556.000000	1568505.331473
30584.000000	1717255.522721
30615.000000	2820363.839018
30649.000000	1083962.313787
30658.000000	1324024.600968
30689.000000	939630.390295
30753.000000	832117.803689
31029.000000	34892981.625468
31040.000000	9363902.394894
31058.000000	4633349.637643
31071.000000	8356524.354501
31085.000000	4215081.689705
31097.000000	6742363.501767
31116.000000	2793853.881346
31141.000000	1194420.412230
31152.000000	1054506.844278
31172.000000	2004446.526003
31226.000000	1785003.172819
31251.000000	2372640.246003
31295.000000	2714324.183899
31322.000000	2724633.563114
31339.000000	1681908.853969
31349.000000	2020647.104460
31378.000000	1805621.931248
31386.000000	786461.755722
31404.000000	1393245.006985
31424.000000	4089895.768724
31438.000000	3902853.572455
31461.000000	4082532.076915
31480.000000	8736500.824124
31513.000000	5137038.657840
31527.000000	1150237.207966
31541.000000	5927919.032455
31565.000000	829172.291851
31588.000000	4141443.015933
31622.000000	1770275.438065
31641.000000	1490448.126592
31651.000000	2014756.080786
31809.000000	2279855.481935
31862.000000	979395.326802
31995.000000	2142887.513605
32035.000000	2079558.043478
32043.000000	2220944.542917
32081.000000	2341712.108359
32123.000000	2079558.043478
32184.000000	948467.013590
32228.000000	1228294.237279
32303.000000	2952913.802946
32331.000000	147277488.000000
32351.000000	49134714.827432
32378.000000	58454432.964651
32395.000000	22386177.895090
32422.000000	6801274.440786
32427.000000	6262238.576269
32439.000000	4752644.534951
32448.000000	5352064.006620
32461.000000	1042724.621360
32474.000000	6000084.686956
32507.000000	2331402.553576
32512.000000	1863060.202132
32524.000000	4497854.337447
32555.000000	1110472.271459
32565.000000	1381462.871851
32603.000000	2640685.334558
32654.000000	877773.851655
32772.000000	751115.174755
32813.000000	1011796.308149
32840.000000	1511067.060589
32857.000000	1055979.600196
32869.000000	2815945.483478
33028.000000	2870438.242525
33093.000000	1293096.375540
33209.000000	3846887.969705
33251.000000	1970572.876522
33263.000000	2584719.907377
33305.000000	5456630.818036
33342.000000	9458160.178233
33366.000000	1533158.662721
33381.000000	5458103.837307
33408.000000	2209162.320000
33424.000000	2213580.675540
33452.000000	1452156.033787
33479.000000	861573.273198
33486.000000	1534631.506424
33499.000000	2382949.800786
33508.000000	972031.459425
33538.000000	1550831.909313
33561.000000	1051561.244656
33609.000000	4150279.727013
33681.000000	2508135.546199
33717.000000	1384408.383689
33753.000000	1465411.012623
33773.000000	861573.273198
33795.000000	974976.971262
33855.000000	3730538.759804
33901.000000	2271018.946424
33941.000000	1664235.607377
33990.000000	1574396.355147

Sample 16
Function 1:MS ES+ 
Peak 1 Spectrum
Mass	Intensity
29088.000000	1654395.349383
29134.000000	1135456.391851
29199.000000	2430586.126072
29322.000000	2435021.709658
29361.000000	1299565.317806
29369.000000	2029184.713986
29468.000000	1301782.977414
29474.000000	2317484.032027
29562.000000	1789674.303878
29588.000000	3100328.051910
29613.000000	3610396.371009
29644.000000	1352789.809324
29691.000000	2168898.987698
29743.000000	1987048.652694
29753.000000	2636831.245504
29791.000000	1299565.317806
29816.000000	2659008.105955
29921.000000	1687660.640059
30110.000000	1401578.981626
30128.000000	2018096.283761
30160.000000	2488246.068991
30182.000000	1126585.621234
30195.000000	2020313.943369
30225.000000	1319524.518649
30271.000000	2089062.184329
30287.000000	2275348.102919
30305.000000	2710014.937865
30347.000000	3078151.191459
30378.000000	2530382.262468
30389.000000	1155415.592694
30412.000000	1159850.911910
30451.000000	5337975.544937
30488.000000	3253348.547640
30512.000000	4124900.009324
30566.000000	1430408.820901
30602.000000	2987225.957865
30626.000000	3255566.339432
30698.000000	3583784.191342
30729.000000	1541293.255338
30808.000000	1607823.968874
31022.000000	2457198.570108
31028.000000	1743102.923369
31035.000000	5462166.069207
31052.000000	1457021.132752
31140.000000	33234274.901117
31159.000000	15424020.983604
31178.000000	4395457.918315
31197.000000	10662644.867856
31210.000000	1880599.537473
31228.000000	3177947.063487
31234.000000	2574735.983369
31260.000000	3896478.029442
31268.000000	3572695.496748
31296.000000	10108222.827856
31323.000000	13237380.322487
31354.000000	5357934.349226
31374.000000	7506874.400450
31408.000000	10008426.691459
31440.000000	6080901.163135
31470.000000	5852478.918883
31503.000000	3366450.641685
31526.000000	4592832.399315
31557.000000	4601703.037748
31603.000000	2310831.185387
31633.000000	3344273.781234
31971.000000	2426150.806856
31995.000000	6446819.624937
32053.000000	1153197.800901
32280.000000	1286259.095788
32305.000000	221768816.000000
32323.000000	22241195.182666
32328.000000	47088172.261370
32350.000000	53867647.436754
32363.000000	27293088.540432
32385.000000	3623702.328658
32391.000000	2825334.823703
32400.000000	17741505.280000
32418.000000	7005676.719784
32427.000000	8300806.850558
32444.000000	3129158.023369
32480.000000	8376208.070342
32500.000000	2749933.339550
32512.000000	1596735.538649
32541.000000	4175906.841234
32581.000000	2510422.929442
32678.000000	1581211.657023
32721.000000	1632218.488932
32835.000000	2670096.536180
32873.000000	1645524.578766
32885.000000	2204382.070167
32922.000000	1527987.165504
32967.000000	1550164.025955
33019.000000	1268517.686739
33057.000000	4983145.248991
33155.000000	3661403.202919
33161.000000	1201986.973203
33187.000000	6087553.745406
33224.000000	6646411.368991
33254.000000	6974629.220901
33283.000000	7977024.053496
33293.000000	1607823.968874
33312.000000	6417989.653477
33325.000000	1836245.816572
33345.000000	3641443.869892
33359.000000	4765811.699334
33392.000000	3455158.083487
33428.000000	2066885.323878
33438.000000	2157810.557473
33460.000000	2448327.667306
33492.000000	1949347.910617
33528.000000	3233389.214613
33552.000000	1714272.951910
33602.000000	3051539.011793
33632.000000	1532422.484721
33694.000000	1714272.951910
33756.000000	1210857.743820
33806.000000	2073538.434887
33870.000000	1217510.854829
33906.000000	1330612.948874

Sample 17
Function 1:MS ES+ 
Peak 1 Spectrum
Mass	Intensity
29084.000000	2370564.870551
29171.000000	817646.580367
29206.000000	2875492.085452
29218.000000	2544467.253814
29246.000000	1574274.637077
29286.000000	2251578.885806
29296.000000	2121914.909463
29326.000000	3911279.274154
29348.000000	971718.057097
29368.000000	1690209.741101
29405.000000	1165451.437818
29450.000000	3317875.427260
29485.000000	1250877.189089
29493.000000	1551392.758899
29522.000000	1613936.631992
29545.000000	1171553.290184
29579.000000	3577203.743644
29684.000000	1379015.815996
29691.000000	852732.163277
29827.000000	1191384.287641
29854.000000	1795466.489830
29882.000000	800866.463630
29923.000000	1333252.059640
30048.000000	1093754.831638
30067.000000	1194435.168362
30084.000000	1168502.318538
30092.000000	2335479.287641
30107.000000	5467248.808756
30131.000000	1879366.709816
30159.000000	3902126.813841
30184.000000	2140220.375636
30214.000000	2161576.904378
30251.000000	4172132.939973
30281.000000	2623791.243644
30332.000000	3061598.173447
30362.000000	3510083.640394
30391.000000	4077554.728389
30441.000000	2466668.795269
30487.000000	4242304.105792
30531.000000	3160753.160734
30724.000000	988498.082910
30811.000000	1139518.587995
30849.000000	921377.797811
30916.000000	1206638.873093
30995.000000	4576380.000000
31027.000000	43027123.805656
31045.000000	10301431.048307
31056.000000	9804131.489830
31068.000000	8792751.346893
31083.000000	4500107.072740
31092.000000	10617201.658192
31121.000000	9988711.864691
31137.000000	4721298.743644
31145.000000	1928181.528742
31156.000000	10928395.492373
31191.000000	10206852.836723
31204.000000	1816822.836723
31228.000000	11910791.813841
31273.000000	5601489.015255
31293.000000	4059249.080367
31316.000000	2062421.917090
31336.000000	1719193.380721
31356.000000	1661225.919633
31367.000000	4744180.439973
31386.000000	1829026.541455
31409.000000	774933.704731
31443.000000	3363639.183617
31471.000000	916801.476730
31590.000000	2219544.365466
31745.000000	861884.896363
31787.000000	1125789.442903
31796.000000	1420203.251271
31813.000000	2028861.865466
31914.000000	782560.997458
32053.000000	152546000.000000
32066.000000	9338866.451693
32073.000000	31299387.744637
32083.000000	5950819.494915
32100.000000	38119720.428810
32128.000000	83799616.753693
32150.000000	28208807.204514
32170.000000	18645696.928253
32183.000000	8106294.637852
32192.000000	6820331.956778
32203.000000	1197486.140007
32212.000000	6330659.145479
32226.000000	3513134.339266
32231.000000	2483448.912005
32240.000000	2218018.834181
32258.000000	2764133.575282
32283.000000	1131891.295269
32298.000000	5952344.844351
32308.000000	2889221.321468
32316.000000	4934862.939973
32328.000000	4260609.753814
32359.000000	7163560.311298
32394.000000	6304726.022882
32543.000000	1592580.285099
32551.000000	1029685.518185
32593.000000	810019.287641
32625.000000	1743600.790184
32773.000000	1623089.456003
32923.000000	2805320.919633
32969.000000	8684443.535595
32999.000000	1311895.621822
33028.000000	5204869.429803
33041.000000	1681056.917090
33052.000000	2277511.826553
33075.000000	3726698.899293
33089.000000	1160875.025812
33099.000000	3595509.391665
33124.000000	3232449.675989
33158.000000	5175885.608335
33180.000000	1220368.018185
33201.000000	3641273.148022
33238.000000	4663331.100707
33274.000000	2594807.422175
33288.000000	817646.580367
33310.000000	1157824.145092
33320.000000	2619214.831638
33327.000000	1197486.140007
33346.000000	895445.038912
33355.000000	1122738.562182
33370.000000	1026634.546540
33401.000000	1862586.593080
33429.000000	770357.292726
33437.000000	2597858.302896
33478.000000	2237849.831638
33507.000000	1440034.248729
33562.000000	2018183.510170
33606.000000	1250877.189089
33647.000000	2600909.365466
33722.000000	1340879.352366
33727.000000	1377490.375636
33755.000000	1862586.593080
33768.000000	2088354.675989
33786.000000	1607834.870551
33818.000000	4753333.263984
33852.000000	1095280.271999
33862.000000	1877841.178532
33885.000000	965616.204731
33910.000000	3005156.243644
33919.000000	1804619.131992
33955.000000	1142569.559640
33961.000000	912225.064725

Sample 18
Function 1:MS ES+ 
Peak 1 Spectrum
Mass	Intensity
29080.000000	2071144.231806
29112.000000	1478972.137330
29151.000000	2039056.146142
29160.000000	1534397.107407
29288.000000	2030304.771019
29309.000000	1998216.685355
29469.000000	2074061.472762
29486.000000	3176726.914012
29496.000000	5597923.890401
29553.000000	4964912.161265
29601.000000	2041973.213225
29637.000000	1493557.646620
29680.000000	1899035.187407
29705.000000	1674418.066142
29764.000000	3345918.891328
29801.000000	4661533.359382
29828.000000	2184911.412917
29924.000000	3398426.794321
30144.000000	2879182.246296
30161.000000	3019203.205031
30237.000000	1945708.782361
30285.000000	2499958.657006
30313.000000	2747912.488812
30321.000000	1945708.782361
30340.000000	1831941.775123
30366.000000	4410662.112747
30392.000000	2467870.571342
30418.000000	2129486.442839
30476.000000	1861112.793704
30504.000000	1741511.478426
30549.000000	1627744.471188
30628.000000	1759014.054799
30661.000000	4655698.877469
30689.000000	3089213.858271
30716.000000	3252571.701420
30770.000000	1595656.211651
31027.000000	21359040.251975
31034.000000	22406281.418640
31046.000000	1919454.830864
31065.000000	13223235.310864
31085.000000	3844743.795895
31093.000000	1971962.733858
31127.000000	4460253.122531
31149.000000	3605541.165340
31221.000000	2925856.015123
31261.000000	4142288.463611
31299.000000	4807388.452284
31324.000000	4078112.292284
31344.000000	9958995.341111
31364.000000	1595656.211651
31378.000000	4664450.252593
31388.000000	5265373.722192
31421.000000	8348753.446296
31457.000000	9740212.354012
31471.000000	3220483.441883
31491.000000	8926340.031482
31507.000000	2546632.425833
31524.000000	2850011.227716
31576.000000	5484156.709290
31640.000000	6158008.073086
31684.000000	2044890.280309
31839.000000	1901952.254491
31878.000000	1855278.485664
31972.000000	2015719.261729
32002.000000	3786401.758735
32021.000000	2514544.166296
32056.000000	3830158.286605
32125.000000	3200063.798426
32303.000000	3287576.854167
32330.000000	291710464.000000
32349.000000	81956052.857783
32373.000000	66054914.841982
32387.000000	29538602.764194
32399.000000	29004770.968149
32429.000000	18701557.190496
32438.000000	6344702.452902
32453.000000	11729677.490371
32475.000000	3427597.812902
32481.000000	1846527.284413
32505.000000	13765816.395557
32582.000000	2812088.834012
32651.000000	2144071.952130
32798.000000	3141721.761265
32825.000000	1484806.271497
32994.000000	2599140.154954
33088.000000	1700672.017639
33201.000000	2549549.492917
33207.000000	2205331.056374
33234.000000	1630661.538271
33250.000000	4781134.674660
33279.000000	6370956.578271
33293.000000	2599140.154954
33311.000000	6858113.214506
33344.000000	11712174.740125
33376.000000	2021553.569768
33384.000000	5557084.255741
33410.000000	2972529.783950
33426.000000	1738594.411342
33458.000000	1598573.278735
33481.000000	1680252.200309
33494.000000	2660399.433071
33509.000000	3777650.383611
33530.000000	1980714.108981
33584.000000	2103232.491342
33600.000000	2254921.892284
33630.000000	2523295.541420
33649.000000	2992949.427407
33740.000000	3080462.483148
33854.000000	2750829.729768
33886.000000	1543148.308658
33902.000000	3728059.721574

Sample 19
Function 1:MS ES+ 
Peak 1 Spectrum
Mass	Intensity
29156.000000	1855466.224731
29176.000000	3587055.160468
29216.000000	1594246.737986
29247.000000	9449682.148383
29257.000000	1842001.315972
29307.000000	1745053.844496
29337.000000	1847387.215269
29391.000000	2512554.446323
29476.000000	2622966.666042
29515.000000	3037686.369461
29531.000000	1650799.322670
29541.000000	1602325.747447
29683.000000	4012546.662482
29708.000000	1483834.357752
29895.000000	1432667.672365
29920.000000	1828536.407213
30104.000000	3729783.257518
30126.000000	2275571.827447
30139.000000	3177721.356347
30158.000000	2140922.579344
30181.000000	3473949.670071
30255.000000	4758503.185574
30283.000000	2353668.330351
30329.000000	2569107.031007
30353.000000	1955106.645855
30382.000000	2326738.512833
30393.000000	1669650.291241
30427.000000	1499992.216160
30462.000000	3910213.291709
30484.000000	1470369.448993
30497.000000	2130150.620234
30534.000000	3543967.324028
30771.000000	2243255.950117
30869.000000	1629255.564965
31030.000000	27290702.626326
31045.000000	13833860.677844
31074.000000	19874224.589788
31107.000000	11138183.568710
31117.000000	3727090.147354
31127.000000	5838389.959532
31142.000000	4755810.396440
31173.000000	17822170.311943
31212.000000	19098644.817986
31239.000000	1459597.489883
31253.000000	7047540.242809
31291.000000	9958655.892085
31320.000000	4397643.438220
31393.000000	7416478.678596
31425.000000	1677729.300702
31456.000000	1470369.448993
31748.000000	2725300.036815
31760.000000	2105913.752365
31810.000000	2122071.610773
31862.000000	1416509.813958
31921.000000	1486527.307401
32057.000000	4241450.432411
32081.000000	269298432.000000
32102.000000	89463633.902754
32128.000000	92732918.757451
32149.000000	10707305.846369
32161.000000	15527747.034382
32175.000000	6371600.731617
32187.000000	10696533.405716
32198.000000	10354524.787447
32218.000000	2275571.827447
32235.000000	3352765.491241
32251.000000	3422783.145199
32258.000000	2563721.131709
32263.000000	2383291.097518
32283.000000	4362634.611241
32328.000000	6021513.103887
32354.000000	2703756.118596
32371.000000	2614887.817096
32406.000000	1780062.671475
32541.000000	1532308.093489
32576.000000	2932659.888525
32581.000000	3121168.932177
32614.000000	3339300.582482
32927.000000	1847387.215269
32957.000000	1640027.524075
32989.000000	2175931.406323
33005.000000	3549353.223326
33018.000000	3511651.607213
33033.000000	1473062.398642
33080.000000	2278264.777096
33129.000000	3813265.820234
33230.000000	2515247.395972
33270.000000	2103220.802716
33308.000000	3821344.829695
33318.000000	2655282.543372
33345.000000	2278264.777096
33369.000000	2962282.816206
33399.000000	3024221.460702
33422.000000	2232483.991007
33453.000000	3207344.284028
33510.000000	1745053.844496
33531.000000	1467676.499344
33544.000000	1750439.743794
33579.000000	1745053.844496
33585.000000	3201958.384731
33680.000000	2404835.015738
33722.000000	1739667.945199
33792.000000	1502685.326323
33832.000000	1354571.169461

Sample 20
Function 1:MS ES+ 
Peak 1 Spectrum
Mass	Intensity
29076.000000	1578716.864156
29086.000000	2292961.154967
29101.000000	4069347.208798
29154.000000	3663466.615098
29195.000000	5713953.698117
29230.000000	1823826.489692
29361.000000	5250090.297111
29389.000000	1475929.017484
29459.000000	4559566.459870
29471.000000	8528761.375583
29509.000000	5062963.635974
29555.000000	5785114.430456
29592.000000	4111516.380390
29604.000000	3202238.924772
29632.000000	1660420.125033
29678.000000	2522257.301883
29743.000000	4338177.130811
29750.000000	5044514.603766
29791.000000	6554706.132078
29825.000000	5695504.665909
29831.000000	3175883.074707
29870.000000	1589259.235601
29907.000000	2683028.112954
29913.000000	1918707.675601
29982.000000	1446937.613831
30077.000000	1573445.756980
30128.000000	2169088.565406
30134.000000	2416833.744529
30175.000000	2646129.734351
30188.000000	1842275.678993
30283.000000	1486471.388928
30316.000000	2401020.265909
30388.000000	2129554.790308
30402.000000	4024542.012338
30488.000000	6712841.232469
30502.000000	1578716.864156
30510.000000	3634475.054351
30535.000000	1475929.017484
30543.000000	1631428.721380
30567.000000	3149527.224642
30595.000000	2696206.037987
30636.000000	2717290.780876
30690.000000	4517396.974091
30739.000000	1578716.864156
30767.000000	2047851.529432
30842.000000	2970307.067176
30939.000000	2240249.454837
31026.000000	2306139.080000
31138.000000	3173247.364026
31145.000000	5271175.040000
31174.000000	3318204.539384
31191.000000	3850593.276234
31207.000000	2071571.825909
31249.000000	2306139.080000
31256.000000	1894987.379124
31283.000000	3202238.924772
31295.000000	4314456.677241
31308.000000	5640157.569284
31326.000000	4290736.537857
31332.000000	4346083.948668
31351.000000	5851004.369805
31362.000000	3471068.846785
31377.000000	6177817.413310
31396.000000	2770002.481007
31409.000000	12384625.444807
31424.000000	4678167.785163
31435.000000	2577604.555601
31449.000000	8868752.029935
31478.000000	2456367.519627
31496.000000	2482723.369692
31509.000000	2213893.447679
31528.000000	2572333.448425
31560.000000	1465386.646039
31596.000000	2258698.487046
31624.000000	5632250.751427
31812.000000	3075730.781623
31887.000000	1449573.167419
31973.000000	2532799.673328
31985.000000	4011364.087306
32023.000000	5144666.896850
32095.000000	2994027.520746
32132.000000	2308774.633588
32182.000000	2277147.676347
32275.000000	2556519.969805
32304.000000	263558752.000000
32326.000000	67283912.028582
32349.000000	74181246.096625
32373.000000	25214666.829345
32383.000000	10479096.165518
32401.000000	10993035.555974
32406.000000	11029933.620390
32420.000000	2419469.298117
32426.000000	6314867.456625
32449.000000	5782479.033961
32464.000000	2627680.702143
32477.000000	9474937.209805
32498.000000	4124694.619610
32530.000000	1995139.829302
32539.000000	6051308.955974
32560.000000	2353579.672954
32585.000000	2756824.555974
32793.000000	5247454.900616
32862.000000	1707860.717987
32931.000000	2459003.230308
33080.000000	2142732.715341
33116.000000	2838527.816850
33156.000000	4440964.820390
33196.000000	6122469.688312
33222.000000	1349420.874334
33234.000000	3360374.025163
33263.000000	3154798.331818
33285.000000	8576201.654351
33303.000000	8584108.472208
33334.000000	7991101.531557
33366.000000	7116086.429675
33399.000000	7948932.045779
33416.000000	4251202.762759
33432.000000	3979737.130065
33440.000000	3460526.318247
33468.000000	2327223.822889
33473.000000	3826873.136850
33492.000000	1950334.789935
33523.000000	2211257.894091
33533.000000	3724085.133085
33562.000000	2119012.418863
33599.000000	5078777.271688
33637.000000	5758758.580390
33676.000000	1359963.088685
33688.000000	3858500.094091
33767.000000	2153274.929692
33791.000000	3697729.283020
33839.000000	9546097.942143
33870.000000	1349420.874334
33889.000000	1526005.164026
33920.000000	2727832.995228
33933.000000	3924389.719254
33945.000000	1462751.092451

Sample 21
Function 1:MS ES+ 
Peak 1 Spectrum
Mass	Intensity
29050.000000	2494846.804510
29086.000000	2526480.504742
29217.000000	4076533.324510
29227.000000	3604136.332139
29293.000000	1959182.411676
29327.000000	2627708.647166
29350.000000	1788360.204162
29461.000000	2037212.281001
29490.000000	2648797.780654
29519.000000	1674478.858188
29531.000000	1393993.081117
29568.000000	2509609.399073
29605.000000	1967618.090211
29665.000000	2047756.847745
29757.000000	1507874.427091
29796.000000	1109289.527629
29833.000000	1261131.364162
29923.000000	1520528.007745
29995.000000	2391509.899578
30023.000000	2442123.970790
30052.000000	3015748.854183
30089.000000	1463587.271907
30106.000000	3766522.861117
30156.000000	8106670.857029
30194.000000	1360250.366976
30260.000000	1231606.552139
30270.000000	2606619.262276
30317.000000	3454403.383815
30352.000000	1811558.351560
30403.000000	1889588.220885
30461.000000	1278002.721233
30482.000000	1491003.195722
30489.000000	1573250.841465
30542.000000	1760944.280348
30737.000000	2235450.160927
30831.000000	2239668.188746
30888.000000	1847409.828209
30996.000000	2311371.142044
31028.000000	37855032.320975
31046.000000	7117589.340000
31054.000000	10776557.771171
31080.000000	17016838.554712
31110.000000	10557230.380654
31121.000000	2806966.281812
31138.000000	4021701.476881
31152.000000	8589612.164742
31183.000000	8357631.696376
31210.000000	9574475.653951
31239.000000	5141535.571254
31275.000000	4053335.428515
31317.000000	5742576.629863
31359.000000	8720365.496292
31393.000000	3043164.777998
31424.000000	5341882.590790
31583.000000	1965509.076301
31617.000000	1995033.888324
31720.000000	2281846.455722
32054.000000	210891536.000000
32073.000000	51280385.861581
32099.000000	50725740.092157
32114.000000	4468791.559346
32124.000000	36952413.586381
32153.000000	22160483.391278
32177.000000	2043538.945627
32184.000000	2450559.523624
32189.000000	4363345.891907
32200.000000	4761930.665668
32230.000000	5850131.059810
32255.000000	1453042.705163
32308.000000	3222422.664046
32315.000000	5556991.953488
32328.000000	1573250.841465
32357.000000	5696180.335068
32379.000000	2111024.373910
32402.000000	2948263.677302
32433.000000	1741964.035068
32493.000000	1115616.192255
32612.000000	2241776.951254
32870.000000	1866390.073488
32902.000000	2701520.614373
32934.000000	2416817.060885
32969.000000	6113745.479810
32996.000000	7507738.560927
33034.000000	6617776.423815
33074.000000	3445967.579578
33102.000000	3473383.503393
33130.000000	2408381.256649
33147.000000	1543726.029441
33165.000000	2108915.360000
33201.000000	2087826.226512
33239.000000	3473383.503393
33284.000000	2492738.042002
33341.000000	3926800.376185
33359.000000	2079390.547977
33388.000000	1786251.315954
33428.000000	1912786.242582
33449.000000	2960917.257956
33482.000000	1434062.459884
33509.000000	3707473.237071
33549.000000	1417191.102813
33591.000000	4584782.044932
33656.000000	2256539.545817
33783.000000	2604510.499768
33827.000000	1100853.849094
33843.000000	4540495.015449
33881.000000	1286438.399768
33931.000000	1178883.718419
33944.000000	1836865.261465

Sample 22
Function 1:MS ES+ 
Peak 1 Spectrum
Mass	Intensity
29093.000000	2741178.351936
29102.000000	1834296.672891
29152.000000	3175797.054218
29206.000000	2309981.800796
29289.000000	2371581.337241
29387.000000	2470824.944191
29492.000000	13986511.416870
29514.000000	2648779.047268
29538.000000	2617979.279045
29546.000000	2378425.639523
29568.000000	4428320.689973
29579.000000	1892473.854218
29644.000000	1803496.904668
29770.000000	5037471.344191
29828.000000	2286026.334854
29926.000000	2932821.263554
30146.000000	3281885.167427
30165.000000	2354470.377560
30303.000000	2683000.966631
30369.000000	1858251.934854
30586.000000	5742443.454218
30632.000000	5188048.034164
30685.000000	2878066.233369
30715.000000	2145716.302281
30736.000000	5858798.224828
30764.000000	3093664.406950
31028.000000	30745002.381750
31053.000000	8401488.954907
31083.000000	9671123.550345
31127.000000	1954073.390663
31201.000000	2429758.518568
31264.000000	5721910.547374
31290.000000	7015499.996817
31317.000000	8880596.641910
31337.000000	8836108.065146
31377.000000	12590255.801379
31408.000000	9017484.319363
31424.000000	13315761.634164
31458.000000	14759928.589496
31484.000000	8548643.289761
31521.000000	6467948.879045
31559.000000	6570614.637135
31576.000000	3162108.449655
31644.000000	7470652.421857
31731.000000	1752164.025623
31879.000000	3754148.144191
31997.000000	6464526.931883
32306.000000	4681563.138037
32331.000000	342219520.000000
32351.000000	91204921.089868
32375.000000	96290303.365942
32393.000000	33232939.101538
32412.000000	9537657.820053
32419.000000	8189312.728488
32426.000000	6652747.488382
32437.000000	11669685.925729
32453.000000	14325308.663342
32466.000000	2087539.120955
32491.000000	2392114.448064
32509.000000	12183014.716180
32519.000000	2337359.417878
32546.000000	2854110.767427
32552.000000	1871940.743395
32666.000000	4969027.505464
32686.000000	4554941.710027
32843.000000	3990279.632573
32910.000000	1827452.166631
33155.000000	5369424.288382
33187.000000	4168233.939629
33194.000000	5003249.424828
33238.000000	3583038.547374
33244.000000	3086820.104668
33261.000000	4144278.269708
33279.000000	6402927.395438
33295.000000	2210738.193846
33312.000000	11159778.266525
33345.000000	10092053.240106
33375.000000	6447415.564244
33403.000000	5643200.051247
33426.000000	2005406.473687
33452.000000	2097805.574377
33523.000000	1889051.703077
33538.000000	2624823.785305
33609.000000	2292870.841114
33621.000000	2980731.991459
33685.000000	2429758.518568
33920.000000	2142294.151141

Sample 23
Function 1:MS ES+ 
Peak 1 Spectrum
Mass	Intensity
29242.000000	7230894.656739
29253.000000	8137360.985653
29278.000000	2729819.044130
29352.000000	2142873.126413
29526.000000	2774968.761956
29564.000000	2636046.601033
29681.000000	3518201.877826
29917.000000	1917124.744294
30078.000000	1899759.500054
30133.000000	3747423.267391
30166.000000	2667304.082065
30193.000000	3521675.092282
30245.000000	5529099.065217
30283.000000	2226226.340163
30312.000000	2969459.663043
30342.000000	3302872.518044
30396.000000	4393410.932718
30430.000000	2194969.066141
30466.000000	1962274.462120
30758.000000	2351256.264294
30979.000000	2108142.637935
31028.000000	21133522.526086
31049.000000	17709092.884348
31079.000000	17195081.986084
31104.000000	14270772.040867
31136.000000	12628017.368914
31169.000000	11370772.526740
31181.000000	5584668.012391
31193.000000	6032691.562174
31199.000000	3855087.947282
31224.000000	12245981.995652
31257.000000	12034125.436306
31289.000000	2535328.143043
31295.000000	3302872.518044
31325.000000	6779397.892500
31394.000000	14510411.831740
31423.000000	3222992.311740
31464.000000	4462871.909674
31499.000000	2670777.089511
31542.000000	2906944.700978
31590.000000	2472813.180978
31751.000000	8786821.865435
31960.000000	1830298.523098
32053.000000	5775685.699022
32081.000000	347305216.000000
32103.000000	108650965.151299
32124.000000	30041899.859136
32131.000000	68186431.043486
32151.000000	30590642.073918
32169.000000	5820835.416848
32178.000000	18094601.886086
32189.000000	9807898.889132
32198.000000	4685147.284348
32208.000000	8126941.756306
32228.000000	2809699.250435
32242.000000	3879399.206413
32258.000000	10954006.664999
32288.000000	2879160.227391
32332.000000	8081792.038480
32353.000000	2979878.685381
32372.000000	1795568.034619
32426.000000	1944909.217880
32514.000000	2434609.478044
32555.000000	2733292.051576
32586.000000	1976166.698913
32951.000000	2820118.272772
32974.000000	5678440.248478
32995.000000	3236884.548533
33008.000000	2986824.907282
33023.000000	8599277.393260
33055.000000	3691854.320218
33087.000000	5167901.736630
33118.000000	4476764.353478
33152.000000	2893052.464185
33182.000000	2719399.814783
33213.000000	5133171.248152
33268.000000	3226465.526195
33295.000000	2167184.592554
33328.000000	2389459.967228
33429.000000	2781914.776848
33470.000000	4483710.368369
33543.000000	2865267.990598
33599.000000	4424668.620760
33606.000000	1847663.767337
33665.000000	1927543.973641
33727.000000	2497124.440109
33760.000000	1882394.255815
33824.000000	2254010.813750
33865.000000	2920836.937771
33904.000000	2754130.303261

Sample 24
Function 1:MS ES+ 
Peak 1 Spectrum
Mass	Intensity
29087.000000	1932317.266723
29103.000000	2199868.997311
29111.000000	1080115.819132
29127.000000	750630.973438
29151.000000	1960806.563166
29198.000000	1815882.782927
29235.000000	1320416.828459
29300.000000	3250256.944818
29335.000000	1880293.417549
29356.000000	1561956.560630
29372.000000	3278746.241260
29411.000000	1865429.481736
29472.000000	4533513.859915
29505.000000	1336519.487115
29535.000000	3123913.121260
29555.000000	728334.995889
29594.000000	2038842.558417
29630.000000	1065251.883319
29675.000000	1107366.466562
29716.000000	1772529.550672
29739.000000	671356.403004
29745.000000	3734574.984341
29787.000000	4252336.916358
29808.000000	1208937.014545
29828.000000	1465340.608698
29862.000000	1257244.916681
29887.000000	1355099.443796
29925.000000	1326610.147353
29951.000000	1575581.773600
29985.000000	2452556.644426
30019.000000	994647.929804
30051.000000	1350144.847745
30125.000000	1833224.164426
30192.000000	696129.678579
30206.000000	1018182.630196
30263.000000	1649901.747983
30305.000000	1607787.090910
30313.000000	735766.963796
30341.000000	744437.654545
30392.000000	3273791.349889
30401.000000	1513648.584664
30434.000000	657731.116204
30461.000000	2142890.404426
30491.000000	3177175.693277
30505.000000	1002079.971541
30538.000000	1056581.192570
30574.000000	3976114.568851
30604.000000	1574343.198417
30626.000000	1607787.090910
30654.000000	724618.975021
30764.000000	1652379.046008
30771.000000	946340.027668
30811.000000	910418.763319
30829.000000	717187.007115
30907.000000	771688.301975
30944.000000	1196550.376758
30998.000000	1804734.867983
31149.000000	3396419.447899
31176.000000	1150719.772647
31191.000000	2191198.380392
31208.000000	1382350.165056
31232.000000	1431896.716204
31254.000000	652776.446323
31263.000000	1892680.055336
31292.000000	4486444.459132
31304.000000	1197789.025770
31328.000000	4949705.243949
31358.000000	8659506.952716
31376.000000	688697.710672
31382.000000	1218846.354307
31412.000000	4396021.973753
31442.000000	3879498.616919
31448.000000	5897284.068290
31476.000000	3038445.231932
31486.000000	1666004.406638
31494.000000	2251892.846485
31528.000000	3452159.170280
31535.000000	1967000.029720
31556.000000	1675913.746400
31583.000000	1166822.357472
31616.000000	1301836.871779
31624.000000	1919930.628936
31649.000000	756824.292332
31668.000000	1002079.971541
31698.000000	647821.776443
31739.000000	764256.260238
31932.000000	874497.425140
31973.000000	4320463.276527
32014.000000	2380714.115728
32097.000000	1005795.918579
32274.000000	1715550.957787
32306.000000	123866496.000000
32325.000000	30627229.593054
32343.000000	26097432.344648
32362.000000	27677967.680676
32383.000000	2763461.459608
32389.000000	5188767.678094
32399.000000	4046718.374706
32409.000000	6370454.045209
32428.000000	5621061.720784
32467.000000	1225039.673200
32478.000000	5085958.259608
32493.000000	2609867.210111
32515.000000	1424464.674468
32536.000000	2165186.381975
32547.000000	1308030.190672
32589.000000	2053706.494230
32609.000000	1033046.566008
32800.000000	2079718.492647
32866.000000	1794825.528221
32924.000000	839814.809804
33157.000000	1382350.165056
33179.000000	766733.632094
33198.000000	2576423.022297
33209.000000	3588412.481260
33249.000000	1827030.845532
33257.000000	2518205.854230
33286.000000	7247428.473054
33315.000000	5131789.085209
33352.000000	4866714.504987
33386.000000	2218448.953992
33415.000000	6060787.805209
33440.000000	1200266.323796
33464.000000	1685822.938502
33470.000000	1580536.517311
33478.000000	1150719.772647
33484.000000	2369566.053123
33520.000000	1353860.868613
33539.000000	4814690.803473
33577.000000	2590048.530588
33590.000000	2120594.426877
33612.000000	811325.513362
33632.000000	1293166.254860
33683.000000	3563639.205686
33698.000000	1975670.646638
33771.000000	1026853.247115
33832.000000	2644549.677787
33841.000000	2834065.560784
33889.000000	3043399.827983
33917.000000	4158198.410111
33957.000000	1414555.334706
33964.000000	1725460.297549

Sample 25
Function 1:MS ES+ 
Peak 1 Spectrum
Mass	Intensity
29088.000000	1258057.867670
29099.000000	812740.610035
29178.000000	371832.508315
29319.000000	995717.536416
29357.000000	1904723.118566
29365.000000	1469693.760000
29401.000000	1673246.309318
29432.000000	1214701.890538
29453.000000	723824.187312
29464.000000	1447648.374624
29493.000000	911210.138208
29530.000000	405635.467598
29644.000000	417393.041506
29681.000000	568036.639642
29750.000000	403430.955341
29769.000000	557013.946954
29789.000000	964853.926809
29808.000000	673854.585806
29843.000000	964853.926809
29876.000000	1044952.300503
29919.000000	1917215.486093
29963.000000	734112.042581
29991.000000	628294.096416
30010.000000	1882677.733191
30047.000000	1221315.471110
30088.000000	584938.119283
30117.000000	1515254.293191
30129.000000	423271.784659
30147.000000	685612.159714
30177.000000	759096.821434
30224.000000	3131917.464231
30252.000000	2214828.451469
30286.000000	3480969.662150
30297.000000	571710.870538
30315.000000	2265532.890393
30353.000000	1334481.922867
30400.000000	3014342.075560
30414.000000	1812867.258566
30442.000000	3962294.522727
30485.000000	2551388.281862
30492.000000	1638708.556416
30524.000000	716475.725520
30558.000000	853892.031110
30589.000000	1628420.744948
30604.000000	481324.685376
30746.000000	1122846.030538
30800.000000	820823.953046
30842.000000	766445.283226
30951.000000	985429.637347
30983.000000	613597.129032
30988.000000	469567.155269
31031.000000	1534360.328890
31065.000000	1105209.669677
31142.000000	1804049.034336
31168.000000	10775059.879930
31180.000000	1206618.547526
31195.000000	4779444.244878
31204.000000	2618994.200428
31222.000000	992043.305520
31229.000000	4448028.145017
31263.000000	1449852.930682
31272.000000	2354449.400717
31282.000000	656953.106165
31291.000000	6018395.638846
31317.000000	1447648.374624
31334.000000	936194.960861
31339.000000	654748.550107
31355.000000	4539884.005017
31389.000000	3990953.576276
31429.000000	2654266.922150
31434.000000	2527873.309248
31461.000000	1516723.880428
31480.000000	1390330.267526
31499.000000	487203.472330
31509.000000	2040669.749318
31550.000000	1245565.500144
31710.000000	404900.630179
31743.000000	374037.064373
31810.000000	1708519.031040
31840.000000	479120.173118
31864.000000	3112811.428531
31904.000000	655483.431326
32002.000000	576854.820072
32058.000000	3436878.891399
32072.000000	518801.875555
32087.000000	1607844.946809
32176.000000	2403684.077203
32192.000000	73484688.000000
32212.000000	25599124.835244
32240.000000	25686574.035945
32262.000000	4563399.152832
32268.000000	7269105.482727
32283.000000	905331.351254
32292.000000	2821811.956128
32300.000000	2798296.983514
32320.000000	5473874.322220
32361.000000	3318568.358706
32372.000000	376976.457850
32381.000000	3347227.412255
32389.000000	687081.834552
32425.000000	856096.587168
32460.000000	4169521.040140
32487.000000	397552.168387
32551.000000	1522602.754983
32609.000000	548195.766523
32625.000000	694430.296344
32697.000000	1194126.180000
32702.000000	1147095.971971
32715.000000	452665.675627
32771.000000	1196330.736058
32806.000000	540112.467312
32838.000000	677528.816702
33001.000000	490142.865806
33035.000000	1044952.300503
33057.000000	825967.858781
33064.000000	545256.373046
33112.000000	3433939.366521
33118.000000	1004535.673046
33140.000000	3225242.911469
33153.000000	1407231.747168
33168.000000	2347100.938925
33197.000000	1776859.743226
33213.000000	3794014.519930
33254.000000	2471289.995769
33270.000000	2371350.880358
33284.000000	1956897.319930
33323.000000	2989356.990105
33344.000000	1950283.651757
33352.000000	975876.619497
33375.000000	2455123.484948
33407.000000	1667367.609965
33416.000000	1817276.370682
33428.000000	745134.779069
33447.000000	1533625.360070
33483.000000	952361.559283
33510.000000	673119.748387
33535.000000	920028.274838
33554.000000	1765837.138138
33582.000000	1424133.226809
33592.000000	1044952.300503
33624.000000	1553466.364589
33642.000000	399756.724445
33689.000000	894308.658566
33764.000000	1830503.531827
33827.000000	521741.269032
33838.000000	974406.944659
33845.000000	748074.128746
33868.000000	587877.512760
33888.000000	713536.332043
33917.000000	748809.009965
33938.000000	2793153.077780
33989.000000	2896031.542867

Sample 26
Function 1:MS ES+ 
Peak 1 Spectrum
Mass	Intensity
29084.000000	417069.398308
29094.000000	600938.687609
29112.000000	769859.223416
29146.000000	412584.749984
29197.000000	705579.739317
29202.000000	599443.789984
29222.000000	681661.778276
29256.000000	779575.902049
29306.000000	1618199.257888
29336.000000	908134.959348
29343.000000	435007.857951
29381.000000	1015018.335218
29394.000000	645037.387903
29434.000000	440239.888261
29511.000000	1234017.117267
29548.000000	866278.538665
29587.000000	1013523.393043
29607.000000	1284095.363510
29628.000000	3509212.899506
29701.000000	2277437.928198
29741.000000	383434.758634
29780.000000	1791604.531119
29790.000000	694368.207609
29837.000000	2393290.511613
29895.000000	1263914.535155
29911.000000	981383.650993
29945.000000	758647.691708
29985.000000	759395.162796
29992.000000	580010.477267
30026.000000	1171979.868229
30066.000000	392403.966180
30124.000000	1097236.323510
30161.000000	583747.654503
30173.000000	1025482.395838
30184.000000	991100.329627
30213.000000	1324456.842018
30273.000000	1358091.526243
30298.000000	1839440.364099
30330.000000	679419.454115
30396.000000	569546.372097
30420.000000	742204.085139
30457.000000	766869.517267
30483.000000	1340900.493137
30495.000000	2104780.215155
30501.000000	2275195.604036
30563.000000	745941.306926
30620.000000	511993.771382
30659.000000	1810290.328198
30689.000000	540396.336195
30697.000000	848340.034472
30759.000000	745941.306926
30776.000000	1012776.011056
30781.000000	785555.403447
30805.000000	1453015.899317
30848.000000	1062106.786211
30994.000000	588232.258276
31030.000000	996332.359937
31128.000000	440239.888261
31169.000000	3021884.560252
31180.000000	1501599.292486
31193.000000	1796836.561429
31202.000000	1003806.803510
31236.000000	591222.008975
31246.000000	654754.066537
31256.000000	598696.363447
31262.000000	963445.235901
31313.000000	1148061.951739
31320.000000	639805.357593
31402.000000	687641.279674
31408.000000	1260924.829007
31415.000000	440239.888261
31436.000000	5050426.110310
31465.000000	570293.798634
31471.000000	1080792.672391
31495.000000	3704293.497762
31502.000000	2535303.424782
31534.000000	4047366.777888
31556.000000	1119659.386926
31561.000000	888701.602081
31586.000000	5449556.959874
31617.000000	3265548.551676
31635.000000	1103963.206894
31653.000000	3412793.495155
31660.000000	2364888.035901
31694.000000	1686963.390310
31703.000000	1934364.826274
31721.000000	676429.703416
31735.000000	478359.131708
31748.000000	1094993.999348
31772.000000	1266156.859317
31796.000000	2026299.404099
31802.000000	1374535.088261
31864.000000	427533.503479
31889.000000	423048.855155
32030.000000	797514.406243
32064.000000	383434.758634
32121.000000	1562141.510247
32136.000000	1038936.251708
32178.000000	490318.134503
32331.000000	11245177.084225
32352.000000	2690022.722733
32366.000000	1237006.823416
32373.000000	1337910.697888
32469.000000	74743616.000000
32488.000000	13108535.453915
32495.000000	8100713.324477
32504.000000	4274587.296395
32513.000000	11359534.725465
32522.000000	19499114.051666
32549.000000	4368764.198382
32560.000000	1601008.224782
32570.000000	2500921.358571
32582.000000	2306587.964099
32596.000000	2228854.713232
32630.000000	1633895.527020
32672.000000	2303598.257951
32711.000000	706327.165854
32839.000000	701842.562081
32942.000000	1133113.242796
32978.000000	1053884.960652
33014.000000	1048652.930342
33021.000000	1263914.535155
33062.000000	615887.396553
33142.000000	443229.638960
33175.000000	973161.914535
33215.000000	2331253.351676
33249.000000	1878307.078634
33316.000000	1405179.977236
33330.000000	808725.937951
33362.000000	2053954.497825
33378.000000	1070328.611771
33390.000000	2837267.666211
33414.000000	396888.614503
33428.000000	3036833.269196
33444.000000	527689.906863
33467.000000	3921049.955649
33497.000000	2344707.296647
33526.000000	1904467.408387
33538.000000	740709.232065
33549.000000	1987432.689564
33582.000000	1556162.097951
33592.000000	3048792.093789
33619.000000	2442621.286768
33648.000000	2797653.569690
33674.000000	470137.350699
33694.000000	2659377.922859
33766.000000	944011.878634
33774.000000	1672762.063353
33791.000000	931305.493852
33850.000000	3771562.866211
33864.000000	1202624.757204
33905.000000	1174222.192391
33963.000000	399130.894115

Sample 27
Function 1:MS ES+ 
Peak 1 Spectrum
Mass	Intensity
29078.000000	1634683.470844
29105.000000	1098085.253103
29165.000000	1523182.536317
29315.000000	981606.543184
29381.000000	591353.213001
29387.000000	726747.255788
29426.000000	567460.164079
29445.000000	772542.290946
29507.000000	630179.469420
29545.000000	1184697.607365
29581.000000	670996.788525
29609.000000	1603821.583845
29653.000000	605290.829817
29683.000000	2170286.335260
29840.000000	1366882.157314
29890.000000	1877596.322788
30018.000000	683938.814659
30133.000000	921873.891211
30182.000000	1212572.840997
30241.000000	2191192.671475
30273.000000	2088651.697050
30281.000000	626197.284710
30308.000000	799421.933896
30320.000000	1128947.021424
30374.000000	1466436.597050
30421.000000	989570.912604
30446.000000	838248.190315
30478.000000	957713.494263
30490.000000	1528160.252370
30505.000000	2478904.967894
30525.000000	1024414.984314
30534.000000	1410686.129787
30544.000000	778515.538342
30554.000000	498767.611343
30571.000000	621219.568657
30634.000000	1162795.561790
30657.000000	1263345.592208
30667.000000	537593.867762
30679.000000	1916422.460529
30863.000000	556509.200631
30942.000000	934815.976684
30975.000000	637148.248159
31034.000000	1630701.345473
31055.000000	515691.881526
31060.000000	1474400.847792
31094.000000	826301.636185
31134.000000	3503319.952208
31154.000000	882052.103449
31161.000000	3344032.801160
31168.000000	664027.950448
31180.000000	4619324.769481
31198.000000	1117996.117314
31214.000000	3276335.720427
31226.000000	3195696.791577
31238.000000	773537.822289
31270.000000	7794115.224842
31298.000000	6049922.000835
31320.000000	3537168.373896
31328.000000	1956244.307630
31344.000000	2417181.193896
31360.000000	1771073.104314
31370.000000	3456529.207690
31400.000000	1417654.908525
31410.000000	1716318.109054
31416.000000	1192661.858108
31444.000000	2452025.324944
31454.000000	1150849.066999
31485.000000	1292216.297843
31498.000000	889020.941526
31506.000000	656063.581027
31535.000000	3011521.178942
31590.000000	946762.471475
31727.000000	1595857.333103
31752.000000	650090.333632
31795.000000	522660.660264
31808.000000	1584906.310315
31882.000000	841234.843683
31924.000000	640134.901526
32081.000000	3008534.525575
32088.000000	799421.933896
32111.000000	1740211.217314
32137.000000	1962217.495686
32183.000000	842230.375026
32219.000000	99554416.000000
32240.000000	17112407.745937
32265.000000	42907951.776920
32291.000000	12688210.205269
32314.000000	8318766.947792
32340.000000	3206647.695686
32357.000000	3141937.268321
32368.000000	798426.402553
32388.000000	2337537.737050
32402.000000	2035887.883154
32464.000000	781502.191709
32470.000000	584384.434263
32488.000000	2361430.726633
32524.000000	965677.863683
32554.000000	1260358.938840
32668.000000	830283.820895
32727.000000	1615768.197314
32764.000000	1328055.900895
32777.000000	512705.228159
32825.000000	567460.164079
32860.000000	656063.581027
33014.000000	824310.573500
33053.000000	689912.121394
33060.000000	959704.556948
33090.000000	2404239.108423
33116.000000	4218120.594527
33144.000000	2845265.249156
33193.000000	3298237.766002
33218.000000	5010573.749685
33245.000000	3132977.545575
33263.000000	859154.585870
33286.000000	5567082.950315
33312.000000	1212572.840997
33319.000000	2123495.590742
33332.000000	612259.667894
33354.000000	3144923.921688
33384.000000	2268845.184314
33411.000000	543567.115158
33416.000000	1101071.787792
33425.000000	1323078.184842
33440.000000	659050.234395
33452.000000	634161.654130
33467.000000	1167773.277843
33482.000000	2862189.460000
33584.000000	1333033.616948
33592.000000	1010477.308159
33623.000000	717787.355026
33651.000000	632170.532106
33749.000000	925856.075921
33755.000000	2152366.415056
33819.000000	743671.466633
33865.000000	722765.071078
33913.000000	2073718.430213
33952.000000	903954.089685
33978.000000	640134.901526
