# Supplementary material for: A simple method for developing lysine targeted covalent protein reagents
Source: Nat Commun. 2023 Dec 1;14:7933. doi: 10.1038/s41467-023-42632-5 (PMC10692228; doi:10.1038/s41467-023-42632-5)
Supplement: Supplementary file 4 — Source data [file 41467_2023_42632_MOESM4_ESM.zip › Source Data/Figure 3/Panel B/Figure 3B data.txt]

Time (hours)	0	0.083333333	0.583333333	1.166666667	1.75	4	8
Peptide 11 +112 adduct	0	21.39303067	43.36532267	40.74112815	32.87934537	13.03289101	1.960784314
Peptide 11 full adduct	0	4.343660893	30.17012168	43.66259307	55.07335765	86.96710899	98.03921569
Time (hours)	0	1	2.5	5	24
Peptide 3 full adduct	0	23.65887687	47.34015176	67.522401	89.94747097
Peptide 8 full adduct	0	34.13816504	55.96378135	74.23794765	86.24555839
