# Supplementary material for: A simple method for developing lysine targeted covalent protein reagents
Source: Nat Commun. 2023 Dec 1;14:7933. doi: 10.1038/s41467-023-42632-5 (PMC10692228; doi:10.1038/s41467-023-42632-5)
Supplement: Supplementary file 4 — Source data [file 41467_2023_42632_MOESM4_ESM.zip › Source Data/Figure 6/Figure 6 source data.xlsx]

## Sheet: All data
3_1 MaxLFQ Intensity	3_2 MaxLFQ Intensity	3_3 MaxLFQ Intensity	3_4 MaxLFQ Intensity	8_1 MaxLFQ Intensity	8_2 MaxLFQ Intensity	8_3 MaxLFQ Intensity	8_4 MaxLFQ Intensity	DMSO_1 MaxLFQ Intensity	DMSO_2 MaxLFQ Intensity	DMSO_3 MaxLFQ Intensity	DMSO_4 MaxLFQ Intensity	Student's T-test Significant 3_DMSO	Student's T-test Significant 8_DMSO	Student's T-test significant	Student's T-test p-value 3_DMSO	Student's T-test q-value 3_DMSO	Student's T-test Difference 3_DMSO	Student's T-test Test statistic 3_DMSO	Student's T-test p-value 8_DMSO	Student's T-test q-value 8_DMSO	Student's T-test Difference 8_DMSO	Student's T-test Test statistic 8_DMSO	Protein
22.0183	21.7993	18.2946	21.8219	16.5293	16.9374	21.6349	21.6237	17.3014	19.9621	19.9058	19.96				0.177731	0.174231	1.70121	1.52653	0.950558	0.943066	-0.100989	-0.0646432	sp|O00299|CLIC1_HUMAN
20.2932	20.4134	21.0389	21.3154	16.7322	21.0442	20.9318	21.5173	17.3781	19.9487	19.9779	20.9957				0.192093	0.193493	1.19011	1.46949	0.734852	0.791874	0.481246	0.354835	sp|O00764|PDXK_HUMAN
20.434	18.0013	16.5164	17.2521	20.1729	17.3773	20.7606	19.8577	17.7503	18.7656	19.0236	20.748				0.37007	0.409514	-1.02092	-0.968778	0.645446	0.697384	0.470245	0.484147	sp|O14818|PSA7_HUMAN
19.7347	19.8727	19.4086	19.6651	18.6339	19.4099	19.8184	20.2119	17.6878	19.1564	19.1664	21.7614				0.798749	0.853203	0.227311	0.266537	0.936707	0.935512	0.0755033	0.0827953	sp|O15067|PUR4_HUMAN
22.4492	22.3728	22.4754	22.4332	22.4819	22.3808	22.4202	22.5381	17.9579	19.173	19.3156	20.9444	+	+	3_DMSO;8_DMSO	0.00238642	0.00418182	3.08493	5.02742	0.00231204	0.0073	3.10753	5.05941	sp|O43707|ACTN4_HUMAN
22.8276	22.8287	22.8407	22.9118	22.7076	22.8854	22.7876	22.8182	17.5065	18.6649	19.379	19.9945	+	+	3_DMSO;8_DMSO	0.000308251	0	3.96597	7.41968	0.000334624	0	3.91349	7.30927	sp|O43790|KRT86_HUMAN
27.2768	27.3273	27.2137	27.2385	26.7009	27.3795	26.9612	27.3399	17.0964	19.5267	19.833	21.0695	+	+	3_DMSO;8_DMSO	7.86514e-05	0	7.88267	9.47619	9.85005e-05	0	7.71398	9.10669	sp|O60218|AK1BA_HUMAN
22.5698	22.4906	22.7008	22.5372	22.7773	22.4779	22.5274	22.4647	18.3083	21.4645	21.588	22.5383				0.13331	0.11892	1.5998	1.73565	0.13651	0.143469	1.58706	1.71849	sp|O60701|UGDH_HUMAN
18.1031	17.0097	17.2758	20.3414	19.481	20.6994	20.8074	17.8822	18.9264	19.8329	19.3589	20.5674				0.12446	0.109422	-1.48892	-1.7853	0.954021	0.942791	0.0460982	0.0601094	sp|O60814|H2B1K_HUMAN
20.9073	20.966	20.9517	20.7428	20.9234	20.9594	20.7799	20.7963	18.2515	18.8984	19.3678	20.5671	+	+	3_DMSO;8_DMSO	0.0164592	0.00949398	1.62077	3.29749	0.0175502	0.0254054	1.59355	3.24618	sp|O75083|WDR1_HUMAN
19.6581	19.8777	19.8644	19.5138	19.7591	20.2995	20.204	19.8724	16.4168	19.1496	19.1305	19.6875				0.178322	0.173054	1.13239	1.5241	0.10338	0.11	1.43766	1.9192	sp|O75369|FLNB_HUMAN
20.6682	17.4548	21.0289	20.7371	21.0464	20.6644	20.6882	20.9735	18.2825	18.7368	20.414	21.465				0.832476	0.881155	0.247685	0.220926	0.184302	0.189918	1.11858	1.49992	sp|O75390|CISY_HUMAN
21.7967	21.884	21.7309	21.7447	21.2907	21.7744	21.5743	21.8459	17.6232	18.3578	19.457	20.6964	+	+	3_DMSO;8_DMSO	0.00631605	0.00727869	2.75548	4.1058	0.00900727	0.0177544	2.58772	3.79625	sp|O75874|IDHC_HUMAN
20.6466	20.3197	21.1621	20.5753	20.1439	20.6061	20.64	20.2301	16.8683	19.5049	19.4741	20.5783				0.100263	0.0844687	1.56952	1.94129	0.155297	0.153532	1.29862	1.62496	sp|O75947|ATP5H_HUMAN
17.1644	20.8404	20.9086	20.5999	17.3431	18.1248	20.6557	20.6669	17.2751	19.2451	20.7777	20.8425				0.790519	0.844272	0.343183	0.277761	0.788219	0.843509	-0.337479	-0.280904	sp|O76003|GLRX3_HUMAN
18.8521	17.8097	19.3593	19.0432	17.2965	18.0185	19.3094	16.5606	17.534	19.2637	20.8404	20.8694				0.3556	0.39184	-0.860805	-1.00071	0.112479	0.119475	-1.83061	-1.85836	sp|O95292|VAPB_HUMAN
20.7836	20.9969	20.2893	20.8683	20.1868	17.8713	17.963	19.9738	18.0317	19.705	20.1418	20.3851				0.078811	0.0691624	1.16864	2.11514	0.515344	0.592903	-0.567158	-0.691088	sp|O95336|6PGL_HUMAN
19.1687	19.1618	19.0352	18.9759	18.6889	18.7004	17.4662	18.9445	18.0751	20.4879	20.7183	20.4503				0.223212	0.226821	-0.847487	-1.35832	0.0803349	0.0853571	-1.48289	-2.10128	sp|O95861|BPNT1_HUMAN
25.0007	24.7587	24.9472	24.8856	24.9487	24.8719	24.9379	25.0071	19.2576	22.1588	22.7307	22.6864	+	+	3_DMSO;8_DMSO	0.00847527	0.00973134	3.18966	3.84845	0.00792623	0.0163571	3.23302	3.90629	sp|P00338|LDHA_HUMAN
26.5841	26.6845	26.5974	26.4396	26.487	26.4063	26.4125	26.4925	20.9863	22.4616	22.63	23.4726	+	+	3_DMSO;8_DMSO	0.000194326	0	4.1888	8.06648	0.000225662	0	4.06196	7.85189	sp|P00352|AL1A1_HUMAN
22.8716	22.8092	22.5387	22.6224	22.6133	22.6443	22.6061	22.8571	18.0948	19.2879	20.7558	21.1253	+	+	3_DMSO;8_DMSO	0.00618906	0.0074	2.89453	4.12391	0.00641986	0.0156078	2.86424	4.0913	sp|P00390|GSHR_HUMAN
21.595	21.667	21.3656	21.7733	17.151	18.8073	17.2934	18.3907	17.0354	20.8097	18.9755	20.4481	+		3_DMSO	0.0381257	0.0207755	2.28305	2.64809	NaN	1	0	NaN	sp|P00492|HPRT_HUMAN
22.0392	22.0229	21.6417	21.815	21.6385	21.8847	21.5206	21.4945	18.9558	18.7528	19.2315	21.4042	+	+	3_DMSO;8_DMSO	0.0101773	0.00951351	2.29362	3.6926	0.0163653	0.0266471	2.04848	3.30208	sp|P00505|AATM_HUMAN
24.3414	24.3744	24.3209	24.4021	24.2386	24.2825	24.1268	24.3907	19.4983	20.6831	21.312	20.1428	+	+	3_DMSO;8_DMSO	5.12637e-05	0	3.95066	10.2162	6.24048e-05	0	3.85061	9.86998	sp|P00558|PGK1_HUMAN
21.7106	24.6098	24.3134	24.2433	27.0871	22.3899	25.9729	22.0392	23.9504	24.0163	23.4756	23.3671				0.981338	0.979191	0.0169215	0.0243829	0.619196	0.681417	0.669919	0.523796	sp|P02533|K1C14_HUMAN
24.5362	22.8985	21.5904	21.7375	26.4932	21.2559	23.293	18.7646	22.6362	22.0073	22.5359	22.6628				0.752932	0.799515	0.230127	0.329561	0.995868	0.994369	-0.0088625	-0.00539781	sp|P02538|K2C6A_HUMAN
26.0135	25.7745	25.9485	25.8933	25.7522	25.8346	25.8746	25.9391	17.2308	22.3234	20.0512	23.0892	+	+	3_DMSO;8_DMSO	0.00734426	0.00704762	5.23382	3.9727	0.0077094	0.016	5.17651	3.93038	sp|P04075|ALDOA_HUMAN
25.0122	24.7901	24.7562	24.7583	24.7678	24.7301	24.7031	24.4878	18.3696	20.2125	19.5616	20.3901	+	+	3_DMSO;8_DMSO	2.93511e-05	0	5.19572	11.2587	3.51007e-05	0	5.03875	10.9141	sp|P04083|ANXA1_HUMAN
24.6287	21.4582	19.168	17.6298	24.7959	18.0392	21.7882	16.1242	21.7838	19.9524	19.2226	20.956				0.88606	0.917085	0.242469	0.149497	0.889573	0.912146	-0.291838	-0.14485	sp|P04259|K2C6B_HUMAN
24.9654	27.0338	28.1587	28.4411	29.8288	26.5193	29.9689	27.0085	27.45	26.5357	26.5447	26.3233				0.617099	0.663268	0.436312	0.527004	0.13765	0.143504	1.61796	1.71247	sp|P04264|K2C1_HUMAN
25.0955	25.1051	24.871	25.0182	24.9626	24.9575	25.0877	24.9882	21.7407	19.2263	19.8255	22.6431	+	+	3_DMSO;8_DMSO	0.00203886	0.0044878	4.16353	5.18779	0.00208124	0.00789189	4.14009	5.16663	sp|P04406|G3P_HUMAN
22.444	22.463	22.3608	22.3864	22.3328	22.4103	22.3686	22.2612	17.7439	20.9648	19.604	20.4938	+	+	3_DMSO;8_DMSO	0.00884007	0.00944928	2.71192	3.81227	0.00994759	0.0170323	2.6416	3.71187	sp|P04792|HSPB1_HUMAN
17.0754	17.2941	16.8972	17.0469	16.4181	17.5559	15.92	16.9522	17.7774	20.5644	18.9701	20.1374		+	8_DMSO	NaN	1	0	NaN	0.0102181	0.0167619	-2.65078	-3.68923	sp|P04843|RPN1_HUMAN
21.5732	21.3825	21.5433	22.0335	21.6478	21.5716	21.7218	21.6553	16.8143	21.3922	20.1654	22.7619				0.332228	0.362306	1.34968	1.05456	0.324442	0.35784	1.36568	1.07319	sp|P05141|ADT2_HUMAN
25.6702	25.9307	25.7436	25.9269	26.2578	26.0619	26.1784	26.7225	26.2191	26.2911	26.7657	26.0582	+		3_DMSO	0.0207833	0.00916279	-0.515694	-3.11247	0.896994	0.91681	-0.0283585	-0.135043	sp|P05165|PCCA_HUMAN
22.2469	21.5699	22.5986	22.7911	21.1286	22.5232	22.737	21.9543	17.9704	19.9264	18.7584	21.2471	+	+	3_DMSO;8_DMSO	0.0100479	0.00964384	2.82606	3.70339	0.0171462	0.0248219	2.61021	3.26476	sp|P05787|K2C8_HUMAN
17.5017	22.2991	22.3768	22.3779	22.6806	21.3832	16.4343	18.959	17.0511	18.3653	19.5204	20.6311				0.168566	0.159068	2.24691	1.56523	0.560591	0.643458	0.972318	0.615887	sp|P06703|S10A6_HUMAN
22.7061	22.8136	22.8661	22.916	22.9897	23.1823	23.4389	22.7493	17.6766	19.8572	19.7739	21.4358	+	+	3_DMSO;8_DMSO	0.00661887	0.00716129	3.13956	4.06422	0.00489138	0.01032	3.40414	4.33698	sp|P06733|ENOA_HUMAN
24.2324	24.2251	23.8434	23.8856	23.6712	24.173	23.7098	24.1029	20.5495	20.2943	19.9679	20.2671	+	+	3_DMSO;8_DMSO	3.66112e-07	0	3.77696	23.7467	8.36699e-07	0	3.64454	20.6603	sp|P06744|G6PI_HUMAN
20.9317	21.1627	20.9969	20.9326	21.0572	20.8038	20.8128	20.8316	18.3014	19.1517	20.1773	20.7698	+		3_DMSO	0.0430158	0.0238824	1.40591	2.55815	0.0594826	0.0654141	1.27629	2.31959	sp|P07099|HYEP_HUMAN
24.3122	24.2419	24.2624	24.16	24.2149	24.2952	24.2707	24.1878	18.9089	19.5238	19.8099	22.5472	+	+	3_DMSO;8_DMSO	0.00240386	0.00408889	4.04669	5.02008	0.00240607	0.00819048	4.04472	5.01915	sp|P07195|LDHB_HUMAN
21.6396	21.6483	21.5698	21.618	21.4014	21.6303	21.5078	21.3315	17.2545	19.5315	20.0998	20.6355	+	+	3_DMSO;8_DMSO	0.023713	0.0102609	2.23857	3.00959	0.0313107	0.0329888	2.08741	2.79643	sp|P07237|PDIA1_HUMAN
18.4656	19.9421	19.9955	20.2444	17.5617	21.0226	21.1758	19.5768	17.5956	19.9885	20.3659	21.0792				0.91496	0.940592	-0.0953898	-0.111364	0.947864	0.942031	0.0769444	0.0681719	sp|P07339|CATD_HUMAN
24.8042	24.7003	24.7312	24.6522	24.8062	24.5384	24.6768	24.6516	17.3413	22.251	19.2639	23.1191	+	+	3_DMSO;8_DMSO	0.0194902	0.00927059	4.22817	3.16303	0.0205567	0.025974	4.17443	3.12108	sp|P07355|ANXA2_HUMAN
22.0067	22.528	22.9345	22.9149	22.5077	22.3104	21.5538	22.3958	17.8513	18.6	21.7365	21.8924	+		3_DMSO	0.052766	0.035514	2.57598	2.40732	0.0886512	0.0941565	2.17188	2.0301	sp|P07437|TBB5_HUMAN
24.744	24.9515	24.9938	24.957	24.7238	24.8147	24.6819	24.6714	18.5063	20.291	19.5838	21.8623	+	+	3_DMSO;8_DMSO	0.000468401	0	4.85076	6.87091	0.000573263	0	4.66212	6.61796	sp|P07737|PROF1_HUMAN
19.7462	19.7393	19.7833	19.8845	19.8879	19.3325	19.4625	19.5652	19.0264	18.9543	19.3023	21.7966				0.979252	0.981057	0.0184488	0.0271088	0.773365	0.825692	-0.207885	-0.301287	sp|P07741|APT_HUMAN
24.2684	23.9518	23.9123	24.1569	24.3949	24.0795	24.3682	24.2705	21.3654	21.9961	19.759	23.0811	+	+	3_DMSO;8_DMSO	0.01129	0.00938667	2.52195	3.60563	0.00790884	0.0166545	2.72787	3.9082	sp|P07900|HS90A_HUMAN
20.9495	20.9571	20.7483	20.968	20.9487	20.5401	20.9168	20.9257	19.2632	19.8063	19.3781	21.3929				0.104386	0.0870154	0.945569	1.91222	0.132365	0.142667	0.872686	1.74079	sp|P08195|4F2_HUMAN
23.4985	23.4311	23.4333	23.4589	23.4205	23.4209	23.4522	23.3533	20.283	18.6428	21.4771	22.812	+	+	3_DMSO;8_DMSO	0.0242816	0.0108817	2.65169	2.99123	0.0258956	0.0282927	2.60796	2.94154	sp|P08238|HS90B_HUMAN
23.1429	22.8929	22.8076	22.9345	22.8632	23.1653	22.9119	22.2911	17.8566	18.5923	19.1193	20.5289	+	+	3_DMSO;8_DMSO	0.000461146	0	3.92021	6.89077	0.000702194	0	3.78361	6.37143	sp|P08758|ANXA5_HUMAN
16.5727	21.4685	20.1758	17.2776	25.1757	20.2438	22.2204	17.3838	18.4964	19.2653	20.4534	21.7438				0.444404	0.473505	-1.11609	-0.818409	0.505397	0.58988	1.26617	0.708187	sp|P08779|K1C16_HUMAN
23.3459	23.4113	17.97	17.5719	23.2072	17.162	23.2136	23.2534	18.1319	19.239	18.4141	20.5506				0.4166	0.450162	1.4909	0.872264	0.154074	0.153057	2.62518	1.63071	sp|P09211|GSTP1_HUMAN
20.1198	19.8148	19.6949	19.7313	16.4411	19.4092	19.7007	17.0993	18.3313	19.8278	19.5139	20.6068				0.595422	0.64622	0.270311	0.560516	0.186592	0.189595	-1.40734	-1.49085	sp|P09417|DHPR_HUMAN
22.7119	21.4322	22.6096	23.1923	24.3497	21.9964	24.265	22.0578	18.5635	19.3907	20.4552	22.2757	+	+	3_DMSO;8_DMSO	0.0396512	0.0213069	2.31521	2.61878	0.0277447	0.0305747	2.99595	2.88859	sp|P09429|HMGB1_HUMAN
21.151	18.4548	20.8097	20.9669	17.7497	15.4081	16.2381	17.4117	17.1607	20.0222	19.092	19.8948				0.204408	0.205763	1.30318	1.42365	NaN	1	0	NaN	sp|P09496|CLCA_HUMAN
22.9225	22.6534	22.5895	22.3904	22.6163	22.4724	22.5903	22.5045	16.552	18.5508	19.4503	20.4977	+	+	3_DMSO;8_DMSO	0.0037327	0.00470588	3.87625	4.58958	0.00404355	0.00966667	3.78313	4.51393	sp|P09525|ANXA4_HUMAN
23.6513	23.6368	24.011	23.8644	23.7596	23.5987	23.5947	23.6673	17.4102	20.1167	19.485	20.684	+	+	3_DMSO;8_DMSO	0.000912478	0.00188889	4.36688	6.0637	0.00104133	0.0032	4.2311	5.91288	sp|P09936|UCHL1_HUMAN
21.1802	21.2655	21.1586	21.1369	20.8739	21.2781	21.17	21.2747	17.6574	18.5666	19.6647	20.7525	+	+	3_DMSO;8_DMSO	0.0235219	0.0103736	2.02497	3.01587	0.0261057	0.0279518	1.98886	2.93533	sp|P09960|LKHA4_HUMAN
22.763	22.5223	22.6133	22.5301	22.705	22.6724	22.5274	22.2015	17.5073	19.9037	19.6071	21.0191	+	+	3_DMSO;8_DMSO	0.00560806	0.00778947	3.09784	4.21243	0.00661275	0.0153077	3.01726	4.06504	sp|P0DMV8|HS71A_HUMAN
24.3041	25.1268	24.425	24.7573	24.5925	24.3712	24.8723	24.6719	17.7406	20.2869	19.7473	20.709	+	+	3_DMSO;8_DMSO	0.000318763	0	5.03236	7.37442	0.000284881	0	5.00604	7.52702	sp|P10599|THIO_HUMAN
22.4702	22.5201	22.5945	22.502	22.557	22.2048	22.4389	22.2661	17.9293	18.9811	22.7026	20.9832				0.0667509	0.0534483	2.37265	2.23559	0.0822556	0.0873982	2.21765	2.0842	sp|P10809|CH60_HUMAN
17.5071	19.2922	19.005	18.9196	20.4905	17.3261	18.4859	19.4481	17.1072	19.892	19.4045	21.4542				0.456171	0.479798	-0.783501	-0.796354	0.655976	0.709089	-0.526826	-0.468482	sp|P11021|BIP_HUMAN
24.1809	23.9701	24.2205	24.1496	24.087	24.1624	24.0182	23.7923	16.4871	23.1953	21.9466	22.4959				0.0903772	0.076224	3.09906	2.01618	0.10047	0.108923	2.98374	1.9398	sp|P11142|HSP7C_HUMAN
19.4502	18.9222	19.5536	19.3368	19.8845	16.8701	19.4989	19.4983	16.6323	20.3419	18.715	21.159				0.921481	0.940889	0.103639	0.102788	0.829257	0.882496	-0.27411	-0.225254	sp|P11216|PYGB_HUMAN
24.5376	24.7645	24.8186	24.6738	24.7196	24.7268	24.7493	24.802	20.7821	22.2549	22.2301	22.1954	+	+	3_DMSO;8_DMSO	0.000246233	0	2.83301	7.72892	0.000207786	0	2.88381	7.96975	sp|P11413|G6PD_HUMAN
26.3465	26.555	26.4137	26.5391	27.0512	26.672	26.843	27.4735	27.2129	26.813	27.1893	26.7244	+		3_DMSO	0.00858614	0.00958824	-0.521341	-3.83727	0.910769	0.920144	0.0250201	0.116881	sp|P11498|PYC_HUMAN
19.737	19.3244	19.5691	19.6318	19.8745	19.9421	18.5018	19.7258	16.9961	19.4781	18.8107	20.3672				0.399334	0.436641	0.652574	0.907067	0.478057	0.566599	0.598035	0.756382	sp|P12081|SYHC_HUMAN
20.6493	20.4761	20.3798	20.2832	20.3277	20.607	20.3108	20.3129	17.293	19.3513	19.2076	20.1139	+		3_DMSO	0.0528914	0.0351852	1.45564	2.40558	0.0600074	0.06532	1.39814	2.31317	sp|P12429|ANXA3_HUMAN
20.6219	20.0993	20.9837	20.6601	19.005	20.5802	20.5604	21.208	17.0263	20.1503	19.8967	21.4446				0.350122	0.384023	0.96177	1.01307	0.522073	0.596702	0.708903	0.679642	sp|P12814|ACTN1_HUMAN
20.7765	20.7436	20.662	17.1629	20.8142	17.8333	16.6529	17.3214	17.2906	19.8074	20.37	20.1625				0.720528	0.772107	0.428621	0.375043	0.32345	0.358741	-1.25218	-1.07558	sp|P12956|XRCC6_HUMAN
22.3685	22.4569	22.5593	22.4675	22.6103	22.427	22.5227	22.6756	19.1536	18.626	21.48	22.6934				0.0859996	0.0736774	1.97481	2.05203	0.0751044	0.0771481	2.07066	2.15002	sp|P13639|EF2_HUMAN
25.6016	28.0079	27.7964	27.6756	28.1813	25.8374	30.658	27.5174	27.3483	25.6318	26.865	25.7487				0.260055	0.27725	0.871906	1.24353	0.179137	0.184979	1.6501	1.52075	sp|P13645|K1C10_HUMAN
22.1111	23.9779	24.2257	24.2603	25.9453	22.3507	25.7416	22.4936	23.5775	24.2387	23.5272	24.4139				0.617994	0.661065	-0.29559	-0.525634	0.855051	0.888116	0.193478	0.190698	sp|P13647|K2C5_HUMAN
21.6708	21.7455	21.8612	21.8157	21.7479	21.2847	21.4859	22.0769	17.1333	18.2573	18.7198	20.8373	+	+	3_DMSO;8_DMSO	0.00788654	0.00672727	3.03636	3.91064	0.0104875	0.017375	2.91193	3.66733	sp|P13797|PLST_HUMAN
25.3873	25.2507	25.323	25.2009	25.3054	25.2937	25.2793	25.2102	21.3855	23.9609	22.4803	23.9091	+	+	3_DMSO;8_DMSO	0.00902937	0.0100571	2.35653	3.79415	0.00928173	0.0174483	2.33823	3.77064	sp|P14618|KPYM_HUMAN
20.6812	20.6883	20.7738	20.4984	20.8529	20.5747	20.6047	20.383	17.5808	19.841	18.7475	21.0909				0.124139	0.111068	1.34537	1.78716	0.139454	0.1452	1.28874	1.70303	sp|P14625|ENPL_HUMAN
18.9275	19.4951	20.9268	21.2501	22.8136	19.8464	23.2168	16.3658	16.7874	17.0956	20.2524	20.7319				0.267583	0.285037	1.43304	1.22186	0.36769	0.418739	1.84383	0.973961	sp|P14923|PLAK_HUMAN
25.4464	25.4762	25.3176	25.2504	24.8474	25.3225	25.1773	25.4605	17.4438	19.1325	19.8613	20.7367	+	+	3_DMSO;8_DMSO	0.000129089	0	6.07909	8.67949	0.000164226	0	5.90836	8.31402	sp|P15121|ALDR_HUMAN
21.6193	21.6299	21.513	21.4196	21.6123	21.7283	21.511	21.3739	18.3284	18.4836	20.474	20.4905	+	+	3_DMSO;8_DMSO	0.0129983	0.00914286	2.10129	3.48906	0.0129556	0.0202462	2.11222	3.49176	sp|P15311|EZRI_HUMAN
24.2278	23.9281	24.0508	24.0881	23.6829	23.9966	23.901	23.962	18.8456	20.4884	20.2299	21.5597	+	+	3_DMSO;8_DMSO	0.000514739	0	3.79282	6.75185	0.000682596	0	3.60473	6.40539	sp|P15531|NDKA_HUMAN
25.0278	24.8073	24.8216	24.7685	24.614	24.8673	24.3805	24.6765	18.0151	19.5724	19.8802	21.105	+	+	3_DMSO;8_DMSO	0.00018139	0	5.21313	8.16704	0.000241466	0	4.99142	7.75633	sp|P15559|NQO1_HUMAN
21.5435	20.877	21.4077	21.6509	21.519	17.4688	17.345	21.5078	20.6043	19.1578	19.4044	21.8419				0.131528	0.117088	1.1177	1.74538	0.575144	0.650347	-0.79196	-0.592509	sp|P15880|RS2_HUMAN
16.3444	19.2009	20.3491	21.0532	22.7507	19.5317	22.7588	19.4217	21.2069	18.3125	21.7208	22.0982				0.280534	0.300578	-1.59771	-1.18578	0.833316	0.875544	0.281143	0.219798	sp|P15924|DESP_HUMAN
21.9392	21.9714	21.7604	21.9693	21.8521	21.7971	21.6488	21.7212	17.7898	19.4941	20.6225	20.4813	+	+	3_DMSO;8_DMSO	0.0123056	0.00926316	2.31311	3.53416	0.0164252	0.0262609	2.15786	3.29915	sp|P16152|CBR1_HUMAN
21.3492	21.1827	18.7709	21.2836	22.7242	18.1741	17.126	23.1595	21.8842	20.0627	22.8803	20.755				0.428383	0.460043	-0.748928	-0.849128	0.533573	0.607284	-1.09957	-0.660304	sp|P16402|H13_HUMAN
19.858	19.9973	18.019	19.8994	19.1787	19.8698	17.3586	22.3663	16.4812	18.6745	20.0451	21.2805				0.785085	0.844155	0.323088	0.285193	0.708259	0.772874	0.573015	0.392492	sp|P17174|AATC_HUMAN
19.8239	17.5014	19.7456	19.8542	19	19.6725	19.7386	20.4143	17.7572	19.1528	20.0112	20.5292				0.880392	0.914976	-0.131352	-0.157003	0.626808	0.685769	0.343769	0.512207	sp|P17655|CAN2_HUMAN
21.1686	21.2376	21.2655	21.2044	21.1854	20.9754	21.0954	21.2188	17.9986	18.7814	19.9975	21.0402	+		3_DMSO	0.0388736	0.0211717	1.76458	2.63357	0.0480032	0.0513402	1.6643	2.47695	sp|P17987|TCPA_HUMAN
20.0388	19.7205	16.5969	19.4951	20.2907	17.2524	17.4911	19.5408	17.8919	18.7706	21.1116	20.5055				0.598497	0.645695	-0.60705	-0.55572	0.415955	0.480326	-0.926145	-0.873545	sp|P18124|RL7_HUMAN
20.8505	20.8826	20.8804	20.7421	20.6991	20.8728	20.7925	20.7681	18.4673	19.2895	19.6768	19.7948	+	+	3_DMSO;8_DMSO	0.00227702	0.00427907	1.53177	5.07487	0.00275226	0.00948837	1.476	4.885	sp|P18206|VINC_HUMAN
20.3743	19.9085	19.9363	20.175	20.4014	20.2644	20.5368	20.3262	18.0931	18.8551	20.0682	21.0535				0.414508	0.449717	0.581054	0.876421	0.235835	0.25359	0.864714	1.31721	sp|P19338|NUCL_HUMAN
17.5033	20.2895	20.1569	20.2869	18.195	19.3567	16.9419	19.7438	19.5733	19.0589	19.2509	20.9167				0.866722	0.90823	-0.140813	-0.175151	0.183138	0.189297	-1.14062	-1.50456	sp|P20073|ANXA7_HUMAN
20.0113	19.3572	17.2227	19.5741	19.6581	19.9018	18.1327	16.2504	18.0565	19.1921	19.2734	20.2163				0.857195	0.899457	-0.143227	-0.187838	0.490019	0.578289	-0.698829	-0.735071	sp|P20618|PSB1_HUMAN
18.8143	19.0686	19.2492	18.8061	19.2354	19.6358	19.4738	19.311	16.9808	19.8047	19.2122	20.665				0.827183	0.877311	-0.181127	-0.228046	0.764475	0.818619	0.248339	0.313552	sp|P21333|FLNA_HUMAN
17.9419	17.8581	20.0695	20.4749	19.7226	19.5504	19.9329	16.8753	17.8828	19.3496	20.361	20.8972				0.595252	0.648923	-0.536535	-0.56078	0.56063	0.640124	-0.602318	-0.615823	sp|P22234|PUR6_HUMAN
21.087	21.2669	21.2432	21.1844	21.2468	20.7437	21.0551	21.0767	16.8084	18.9044	19.955	20.788	+		3_DMSO	0.0519739	0.0338491	2.08142	2.41843	0.068859	0.0709434	1.91662	2.21299	sp|P22314|UBA1_HUMAN
19.8477	17.6129	19.5708	19.7504	19.702	19.7329	19.3965	19.3002	18.9496	18.8789	19.8379	21.2735				0.509476	0.54854	-0.539546	-0.701148	0.734106	0.794281	-0.202069	-0.355884	sp|P23396|RS3_HUMAN
24.067	24.2238	24.06	24.109	23.6838	24.0171	23.9336	24.2413	17.7697	19.8465	19.2306	20.7582	+	+	3_DMSO;8_DMSO	0.000291854	0	4.71368	7.49396	0.000375721	0	4.5677	7.15578	sp|P23526|SAHH_HUMAN
24.9332	24.9512	24.9101	25.0614	24.7585	24.9332	24.9199	24.872	16.9852	19.8527	20.8452	20.6482	+	+	3_DMSO;8_DMSO	0.000941137	0.00183784	5.38115	6.02813	0.00103282	0.00329412	5.28806	5.92216	sp|P23528|COF1_HUMAN
21.7409	21.6624	21.7761	21.6833	21.5315	21.642	21.372	21.6028	18.5172	20.3271	20.4448	20.6771	+	+	3_DMSO;8_DMSO	0.0133722	0.00902564	1.72415	3.4658	0.0214197	0.025641	1.5455	3.08883	sp|P23919|KTHY_HUMAN
19.1126	20.3296	20.5426	16.4678	18.1576	19.0435	20.8025	16.9465	17.7217	20.4439	18.6306	21.0137				0.788802	0.845368	-0.339351	-0.280107	0.546038	0.625257	-0.714981	-0.63964	sp|P24539|AT5F1_HUMAN
20.3354	20.602	19.8256	20.3817	20.3171	17.2881	16.8947	16.8402	17.89	20.3159	19.763	20.531				0.329064	0.359953	0.661196	1.06209	0.132039	0.143808	-1.78994	-1.74258	sp|P24752|THIL_HUMAN
21.0347	21.0849	21.1586	20.9547	21.0844	21.0378	21.0522	21.0045	16.1382	19.5081	19.451	20.5123				0.0645816	0.0504071	2.15581	2.25962	0.0656749	0.0711068	2.14231	2.24741	sp|P25705|ATPA_HUMAN
21.3911	21.1403	21.1019	21.1021	21.0732	21.1064	16.7524	20.5862	17.523	18.4219	19.6516	21.1864	+		3_DMSO	0.0469065	0.0267308	1.98812	2.49402	0.621879	0.682164	0.683828	0.519702	sp|P25788|PSA3_HUMAN
21.4001	21.1218	21.0576	21.3257	18.0277	21.187	21.4055	21.404	19.8152	19.4847	19.629	21.1659	+		3_DMSO	0.0227051	0.0101124	1.20261	3.04335	0.616479	0.679863	0.482326	0.527953	sp|P25789|PSA4_HUMAN
20.2873	20.003	17.1865	19.8115	18.7438	20.1133	17.0816	18.2214	16.7605	19.7379	19.7186	20.3399				0.871077	0.909959	0.182867	0.169363	0.579133	0.648404	-0.599204	-0.586164	sp|P26038|MOES_HUMAN
20.3609	17.3184	19.9316	20.9096	17.9855	20.0623	20.4621	18.5134	17.6495	19.7539	18.686	19.8119				0.51499	0.553055	0.6548	0.691692	0.733502	0.800877	0.280482	0.356733	sp|P26373|RL13_HUMAN
22.7144	22.8639	23.4255	23.3716	23.943	23.1148	24.1231	23.3554	17.2832	19.9554	19.5006	20.4067	+	+	3_DMSO;8_DMSO	0.00179443	0.00484211	3.80739	5.32044	0.00102277	0.00339394	4.34759	5.93324	sp|P26447|S10A4_HUMAN
21.7471	21.6034	21.6689	21.8223	21.977	21.6584	21.7452	21.8229	17.7799	19.7365	20.5942	20.8523	+	+	3_DMSO;8_DMSO	0.0301768	0.0157083	1.96971	2.82446	0.0257073	0.028642	2.06019	2.94717	sp|P26641|EF1G_HUMAN
30.1927	30.876	30.3452	31.2333	30.9201	30.4038	30.9036	30.3021	22.4535	21.7996	22.5239	21.246	+	+	3_DMSO;8_DMSO	5.08956e-07	0	8.6561	22.466	2.57205e-07	0	8.62668	25.199	sp|P27348|1433T_HUMAN
17.3238	20.0121	19.8866	19.8775	19.8946	20.0902	17.4986	19.0624	17.6025	19.1357	19.6697	20.9963				0.939286	0.956078	-0.0760336	-0.0794143	0.822702	0.877082	-0.214593	-0.234085	sp|P27797|CALR_HUMAN
20.7152	20.9166	20.8894	21.4547	21.2981	20.7967	22.1764	21.0571	17.0562	19.4324	19.4858	20.6405	+	+	3_DMSO;8_DMSO	0.0539096	0.038055	1.84024	2.39159	0.0360939	0.0387826	2.17835	2.68914	sp|P27816|MAP4_HUMAN
21.1449	20.959	18.0942	20.9999	21.0144	21.1459	21.3811	20.8218	16.2877	19.9059	20.1374	20.7364				0.439838	0.471099	1.03261	0.827081	0.122517	0.133323	1.82393	1.79666	sp|P28072|PSB6_HUMAN
19.2775	19.8098	18.9504	19.3092	17.2887	18.4779	17.358	18.312	18.8124	19.2562	19.7591	20.2915		+	8_DMSO	0.615915	0.664623	-0.193076	-0.528816	0.00955397	0.0168667	-1.67065	-3.74606	sp|P28482|MK01_HUMAN
20.186	20.3433	20.2739	19.9744	19.6909	20.3725	19.8013	20.1533	18.0475	20.7552	19.6687	21.2035				0.709902	0.761525	0.275671	0.390147	0.908972	0.923245	0.0857935	0.119248	sp|P29218|IMPA1_HUMAN
24.2361	24.0686	24.0769	23.9476	24.1976	24.4076	24.0995	24.0211	20.2622	20.9769	21.4628	23.0767	+	+	3_DMSO;8_DMSO	0.00459567	0.00589091	2.63766	4.39448	0.00394244	0.00987234	2.73682	4.5378	sp|P29401|TKT_HUMAN
20.9248	20.5809	20.6439	20.6268	21.3195	20.8811	20.6263	20.3487	17.9546	19.5013	20.6428	20.6333				0.165305	0.158833	1.01112	1.57949	0.147363	0.14563	1.11092	1.66305	sp|P29692|EF1D_HUMAN
21.8501	21.9971	21.8317	21.8879	17.6243	21.7397	21.7991	21.8436	17.8076	18.957	18.995	20.6364	+		3_DMSO	0.00303104	0.00383333	2.79271	4.79018	0.215605	0.227608	1.65268	1.38412	sp|P30041|PRDX6_HUMAN
24.561	24.5374	24.699	24.7357	24.3276	24.5841	24.3988	24.3269	18.3832	19.9598	19.3724	21.6133	+	+	3_DMSO;8_DMSO	0.000400242	0	4.80108	7.07313	0.000522044	0	4.57719	6.73421	sp|P30043|BLVRB_HUMAN
21.7516	17.6333	22.0083	21.886	21.8734	21.0045	21.9667	21.8726	18.6522	19.8507	20.5595	21.0781		+	8_DMSO	0.532793	0.571157	0.784699	0.661608	0.0282089	0.0302273	1.64419	2.87589	sp|P30044|PRDX5_HUMAN
22.4353	22.138	22.1528	22.0142	21.8032	22.224	21.8545	19.2904	17.4013	20.0466	19.0755	20.516	+		3_DMSO	0.00559279	0.00792857	2.92523	4.21489	0.0793261	0.083027	2.03316	2.11043	sp|P30048|PRDX3_HUMAN
21.3526	21.5731	21.565	21.5326	21.3463	21.3244	21.4767	21.5841	18.4254	19.282	19.4751	21.3415	+	+	3_DMSO;8_DMSO	0.0227376	0.01	1.87483	3.04223	0.0266305	0.0282381	1.80186	2.92002	sp|P30101|PDIA3_HUMAN
20.4725	20.5512	20.6555	17.0584	16.4139	20.6434	20.2513	16.9153	17.8212	20.7743	19.0149	21.308				0.970885	0.976338	-0.0452142	-0.038047	0.421818	0.487977	-1.17365	-0.861959	sp|P30153|2AAA_HUMAN
19.9319	19.8502	20.0507	19.8837	19.9135	16.6735	20.124	19.7322	18.703	20.0357	18.8836	20.6111				0.451551	0.476	0.370781	0.804963	0.649587	0.701698	-0.44753	-0.47797	sp|P30740|ILEU_HUMAN
22.9183	22.8806	22.903	22.7411	22.6639	22.8462	22.7653	22.8574	19.1741	18.6133	19.7176	20.6047	+	+	3_DMSO;8_DMSO	0.00022981	0	3.33336	7.82608	0.000263105	0	3.25578	7.63658	sp|P30838|AL3A1_HUMAN
20.5698	20.2424	20.483	20.0187	20.3256	19.4997	20.1842	20.2618	17.424	20.175	20.6441	21.3831				0.645995	0.69318	0.421923	0.483327	0.861407	0.886574	0.161277	0.182225	sp|P31153|METK2_HUMAN
20.8062	20.9377	21.0392	20.7922	21.0269	20.77	20.96	20.8883	18.7574	20.0739	19.7691	20.9157				0.0647319	0.0505263	1.01479	2.25793	0.0611706	0.0661782	1.03229	2.29916	sp|P31939|PUR9_HUMAN
30.0845	29.699	29.6171	29.9663	29.6963	29.8721	29.7664	29.8288	20.7202	20.3821	19.265	20.3907	+	+	3_DMSO;8_DMSO	1.1902e-07	0	9.65224	28.6792	9.15124e-08	0	9.60139	29.9713	sp|P31946|1433B_HUMAN
26.6395	26.5176	26.7839	26.8594	26.5875	26.8838	26.3235	26.3263	17.3812	20.0038	19.4375	20.9322	+	+	3_DMSO;8_DMSO	7.26793e-05	0	7.26141	9.60897	8.81308e-05	0	7.0916	9.28771	sp|P31947|1433S_HUMAN
21.0972	21.048	21.2526	21.2072	21.3045	21.0176	21.4504	21.0565	19.1362	19.42	18.3284	20.8002	+	+	3_DMSO;8_DMSO	0.0154559	0.00985	1.73006	3.34809	0.0144313	0.0231642	1.78607	3.40363	sp|P31948|STIP1_HUMAN
21.2078	21.5241	21.4463	21.4908	21.091	21.7261	21.3822	21.668	17.5503	19.6672	19.5476	21.747				0.0826928	0.0704463	1.78924	2.08037	0.0788351	0.0826182	1.83878	2.11492	sp|P34932|HSP74_HUMAN
19.307	19.6463	19.5958	19.6032	19.6024	19.3776	19.4485	19.6577	17.0173	20.5618	18.9146	20.9039				0.839841	0.889783	0.188632	0.211041	0.853495	0.88965	0.172111	0.192775	sp|P35232|PHB_HUMAN
24.127	26.6709	28.9443	29.0477	30.4242	27.2684	29.8751	26.7761	28.345	27.0283	26.1303	25.5161				0.74768	0.79731	0.442537	0.336878	0.147752	0.145971	1.83105	1.66113	sp|P35527|K1C9_HUMAN
24.5497	26.5312	26.0738	25.3737	25.8031	24.1293	29.0181	25.8277	25.3223	24.7577	25.3795	25.4088				0.400605	0.436242	0.415056	0.904466	0.380647	0.427129	0.977489	0.946051	sp|P35908|K22E_HUMAN
20.4375	20.3456	20.3871	20.5469	21.0947	20.7417	20.5891	20.6516	19.0678	20.2357	21.2497	21.0126				0.941382	0.955344	0.037828	0.0766659	0.482052	0.56648	0.377831	0.749225	sp|P36578|RL4_HUMAN
22.4685	22.6734	22.7255	22.8051	22.6744	22.5534	22.7533	22.6559	16.8509	20.7025	19.9165	19.8182	+	+	3_DMSO;8_DMSO	0.00766149	0.00683077	3.34613	3.9358	0.00767032	0.0163019	3.33724	3.9348	sp|P37802|TAGL2_HUMAN
22.841	22.6151	22.8213	22.6585	22.3795	22.8594	22.7571	22.5457	17.259	20.239	21.0989	20.5813	+	+	3_DMSO;8_DMSO	0.0145522	0.00946835	2.93943	3.39686	0.0171423	0.0251667	2.8409	3.26495	sp|P37837|TALDO_HUMAN
22.5789	22.7183	22.7819	22.6814	22.5503	22.5193	22.4809	22.677	18.7672	19.6235	19.0806	20.7843	+	+	3_DMSO;8_DMSO	0.000418501	0	3.12622	7.01528	0.000529574	0	2.99298	6.71632	sp|P38646|GRP75_HUMAN
16.6608	19.5925	16.6202	19.6289	20.0756	18.3739	19.7553	19.6696	17.7946	17.9843	20.0098	21.1974				0.381536	0.418133	-1.12091	-0.944162	0.813916	0.866638	0.222032	0.245954	sp|P39023|RL3_HUMAN
20.7969	20.4767	20.9406	20.9559	20.8123	19.8355	20.4213	20.5611	18.2289	18.6453	19.9015	21.1498				0.0978473	0.0834921	1.31117	1.95888	0.229118	0.245419	0.926187	1.33883	sp|P39687|AN32A_HUMAN
21.2622	21.155	21.4916	21.3007	21.3687	21.3002	21.3493	21.3717	17.4649	21.2336	20.2981	21.3936				0.235038	0.240481	1.20479	1.31974	0.21886	0.230286	1.24989	1.37298	sp|P40227|TCPZ_HUMAN
22.7872	22.4163	22.5744	22.3102	16.605	22.704	22.5469	22.4738	18.8908	20.0093	20.2732	21.3042	+		3_DMSO	0.00317832	0.00489796	2.40266	4.744	0.562936	0.639237	0.963058	0.612096	sp|P40925|MDHC_HUMAN
23.6355	23.3778	23.3322	23.4268	23.2006	23.515	23.3721	23.303	19.2419	19.3843	19.7773	20.6223	+	+	3_DMSO;8_DMSO	2.44205e-05	0	3.6866	11.6233	2.82982e-05	0	3.5912	11.3303	sp|P40926|MDHM_HUMAN
19.97	20.1789	19.8967	20.0824	19.7801	19.7277	19.8469	20.0269	18.3595	20.1104	19.3332	20.513				0.380463	0.419397	0.452965	0.946442	0.598273	0.659901	0.266363	0.556068	sp|P40939|ECHA_HUMAN
26.916	26.8714	26.9242	26.8954	26.7325	26.6038	26.7359	26.9735	20.7323	22.1284	22.4841	22.8818	+	+	3_DMSO;8_DMSO	4.73125e-05	0	4.84513	10.3605	6.03041e-05	0	4.70479	9.92948	sp|P42330|AK1C3_HUMAN
18.6814	18.4549	18.9028	17.3291	18.9975	16.7879	18.8074	18.6577	17.2699	20.5946	20.3195	21.1747				0.163075	0.157455	-1.49766	-1.58939	0.182875	0.189806	-1.52706	-1.50562	sp|P42704|LPPRC_HUMAN
22.0924	22.0346	22.0729	22.0681	18.1683	17.7638	21.9384	21.7553	17.6377	18.6514	20.5105	19.9094	+		3_DMSO	0.00413076	0.00461538	2.88974	4.49388	0.593731	0.660418	0.729193	0.563159	sp|P43487|RANG_HUMAN
20.4997	20.7568	16.1492	20.36	17.2606	19.9215	17.6152	20.3535	16.853	20.7318	19.9739	21.0474				0.890316	0.918677	-0.210064	-0.143867	0.512599	0.595739	-0.863801	-0.695785	sp|P43490|NAMPT_HUMAN
20.8012	20.8454	20.8135	20.8347	20.6225	20.4521	20.4048	20.8031	16.8985	20.4947	19.4336	21.5898				0.269958	0.286994	1.21953	1.21513	0.374535	0.418485	0.966452	0.959122	sp|P45880|VDAC2_HUMAN
17.2856	19.7056	20.1488	19.8501	20.2426	16.5143	20.216	17.4708	17.4099	18.9469	19.8704	20.5326				0.953418	0.9579	0.0575795	0.0608978	0.638269	0.690724	-0.579055	-0.494899	sp|P46782|RS5_HUMAN
20.1616	19.8978	19.6921	19.5996	19.4373	19.8471	19.6237	19.7699	16.8263	20.2524	20.2655	20.6582				0.722271	0.772178	0.337181	0.372575	0.857451	0.887223	0.168917	0.187497	sp|P46926|GNPI1_HUMAN
20.5427	20.1796	20.6889	20.4059	19.5518	19.9545	19.7556	17.2308	16.4837	18.6042	20.0699	20.8296				0.180827	0.174872	1.45739	1.51388	0.916037	0.919571	0.126305	0.109947	sp|P48506|GSH1_HUMAN
19.619	19.516	19.5434	19.319	18.1073	19.8045	17.4487	19.583	18.7592	19.4485	18.6411	21.3884				0.928248	0.947352	-0.0599403	-0.0938967	0.372201	0.419018	-0.82342	-0.964157	sp|P49321|NASP_HUMAN
19.3753	19.4967	19.91	19.4295	19.6852	19.5692	19.0473	19.8396	18.8418	19.4306	19.9135	21.7411				0.526326	0.565103	-0.428859	-0.672459	0.517361	0.590995	-0.446421	-0.687646	sp|P49327|FAS_HUMAN
21.2466	21.016	21.2923	21.0726	21.5061	21.3235	21.1359	21.0396	18.5853	20.5004	20.723	21.4255				0.214312	0.215871	0.848346	1.38859	0.176814	0.183972	0.942716	1.53031	sp|P49368|TCPG_HUMAN
19.7386	19.6873	20.0531	19.8554	19.8297	19.9936	16.9171	20.2063	17.545	19.8375	19.59	20.841				0.604541	0.650806	0.380241	0.546335	0.841863	0.879967	-0.21666	-0.20833	sp|P49411|EFTU_HUMAN
20.4532	20.6456	20.4941	20.677	20.4927	20.7528	20.2518	21.0504	18.1308	18.9439	19.8781	21.1297				0.156583	0.152624	1.04687	1.61896	0.145105	0.147394	1.11629	1.67425	sp|P49588|SYAC_HUMAN
19.4635	19.5952	19.477	19.5624	19.892	19.608	19.5591	18.7566	18.3458	20.5553	19.6165	20.594				0.648927	0.689954	-0.25343	-0.478954	0.597662	0.662653	-0.324013	-0.55702	sp|P49748|ACADV_HUMAN
21.9926	21.9747	21.9027	18.639	21.4661	21.8323	17.2713	21.8554	18.0755	18.372	19.2974	21.548				0.165505	0.157738	1.80401	1.5786	0.383312	0.426854	1.28303	0.940403	sp|P49773|HINT1_HUMAN
22.2824	22.4066	22.0721	22.1195	17.2198	21.8296	21.6201	22.0087	17.6634	18.8273	18.6248	20.2682	+		3_DMSO	0.000803631	0.00194286	3.37421	6.21146	0.201633	0.210747	1.82363	1.43375	sp|P50395|GDIB_HUMAN
17.2079	20.5863	20.7799	20.7724	16.529	20.6149	20.7128	20.6074	17.8322	19.8656	19.1832	21.0125				0.752614	0.802626	0.363228	0.330004	0.911115	0.916701	0.142644	0.116425	sp|P50502|F10A1_HUMAN
20.9609	21.0697	21.0122	20.9532	21.141	20.8155	20.9801	20.9259	18.5857	18.9214	19.8049	20.6118	+	+	3_DMSO;8_DMSO	0.0159804	0.0097284	1.51805	3.32121	0.0181702	0.0250667	1.48467	3.21856	sp|P50990|TCPQ_HUMAN
21.2914	21.3652	21.6075	21.4378	21.4197	21.2256	21.4423	21.5161	19.2297	18.5792	19.8826	21.0281	+	+	3_DMSO;8_DMSO	0.0161111	0.00960976	1.7456	3.31466	0.0169839	0.0258857	1.72103	3.27237	sp|P50991|TCPD_HUMAN
25.6711	25.6637	25.674	25.5309	25.5268	25.3309	25.4846	25.668	21.7228	18.1254	22.7135	20.358	+	+	3_DMSO;8_DMSO	0.00261827	0.004	4.90502	4.93453	0.00302343	0.0105455	4.77265	4.79264	sp|P52209|6PGD_HUMAN
27.0236	26.8248	27.0012	27.0275	26.6561	26.4295	26.7537	27.1791	17.3761	19.8908	20.2107	22.7161	+	+	3_DMSO;8_DMSO	0.000725992	0	6.92083	6.33163	0.000900613	0.00175	6.70614	6.0788	sp|P52895|AK1C2_HUMAN
20.5676	20.6403	20.5687	20.6185	20.346	20.674	20.1948	17.7115	17.9494	19.9242	19.3342	21.7927				0.327914	0.359976	0.848643	1.06484	0.986441	0.983861	-0.0185647	-0.0177147	sp|P53004|BIEA_HUMAN
21.8916	22.0424	21.9654	21.8645	21.874	21.8172	21.8424	22.1281	16.1539	19.5027	19.7995	20.9657	+	+	3_DMSO;8_DMSO	0.0336393	0.0173196	2.83551	2.74216	0.03497	0.0366222	2.80995	2.71292	sp|P53396|ACLY_HUMAN
18.0949	18.5294	18.2008	18.5736	17.9188	18.4162	18.567	18.6883	18.1049	19.7188	19.575	20.1092				0.0645646	0.0508571	-1.02729	-2.25981	0.0824141	0.0871228	-0.979357	-2.08281	sp|P53992|SC24C_HUMAN
16.9586	18.8373	19.3645	18.844	17.0528	18.7394	16.4562	18.88	17.5682	19.3095	19.877	20.3377				0.374151	0.413775	-0.772008	-0.959949	0.132621	0.141543	-1.49102	-1.7394	sp|P54577|SYYC_HUMAN
21.6128	21.7835	21.4966	21.4765	21.3058	21.5087	21.4232	21.6359	18.503	19.3579	19.1549	21.5782	+	+	3_DMSO;8_DMSO	0.0276405	0.0136421	1.94385	2.89147	0.035227	0.0362198	1.81988	2.70741	sp|P55072|TERA_HUMAN
18.1859	18.8396	19.0884	18.9471	17.0918	18.7799	18.0239	17.8885	18.0979	18.6196	19.5549	20.9563				0.441611	0.47325	-0.541947	-0.823705	0.105981	0.11405	-1.36115	-1.90129	sp|P55084|ECHB_HUMAN
21.5939	21.7413	21.4954	21.5532	21.5113	21.2904	21.7156	21.6539	18.705	18.9949	19.9814	20.3397	+	+	3_DMSO;8_DMSO	0.00180417	0.00471795	2.09068	5.31477	0.00226641	0.00748718	2.03752	5.07961	sp|P55786|PSA_HUMAN
21.7248	22.1839	22.3532	22.6238	22.3146	22.2141	21.8811	22.328	18.1578	19.6969	20.1989	20.2194	+	+	3_DMSO;8_DMSO	0.00223375	0.00438095	2.65318	5.09436	0.00188426	0.00655556	2.61623	5.26943	sp|P60174|TPIS_HUMAN
19.2561	20.176	20.2314	19.9916	20.0133	20.4272	20.3153	20.1497	19.6848	20.0255	20.0266	21.401				0.434185	0.465524	-0.370654	-0.837907	0.886919	0.91422	-0.058085	-0.148361	sp|P60842|IF4A1_HUMAN
22.2178	22.1607	22.0443	22.4401	22.3716	22.1468	18.8002	22.1415	17.9793	20.1445	19.7543	20.5992	+		3_DMSO	0.00418261	0.0045283	2.5964	4.48219	0.14128	0.14458	1.7457	1.69361	sp|P60866|RS20_HUMAN
17.7027	19.8708	19.9348	19.8105	19.5883	19.6774	19.8513	19.7934	19.2899	19.6231	19.2765	20.8821				0.533028	0.569151	-0.438177	-0.661215	0.920012	0.92117	-0.0402632	-0.104718	sp|P61026|RAB10_HUMAN
21.4508	21.6953	21.3788	21.7442	21.4649	20.8628	21.23	21.3332	19.4239	18.8226	19.5894	20.3235	+	+	3_DMSO;8_DMSO	0.000743155	0.002	2.02742	6.30383	0.00238777	0.00839024	1.68288	5.02685	sp|P61088|UBE2N_HUMAN
20.5243	19.8219	20.2496	20.3634	20.3025	20.5689	20.3926	20.6882	16.8877	20.6202	20.4243	21.0971				0.639498	0.686352	0.48246	0.493054	0.480111	0.566539	0.730709	0.752697	sp|P61247|RS3A_HUMAN
19.4884	17.0381	16.8924	19.7839	19.7481	19.7183	19.6479	20.1847	17.9336	19.5866	19.6099	20.6441				0.276809	0.298634	-1.14286	-1.19601	0.530993	0.605968	0.381181	0.66462	sp|P61254|RL26_HUMAN
21.2352	20.4886	20.8488	18.7035	21.4998	21.3387	21.2839	21.6141	17.1208	19.3787	18.3528	22.7784				0.521026	0.558911	0.911342	0.681417	0.146955	0.14594	2.02642	1.66506	sp|P61313|RL15_HUMAN
32.2711	32.4446	32.5825	32.3005	32.2265	32.6358	32.3147	32.7027	22.5071	19.356	24.7888	21.1253	+	+	3_DMSO;8_DMSO	9.88897e-05	0	10.4554	9.10033	9.69825e-05	0	10.5256	9.13178	sp|P61981|1433G_HUMAN
22.9694	19.2848	26.0135	24.5337	25.9381	21.655	25.6797	22.2322	17.3947	20.9659	23.0928	20.9214				0.212006	0.211766	2.60666	1.39662	0.090606	0.0961724	3.28254	2.01436	sp|P62241|RS8_HUMAN
32.6072	32.0186	32.2985	32.7838	32.6469	33.3271	31.9959	32.3751	26.1192	27.3583	26.49	27.329	+	+	3_DMSO;8_DMSO	3.94089e-06	0	5.60292	15.8912	9.03592e-06	0	5.76212	13.7928	sp|P62258|1433E_HUMAN
20.2432	19.8782	20.1771	20.2541	20.1153	17.6429	20.2367	19.9894	18.6422	19.1302	19.9488	21.6586				0.675988	0.721484	0.293196	0.43906	0.713695	0.777272	-0.348882	-0.384743	sp|P62263|RS14_HUMAN
20.6185	19.3337	20.672	17.3534	17.662	18.0111	18.4548	15.5105	18.6493	19.7643	19.7064	21.2216				0.729318	0.78131	-0.34098	-0.362622	NaN	1	0	NaN	sp|P62266|RS23_HUMAN
19.6304	17.4264	16.5222	19.7834	20.4757	19.6309	20.1491	19.9238	20.2646	19.3245	21.284	20.7045				0.0648168	0.0505739	-2.05383	-2.25698	0.466948	0.555223	-0.349544	-0.776507	sp|P62424|RL7A_HUMAN
21.1044	20.77	20.7958	20.8669	21.126	20.9493	21.0814	20.8033	17.9784	19.199	19.7174	21.1498				0.0830669	0.0698689	1.37313	2.0771	0.0664935	0.0704231	1.47886	2.2384	sp|P62701|RS4X_HUMAN
19.8435	19.8983	19.69	21.0299	20.9968	17.9213	21.6675	20.5071	20.8468	20.0751	21.2051	21.0438				0.138727	0.129094	-0.677265	-1.70682	0.566381	0.641477	-0.519554	-0.606543	sp|P62750|RL23A_HUMAN
18.5736	20.2666	19.0486	19.6549	19.2514	20.0023	17.4696	19.2765	21.5638	21.5117	20.2957	20.3559	+	+	3_DMSO;8_DMSO	0.0226669	0.0102273	-1.54586	-3.04466	0.0238438	0.0288101	-1.93183	-3.00532	sp|P62805|H4_HUMAN
21.114	21.194	21.0172	21.1774	21.0912	20.8225	20.7907	20.9007	18.1998	19.0849	19.8579	21.8274				0.124221	0.110239	1.38317	1.78669	0.185999	0.18966	1.15878	1.49319	sp|P62820|RAB1A_HUMAN
21.6511	21.7403	21.6532	21.8052	21.8938	21.7867	21.8484	21.6795	17.8496	20.1156	19.2783	20.0834	+	+	3_DMSO;8_DMSO	0.00421233	0.00444444	2.38074	4.47556	0.00354873	0.0103111	2.47037	4.63777	sp|P62826|RAN_HUMAN
20.6314	20.1994	18.0665	20.606	17.4355	21.0266	21.0591	20.8172	18.3413	18.5782	20.5828	20.9416				0.78016	0.839086	0.264846	0.291945	0.684493	0.746224	0.473617	0.426686	sp|P62917|RL8_HUMAN
23.1438	23.3806	23.1334	23.3413	22.9882	17.4581	22.7783	23.1176	17.173	19.5176	19.6727	21.0364	+		3_DMSO	0.00285788	0.00391489	3.89982	4.84785	0.210314	0.221987	2.2356	1.40256	sp|P62937|PPIA_HUMAN
32.1702	31.7484	32.2607	32.2637	32.2307	32.2829	31.9536	32.3236	22.9472	22.9764	22.9412	23.1364	+	+	3_DMSO;8_DMSO	5.95934e-10	0	9.11047	69.5209	8.38258e-11	0	9.1974	96.427	sp|P63104|1433Z_HUMAN
23.1592	23.0692	23.158	22.9594	22.8081	22.9378	22.9492	22.8244	18.2171	17.969	19.3346	20.7143	+	+	3_DMSO;8_DMSO	0.000680721	0	4.02772	6.4087	0.000894456	0.00180645	3.82114	6.08672	sp|P63241|IF5A1_HUMAN
26.9034	26.6342	27.0067	26.8639	27.0712	26.8566	26.8976	26.8574	23.343	24.3356	24.3509	23.5243	+	+	3_DMSO;8_DMSO	3.90283e-05	0	2.9636	10.7144	2.98162e-05	0	3.03227	11.228	sp|P63261|ACTG_HUMAN
20.6193	17.5695	20.4318	20.7262	20.6263	19.233	20.8365	20.744	18.5786	20.5158	20.1601	20.4888				0.914598	0.944193	-0.0991559	-0.11184	0.502839	0.589385	0.424093	0.71262	sp|P68036|UB2L3_HUMAN
25.1621	25.1236	25.2343	25.2131	25.3099	25.0693	25.0576	25.0451	21.5754	23.066	22.6816	23.7665	+	+	3_DMSO;8_DMSO	0.00190513	0.0046	2.41095	5.25796	0.0022651	0.00768421	2.34811	5.0802	sp|P68104|EF1A1_HUMAN
23.4445	23.4165	23.5752	23.4589	23.4923	23.4328	23.5023	23.4087	21.0835	19.5796	22.3128	21.8973	+	+	3_DMSO;8_DMSO	0.00968572	0.00977778	2.25547	3.73445	0.00992669	0.0173115	2.24074	3.71365	sp|P68363|TBA1B_HUMAN
22.0731	22.2565	22.1859	22.0316	22.1708	21.9453	22.0758	22.0544	17.1652	19.6192	20.2149	21.2265	+	+	3_DMSO;8_DMSO	0.024528	0.010766	2.58031	2.98342	0.0274254	0.0303256	2.50511	2.89745	sp|P78371|TCPB_HUMAN
21.6423	21.488	21.5685	21.6455	17.4091	21.6901	20.9256	18.3987	17.4959	18.556	19.128	20.7963	+		3_DMSO	0.00945836	0.00991549	2.59202	3.75461	0.635823	0.691962	0.611843	0.49858	sp|P78417|GSTO1_HUMAN
23.1653	20.6277	21.2244	22.6221	24.2222	24.2144	23.2656	17.1853	17.5834	20.2101	19.9602	23.236				0.248505	0.26166	1.66244	1.27787	0.373157	0.41881	1.97444	0.962092	sp|P81605|DCD_HUMAN
18.7601	17.4177	17.3245	19.1058	19.3048	18.9552	19.2702	17.2394	17.9349	19.8599	19.817	20.9461				0.103158	0.0870078	-1.48745	-1.92075	0.278462	0.305525	-0.947061	-1.19146	sp|Q00610|CLH1_HUMAN
19.5597	19.3813	19.2963	19.0851	18.9983	19.6908	17.2304	19.3231	17.009	19.8879	19.1505	20.6713				0.855449	0.90086	0.150899	0.190167	0.713317	0.780204	-0.369034	-0.385283	sp|Q00796|DHSO_HUMAN
21.6545	16.9937	21.4285	21.0499	22.0677	21.604	16.5312	20.5811	18.8502	18.7053	20.937	20.8259				0.731982	0.780493	0.45208	0.358871	0.802262	0.86269	0.36636	0.261758	sp|Q01469|FABP5_HUMAN
17.323	18.9652	20.4968	19.9132	17.7412	18.169	17.3679	17.849	17.2083	19.5384	18.7432	20.9246				0.94786	0.958599	0.0709414	0.0681768	NaN	1	0	NaN	sp|Q01518|CAP1_HUMAN
20.8436	21.094	20.9661	20.9666	21.1421	20.8315	18.1963	20.8898	17.7035	20.2017	19.9999	20.5232				0.0796779	0.0685763	1.36052	2.10722	0.51268	0.592519	0.657841	0.695646	sp|Q01650|LAT1_HUMAN
20.2026	20.3736	20.4949	20.3638	20.5985	20.3889	20.3933	20.835	16.8905	20.4168	19.8218	20.5927				0.32428	0.357126	0.928273	1.07358	0.243628	0.264943	1.12347	1.2928	sp|Q01813|PFKAP_HUMAN
16.4124	19.8825	21.3913	21.3499	22.6465	22.1224	23.5908	16.6835	17.5921	18.4246	21.9039	22.5313				0.841928	0.888365	-0.35397	-0.208244	0.584214	0.651276	1.14782	0.578119	sp|Q02413|DSG1_HUMAN
21.0946	20.8138	21.0299	20.9355	21.1991	20.771	20.6983	20.5767	17.5761	19.9505	19.4743	20.5653	+		3_DMSO	0.050899	0.0323048	1.5769	2.4338	0.0746843	0.0773832	1.41972	2.15408	sp|Q02790|FKBP4_HUMAN
20.4961	20.2166	20.2648	20.4595	21.0641	20.798	20.3347	21.2006	18.2718	21.7555	19.9668	19.6828				0.562955	0.605922	0.440018	0.612065	0.255805	0.27557	0.930128	1.25601	sp|Q02878|RL6_HUMAN
21.1414	21.7092	20.4647	18.5116	24.8946	17.1427	16.8814	16.1819	17.7521	19.5082	19.5338	21.1697				0.365134	0.405341	0.965783	0.979558	0.752215	0.80576	-0.715791	-0.330559	sp|Q04695|K1C17_HUMAN
29.3838	29.3651	29.3319	29.4778	29.2737	29.3284	29.2526	29.2966	17.8516	19.0726	19.6572	21.0217	+	+	3_DMSO;8_DMSO	5.20458e-06	0	9.98885	15.156	5.50025e-06	0	9.88703	15.0139	sp|Q04917|1433F_HUMAN
25.1565	25.2349	25.1662	25.1237	25.0424	25.167	25.0826	25.1428	20.7806	21.4731	21.3382	22.1503	+	+	3_DMSO;8_DMSO	1.15527e-05	0	3.73477	13.2238	1.28473e-05	0	3.67314	12.9848	sp|Q06830|PRDX1_HUMAN
20.9047	20.2386	16.3347	20.578	17.7413	20.9466	17.4379	20.9621	20.726	19.8448	21.1294	20.1992				0.418155	0.449118	-0.960813	-0.869183	0.28025	0.305714	-1.20288	-1.18656	sp|Q07020|RL18_HUMAN
17.9821	18.4781	16.8867	18.2686	16.8409	17.8101	17.8354	18.2741	17.571	19.5601	20.0568	20.3662				0.0851642	0.0723252	-1.48466	-2.05909	0.0507409	0.0536327	-1.69842	-2.43609	sp|Q08209|PP2BA_HUMAN
20.2979	20.2601	20.2018	20.2863	20.2385	19.9827	20.2831	20.3748	17.8948	18.6291	19.1218	22.2285				0.437754	0.471116	0.79294	0.83106	0.462577	0.553609	0.751236	0.784516	sp|Q08257|QOR_HUMAN
19.2799	19.1233	19.3297	15.9411	19.4848	19.2321	19.0961	18.9364	16.8506	20.4283	19.891	20.3498				0.448858	0.474735	-0.961405	-0.810011	0.83009	0.879183	-0.192592	-0.224135	sp|Q12931|TRAP1_HUMAN
22.8786	23.271	23.1821	23.3458	23.7923	23.3892	23.6168	24.3097	24.2251	24.5979	25.0163	25.0087	+	+	3_DMSO;8_DMSO	0.000374339	0	-1.54263	-7.16063	0.0139448	0.0227273	-0.934968	-3.43154	sp|Q13085|ACACA_HUMAN
18.1393	18.6373	18.9865	18.9221	17.2841	18.8478	16.9414	18.7325	17.3469	18.9267	19.0603	20.5299				0.679258	0.724721	-0.294667	-0.434294	0.259234	0.278767	-1.01454	-1.24593	sp|Q13200|PSMD2_HUMAN
22.9703	22.7992	22.8085	22.8749	22.8684	22.99	22.9432	22.6091	17.1237	19.0149	19.5117	21.0148	+	+	3_DMSO;8_DMSO	0.00369113	0.0048	3.69692	4.60023	0.00382182	0.010087	3.68642	4.56718	sp|Q14019|COTL1_HUMAN
19.8827	19.8716	17.6308	20.2102	20.4785	19.7977	20.8127	16.9605	19.0239	19.6314	20.2597	21.578				0.404288	0.439628	-0.724428	-0.896967	0.575827	0.647695	-0.610898	-0.591421	sp|Q14247|SRC8_HUMAN
19.3371	18.8133	19.1897	18.1777	17.5369	17.0072	17.9113	17.8884	18.4896	19.1053	19.7949	20.675		+	8_DMSO	0.279607	0.300921	-0.636759	-1.18832	0.00949792	0.0171525	-1.93028	-3.75106	sp|Q14697|GANAB_HUMAN
18.4171	18.6409	16.0741	18.3179	17.6026	18.3118	16.3084	18.7651	17.6344	19.1816	20.0311	20.7391				0.138429	0.12913	-1.53406	-1.70838	0.102409	0.110118	-1.64959	-1.92601	sp|Q14764|MVP_HUMAN
19.3711	19.8551	20.4245	20.5808	21.8103	20.156	22.2631	19.3479	17.5726	20.1943	19.575	20.1279				0.345017	0.377827	0.690402	1.02473	0.148366	0.145985	1.52686	1.65812	sp|Q14847|LASP1_HUMAN
22.6648	22.9366	22.5106	22.9033	22.1375	22.9341	21.5769	22.3069	17.9371	19.4084	20.6329	21.0767	+	+	3_DMSO;8_DMSO	0.0056495	0.00765517	2.99006	4.20578	0.0170547	0.0255211	2.47505	3.26904	sp|Q14914|PTGR1_HUMAN
20.4239	17.6172	17.7013	20.6302	20.6838	17.1797	20.2584	20.4161	18.0024	19.2432	18.1326	20.9085				0.984569	0.979011	0.021524	0.0201611	0.615425	0.681686	0.562847	0.529567	sp|Q14974|IMB1_HUMAN
21.12	20.7733	21.0941	20.892	20.6069	20.7053	20.6207	17.0319	19.5673	19.4986	19.8644	21.4844				0.117634	0.102809	0.866192	1.82603	0.733712	0.797891	-0.362479	-0.356438	sp|Q15185|TEBP_HUMAN
22.5481	17.4281	22.5948	22.3819	16.3819	22.1423	18.3225	22.2901	18.5113	19.0965	18.3258	21.0035				0.20525	0.205595	2.00395	1.42061	0.740074	0.795982	0.549922	0.34751	sp|Q15365|PCBP1_HUMAN
21.6758	21.7614	22.0512	21.7742	21.6936	21.7214	21.5122	21.571	17.92	19.3904	20.3106	21.6871	+		3_DMSO	0.0466117	0.0258641	1.98864	2.49867	0.0640166	0.068	1.79753	2.26602	sp|Q15366|PCBP2_HUMAN
17.1355	20.2348	19.9091	20.2704	19.4339	19.1394	18.4189	17.4369	17.9714	18.6772	19.4191	20.5671				0.815232	0.868624	0.228771	0.244174	0.467411	0.553523	-0.551423	-0.775661	sp|Q15370|ELOB_HUMAN
17.3277	20.0725	20.4678	20.2002	20.1575	20.2188	16.5822	20.4122	18.3651	19.3911	19.4651	21.2689				0.915253	0.936845	-0.105489	-0.110979	0.807963	0.861766	-0.279856	-0.254017	sp|Q16555|DPYL2_HUMAN
21.4494	18.1726	21.4264	21.2993	21.0783	21.3437	21.2339	21.3754	17.9763	19.4547	19.4183	21.1562		+	8_DMSO	0.334724	0.364819	1.08553	1.04867	0.0361942	0.0383656	1.75643	2.68706	sp|Q16658|FSCN1_HUMAN
22.7748	22.9985	22.7938	23.0162	22.6041	22.6416	22.5909	23.0126	18.5295	19.2787	18.8692	20.7341	+	+	3_DMSO;8_DMSO	0.000353033	0	3.54296	7.23798	0.000503658	0	3.35941	6.77917	sp|Q16719|KYNU_HUMAN
19.5129	19.085	18.443	19.1361	19.1601	19.0872	16.1632	16.1686	17.8638	19.4043	19.5739	20.5355				0.632347	0.678865	-0.300136	-0.503822	0.145806	0.147038	-1.69961	-1.67075	sp|Q16851|UGPA_HUMAN
21.0481	21.4188	21.0196	20.8975	21.1053	21.2948	21.1564	20.9001	17.5312	19.0009	20.529	20.8535				0.081265	0.0696807	1.61735	2.09296	0.077523	0.0805505	1.6355	2.12707	sp|Q16881|TRXR1_HUMAN
18.7405	19.4584	20.7904	20.4834	21.1962	16.9293	22.8457	16.9222	19.3716	19.8671	18.8873	21.168				0.949803	0.957581	0.0446711	0.0656324	0.832645	0.877847	-0.350183	-0.220699	sp|Q5T749|KPRP_HUMAN
20.7413	20.2941	20.4772	19.9015	19.9941	20.4261	19.8082	19.9997	18.4476	19.4727	20.2448	21.1711				0.423057	0.454652	0.519446	0.859527	0.719677	0.780294	0.222977	0.376249	sp|Q6PIU2|NCEH1_HUMAN
18.2842	17.5223	17.7826	17.9526	16.7604	18.5008	15.6077	16.836	17.5303	20.6709	20.0499	21.1911	+	+	3_DMSO;8_DMSO	0.0540677	0.0381091	-1.97509	-2.38944	0.0267508	0.0279059	-2.93434	-2.91656	sp|Q7L1Q6|BZW1_HUMAN
19.5236	20.6117	22.7368	23.246	25.1018	21.0029	25.3	20.6065	22.6738	22.8376	23.6738	24.634				0.0990812	0.0832756	-1.92526	-1.94984	0.749083	0.804	-0.45198	-0.334922	sp|Q86YZ3|HORN_HUMAN
17.5063	20.0537	20.343	21.3096	21.277	20.7192	22.1581	20.7599	17.4846	19.1251	19.4728	20.2522		+	8_DMSO	0.498455	0.534573	0.719506	0.720253	0.0188074	0.0247368	2.14493	3.19122	sp|Q8NC51|PAIRB_HUMAN
17.2672	18.179	18.4857	18.3326	17.5236	17.5581	17.2566	18.7412	17.7545	20.4785	20.4518	21.3875	+	+	3_DMSO;8_DMSO	0.05726	0.0420541	-1.95195	-2.34742	0.0386144	0.0406383	-2.24819	-2.63857	sp|Q8TD19|NEK9_HUMAN
20.6715	20.8328	20.7967	20.624	20.7627	20.51	20.5996	20.6407	18.064	18.3945	19.5735	21.1146				0.0818251	0.0696667	1.44461	2.08799	0.100642	0.108	1.34161	1.93856	sp|Q8WUM4|PDC6I_HUMAN
20.6908	20.7645	20.6843	20.4806	20.2576	20.5166	20.6181	20.9364	18.1274	19.5074	18.9806	20.2103	+	+	3_DMSO;8_DMSO	0.01708	0.00938095	1.44862	3.26786	0.0244962	0.029	1.37574	2.98442	sp|Q92598|HS105_HUMAN
19.3062	19.3249	18.9365	18.9692	19.3579	16.6537	18.4793	19.0361	18.1682	20.3739	19.9143	20.2509				0.33936	0.371256	-0.542593	-1.03781	0.15307	0.151165	-1.29506	-1.63546	sp|Q92945|FUBP2_HUMAN
20.7839	16.5362	20.9259	21.2546	20.966	17.5396	20.7991	20.6355	19.3496	18.6665	19.2877	20.5438				0.739034	0.786912	0.413241	0.348968	0.585094	0.64946	0.523162	0.576729	sp|Q96FW1|OTUB1_HUMAN
24.1592	24.2408	23.9804	24.2445	24.5495	24.5902	24.378	24.9897	24.6097	25.6308	25.732	25.1139	+		3_DMSO	0.00574217	0.00752542	-1.1154	-4.19111	0.0674464	0.0709714	-0.644774	-2.22805	sp|Q96RQ3|MCCA_HUMAN
23.201	23.1337	23.2852	23.3406	22.9894	23.0597	23.004	23.1619	18.5149	19.8356	19.0335	20.5207	+	+	3_DMSO;8_DMSO	0.000147226	0	3.76398	8.47823	0.0001939	0	3.57756	8.06968	sp|Q99497|PARK7_HUMAN
20.9846	20.7198	16.3446	20.5768	20.8277	20.7594	17.9811	17.8361	17.7362	19.6149	19.8293	21.0199				0.937395	0.957291	0.106363	0.0818929	0.85923	0.88665	-0.199017	-0.185126	sp|Q99714|HCD2_HUMAN
21.3678	21.2681	21.4571	21.1478	21.3353	21.2829	21.3346	21.2829	17.4402	20.6734	19.9033	21.2158				0.122739	0.10803	1.50204	1.79536	0.122086	0.133593	1.50075	1.79921	sp|Q99832|TCPH_HUMAN
20.0472	20.1333	20.0286	20.1183	20.1208	20.1155	20.2983	20.1998	17.5682	19.5493	19.3464	20.6841				0.263694	0.280497	0.794814	1.23299	0.214227	0.225684	0.896563	1.38888	sp|Q99873|ANM1_HUMAN
18.3892	18.4329	18.2692	18.0939	17.909	15.7937	17.5874	17.451	17.9295	18.5328	19.6681	20.9656		+	8_DMSO	0.196793	0.19804	-0.977674	-1.45168	0.0436323	0.0450833	-2.08873	-2.54759	sp|Q9BQ52|RNZ2_HUMAN
19.386	20.2723	19.8727	20.1595	20.0653	19.7151	20.4651	20.2145	17.1958	19.358	19.4601	20.1316				0.232249	0.238955	0.88625	1.32868	0.151258	0.148464	1.07862	1.64411	sp|Q9BYT8|NEUL_HUMAN
20.3282	20.3761	20.255	20.147	17.2307	20.3224	20.8975	20.589	19.3331	19.5996	19.0327	20.1512	+		3_DMSO	0.0216538	0.0103448	0.747459	3.08033	0.802754	0.8596	0.230731	0.261089	sp|Q9GZT3|SLIRP_HUMAN
20.6313	18.9857	20.7206	20.7626	20.3924	19.9037	20.1005	20.844	18.2625	20.0352	19.7315	21.3071				0.582494	0.630667	0.440956	0.580837	0.496432	0.583514	0.476068	0.723791	sp|Q9NQ88|TIGAR_HUMAN
20.4779	21.0662	21.075	21.2903	21.0425	21.0028	20.9013	21.2125	18.1432	19.3296	19.1935	20.1549	+	+	3_DMSO;8_DMSO	0.00750406	0.0069375	1.77201	3.95389	0.00462041	0.0105306	1.83442	4.38951	sp|Q9NTK5|OLA1_HUMAN
20.0502	20.2262	19.8374	20.1268	19.7862	18.9966	19.7559	19.9028	17.0142	19.3252	18.1422	20.6732				0.158618	0.153296	1.27143	1.60956	0.350889	0.398488	0.821621	1.01133	sp|Q9NZL9|MAT2B_HUMAN
16.8304	17.6736	16.2254	20.7815	20.4634	17.5544	20.7458	20.572	19.4216	18.8025	19.8586	20.9903				0.140207	0.131543	-1.89052	-1.69913	0.94366	0.940267	0.0656381	0.0736803	sp|Q9P0L0|VAPA_HUMAN
20.1903	20.2898	20.0345	20.1024	20.3413	20.4416	20.4126	20.0928	16.3441	18.9885	20.5854	21.1675				0.445074	0.471303	0.882858	0.817143	0.368978	0.417566	1.0507	0.971152	sp|Q9UBT2|SAE2_HUMAN
19.7628	19.5687	19.7051	19.4508	19.4663	19.7058	17.875	19.4222	16.7791	19.8413	19.5127	20.8084				0.671238	0.7176	0.386477	0.446004	0.906144	0.923581	-0.118038	-0.122973	sp|Q9UNM6|PSD13_HUMAN
21.0525	20.7862	21.0674	21.0993	21.1618	21.0324	20.8862	20.8293	18.9758	18.5319	19.8453	20.964	+	+	3_DMSO;8_DMSO	0.0391317	0.02096	1.42209	2.62862	0.0416103	0.0437053	1.3982	2.58284	sp|Q9UQ80|PA2G4_HUMAN
19.1984	16.3058	19.5997	19.228	19.4722	18.9985	19.4859	19.4325	17.1644	19.385	20.3624	21.2557				0.442131	0.471668	-0.958918	-0.822718	0.8337	0.872672	-0.194607	-0.219281	sp|Q9Y265|RUVB1_HUMAN
19.4033	19.3869	19.3088	19.2351	18.3405	19.0759	18.7064	18.367	17.8161	19.9271	19.7339	21.1949				0.648876	0.693119	-0.334471	-0.479029	0.195686	0.203034	-1.04557	-1.45584	sp|Q9Y3F4|STRAP_HUMAN

## Sheet: Significants
Significants
Peptide 3 Pvalue	Peptide 3 Log2 ratio	Peptide 8 P-value	Peptide 8 Log2 ratio	Uniprot ID	Gene name		Protein type
9.88897e-05	10.4554	9.69825e-05	10.5256	P61981	1433G_HUMAN		1433
5.20458e-06	9.98885	5.50025e-06	9.88703	Q04917	1433F_HUMAN		1433
1.1902e-07	9.65224	9.15124e-08	9.60139	P31946	1433B_HUMAN		1433
5.95934e-10	9.11047	8.38258e-11	9.1974	P63104	1433Z_HUMAN		1433
5.08956e-07	8.6561	2.57205e-07	8.62668	P27348	1433T_HUMAN		1433
7.86514e-05	7.88267	9.85005e-05	7.71398	O60218	AK1BA_HUMAN		NADPH dependent reductase
7.26793e-05	7.26141	8.81308e-05	7.0916	P31947	1433S_HUMAN		1433
0.000725992	6.92083	0.000900613	6.70614	P52895	AK1C2_HUMAN		NADPH dependent reductase
0.000129089	6.07909	0.000164226	5.90836	P15121	ALDR_HUMAN		NADPH dependent reductase
3.94089e-06	5.60292	9.03592e-06	5.76212	P62258	1433E_HUMAN		1433
0.000941137	5.38115	0.00103282	5.28806	P23528	COF1_HUMAN		Binds actin
0.00734426	5.23382	0.0077094	5.17651	P04075	ALDOA_HUMAN		Glycolytic aldolase - 1,6 fructose bisphoshate
2.93511e-05	5.19572	3.51007e-05	5.03875	P04083	ANXA1_HUMAN		role in immune response, binds calcium and phospholipids
0.000318763	5.03236	0.000284881	5.00604	P10599	THIO_HUMAN		Thioredoxin
0.00018139	5.21313	0.000241466	4.99142	P15559	NQO1_HUMAN		NADPH dependent dehydrogenase
0.00261827	4.90502	0.00302343	4.77265	P52209	6PGD_HUMAN		NADPH dependent dehydrogenase
4.73125e-05	4.84513	6.03041e-05	4.70479	P42330	AK1C3_HUMAN		NADPH dependent reductase
0.000468401	4.85076	0.000573263	4.66212	P07737	PROF1_HUMAN		Binds actin
0.000400242	4.80108	0.000522044	4.57719	P30043	BLVRB_HUMAN		NADPH dependent reductase
0.000291854	4.71368	0.000375721	4.5677	P23526	SAHH_HUMAN		Adenosylhomocysteinase
0.00179443	3.80739	0.00102277	4.34759	P26447	S10A4_HUMAN		Regulatory protein that binds calcium and p53
0.000912478	4.36688	0.00104133	4.2311	P09936	UCHL1_HUMAN		Ubiquitin dependent protease
0.0194902	4.22817	0.0205567	4.17443	P07355	ANXA2_HUMAN		Calcium binding protein that also binds phospholipids
0.00203886	4.16353	0.00208124	4.14009	P04406	G3P_HUMAN		NADH dependent dehydrogenase
0.000194326	4.1888	0.000225662	4.06196	P00352	AL1A1_HUMAN		NADH dependent dehydrogenase
0.00240386	4.04669	0.00240607	4.04472	P07195	LDHB_HUMAN		NADH dependent dehydrogenase
0.000308251	3.96597	0.000334624	3.91349	O43790	KRT86_HUMAN		keratin
5.12637e-05	3.95066	6.24048e-05	3.85061	P00558	PGK1_HUMAN		Phosphoglycerate kinase (ATP dependent)
0.000680721	4.02772	0.000894456	3.82114	P63241	IF5A1_HUMAN		Translation initiation factor
0.000461146	3.92021	0.000702194	3.78361	P08758	ANXA5_HUMAN		Calcium-phospholipid binder
0.0037327	3.87625	0.00404355	3.78313	P09525	ANXA4_HUMAN		Calcium-phospholipid binder
0.00369113	3.69692	0.00382182	3.68642	Q14019	COTL1_HUMAN		Binds actin
1.15527e-05	3.73477	1.28473e-05	3.67314	Q06830	PRDX1_HUMAN		Peroxide-dependent oxidation to disulfides
3.66112e-07	3.77696	8.36699e-07	3.64454	P06744	G6PI_HUMAN		Glucose 6 phosphate isomerase (glycolytic)
0.000514739	3.79282	0.000682596	3.60473	P15531	NDKA_HUMAN		NDP kinase (ATP dependent)
2.44205e-05	3.6866	2.82982e-05	3.5912	P40926	MDHM_HUMAN		NADH dependent dehydrogenase
0.000147226	3.76398	0.0001939	3.57756	Q99497	PARK7_HUMAN
0.00661887	3.13956	0.00489138	3.40414	P06733	ENOA_HUMAN		Glycolytic enzyme (2 phosphoglycerate to phosphoenol pyruvate)
0.000353033	3.54296	0.000503658	3.35941	Q16719	KYNU_HUMAN
0.00766149	3.34613	0.00767032	3.33724	P37802	TAGL2_HUMAN
0.00022981	3.33336	0.000263105	3.25578	P30838	AL3A1_HUMAN		NADPH dependent dehydrogenase
0.00847527	3.18966	0.00792623	3.23302	P00338	LDHA_HUMAN		NADH dependent dehydrogenase
0.00238642	3.08493	0.00231204	3.10753	O43707	ACTN4_HUMAN		Actin crosslinking protein
3.90283e-05	2.9636	2.98162e-05	3.03227	P63261	ACTG_HUMAN		Actin (ATP dependent enzyme)
0.00560806	3.09784	0.00661275	3.01726	P0DMV8	HS71A_HUMAN		Heat shock protien
0.0396512	2.31521	0.0277447	2.99595	P09429	HMGB1_HUMAN		non histone chromatin binder
0.000418501	3.12622	0.000529574	2.99298	P38646	GRP75_HUMAN		Heat shock prtein
0.00788654	3.03636	0.0104875	2.91193	P13797	PLST_HUMAN		Binds actin
0.000246233	2.83301	0.000207786	2.88381	P11413	G6PD_HUMAN		NADPH dependent dehydrogenase
0.00618906	2.89453	0.00641986	2.86424	P00390	GSHR_HUMAN		NADPH dependent glutathione reductase
0.0145522	2.93943	0.0171423	2.8409	P37837	TALDO_HUMAN		transaldolase (phosphorylate substrates)
0.0336393	2.83551	0.03497	2.80995	P53396	ACLY_HUMAN		ATP citrate synthase
0.00459567	2.63766	0.00394244	2.73682	P29401	TKT_HUMAN		transketolase (phosphorylate substrates)
0.01129	2.52195	0.00790884	2.72787	P07900	HS90A_HUMAN		Heat shock prtein
0.00884007	2.71192	0.00994759	2.6416	P04792	HSPB1_HUMAN		Heat shock prtein
0.00223375	2.65318	0.00188426	2.61623	P60174	TPIS_HUMAN		Triose phosphate isomerase
0.0100479	2.82606	0.0171462	2.61021	P05787	K2C8_HUMAN		keratin
0.0242816	2.65169	0.0258956	2.60796	P08238	HS90B_HUMAN		Heat shock prtein
0.00631605	2.75548	0.00900727	2.58772	O75874	IDHC_HUMAN		NADPH dependent dehydrogenase
0.024528	2.58031	0.0274254	2.50511	P78371	TCPB_HUMAN		Chaperone (related to heat shock proteins).
0.0056495	2.99006	0.0170547	2.47505	Q14914	PTGR1_HUMAN		NADPH dependent reductase
0.00421233	2.38074	0.00354873	2.47037	P62826	RAN_HUMAN		GTP-binding protein
0.00190513	2.41095	0.0022651	2.34811	P68104	EF1A1_HUMAN		Translation elongation factor
0.00902937	2.35653	0.00928173	2.33823	P14618	KPYM_HUMAN		Pyruvate kinase
0.00968572	2.25547	0.00992669	2.24074	P68363	TBA1B_HUMAN		microtubule proteins
0.0539096	1.84024	0.0360939	2.17835	P27816	MAP4_HUMAN		microtubule proteins
0.0123056	2.31311	0.0164252	2.15786	P16152	CBR1_HUMAN		NADPH dependent reductase
0.0129983	2.10129	0.0129556	2.11222	P15311	EZRI_HUMAN		Stuctural protein in cells
0.023713	2.23857	0.0313107	2.08741	P07237	PDIA1_HUMAN		disulfide isomerase
0.0301768	1.96971	0.0257073	2.06019	P26641	EF1G_HUMAN		Translation elongation factor
0.0101773	2.29362	0.0163653	2.04848	P00505	AATM_HUMAN
0.00180417	2.09068	0.00226641	2.03752	P55786	PSA_HUMAN
0.0235219	2.02497	0.0261057	1.98886	P09960	LKHA4_HUMAN
0.00750406	1.77201	0.00462041	1.83442	Q9NTK5	OLA1_HUMAN
0.0276405	1.94385	0.035227	1.81988	P55072	TERA_HUMAN
0.0227376	1.87483	0.0266305	1.80186	P30101	PDIA3_HUMAN
0.0154559	1.73006	0.0144313	1.78607	P31948	STIP1_HUMAN
0.0161111	1.7456	0.0169839	1.72103	P50991	TCPD_HUMAN
0.000743155	2.02742	0.00238777	1.68288	P61088	UBE2N_HUMAN
0.0164592	1.62077	0.0175502	1.59355	O75083	WDR1_HUMAN
0.0133722	1.72415	0.0214197	1.5455	P23919	KTHY_HUMAN
0.0159804	1.51805	0.0181702	1.48467	P50990	TCPQ_HUMAN
0.00227702	1.53177	0.00275226	1.476	P18206	VINC_HUMAN
0.0391317	1.42209	0.0416103	1.3982	Q9UQ80	PA2G4_HUMAN
0.01708	1.44862	0.0244962	1.37574	Q92598	HS105_HUMAN

## Sheet: Categories
NADP/NAD-dependent redox enzymes
Peptide 3 Pvalue	Peptide 3 Log2 ratio	Peptide 8 P-value	Peptide 8 Log2 ratio	Uniprot ID	Gene name
7.86514e-05	7.88267	9.85005e-05	7.71398	O60218	AK1BA_HUMAN
0.000725992	6.92083	0.000900613	6.70614	P52895	AK1C2_HUMAN
0.000129089	6.07909	0.000164226	5.90836	P15121	ALDR_HUMAN
0.00018139	5.21313	0.000241466	4.99142	P15559	NQO1_HUMAN
0.00261827	4.90502	0.00302343	4.77265	P52209	6PGD_HUMAN
4.73125e-05	4.84513	6.03041e-05	4.70479	P42330	AK1C3_HUMAN
0.000400242	4.80108	0.000522044	4.57719	P30043	BLVRB_HUMAN
0.00203886	4.16353	0.00208124	4.14009	P04406	G3P_HUMAN
0.000194326	4.1888	0.000225662	4.06196	P00352	AL1A1_HUMAN
0.00240386	4.04669	0.00240607	4.04472	P07195	LDHB_HUMAN
2.44205e-05	3.6866	2.82982e-05	3.5912	P40926	MDHM_HUMAN
0.00022981	3.33336	0.000263105	3.25578	P30838	AL3A1_HUMAN
0.00847527	3.18966	0.00792623	3.23302	P00338	LDHA_HUMAN
0.000246233	2.83301	0.000207786	2.88381	P11413	G6PD_HUMAN
0.00618906	2.89453	0.00641986	2.86424	P00390	GSHR_HUMAN
0.0145522	2.93943	0.0171423	2.8409	P37837	TALDO_HUMAN
0.00631605	2.75548	0.00900727	2.58772	O75874	IDHC_HUMAN
0.0056495	2.99006	0.0170547	2.47505	Q14914	PTGR1_HUMAN
0.0123056	2.31311	0.0164252	2.15786	P16152	CBR1_HUMAN
Other enzymes with phosphorylated substrates
Peptide 3 Pvalue	Peptide 3 Log2 ratio	Peptide 8 P-value	Peptide 8 Log2 ratio	Uniprot ID	Gene name
0.00734426	5.23382	0.0077094	5.17651	P04075	ALDOA_HUMAN
2.93511e-05	5.19572	3.51007e-05	5.03875	P04083	ANXA1_HUMAN
0.00179443	3.80739	0.00102277	4.34759	P26447	S10A4_HUMAN
5.12637e-05	3.95066	6.24048e-05	3.85061	P00558	PGK1_HUMAN
0.000461146	3.92021	0.000702194	3.78361	P08758	ANXA5_HUMAN
0.0037327	3.87625	0.00404355	3.78313	P09525	ANXA4_HUMAN
0.00369113	3.69692	0.00382182	3.68642	Q14019	COTL1_HUMAN
3.66112e-07	3.77696	8.36699e-07	3.64454	P06744	G6PI_HUMAN
0.000514739	3.79282	0.000682596	3.60473	P15531	NDKA_HUMAN
2.44205e-05	3.6866	2.82982e-05	3.5912	P40926	MDHM_HUMAN
0.00661887	3.13956	0.00489138	3.40414	P06733	ENOA_HUMAN
3.90283e-05	2.9636	2.98162e-05	3.03227	P63261	ACTG_HUMAN
0.0145522	2.93943	0.0171423	2.8409	P37837	TALDO_HUMAN
0.0336393	2.83551	0.03497	2.80995	P53396	ACLY_HUMAN
0.00459567	2.63766	0.00394244	2.73682	P29401	TKT_HUMAN
0.00223375	2.65318	0.00188426	2.61623	P60174	TPIS_HUMAN
0.00421233	2.38074	0.00354873	2.47037	P62826	RAN_HUMAN
0.00902937	2.35653	0.00928173	2.33823	P14618	KPYM_HUMAN
Phospholipid binding proteins
Peptide 3 Pvalue	Peptide 3 Log2 ratio	Peptide 8 P-value	Peptide 8 Log2 ratio	Uniprot ID	Gene name
0.0194902	4.22817	0.0205567	4.17443	P07355	ANXA2_HUMAN
0.000461146	3.92021	0.000702194	3.78361	P08758	ANXA5_HUMAN
0.0037327	3.87625	0.00404355	3.78313	P09525	ANXA4_HUMAN
Heat Shock proteins
Peptide 3 Pvalue	Peptide 3 Log2 ratio	Peptide 8 P-value	Peptide 8 Log2 ratio	Uniprot ID	Gene name
0.00560806	3.09784	0.00661275	3.01726	P0DMV8	HS71A_HUMAN
0.000418501	3.12622	0.000529574	2.99298	P38646	GRP75_HUMAN
0.01129	2.52195	0.00790884	2.72787	P07900	HS90A_HUMAN
0.00884007	2.71192	0.00994759	2.6416	P04792	HSPB1_HUMAN
0.0242816	2.65169	0.0258956	2.60796	P08238	HS90B_HUMAN
0.024528	2.58031	0.0274254	2.50511	P78371	TCPB_HUMAN
Structural proteins in cells
Peptide 3 Pvalue	Peptide 3 Log2 ratio	Peptide 8 P-value	Peptide 8 Log2 ratio	Uniprot ID	Gene name
0.000941137	5.38115	0.00103282	5.28806	P23528	COF1_HUMAN
0.000468401	4.85076	0.000573263	4.66212	P07737	PROF1_HUMAN
0.00369113	3.69692	0.00382182	3.68642	Q14019	COTL1_HUMAN
0.00238642	3.08493	0.00231204	3.10753	O43707	ACTN4_HUMAN
3.90283e-05	2.9636	2.98162e-05	3.03227	P63261	ACTG_HUMAN
0.00788654	3.03636	0.0104875	2.91193	P13797	PLST_HUMAN
0.00968572	2.25547	0.00992669	2.24074	P68363	TBA1B_HUMAN
0.0539096	1.84024	0.0360939	2.17835	P27816	MAP4_HUMAN
0.0129983	2.10129	0.0129556	2.11222	P15311	EZRI_HUMAN
14-3-3 Proteins
Peptide 3 Pvalue	Peptide 3 Log2 ratio	Peptide 8 P-value	Peptide 8 Log2 ratio	Uniprot ID	Gene name
9.88897e-05	10.4554	9.69825e-05	10.5256	P61981	1433G_HUMAN
5.20458e-06	9.98885	5.50025e-06	9.88703	Q04917	1433F_HUMAN
1.1902e-07	9.65224	9.15124e-08	9.60139	P31946	1433B_HUMAN
5.95934e-10	9.11047	8.38258e-11	9.1974	P63104	1433Z_HUMAN
5.08956e-07	8.6561	2.57205e-07	8.62668	P27348	1433T_HUMAN
7.26793e-05	7.26141	8.81308e-05	7.0916	P31947	1433S_HUMAN
3.94089e-06	5.60292	9.03592e-06	5.76212	P62258	1433E_HUMAN
