# Supplementary material for: A simple method for developing lysine targeted covalent protein reagents
Source: Nat Commun. 2023 Dec 1;14:7933. doi: 10.1038/s41467-023-42632-5 (PMC10692228; doi:10.1038/s41467-023-42632-5)
Supplement: Supplementary file 4 — Source data [file 41467_2023_42632_MOESM4_ESM.zip › Source Data/Figure 7/Panel B/Spectrum of E9 WT deconv.txt]

5000.00	6.734e-8
5001.00	2.033e-7
5002.00	6.162e-7
5003.00	1.867e-6
5004.00	5.658e-6
5005.00	1.715e-5
5006.00	5.196e-5
5007.00	1.574e-4
5008.00	4.771e-4
5009.00	1.433e-3
5010.00	4.342e-3
5011.00	1.316e-2
5012.00	3.987e-2
5013.00	1.208e-1
5014.00	3.660e-1
5015.00	1.052e0
5016.00	3.187e0
5017.00	9.658e0
5018.00	2.927e1
5019.00	8.868e1
5020.00	2.687e2
5021.00	8.143e2
5022.00	2.468e3
5023.00	7.477e3
5024.00	2.208e4
5025.00	3.845e4
5026.00	1.826e4
5027.00	1.325e4
5028.00	8.007e3
5029.00	1.628e3
5030.00	1.262e3
5031.00	9.937e1
5032.00	2.574e0
5033.00	6.130e-2
5034.00	7.674e-11
5035.00	4.128e5
5036.00	1.766e6
5037.00	3.738e6
5038.00	5.286e6
5039.00	4.589e6
5040.00	1.861e6
5041.00	6.825e5
5042.00	1.642e6
5043.00	2.121e6
5044.00	1.639e6
5045.00	1.524e6
5046.00	1.520e6
5047.00	1.041e6
5048.00	8.229e5
5049.00	8.512e5
5050.00	5.486e5
5051.00	2.631e5
5052.00	3.571e5
5053.00	4.461e5
5054.00	3.007e5
5055.00	1.711e5
5056.00	1.547e5
5057.00	1.208e5
5058.00	7.741e4
5059.00	2.562e5
5060.00	4.914e5
5061.00	3.487e5
5062.00	1.290e5
5063.00	3.796e5
5064.00	1.058e6
5065.00	1.169e6
5066.00	4.927e5
5067.00	1.476e5
5068.00	3.606e5
5069.00	7.892e5
5070.00	1.799e6
5071.00	2.230e6
5072.00	9.954e5
5073.00	3.982e4
5074.00	4.495e3
5075.00	1.588e3
5076.00	7.353e2
5077.00	8.417e2
5078.00	4.847e5
5079.00	9.788e5
5080.00	5.061e5
5081.00	1.153e4
5082.00	2.721e2
5083.00	1.878e5
5084.00	4.085e5
5085.00	2.664e5
5086.00	6.166e4
5087.00	2.411e4
5088.00	1.979e4
5089.00	4.408e5
5090.00	9.192e5
5091.00	6.363e5
5092.00	2.636e5
5093.00	1.574e5
5094.00	4.021e4
5095.00	2.818e2
5096.00	3.779e1
5097.00	1.607e4
5098.00	1.207e5
5099.00	2.269e5
5100.00	1.561e5
5101.00	3.417e4
5102.00	4.546e4
5103.00	9.847e4
5104.00	2.014e5
5105.00	3.287e5
5106.00	2.218e5
5107.00	4.125e4
5108.00	1.626e2
5109.00	9.681e0
5110.00	4.172e1
5111.00	2.394e3
5112.00	9.382e3
5113.00	1.495e4
5114.00	1.276e4
5115.00	8.036e3
5116.00	1.533e4
5117.00	2.245e5
5118.00	4.736e5
5119.00	3.300e5
5120.00	8.920e4
5121.00	1.022e5
5122.00	1.535e5
5123.00	7.389e4
5124.00	2.587e3
5125.00	9.483e2
5126.00	6.616e4
5127.00	2.928e5
5128.00	3.913e5
5129.00	1.695e5
5130.00	1.354e4
5131.00	1.793e4
5132.00	1.576e4
5133.00	9.928e3
5134.00	1.560e4
5135.00	2.465e4
5136.00	3.783e4
5137.00	5.241e5
5138.00	9.861e5
5139.00	5.233e5
5140.00	6.185e4
5141.00	2.574e4
5142.00	4.417e2
5143.00	3.004e4
5144.00	5.920e4
5145.00	2.950e4
5146.00	1.225e1
5147.00	2.100e-2
5148.00	1.326e0
5149.00	1.906e1
5150.00	1.657e4
5151.00	4.526e4
5152.00	4.088e4
5153.00	1.218e4
5154.00	9.669e0
5155.00	1.105e5
5156.00	2.227e5
5157.00	1.154e5
5158.00	4.585e3
5159.00	1.406e3
5160.00	3.214e0
5161.00	2.042e2
5162.00	5.297e2
5163.00	4.912e2
5164.00	2.101e2
5165.00	4.463e1
5166.00	1.712e-1
5167.00	1.196e0
5168.00	2.441e3
5169.00	2.175e4
5170.00	3.637e4
5171.00	1.723e4
5172.00	5.484e4
5173.00	1.093e5
5174.00	5.466e4
5175.00	1.497e0
5176.00	2.570e-2
5177.00	1.494e0
5178.00	2.885e3
5179.00	1.151e4
5180.00	1.877e4
5181.00	1.468e4
5182.00	4.679e3
5183.00	1.432e2
5184.00	8.918e0
5185.00	3.935e1
5186.00	1.486e4
5187.00	3.907e4
5188.00	3.382e4
5189.00	9.772e3
5190.00	3.673e2
5191.00	2.750e2
5192.00	1.412e2
5193.00	4.708e1
5194.00	5.861e1
5195.00	8.080e1
5196.00	3.708e1
5197.00	1.309e-2
5198.00	9.827e-5
5199.00	1.064e-2
5200.00	2.127e-2
5201.00	1.089e-2
5202.00	3.866e2
5203.00	1.252e5
5204.00	2.492e5
5205.00	1.244e5
5206.00	3.528e-1
5207.00	2.141e0
5208.00	8.081e0
5209.00	4.253e2
5210.00	1.749e3
5211.00	2.244e3
5212.00	9.178e2
5213.00	9.437e1
5214.00	2.671e2
5215.00	2.785e2
5216.00	1.256e2
5217.00	4.371e1
5218.00	4.399e3
5219.00	8.758e3
5220.00	4.423e3
5221.00	2.786e2
5222.00	2.903e3
5223.00	7.156e3
5224.00	2.011e4
5225.00	2.922e4
5226.00	1.361e4
5227.00	2.354e1
5228.00	1.534e3
5229.00	4.654e3
5230.00	4.960e3
5231.00	2.029e3
5232.00	2.343e2
5233.00	6.368e1
5234.00	5.276e2
5235.00	5.337e3
5236.00	1.702e4
5237.00	2.017e4
5238.00	8.202e3
5239.00	8.091e2
5240.00	2.431e4
5241.00	4.690e4
5242.00	2.413e4
5243.00	2.818e3
5244.00	3.616e3
5245.00	2.513e3
5246.00	1.139e3
5247.00	1.485e4
5248.00	3.378e4
5249.00	3.239e4
5250.00	4.034e4
5251.00	5.634e4
5252.00	3.989e4
5253.00	1.196e4
5254.00	1.359e3
5255.00	3.693e2
5256.00	4.013e2
5257.00	5.409e2
5258.00	5.178e2
5259.00	2.490e2
5260.00	3.730e1
5261.00	1.486e0
5262.00	1.412e-1
5263.00	1.279e0
5264.00	4.327e1
5265.00	1.586e2
5266.00	2.065e2
5267.00	1.068e2
5268.00	2.245e1
5269.00	1.317e1
5270.00	3.392e1
5271.00	3.206e2
5272.00	6.961e3
5273.00	1.356e5
5274.00	2.768e5
5275.00	1.787e5
5276.00	3.721e4
5277.00	8.239e3
5278.00	3.434e3
5279.00	4.750e3
5280.00	6.269e3
5281.00	4.381e3
5282.00	1.468e3
5283.00	3.172e2
5284.00	1.425e2
5285.00	4.117e2
5286.00	9.109e2
5287.00	9.411e2
5288.00	4.614e2
5289.00	1.063e2
5290.00	9.809e1
5291.00	1.824e2
5292.00	4.219e2
5293.00	2.825e3
5294.00	5.667e3
5295.00	4.298e3
5296.00	1.390e3
5297.00	5.433e2
5298.00	6.284e2
5299.00	5.426e2
5300.00	2.661e2
5301.00	1.332e2
5302.00	2.789e2
5303.00	8.256e2
5304.00	1.550e3
5305.00	1.560e3
5306.00	7.602e2
5307.00	1.412e2
5308.00	4.688e0
5309.00	1.535e-1
5310.00	8.836e0
5311.00	3.848e2
5312.00	1.048e3
5313.00	9.915e2
5314.00	3.359e2
5315.00	2.850e1
5316.00	2.159e3
5317.00	4.786e3
5318.00	3.236e3
5319.00	6.915e2
5320.00	9.507e1
5321.00	2.104e1
5322.00	6.688e3
5323.00	1.552e4
5324.00	1.166e4
5325.00	3.515e3
5326.00	1.834e3
5327.00	1.390e5
5328.00	2.749e5
5329.00	1.370e5
5330.00	1.137e3
5331.00	1.766e4
5332.00	3.348e4
5333.00	1.906e4
5334.00	2.903e3
5335.00	7.446e2
5336.00	4.192e0
5337.00	6.697e3
5338.00	3.566e5
5339.00	7.027e5
5340.00	3.623e5
5341.00	9.547e3
5342.00	6.639e1
5343.00	2.909e4
5344.00	2.073e5
5345.00	3.438e5
5346.00	1.821e5
5347.00	1.724e4
5348.00	7.482e2
5349.00	2.302e3
5350.00	5.787e3
5351.00	5.788e3
5352.00	3.157e3
5353.00	2.143e3
5354.00	3.132e3
5355.00	6.728e3
5356.00	2.411e4
5357.00	4.912e4
5358.00	4.372e4
5359.00	1.429e4
5360.00	3.216e2
5361.00	2.815e1
5362.00	8.612e0
5363.00	6.959e1
5364.00	1.927e2
5365.00	3.558e2
5366.00	5.021e2
5367.00	4.437e2
5368.00	2.276e3
5369.00	1.751e4
5370.00	2.903e4
5371.00	1.397e4
5372.00	4.092e2
5373.00	1.275e2
5374.00	1.146e2
5375.00	7.445e1
5376.00	2.060e1
5377.00	9.228e-2
5378.00	7.515e2
5379.00	9.904e3
5380.00	1.965e4
5381.00	1.261e4
5382.00	2.130e3
5383.00	2.011e1
5384.00	1.144e1
5385.00	4.663e1
5386.00	1.165e2
5387.00	1.536e2
5388.00	1.408e2
5389.00	1.747e4
5390.00	4.095e4
5391.00	5.116e4
5392.00	5.091e4
5393.00	2.525e4
5394.00	4.071e4
5395.00	1.151e5
5396.00	1.143e5
5397.00	3.840e4
5398.00	4.420e2
5399.00	2.117e4
5400.00	9.296e4
5401.00	1.231e5
5402.00	5.182e4
5403.00	6.013e2
5404.00	1.030e2
5405.00	5.173e1
5406.00	7.611e1
5407.00	2.556e3
5408.00	2.299e4
5409.00	8.819e4
5410.00	1.260e5
5411.00	9.958e4
5412.00	8.349e4
5413.00	5.255e4
5414.00	1.712e4
5415.00	6.633e4
5416.00	1.572e5
5417.00	1.453e5
5418.00	5.115e4
5419.00	3.618e3
5420.00	8.239e1
5421.00	9.874e4
5422.00	6.127e5
5423.00	9.293e5
5424.00	4.154e5
5425.00	9.216e1
5426.00	6.388e1
5427.00	1.155e2
5428.00	1.315e3
5429.00	2.537e3
5430.00	1.359e3
5431.00	7.229e1
5432.00	3.769e0
5433.00	1.618e2
5434.00	3.809e3
5435.00	2.679e4
5436.00	1.018e5
5437.00	1.979e5
5438.00	2.112e5
5439.00	2.044e5
5440.00	2.273e5
5441.00	1.522e5
5442.00	4.168e4
5443.00	7.291e3
5444.00	6.165e3
5445.00	6.692e3
5446.00	1.234e4
5447.00	1.083e5
5448.00	2.749e5
5449.00	2.841e5
5450.00	1.364e5
5451.00	3.047e4
5452.00	5.489e3
5453.00	5.525e3
5454.00	2.980e3
5455.00	2.938e2
5456.00	2.518e2
5457.00	2.050e3
5458.00	8.425e3
5459.00	1.498e4
5460.00	1.196e4
5461.00	3.735e3
5462.00	2.386e2
5463.00	1.986e2
5464.00	3.673e2
5465.00	7.316e2
5466.00	1.811e3
5467.00	2.653e3
5468.00	1.720e3
5469.00	6.272e2
5470.00	1.257e3
5471.00	2.495e3
5472.00	2.121e3
5473.00	7.705e2
5474.00	2.378e2
5475.00	1.132e2
5476.00	2.053e-1
5477.00	2.296e1
5478.00	1.688e4
5479.00	6.081e4
5480.00	7.135e4
5481.00	2.999e4
5482.00	9.542e3
5483.00	1.162e4
5484.00	4.669e3
5485.00	5.673e2
5486.00	1.155e3
5487.00	4.052e3
5488.00	2.444e5
5489.00	6.613e5
5490.00	6.910e5
5491.00	3.739e5
5492.00	1.198e5
5493.00	1.904e4
5494.00	2.687e4
5495.00	4.970e4
5496.00	2.758e4
5497.00	2.414e3
5498.00	3.306e2
5499.00	4.516e2
5500.00	4.442e2
5501.00	5.460e3
5502.00	1.067e4
5503.00	5.509e3
5504.00	2.281e2
5505.00	5.312e4
5506.00	1.640e5
5507.00	1.736e5
5508.00	6.838e4
5509.00	8.161e3
5510.00	2.418e4
5511.00	2.650e5
5512.00	4.866e5
5513.00	2.647e5
5514.00	2.274e4
5515.00	7.650e4
5516.00	9.348e5
5517.00	1.648e6
5518.00	7.903e5
5519.00	2.394e3
5520.00	2.820e0
5521.00	1.047e5
5522.00	2.095e5
5523.00	1.050e5
5524.00	1.137e3
5525.00	2.036e3
5526.00	1.151e3
5527.00	1.146e2
5528.00	3.092e0
5529.00	6.669e2
5530.00	1.437e3
5531.00	9.702e2
5532.00	6.258e2
5533.00	1.894e3
5534.00	2.868e3
5535.00	1.672e3
5536.00	2.907e2
5537.00	1.792e2
5538.00	2.067e4
5539.00	4.100e4
5540.00	2.073e4
5541.00	3.441e2
5542.00	3.570e3
5543.00	3.568e4
5544.00	6.597e4
5545.00	3.873e4
5546.00	5.007e3
5547.00	2.255e5
5548.00	4.511e5
5549.00	2.258e5
5550.00	2.966e2
5551.00	1.174e4
5552.00	7.768e4
5553.00	2.487e5
5554.00	3.292e5
5555.00	1.649e5
5556.00	3.918e4
5557.00	8.752e4
5558.00	1.197e5
5559.00	6.050e4
5560.00	7.753e3
5561.00	3.285e2
5562.00	1.134e2
5563.00	2.228e2
5564.00	2.214e2
5565.00	1.706e2
5566.00	5.176e2
5567.00	4.050e3
5568.00	1.620e4
5569.00	2.472e4
5570.00	1.522e4
5571.00	4.509e3
5572.00	5.919e4
5573.00	1.224e5
5574.00	8.766e4
5575.00	8.514e4
5576.00	1.196e5
5577.00	6.824e4
5578.00	1.110e4
5579.00	1.464e3
5580.00	4.106e3
5581.00	3.079e4
5582.00	1.860e5
5583.00	2.955e5
5584.00	1.421e5
5585.00	5.585e3
5586.00	2.860e3
5587.00	4.538e3
5588.00	5.800e3
5589.00	2.291e4
5590.00	4.123e4
5591.00	2.738e4
5592.00	6.180e3
5593.00	9.580e2
5594.00	3.113e3
5595.00	6.020e3
5596.00	4.366e3
5597.00	3.731e3
5598.00	5.119e3
5599.00	2.444e3
5600.00	3.583e0
5601.00	1.125e2
5602.00	2.241e2
5603.00	1.122e2
5604.00	4.994e-1
5605.00	1.314e5
5606.00	4.868e5
5607.00	5.798e5
5608.00	2.246e5
5609.00	2.828e2
5610.00	5.478e-1
5611.00	7.443e0
5612.00	3.071e1
5613.00	4.046e1
5614.00	2.201e1
5615.00	1.603e1
5616.00	2.734e1
5617.00	4.834e1
5618.00	9.193e1
5619.00	1.179e2
5620.00	7.910e1
5621.00	2.280e1
5622.00	1.687e0
5623.00	5.142e-2
5624.00	1.560e-1
5625.00	4.022e1
5626.00	2.329e3
5627.00	4.800e4
5628.00	8.946e4
5629.00	4.404e4
5630.00	2.922e2
5631.00	9.249e-1
5632.00	2.650e-2
5633.00	3.989e1
5634.00	2.807e2
5635.00	8.584e2
5636.00	1.924e4
5637.00	3.960e4
5638.00	2.559e4
5639.00	8.048e4
5640.00	1.504e5
5641.00	7.516e4
5642.00	5.762e2
5643.00	5.600e1
5644.00	1.049e5
5645.00	2.098e5
5646.00	1.050e5
5647.00	5.342e2
5648.00	8.857e2
5649.00	4.808e2
5650.00	9.030e1
5651.00	1.878e2
5652.00	3.764e2
5653.00	3.813e2
5654.00	1.429e2
5655.00	1.829e0
5656.00	9.704e-2
5657.00	5.747e1
5658.00	2.347e3
5659.00	5.820e3
5660.00	4.850e3
5661.00	1.342e3
5662.00	2.251e1
5663.00	2.198e-1
5664.00	7.372e0
5665.00	1.986e4
5666.00	5.102e4
5667.00	5.162e4
5668.00	3.265e4
5669.00	1.861e4
5670.00	9.759e3
5671.00	3.350e3
5672.00	8.626e0
5673.00	4.928e2
5674.00	1.689e4
5675.00	3.235e4
5676.00	1.597e4
5677.00	3.092e1
5678.00	1.572e1
5679.00	9.733e1
5680.00	2.912e3
5681.00	3.536e4
5682.00	7.056e4
5683.00	4.901e4
5684.00	2.080e4
5685.00	2.143e4
5686.00	2.519e4
5687.00	2.255e4
5688.00	8.984e3
5689.00	1.088e3
5690.00	8.226e4
5691.00	1.613e5
5692.00	8.203e4
5693.00	1.586e4
5694.00	2.750e4
5695.00	1.521e4
5696.00	7.282e3
5697.00	1.455e4
5698.00	1.298e4
5699.00	1.341e4
5700.00	2.112e4
5701.00	1.800e4
5702.00	1.028e4
5703.00	5.960e3
5704.00	4.582e3
5705.00	1.760e4
5706.00	2.943e4
5707.00	1.631e4
5708.00	2.261e3
5709.00	9.770e2
5710.00	1.072e3
5711.00	1.992e3
5712.00	4.078e3
5713.00	4.813e3
5714.00	3.319e3
5715.00	1.993e3
5716.00	1.535e3
5717.00	1.483e3
5718.00	3.480e3
5719.00	4.969e3
5720.00	2.273e3
5721.00	1.755e1
5722.00	2.907e2
5723.00	1.004e3
5724.00	1.265e3
5725.00	6.106e2
5726.00	8.072e1
5727.00	9.233e0
5728.00	1.807e1
5729.00	3.149e2
5730.00	7.414e4
5731.00	1.475e5
5732.00	7.370e4
5733.00	7.889e1
5734.00	6.509e0
5735.00	1.116e1
5736.00	3.269e1
5737.00	4.352e1
5738.00	2.639e1
5739.00	7.133e0
5740.00	2.559e0
5741.00	6.230e1
5742.00	1.376e3
5743.00	2.946e5
5744.00	5.854e5
5745.00	2.922e5
5746.00	9.762e1
5747.00	4.628e-1
5748.00	3.118e2
5749.00	1.503e3
5750.00	2.982e3
5751.00	4.494e3
5752.00	6.001e3
5753.00	5.131e3
5754.00	2.237e3
5755.00	1.200e3
5756.00	1.086e4
5757.00	7.322e4
5758.00	1.332e5
5759.00	8.789e4
5760.00	2.001e4
5761.00	2.838e3
5762.00	7.974e2
5763.00	1.574e2
5764.00	4.495e1
5765.00	2.581e1
5766.00	7.224e1
5767.00	3.111e2
5768.00	5.414e2
5769.00	5.708e2
5770.00	8.623e2
5771.00	2.705e3
5772.00	1.005e4
5773.00	2.279e4
5774.00	2.520e4
5775.00	1.215e4
5776.00	1.947e3
5777.00	1.575e2
5778.00	2.251e1
5779.00	1.029e1
5780.00	9.585e1
5781.00	5.541e2
5782.00	1.557e3
5783.00	3.946e3
5784.00	8.132e3
5785.00	8.923e3
5786.00	4.210e3
5787.00	6.411e2
5788.00	8.844e1
5789.00	1.366e1
5790.00	3.620e-1
5791.00	5.390e-1
5792.00	1.120e0
5793.00	1.469e1
5794.00	2.982e2
5795.00	1.014e3
5796.00	3.244e3
5797.00	2.575e5
5798.00	5.139e5
5799.00	2.657e5
5800.00	7.660e3
5801.00	1.532e3
5802.00	6.262e2
5803.00	1.173e2
5804.00	4.546e1
5805.00	5.623e3
5806.00	3.523e5
5807.00	7.494e5
5808.00	4.703e5
5809.00	7.377e4
5810.00	6.575e3
5811.00	4.833e2
5812.00	3.312e3
5813.00	3.900e4
5814.00	1.483e5
5815.00	2.065e5
5816.00	1.325e5
5817.00	1.489e5
5818.00	2.748e5
5819.00	2.990e5
5820.00	8.556e5
5821.00	1.401e6
5822.00	6.964e5
5823.00	1.714e4
5824.00	1.436e3
5825.00	2.056e3
5826.00	6.697e3
5827.00	1.821e4
5828.00	2.200e4
5829.00	9.598e3
5830.00	5.013e2
5831.00	2.418e0
5832.00	6.353e-2
5833.00	9.255e-2
5834.00	7.211e-1
5835.00	4.960e2
5836.00	1.219e5
5837.00	2.585e5
5838.00	1.542e5
5839.00	1.797e4
5840.00	9.263e2
5841.00	5.947e1
5842.00	2.116e2
5843.00	5.764e2
5844.00	8.073e2
5845.00	6.053e2
5846.00	1.916e2
5847.00	1.966e0
5848.00	5.349e-4
5849.00	3.572e-5
5850.00	2.057e0
5851.00	6.955e2
5852.00	3.197e4
5853.00	6.211e4
5854.00	3.109e4
5855.00	2.544e2
5856.00	1.513e1
5857.00	7.366e2
5858.00	1.821e3
5859.00	1.702e3
5860.00	9.012e2
5861.00	4.094e2
5862.00	2.575e2
5863.00	4.085e2
5864.00	6.593e2
5865.00	1.168e3
5866.00	2.152e4
5867.00	4.257e4
5868.00	2.401e4
5869.00	3.195e3
5870.00	3.099e3
5871.00	1.102e4
5872.00	2.043e4
5873.00	1.653e4
5874.00	6.190e3
5875.00	2.096e3
5876.00	4.043e3
5877.00	1.670e4
5878.00	2.851e4
5879.00	2.132e4
5880.00	9.584e3
5881.00	4.196e3
5882.00	1.920e3
5883.00	1.815e3
5884.00	3.710e3
5885.00	2.267e4
5886.00	7.914e4
5887.00	1.150e5
5888.00	7.132e4
5889.00	1.720e4
5890.00	1.977e3
5891.00	3.449e3
5892.00	6.412e3
5893.00	4.210e3
5894.00	2.533e3
5895.00	4.406e3
5896.00	1.255e4
5897.00	1.441e5
5898.00	3.374e5
5899.00	2.862e5
5900.00	9.027e4
5901.00	7.886e3
5902.00	8.545e2
5903.00	1.802e2
5904.00	5.983e2
5905.00	5.528e3
5906.00	4.630e4
5907.00	1.631e5
5908.00	2.523e5
5909.00	1.803e5
5910.00	5.456e4
5911.00	5.452e3
5912.00	8.309e2
5913.00	1.739e2
5914.00	1.336e0
5915.00	2.780e-1
5916.00	9.812e-1
5917.00	3.868e1
5918.00	1.721e3
5919.00	1.058e4
5920.00	1.754e4
5921.00	1.090e4
5922.00	3.409e3
5923.00	2.566e3
5924.00	8.208e3
5925.00	1.884e4
5926.00	1.972e4
5927.00	9.260e3
5928.00	1.271e4
5929.00	2.230e4
5930.00	1.209e4
5931.00	3.485e3
5932.00	1.031e4
5933.00	1.789e4
5934.00	1.540e4
5935.00	6.354e3
5936.00	1.439e3
5937.00	1.367e3
5938.00	2.461e4
5939.00	1.832e5
5940.00	3.016e5
5941.00	1.470e5
5942.00	5.063e3
5943.00	1.515e1
5944.00	1.255e-1
5945.00	3.141e1
5946.00	4.024e3
5947.00	1.879e4
5948.00	2.591e4
5949.00	1.139e4
5950.00	2.801e2
5951.00	2.426e0
5952.00	7.059e-1
5953.00	8.541e1
5954.00	1.521e3
5955.00	3.552e3
5956.00	2.922e3
5957.00	8.499e2
5958.00	4.618e1
5959.00	7.507e1
5960.00	4.657e2
5961.00	3.384e3
5962.00	8.278e3
5963.00	8.241e3
5964.00	3.343e3
5965.00	4.712e2
5966.00	2.419e2
5967.00	5.515e3
5968.00	1.292e4
5969.00	1.024e4
5970.00	3.055e3
5971.00	4.341e2
5972.00	1.024e2
5973.00	4.632e2
5974.00	3.989e3
5975.00	2.038e4
5976.00	6.010e4
5977.00	7.623e4
5978.00	3.683e4
5979.00	4.765e3
5980.00	1.487e3
5981.00	1.415e3
5982.00	3.575e3
5983.00	5.186e3
5984.00	2.446e3
5985.00	3.927e1
5986.00	1.419e1
5987.00	2.568e3
5988.00	6.318e3
5989.00	5.301e3
5990.00	1.867e3
5991.00	3.406e2
5992.00	1.155e1
5993.00	8.958e-2
5994.00	2.752e-1
5995.00	3.329e-1
5996.00	1.401e-1
5997.00	1.065e-2
5998.00	7.576e-2
5999.00	1.393e1
6000.00	7.133e3
6001.00	1.422e4
6002.00	7.106e3
6003.00	1.571e-1
6004.00	1.999e-1
6005.00	1.502e1
6006.00	4.508e2
6007.00	1.809e3
6008.00	2.712e3
6009.00	1.959e3
6010.00	1.168e3
6011.00	1.413e3
6012.00	2.662e3
6013.00	4.901e3
6014.00	6.459e3
6015.00	5.637e3
6016.00	3.417e3
6017.00	1.709e3
6018.00	1.094e3
6019.00	1.065e3
6020.00	8.836e2
6021.00	4.121e2
6022.00	7.643e1
6023.00	2.567e0
6024.00	9.574e2
6025.00	6.091e5
6026.00	1.215e6
6027.00	6.074e5
6028.00	4.214e2
6029.00	8.940e2
6030.00	8.578e2
6031.00	3.822e2
6032.00	6.353e4
6033.00	3.073e5
6034.00	4.353e5
6035.00	2.026e5
6036.00	8.234e4
6037.00	1.469e5
6038.00	8.093e4
6039.00	3.615e5
6040.00	7.150e5
6041.00	3.655e5
6042.00	3.704e4
6043.00	1.011e5
6044.00	1.198e5
6045.00	5.359e4
6046.00	4.754e3
6047.00	2.117e2
6048.00	6.495e2
6049.00	7.945e3
6050.00	2.378e5
6051.00	4.545e5
6052.00	2.309e5
6053.00	3.550e4
6054.00	8.138e4
6055.00	5.896e5
6056.00	1.048e6
6057.00	5.155e5
6058.00	4.330e3
6059.00	4.039e1
6060.00	8.383e4
6061.00	1.705e5
6062.00	1.795e5
6063.00	1.931e5
6064.00	1.111e5
6065.00	1.139e4
6066.00	2.097e3
6067.00	1.539e4
6068.00	6.302e4
6069.00	9.594e4
6070.00	5.829e4
6071.00	1.260e4
6072.00	1.990e3
6073.00	1.882e3
6074.00	1.377e3
6075.00	3.324e4
6076.00	8.961e4
6077.00	8.086e4
6078.00	2.440e4
6079.00	2.753e2
6080.00	3.496e1
6081.00	2.540e1
6082.00	4.406e1
6083.00	1.975e2
6084.00	7.065e3
6085.00	1.441e4
6086.00	8.272e3
6087.00	8.354e2
6088.00	5.238e2
6089.00	8.756e2
6090.00	1.423e5
6091.00	6.616e5
6092.00	8.978e5
6093.00	3.781e5
6094.00	7.468e1
6095.00	4.239e0
6096.00	7.775e1
6097.00	1.622e2
6098.00	1.773e2
6099.00	6.649e2
6100.00	1.155e3
6101.00	6.827e2
6102.00	1.029e2
6103.00	3.232e0
6104.00	3.468e-1
6105.00	1.827e0
6106.00	4.554e2
6107.00	1.739e4
6108.00	5.653e4
6109.00	6.411e4
6110.00	2.635e4
6111.00	2.352e3
6112.00	6.032e2
6113.00	1.265e2
6114.00	1.132e3
6115.00	3.317e3
6116.00	4.902e3
6117.00	5.637e3
6118.00	6.023e3
6119.00	8.736e3
6120.00	1.555e4
6121.00	3.031e4
6122.00	1.374e5
6123.00	2.367e5
6124.00	1.375e5
6125.00	1.786e4
6126.00	3.578e2
6127.00	2.738e3
6128.00	6.117e5
6129.00	1.219e6
6130.00	6.136e5
6131.00	3.446e3
6132.00	1.067e1
6133.00	7.949e1
6134.00	7.313e3
6135.00	6.042e4
6136.00	1.057e5
6137.00	5.904e4
6138.00	6.509e3
6139.00	7.655e3
6140.00	1.538e4
6141.00	7.811e3
6142.00	8.060e1
6143.00	9.115e3
6144.00	1.835e4
6145.00	9.363e3
6146.00	1.250e2
6147.00	2.131e2
6148.00	7.034e3
6149.00	1.861e4
6150.00	2.244e4
6151.00	2.048e4
6152.00	1.594e4
6153.00	9.378e3
6154.00	6.831e3
6155.00	9.484e3
6156.00	3.474e4
6157.00	5.365e4
6158.00	2.486e4
6159.00	1.359e1
6160.00	5.513e0
6161.00	1.056e1
6162.00	1.171e3
6163.00	5.501e4
6164.00	1.394e5
6165.00	1.186e5
6166.00	3.319e4
6167.00	2.107e2
6168.00	5.151e2
6169.00	4.312e3
6170.00	1.930e4
6171.00	5.480e4
6172.00	6.661e4
6173.00	2.732e4
6174.00	4.113e1
6175.00	1.549e-2
6176.00	1.104e-4
6177.00	7.483e-2
6178.00	9.849e1
6179.00	5.144e4
6180.00	1.054e5
6181.00	5.711e4
6182.00	3.154e3
6183.00	1.656e2
6184.00	1.174e2
6185.00	4.474e2
6186.00	3.247e3
6187.00	2.561e4
6188.00	7.289e4
6189.00	8.740e4
6190.00	4.480e4
6191.00	8.083e3
6192.00	5.561e2
6193.00	6.873e1
6194.00	3.864e1
6195.00	8.121e1
6196.00	3.058e2
6197.00	1.314e3
6198.00	7.177e3
6199.00	2.439e4
6200.00	3.759e4
6201.00	2.640e4
6202.00	8.077e3
6203.00	1.212e3
6204.00	2.428e3
6205.00	4.697e3
6206.00	3.506e3
6207.00	1.989e3
6208.00	1.472e3
6209.00	1.258e3
6210.00	4.671e3
6211.00	1.189e4
6212.00	2.137e4
6213.00	5.078e4
6214.00	1.332e5
6215.00	2.362e5
6216.00	2.518e5
6217.00	1.762e5
6218.00	1.030e5
6219.00	5.381e4
6220.00	2.162e4
6221.00	8.262e3
6222.00	2.502e3
6223.00	3.057e2
6224.00	5.243e1
6225.00	1.174e3
6226.00	2.383e3
6227.00	1.375e3
6228.00	3.275e2
6229.00	1.646e3
6230.00	5.447e3
6231.00	2.591e4
6232.00	7.320e4
6233.00	8.651e4
6234.00	3.845e4
6235.00	3.289e3
6236.00	7.444e1
6237.00	1.923e1
6238.00	7.658e2
6239.00	3.293e4
6240.00	8.754e4
6241.00	8.054e4
6242.00	2.676e4
6243.00	2.061e3
6244.00	7.465e2
6245.00	1.173e4
6246.00	2.292e4
6247.00	1.173e4
6248.00	3.809e2
6249.00	1.270e2
6250.00	7.369e1
6251.00	5.577e2
6252.00	1.975e3
6253.00	3.134e3
6254.00	3.012e3
6255.00	5.483e3
6256.00	3.074e4
6257.00	9.306e4
6258.00	1.106e5
6259.00	4.512e4
6260.00	4.588e3
6261.00	2.387e5
6262.00	1.473e6
6263.00	2.285e6
6264.00	1.086e6
6265.00	4.015e4
6266.00	2.291e2
6267.00	2.368e0
6268.00	1.235e5
6269.00	2.525e5
6270.00	2.590e5
6271.00	3.587e5
6272.00	3.355e5
6273.00	1.426e5
6274.00	6.914e4
6275.00	3.351e4
6276.00	1.959e2
6277.00	9.784e3
6278.00	1.950e4
6279.00	1.038e4
6280.00	2.728e4
6281.00	9.705e4
6282.00	1.184e5
6283.00	5.171e4
6284.00	5.607e3
6285.00	1.180e4
6286.00	1.212e5
6287.00	2.149e5
6288.00	1.046e5
6289.00	2.754e3
6290.00	4.148e3
6291.00	4.307e3
6292.00	3.348e3
6293.00	1.849e3
6294.00	1.685e3
6295.00	2.872e3
6296.00	8.697e3
6297.00	4.759e4
6298.00	9.635e4
6299.00	8.157e4
6300.00	3.029e4
6301.00	5.551e3
6302.00	1.546e3
6303.00	5.152e2
6304.00	1.522e2
6305.00	1.324e4
6306.00	5.152e4
6307.00	6.428e4
6308.00	1.618e5
6309.00	2.715e5
6310.00	1.356e5
6311.00	1.050e-3
6312.00	2.195e-2
6313.00	1.794e4
6314.00	3.634e5
6315.00	6.891e5
6316.00	3.795e5
6317.00	7.174e4
6318.00	5.210e4
6319.00	1.626e4
6320.00	2.475e2
6321.00	2.083e5
6322.00	6.453e5
6323.00	6.666e5
6324.00	2.295e5
6325.00	7.147e2
6326.00	1.464e3
6327.00	1.220e3
6328.00	4.697e2
6329.00	1.647e5
6330.00	3.442e5
6331.00	1.946e5
6332.00	1.538e4
6333.00	5.528e2
6334.00	1.881e3
6335.00	3.869e3
6336.00	3.185e3
6337.00	1.119e4
6338.00	4.458e4
6339.00	1.547e5
6340.00	2.175e5
6341.00	9.987e4
6342.00	8.696e3
6343.00	1.643e4
6344.00	2.343e4
6345.00	2.321e4
6346.00	1.388e4
6347.00	3.746e3
6348.00	1.253e2
6349.00	3.750e1
6350.00	4.263e1
6351.00	4.935e1
6352.00	4.658e1
6353.00	3.660e1
6354.00	5.022e1
6355.00	4.750e2
6356.00	2.359e3
6357.00	3.968e3
6358.00	2.992e3
6359.00	1.422e3
6360.00	5.707e2
6361.00	2.177e4
6362.00	7.773e4
6363.00	9.045e4
6364.00	3.440e4
6365.00	1.544e1
6366.00	1.361e1
6367.00	6.693e0
6368.00	1.864e0
6369.00	4.957e-1
6370.00	1.514e-1
6371.00	8.415e-2
6372.00	3.105e0
6373.00	6.964e1
6374.00	2.697e2
6375.00	3.972e2
6376.00	2.666e2
6377.00	1.194e2
6378.00	1.593e2
6379.00	3.256e4
6380.00	6.736e4
6381.00	3.799e4
6382.00	3.604e3
6383.00	5.350e2
6384.00	1.160e1
6385.00	4.186e1
6386.00	6.732e1
6387.00	3.259e1
6388.00	2.253e0
6389.00	1.432e2
6390.00	2.619e3
6391.00	7.878e3
6392.00	9.606e3
6393.00	5.364e3
6394.00	1.183e3
6395.00	2.715e1
6396.00	8.911e0
6397.00	2.053e1
6398.00	5.027e1
6399.00	1.019e2
6400.00	2.306e2
6401.00	4.930e2
6402.00	9.790e2
6403.00	3.048e3
6404.00	1.080e4
6405.00	4.150e4
6406.00	5.979e4
6407.00	2.671e4
6408.00	3.979e1
6409.00	3.060e2
6410.00	3.586e3
6411.00	1.086e4
6412.00	1.491e4
6413.00	1.089e4
6414.00	4.791e3
6415.00	2.906e3
6416.00	6.759e3
6417.00	1.840e4
6418.00	3.044e4
6419.00	2.669e4
6420.00	1.161e4
6421.00	2.375e3
6422.00	6.612e2
6423.00	2.538e3
6424.00	5.947e3
6425.00	6.045e3
6426.00	4.370e3
6427.00	5.228e3
6428.00	5.190e3
6429.00	2.904e3
6430.00	1.587e3
6431.00	9.990e2
6432.00	2.862e2
6433.00	2.311e0
6434.00	1.283e0
6435.00	2.462e1
6436.00	1.905e2
6437.00	2.288e3
6438.00	5.902e3
6439.00	5.857e3
6440.00	2.397e3
6441.00	3.922e2
6442.00	1.305e2
6443.00	1.827e4
6444.00	6.010e4
6445.00	6.905e4
6446.00	3.240e4
6447.00	7.315e3
6448.00	2.383e3
6449.00	3.544e2
6450.00	6.938e1
6451.00	2.873e2
6452.00	5.123e3
6453.00	2.978e4
6454.00	4.940e4
6455.00	2.878e4
6456.00	4.428e3
6457.00	1.359e2
6458.00	2.172e1
6459.00	4.843e2
6460.00	1.386e4
6461.00	7.086e4
6462.00	1.152e5
6463.00	9.859e4
6464.00	6.921e4
6465.00	3.038e4
6466.00	1.635e5
6467.00	4.756e5
6468.00	5.231e5
6469.00	2.681e5
6470.00	6.556e4
6471.00	1.263e4
6472.00	1.504e4
6473.00	2.274e4
6474.00	3.703e4
6475.00	6.742e4
6476.00	1.608e5
6477.00	3.166e5
6478.00	3.284e5
6479.00	1.442e5
6480.00	1.606e4
6481.00	3.465e2
6482.00	1.413e2
6483.00	3.787e4
6484.00	5.698e5
6485.00	1.030e6
6486.00	5.029e5
6487.00	4.761e3
6488.00	3.682e2
6489.00	9.290e1
6490.00	1.963e3
6491.00	5.234e4
6492.00	3.326e5
6493.00	5.171e5
6494.00	2.363e5
6495.00	1.382e3
6496.00	4.241e0
6497.00	1.594e0
6498.00	9.297e0
6499.00	1.537e1
6500.00	9.058e0
6501.00	1.491e0
6502.00	9.848e-1
6503.00	2.911e2
6504.00	7.686e2
6505.00	7.069e2
6506.00	3.557e2
6507.00	2.950e2
6508.00	3.809e2
6509.00	3.789e2
6510.00	4.986e2
6511.00	1.996e3
6512.00	1.179e4
6513.00	6.499e4
6514.00	1.080e5
6515.00	6.045e4
6516.00	7.823e3
6517.00	6.856e2
6518.00	6.351e2
6519.00	2.638e3
6520.00	2.095e4
6521.00	4.376e4
6522.00	3.402e4
6523.00	1.011e4
6524.00	1.670e3
6525.00	1.290e3
6526.00	3.689e3
6527.00	1.515e4
6528.00	4.481e4
6529.00	6.139e4
6530.00	3.561e4
6531.00	8.033e3
6532.00	1.961e3
6533.00	2.421e3
6534.00	1.003e4
6535.00	2.034e4
6536.00	2.027e4
6537.00	1.570e4
6538.00	1.806e4
6539.00	2.515e4
6540.00	2.620e4
6541.00	1.630e4
6542.00	5.648e3
6543.00	1.287e3
6544.00	3.089e2
6545.00	1.982e2
6546.00	7.757e2
6547.00	3.374e3
6548.00	9.270e3
6549.00	1.149e4
6550.00	5.620e3
6551.00	9.015e2
6552.00	6.118e2
6553.00	1.536e3
6554.00	1.248e5
6555.00	2.467e5
6556.00	1.231e5
6557.00	1.752e2
6558.00	5.528e1
6559.00	1.095e2
6560.00	7.364e2
6561.00	1.081e4
6562.00	9.365e4
6563.00	2.774e5
6564.00	3.641e5
6565.00	2.306e5
6566.00	7.265e4
6567.00	1.500e4
6568.00	4.224e3
6569.00	1.163e4
6570.00	2.099e4
6571.00	1.277e4
6572.00	3.033e3
6573.00	1.458e3
6574.00	5.895e2
6575.00	4.335e2
6576.00	2.096e3
6577.00	2.373e4
6578.00	2.166e5
6579.00	9.037e5
6580.00	1.613e6
6581.00	1.328e6
6582.00	4.884e5
6583.00	7.580e4
6584.00	1.399e4
6585.00	2.908e3
6586.00	6.088e2
6587.00	2.576e2
6588.00	4.699e2
6589.00	3.130e3
6590.00	6.392e3
6591.00	6.136e3
6592.00	1.043e4
6593.00	1.444e4
6594.00	6.531e3
6595.00	1.683e0
6596.00	5.961e1
6597.00	1.192e2
6598.00	5.965e1
6599.00	1.559e-1
6600.00	2.078e-1
6601.00	1.011e-1
6602.00	1.046e-2
6603.00	4.424e-4
6604.00	2.295e-2
6605.00	1.541e1
6606.00	4.850e3
6607.00	7.479e4
6608.00	1.813e5
6609.00	1.669e5
6610.00	6.688e4
6611.00	1.446e4
6612.00	9.452e4
6613.00	2.694e5
6614.00	4.025e5
6615.00	4.025e5
6616.00	2.246e5
6617.00	5.247e4
6618.00	6.866e3
6619.00	1.492e3
6620.00	1.476e3
6621.00	8.089e3
6622.00	7.953e4
6623.00	1.753e5
6624.00	1.533e5
6625.00	6.953e4
6626.00	2.728e4
6627.00	1.299e4
6628.00	6.970e3
6629.00	2.659e3
6630.00	2.067e3
6631.00	9.334e3
6632.00	1.698e4
6633.00	1.256e4
6634.00	3.431e3
6635.00	2.066e2
6636.00	1.308e2
6637.00	1.288e2
6638.00	7.549e1
6639.00	2.315e1
6640.00	2.706e0
6641.00	2.723e0
6642.00	1.246e1
6643.00	7.989e2
6644.00	1.667e4
6645.00	8.574e4
6646.00	1.362e5
6647.00	7.824e4
6648.00	1.226e4
6649.00	3.689e2
6650.00	7.988e4
6651.00	1.725e5
6652.00	1.055e5
6653.00	1.318e4
6654.00	7.069e2
6655.00	1.066e3
6656.00	2.966e3
6657.00	8.449e4
6658.00	1.930e5
6659.00	1.922e5
6660.00	1.328e5
6661.00	5.250e4
6662.00	1.480e3
6663.00	4.808e2
6664.00	7.349e1
6665.00	5.716e0
6666.00	7.930e-1
6667.00	2.656e0
6668.00	8.251e1
6669.00	1.755e3
6670.00	8.475e3
6671.00	1.599e4
6672.00	1.420e4
6673.00	6.210e3
6674.00	1.439e3
6675.00	3.436e2
6676.00	2.044e2
6677.00	2.485e2
6678.00	3.610e2
6679.00	5.178e2
6680.00	6.917e3
6681.00	6.405e4
6682.00	1.121e5
6683.00	5.841e4
6684.00	4.020e3
6685.00	7.901e2
6686.00	2.549e3
6687.00	2.525e4
6688.00	4.500e4
6689.00	2.184e4
6690.00	8.907e1
6691.00	3.899e0
6692.00	1.494e0
6693.00	5.588e0
6694.00	1.015e1
6695.00	6.571e0
6696.00	6.363e1
6697.00	6.882e2
6698.00	1.296e3
6699.00	7.814e2
6700.00	3.144e4
6701.00	6.267e4
6702.00	3.135e4
6703.00	1.646e1
6704.00	1.139e-1
6705.00	4.579e1
6706.00	1.466e4
6707.00	8.657e4
6708.00	1.334e5
6709.00	6.572e4
6710.00	4.548e3
6711.00	2.635e2
6712.00	1.382e1
6713.00	5.341e1
6714.00	1.709e4
6715.00	8.184e4
6716.00	1.276e5
6717.00	8.057e4
6718.00	2.084e4
6719.00	3.539e3
6720.00	4.780e2
6721.00	7.831e1
6722.00	3.970e2
6723.00	3.904e3
6724.00	1.022e4
6725.00	1.149e4
6726.00	6.254e3
6727.00	1.604e3
6728.00	1.708e2
6729.00	6.700e1
6730.00	5.483e2
6731.00	3.946e3
6732.00	1.514e4
6733.00	2.906e4
6734.00	3.098e4
6735.00	1.928e4
6736.00	6.371e3
6737.00	7.146e2
6738.00	1.459e1
6739.00	7.728e2
6740.00	1.914e3
6741.00	2.009e3
6742.00	1.630e3
6743.00	1.126e3
6744.00	4.137e2
6745.00	1.681e4
6746.00	3.351e4
6747.00	1.688e4
6748.00	3.011e3
6749.00	3.510e4
6750.00	8.012e4
6751.00	6.672e4
6752.00	1.910e4
6753.00	2.939e2
6754.00	2.034e0
6755.00	6.409e3
6756.00	1.297e4
6757.00	6.721e3
6758.00	1.574e2
6759.00	2.946e0
6760.00	1.246e3
6761.00	2.484e3
6762.00	1.847e3
6763.00	3.895e3
6764.00	6.397e3
6765.00	3.555e3
6766.00	4.761e2
6767.00	3.117e1
6768.00	4.318e0
6769.00	5.132e0
6770.00	1.571e1
6771.00	3.826e1
6772.00	5.177e1
6773.00	3.653e1
6774.00	1.518e1
6775.00	1.307e1
6776.00	4.990e1
6777.00	1.062e2
6778.00	1.320e2
6779.00	1.194e2
6780.00	7.112e1
6781.00	2.944e4
6782.00	6.027e4
6783.00	3.263e4
6784.00	2.135e3
6785.00	1.594e3
6786.00	2.004e4
6787.00	5.038e4
6788.00	7.309e4
6789.00	7.192e4
6790.00	3.341e4
6791.00	3.131e3
6792.00	1.269e2
6793.00	3.093e0
6794.00	1.441e-1
6795.00	6.224e-1
6796.00	4.434e1
6797.00	1.394e3
6798.00	8.714e3
6799.00	5.901e4
6800.00	1.151e5
6801.00	1.071e5
6802.00	9.000e4
6803.00	6.737e4
6804.00	2.256e4
6805.00	1.018e4
6806.00	4.001e4
6807.00	8.325e4
6808.00	8.583e4
6809.00	4.096e4
6810.00	7.965e3
6811.00	1.598e3
6812.00	1.514e3
6813.00	2.456e3
6814.00	4.965e3
6815.00	8.207e3
6816.00	9.757e3
6817.00	1.394e4
6818.00	4.690e4
6819.00	1.882e5
6820.00	3.406e5
6821.00	2.692e5
6822.00	8.663e4
6823.00	8.126e3
6824.00	4.516e2
6825.00	5.345e2
6826.00	2.561e3
6827.00	5.059e3
6828.00	5.113e3
6829.00	5.273e3
6830.00	2.424e4
6831.00	1.007e5
6832.00	1.680e5
6833.00	1.189e5
6834.00	3.390e4
6835.00	5.185e3
6836.00	1.242e4
6837.00	1.441e5
6838.00	2.947e5
6839.00	1.998e5
6840.00	3.969e4
6841.00	1.165e3
6842.00	2.086e1
6843.00	1.220e-2
6844.00	1.010e0
6845.00	1.277e4
6846.00	1.666e5
6847.00	3.010e5
6848.00	1.548e5
6849.00	1.032e4
6850.00	4.740e3
6851.00	5.165e3
6852.00	1.214e4
6853.00	1.725e4
6854.00	1.029e4
6855.00	4.766e3
6856.00	5.866e3
6857.00	4.570e3
6858.00	1.625e3
6859.00	2.576e2
6860.00	6.033e4
6861.00	4.038e5
6862.00	7.561e5
6863.00	5.988e5
6864.00	2.450e5
6865.00	6.091e4
6866.00	3.036e3
6867.00	4.075e3
6868.00	1.972e4
6869.00	7.976e4
6870.00	2.470e5
6871.00	3.942e5
6872.00	2.862e5
6873.00	7.637e4
6874.00	1.611e3
6875.00	2.893e3
6876.00	1.520e4
6877.00	1.244e5
6878.00	3.889e5
6879.00	4.587e5
6880.00	1.818e5
6881.00	1.046e3
6882.00	2.019e2
6883.00	3.965e3
6884.00	5.080e4
6885.00	1.093e5
6886.00	2.959e5
6887.00	4.905e5
6888.00	3.075e5
6889.00	5.998e4
6890.00	9.928e3
6891.00	7.367e2
6892.00	1.866e4
6893.00	4.343e4
6894.00	3.506e4
6895.00	1.580e4
6896.00	1.027e4
6897.00	2.529e5
6898.00	4.981e5
6899.00	2.545e5
6900.00	5.233e3
6901.00	5.891e2
6902.00	1.690e2
6903.00	7.570e1
6904.00	8.723e3
6905.00	1.801e4
6906.00	1.163e4
6907.00	7.139e3
6908.00	2.009e4
6909.00	8.595e4
6910.00	1.304e5
6911.00	6.155e4
6912.00	2.487e3
6913.00	5.645e4
6914.00	1.134e5
6915.00	6.509e4
6916.00	2.688e4
6917.00	5.347e4
6918.00	6.387e4
6919.00	4.162e4
6920.00	1.354e4
6921.00	1.978e3
6922.00	2.758e5
6923.00	6.603e5
6924.00	4.949e5
6925.00	1.198e5
6926.00	5.542e4
6927.00	1.072e5
6928.00	8.802e4
6929.00	2.932e4
6930.00	3.000e3
6931.00	4.222e2
6932.00	3.527e2
6933.00	2.494e3
6934.00	1.071e5
6935.00	2.178e5
6936.00	1.545e5
6937.00	1.091e5
6938.00	1.182e5
6939.00	6.861e4
6940.00	2.403e4
6941.00	1.108e4
6942.00	1.658e5
6943.00	3.466e5
6944.00	2.146e5
6945.00	2.930e4
6946.00	1.281e3
6947.00	1.508e3
6948.00	2.068e3
6949.00	8.830e3
6950.00	1.477e4
6951.00	1.172e4
6952.00	1.350e4
6953.00	1.503e4
6954.00	7.538e3
6955.00	1.480e3
6956.00	7.303e1
6957.00	3.016e3
6958.00	2.449e4
6959.00	4.990e4
6960.00	3.983e4
6961.00	1.345e4
6962.00	2.698e3
6963.00	1.226e3
6964.00	6.638e2
6965.00	1.180e4
6966.00	2.334e4
6967.00	1.233e4
6968.00	7.771e3
6969.00	2.886e4
6970.00	4.450e4
6971.00	1.997e5
6972.00	3.527e5
6973.00	1.823e5
6974.00	6.643e3
6975.00	3.150e2
6976.00	1.289e3
6977.00	6.262e5
6978.00	1.302e6
6979.00	7.928e5
6980.00	2.348e5
6981.00	1.830e5
6982.00	9.196e4
6983.00	4.875e4
6984.00	2.286e4
6985.00	3.547e3
6986.00	5.027e3
6987.00	3.798e4
6988.00	6.783e4
6989.00	3.735e4
6990.00	8.631e3
6991.00	6.777e4
6992.00	2.884e5
6993.00	3.896e5
6994.00	1.656e5
6995.00	5.081e3
6996.00	3.606e4
6997.00	7.765e4
6998.00	7.260e4
6999.00	3.960e4
[truncated: 23,000 more rows]
