# Supplementary material for: A simple method for developing lysine targeted covalent protein reagents
Source: Nat Commun. 2023 Dec 1;14:7933. doi: 10.1038/s41467-023-42632-5 (PMC10692228; doi:10.1038/s41467-023-42632-5)
Supplement: Supplementary file 4 — Source data [file 41467_2023_42632_MOESM4_ESM.zip › Source Data/Figure 7/Panel B/Spectrum of E9 WT raw.txt]

600.10	4.280e4
600.16	0.000e0
600.23	7.534e5
600.29	3.544e5
600.36	2.704e5
600.42	3.773e5
600.49	3.605e3
600.55	0.000e0
600.62	9.010e2
600.68	7.421e5
600.75	9.576e4
600.81	3.920e5
600.88	0.000e0
600.94	3.861e5
601.01	8.384e4
601.07	1.095e6
601.14	2.250e5
601.20	1.185e5
601.27	9.540e5
601.33	1.090e6
601.40	1.273e6
601.46	1.450e6
601.53	1.102e6
601.59	1.547e6
601.66	1.554e6
601.72	3.591e6
601.79	3.418e6
601.85	2.824e6
601.92	2.714e6
601.98	3.203e6
602.05	2.487e6
602.11	2.273e6
602.18	2.962e6
602.24	4.666e6
602.31	2.232e6
602.37	1.407e6
602.44	2.467e6
602.50	1.869e6
602.57	3.045e6
602.63	1.629e6
602.70	1.894e6
602.76	1.380e6
602.83	1.674e6
602.89	7.956e5
602.96	1.159e6
603.02	2.018e6
603.09	1.089e6
603.15	1.167e6
603.22	1.402e6
603.28	6.380e5
603.35	1.105e6
603.41	1.649e6
603.48	4.616e5
603.54	1.437e5
603.61	1.045e6
603.67	4.673e5
603.74	8.830e5
603.80	3.534e5
603.87	7.386e5
603.93	1.397e6
604.00	4.432e5
604.06	4.836e5
604.13	1.629e6
604.19	3.048e6
604.26	1.503e6
604.32	1.557e5
604.39	6.788e5
604.45	2.940e6
604.52	3.381e6
604.58	1.854e6
604.65	3.055e6
604.71	1.045e6
604.78	2.301e6
604.85	3.092e6
604.91	6.166e6
604.98	2.171e6
605.04	5.433e6
605.11	5.828e6
605.17	3.229e6
605.24	2.024e6
605.30	2.008e6
605.37	3.121e6
605.43	4.402e6
605.50	1.308e6
605.56	2.732e6
605.63	4.096e6
605.69	3.050e6
605.76	1.044e6
605.82	1.768e6
605.89	1.999e6
605.95	3.660e6
606.02	3.439e6
606.08	6.064e6
606.15	5.247e6
606.21	2.697e6
606.28	5.045e6
606.34	6.073e6
606.41	3.409e6
606.47	6.934e6
606.54	8.639e6
606.60	4.747e6
606.67	6.715e6
606.73	5.286e6
606.80	4.352e6
606.86	4.897e6
606.93	1.363e6
606.99	3.265e6
607.06	2.448e6
607.12	8.706e5
607.19	2.008e6
607.25	2.250e6
607.32	2.105e6
607.38	4.099e6
607.45	2.138e6
607.51	1.202e6
607.58	1.174e6
607.64	2.501e6
607.71	1.328e6
607.77	1.097e6
607.84	2.269e6
607.90	1.735e6
607.97	9.569e5
608.03	1.089e6
608.10	2.011e6
608.16	1.164e6
608.23	1.203e6
608.29	1.604e6
608.36	2.638e6
608.42	1.488e6
608.49	1.614e5
608.55	2.894e6
608.62	7.487e5
608.68	1.813e6
608.75	2.244e6
608.81	1.421e6
608.88	1.314e6
608.94	5.944e5
609.01	1.761e6
609.07	8.359e5
609.14	1.134e6
609.20	1.962e6
609.27	1.379e6
609.33	1.103e6
609.40	4.520e5
609.46	5.541e5
609.53	1.410e5
609.59	1.203e6
609.66	9.479e5
609.72	1.021e6
609.79	1.390e6
609.85	4.979e5
609.92	1.027e6
609.98	4.444e5
610.05	9.077e5
610.11	2.152e5
610.18	1.398e6
610.24	7.206e5
610.31	1.707e6
610.37	2.472e5
610.44	6.947e4
610.50	7.744e5
610.57	1.695e6
610.63	7.907e5
610.70	8.606e4
610.76	7.996e5
610.83	8.982e5
610.89	4.536e5
610.96	1.073e6
611.02	1.493e6
611.09	1.653e5
611.15	5.221e5
611.22	2.561e5
611.28	9.074e5
611.35	8.778e5
611.41	1.639e6
611.48	4.412e5
611.54	4.485e5
611.61	5.314e5
611.67	1.008e6
611.74	6.199e5
611.80	6.496e5
611.87	8.364e5
611.93	1.639e6
612.00	2.780e5
612.06	7.630e5
612.13	4.869e5
612.19	1.812e6
612.26	8.917e5
612.32	1.131e6
612.39	1.578e6
612.45	1.090e6
612.52	2.274e5
612.58	3.210e5
612.65	8.938e5
612.71	1.354e6
612.78	4.022e5
612.84	1.911e6
612.91	1.979e6
612.97	1.649e6
613.04	9.864e5
613.10	1.122e6
613.17	6.809e5
613.23	1.721e6
613.30	5.612e5
613.36	1.084e6
613.43	7.525e5
613.49	6.298e5
613.56	1.378e6
613.62	1.158e6
613.69	4.506e5
613.75	1.077e6
613.82	4.735e5
613.88	3.398e5
613.95	1.119e5
614.01	1.034e6
614.08	1.010e6
614.14	1.609e6
614.21	9.667e4
614.27	1.852e6
614.34	7.803e5
614.40	1.375e6
614.47	7.646e5
614.53	1.738e6
614.60	1.280e6
614.66	4.487e5
614.73	1.602e6
614.79	2.834e6
614.86	6.921e5
614.92	2.018e6
614.99	8.047e5
615.05	1.832e6
615.12	1.470e6
615.18	2.025e5
615.25	2.580e4
615.31	4.981e5
615.38	1.144e6
615.44	1.105e6
615.51	8.191e5
615.57	3.140e5
615.64	7.093e5
615.70	1.520e6
615.77	1.233e6
615.83	2.044e6
615.90	1.666e6
615.96	1.207e6
616.03	9.119e5
616.09	1.060e6
616.16	1.411e6
616.22	9.242e5
616.29	1.820e6
616.35	8.576e5
616.42	8.945e5
616.48	6.624e5
616.55	1.199e6
616.61	4.375e5
616.68	1.467e6
616.74	1.596e6
616.81	7.094e5
616.87	2.451e5
616.94	6.212e5
617.00	6.820e5
617.07	4.967e5
617.13	5.290e5
617.20	1.977e5
617.26	7.437e5
617.33	1.878e5
617.39	1.439e6
617.46	1.038e6
617.52	1.004e5
617.59	3.947e5
617.65	6.369e5
617.72	7.345e5
617.78	4.971e5
617.85	4.848e5
617.91	6.334e5
617.98	7.025e5
618.04	9.576e5
618.11	6.077e5
618.17	1.026e6
618.24	7.375e5
618.30	1.486e6
618.37	8.421e4
618.43	3.722e5
618.50	7.537e4
618.56	4.280e4
618.63	5.656e5
618.69	2.655e5
618.76	1.364e5
618.82	3.498e5
618.89	5.891e5
618.95	9.859e5
619.02	2.294e5
619.08	3.851e5
619.15	4.131e5
619.21	5.300e5
619.28	2.457e5
619.34	1.867e5
619.41	4.236e5
619.47	6.553e5
619.54	2.600e6
619.60	9.082e5
619.67	7.156e5
619.73	1.308e6
619.80	1.300e6
619.86	1.879e5
619.93	1.520e6
619.99	4.743e5
620.06	7.227e5
620.12	5.603e5
620.19	9.303e5
620.25	1.986e6
620.32	1.642e6
620.39	9.053e5
620.45	9.937e5
620.52	5.179e5
620.58	1.971e6
620.65	8.651e5
620.71	1.179e6
620.78	2.550e6
620.84	1.487e6
620.91	1.609e6
620.97	2.163e6
621.04	2.977e6
621.10	2.411e6
621.17	1.058e6
621.23	7.292e5
621.30	1.874e6
621.36	1.050e6
621.43	8.571e5
621.49	7.647e5
621.56	1.895e6
621.62	7.048e5
621.69	3.438e5
621.75	8.957e5
621.82	1.269e6
621.88	8.032e5
621.95	1.757e6
622.01	1.124e6
622.08	2.424e6
622.14	1.408e6
622.21	3.520e6
622.27	2.350e6
622.34	1.263e6
622.40	1.599e6
622.47	4.947e5
622.53	2.402e6
622.60	1.843e6
622.66	9.766e5
622.73	1.205e6
622.79	1.131e6
622.86	2.446e6
622.92	4.531e5
622.99	4.918e5
623.05	1.064e6
623.12	5.044e5
623.18	1.123e6
623.25	3.433e5
623.31	1.175e6
623.38	3.883e4
623.44	8.372e4
623.51	5.452e5
623.57	1.758e6
623.64	2.088e6
623.70	4.260e5
623.77	1.127e6
623.83	4.322e5
623.90	1.079e6
623.96	3.407e5
624.03	1.351e6
624.09	5.796e5
624.16	7.066e5
624.22	9.735e5
624.29	1.554e6
624.35	1.540e6
624.42	2.831e5
624.48	1.302e6
624.55	4.982e5
624.61	2.007e5
624.68	6.022e5
624.74	8.417e5
624.81	5.936e5
624.87	8.419e5
624.94	7.935e5
625.00	8.708e4
625.07	9.390e5
625.13	4.394e5
625.20	1.744e6
625.26	7.254e5
625.33	1.168e6
625.39	3.675e5
625.46	1.086e6
625.52	5.421e5
625.59	1.026e6
625.65	1.255e6
625.72	8.396e5
625.78	1.614e6
625.85	5.408e5
625.91	3.994e5
625.98	1.490e6
626.04	1.816e6
626.11	9.963e5
626.17	1.271e6
626.24	1.626e6
626.30	1.684e6
626.37	1.201e6
626.43	1.490e6
626.50	2.052e6
626.56	9.801e5
626.63	9.820e5
626.69	7.885e4
626.76	1.041e6
626.82	1.561e6
626.89	3.574e6
626.95	8.131e5
627.02	1.230e6
627.08	1.842e6
627.15	1.146e6
627.21	2.168e6
627.28	1.777e6
627.34	1.750e6
627.41	1.278e6
627.47	1.803e6
627.54	1.522e6
627.60	2.212e6
627.67	1.516e6
627.73	1.508e6
627.80	8.229e5
627.86	6.147e5
627.93	1.059e6
627.99	1.236e6
628.06	3.877e5
628.12	1.519e6
628.19	7.068e5
628.25	1.585e6
628.32	1.403e6
628.38	1.269e6
628.45	5.280e5
628.51	6.354e5
628.58	8.211e5
628.64	4.134e5
628.71	5.763e5
628.77	1.592e6
628.84	1.248e6
628.90	3.186e6
628.97	2.164e6
629.03	2.749e6
629.10	1.687e6
629.16	3.327e6
629.23	2.454e6
629.29	3.851e6
629.36	1.334e6
629.42	4.095e6
629.49	6.430e6
629.55	7.062e6
629.62	7.262e6
629.68	8.190e6
629.75	1.262e7
629.81	1.138e7
629.88	9.188e6
629.94	7.939e6
630.01	1.339e7
630.07	1.220e7
630.14	1.331e7
630.20	1.167e7
630.27	6.037e6
630.33	6.596e6
630.40	8.880e6
630.46	5.309e6
630.53	5.966e6
630.59	2.045e6
630.66	7.036e6
630.72	8.486e6
630.79	6.792e6
630.85	6.633e6
630.92	6.114e6
630.98	3.663e6
631.05	4.992e6
631.11	4.862e6
631.18	5.030e6
631.24	5.752e6
631.31	7.758e6
631.37	1.320e7
631.44	9.666e6
631.50	1.173e7
631.57	1.198e7
631.63	1.608e7
631.70	1.268e7
631.76	1.615e7
631.83	9.710e6
631.89	1.351e7
631.96	9.565e6
632.02	1.292e7
632.09	8.560e6
632.15	5.541e6
632.22	4.135e6
632.28	5.967e6
632.35	3.946e6
632.41	5.565e6
632.48	4.715e6
632.54	4.279e6
632.61	4.644e6
632.67	3.657e6
632.74	3.576e6
632.80	2.076e6
632.87	3.023e6
632.93	3.402e6
633.00	1.831e6
633.06	2.148e6
633.13	2.560e6
633.19	2.522e6
633.26	2.608e6
633.32	9.612e5
633.39	3.937e5
633.45	2.163e6
633.52	2.456e6
633.58	3.735e6
633.65	2.511e6
633.71	1.955e6
633.78	2.179e6
633.84	4.142e6
633.91	2.284e6
633.97	1.693e6
634.04	4.427e5
634.10	1.899e6
634.17	1.501e6
634.23	3.768e6
634.30	3.874e6
634.36	4.455e6
634.43	4.169e6
634.49	4.071e6
634.56	3.714e6
634.62	2.153e6
634.69	3.643e6
634.75	2.640e6
634.82	3.672e6
634.88	4.206e6
634.95	4.388e6
635.01	2.903e6
635.08	2.568e6
635.14	1.881e6
635.21	2.021e6
635.27	2.038e6
635.34	1.230e6
635.40	1.518e6
635.47	2.536e6
635.53	1.901e6
635.60	2.525e6
635.66	2.003e6
635.73	1.104e6
635.79	7.261e5
635.86	6.169e5
635.92	1.522e6
635.99	1.067e6
636.06	1.128e6
636.12	1.309e6
636.19	1.087e6
636.25	5.714e5
636.32	9.822e5
636.38	5.913e5
636.45	2.493e5
636.51	7.922e5
636.58	6.949e5
636.64	1.086e6
636.71	1.881e5
636.77	1.860e6
636.84	1.045e6
636.90	1.328e6
636.97	5.045e5
637.03	6.370e5
637.10	1.915e6
637.16	1.131e6
637.23	1.164e6
637.29	1.313e6
637.36	2.035e6
637.42	4.366e5
637.49	9.762e5
637.55	1.556e5
637.62	1.334e6
637.68	1.846e6
637.75	7.639e5
637.81	8.419e5
637.88	1.289e6
637.94	5.828e5
638.01	9.309e5
638.07	5.522e5
638.14	3.476e5
638.20	1.326e6
638.27	1.441e6
638.33	9.742e5
638.40	1.611e6
638.46	1.307e6
638.53	5.843e5
638.59	1.503e6
638.66	1.161e6
638.72	1.538e6
638.79	9.105e5
638.85	3.163e5
638.92	3.027e6
638.98	1.044e6
639.05	8.893e5
639.11	1.208e6
639.18	1.724e6
639.24	1.138e6
639.31	8.958e5
639.37	6.683e5
639.44	6.631e5
639.50	6.818e5
639.57	1.307e6
639.63	1.037e5
639.70	8.341e5
639.76	5.401e5
639.83	5.178e5
639.89	1.067e6
639.96	2.164e6
640.02	1.170e6
640.09	7.950e5
640.15	1.130e6
640.22	1.402e6
640.28	7.289e5
640.35	9.803e5
640.41	1.190e6
640.48	1.406e6
640.54	1.150e6
640.61	6.579e5
640.67	8.074e5
640.74	2.178e6
640.80	1.785e6
640.87	4.343e5
640.93	1.116e6
641.00	1.159e6
641.06	2.528e6
641.13	1.873e6
641.19	8.485e5
641.26	5.370e5
641.32	1.618e6
641.39	1.727e6
641.45	9.498e5
641.52	1.388e6
641.58	1.116e6
641.65	1.761e6
641.71	4.351e5
641.78	8.930e5
641.84	2.928e6
641.91	1.183e6
641.97	1.593e6
642.04	1.536e6
642.10	1.520e6
642.17	2.358e6
642.23	2.874e6
642.30	4.055e6
642.36	4.301e6
642.43	3.711e6
642.49	2.200e6
642.56	4.299e6
642.62	3.698e6
642.69	3.166e6
642.75	3.689e6
642.82	4.308e6
642.88	3.743e6
642.95	3.271e6
643.01	2.435e6
643.08	3.500e6
643.14	1.963e6
643.21	1.919e6
643.27	2.605e6
643.34	2.542e6
643.40	1.421e6
643.47	1.442e6
643.53	9.753e5
643.60	1.924e6
643.66	3.015e6
643.73	1.692e6
643.79	4.501e5
643.86	1.851e6
643.92	1.408e6
643.99	3.081e6
644.05	1.024e6
644.12	1.306e6
644.18	1.083e6
644.25	1.974e5
644.31	4.394e5
644.38	1.639e5
644.44	1.457e6
644.51	9.729e5
644.57	1.117e6
644.64	1.356e6
644.70	8.693e5
644.77	9.544e5
644.83	9.599e5
644.90	1.513e6
644.96	1.232e6
645.03	1.298e6
645.09	2.136e6
645.16	1.645e6
645.22	1.299e6
645.29	1.328e6
645.35	8.385e5
645.42	1.478e6
645.48	2.903e6
645.55	2.610e6
645.61	2.021e6
645.68	2.077e6
645.74	1.590e6
645.81	1.987e6
645.87	1.260e6
645.94	1.763e6
646.00	1.120e6
646.07	1.676e6
646.13	8.853e5
646.20	9.981e5
646.26	2.002e6
646.33	6.443e5
646.39	1.880e6
646.46	1.529e6
646.52	1.204e6
646.59	1.152e6
646.65	6.982e5
646.72	1.351e6
646.78	1.513e6
646.85	1.269e6
646.91	1.177e6
646.98	1.205e6
647.04	1.132e6
647.11	3.811e6
647.17	2.006e6
647.24	2.012e6
647.30	3.958e6
647.37	1.808e6
647.43	1.250e6
647.50	7.969e5
647.56	1.709e6
647.63	1.435e6
647.69	1.264e6
647.76	1.244e6
647.82	2.516e6
647.89	4.257e6
647.95	1.873e6
648.02	1.372e6
648.08	2.322e6
648.15	2.007e6
648.21	2.560e6
648.28	3.067e6
648.34	3.071e6
648.41	1.767e6
648.47	3.032e6
648.54	2.566e6
648.60	1.321e6
648.67	3.125e6
648.73	1.967e6
648.80	1.141e6
648.86	1.934e6
648.93	6.057e5
648.99	1.518e6
649.06	1.728e6
649.12	5.650e5
649.19	1.328e6
649.25	5.749e5
649.32	1.313e6
649.38	1.049e6
649.45	8.763e5
649.51	1.636e6
649.58	8.954e5
649.64	1.950e6
649.71	1.577e6
649.77	1.279e6
649.84	2.019e6
649.90	2.880e6
649.97	1.262e6
650.03	1.083e6
650.10	2.257e6
650.16	1.860e6
650.23	1.274e6
650.29	5.185e5
650.36	8.382e5
650.42	1.126e6
650.49	1.500e6
650.55	6.717e5
650.62	3.002e5
650.68	2.276e6
650.75	8.893e5
650.81	1.246e6
650.88	8.190e2
650.94	1.100e5
651.01	3.324e5
651.07	3.349e5
651.14	7.146e5
651.20	1.565e6
651.27	6.995e5
651.33	6.988e5
651.40	1.782e6
651.46	3.935e5
651.53	5.968e5
651.59	2.485e5
651.66	3.636e5
651.73	9.459e5
651.79	7.308e5
651.86	1.201e6
651.92	7.101e5
651.99	6.920e5
652.05	1.014e6
652.12	7.326e5
652.18	1.485e6
652.25	9.927e5
652.31	2.918e5
652.38	1.071e6
652.44	1.483e6
652.51	2.064e6
652.57	8.574e5
652.64	9.568e5
652.70	1.573e6
652.77	1.048e6
652.83	1.351e6
652.90	1.111e6
652.96	1.025e6
653.03	2.115e6
653.09	1.465e6
653.16	8.620e5
653.22	2.097e6
653.29	2.729e6
653.35	2.482e6
653.42	1.561e6
653.48	2.607e6
653.55	2.057e6
653.61	2.486e6
653.68	2.992e6
653.74	1.584e6
653.81	2.853e6
653.87	2.744e6
653.94	3.058e6
654.00	3.452e6
654.07	1.344e6
654.13	1.643e6
654.20	2.015e6
654.26	2.304e6
654.33	2.264e6
654.39	2.039e6
654.46	9.053e5
654.52	1.872e6
654.59	3.142e6
654.65	3.666e6
654.72	4.493e6
654.78	3.440e6
654.85	4.364e6
654.91	6.568e6
654.98	5.104e6
655.04	4.424e6
655.11	5.578e6
655.17	3.949e6
655.24	5.911e6
655.30	5.726e6
655.37	4.159e6
655.43	4.508e6
655.50	5.105e6
655.56	2.749e6
655.63	2.355e6
655.69	5.875e6
655.76	2.435e6
655.82	1.364e6
655.89	3.812e6
655.95	1.893e6
656.02	2.194e6
656.08	1.637e6
656.15	2.841e6
656.21	2.439e6
656.28	1.929e6
656.34	3.473e6
656.41	3.829e6
656.47	3.806e6
656.54	1.987e6
656.60	6.762e6
656.67	6.402e6
656.73	8.032e6
656.80	7.670e6
656.86	1.057e7
656.93	1.223e7
656.99	1.862e7
657.06	1.922e7
657.12	2.684e7
657.19	2.721e7
657.25	2.701e7
657.32	2.428e7
657.38	2.775e7
657.45	2.392e7
657.51	2.410e7
657.58	2.447e7
657.64	2.102e7
657.71	2.109e7
657.77	1.821e7
657.84	1.269e7
657.90	7.189e6
657.97	1.155e7
658.03	1.220e7
658.10	7.259e6
658.16	1.064e7
658.23	7.231e6
658.29	6.572e6
658.36	8.202e6
658.42	1.019e7
658.49	4.807e6
658.55	6.999e6
658.62	1.053e7
658.68	1.132e7
658.75	1.111e7
658.81	1.756e7
658.88	1.113e7
658.94	1.439e7
659.01	1.690e7
659.07	1.708e7
659.14	1.802e7
659.20	1.408e7
659.27	1.291e7
659.33	1.647e7
659.40	1.266e7
659.46	1.589e7
659.53	9.866e6
659.59	5.987e6
659.66	7.289e6
659.72	9.025e6
659.79	6.617e6
659.85	5.109e6
659.92	7.657e6
659.98	6.144e6
660.05	4.478e6
660.11	6.591e6
660.18	3.415e6
660.24	7.389e6
660.31	6.077e6
660.37	5.209e6
660.44	6.781e6
660.50	4.289e6
660.57	5.761e6
660.63	4.834e6
660.70	6.052e6
660.76	3.121e6
660.83	2.968e6
660.89	4.117e6
660.96	5.423e6
661.02	5.478e6
661.09	3.884e6
661.15	3.978e6
661.22	5.144e6
661.28	2.385e6
661.35	2.580e6
661.41	2.601e6
661.48	2.473e6
661.54	1.429e6
661.61	2.010e6
661.67	3.019e6
661.74	2.263e6
661.80	4.781e6
661.87	2.599e6
661.93	3.066e6
662.00	2.159e6
662.06	2.474e6
662.13	2.143e6
662.19	1.124e6
662.26	1.630e6
662.32	2.092e6
662.39	4.328e6
662.45	2.017e6
662.52	2.583e6
662.58	2.566e6
662.65	3.615e6
662.71	2.699e6
662.78	2.796e6
662.84	3.626e6
662.91	3.415e6
662.97	2.756e6
663.04	1.533e6
663.10	1.771e6
663.17	3.134e6
663.23	2.786e6
663.30	3.145e6
663.36	3.103e6
663.43	2.056e6
663.49	2.727e6
663.56	1.746e6
663.62	1.336e6
663.69	3.217e6
663.75	2.216e6
663.82	2.056e6
663.88	2.872e6
663.95	1.267e6
664.01	2.007e6
664.08	2.003e6
664.14	2.124e6
664.21	3.862e6
664.27	1.564e6
664.34	1.740e6
664.40	1.468e6
664.47	1.803e6
664.53	1.881e6
664.60	1.467e6
664.66	1.372e6
664.73	2.385e6
664.79	1.322e6
664.86	1.225e6
664.92	2.953e6
664.99	1.934e6
665.05	2.090e6
665.12	2.683e6
665.18	1.300e6
665.25	1.212e6
665.31	4.135e6
665.38	6.296e5
665.44	1.107e6
665.51	1.439e6
665.57	1.696e6
665.64	1.851e6
665.70	2.542e6
665.77	1.784e6
665.83	2.880e5
665.90	1.804e6
665.96	1.386e6
666.03	1.095e6
666.09	6.835e5
666.16	8.858e5
666.22	3.139e5
666.29	1.334e6
666.35	2.353e6
666.42	2.528e6
666.48	1.854e6
666.55	1.894e6
666.61	8.206e5
666.68	1.514e6
666.74	1.936e6
666.81	2.625e6
666.87	7.001e5
666.94	2.428e5
667.01	1.029e6
667.07	9.122e5
667.14	1.539e6
667.20	1.768e6
667.27	1.155e6
667.33	1.020e6
667.40	1.423e6
667.46	1.304e6
667.53	2.040e6
667.59	1.738e6
667.66	1.323e6
667.72	1.293e6
667.79	1.424e6
667.85	1.343e6
667.92	1.399e6
667.98	1.092e6
668.05	2.153e6
668.11	2.139e6
668.18	1.095e6
668.24	3.899e6
668.31	3.065e6
668.37	2.107e6
668.44	1.972e6
668.50	1.388e6
668.57	1.462e6
668.63	1.194e6
668.70	8.131e5
668.76	1.916e6
668.83	1.177e6
668.89	1.842e6
668.96	1.606e6
669.02	1.812e5
669.09	2.478e6
669.15	1.733e6
669.22	3.460e6
669.28	1.896e6
669.35	2.507e6
669.41	6.411e5
669.48	1.444e6
669.54	9.084e5
669.61	1.553e6
669.67	1.648e6
669.74	2.282e6
669.80	1.874e6
669.87	3.147e5
669.93	2.188e6
670.00	1.266e6
670.06	9.075e5
670.13	1.479e6
670.19	1.244e6
670.26	2.033e6
670.32	2.299e6
670.39	2.400e6
670.45	2.524e6
670.52	3.127e6
670.58	1.145e6
670.65	2.312e6
670.71	2.059e6
670.78	1.344e6
670.84	1.506e6
670.91	1.281e6
670.97	8.552e5
671.04	1.273e6
671.10	1.786e6
671.17	1.461e6
671.23	1.584e6
671.30	6.590e5
671.36	8.234e5
671.43	5.914e5
671.49	1.456e6
671.56	2.055e6
671.62	2.023e6
671.69	3.600e6
671.75	3.885e6
671.82	3.960e6
671.88	2.645e6
671.95	2.034e6
672.01	1.611e6
672.08	2.382e6
672.14	2.172e6
672.21	1.497e6
672.27	2.402e6
672.34	1.239e6
672.40	6.122e5
672.47	1.665e6
672.53	8.751e5
672.60	6.549e5
672.66	9.482e5
672.73	2.131e6
672.79	1.177e6
672.86	6.892e5
672.92	4.870e5
672.99	1.738e5
673.05	1.612e5
673.12	1.196e6
673.18	3.437e5
673.25	4.874e5
673.31	1.631e6
673.38	1.098e6
673.44	5.804e5
673.51	1.412e6
673.57	2.333e6
673.64	2.532e6
673.70	9.248e5
673.77	7.585e5
673.83	1.438e6
673.90	1.640e6
673.96	2.206e6
674.03	1.869e6
674.09	1.058e6
674.16	6.157e5
674.22	1.580e6
674.29	1.076e6
674.35	1.070e6
674.42	1.152e6
674.48	1.930e6
674.55	3.810e5
674.61	5.550e5
674.68	1.296e6
674.74	1.490e6
674.81	1.565e6
674.87	8.287e5
674.94	4.723e5
675.00	1.386e6
675.07	4.175e5
675.13	2.626e6
675.20	2.926e6
675.26	1.680e6
675.33	1.298e6
675.39	6.871e5
675.46	3.009e6
675.52	1.191e6
675.59	2.221e6
675.65	1.293e6
675.72	7.988e5
675.78	7.134e5
675.85	2.069e6
675.91	1.901e6
675.98	1.995e6
676.04	1.219e6
676.11	1.494e6
676.17	1.191e6
676.24	2.574e6
676.30	1.059e6
676.37	1.668e6
676.43	2.136e5
676.50	7.209e5
676.56	1.358e6
676.63	1.109e6
676.69	8.292e5
676.76	7.606e4
676.82	6.645e5
676.89	5.395e5
676.95	1.726e6
677.02	1.968e6
677.08	8.745e5
677.15	1.599e6
677.21	1.952e6
677.28	1.609e6
677.34	1.963e6
677.41	9.560e5
677.47	1.644e6
677.54	1.101e6
677.60	1.383e6
677.67	1.085e6
677.73	1.725e6
677.80	2.010e6
677.86	6.436e5
677.93	1.252e6
677.99	2.144e6
678.06	1.809e6
678.12	1.199e6
678.19	1.115e6
678.25	9.073e5
678.32	5.828e5
678.38	2.093e6
678.45	1.293e5
678.51	4.294e5
678.58	1.356e6
678.64	1.147e6
678.71	8.658e5
678.77	1.123e6
678.84	6.642e5
678.90	5.361e5
678.97	9.098e5
679.03	1.057e6
679.10	1.410e5
679.16	3.263e5
679.23	6.405e5
679.29	1.341e6
679.36	1.510e6
679.42	7.818e5
679.49	1.660e5
679.55	1.681e6
679.62	1.885e6
679.68	2.032e6
679.75	1.684e6
679.81	2.099e6
679.88	8.838e5
679.94	9.160e5
680.01	1.369e6
680.07	1.849e6
680.14	1.401e6
680.20	8.419e5
680.27	1.559e6
680.33	2.694e6
680.40	2.036e6
680.46	2.062e6
680.53	1.010e6
680.59	1.764e6
680.66	1.823e6
680.72	1.251e6
680.79	1.610e6
680.85	3.406e6
680.92	5.117e5
680.98	2.482e6
681.05	1.541e6
681.11	1.311e6
681.18	2.141e6
681.24	2.424e6
681.31	1.015e6
681.37	1.605e6
681.44	9.515e5
681.50	2.657e6
681.57	2.874e6
681.63	1.950e6
681.70	1.500e6
681.76	2.564e6
681.83	1.572e6
681.89	2.225e6
681.96	2.327e6
682.02	9.892e5
682.09	2.377e6
682.15	1.360e6
682.22	1.941e6
682.28	2.859e6
682.35	2.201e6
682.41	1.873e6
682.48	1.354e6
682.54	1.326e6
682.61	2.891e6
682.67	1.410e6
682.74	1.261e6
682.80	2.067e6
682.87	3.136e6
682.94	2.640e6
683.00	2.530e6
683.07	3.688e6
683.13	2.019e6
683.20	1.190e6
683.26	1.672e6
683.33	2.445e6
683.39	1.554e6
683.46	1.277e6
683.52	3.006e6
683.59	2.754e6
683.65	1.535e6
683.72	1.854e5
683.78	2.133e6
683.85	3.467e6
683.91	2.298e6
683.98	1.432e6
684.04	2.478e6
684.11	3.926e6
684.17	3.855e6
684.24	1.878e6
684.30	3.790e6
684.37	3.212e6
684.43	2.352e6
684.50	3.366e6
684.56	3.590e6
684.63	2.910e6
684.69	1.901e6
684.76	1.661e6
684.82	1.153e6
684.89	4.792e6
684.95	2.747e6
685.02	1.848e6
685.08	1.829e6
685.15	7.626e5
685.21	1.222e6
685.28	8.993e5
685.34	5.029e5
685.41	7.653e5
685.47	2.478e6
685.54	3.724e6
685.60	3.191e6
685.67	2.381e6
685.73	2.289e6
685.80	2.353e6
685.86	4.287e6
685.93	3.318e6
685.99	3.329e6
686.06	2.400e6
686.12	2.641e6
686.19	1.883e6
686.25	4.642e6
686.32	4.585e6
686.38	6.784e6
686.45	3.576e6
686.51	6.340e6
686.58	7.593e6
686.64	1.458e7
686.71	1.733e7
686.77	2.174e7
686.84	2.595e7
686.90	3.326e7
686.97	3.861e7
687.03	3.403e7
687.10	5.035e7
687.16	3.753e7
687.23	3.913e7
687.29	3.819e7
687.36	3.817e7
687.42	3.964e7
687.49	3.798e7
687.55	1.911e7
687.62	2.217e7
687.68	2.037e7
687.75	1.206e7
687.81	1.035e7
687.88	1.335e7
687.94	1.095e7
688.01	1.264e7
688.07	1.193e7
688.14	1.317e7
688.20	1.236e7
688.27	1.042e7
688.33	1.232e7
688.40	7.497e6
688.46	1.060e7
688.53	1.005e7
688.59	1.581e7
688.66	1.239e7
688.72	1.946e7
688.79	1.965e7
688.85	1.318e7
688.92	1.758e7
688.98	1.823e7
689.05	1.565e7
689.11	1.353e7
689.18	2.051e7
689.24	1.258e7
689.31	1.128e7
689.37	1.752e7
689.44	1.521e7
689.50	8.598e6
689.57	9.645e6
689.63	6.441e6
689.70	7.246e6
689.76	5.777e6
689.83	9.549e6
689.89	7.509e6
689.96	6.029e6
690.02	8.218e6
690.09	5.953e6
690.15	7.044e6
690.22	8.204e6
690.28	8.170e6
690.35	5.902e6
690.41	6.950e6
690.48	5.540e6
690.54	5.013e6
690.61	7.299e6
690.67	4.996e6
690.74	5.109e6
690.80	6.937e6
690.87	7.017e6
690.93	6.269e6
691.00	7.492e6
691.06	7.035e6
691.13	5.297e6
691.19	3.120e6
691.26	5.561e6
691.32	1.048e7
691.39	1.102e7
691.45	1.217e7
691.52	1.098e7
691.58	1.022e7
691.65	8.256e6
691.71	8.761e6
691.78	7.519e6
691.84	6.385e6
691.91	4.850e6
691.97	6.914e6
692.04	3.933e6
692.10	3.420e6
692.17	3.810e6
692.23	3.226e6
692.30	2.955e6
692.36	5.251e6
692.43	2.793e6
692.49	2.419e6
692.56	4.396e6
692.62	4.099e6
692.69	2.590e6
692.75	2.274e6
692.82	2.032e6
692.88	3.492e6
692.95	2.598e6
693.01	3.353e6
693.08	1.968e6
693.14	1.006e6
693.21	3.546e6
693.27	1.270e6
693.34	1.660e6
693.40	3.059e6
693.47	3.166e6
693.53	3.209e6
693.60	1.652e6
693.66	3.442e6
693.73	2.403e6
693.79	1.667e6
693.86	2.425e6
693.92	1.525e6
693.99	2.577e6
694.05	1.619e6
694.12	2.193e6
694.18	1.494e6
694.25	3.168e6
694.31	2.351e6
694.38	2.724e6
694.44	2.548e6
694.51	3.890e6
694.57	2.329e6
694.64	2.325e6
694.70	9.591e5
694.77	2.457e6
694.83	2.297e6
694.90	2.112e6
694.96	2.728e6
695.03	2.318e6
695.09	2.115e6
695.16	1.381e6
695.22	1.755e6
695.29	1.992e6
695.35	2.450e6
695.42	2.613e6
695.48	6.627e5
695.55	1.763e6
695.61	9.772e5
695.68	8.612e5
695.74	1.338e6
695.81	1.613e6
695.87	2.462e6
695.94	1.351e6
696.00	1.469e6
696.07	3.437e6
696.13	8.806e5
696.20	1.165e6
696.26	1.244e6
696.33	2.459e6
696.39	1.462e6
696.46	9.765e5
696.52	4.105e6
696.59	2.596e6
696.65	2.732e6
696.72	5.029e6
696.78	3.773e6
696.85	4.101e6
696.91	5.416e6
696.98	1.905e6
697.04	3.248e6
697.11	2.220e6
697.17	3.125e6
697.24	4.742e6
697.30	2.000e6
697.37	4.384e6
697.43	7.411e5
697.50	2.015e6
697.56	2.837e6
697.63	2.300e6
697.69	1.537e6
697.76	1.307e6
697.82	1.335e6
697.89	2.896e6
697.95	1.032e6
698.02	3.631e6
698.08	7.118e5
698.15	1.787e6
698.21	1.786e6
698.28	1.163e6
698.34	3.014e6
698.41	7.831e5
698.47	1.509e6
698.54	1.523e6
698.60	2.267e6
698.67	2.656e6
698.74	3.831e6
698.80	3.758e6
698.87	3.764e6
698.93	5.136e6
699.00	3.910e6
699.06	1.959e6
699.13	2.078e6
699.19	2.274e6
699.26	1.829e6
699.32	2.781e6
699.39	2.718e6
699.45	2.813e6
699.52	2.337e6
699.58	1.490e6
699.65	1.577e6
699.71	6.266e5
699.78	2.397e6
699.84	1.815e6
699.91	1.346e6
699.97	1.401e6
700.04	1.010e6
700.10	2.635e6
700.17	2.929e6
700.23	2.634e6
700.30	7.299e5
700.36	1.269e6
700.43	2.432e6
700.49	2.791e6
700.56	9.819e5
700.62	1.464e6
700.69	2.653e6
700.75	2.625e6
700.82	2.084e6
700.88	1.730e6
700.95	2.894e6
701.01	2.657e6
701.08	2.071e6
701.14	1.048e6
701.21	2.575e6
701.27	1.869e6
701.34	6.640e5
701.40	1.881e6
701.47	1.776e6
701.53	7.511e5
701.60	8.525e5
701.66	2.676e6
701.73	1.097e6
701.79	2.136e6
701.86	1.951e6
701.92	9.144e5
701.99	1.342e6
702.05	1.140e6
702.12	1.098e6
702.18	5.976e5
702.25	2.113e5
702.31	1.232e6
702.38	2.906e5
702.44	1.193e6
702.51	6.551e5
702.57	1.058e5
702.64	5.602e5
702.70	7.642e5
702.77	1.137e6
702.83	1.123e6
702.90	2.537e6
702.96	8.249e5
703.03	8.716e5
703.09	2.392e6
703.16	5.422e5
703.22	6.146e5
703.29	2.716e5
703.35	5.949e5
703.42	2.099e6
703.48	8.590e5
703.55	1.262e6
703.61	2.097e6
703.68	1.243e6
703.74	4.844e5
703.81	5.989e5
703.87	1.432e6
703.94	5.036e5
704.00	1.467e6
704.07	1.572e6
704.13	5.907e5
704.20	1.219e6
704.26	5.308e5
704.33	1.707e6
704.39	8.767e5
704.46	1.541e6
704.52	1.551e6
704.59	7.817e5
704.65	1.835e6
704.72	2.759e6
704.78	9.462e5
704.85	2.280e6
704.91	9.971e5
704.98	3.006e5
705.04	1.136e6
705.11	1.475e6
705.17	1.577e6
705.24	1.287e6
705.30	4.131e5
705.37	5.899e5
705.43	1.695e6
705.50	1.813e6
705.56	2.066e6
705.63	1.886e6
705.69	2.206e6
705.76	3.039e6
705.82	9.030e5
705.89	3.584e6
705.95	1.734e6
706.02	8.247e5
706.08	2.121e6
706.15	1.576e6
706.21	1.096e6
706.28	1.653e6
706.34	6.947e5
706.41	4.041e5
706.47	6.506e5
706.54	1.498e5
706.60	2.003e6
706.67	8.725e5
706.73	4.782e5
706.80	1.288e6
706.86	1.496e6
706.93	1.970e6
706.99	9.636e5
707.06	1.214e6
707.12	4.799e5
707.19	1.388e6
707.25	4.375e6
707.32	2.394e6
707.38	2.307e6
707.45	2.020e6
707.51	2.732e6
707.58	1.607e6
707.64	7.735e5
707.71	2.852e5
707.77	2.212e6
707.84	1.725e6
707.90	1.195e6
707.97	1.621e6
708.03	1.497e6
708.10	3.050e5
708.16	5.898e4
708.23	6.175e5
708.29	8.657e5
708.36	5.505e5
708.42	1.549e6
708.49	1.495e6
708.55	1.137e6
708.62	1.501e6
708.68	4.157e5
708.75	3.768e3
708.81	1.859e6
708.88	5.383e5
708.94	7.833e5
709.01	4.486e5
709.07	1.049e6
709.14	9.868e5
709.20	9.625e5
709.27	5.365e5
709.33	1.208e6
709.40	3.820e5
709.46	4.208e5
709.53	1.145e6
709.59	1.260e6
709.66	7.692e5
709.72	6.745e5
709.79	1.408e6
709.85	7.872e5
709.92	1.563e6
709.98	1.364e6
710.05	6.001e5
710.11	1.508e6
710.18	1.949e6
710.24	7.361e5
710.31	1.333e6
710.37	6.764e5
710.44	2.044e6
710.50	8.760e5
710.57	2.165e5
710.63	3.343e5
710.70	1.136e6
710.76	1.406e6
710.83	1.374e6
710.89	1.740e6
710.96	1.341e6
711.02	8.999e5
711.09	1.617e6
711.15	1.091e6
711.22	7.596e5
711.28	1.580e6
711.35	2.130e6
711.41	1.131e6
711.48	5.456e5
711.54	1.191e6
711.61	7.046e5
711.67	1.244e6
711.74	1.404e6
711.80	1.006e6
711.87	5.820e5
711.93	2.102e6
712.00	1.871e6
712.06	6.794e5
712.13	1.687e5
712.19	1.589e6
712.26	4.465e5
712.32	1.331e6
712.39	1.320e6
712.45	1.374e6
712.52	1.031e6
712.58	1.179e6
712.65	7.956e5
712.71	8.321e5
712.78	1.006e6
712.84	5.861e5
712.91	1.643e6
712.97	6.420e5
713.04	1.432e6
713.10	1.341e6
713.17	1.491e6
713.23	2.398e6
713.30	6.549e5
713.36	1.639e6
713.43	2.024e6
713.49	2.869e6
713.56	4.247e6
713.62	2.314e6
713.69	2.813e6
713.75	9.412e5
713.82	2.823e6
713.88	3.219e6
713.95	2.703e6
714.01	1.674e6
714.08	1.719e6
714.14	2.130e6
714.21	1.479e6
714.27	2.705e6
714.34	2.760e6
714.40	2.471e6
714.47	1.787e6
714.53	3.304e5
714.60	2.090e6
714.67	1.289e6
714.73	1.611e6
714.80	2.740e6
714.86	8.619e5
714.93	1.113e6
714.99	9.392e5
715.06	7.140e5
715.12	1.546e6
715.19	8.162e5
715.25	8.522e5
715.32	1.454e6
715.38	1.951e6
715.45	1.277e6
715.51	1.230e6
715.58	6.487e5
715.64	1.628e6
715.71	8.170e5
715.77	1.787e6
715.84	1.117e6
715.90	7.468e5
715.97	1.508e6
716.03	1.537e6
716.10	9.239e5
716.16	8.809e5
716.23	7.424e5
716.29	1.314e6
716.36	1.350e6
716.42	1.532e6
716.49	1.121e6
716.55	1.003e6
716.62	2.083e6
716.68	5.756e5
716.75	6.076e5
716.81	2.536e6
716.88	2.669e6
716.94	6.515e5
717.01	1.375e6
717.07	4.089e5
717.14	6.396e5
717.20	6.260e5
717.27	1.261e6
717.33	1.567e6
717.40	2.671e5
717.46	2.045e6
717.53	9.014e5
717.59	2.920e6
717.66	1.740e6
717.72	1.595e6
717.79	6.215e5
717.85	1.769e6
717.92	1.582e6
717.98	8.513e5
718.05	2.392e6
718.11	2.207e6
718.18	1.877e6
718.24	1.505e6
718.31	1.528e6
718.37	2.280e6
718.44	2.662e6
718.50	1.108e6
718.57	8.351e5
718.63	1.673e6
718.70	6.025e6
718.76	3.574e6
718.83	3.876e6
718.89	3.925e6
718.96	4.862e6
719.02	2.960e6
719.09	6.721e6
719.15	9.492e6
719.22	9.298e6
719.28	1.229e7
719.35	2.308e7
719.41	3.176e7
719.48	3.596e7
719.54	3.852e7
719.61	4.980e7
719.67	4.820e7
719.74	4.889e7
719.80	5.103e7
719.87	5.226e7
719.93	5.264e7
720.00	4.648e7
720.06	4.579e7
720.13	3.353e7
720.19	3.586e7
720.26	2.729e7
720.32	2.018e7
720.39	1.905e7
720.45	1.996e7
720.52	1.339e7
720.58	1.456e7
720.65	9.524e6
720.71	1.079e7
720.78	1.120e7
720.84	1.163e7
720.91	1.174e7
720.97	1.022e7
721.04	8.692e6
721.10	8.657e6
721.17	1.062e7
721.23	8.048e6
721.30	1.236e7
721.36	1.416e7
721.43	1.386e7
721.49	1.114e7
721.56	1.519e7
721.62	1.060e7
721.69	1.197e7
721.75	1.369e7
721.82	1.507e7
721.88	1.780e7
721.95	1.422e7
722.01	1.263e7
722.08	1.449e7
722.14	1.349e7
722.21	1.397e7
722.27	1.020e7
722.34	8.477e6
722.40	5.894e6
722.47	8.358e6
722.53	5.488e6
722.60	7.551e6
722.66	4.798e6
722.73	7.047e6
722.79	4.039e6
722.86	5.669e6
722.92	3.577e6
722.99	1.886e6
723.05	6.622e6
723.12	4.215e6
723.18	4.774e6
723.25	5.627e6
723.31	5.206e6
723.38	2.632e6
723.44	5.963e6
723.51	7.253e6
723.57	4.626e6
723.64	5.735e6
723.70	4.460e6
723.77	5.226e6
723.83	4.157e6
723.90	3.536e6
723.96	6.433e6
724.03	4.974e6
724.09	2.785e6
724.16	5.322e6
724.22	5.573e6
724.29	3.958e6
724.35	3.364e6
724.42	5.066e6
724.48	5.441e6
724.55	5.066e6
724.61	5.055e6
724.68	7.100e6
724.74	3.963e6
724.81	4.951e6
724.87	4.518e6
724.94	2.957e6
725.00	3.627e6
725.07	3.411e6
725.13	3.013e6
725.20	2.506e6
725.26	4.083e6
725.33	4.626e6
725.39	3.883e6
725.46	4.905e6
725.52	2.031e6
725.59	2.854e6
725.65	2.709e6
725.72	4.089e6
725.78	2.892e6
725.85	1.252e6
725.91	2.666e6
725.98	4.544e6
726.04	1.450e6
726.11	2.815e6
726.17	4.042e6
726.24	2.277e6
726.30	2.171e6
726.37	1.962e6
726.43	1.309e6
726.50	2.144e6
726.56	2.463e6
726.63	1.442e6
726.69	1.844e6
726.76	2.037e6
726.82	1.642e6
726.89	2.607e6
726.95	1.671e6
727.02	1.178e6
727.08	2.328e6
727.15	2.440e6
727.21	2.158e6
727.28	2.856e6
727.34	1.379e6
727.41	2.207e6
727.47	2.620e6
727.54	1.345e6
727.60	1.496e6
727.67	3.485e6
727.73	2.301e6
727.80	2.011e6
727.86	1.606e6
727.93	2.765e6
727.99	2.215e6
728.06	1.558e6
728.12	2.988e6
728.19	1.863e6
728.25	1.761e6
728.32	5.056e5
728.38	3.600e6
728.45	1.337e6
728.51	5.274e6
728.58	1.535e6
728.64	2.817e6
728.71	2.753e6
728.77	7.426e5
728.84	1.050e6
728.90	7.364e5
728.97	2.843e6
729.03	1.423e6
729.10	3.078e6
729.16	4.005e5
729.23	2.579e6
729.29	1.362e6
729.36	2.023e6
729.42	1.566e6
729.49	1.150e6
729.55	3.122e6
729.62	1.492e6
729.68	1.011e6
729.75	1.477e6
729.81	1.103e6
729.88	1.682e6
729.94	1.488e6
730.01	9.010e5
730.07	1.506e6
[truncated: 16,156 more rows]
