# Supplementary material for: A simple method for developing lysine targeted covalent protein reagents
Source: Nat Commun. 2023 Dec 1;14:7933. doi: 10.1038/s41467-023-42632-5 (PMC10692228; doi:10.1038/s41467-023-42632-5)
Supplement: Supplementary file 4 — Source data [file 41467_2023_42632_MOESM4_ESM.zip › Source Data/Figure 7/Panel B/Spectrum of Im-meth deconv.txt]

5000.00	2.261e4
5001.00	1.203e4
5002.00	8.016e2
5003.00	8.700e2
5004.00	1.144e4
5005.00	3.609e4
5006.00	4.218e5
5007.00	7.905e5
5008.00	4.348e5
5009.00	1.422e5
5010.00	4.320e5
5011.00	6.752e5
5012.00	4.864e5
5013.00	3.242e5
5014.00	7.716e5
5015.00	1.083e6
5016.00	5.277e5
5017.00	7.077e4
5018.00	7.365e4
5019.00	3.760e4
5020.00	1.773e3
5021.00	1.788e3
5022.00	1.056e5
5023.00	2.086e5
5024.00	1.046e5
5025.00	4.658e4
5026.00	1.088e6
5027.00	2.309e6
5028.00	1.565e6
5029.00	3.537e5
5030.00	1.358e5
5031.00	1.575e5
5032.00	1.047e5
5033.00	2.701e4
5034.00	8.121e0
5035.00	5.408e-2
5036.00	3.269e-5
5037.00	1.162e-5
5038.00	3.199e-1
5039.00	6.545e-1
5040.00	3.494e-1
5041.00	4.240e0
5042.00	8.538e0
5043.00	1.119e1
5044.00	1.493e4
5045.00	4.919e4
5046.00	5.855e4
5047.00	3.140e4
5048.00	1.105e4
5049.00	2.129e4
5050.00	7.411e4
5051.00	4.087e5
5052.00	8.051e5
5053.00	8.507e5
5054.00	1.066e6
5055.00	1.267e6
5056.00	8.438e5
5057.00	3.195e5
5058.00	1.011e5
5059.00	5.228e4
5060.00	1.900e5
5061.00	6.812e5
5062.00	9.011e5
5063.00	4.013e5
5064.00	2.583e4
5065.00	1.655e5
5066.00	3.342e5
5067.00	3.003e5
5068.00	4.913e5
5069.00	7.144e5
5070.00	4.246e5
5071.00	8.388e4
5072.00	6.424e3
5073.00	1.338e3
5074.00	5.217e2
5075.00	1.044e3
5076.00	1.210e3
5077.00	4.604e2
5078.00	8.986e1
5079.00	4.053e2
5080.00	5.686e2
5081.00	2.803e2
5082.00	2.731e1
5083.00	2.458e-1
5084.00	2.449e2
5085.00	5.692e2
5086.00	4.060e2
5087.00	1.209e2
5088.00	7.820e1
5089.00	3.982e1
5090.00	1.006e0
5091.00	2.429e-3
5092.00	7.974e-3
5093.00	9.142e0
5094.00	3.239e2
5095.00	6.317e2
5096.00	4.631e2
5097.00	2.835e2
5098.00	1.418e2
5099.00	2.371e1
5100.00	2.980e2
5101.00	3.408e3
5102.00	5.896e4
5103.00	1.203e5
5104.00	7.618e4
5105.00	1.197e4
5106.00	2.488e2
5107.00	6.877e0
5108.00	3.150e1
5109.00	7.145e1
5110.00	8.675e1
5111.00	8.371e1
5112.00	4.049e1
5113.00	2.720e0
5114.00	1.042e-2
5115.00	1.296e-3
5116.00	6.703e-4
5117.00	1.249e-1
5118.00	4.016e0
5119.00	5.594e1
5120.00	2.790e2
5121.00	4.057e2
5122.00	1.789e2
5123.00	1.129e-1
5124.00	4.200e-5
5125.00	8.779e-1
5126.00	4.733e2
5127.00	1.035e3
5128.00	6.533e2
5129.00	9.236e1
5130.00	2.805e0
5131.00	1.358e0
5132.00	1.647e-1
5133.00	4.110e-1
5134.00	7.135e-1
5135.00	6.344e2
5136.00	5.007e3
5137.00	9.275e3
5138.00	8.752e3
5139.00	7.227e3
5140.00	4.089e3
5141.00	7.382e2
5142.00	4.230e1
5143.00	4.058e2
5144.00	1.243e3
5145.00	1.344e3
5146.00	6.326e2
5147.00	4.328e3
5148.00	1.218e4
5149.00	1.232e4
5150.00	5.541e3
5151.00	2.048e3
5152.00	8.316e2
5153.00	4.439e0
5154.00	2.250e2
5155.00	4.418e2
5156.00	2.258e2
5157.00	4.708e0
5158.00	4.495e-4
5159.00	1.292e-5
5160.00	4.399e-3
5161.00	2.125e-2
5162.00	9.816e0
5163.00	2.248e1
5164.00	1.558e1
5165.00	2.898e0
5166.00	8.545e-7
5167.00	8.735e-8
5168.00	2.273e-1
5169.00	4.547e-1
5170.00	2.281e-1
5171.00	1.315e0
5172.00	2.155e1
5173.00	4.131e1
5174.00	2.322e1
5175.00	2.149e0
5176.00	2.054e-4
5177.00	1.145e-5
5178.00	1.055e-3
5179.00	2.535e-3
5180.00	2.298e-3
5181.00	1.840e-1
5182.00	3.683e-1
5183.00	2.228e-1
5184.00	8.953e-2
5185.00	2.272e0
5186.00	1.661e2
5187.00	1.339e3
5188.00	1.520e4
5189.00	2.844e4
5190.00	1.583e4
5191.00	1.412e3
5192.00	4.645e-1
5193.00	6.863e-2
5194.00	1.931e-2
5195.00	2.388e0
5196.00	4.777e0
5197.00	2.971e0
5198.00	7.081e0
5199.00	1.243e1
5200.00	1.103e1
5201.00	1.056e1
5202.00	1.181e1
5203.00	1.458e1
5204.00	5.371e1
5205.00	5.122e2
5206.00	8.903e2
5207.00	4.239e2
5208.00	8.550e0
5209.00	5.493e2
5210.00	1.197e3
5211.00	8.493e2
5212.00	3.704e2
5213.00	2.848e2
5214.00	1.076e2
5215.00	4.590e-2
5216.00	2.631e2
5217.00	5.260e2
5218.00	2.630e2
5219.00	1.503e0
5220.00	1.604e3
5221.00	2.803e5
5222.00	5.692e5
5223.00	3.038e5
5224.00	1.359e4
5225.00	4.902e2
5226.00	5.081e2
5227.00	1.990e3
5228.00	3.242e3
5229.00	1.621e3
5230.00	1.496e2
5231.00	4.721e1
5232.00	8.695e-1
5233.00	4.564e-3
5234.00	2.282e-3
5235.00	1.882e-8
5236.00	3.874e-8
5237.00	4.279e-5
5238.00	5.250e-2
5239.00	7.919e0
5240.00	2.728e1
5241.00	3.240e1
5242.00	1.526e1
5243.00	3.382e1
5244.00	6.688e3
5245.00	8.084e4
5246.00	1.980e5
5247.00	1.845e5
5248.00	7.042e4
5249.00	1.572e4
5250.00	6.578e3
5251.00	7.743e3
5252.00	1.388e4
5253.00	7.000e3
5254.00	2.172e2
5255.00	4.742e1
5256.00	3.160e0
5257.00	5.852e-3
5258.00	5.193e0
5259.00	4.027e2
5260.00	8.023e2
5261.00	4.174e2
5262.00	1.598e1
5263.00	1.214e4
5264.00	2.476e4
5265.00	1.657e4
5266.00	1.531e4
5267.00	1.930e4
5268.00	7.990e3
5269.00	4.622e1
5270.00	7.760e-2
5271.00	6.882e-1
5272.00	3.021e0
5273.00	7.929e2
5274.00	1.460e4
5275.00	3.146e4
5276.00	2.246e4
5277.00	5.329e3
5278.00	3.100e3
5279.00	4.928e3
5280.00	4.626e3
5281.00	1.696e5
5282.00	3.588e5
5283.00	2.262e5
5284.00	5.900e5
5285.00	1.109e6
5286.00	5.624e5
5287.00	1.602e4
5288.00	2.924e4
5289.00	5.727e4
5290.00	5.404e4
5291.00	1.931e4
5292.00	4.839e2
5293.00	3.349e3
5294.00	6.719e3
5295.00	3.510e3
5296.00	3.021e2
5297.00	4.027e2
5298.00	1.009e3
5299.00	1.924e4
5300.00	3.387e5
5301.00	7.051e5
5302.00	4.688e5
5303.00	8.558e4
5304.00	1.707e3
5305.00	1.286e2
5306.00	1.856e2
5307.00	3.752e2
5308.00	5.366e2
5309.00	1.948e3
5310.00	1.485e4
5311.00	1.959e5
5312.00	4.209e5
5313.00	3.869e5
5314.00	4.915e5
5315.00	6.912e5
5316.00	4.361e5
5317.00	8.820e4
5318.00	7.235e2
5319.00	2.082e4
5320.00	4.131e4
5321.00	2.065e4
5322.00	2.837e1
5323.00	8.331e-1
5324.00	1.278e1
5325.00	1.465e4
5326.00	1.357e6
5327.00	2.679e6
5328.00	1.344e6
5329.00	8.228e3
5330.00	4.916e0
5331.00	4.388e2
5332.00	2.528e5
5333.00	3.058e6
5334.00	9.435e6
5335.00	1.123e7
5336.00	5.313e6
5337.00	1.713e6
5338.00	2.629e6
5339.00	2.475e6
5340.00	8.781e5
5341.00	3.320e4
5342.00	3.995e3
5343.00	1.472e5
5344.00	2.156e6
5345.00	4.073e6
5346.00	2.303e6
5347.00	3.684e5
5348.00	3.615e6
5349.00	1.456e7
5350.00	2.748e7
5351.00	4.471e7
5352.00	7.104e7
5353.00	9.415e7
5354.00	1.017e8
5355.00	8.506e7
5356.00	5.182e7
5357.00	2.221e7
5358.00	7.046e6
5359.00	5.385e6
5360.00	7.356e6
5361.00	5.488e6
5362.00	2.249e6
5363.00	2.571e6
5364.00	5.494e6
5365.00	7.447e6
5366.00	6.391e6
5367.00	2.882e6
5368.00	5.764e5
5369.00	2.682e5
5370.00	1.348e5
5371.00	2.357e5
5372.00	5.427e5
5373.00	6.784e5
5374.00	2.944e6
5375.00	7.656e6
5376.00	9.647e6
5377.00	7.883e6
5378.00	7.798e6
5379.00	8.247e6
5380.00	7.950e6
5381.00	2.417e7
5382.00	3.666e7
5383.00	1.708e7
5384.00	6.168e5
5385.00	5.970e5
5386.00	6.974e6
5387.00	1.639e7
5388.00	1.424e7
5389.00	6.732e6
5390.00	1.289e7
5391.00	2.804e7
5392.00	2.792e7
5393.00	1.367e7
5394.00	4.496e6
5395.00	3.919e6
5396.00	8.247e6
5397.00	1.058e7
5398.00	6.334e6
5399.00	1.619e6
5400.00	9.488e5
5401.00	6.222e6
5402.00	1.060e7
5403.00	5.533e6
5404.00	6.614e6
5405.00	1.414e7
5406.00	1.011e7
5407.00	2.704e6
5408.00	4.739e6
5409.00	1.794e7
5410.00	2.624e7
5411.00	1.533e7
5412.00	3.046e6
5413.00	2.780e5
5414.00	1.238e5
5415.00	4.622e5
5416.00	1.049e6
5417.00	9.416e5
5418.00	3.852e6
5419.00	1.262e7
5420.00	1.517e7
5421.00	6.676e6
5422.00	6.255e5
5423.00	1.286e5
5424.00	2.645e5
5425.00	7.805e5
5426.00	1.280e6
5427.00	9.475e5
5428.00	3.336e5
5429.00	2.222e6
5430.00	6.754e6
5431.00	7.115e6
5432.00	2.512e6
5433.00	9.407e4
5434.00	2.308e5
5435.00	3.186e5
5436.00	6.407e5
5437.00	1.092e6
5438.00	1.272e6
5439.00	1.032e6
5440.00	7.399e5
5441.00	4.064e6
5442.00	7.136e6
5443.00	3.609e6
5444.00	1.227e6
5445.00	2.923e6
5446.00	3.023e6
5447.00	1.291e6
5448.00	1.521e5
5449.00	4.186e3
5450.00	1.031e5
5451.00	7.547e5
5452.00	1.207e6
5453.00	5.623e5
5454.00	9.383e4
5455.00	2.993e5
5456.00	3.516e5
5457.00	1.382e5
5458.00	2.758e5
5459.00	5.501e5
5460.00	3.026e5
5461.00	1.577e6
5462.00	3.073e6
5463.00	1.530e6
5464.00	5.172e5
5465.00	1.027e6
5466.00	5.281e5
5467.00	1.918e4
5468.00	4.322e4
5469.00	6.467e4
5470.00	3.193e4
5471.00	5.676e3
5472.00	4.309e3
5473.00	5.472e3
5474.00	6.744e3
5475.00	4.786e3
5476.00	1.860e4
5477.00	4.368e4
5478.00	4.717e4
5479.00	2.853e4
5480.00	1.179e4
5481.00	1.024e6
5482.00	2.115e6
5483.00	1.189e6
5484.00	1.169e5
5485.00	2.534e4
5486.00	1.773e5
5487.00	3.493e5
5488.00	1.776e5
5489.00	1.727e4
5490.00	2.992e4
5491.00	1.476e4
5492.00	1.226e3
5493.00	4.394e3
5494.00	5.110e3
5495.00	1.991e3
5496.00	2.030e5
5497.00	4.061e5
5498.00	2.121e5
5499.00	5.952e4
5500.00	8.200e5
5501.00	1.577e6
5502.00	8.878e5
5503.00	8.002e4
5504.00	2.319e2
5505.00	3.597e4
5506.00	7.134e4
5507.00	3.557e4
5508.00	8.853e4
5509.00	1.773e5
5510.00	8.909e4
5511.00	5.106e3
5512.00	2.312e4
5513.00	3.411e4
5514.00	1.806e4
5515.00	5.171e4
5516.00	9.991e4
5517.00	5.152e4
5518.00	1.059e3
5519.00	3.802e1
5520.00	2.421e5
5521.00	4.861e5
5522.00	2.463e5
5523.00	1.570e4
5524.00	5.110e4
5525.00	6.287e4
5526.00	2.613e4
5527.00	8.821e2
5528.00	5.123e5
5529.00	1.025e6
5530.00	5.124e5
5531.00	3.366e1
5532.00	2.002e1
5533.00	9.949e0
5534.00	1.244e3
5535.00	2.489e3
5536.00	1.247e3
5537.00	5.305e0
5538.00	7.691e0
5539.00	5.230e0
5540.00	3.584e0
5541.00	3.017e0
5542.00	7.706e1
5543.00	5.992e2
5544.00	9.697e2
5545.00	4.468e2
5546.00	1.053e-2
5547.00	4.441e-5
5548.00	3.898e0
5549.00	8.170e0
5550.00	1.781e2
5551.00	3.473e2
5552.00	1.735e2
5553.00	7.168e-4
5554.00	1.317e0
5555.00	2.641e0
5556.00	2.413e0
5557.00	1.161e2
5558.00	2.300e2
5559.00	1.160e2
5560.00	1.005e0
5561.00	4.797e-5
5562.00	1.120e1
5563.00	2.247e1
5564.00	1.156e1
5565.00	6.958e1
5566.00	3.637e3
5567.00	7.066e3
5568.00	3.498e3
5569.00	6.915e-7
5570.00	5.435e0
5571.00	4.761e4
5572.00	9.834e4
5573.00	5.386e4
5574.00	3.136e3
5575.00	6.701e3
5576.00	2.504e4
5577.00	3.000e4
5578.00	1.170e4
5579.00	5.463e1
5580.00	1.004e3
5581.00	1.703e5
5582.00	6.757e5
5583.00	1.034e6
5584.00	7.386e5
5585.00	2.425e5
5586.00	4.258e4
5587.00	1.117e4
5588.00	2.950e2
5589.00	1.049e5
5590.00	2.282e5
5591.00	1.417e5
5592.00	1.848e4
5593.00	8.727e4
5594.00	1.744e5
5595.00	8.716e4
5596.00	2.186e5
5597.00	4.411e5
5598.00	2.313e5
5599.00	1.368e4
5600.00	5.016e3
5601.00	4.488e2
5602.00	7.240e2
5603.00	3.626e2
5604.00	7.473e-1
5605.00	1.624e-2
5606.00	2.876e-1
5607.00	1.266e3
5608.00	5.761e3
5609.00	7.724e3
5610.00	3.229e3
5611.00	1.546e-1
5612.00	3.046e-1
5613.00	2.253e-1
5614.00	7.729e-1
5615.00	6.538e1
5616.00	2.791e3
5617.00	6.362e3
5618.00	4.614e3
5619.00	1.136e3
5620.00	1.158e5
5621.00	2.312e5
5622.00	1.271e5
5623.00	3.488e4
5624.00	6.403e4
5625.00	7.047e4
5626.00	3.515e4
5627.00	2.048e4
5628.00	2.566e4
5629.00	1.057e4
5630.00	1.602e2
5631.00	4.077e2
5632.00	1.163e3
5633.00	7.069e3
5634.00	3.961e4
5635.00	8.004e4
5636.00	7.142e4
5637.00	4.098e4
5638.00	3.486e4
5639.00	4.933e4
5640.00	8.158e4
5641.00	9.023e4
5642.00	6.689e4
5643.00	5.862e4
5644.00	4.819e4
5645.00	2.676e4
5646.00	4.803e4
5647.00	7.785e4
5648.00	4.688e4
5649.00	8.418e3
5650.00	9.356e2
5651.00	4.721e3
5652.00	9.404e3
5653.00	4.707e3
5654.00	7.295e3
5655.00	6.138e5
5656.00	1.967e6
5657.00	2.466e6
5658.00	1.580e6
5659.00	6.537e5
5660.00	2.317e5
5661.00	5.721e4
5662.00	4.900e3
5663.00	7.584e2
5664.00	4.606e2
5665.00	5.568e1
5666.00	2.382e-1
5667.00	2.111e-1
5668.00	4.166e-1
5669.00	4.181e1
5670.00	3.606e2
5671.00	6.764e2
5672.00	4.380e2
5673.00	1.523e4
5674.00	3.029e4
5675.00	1.523e4
5676.00	1.713e2
5677.00	2.889e2
5678.00	3.848e2
5679.00	2.109e2
5680.00	7.016e2
5681.00	2.305e3
5682.00	3.459e3
5683.00	8.800e3
5684.00	2.039e4
5685.00	1.630e5
5686.00	1.823e6
5687.00	5.504e6
5688.00	6.539e6
5689.00	3.170e6
5690.00	5.461e5
5691.00	2.695e5
5692.00	1.201e6
5693.00	3.525e6
5694.00	4.558e6
5695.00	2.506e6
5696.00	5.260e5
5697.00	8.279e4
5698.00	1.606e5
5699.00	2.363e6
5700.00	7.148e6
5701.00	8.858e6
5702.00	5.203e6
5703.00	1.573e6
5704.00	4.667e5
5705.00	2.540e5
5706.00	9.841e4
5707.00	1.498e4
5708.00	1.386e3
5709.00	1.439e1
5710.00	7.864e2
5711.00	1.073e5
5712.00	2.226e5
5713.00	1.554e5
5714.00	7.180e4
5715.00	3.623e4
5716.00	4.139e3
5717.00	3.561e2
5718.00	7.358e0
5719.00	2.940e1
5720.00	2.473e2
5721.00	1.299e3
5722.00	1.013e4
5723.00	1.950e4
5724.00	1.271e4
5725.00	2.266e3
5726.00	9.215e-1
5727.00	3.141e-4
5728.00	4.003e-2
5729.00	2.192e1
5730.00	4.475e1
5731.00	3.425e1
5732.00	6.124e2
5733.00	6.912e3
5734.00	1.462e4
5735.00	1.121e4
5736.00	3.451e3
5737.00	4.076e3
5738.00	6.597e4
5739.00	3.593e5
5740.00	6.664e5
5741.00	5.587e5
5742.00	6.697e5
5743.00	3.919e6
5744.00	7.280e6
5745.00	4.748e6
5746.00	1.072e6
5747.00	3.111e5
5748.00	2.243e5
5749.00	9.366e4
5750.00	2.041e4
5751.00	7.446e3
5752.00	2.866e3
5753.00	4.305e0
5754.00	9.919e-1
5755.00	1.455e0
5756.00	7.434e-1
5757.00	7.525e0
5758.00	5.946e3
5759.00	5.101e4
5760.00	9.417e4
5761.00	7.870e4
5762.00	2.888e5
5763.00	1.308e6
5764.00	2.164e6
5765.00	1.612e6
5766.00	1.026e6
5767.00	1.129e6
5768.00	9.092e5
5769.00	3.635e5
5770.00	5.354e4
5771.00	3.535e2
5772.00	3.309e1
5773.00	1.186e2
5774.00	9.136e2
5775.00	3.292e3
5776.00	3.176e4
5777.00	1.253e5
5778.00	1.732e5
5779.00	8.622e4
5780.00	9.847e3
5781.00	1.842e4
5782.00	6.796e4
5783.00	9.159e4
5784.00	5.530e4
5785.00	3.051e4
5786.00	8.605e4
5787.00	1.436e5
5788.00	9.122e4
5789.00	3.513e4
5790.00	5.704e5
5791.00	3.811e6
5792.00	6.140e6
5793.00	3.046e6
5794.00	1.730e5
5795.00	1.148e4
5796.00	1.313e4
5797.00	8.230e4
5798.00	4.851e5
5799.00	7.622e5
5800.00	3.540e5
5801.00	4.044e3
5802.00	7.324e3
5803.00	1.572e4
5804.00	9.828e3
5805.00	1.332e3
5806.00	1.631e2
5807.00	4.622e2
5808.00	2.777e3
5809.00	2.544e4
5810.00	1.852e5
5811.00	3.040e5
5812.00	1.418e5
5813.00	7.475e1
5814.00	1.422e0
5815.00	8.454e2
5816.00	2.947e3
5817.00	3.410e3
5818.00	1.505e3
5819.00	1.953e3
5820.00	4.096e3
5821.00	5.758e3
5822.00	6.715e3
5823.00	3.938e3
5824.00	6.946e2
5825.00	1.352e3
5826.00	1.347e4
5827.00	5.531e4
5828.00	2.503e5
5829.00	3.836e5
5830.00	1.779e5
5831.00	1.500e3
5832.00	6.096e1
5833.00	7.250e3
5834.00	7.163e4
5835.00	1.217e5
5836.00	5.729e4
5837.00	6.434e1
5838.00	1.753e2
5839.00	1.504e4
5840.00	1.235e5
5841.00	3.020e5
5842.00	3.002e5
5843.00	1.151e5
5844.00	1.017e4
5845.00	2.676e3
5846.00	2.952e3
5847.00	2.292e4
5848.00	5.759e4
5849.00	1.310e5
5850.00	3.434e5
5851.00	4.319e5
5852.00	1.931e5
5853.00	1.065e4
5854.00	2.777e2
5855.00	2.057e3
5856.00	1.052e5
5857.00	2.264e5
5858.00	1.495e5
5859.00	3.472e4
5860.00	8.486e4
5861.00	2.712e5
5862.00	3.593e5
5863.00	2.186e5
5864.00	1.205e5
5865.00	1.449e5
5866.00	1.134e5
5867.00	7.551e4
5868.00	8.731e4
5869.00	6.591e4
5870.00	2.098e4
5871.00	1.333e4
5872.00	4.071e4
5873.00	1.436e5
5874.00	4.317e5
5875.00	5.787e5
5876.00	3.057e5
5877.00	5.072e4
5878.00	9.872e3
5879.00	8.319e3
5880.00	9.678e3
5881.00	1.268e4
5882.00	2.510e4
5883.00	2.941e4
5884.00	1.215e4
5885.00	1.049e2
5886.00	2.568e1
5887.00	1.463e3
5888.00	2.934e3
5889.00	1.511e3
5890.00	1.004e2
5891.00	7.234e3
5892.00	1.590e4
5893.00	1.119e5
5894.00	2.051e5
5895.00	1.023e5
5896.00	3.799e2
5897.00	7.590e1
5898.00	4.618e4
5899.00	1.415e5
5900.00	1.850e5
5901.00	1.886e5
5902.00	1.613e5
5903.00	6.664e4
5904.00	1.372e4
5905.00	8.244e4
5906.00	2.438e5
5907.00	3.964e5
5908.00	3.707e5
5909.00	1.718e5
5910.00	2.746e4
5911.00	7.920e3
5912.00	1.415e4
5913.00	7.567e3
5914.00	5.433e2
5915.00	1.091e3
5916.00	1.662e6
5917.00	3.656e6
5918.00	2.332e6
5919.00	3.362e5
5920.00	3.671e1
5921.00	9.118e4
5922.00	2.436e5
5923.00	2.136e5
5924.00	6.297e4
5925.00	1.004e4
5926.00	1.602e6
5927.00	3.620e6
5928.00	2.570e6
5929.00	6.811e5
5930.00	1.746e5
5931.00	5.332e4
5932.00	4.858e5
5933.00	1.711e6
5934.00	2.020e6
5935.00	7.810e5
5936.00	1.860e3
5937.00	1.907e4
5938.00	3.820e4
5939.00	1.921e4
5940.00	1.788e2
5941.00	2.357e3
5942.00	6.629e3
5943.00	9.406e3
5944.00	7.834e3
5945.00	2.823e3
5946.00	9.636e3
5947.00	3.096e4
5948.00	3.401e4
5949.00	1.683e4
5950.00	1.063e4
5951.00	1.635e5
5952.00	3.107e5
5953.00	1.538e5
5954.00	1.350e1
5955.00	9.400e0
5956.00	1.266e4
5957.00	2.679e4
5958.00	1.595e4
5959.00	8.058e3
5960.00	1.733e5
5961.00	4.576e5
5962.00	1.358e6
5963.00	5.152e6
5964.00	7.446e6
5965.00	3.583e6
5966.00	2.300e5
5967.00	1.071e4
5968.00	4.123e3
5969.00	3.496e4
5970.00	4.910e5
5971.00	8.858e5
5972.00	4.342e5
5973.00	8.327e4
5974.00	9.959e5
5975.00	2.206e6
5976.00	1.730e6
5977.00	4.431e5
5978.00	2.006e2
5979.00	3.880e5
5980.00	7.789e5
5981.00	3.959e5
5982.00	1.350e4
5983.00	1.666e5
5984.00	3.106e5
5985.00	1.579e5
5986.00	4.251e4
5987.00	1.000e6
5988.00	1.893e6
5989.00	9.301e5
5990.00	6.154e2
5991.00	2.450e3
5992.00	9.574e3
5993.00	1.420e4
5994.00	6.485e3
5995.00	1.965e3
5996.00	1.520e4
5997.00	8.927e4
5998.00	1.738e5
5999.00	4.154e5
6000.00	6.028e5
6001.00	2.863e5
6002.00	4.940e4
6003.00	1.198e6
6004.00	3.028e6
6005.00	2.935e6
6006.00	1.339e6
6007.00	2.928e5
6008.00	1.179e6
6009.00	2.338e6
6010.00	1.177e6
6011.00	8.021e3
6012.00	1.225e1
6013.00	1.249e4
6014.00	1.936e5
6015.00	3.517e5
6016.00	1.725e5
6017.00	1.999e3
6018.00	1.805e2
6019.00	1.521e6
6020.00	3.046e6
6021.00	1.532e6
6022.00	1.110e4
6023.00	2.508e5
6024.00	4.948e5
6025.00	2.651e5
6026.00	3.217e4
6027.00	1.545e4
6028.00	5.556e3
6029.00	1.560e4
6030.00	1.566e4
6031.00	6.062e3
6032.00	3.070e3
6033.00	3.081e5
6034.00	6.169e5
6035.00	3.191e5
6036.00	1.727e4
6037.00	1.134e6
6038.00	2.241e6
6039.00	1.117e6
6040.00	2.222e5
6041.00	4.446e5
6042.00	2.234e5
6043.00	7.563e2
6044.00	1.827e4
6045.00	3.668e4
6046.00	1.966e4
6047.00	7.404e5
6048.00	1.561e6
6049.00	9.182e5
6050.00	1.140e5
6051.00	5.539e4
6052.00	2.731e5
6053.00	1.251e6
6054.00	1.849e6
6055.00	8.614e5
6056.00	3.224e4
6057.00	6.950e3
6058.00	1.039e4
6059.00	1.791e4
6060.00	1.510e4
6061.00	4.351e5
6062.00	8.580e5
6063.00	4.316e5
6064.00	3.230e3
6065.00	6.151e5
6066.00	1.231e6
6067.00	6.179e5
6068.00	1.685e3
6069.00	1.471e5
6070.00	1.298e6
6071.00	2.633e6
6072.00	2.108e6
6073.00	9.704e5
6074.00	7.001e5
6075.00	5.928e5
6076.00	1.674e6
6077.00	3.659e6
6078.00	3.089e6
6079.00	8.726e5
6080.00	1.716e4
6081.00	3.814e4
6082.00	4.451e4
6083.00	1.837e4
6084.00	1.425e4
6085.00	1.216e6
6086.00	4.242e6
6087.00	4.914e6
6088.00	1.899e6
6089.00	2.460e4
6090.00	2.890e5
6091.00	6.264e5
6092.00	3.859e5
6093.00	4.865e4
6094.00	1.361e5
6095.00	2.031e6
6096.00	4.304e6
6097.00	3.118e6
6098.00	7.721e5
6099.00	5.732e5
6100.00	1.219e6
6101.00	9.100e5
6102.00	3.068e5
6103.00	5.641e5
6104.00	8.569e5
6105.00	1.862e6
6106.00	2.929e6
6107.00	1.623e6
6108.00	7.533e5
6109.00	1.225e6
6110.00	8.263e5
6111.00	9.984e5
6112.00	2.115e6
6113.00	1.965e6
6114.00	1.181e6
6115.00	2.196e6
6116.00	3.023e6
6117.00	2.456e6
6118.00	3.181e6
6119.00	3.305e6
6120.00	1.586e6
6121.00	1.268e6
6122.00	1.729e6
6123.00	1.300e6
6124.00	1.005e6
6125.00	7.400e5
6126.00	2.470e5
6127.00	4.903e4
6128.00	1.625e5
6129.00	1.413e6
6130.00	2.399e6
6131.00	1.137e6
6132.00	4.939e3
6133.00	4.036e2
6134.00	1.308e6
6135.00	2.629e6
6136.00	1.345e6
6137.00	4.385e4
6138.00	1.766e6
6139.00	3.480e6
6140.00	1.736e6
6141.00	4.540e4
6142.00	1.166e6
6143.00	2.207e6
6144.00	1.140e6
6145.00	7.295e5
6146.00	1.310e6
6147.00	7.284e5
6148.00	8.625e5
6149.00	1.502e6
6150.00	9.152e5
6151.00	1.202e6
6152.00	1.893e6
6153.00	8.791e5
6154.00	2.571e5
6155.00	6.946e5
6156.00	6.544e5
6157.00	2.874e5
6158.00	2.506e5
6159.00	3.331e5
6160.00	2.416e5
6161.00	5.472e5
6162.00	8.753e5
6163.00	4.184e5
6164.00	8.396e4
6165.00	9.228e5
6166.00	2.880e6
6167.00	3.399e6
6168.00	1.464e6
6169.00	1.032e5
6170.00	1.355e4
6171.00	2.203e4
6172.00	1.165e4
6173.00	4.501e2
6174.00	1.879e2
6175.00	2.115e5
6176.00	4.226e5
6177.00	2.113e5
6178.00	5.788e1
6179.00	4.107e2
6180.00	9.213e3
6181.00	4.070e4
6182.00	6.816e4
6183.00	4.696e5
6184.00	1.066e6
6185.00	8.461e5
6186.00	2.132e5
6187.00	4.942e2
6188.00	4.176e4
6189.00	8.283e4
6190.00	4.133e4
6191.00	4.524e3
6192.00	1.285e4
6193.00	1.237e4
6194.00	1.951e5
6195.00	4.341e5
6196.00	3.253e5
6197.00	3.069e5
6198.00	4.294e5
6199.00	2.190e5
6200.00	9.906e4
6201.00	1.288e6
6202.00	3.242e6
6203.00	3.379e6
6204.00	1.768e6
6205.00	4.362e5
6206.00	1.896e4
6207.00	1.490e5
6208.00	1.573e6
6209.00	2.740e6
6210.00	1.305e6
6211.00	3.359e2
6212.00	8.409e3
6213.00	5.448e5
6214.00	1.092e6
6215.00	5.842e5
6216.00	2.833e4
6217.00	3.681e4
6218.00	7.560e4
6219.00	5.183e4
6220.00	5.660e5
6221.00	1.097e6
6222.00	5.625e5
6223.00	6.085e5
6224.00	1.220e6
6225.00	6.893e5
6226.00	1.032e5
6227.00	9.737e4
6228.00	6.813e4
6229.00	1.927e4
6230.00	6.819e3
6231.00	4.631e5
6232.00	9.390e5
6233.00	4.963e5
6234.00	1.825e4
6235.00	2.483e1
6236.00	3.664e3
6237.00	2.527e4
6238.00	4.401e4
6239.00	2.317e5
6240.00	4.206e5
6241.00	2.199e5
6242.00	1.087e4
6243.00	2.972e3
6244.00	5.116e3
6245.00	2.254e4
6246.00	4.153e4
6247.00	3.632e4
6248.00	2.408e4
6249.00	3.817e5
6250.00	7.348e5
6251.00	3.658e5
6252.00	1.577e3
6253.00	1.488e2
6254.00	6.896e2
6255.00	1.274e3
6256.00	6.240e2
6257.00	2.540e1
6258.00	1.090e3
6259.00	1.028e4
6260.00	1.890e4
6261.00	2.310e4
6262.00	3.278e4
6263.00	5.820e5
6264.00	1.123e6
6265.00	5.679e5
6266.00	1.172e4
6267.00	8.076e3
6268.00	6.788e3
6269.00	3.697e3
6270.00	5.060e3
6271.00	2.300e4
6272.00	1.359e5
6273.00	2.432e5
6274.00	1.503e5
6275.00	2.467e4
6276.00	4.733e2
6277.00	5.742e4
6278.00	8.194e5
6279.00	1.467e6
6280.00	7.049e5
6281.00	5.848e2
6282.00	3.684e3
6283.00	2.917e4
6284.00	4.266e5
6285.00	7.791e5
6286.00	3.799e5
6287.00	4.155e3
6288.00	7.043e3
6289.00	6.826e3
6290.00	2.499e3
6291.00	4.030e1
6292.00	1.346e3
6293.00	2.692e3
6294.00	1.346e3
6295.00	6.960e-4
6296.00	4.769e-5
6297.00	3.427e0
6298.00	3.709e4
6299.00	7.417e4
6300.00	3.708e4
6301.00	3.038e-1
6302.00	1.219e-1
6303.00	8.337e0
6304.00	4.760e3
6305.00	8.175e4
6306.00	1.493e5
6307.00	7.241e4
6308.00	2.762e3
6309.00	3.069e5
6310.00	6.068e5
6311.00	3.132e5
6312.00	2.889e4
6313.00	2.933e4
6314.00	1.439e4
6315.00	7.704e3
6316.00	4.041e4
6317.00	4.673e5
6318.00	4.648e6
6319.00	1.211e7
6320.00	1.209e7
6321.00	4.339e6
6322.00	1.402e5
6323.00	5.167e3
6324.00	1.049e3
6325.00	3.208e3
6326.00	1.146e5
6327.00	2.693e5
6328.00	2.099e5
6329.00	5.767e4
6330.00	5.140e3
6331.00	7.586e2
6332.00	2.033e3
6333.00	2.316e3
6334.00	3.215e3
6335.00	2.023e4
6336.00	1.003e5
6337.00	2.354e5
6338.00	7.096e5
6339.00	1.347e6
6340.00	1.116e6
6341.00	3.285e5
6342.00	9.085e3
6343.00	6.288e5
6344.00	1.243e6
6345.00	6.199e5
6346.00	2.942e2
6347.00	1.563e0
6348.00	4.636e3
6349.00	1.314e4
6350.00	1.519e4
6351.00	1.054e4
6352.00	7.353e3
6353.00	6.204e3
6354.00	3.437e3
6355.00	1.342e3
6356.00	7.993e2
6357.00	2.566e2
6358.00	1.771e2
6359.00	1.571e3
6360.00	3.196e3
6361.00	2.189e3
6362.00	1.091e3
6363.00	2.055e3
6364.00	2.298e3
6365.00	1.135e3
6366.00	4.457e4
6367.00	9.044e4
6368.00	4.818e4
6369.00	2.064e3
6370.00	8.342e1
6371.00	5.574e2
6372.00	1.398e3
6373.00	6.966e3
6374.00	1.515e4
6375.00	1.285e4
6376.00	4.372e3
6377.00	5.192e4
6378.00	1.031e5
6379.00	5.355e4
6380.00	4.510e3
6381.00	1.440e4
6382.00	3.496e4
6383.00	3.818e4
6384.00	1.635e4
6385.00	1.682e3
6386.00	2.937e2
6387.00	8.995e1
6388.00	3.301e0
6389.00	1.008e-1
6390.00	3.779e-5
6391.00	6.603e0
6392.00	6.466e3
6393.00	1.315e4
6394.00	6.919e3
6395.00	2.329e2
6396.00	1.149e-2
6397.00	1.153e2
6398.00	3.981e3
6399.00	8.392e3
6400.00	5.512e3
6401.00	1.198e3
6402.00	2.119e2
6403.00	2.818e-1
6404.00	2.012e0
6405.00	4.714e2
6406.00	5.082e3
6407.00	1.362e4
6408.00	2.044e4
6409.00	2.208e4
6410.00	1.726e4
6411.00	1.484e4
6412.00	2.566e4
6413.00	4.182e4
6414.00	4.265e4
6415.00	2.458e4
6416.00	7.264e3
6417.00	1.335e3
6418.00	2.199e4
6419.00	1.002e6
6420.00	3.021e6
6421.00	3.235e6
6422.00	1.316e6
6423.00	1.316e5
6424.00	3.262e4
6425.00	3.328e5
6426.00	8.747e5
6427.00	8.497e5
6428.00	2.997e5
6429.00	3.311e4
6430.00	3.746e4
6431.00	1.875e4
6432.00	4.610e2
6433.00	4.529e4
6434.00	1.006e6
6435.00	2.068e6
6436.00	1.300e6
6437.00	1.940e5
6438.00	1.748e3
6439.00	1.196e4
6440.00	2.256e4
6441.00	1.489e4
6442.00	2.898e4
6443.00	5.605e4
6444.00	3.968e4
6445.00	9.460e3
6446.00	5.233e2
6447.00	3.546e1
6448.00	1.820e-2
6449.00	3.164e-1
6450.00	3.617e0
6451.00	7.369e3
6452.00	5.139e4
6453.00	8.861e4
6454.00	5.844e4
6455.00	2.011e4
6456.00	6.774e3
6457.00	8.268e3
6458.00	2.328e4
6459.00	2.356e4
6460.00	8.032e3
6461.00	7.951e1
6462.00	1.235e4
6463.00	3.376e4
6464.00	3.168e4
6465.00	1.269e4
6466.00	4.148e3
6467.00	2.485e3
6468.00	7.251e3
6469.00	1.631e4
6470.00	1.447e4
6471.00	5.005e3
6472.00	4.217e2
6473.00	2.103e0
6474.00	1.400e-3
6475.00	1.833e-2
6476.00	2.553e0
6477.00	2.043e3
6478.00	3.840e4
6479.00	7.087e4
6480.00	3.471e4
6481.00	2.155e2
6482.00	1.858e2
6483.00	9.521e3
6484.00	3.015e4
6485.00	5.516e4
6486.00	6.638e4
6487.00	4.131e4
6488.00	1.007e4
6489.00	1.781e3
6490.00	1.358e3
6491.00	3.635e2
6492.00	2.120e1
6493.00	2.009e2
6494.00	4.077e2
6495.00	2.312e2
6496.00	2.906e1
6497.00	7.733e1
6498.00	3.330e2
6499.00	2.923e3
6500.00	1.109e4
6501.00	1.732e4
6502.00	1.234e4
6503.00	4.484e3
6504.00	2.611e3
6505.00	1.682e4
6506.00	1.098e5
6507.00	1.856e5
6508.00	1.056e5
6509.00	3.313e4
6510.00	1.517e5
6511.00	8.067e5
6512.00	1.489e6
6513.00	1.135e6
6514.00	3.983e5
6515.00	1.018e5
6516.00	6.679e4
6517.00	8.195e4
6518.00	3.860e4
6519.00	4.463e1
6520.00	7.015e2
6521.00	1.445e4
6522.00	5.223e4
6523.00	9.919e4
6524.00	1.051e5
6525.00	5.412e4
6526.00	1.826e4
6527.00	2.258e4
6528.00	2.132e4
6529.00	8.153e3
6530.00	1.359e3
6531.00	6.580e3
6532.00	1.205e4
6533.00	6.130e3
6534.00	2.055e3
6535.00	9.193e4
6536.00	2.597e5
6537.00	2.551e5
6538.00	9.635e4
6539.00	1.773e4
6540.00	6.907e3
6541.00	6.723e1
6542.00	2.709e-1
6543.00	1.872e0
6544.00	8.902e1
6545.00	1.725e2
6546.00	8.624e1
6547.00	5.063e3
6548.00	1.370e4
6549.00	8.572e4
6550.00	1.982e5
6551.00	1.720e5
6552.00	5.844e4
6553.00	5.592e4
6554.00	9.878e4
6555.00	5.734e4
6556.00	3.677e4
6557.00	3.988e5
6558.00	7.946e5
6559.00	5.203e5
6560.00	1.216e5
6561.00	1.232e5
6562.00	2.527e5
6563.00	2.434e5
6564.00	9.810e4
6565.00	1.372e4
6566.00	2.556e3
6567.00	4.532e2
6568.00	9.557e3
6569.00	1.784e4
6570.00	8.792e3
6571.00	6.951e1
6572.00	6.597e1
6573.00	2.931e3
6574.00	3.747e4
6575.00	1.059e5
6576.00	1.227e5
6577.00	6.743e4
6578.00	2.265e4
6579.00	1.258e4
6580.00	1.233e4
6581.00	1.178e4
6582.00	2.033e4
6583.00	4.734e4
6584.00	1.160e5
6585.00	2.037e5
6586.00	2.073e5
6587.00	1.564e5
6588.00	3.401e5
6589.00	1.313e6
6590.00	2.182e6
6591.00	1.529e6
6592.00	4.617e5
6593.00	1.145e5
6594.00	7.808e4
6595.00	5.816e4
6596.00	3.641e4
6597.00	2.108e4
6598.00	1.770e4
6599.00	4.728e4
6600.00	8.996e4
6601.00	8.507e4
6602.00	3.595e4
6603.00	8.443e3
6604.00	3.745e4
6605.00	1.045e5
6606.00	1.180e5
6607.00	6.305e4
6608.00	3.017e4
6609.00	2.755e4
6610.00	2.325e4
6611.00	1.918e4
6612.00	3.689e4
6613.00	1.254e5
6614.00	2.030e5
6615.00	1.553e5
6616.00	6.737e4
6617.00	1.871e4
6618.00	9.959e2
6619.00	6.443e1
6620.00	9.095e1
6621.00	7.575e2
6622.00	1.408e4
6623.00	8.151e4
6624.00	1.490e5
6625.00	1.130e5
6626.00	4.150e4
6627.00	1.245e4
6628.00	3.863e3
6629.00	2.469e3
6630.00	6.502e3
6631.00	1.385e4
6632.00	1.664e4
6633.00	9.393e3
6634.00	2.344e3
6635.00	2.117e4
6636.00	5.216e4
6637.00	4.342e4
6638.00	1.253e4
6639.00	6.811e2
6640.00	3.928e2
6641.00	3.391e3
6642.00	1.377e4
6643.00	1.934e4
6644.00	9.715e3
6645.00	2.241e3
6646.00	2.762e3
6647.00	2.735e3
6648.00	1.556e3
6649.00	5.444e2
6650.00	2.902e2
6651.00	3.739e2
6652.00	1.491e3
6653.00	6.122e3
6654.00	8.935e3
6655.00	4.725e3
6656.00	4.791e4
6657.00	6.816e5
6658.00	1.428e6
6659.00	1.007e6
6660.00	2.210e5
6661.00	7.698e3
6662.00	4.522e2
6663.00	2.148e2
6664.00	8.965e1
6665.00	1.540e4
6666.00	9.293e4
6667.00	4.023e5
6668.00	6.886e5
6669.00	4.748e5
6670.00	1.220e5
6671.00	1.393e4
6672.00	5.787e3
6673.00	4.851e3
6674.00	2.239e3
6675.00	3.247e2
6676.00	2.560e1
6677.00	2.065e1
6678.00	1.602e5
6679.00	5.383e5
6680.00	5.960e5
6681.00	2.179e5
6682.00	5.298e1
6683.00	3.330e1
6684.00	2.599e1
6685.00	1.032e2
6686.00	6.726e4
6687.00	1.343e5
6688.00	6.717e4
6689.00	1.510e2
6690.00	3.527e3
6691.00	6.878e3
6692.00	3.733e3
6693.00	1.147e3
6694.00	2.736e3
6695.00	3.263e3
6696.00	1.695e3
6697.00	3.310e2
6698.00	6.597e1
6699.00	1.096e2
6700.00	4.766e2
6701.00	8.167e2
6702.00	8.791e2
6703.00	3.363e3
6704.00	3.539e4
6705.00	2.761e5
6706.00	1.041e6
6707.00	1.547e6
6708.00	9.772e5
6709.00	2.887e5
6710.00	6.127e4
6711.00	9.429e1
6712.00	1.414e2
6713.00	8.945e3
6714.00	1.783e4
6715.00	9.403e3
6716.00	4.424e2
6717.00	2.799e2
6718.00	1.407e4
6719.00	2.963e4
6720.00	9.006e4
6721.00	1.653e5
6722.00	9.669e5
6723.00	1.733e6
6724.00	8.570e5
6725.00	2.646e-1
6726.00	4.120e-6
6727.00	2.193e1
6728.00	1.508e2
6729.00	2.577e2
6730.00	1.509e2
6731.00	2.205e1
6732.00	3.238e-2
6733.00	1.255e-4
6734.00	1.121e-2
6735.00	1.425e0
6736.00	1.066e1
6737.00	7.101e2
6738.00	1.818e4
6739.00	3.474e4
6740.00	1.840e4
6741.00	1.843e3
6742.00	7.702e2
6743.00	9.731e1
6744.00	2.154e2
6745.00	3.718e3
6746.00	8.154e3
6747.00	6.177e3
6748.00	8.291e3
6749.00	1.497e5
6750.00	8.620e5
6751.00	1.453e6
6752.00	8.920e5
6753.00	1.688e5
6754.00	1.663e4
6755.00	1.293e4
6756.00	1.438e4
6757.00	1.213e4
6758.00	5.241e3
6759.00	8.048e2
6760.00	2.307e3
6761.00	1.222e5
6762.00	5.356e5
6763.00	8.434e5
6764.00	1.066e6
6765.00	1.146e6
6766.00	5.082e5
6767.00	5.871e1
6768.00	8.874e2
6769.00	3.461e4
6770.00	7.523e5
6771.00	1.406e6
6772.00	6.928e5
6773.00	1.066e4
6774.00	7.156e3
6775.00	1.082e4
6776.00	2.220e4
6777.00	2.227e4
6778.00	1.476e4
6779.00	7.448e3
6780.00	3.720e3
6781.00	3.056e4
6782.00	5.876e4
6783.00	3.324e4
6784.00	3.053e3
6785.00	2.657e2
6786.00	5.379e2
6787.00	3.200e2
6788.00	3.454e1
6789.00	2.237e-1
6790.00	4.280e0
6791.00	2.576e1
6792.00	5.551e1
6793.00	8.160e1
6794.00	8.135e1
6795.00	3.751e1
6796.00	5.168e1
6797.00	4.577e3
6798.00	2.635e5
6799.00	1.345e6
6800.00	1.958e6
6801.00	9.167e5
6802.00	4.749e4
6803.00	3.450e3
6804.00	2.162e2
6805.00	1.688e1
6806.00	3.631e0
6807.00	1.244e1
6808.00	5.726e2
6809.00	2.328e3
6810.00	3.390e3
6811.00	2.338e3
6812.00	1.258e3
6813.00	7.911e2
6814.00	2.596e2
6815.00	1.213e1
6816.00	7.101e-2
6817.00	1.763e-1
6818.00	8.932e0
6819.00	1.399e2
6820.00	2.940e2
6821.00	4.603e2
6822.00	7.301e2
6823.00	7.464e2
6824.00	8.617e2
6825.00	3.200e3
6826.00	2.589e5
6827.00	5.747e5
6828.00	3.959e5
6829.00	9.863e4
6830.00	6.684e4
6831.00	8.347e4
6832.00	3.779e4
6833.00	4.098e2
6834.00	2.023e3
6835.00	3.567e3
6836.00	2.480e3
6837.00	5.814e2
6838.00	4.983e1
6839.00	2.412e4
6840.00	4.878e4
6841.00	2.541e4
6842.00	7.923e2
6843.00	1.818e3
6844.00	5.420e3
6845.00	1.615e4
6846.00	2.934e4
6847.00	2.401e4
6848.00	8.067e3
6849.00	1.272e3
6850.00	1.002e3
6851.00	3.935e4
6852.00	9.916e5
6853.00	2.362e6
6854.00	1.951e6
6855.00	5.922e5
6856.00	5.563e4
6857.00	6.379e3
6858.00	1.750e3
6859.00	8.226e2
6860.00	9.202e2
6861.00	5.300e2
6862.00	1.707e2
6863.00	1.013e2
6864.00	7.751e1
6865.00	1.342e2
6866.00	3.102e3
6867.00	3.413e4
6868.00	9.744e4
6869.00	1.139e5
6870.00	5.963e4
6871.00	2.181e4
6872.00	3.126e4
6873.00	4.392e4
6874.00	3.295e4
6875.00	4.297e4
6876.00	6.822e4
6877.00	4.263e4
6878.00	1.572e4
6879.00	1.158e5
6880.00	3.066e5
6881.00	3.060e5
6882.00	1.129e5
6883.00	7.385e3
6884.00	1.495e3
6885.00	3.190e3
6886.00	9.399e3
6887.00	2.821e4
6888.00	4.668e4
6889.00	3.590e4
6890.00	1.239e4
6891.00	1.012e4
6892.00	2.485e4
6893.00	2.779e4
6894.00	1.921e4
6895.00	2.948e4
6896.00	8.466e4
6897.00	1.307e5
6898.00	9.391e4
6899.00	3.363e4
6900.00	8.294e3
6901.00	1.662e3
6902.00	1.321e3
6903.00	1.531e3
6904.00	1.108e3
6905.00	4.540e2
6906.00	1.060e2
6907.00	9.817e0
6908.00	8.958e1
6909.00	3.379e4
6910.00	1.063e5
6911.00	2.450e5
6912.00	3.696e5
6913.00	2.622e5
6914.00	6.701e4
6915.00	5.519e3
6916.00	6.160e3
6917.00	2.663e3
6918.00	1.140e2
6919.00	3.229e2
6920.00	4.230e2
6921.00	4.821e2
6922.00	5.388e2
6923.00	3.510e2
6924.00	1.382e2
6925.00	4.505e1
6926.00	1.314e-3
6927.00	4.858e1
6928.00	1.418e3
6929.00	2.722e3
6930.00	1.386e3
6931.00	3.702e1
6932.00	7.052e2
6933.00	7.578e3
6934.00	1.305e4
6935.00	6.177e3
6936.00	8.860e0
6937.00	5.439e2
6938.00	1.771e3
6939.00	1.972e3
6940.00	7.738e2
6941.00	9.842e1
6942.00	7.002e2
6943.00	1.618e3
6944.00	1.799e3
6945.00	5.703e3
6946.00	3.019e4
6947.00	5.733e4
6948.00	4.733e4
6949.00	1.949e4
6950.00	4.246e3
6951.00	5.824e1
6952.00	5.988e2
6953.00	1.684e3
6954.00	1.661e3
6955.00	1.040e3
6956.00	6.949e3
6957.00	3.304e4
6958.00	5.267e4
6959.00	3.228e4
6960.00	6.800e3
6961.00	7.837e2
6962.00	6.564e2
6963.00	1.583e3
6964.00	2.193e3
6965.00	1.789e3
6966.00	1.840e3
6967.00	6.791e3
6968.00	2.195e4
6969.00	4.986e4
6970.00	7.312e4
6971.00	5.904e4
6972.00	2.138e4
6973.00	2.016e3
6974.00	9.991e1
6975.00	1.386e-1
6976.00	3.237e0
6977.00	6.625e0
6978.00	3.712e0
6979.00	2.668e-1
6980.00	1.548e-5
6981.00	1.040e-2
6982.00	3.358e4
6983.00	3.241e5
6984.00	5.518e5
6985.00	2.657e5
6986.00	4.537e3
6987.00	1.052e3
6988.00	5.107e3
6989.00	7.464e3
6990.00	4.086e3
6991.00	2.316e4
6992.00	7.719e5
6993.00	3.086e6
6994.00	4.119e6
6995.00	1.962e6
6996.00	1.854e5
6997.00	6.050e3
6998.00	1.886e2
6999.00	6.963e-1
[truncated: 23,000 more rows]
