# Supplementary material for: A simple method for developing lysine targeted covalent protein reagents
Source: Nat Commun. 2023 Dec 1;14:7933. doi: 10.1038/s41467-023-42632-5 (PMC10692228; doi:10.1038/s41467-023-42632-5)
Supplement: Supplementary file 4 — Source data [file 41467_2023_42632_MOESM4_ESM.zip › Source Data/Figure 7/Panel B/Spectrum of Im-meth raw.txt]

600.10	1.440e4
600.16	9.503e4
600.23	1.806e5
600.29	6.309e5
600.36	7.512e5
600.42	5.337e5
600.49	3.148e5
600.55	2.610e5
600.62	9.167e5
600.68	5.404e5
600.75	7.033e5
600.81	1.034e6
600.88	7.046e5
600.94	3.882e5
601.01	8.463e5
601.07	8.131e5
601.14	6.478e5
601.20	2.436e5
601.27	3.640e5
601.33	8.474e5
601.40	4.938e5
601.46	1.576e6
601.53	8.816e5
601.59	1.635e6
601.66	5.085e5
601.72	6.117e5
601.79	1.072e6
601.85	3.224e5
601.92	5.042e5
601.98	1.495e6
602.05	1.086e6
602.11	1.786e6
602.18	1.502e6
602.24	1.414e6
602.31	1.203e6
602.37	2.361e6
602.44	1.771e6
602.50	2.450e6
602.57	2.215e6
602.63	1.610e6
602.70	1.867e6
602.76	2.138e6
602.83	3.277e6
602.89	2.309e6
602.96	1.368e6
603.02	3.230e6
603.09	3.156e6
603.15	2.208e6
603.22	3.409e6
603.28	2.012e6
603.35	3.116e6
603.41	1.949e6
603.48	2.549e6
603.54	1.716e6
603.61	1.617e6
603.67	1.099e6
603.74	1.399e6
603.80	2.328e6
603.87	1.831e6
603.93	1.438e6
604.00	1.150e6
604.06	1.664e6
604.13	1.032e6
604.19	1.349e6
604.26	1.517e6
604.32	1.031e6
604.39	5.506e5
604.45	3.888e5
604.52	3.632e5
604.58	6.500e5
604.65	4.408e5
604.71	3.305e5
604.78	6.531e5
604.85	8.961e5
604.91	6.288e5
604.98	6.596e5
605.04	3.086e5
605.11	6.213e5
605.17	4.715e5
605.24	3.589e5
605.30	2.894e5
605.37	3.803e5
605.43	1.724e5
605.50	1.021e6
605.56	8.199e5
605.63	1.160e6
605.69	1.209e6
605.76	1.193e6
605.82	7.782e5
605.89	1.341e6
605.95	1.063e6
606.02	1.460e6
606.08	8.825e5
606.15	8.778e5
606.21	8.820e5
606.28	8.185e5
606.34	1.390e6
606.41	1.547e6
606.47	1.018e6
606.54	3.966e5
606.60	9.668e5
606.67	8.155e5
606.73	8.877e5
606.80	6.847e5
606.86	7.404e5
606.93	4.826e5
606.99	5.676e5
607.06	1.939e5
607.12	3.608e5
607.19	4.960e5
607.25	4.431e5
607.32	4.365e5
607.38	4.427e5
607.45	1.509e5
607.51	8.526e4
607.58	2.389e5
607.64	1.798e5
607.71	5.540e5
607.77	2.193e5
607.84	3.818e5
607.90	2.021e5
607.97	2.382e4
608.03	3.006e5
608.10	8.137e5
608.16	4.550e5
608.23	4.925e5
608.29	4.222e5
608.36	7.404e5
608.42	3.980e5
608.49	2.661e5
608.55	7.510e2
608.62	3.755e4
608.68	9.085e5
608.75	1.588e6
608.81	6.193e5
608.88	5.381e5
608.94	9.784e5
609.01	6.824e5
609.07	3.501e5
609.14	2.961e5
609.20	2.019e6
609.27	1.388e6
609.33	1.562e6
609.40	1.911e6
609.46	1.414e6
609.53	2.165e6
609.59	2.444e6
609.66	3.598e6
609.72	1.519e6
609.79	1.856e6
609.85	2.238e6
609.92	1.673e6
609.98	1.566e6
610.05	1.089e6
610.11	5.802e5
610.18	1.695e6
610.24	1.329e6
610.31	4.819e5
610.37	1.648e6
610.44	1.141e6
610.50	9.018e5
610.57	1.202e6
610.63	5.136e5
610.70	6.626e5
610.76	1.677e6
610.83	1.735e5
610.89	7.398e5
610.96	4.164e5
611.02	5.881e5
611.09	1.070e6
611.15	1.209e5
611.22	2.987e5
611.28	2.060e5
611.35	2.772e5
611.41	1.843e3
611.48	2.016e5
611.54	8.888e5
611.61	4.149e5
611.67	3.212e5
611.74	3.345e3
611.80	1.438e5
611.87	5.841e5
611.93	5.720e5
612.00	6.554e5
612.06	6.879e5
612.13	5.970e5
612.19	2.843e5
612.26	2.073e5
612.32	4.836e5
612.39	9.926e4
612.45	2.079e5
612.52	2.949e5
612.58	1.269e6
612.65	3.641e5
612.71	4.032e5
612.78	5.889e5
612.84	4.581e5
612.91	1.297e3
612.97	3.201e5
613.04	2.934e5
613.10	9.953e4
613.17	2.180e5
613.23	0.000e0
613.30	2.668e5
613.36	4.020e5
613.43	3.794e5
613.49	9.594e5
613.56	8.425e5
613.62	1.026e5
613.69	3.742e5
613.75	5.657e5
613.82	1.242e4
613.88	1.495e4
613.95	5.988e5
614.01	1.763e5
614.08	3.088e5
614.14	8.016e5
614.21	3.751e5
614.27	1.700e5
614.34	1.251e5
614.40	1.904e5
614.47	1.067e6
614.53	5.408e5
614.60	1.179e6
614.66	1.267e6
614.73	5.089e5
614.79	1.026e6
614.86	4.005e5
614.92	4.411e5
614.99	1.041e6
615.05	5.105e5
615.12	3.845e5
615.18	3.075e5
615.25	6.239e5
615.31	1.589e5
615.38	3.623e5
615.44	4.616e5
615.51	3.734e4
615.57	6.892e5
615.64	7.547e5
615.70	6.137e5
615.77	7.097e5
615.83	3.785e5
615.90	1.123e6
615.96	5.318e5
616.03	8.240e4
616.09	6.458e4
616.16	4.816e5
616.22	3.273e5
616.29	1.022e5
616.35	3.413e3
616.42	3.635e5
616.48	4.042e4
616.55	4.054e5
616.61	1.761e4
616.68	4.225e5
616.74	8.390e4
616.81	1.823e5
616.87	7.533e5
616.94	7.649e5
617.00	6.335e4
617.07	0.000e0
617.13	1.070e5
617.20	6.088e5
617.26	5.002e5
617.33	8.434e5
617.39	3.684e5
617.46	6.045e5
617.52	5.093e5
617.59	4.328e5
617.65	6.264e5
617.72	1.361e5
617.78	5.521e5
617.85	1.165e6
617.91	1.269e6
617.98	5.878e5
618.04	1.722e5
618.11	7.032e4
618.17	3.185e5
618.24	1.283e6
618.30	4.209e5
618.37	1.085e6
618.43	1.362e6
618.50	6.172e5
618.56	6.158e5
618.63	3.119e5
618.69	9.848e5
618.76	1.476e5
618.82	2.001e6
618.89	4.043e5
618.95	5.553e5
619.02	3.107e5
619.08	5.140e5
619.15	1.347e6
619.21	6.127e5
619.28	5.676e5
619.34	1.309e5
619.41	1.366e6
619.47	2.336e5
619.54	3.493e5
619.60	1.010e6
619.67	4.823e5
619.73	4.478e4
619.80	6.827e3
619.86	4.513e5
619.93	5.290e5
619.99	9.966e5
620.06	8.450e5
620.12	4.140e5
620.19	1.690e6
620.25	4.846e5
620.32	9.578e5
620.39	8.033e5
620.45	1.023e5
620.52	8.622e5
620.58	4.311e5
620.65	3.727e5
620.71	1.103e6
620.78	6.445e5
620.84	2.854e6
620.91	2.191e6
620.97	1.220e6
621.04	3.197e6
621.10	4.406e6
621.17	4.646e6
621.23	3.877e6
621.30	1.866e6
621.36	3.221e6
621.43	1.698e6
621.49	5.400e6
621.56	3.057e6
621.62	3.605e6
621.69	1.725e6
621.75	2.476e6
621.82	2.871e6
621.88	2.201e6
621.95	8.445e5
622.01	8.176e5
622.08	5.906e5
622.14	1.427e6
622.21	1.461e5
622.27	3.467e5
622.34	1.058e6
622.40	9.886e5
622.47	3.719e5
622.53	6.004e5
622.60	1.957e5
622.66	0.000e0
622.73	3.133e5
622.79	2.714e5
622.86	9.835e5
622.92	5.898e5
622.99	0.000e0
623.05	3.333e5
623.12	1.011e6
623.18	3.174e5
623.25	4.712e5
623.31	4.803e5
623.38	1.724e5
623.44	4.847e5
623.51	1.812e5
623.57	5.039e5
623.64	5.622e5
623.70	6.917e5
623.77	5.208e5
623.83	3.686e5
623.90	1.577e4
623.96	2.419e5
624.03	6.154e5
624.09	1.237e6
624.16	3.712e5
624.22	9.183e5
624.29	4.029e5
624.35	3.223e5
624.42	7.871e4
624.48	1.047e5
624.55	6.790e5
624.61	2.659e5
624.68	8.328e5
624.74	5.674e5
624.81	1.002e6
624.87	1.669e5
624.94	4.990e5
625.00	6.610e5
625.07	3.303e5
625.13	7.098e5
625.20	1.372e5
625.26	6.509e5
625.33	1.126e6
625.39	6.964e5
625.46	5.395e5
625.52	5.634e5
625.59	7.696e5
625.65	7.696e5
625.72	3.415e5
625.78	1.110e6
625.85	1.355e6
625.91	5.181e5
625.98	2.135e5
626.04	1.572e6
626.11	4.424e5
626.17	1.053e6
626.24	1.083e6
626.30	5.063e5
626.37	8.943e5
626.43	1.007e6
626.50	7.261e5
626.56	9.997e5
626.63	3.287e5
626.69	1.348e6
626.76	3.803e5
626.82	1.719e6
626.89	2.222e6
626.95	2.202e6
627.02	7.983e5
627.08	1.459e6
627.15	1.968e6
627.21	2.453e6
627.28	1.109e6
627.34	1.472e6
627.41	1.819e6
627.47	1.097e6
627.54	6.623e5
627.60	1.432e6
627.67	1.096e6
627.73	7.976e5
627.80	7.487e5
627.86	1.714e6
627.93	8.330e5
627.99	9.552e5
628.06	1.987e5
628.12	6.093e5
628.19	3.079e5
628.25	1.325e6
628.32	2.451e5
628.38	3.885e5
628.45	6.616e5
628.51	4.692e5
628.58	1.005e6
628.64	6.200e5
628.71	3.755e5
628.77	5.717e5
628.84	6.668e5
628.90	1.078e6
628.97	5.697e5
629.03	1.149e6
629.10	2.509e6
629.16	1.995e6
629.23	1.354e6
629.29	3.683e6
629.36	5.900e6
629.42	3.213e6
629.49	3.137e6
629.55	2.285e6
629.62	3.603e6
629.68	3.105e6
629.75	4.061e6
629.81	2.107e6
629.88	2.864e6
629.94	9.812e5
630.01	3.080e6
630.07	2.396e6
630.14	1.593e6
630.20	2.295e6
630.27	5.900e5
630.33	5.038e5
630.40	5.665e5
630.46	1.054e6
630.53	4.301e5
630.59	4.572e5
630.66	5.209e5
630.72	3.807e5
630.79	1.578e5
630.85	2.347e5
630.92	1.319e5
630.98	8.581e4
631.05	6.013e5
631.11	1.116e6
631.18	9.245e5
631.24	1.094e6
631.31	8.349e4
631.37	9.034e5
631.44	4.649e4
631.50	4.555e5
631.57	7.957e5
631.63	4.069e5
631.70	3.045e5
631.76	2.503e5
631.83	4.428e5
631.89	1.747e6
631.96	1.038e6
632.02	1.542e6
632.09	8.322e5
632.15	2.935e6
632.22	1.710e6
632.28	2.552e6
632.35	2.199e6
632.41	3.017e6
632.48	5.465e6
632.54	5.850e6
632.61	6.476e6
632.67	5.921e6
632.74	5.814e6
632.80	7.928e6
632.87	8.733e6
632.93	7.799e6
633.00	6.676e6
633.06	6.477e6
633.13	7.717e6
633.19	6.427e6
633.26	6.123e6
633.32	5.452e6
633.39	5.767e6
633.45	5.501e6
633.52	4.553e6
633.58	3.297e6
633.65	2.401e6
633.71	4.057e6
633.78	3.236e6
633.84	1.994e6
633.91	3.054e6
633.97	2.316e6
634.04	1.173e6
634.10	1.038e6
634.17	1.921e6
634.23	2.464e6
634.30	2.178e6
634.36	7.132e5
634.43	8.127e5
634.49	1.255e6
634.56	1.553e6
634.62	1.999e6
634.69	1.372e6
634.75	1.191e6
634.82	1.378e6
634.88	5.171e5
634.95	7.936e5
635.01	6.442e5
635.08	6.446e5
635.14	8.232e5
635.21	1.016e6
635.27	2.550e5
635.34	8.840e5
635.40	3.317e5
635.47	4.233e3
635.53	1.552e5
635.60	3.908e5
635.66	1.158e6
635.73	1.937e5
635.79	6.637e5
635.86	9.036e5
635.92	5.734e5
635.99	1.801e6
636.06	1.636e5
636.12	7.294e5
636.19	1.530e5
636.25	1.240e5
636.32	2.706e5
636.38	4.002e5
636.45	7.885e5
636.51	1.116e6
636.58	1.955e5
636.64	2.574e4
636.71	7.386e5
636.77	5.274e5
636.84	1.054e5
636.90	9.569e5
636.97	2.259e5
637.03	6.765e5
637.10	7.746e5
637.16	9.947e4
637.23	4.639e5
637.29	8.984e4
637.36	1.399e5
637.42	2.471e5
637.49	4.041e5
637.55	4.668e5
637.62	3.174e5
637.68	0.000e0
637.75	3.378e5
637.81	1.047e6
637.88	2.932e5
637.94	1.111e5
638.01	1.015e6
638.07	1.300e6
638.14	7.515e5
638.20	5.689e5
638.27	1.357e6
638.33	1.035e6
638.40	7.846e5
638.46	1.077e6
638.53	1.089e6
638.59	2.120e6
638.66	1.817e6
638.72	7.625e5
638.79	1.839e6
638.85	2.172e6
638.92	1.545e6
638.98	9.999e5
639.05	1.379e6
639.11	9.310e5
639.18	1.211e6
639.24	2.419e6
639.31	1.122e6
639.37	5.837e5
639.44	1.499e6
639.50	1.376e6
639.57	1.337e6
639.63	1.253e6
639.70	4.833e5
639.76	3.244e5
639.83	5.843e5
639.89	7.595e5
639.96	8.775e5
640.02	4.979e5
640.09	6.605e5
640.15	5.524e5
640.22	5.448e4
640.28	2.519e4
640.35	4.530e5
640.41	1.754e6
640.48	2.544e5
640.54	3.258e5
640.61	4.519e4
640.67	3.387e5
640.74	9.697e5
640.80	1.014e5
640.87	5.528e5
640.93	9.607e5
641.00	4.820e4
641.06	5.249e5
641.13	9.804e5
641.19	8.214e5
641.26	1.114e6
641.32	4.321e5
641.39	5.161e4
641.45	8.765e5
641.52	3.540e5
641.58	3.345e5
641.65	4.598e5
641.71	1.239e5
641.78	8.372e5
641.84	8.573e5
641.91	3.359e5
641.97	9.153e5
642.04	1.187e6
642.10	1.078e6
642.17	6.164e5
642.23	2.507e5
642.30	4.902e4
642.36	2.435e5
642.43	1.385e6
642.49	8.855e5
642.56	4.128e5
642.62	1.858e5
642.69	2.714e5
642.75	1.032e6
642.82	1.567e6
642.88	5.431e5
642.95	1.211e6
643.01	1.223e6
643.08	3.047e5
643.14	1.398e6
643.21	1.370e6
643.27	5.731e5
643.34	9.394e5
643.40	1.050e6
643.47	5.246e5
643.53	3.314e5
643.60	6.559e5
643.66	1.506e6
643.73	3.416e5
643.79	7.585e5
643.86	8.734e5
643.92	1.009e6
643.99	9.868e5
644.05	8.119e5
644.12	2.479e5
644.18	3.500e6
644.25	2.434e6
644.31	1.956e6
644.38	2.012e6
644.44	2.493e6
644.51	3.183e6
644.57	2.718e6
644.64	3.930e6
644.70	1.465e6
644.77	2.785e6
644.83	1.739e6
644.90	2.274e6
644.96	1.888e6
645.03	1.125e6
645.09	1.611e6
645.16	1.336e6
645.22	2.213e6
645.29	9.509e5
645.35	7.393e5
645.42	1.510e6
645.48	8.996e5
645.55	1.221e6
645.61	1.231e6
645.68	1.286e6
645.74	1.429e5
645.81	4.170e5
645.87	7.522e5
645.94	9.036e5
646.00	1.580e5
646.07	9.585e4
646.13	2.201e5
646.20	1.067e5
646.26	2.744e5
646.33	7.988e5
646.39	3.792e5
646.46	5.687e5
646.52	7.801e5
646.59	5.023e5
646.65	4.096e3
646.72	4.023e5
646.78	2.906e5
646.85	1.020e5
646.91	1.099e6
646.98	4.138e5
647.04	2.730e2
647.11	8.408e5
647.17	5.835e5
647.24	5.616e5
647.30	1.162e5
647.37	1.805e6
647.43	2.010e5
647.50	1.478e6
647.56	7.375e5
647.63	9.528e5
647.69	8.520e5
647.76	9.202e5
647.82	7.425e5
647.89	7.027e5
647.95	8.607e5
648.02	7.182e5
648.08	4.702e5
648.15	0.000e0
648.21	1.208e6
648.28	1.048e6
648.34	1.140e6
648.41	6.350e5
648.47	5.661e5
648.54	8.205e5
648.60	2.372e5
648.67	5.530e5
648.73	4.695e5
648.80	1.214e6
648.86	1.319e5
648.93	1.918e5
648.99	8.206e5
649.06	1.050e6
649.12	9.919e5
649.19	1.140e6
649.25	1.725e6
649.32	5.226e5
649.38	5.403e5
649.45	7.234e5
649.51	1.462e6
649.58	1.035e6
649.64	7.327e5
649.71	1.476e6
649.77	1.803e6
649.84	1.385e6
649.90	1.087e6
649.97	1.761e6
650.03	1.538e6
650.10	2.342e5
650.16	3.381e5
650.23	4.276e5
650.29	3.470e5
650.36	1.259e5
650.42	5.377e5
650.49	2.886e5
650.55	2.187e5
650.62	5.845e5
650.68	5.947e5
650.75	1.914e5
650.81	8.058e5
650.88	5.104e5
650.94	8.099e5
651.01	6.806e5
651.07	4.074e5
651.14	4.323e5
651.20	5.851e5
651.27	1.297e6
651.33	1.622e6
651.40	4.803e5
651.46	1.292e6
651.53	1.913e6
651.59	6.133e5
651.66	6.464e5
651.73	4.172e5
651.79	2.002e6
651.86	8.497e5
651.92	1.021e6
651.99	1.146e6
652.05	2.084e6
652.12	1.322e6
652.18	3.019e6
652.25	2.522e6
652.31	1.236e6
652.38	2.049e6
652.44	1.789e6
652.51	1.853e6
652.57	3.092e6
652.64	3.154e5
652.70	1.544e6
652.77	9.557e5
652.83	9.815e5
652.90	1.608e6
652.96	1.160e6
653.03	3.824e5
653.09	1.976e5
653.16	6.455e5
653.22	9.643e5
653.29	1.763e6
653.35	6.943e5
653.42	1.238e6
653.48	1.559e6
653.55	1.247e6
653.61	2.936e6
653.68	2.270e6
653.74	3.162e6
653.81	1.786e6
653.87	3.103e6
653.94	1.803e6
654.00	2.658e6
654.07	1.378e6
654.13	1.261e6
654.20	1.354e6
654.26	1.372e6
654.33	2.108e6
654.39	2.629e6
654.46	1.954e6
654.52	7.188e5
654.59	2.414e6
654.65	1.624e6
654.72	1.274e6
654.78	9.427e5
654.85	7.516e5
654.91	6.898e5
654.98	1.244e6
655.04	1.143e6
655.11	6.279e5
655.17	8.845e5
655.24	1.279e5
655.30	6.349e4
655.37	4.792e4
655.43	1.709e5
655.50	9.217e5
655.56	5.106e5
655.63	2.610e5
655.69	3.246e5
655.76	2.057e5
655.82	4.743e5
655.89	6.220e5
655.95	8.184e5
656.02	1.335e6
656.08	1.268e6
656.15	1.149e6
656.21	1.174e6
656.28	6.029e5
656.34	3.014e6
656.41	2.825e6
656.47	1.482e6
656.54	2.283e6
656.60	2.394e6
656.67	2.682e6
656.73	3.037e6
656.80	2.886e6
656.86	4.218e6
656.93	3.507e6
656.99	2.594e6
657.06	2.419e6
657.12	2.564e6
657.19	2.381e6
657.25	4.110e6
657.32	2.079e6
657.38	1.135e6
657.45	2.697e6
657.51	3.330e6
657.58	2.549e6
657.64	9.410e5
657.71	1.286e6
657.77	1.018e6
657.84	1.917e6
657.90	2.587e6
657.97	1.181e6
658.03	9.039e4
658.10	1.143e6
658.16	3.440e5
658.23	1.777e6
658.29	1.003e6
658.36	1.960e6
658.42	3.415e5
658.49	6.576e5
658.55	2.882e6
658.62	7.206e5
658.68	6.758e5
658.75	1.488e6
658.81	9.628e5
658.88	9.058e5
658.94	3.058e5
659.01	1.337e6
659.07	1.431e6
659.14	1.875e6
659.20	1.575e6
659.27	7.281e5
659.33	1.680e6
659.40	9.221e5
659.46	1.571e6
659.53	1.160e6
659.59	1.223e6
659.66	1.096e6
659.72	9.544e5
659.79	7.797e5
659.85	1.083e6
659.92	1.713e6
659.98	1.542e6
660.05	1.606e6
660.11	6.515e5
660.18	1.292e6
660.24	1.036e6
660.31	1.986e6
660.37	1.386e6
660.44	7.662e5
660.50	5.797e5
660.57	1.512e6
660.63	7.190e5
660.70	8.754e5
660.76	1.673e6
660.83	9.656e5
660.89	2.670e5
660.96	5.121e5
661.02	1.206e6
661.09	9.304e5
661.15	1.531e6
661.22	1.514e6
661.28	1.374e6
661.35	1.552e6
661.41	8.530e5
661.48	1.269e6
661.54	2.545e6
661.61	7.230e5
661.67	9.613e5
661.74	1.154e6
661.80	1.445e6
661.87	8.972e5
661.93	1.742e6
662.00	9.184e5
662.06	2.349e6
662.13	1.496e6
662.19	1.716e6
662.26	1.065e6
662.32	1.988e6
662.39	1.595e6
662.45	1.507e6
662.52	1.020e6
662.58	1.405e6
662.65	1.095e6
662.71	6.273e5
662.78	1.256e6
662.84	2.120e6
662.91	1.500e6
662.97	1.445e6
663.04	1.569e6
663.10	1.722e6
663.17	9.984e5
663.23	2.513e6
663.30	2.871e6
663.36	4.118e6
663.43	5.187e6
663.49	4.700e6
663.56	5.877e6
663.62	6.588e6
663.69	7.052e6
663.75	5.684e6
663.82	2.851e6
663.88	3.978e6
663.95	4.617e6
664.01	4.662e6
664.08	3.998e6
664.14	2.299e6
664.21	1.887e6
664.27	1.348e6
664.34	3.086e6
664.40	2.304e6
664.47	7.618e5
664.53	7.074e5
664.60	1.721e6
664.66	2.901e6
664.73	1.311e6
664.79	1.724e6
664.86	1.732e6
664.92	1.162e6
664.99	1.222e6
665.05	1.792e6
665.12	1.529e6
665.18	2.914e6
665.25	2.606e6
665.31	2.315e6
665.38	1.365e6
665.44	2.588e6
665.51	1.481e6
665.57	1.159e6
665.64	3.114e6
665.70	1.809e6
665.77	1.381e6
665.83	1.083e6
665.90	2.019e6
665.96	1.747e6
666.03	1.475e6
666.09	2.306e6
666.16	2.182e6
666.22	2.246e6
666.29	1.247e6
666.35	1.118e6
666.42	1.280e6
666.48	2.934e6
666.55	1.650e6
666.61	4.202e6
666.68	1.007e6
666.74	2.176e6
666.81	1.716e6
666.87	2.773e6
666.94	1.266e6
667.01	2.186e6
667.07	2.431e6
667.14	2.105e6
667.20	3.465e6
667.27	2.260e6
667.33	1.856e6
667.40	2.936e6
667.46	4.998e6
667.53	7.718e6
667.59	8.519e6
667.66	9.225e6
667.72	7.718e6
667.79	9.957e6
667.85	9.741e6
667.92	1.190e7
667.98	8.878e6
668.05	7.562e6
668.11	9.879e6
668.18	8.968e6
668.24	8.601e6
668.31	5.568e6
668.37	8.970e6
668.44	5.264e6
668.50	5.477e6
668.57	4.361e6
668.63	4.199e6
668.70	5.870e6
668.76	1.999e6
668.83	2.827e6
668.89	1.066e6
668.96	3.481e6
669.02	3.490e6
669.09	2.736e6
669.15	5.510e6
669.22	2.546e6
669.28	3.045e6
669.35	4.282e6
669.41	2.133e6
669.48	2.097e6
669.54	1.600e6
669.61	3.755e6
669.67	1.400e6
669.74	2.794e6
669.80	2.505e6
669.87	2.072e6
669.93	4.140e6
670.00	4.730e6
670.06	3.700e6
670.13	1.655e6
670.19	2.682e6
670.26	4.420e6
670.32	5.155e6
670.39	5.170e6
670.45	2.586e6
670.52	2.147e6
670.58	1.441e6
670.65	4.355e6
670.71	8.500e5
670.78	2.880e6
670.84	1.171e6
670.91	9.191e5
670.97	1.927e6
671.04	2.968e6
671.10	8.735e5
671.17	1.531e6
671.23	1.734e6
671.30	2.639e6
671.36	1.400e6
671.43	2.026e6
671.49	1.170e6
671.56	1.542e6
671.62	2.919e6
671.69	1.654e6
671.75	2.326e6
671.82	2.324e6
671.88	1.999e6
671.95	2.087e6
672.01	1.158e6
672.08	1.595e6
672.14	1.353e6
672.21	1.505e5
672.27	1.117e6
672.34	1.105e6
672.40	1.612e6
672.47	1.579e6
672.53	2.579e6
672.60	1.814e6
672.66	1.168e6
672.73	3.058e6
672.79	2.958e6
672.86	1.776e6
672.92	3.033e6
672.99	2.185e6
673.05	2.775e6
673.12	3.943e6
673.18	2.728e6
673.25	2.344e6
673.31	3.214e6
673.38	3.570e6
673.44	2.461e6
673.51	5.728e6
673.57	2.521e6
673.64	8.405e5
673.70	2.566e6
673.77	1.234e6
673.83	2.124e6
673.90	2.459e6
673.96	3.144e6
674.03	1.303e6
674.09	2.082e6
674.16	5.444e5
674.22	2.886e6
674.29	1.521e6
674.35	1.882e6
674.42	2.940e6
674.48	5.949e6
674.55	2.207e6
674.61	3.517e6
674.68	3.750e6
674.74	3.125e6
674.81	3.451e6
674.87	5.208e6
674.94	3.630e6
675.00	6.102e6
675.07	4.192e6
675.13	2.745e6
675.20	5.526e6
675.26	7.739e6
675.33	3.873e6
675.39	5.668e6
675.46	4.898e6
675.52	5.949e6
675.59	6.771e6
675.65	9.315e6
675.72	6.486e6
675.78	6.715e6
675.85	5.889e6
675.91	7.085e6
675.98	7.666e6
676.04	6.330e6
676.11	6.111e6
676.17	3.871e6
676.24	5.027e6
676.30	4.072e6
676.37	5.003e6
676.43	2.661e6
676.50	2.476e6
676.56	2.742e6
676.63	9.738e5
676.69	1.408e6
676.76	3.178e6
676.82	1.582e6
676.89	1.981e6
676.95	2.973e6
677.02	2.128e6
677.08	2.369e6
677.15	3.048e6
677.21	2.911e6
677.28	2.218e6
677.34	2.081e6
677.41	2.392e6
677.47	4.258e6
677.54	3.045e6
677.60	1.392e6
677.67	2.489e6
677.73	1.056e6
677.80	8.103e5
677.86	9.132e5
677.93	8.394e5
677.99	7.533e5
678.06	1.468e6
678.12	2.260e6
678.19	1.454e6
678.25	2.126e6
678.32	1.692e6
678.38	2.301e6
678.45	1.958e6
678.51	2.211e6
678.58	4.042e6
678.64	3.144e6
678.71	1.692e6
678.77	2.919e6
678.84	2.926e6
678.90	2.541e6
678.97	3.398e6
679.03	4.220e6
679.10	3.877e6
679.16	2.145e6
679.23	3.541e6
679.29	4.514e6
679.36	4.413e6
679.42	3.123e6
679.49	1.662e6
679.55	2.473e6
679.62	2.726e6
679.68	3.200e6
679.75	2.008e6
679.81	1.711e6
679.88	2.388e6
679.94	1.945e6
680.01	7.328e5
680.07	2.335e6
680.14	2.426e6
680.20	1.065e6
680.27	2.183e6
680.33	2.792e6
680.40	3.306e6
680.46	4.165e6
680.53	8.536e6
680.59	5.155e6
680.66	7.599e6
680.72	8.507e6
680.79	7.775e6
680.85	8.768e6
680.92	8.110e6
680.98	7.609e6
681.05	8.197e6
681.11	9.361e6
681.18	1.036e7
681.24	6.315e6
681.31	6.081e6
681.37	4.253e6
681.44	3.237e6
681.50	3.711e6
681.57	5.210e6
681.63	4.260e6
681.70	3.305e6
681.76	2.001e6
681.83	3.637e6
681.89	4.823e6
681.96	2.358e6
682.02	2.682e6
682.09	2.230e6
682.15	1.722e6
682.22	1.437e6
682.28	1.561e6
682.35	1.038e6
682.41	6.425e5
682.48	5.735e5
682.54	1.377e6
682.61	9.224e5
682.67	4.461e5
682.74	1.225e6
682.80	1.819e6
682.87	1.705e6
682.94	1.217e6
683.00	1.137e6
683.07	1.788e6
683.13	1.031e6
683.20	6.390e5
683.26	6.033e5
683.33	1.126e6
683.39	2.423e6
683.46	1.543e6
683.52	1.170e6
683.59	1.351e6
683.65	1.222e6
683.72	2.752e6
683.78	1.807e6
683.85	2.598e6
683.91	2.040e6
683.98	1.152e6
684.04	1.859e6
684.11	1.676e6
684.17	7.750e5
684.24	1.446e6
684.30	3.204e6
684.37	1.782e6
684.43	1.194e6
684.50	1.608e6
684.56	2.041e6
684.63	7.172e5
684.69	6.685e5
684.76	1.544e6
684.82	1.714e6
684.89	3.288e6
684.95	1.512e6
685.02	1.403e6
685.08	1.584e6
685.15	1.451e6
685.21	1.721e6
685.28	1.460e6
685.34	1.320e6
685.41	1.892e6
685.47	1.061e6
685.54	7.101e5
685.60	1.852e6
685.67	1.360e6
685.73	1.408e6
685.80	7.791e5
685.86	1.119e6
685.93	5.655e5
685.99	7.494e5
686.06	1.416e6
686.12	1.575e6
686.19	1.657e6
686.25	1.828e6
686.32	7.996e5
686.38	2.564e6
686.45	2.205e6
686.51	1.450e6
686.58	1.110e6
686.64	7.896e5
686.71	2.119e6
686.77	3.454e5
686.84	9.630e5
686.90	1.643e6
686.97	1.994e6
687.03	5.517e5
687.10	1.536e6
687.16	1.370e6
687.23	1.200e6
687.29	8.048e5
687.36	7.055e5
687.42	2.253e6
687.49	8.645e5
687.55	2.707e6
687.62	2.121e6
687.68	3.794e6
687.75	2.204e6
687.81	8.700e5
687.88	1.202e6
687.94	2.512e6
688.01	1.517e6
688.07	1.171e6
688.14	2.126e6
688.20	3.450e6
688.27	7.493e5
688.33	1.572e6
688.40	2.973e6
688.46	1.550e6
688.53	1.820e6
688.59	5.595e5
688.66	6.539e5
688.72	1.642e6
688.79	8.582e5
688.85	6.303e5
688.92	1.581e6
688.98	3.933e5
689.05	1.514e6
689.11	1.780e6
689.18	9.998e5
689.24	4.715e5
689.31	1.231e6
689.37	1.293e6
689.44	1.283e6
689.50	9.421e5
689.57	2.457e6
689.63	1.109e6
689.70	1.676e6
689.76	4.877e6
689.83	2.706e6
689.89	4.759e6
689.96	1.760e6
690.02	3.579e6
690.09	2.545e6
690.15	2.587e6
690.22	1.197e6
690.28	2.291e6
690.35	6.947e5
690.41	1.135e6
690.48	2.158e6
690.54	1.266e6
690.61	1.004e6
690.67	1.447e6
690.74	1.162e6
690.80	6.137e5
690.87	5.485e5
690.93	4.411e5
691.00	1.169e6
691.06	1.500e6
691.13	6.369e5
691.19	1.752e6
691.26	1.029e6
691.32	1.102e5
691.39	1.383e6
691.45	5.534e5
691.52	9.523e5
691.58	8.046e5
691.65	1.386e6
691.71	1.486e6
691.78	4.177e5
691.84	2.836e5
691.91	8.119e5
691.97	1.008e6
692.04	1.072e4
692.10	9.959e5
692.17	6.164e5
692.23	3.154e5
692.30	1.732e6
692.36	1.107e6
692.43	4.544e5
692.49	5.816e4
692.56	4.963e5
692.62	3.695e5
692.69	4.945e5
692.75	5.839e5
692.82	6.936e5
692.88	2.073e5
692.95	8.032e5
693.01	1.937e5
693.08	7.939e5
693.14	1.114e6
693.21	1.286e5
693.27	7.902e5
693.34	1.247e6
693.40	4.156e5
693.47	7.129e5
693.53	1.977e5
693.60	1.718e5
693.66	4.620e5
693.73	1.282e5
693.79	7.469e5
693.86	3.503e5
693.92	6.096e4
693.99	9.471e5
694.05	1.684e6
694.12	1.307e6
694.18	1.040e6
694.25	9.013e5
694.31	7.215e5
694.38	3.415e5
694.44	9.250e4
694.51	1.021e6
694.57	8.017e5
694.64	8.554e5
694.70	1.272e6
694.77	2.047e6
694.83	6.568e5
694.90	1.298e6
694.96	3.671e5
695.03	1.082e6
695.09	1.515e6
695.16	6.589e5
695.22	9.552e5
695.29	1.208e5
695.35	8.724e5
695.42	8.953e5
695.48	6.397e5
695.55	6.754e5
695.61	3.253e6
695.68	1.203e6
695.74	1.683e5
695.81	1.127e6
695.87	6.272e5
695.94	7.842e5
696.00	1.604e6
696.07	8.728e5
696.13	3.439e5
696.20	9.482e4
696.26	1.276e6
696.33	8.746e5
696.39	2.081e6
696.46	2.466e6
696.52	1.557e6
696.59	2.272e6
696.65	1.960e6
696.72	3.074e6
696.78	4.050e6
696.85	3.322e6
696.91	2.811e6
696.98	4.241e6
697.04	3.008e6
697.11	1.792e6
697.17	4.609e6
697.24	2.387e6
697.30	2.329e6
697.37	2.073e6
697.43	1.621e6
697.50	1.841e6
697.56	4.358e6
697.63	2.739e6
697.69	3.568e6
697.76	1.965e6
697.82	3.383e6
697.89	2.532e6
697.95	1.737e6
698.02	3.592e6
698.08	3.681e6
698.15	3.232e6
698.21	6.343e6
698.28	3.143e6
698.34	5.190e6
698.41	1.988e6
698.47	3.092e6
698.54	3.622e6
698.60	3.046e6
698.67	5.703e6
698.74	4.962e6
698.80	5.053e6
698.87	5.142e6
698.93	5.136e6
699.00	4.020e6
699.06	4.382e6
699.13	6.059e6
699.19	5.635e6
699.26	2.291e6
699.32	2.545e6
699.39	2.577e6
699.45	2.905e6
699.52	2.589e6
699.58	3.985e6
699.65	2.032e6
699.71	3.846e6
699.78	4.545e6
699.84	8.523e6
699.91	9.968e6
699.97	1.195e7
700.04	1.063e7
700.10	1.003e7
700.17	1.642e7
700.23	1.640e7
700.30	1.768e7
700.36	2.052e7
700.43	2.125e7
700.49	2.063e7
700.56	2.102e7
700.62	2.248e7
700.69	2.400e7
700.75	1.876e7
700.82	1.846e7
700.88	1.610e7
700.95	1.607e7
701.01	1.240e7
701.08	8.832e6
701.14	9.078e6
701.21	8.509e6
701.27	4.801e6
701.34	4.450e6
701.40	3.179e6
701.47	5.197e6
701.53	4.293e6
701.60	1.738e6
701.66	2.802e6
701.73	2.280e6
701.79	1.221e6
701.86	1.536e6
701.92	4.183e5
701.99	1.930e6
702.05	2.023e6
702.12	1.533e6
702.18	1.483e6
702.25	1.731e6
702.31	1.821e6
702.38	1.927e6
702.44	1.210e6
702.51	1.643e6
702.57	1.942e6
702.64	2.584e6
702.70	9.802e5
702.77	1.658e6
702.83	3.819e6
702.90	3.442e6
702.96	4.425e6
703.03	2.480e6
703.09	4.180e6
703.16	5.369e6
703.22	4.042e6
703.29	4.751e6
703.35	3.464e6
703.42	3.664e6
703.48	2.162e6
703.55	4.076e6
703.61	3.130e6
703.68	3.754e6
703.74	1.781e6
703.81	2.660e6
703.87	3.694e6
703.94	2.923e6
704.00	3.070e6
704.07	3.343e6
704.13	2.965e6
704.20	2.116e6
704.26	1.901e6
704.33	2.883e6
704.39	3.025e6
704.46	2.815e6
704.52	1.512e6
704.59	3.018e6
704.65	1.587e6
704.72	1.634e6
704.78	1.559e6
704.85	1.507e6
704.91	3.838e6
704.98	2.628e6
705.04	2.950e6
705.11	3.586e6
705.17	3.561e6
705.24	2.885e6
705.30	4.011e6
705.37	3.428e6
705.43	4.045e6
705.50	2.566e6
705.56	2.186e6
705.63	3.497e6
705.69	2.458e6
705.76	2.592e6
705.82	1.958e6
705.89	1.710e6
705.95	2.354e6
706.02	1.988e6
706.08	3.720e6
706.15	1.573e6
706.21	2.707e6
706.28	1.335e6
706.34	2.407e6
706.41	5.848e6
706.47	6.926e6
706.54	3.781e6
706.60	5.526e6
706.67	5.971e6
706.73	5.314e6
706.80	6.133e6
706.86	4.253e6
706.93	1.047e7
706.99	7.048e6
707.06	8.356e6
707.12	6.238e6
707.19	5.106e6
707.25	7.144e6
707.32	6.951e6
707.38	4.929e6
707.45	2.801e6
707.51	4.471e6
707.58	4.232e6
707.64	1.616e6
707.71	1.361e6
707.77	1.327e6
707.84	2.546e6
707.90	2.672e6
707.97	2.439e6
708.03	3.460e6
708.10	3.026e6
708.16	2.309e6
708.23	2.667e6
708.29	5.135e6
708.36	2.412e6
708.42	3.711e6
708.49	3.883e6
708.55	2.965e6
708.62	3.000e6
708.68	4.764e6
708.75	3.284e6
708.81	5.294e6
708.88	5.297e6
708.94	3.298e6
709.01	3.184e6
709.07	2.361e6
709.14	2.397e6
709.20	1.955e6
709.27	2.852e6
709.33	1.918e6
709.40	1.286e6
709.46	4.175e6
709.53	1.277e6
709.59	1.324e6
709.66	2.230e6
709.72	2.530e6
709.79	1.512e6
709.85	7.865e5
709.92	2.227e6
709.98	1.403e6
710.05	3.053e6
710.11	3.659e6
710.18	1.769e6
710.24	1.138e6
710.31	2.308e6
710.37	3.108e6
710.44	2.541e6
710.50	3.615e6
710.57	2.135e6
710.63	1.169e6
710.70	6.452e5
710.76	1.450e6
710.83	2.239e6
710.89	3.653e6
710.96	1.836e6
711.02	3.534e6
711.09	3.156e6
711.15	1.378e6
711.22	1.685e6
711.28	1.297e6
711.35	1.800e6
711.41	1.824e6
711.48	1.890e6
711.54	2.088e6
711.61	1.492e6
711.67	3.934e6
711.74	2.842e6
711.80	4.516e6
711.87	2.864e6
711.93	2.401e6
712.00	5.296e6
712.06	6.479e6
712.13	3.209e6
712.19	5.065e6
712.26	6.285e6
712.32	2.518e6
712.39	3.669e6
712.45	6.417e6
712.52	1.084e7
712.58	9.553e6
712.65	8.302e6
712.71	1.023e7
712.78	9.260e6
712.84	8.161e6
712.91	1.076e7
712.97	1.221e7
713.04	1.137e7
713.10	1.597e7
713.17	1.560e7
713.23	1.536e7
713.30	1.915e7
713.36	2.639e7
713.43	2.963e7
713.49	2.653e7
713.56	2.185e7
713.62	2.327e7
713.69	3.188e7
713.75	2.411e7
713.82	2.518e7
713.88	2.605e7
713.95	1.949e7
714.01	1.465e7
714.08	2.010e7
714.14	1.930e7
714.21	1.814e7
714.27	1.391e7
714.34	1.833e7
714.40	1.971e7
714.47	1.898e7
714.53	2.105e7
714.60	2.099e7
714.67	2.218e7
714.73	1.986e7
714.80	1.999e7
714.86	2.460e7
714.93	2.088e7
714.99	2.424e7
715.06	2.493e7
715.12	2.274e7
715.19	2.422e7
715.25	1.736e7
715.32	1.161e7
715.38	1.269e7
715.45	9.557e6
715.51	7.992e6
715.58	7.308e6
715.64	5.484e6
715.71	4.719e6
715.77	6.479e6
715.84	5.712e6
715.90	6.920e6
715.97	4.939e6
716.03	4.252e6
716.10	6.738e6
716.16	6.154e6
716.23	2.693e6
716.29	6.384e6
716.36	3.413e6
716.42	5.215e6
716.49	4.356e6
716.55	4.936e6
716.62	3.056e6
716.68	4.545e6
716.75	3.430e6
716.81	4.933e6
716.88	4.728e6
716.94	3.332e6
717.01	4.896e6
717.07	8.893e6
717.14	6.553e6
717.20	4.611e6
717.27	5.223e6
717.33	7.906e6
717.40	5.229e6
717.46	6.698e6
717.53	6.524e6
717.59	9.305e6
717.66	7.844e6
717.72	7.030e6
717.79	9.106e6
717.85	8.060e6
717.92	9.661e6
717.98	7.692e6
718.05	8.080e6
718.11	5.738e6
718.18	1.212e7
718.24	9.672e6
718.31	8.969e6
718.37	1.051e7
718.44	7.999e6
718.50	1.064e7
718.57	1.068e7
718.63	6.630e6
718.70	8.330e6
718.76	1.019e7
718.83	8.906e6
718.89	9.777e6
718.96	1.107e7
719.02	8.930e6
719.09	1.211e7
719.15	8.343e6
719.22	7.752e6
719.28	9.261e6
719.35	6.764e6
719.41	6.226e6
719.48	7.639e6
719.54	4.649e6
719.61	4.597e6
719.67	5.305e6
719.74	2.589e6
719.80	4.238e6
719.87	5.935e6
719.93	3.876e6
720.00	3.381e6
720.06	3.059e6
720.13	3.618e6
720.19	1.442e6
720.26	2.857e6
720.32	1.898e6
720.39	2.315e6
720.45	2.182e6
720.52	2.460e6
720.58	1.674e6
720.65	3.443e6
720.71	2.888e6
720.78	4.134e6
720.84	1.637e6
720.91	5.729e6
720.97	4.163e6
721.04	2.282e6
721.10	4.127e6
721.17	2.654e6
721.23	2.479e6
721.30	1.994e6
721.36	2.072e6
721.43	3.593e6
721.49	4.758e6
721.56	4.251e6
721.62	3.843e6
721.69	3.897e6
721.75	4.701e6
721.82	4.511e6
721.88	2.390e6
721.95	3.441e6
722.01	3.796e6
722.08	5.378e6
722.14	4.257e6
722.21	5.107e6
722.27	8.255e6
722.34	5.390e6
722.40	5.375e6
722.47	4.533e6
722.53	4.979e6
722.60	4.151e6
722.66	6.007e6
722.73	4.056e6
722.79	5.169e6
722.86	5.263e6
722.92	9.242e6
722.99	6.192e6
723.05	4.514e6
723.12	7.269e6
723.18	6.399e6
723.25	6.115e6
723.31	7.522e6
723.38	5.455e6
723.44	4.461e6
723.51	4.506e6
723.57	4.382e6
723.64	4.164e6
723.70	4.993e6
723.77	6.912e6
723.83	5.846e6
723.90	5.819e6
723.96	5.338e6
724.03	4.108e6
724.09	6.950e6
724.16	8.098e6
724.22	8.992e6
724.29	7.403e6
724.35	8.470e6
724.42	7.604e6
724.48	7.174e6
724.55	7.995e6
724.61	6.275e6
724.68	1.060e7
724.74	9.273e6
724.81	7.079e6
724.87	5.606e6
724.94	3.988e6
725.00	6.381e6
725.07	5.373e6
725.13	6.287e6
725.20	6.537e6
725.26	3.830e6
725.33	4.519e6
725.39	2.130e6
725.46	2.802e6
725.52	3.680e6
725.59	3.081e6
725.65	2.544e6
725.72	4.577e6
725.78	2.091e6
725.85	5.218e6
725.91	5.868e6
725.98	3.842e6
726.04	2.928e6
726.11	3.625e6
726.17	2.303e6
726.24	1.795e6
726.30	3.253e6
726.37	6.237e5
726.43	1.439e6
726.50	1.407e6
726.56	2.780e6
726.63	6.631e5
726.69	3.483e6
726.76	2.200e6
726.82	9.491e5
726.89	1.237e6
726.95	5.498e5
727.02	2.370e6
727.08	2.324e6
727.15	1.115e6
727.21	4.190e6
727.28	3.288e6
727.34	1.544e6
727.41	2.803e6
727.47	4.065e6
727.54	2.519e6
727.60	1.782e6
727.67	8.283e5
727.73	2.142e6
727.80	1.540e6
727.86	1.955e6
727.93	1.731e6
727.99	3.595e6
728.06	3.758e6
728.12	1.950e6
728.19	1.153e6
728.25	8.456e5
728.32	1.119e6
728.38	2.679e6
728.45	4.850e5
728.51	2.002e6
728.58	1.415e6
728.64	1.973e6
728.71	2.496e6
728.77	1.582e6
728.84	2.088e6
728.90	1.030e6
728.97	1.363e6
729.03	1.875e6
729.10	2.218e6
729.16	9.934e5
729.23	8.835e5
729.29	7.975e5
729.36	1.466e6
729.42	6.289e5
729.49	1.254e6
729.55	2.232e6
729.62	1.057e6
729.68	2.878e6
729.75	1.431e6
729.81	1.227e6
729.88	1.115e6
729.94	1.708e6
730.01	2.684e6
730.07	1.081e6
[truncated: 16,618 more rows]
