# Supplementary material for: A simple method for developing lysine targeted covalent protein reagents
Source: Nat Commun. 2023 Dec 1;14:7933. doi: 10.1038/s41467-023-42632-5 (PMC10692228; doi:10.1038/s41467-023-42632-5)
Supplement: Supplementary file 4 — Source data [file 41467_2023_42632_MOESM4_ESM.zip › Source Data/Figure 7/Panel B/Spectrum of WT complex deconv.txt]

5003.00	3.478e-10
5004.00	8.173e-9
5006.00	1.091e-9
5011.00	2.308e-9
5013.00	1.680e-10
5014.00	5.917e-10
5015.00	4.074e-10
5016.00	1.134e-9
5018.00	9.669e-10
5019.00	1.610e-9
5032.00	1.726e-9
5033.00	4.710e-9
5034.00	5.882e-9
5035.00	6.667e3
5036.00	4.460e3
5037.00	2.516e4
5038.00	4.097e4
5039.00	1.942e4
5040.00	1.317e3
5041.00	1.463e3
5042.00	8.496e3
5043.00	3.562e4
5044.00	5.591e4
5045.00	8.347e4
5046.00	1.184e5
5047.00	9.735e4
5048.00	6.086e4
5049.00	3.673e4
5050.00	3.895e4
5051.00	6.720e4
5052.00	5.844e4
5053.00	3.956e4
5054.00	7.794e4
5055.00	1.253e5
5056.00	9.744e4
5057.00	5.775e4
5058.00	7.072e4
5059.00	8.321e4
5060.00	5.331e4
5061.00	1.987e4
5062.00	1.105e4
5063.00	5.542e3
5064.00	8.949e2
5065.00	9.268e2
5066.00	2.283e4
5067.00	4.049e5
5068.00	8.361e5
5069.00	5.582e5
5070.00	1.178e5
5071.00	1.326e4
5072.00	8.089e2
5073.00	1.545e4
5074.00	3.757e4
5075.00	4.201e4
5076.00	3.635e4
5077.00	2.282e4
5078.00	6.136e3
5079.00	1.697e4
5080.00	3.424e4
5081.00	1.879e4
5082.00	1.257e3
5083.00	2.690e3
5084.00	3.377e4
5085.00	6.800e4
5086.00	4.524e4
5087.00	8.381e3
5088.00	3.110e1
5089.00	8.304e2
5090.00	1.617e3
5091.00	1.037e3
5092.00	5.223e4
5093.00	1.131e5
5094.00	7.800e4
5095.00	2.461e4
5096.00	8.089e3
5097.00	9.842e2
5098.00	7.188e2
5099.00	3.281e2
5100.00	1.506e3
5101.00	3.733e3
5102.00	3.710e3
5103.00	1.385e3
5104.00	8.077e1
5105.00	1.327e1
5106.00	1.555e3
5107.00	1.119e4
5108.00	1.812e4
5109.00	9.580e3
5110.00	2.888e3
5111.00	3.043e3
5112.00	1.578e3
5113.00	1.410e4
5114.00	2.782e4
5115.00	1.635e4
5116.00	1.077e4
5117.00	1.504e4
5118.00	6.889e3
5119.00	5.350e2
5120.00	3.245e2
5121.00	9.280e3
5122.00	2.009e4
5123.00	1.281e4
5124.00	1.972e3
5125.00	7.549e1
5126.00	8.609e2
5127.00	1.717e3
5128.00	8.580e2
5129.00	4.246e-1
5130.00	9.417e2
5131.00	1.675e5
5132.00	3.334e5
5133.00	1.681e5
5134.00	1.286e3
5135.00	1.487e2
5136.00	2.315e2
5137.00	1.515e3
5138.00	3.316e3
5139.00	2.643e3
5140.00	7.197e2
5141.00	4.659e1
5142.00	2.374e1
5143.00	3.303e-1
5144.00	1.051e1
5145.00	4.694e3
5146.00	1.032e4
5147.00	6.604e3
5148.00	1.003e3
5149.00	6.105e1
5150.00	2.741e1
5151.00	5.266e2
5152.00	3.634e3
5153.00	8.051e4
5154.00	3.417e5
5155.00	4.595e5
5156.00	2.028e5
5157.00	3.319e4
5158.00	1.215e6
5159.00	4.616e6
5160.00	7.626e6
5161.00	6.698e6
5162.00	3.163e6
5163.00	1.021e6
5164.00	6.255e5
5165.00	3.510e5
5166.00	6.141e5
5167.00	1.070e6
5168.00	7.507e5
5169.00	7.855e5
5170.00	1.272e6
5171.00	1.084e6
5172.00	5.276e5
5173.00	1.840e5
5174.00	4.875e5
5175.00	9.040e5
5176.00	5.019e5
5177.00	6.728e4
5178.00	5.534e5
5179.00	1.306e6
5180.00	1.190e6
5181.00	8.479e5
5182.00	1.072e6
5183.00	1.110e6
5184.00	6.260e5
5185.00	3.403e5
5186.00	4.083e5
5187.00	3.365e5
5188.00	2.796e5
5189.00	3.420e5
5190.00	2.435e5
5191.00	2.402e5
5192.00	3.997e5
5193.00	3.655e5
5194.00	2.994e5
5195.00	2.655e5
5196.00	1.375e5
5197.00	1.239e5
5198.00	1.778e5
5199.00	9.355e4
5200.00	2.916e5
5201.00	6.522e5
5202.00	4.919e5
5203.00	1.684e5
5204.00	8.393e4
5205.00	7.035e4
5206.00	3.738e4
5207.00	1.194e5
5208.00	2.669e5
5209.00	3.019e5
5210.00	5.688e5
5211.00	7.893e5
5212.00	4.786e5
5213.00	1.697e5
5214.00	6.844e4
5215.00	4.664e4
5216.00	1.053e5
5217.00	1.827e5
5218.00	2.394e5
5219.00	1.700e5
5220.00	5.596e4
5221.00	6.035e5
5222.00	1.209e6
5223.00	6.595e5
5224.00	5.980e4
5225.00	2.404e4
5226.00	6.044e4
5227.00	9.775e4
5228.00	6.535e4
5229.00	2.723e5
5230.00	4.902e5
5231.00	2.432e5
5232.00	1.202e4
5233.00	1.444e5
5234.00	3.466e5
5235.00	3.544e5
5236.00	2.233e5
5237.00	9.847e4
5238.00	5.942e4
5239.00	6.692e4
5240.00	5.059e4
5241.00	5.521e4
5242.00	5.006e4
5243.00	6.104e4
5244.00	9.414e4
5245.00	1.194e5
5246.00	1.256e5
5247.00	5.813e4
5248.00	2.034e4
5249.00	5.118e5
5250.00	1.003e6
5251.00	5.471e5
5252.00	4.931e4
5253.00	3.080e4
5254.00	3.227e4
5255.00	8.320e4
5256.00	2.361e5
5257.00	2.839e5
5258.00	1.334e5
5259.00	2.990e4
5260.00	4.328e4
5261.00	4.665e4
5262.00	1.717e4
5263.00	4.212e2
5264.00	3.581e4
5265.00	7.231e4
5266.00	3.928e4
5267.00	2.830e4
5268.00	1.521e5
5269.00	2.276e5
5270.00	1.026e5
5271.00	3.775e4
5272.00	1.110e5
5273.00	1.125e5
5274.00	4.053e4
5275.00	6.120e3
5276.00	9.668e3
5277.00	2.271e4
5278.00	7.966e4
5279.00	1.150e5
5280.00	5.389e4
5281.00	2.168e3
5282.00	3.795e3
5283.00	9.287e4
5284.00	2.406e5
5285.00	2.527e5
5286.00	1.417e5
5287.00	4.467e4
5288.00	6.335e3
5289.00	8.821e3
5290.00	2.927e4
5291.00	3.879e4
5292.00	1.660e4
5293.00	1.784e2
5294.00	1.087e2
5295.00	9.578e1
5296.00	1.121e4
5297.00	2.234e4
5298.00	1.117e4
5299.00	2.282e3
5300.00	1.203e4
5301.00	2.110e4
5302.00	1.615e4
5303.00	6.760e3
5304.00	4.558e3
5305.00	6.505e3
5306.00	1.136e4
5307.00	1.306e4
5308.00	6.879e3
5309.00	1.143e4
5310.00	1.383e5
5311.00	2.828e5
5312.00	1.937e5
5313.00	4.355e4
5314.00	1.600e4
5315.00	6.037e4
5316.00	9.760e4
5317.00	6.342e4
5318.00	2.148e4
5319.00	1.071e4
5320.00	6.702e3
5321.00	4.297e3
5322.00	1.919e3
5323.00	7.795e2
5324.00	6.190e2
5325.00	2.003e3
5326.00	1.450e4
5327.00	2.774e4
5328.00	1.908e4
5329.00	4.376e3
5330.00	3.582e2
5331.00	1.638e3
5332.00	5.422e4
5333.00	2.187e5
5334.00	2.872e5
5335.00	1.310e5
5336.00	2.397e4
5337.00	2.511e4
5338.00	1.089e4
5339.00	8.387e2
5340.00	2.071e5
5341.00	6.415e5
5342.00	6.763e5
5343.00	2.539e5
5344.00	1.482e4
5345.00	4.208e3
5346.00	2.521e4
5347.00	7.130e4
5348.00	1.367e5
5349.00	2.102e5
5350.00	1.838e5
5351.00	6.333e4
5352.00	1.434e3
5353.00	1.205e2
5354.00	2.965e3
5355.00	9.632e3
5356.00	2.618e4
5357.00	4.880e4
5358.00	6.198e4
5359.00	5.307e4
5360.00	2.214e4
5361.00	1.712e3
5362.00	3.536e2
5363.00	2.682e3
5364.00	4.557e3
5365.00	2.451e3
5366.00	7.890e2
5367.00	4.384e4
5368.00	1.163e5
5369.00	1.060e5
5370.00	3.624e4
5371.00	4.028e3
5372.00	9.241e3
5373.00	1.831e4
5374.00	1.137e4
5375.00	1.661e3
5376.00	7.873e4
5377.00	3.033e5
5378.00	3.891e5
5379.00	1.839e5
5380.00	2.186e4
5381.00	3.616e3
5382.00	1.309e3
5383.00	1.573e2
5384.00	9.682e2
5385.00	2.989e3
5386.00	8.306e3
5387.00	1.124e4
5388.00	5.236e3
5389.00	5.702e2
5390.00	1.173e4
5391.00	2.236e4
5392.00	1.106e4
5393.00	1.596e3
5394.00	1.085e4
5395.00	2.103e4
5396.00	3.762e4
5397.00	7.548e4
5398.00	1.007e5
5399.00	8.702e4
5400.00	5.247e4
5401.00	2.212e4
5402.00	7.052e3
5403.00	2.175e3
5404.00	1.319e3
5405.00	3.248e3
5406.00	1.367e4
5407.00	2.220e4
5408.00	1.360e4
5409.00	2.800e3
5410.00	4.759e2
5411.00	5.861e2
5412.00	1.643e4
5413.00	3.350e4
5414.00	2.441e4
5415.00	5.802e4
5416.00	1.445e5
5417.00	1.506e5
5418.00	7.046e4
5419.00	2.299e4
5420.00	2.027e4
5421.00	3.746e4
5422.00	1.056e5
5423.00	1.509e5
5424.00	1.024e5
5425.00	1.130e5
5426.00	1.572e5
5427.00	8.055e4
5428.00	9.995e3
5429.00	3.086e5
5430.00	6.179e5
5431.00	3.289e5
5432.00	5.900e4
5433.00	8.774e4
5434.00	7.292e4
5435.00	9.181e4
5436.00	1.331e5
5437.00	1.004e5
5438.00	3.845e4
5439.00	3.388e5
5440.00	6.774e5
5441.00	3.754e5
5442.00	4.066e4
5443.00	1.874e4
5444.00	3.340e4
5445.00	5.106e4
5446.00	3.373e4
5447.00	3.181e4
5448.00	8.154e4
5449.00	1.920e5
5450.00	2.551e5
5451.00	1.685e5
5452.00	8.553e4
5453.00	2.201e5
5454.00	3.443e5
5455.00	1.696e5
5456.00	9.927e3
5457.00	2.069e4
5458.00	2.947e5
5459.00	5.493e5
5460.00	2.817e5
5461.00	1.073e4
5462.00	9.845e4
5463.00	2.117e5
5464.00	1.336e5
5465.00	3.550e4
5466.00	5.654e4
5467.00	7.272e4
5468.00	6.629e4
5469.00	9.806e4
5470.00	1.208e5
5471.00	1.183e5
5472.00	1.480e5
5473.00	1.459e5
5474.00	1.199e5
5475.00	1.716e5
5476.00	1.987e5
5477.00	1.162e5
5478.00	3.640e4
5479.00	8.696e4
5480.00	1.591e5
5481.00	9.584e4
5482.00	3.482e4
5483.00	2.812e4
5484.00	1.269e4
5485.00	1.138e5
5486.00	2.398e5
5487.00	1.774e5
5488.00	9.537e4
5489.00	6.981e4
5490.00	2.454e4
5491.00	2.342e4
5492.00	6.127e4
5493.00	7.207e4
5494.00	4.332e4
5495.00	1.152e4
5496.00	2.105e3
5497.00	4.593e4
5498.00	1.289e5
5499.00	1.605e5
5500.00	1.191e5
5501.00	5.504e4
5502.00	1.189e4
5503.00	6.154e2
5504.00	9.925e3
5505.00	2.614e4
5506.00	2.963e4
5507.00	2.151e4
5508.00	9.857e3
5509.00	1.631e3
5510.00	3.125e3
5511.00	2.005e4
5512.00	4.965e4
5513.00	6.488e4
5514.00	4.578e4
5515.00	1.386e4
5516.00	2.708e3
5517.00	8.617e3
5518.00	1.011e4
5519.00	8.051e3
5520.00	5.790e4
5521.00	1.127e5
5522.00	7.903e4
5523.00	3.299e4
5524.00	2.188e4
5525.00	4.498e5
5526.00	9.091e5
5527.00	5.051e5
5528.00	4.067e4
5529.00	1.364e4
5530.00	4.838e4
5531.00	9.346e4
5532.00	7.960e4
5533.00	2.541e4
5534.00	2.042e4
5535.00	4.339e4
5536.00	3.007e4
5537.00	1.474e4
5538.00	1.695e4
5539.00	3.066e4
5540.00	4.119e4
5541.00	1.938e4
5542.00	3.654e2
5543.00	6.476e4
5544.00	1.349e5
5545.00	7.996e4
5546.00	1.545e4
5547.00	4.454e4
5548.00	8.791e4
5549.00	6.299e4
5550.00	2.162e4
5551.00	9.020e4
5552.00	1.923e5
5553.00	1.489e5
5554.00	4.443e4
5555.00	4.137e4
5556.00	8.677e4
5557.00	6.689e4
5558.00	2.922e4
5559.00	6.621e4
5560.00	1.016e5
5561.00	5.947e4
5562.00	1.601e4
5563.00	1.179e4
5564.00	1.390e4
5565.00	1.616e4
5566.00	2.447e4
5567.00	2.639e4
5568.00	1.198e4
5569.00	1.029e5
5570.00	2.037e5
5571.00	1.026e5
5572.00	6.880e2
5573.00	5.656e3
5574.00	5.985e4
5575.00	1.049e5
5576.00	6.132e4
5577.00	2.258e4
5578.00	1.666e4
5579.00	6.046e3
5580.00	9.374e3
5581.00	1.665e4
5582.00	1.323e4
5583.00	2.260e4
5584.00	3.252e4
5585.00	1.568e4
5586.00	9.182e3
5587.00	1.805e4
5588.00	1.337e4
5589.00	8.467e3
5590.00	1.015e4
5591.00	6.410e3
5592.00	2.269e4
5593.00	9.325e4
5594.00	1.457e5
5595.00	1.315e5
5596.00	1.004e5
5597.00	5.509e4
5598.00	2.351e4
5599.00	6.084e4
5600.00	1.015e5
5601.00	6.049e4
5602.00	1.542e4
5603.00	2.464e4
5604.00	8.179e4
5605.00	2.069e5
5606.00	2.355e5
5607.00	9.316e4
5608.00	1.157e4
5609.00	1.059e5
5610.00	1.802e5
5611.00	8.736e4
5612.00	3.988e5
5613.00	7.916e5
5614.00	3.951e5
5615.00	2.080e2
5616.00	6.660e4
5617.00	1.334e5
5618.00	6.803e4
5619.00	1.334e3
5620.00	1.710e5
5621.00	3.537e5
5622.00	1.965e5
5623.00	1.479e4
5624.00	1.386e3
5625.00	1.224e3
5626.00	5.536e4
5627.00	1.076e5
5628.00	5.358e4
5629.00	5.178e3
5630.00	3.069e4
5631.00	6.416e4
5632.00	7.590e4
5633.00	2.763e5
5634.00	4.950e5
5635.00	2.939e5
5636.00	3.805e4
5637.00	1.705e4
5638.00	6.203e4
5639.00	2.073e5
5640.00	4.224e5
5641.00	3.958e5
5642.00	1.440e5
5643.00	1.310e4
5644.00	1.388e4
5645.00	1.914e4
5646.00	1.732e4
5647.00	1.180e4
5648.00	5.740e3
5649.00	5.217e3
5650.00	2.371e4
5651.00	1.433e5
5652.00	2.317e5
5653.00	1.122e5
5654.00	4.321e4
5655.00	2.162e5
5656.00	3.234e5
5657.00	1.806e5
5658.00	2.222e5
5659.00	3.536e5
5660.00	1.688e5
5661.00	3.393e3
5662.00	8.425e4
5663.00	1.689e5
5664.00	8.509e4
5665.00	4.576e2
5666.00	1.300e4
5667.00	2.674e4
5668.00	1.653e4
5669.00	2.250e4
5670.00	4.326e4
5671.00	2.969e4
5672.00	6.592e3
5673.00	7.117e2
5674.00	4.811e3
5675.00	1.020e4
5676.00	8.593e3
5677.00	8.168e3
5678.00	3.117e4
5679.00	5.203e4
5680.00	3.233e4
5681.00	1.031e4
5682.00	9.285e3
5683.00	2.140e4
5684.00	6.564e4
5685.00	9.025e4
5686.00	4.568e4
5687.00	2.320e4
5688.00	3.586e4
5689.00	1.777e4
5690.00	1.781e3
5691.00	5.035e3
5692.00	9.211e3
5693.00	1.559e4
5694.00	2.618e4
5695.00	3.660e4
5696.00	7.178e4
5697.00	2.165e5
5698.00	3.769e5
5699.00	3.395e5
5700.00	1.855e5
5701.00	1.185e5
5702.00	2.720e5
5703.00	1.252e6
5704.00	2.010e6
5705.00	1.066e6
5706.00	9.747e4
5707.00	4.104e2
5708.00	1.971e3
5709.00	3.614e3
5710.00	1.773e3
5711.00	4.940e1
5712.00	6.176e2
5713.00	3.254e3
5714.00	4.985e3
5715.00	2.656e3
5716.00	5.209e2
5717.00	1.969e2
5718.00	5.163e1
5719.00	1.991e3
5720.00	1.050e4
5721.00	1.651e4
5722.00	9.592e3
5723.00	1.910e3
5724.00	3.359e2
5725.00	1.906e3
5726.00	8.100e3
5727.00	1.470e4
5728.00	1.648e4
5729.00	1.206e4
5730.00	4.118e3
5731.00	4.364e2
5732.00	1.202e3
5733.00	1.601e3
5734.00	4.122e3
5735.00	1.333e4
5736.00	3.273e4
5737.00	1.266e5
5738.00	5.577e5
5739.00	8.613e5
5740.00	4.571e5
5741.00	6.333e4
5742.00	3.866e4
5743.00	1.215e5
5744.00	2.714e5
5745.00	3.618e5
5746.00	2.781e5
5747.00	9.426e4
5748.00	3.440e3
5749.00	4.265e3
5750.00	6.580e4
5751.00	1.304e5
5752.00	9.259e4
5753.00	3.910e4
5754.00	1.606e4
5755.00	7.097e3
5756.00	1.277e4
5757.00	8.385e3
5758.00	1.614e3
5759.00	7.574e2
5760.00	1.733e3
5761.00	1.709e3
5762.00	6.795e3
5763.00	1.533e4
5764.00	1.242e4
5765.00	1.049e4
5766.00	2.424e5
5767.00	4.872e5
5768.00	2.768e5
5769.00	2.848e4
5770.00	1.490e4
5771.00	6.950e4
5772.00	1.293e5
5773.00	9.681e4
5774.00	3.402e4
5775.00	2.799e4
5776.00	4.274e4
5777.00	3.051e4
5778.00	8.942e3
5779.00	2.664e3
5780.00	1.690e4
5781.00	1.278e5
5782.00	2.180e5
5783.00	1.203e5
5784.00	1.229e5
5785.00	2.113e5
5786.00	1.029e5
5787.00	1.329e2
5788.00	1.535e0
5789.00	7.860e3
5790.00	9.296e4
5791.00	2.057e5
5792.00	1.667e5
5793.00	1.027e5
5794.00	1.631e5
5795.00	1.597e5
5796.00	5.494e4
5797.00	3.211e3
5798.00	1.133e4
5799.00	2.016e4
5800.00	1.134e4
5801.00	1.016e3
5802.00	1.126e-1
5803.00	2.701e2
5804.00	3.706e3
5805.00	6.634e3
5806.00	3.242e3
5807.00	3.136e2
5808.00	4.582e4
5809.00	9.194e4
5810.00	4.823e4
5811.00	7.157e3
5812.00	3.680e4
5813.00	7.678e4
5814.00	6.387e4
5815.00	1.901e4
5816.00	9.607e3
5817.00	1.816e4
5818.00	9.331e3
5819.00	4.149e3
5820.00	2.397e5
5821.00	4.706e5
5822.00	2.373e5
5823.00	2.600e3
5824.00	1.471e4
5825.00	2.941e4
5826.00	1.472e4
5827.00	1.436e2
5828.00	8.492e2
5829.00	2.773e4
5830.00	5.346e4
5831.00	2.662e4
5832.00	7.418e2
5833.00	3.929e3
5834.00	4.742e4
5835.00	9.388e4
5836.00	6.425e4
5837.00	3.550e4
5838.00	4.115e4
5839.00	2.966e4
5840.00	2.130e4
5841.00	1.959e4
5842.00	8.788e3
5843.00	1.028e3
5844.00	3.622e3
5845.00	2.233e4
5846.00	3.690e4
5847.00	2.151e4
5848.00	4.722e3
5849.00	3.180e3
5850.00	4.058e3
5851.00	3.520e3
5852.00	7.552e3
5853.00	1.261e4
5854.00	1.784e4
5855.00	1.107e5
5856.00	2.056e5
5857.00	1.363e5
5858.00	1.002e5
5859.00	2.208e5
5860.00	2.454e5
5861.00	9.825e4
5862.00	8.521e3
5863.00	2.832e5
5864.00	5.704e5
5865.00	3.130e5
5866.00	2.381e4
5867.00	4.023e4
5868.00	1.147e5
5869.00	1.216e5
5870.00	4.707e4
5871.00	5.898e3
5872.00	2.304e4
5873.00	4.000e4
5874.00	2.071e4
5875.00	1.076e4
5876.00	4.921e4
5877.00	7.077e4
5878.00	3.326e4
5879.00	4.512e3
5880.00	1.013e4
5881.00	1.802e4
5882.00	1.691e4
5883.00	8.114e3
5884.00	2.492e3
5885.00	1.238e4
5886.00	3.700e4
5887.00	5.209e4
5888.00	5.826e4
5889.00	1.142e5
5890.00	2.300e5
5891.00	2.616e5
5892.00	1.608e5
5893.00	7.609e4
5894.00	8.802e4
5895.00	1.266e5
5896.00	9.702e4
5897.00	5.278e4
5898.00	5.911e4
5899.00	7.433e4
5900.00	6.010e4
5901.00	2.204e4
5902.00	3.639e3
5903.00	1.824e5
5904.00	3.667e5
5905.00	2.059e5
5906.00	3.148e4
5907.00	1.031e5
5908.00	1.795e5
5909.00	9.176e4
5910.00	5.860e3
5911.00	3.596e4
5912.00	7.050e4
5913.00	7.135e4
5914.00	1.430e5
5915.00	2.554e5
5916.00	2.124e5
5917.00	6.836e4
5918.00	2.274e3
5919.00	3.385e4
5920.00	1.039e5
5921.00	1.182e5
5922.00	7.514e4
5923.00	7.488e4
5924.00	1.432e5
5925.00	1.820e5
5926.00	1.238e5
5927.00	6.046e4
5928.00	4.275e4
5929.00	3.684e4
5930.00	2.528e4
5931.00	9.245e3
5932.00	1.357e3
5933.00	3.317e2
5934.00	5.517e3
5935.00	1.464e4
5936.00	1.444e4
5937.00	6.981e3
5938.00	2.895e3
5939.00	1.018e3
5940.00	3.177e2
5941.00	3.437e3
5942.00	8.019e3
5943.00	1.247e4
5944.00	2.696e4
5945.00	4.897e4
5946.00	6.242e4
5947.00	8.521e4
5948.00	9.163e4
5949.00	4.478e4
5950.00	2.691e4
5951.00	1.499e5
5952.00	4.872e5
5953.00	9.652e5
5954.00	1.138e6
5955.00	7.536e5
5956.00	2.746e5
5957.00	6.095e4
5958.00	1.250e4
5959.00	3.279e5
5960.00	7.580e5
5961.00	6.579e5
5962.00	4.026e5
5963.00	3.263e5
5964.00	6.648e5
5965.00	9.942e5
5966.00	5.294e5
5967.00	8.705e4
5968.00	7.018e4
5969.00	7.863e4
5970.00	7.818e4
5971.00	7.179e4
5972.00	6.178e4
5973.00	2.818e4
5974.00	1.844e4
5975.00	2.317e5
5976.00	7.020e5
5977.00	7.785e5
5978.00	2.998e5
5979.00	9.764e3
5980.00	4.041e4
5981.00	2.457e5
5982.00	5.491e5
5983.00	5.243e5
5984.00	1.959e5
5985.00	1.299e4
5986.00	4.525e1
5987.00	2.000e2
5988.00	1.013e4
5989.00	2.034e4
5990.00	1.149e4
5991.00	4.360e3
5992.00	1.328e4
5993.00	6.706e4
5994.00	1.124e5
5995.00	6.093e4
5996.00	5.787e3
5997.00	2.133e2
5998.00	4.816e1
5999.00	3.400e2
6000.00	2.304e3
6001.00	2.820e4
6002.00	8.927e4
6003.00	1.061e5
6004.00	4.772e4
6005.00	5.037e3
6006.00	3.807e3
6007.00	2.494e4
6008.00	7.584e4
6009.00	9.078e4
6010.00	3.697e4
6011.00	5.337e2
6012.00	2.045e3
6013.00	4.705e3
6014.00	3.418e3
6015.00	8.156e2
6016.00	1.106e4
6017.00	2.024e5
6018.00	5.683e5
6019.00	5.922e5
6020.00	2.368e5
6021.00	2.553e4
6022.00	1.354e4
6023.00	9.214e4
6024.00	2.086e5
6025.00	1.875e5
6026.00	8.197e4
6027.00	5.123e4
6028.00	7.847e4
6029.00	1.150e5
6030.00	1.622e5
6031.00	1.646e5
6032.00	8.688e4
6033.00	1.882e4
6034.00	2.199e3
6035.00	1.104e3
6036.00	7.875e3
6037.00	4.619e4
6038.00	9.694e4
6039.00	1.031e5
6040.00	6.854e4
6041.00	2.800e4
6042.00	5.404e3
6043.00	9.829e3
6044.00	5.408e4
6045.00	9.589e4
6046.00	7.233e4
6047.00	3.486e4
6048.00	2.119e4
6049.00	1.240e4
6050.00	8.559e3
6051.00	5.423e3
6052.00	1.702e3
6053.00	9.171e2
6054.00	1.514e3
6055.00	1.556e3
6056.00	9.462e2
6057.00	4.164e2
6058.00	1.378e3
6059.00	6.139e3
6060.00	1.072e4
6061.00	7.940e3
6062.00	2.170e3
6063.00	4.167e2
6064.00	4.035e3
6065.00	3.258e4
6066.00	1.615e5
6067.00	1.200e6
6068.00	2.140e6
6069.00	1.229e6
6070.00	2.217e5
6071.00	1.099e5
6072.00	1.254e5
6073.00	2.246e5
6074.00	5.230e5
6075.00	1.145e6
6076.00	1.283e6
6077.00	5.560e5
6078.00	4.726e4
6079.00	2.392e4
6080.00	1.240e5
6081.00	4.707e5
6082.00	9.494e5
6083.00	9.275e5
6084.00	3.791e5
6085.00	2.747e5
6086.00	6.086e5
6087.00	5.287e5
6088.00	1.671e5
6089.00	2.877e4
6090.00	5.847e4
6091.00	1.561e5
6092.00	2.315e5
6093.00	1.435e5
6094.00	4.615e4
6095.00	1.425e5
6096.00	2.862e5
6097.00	2.116e5
6098.00	5.033e4
6099.00	5.029e2
6100.00	2.874e3
6101.00	5.550e3
6102.00	3.114e3
6103.00	6.152e2
6104.00	1.176e3
6105.00	3.260e3
6106.00	1.695e4
6107.00	5.779e4
6108.00	8.236e4
6109.00	4.781e4
6110.00	8.997e3
6111.00	2.778e2
6112.00	1.252e1
6113.00	3.400e3
6114.00	1.494e4
6115.00	2.058e4
6116.00	1.761e4
6117.00	1.669e4
6118.00	8.538e3
6119.00	6.622e2
6120.00	1.574e4
6121.00	1.665e5
6122.00	3.110e5
6123.00	1.899e5
6124.00	3.750e4
6125.00	1.036e4
6126.00	4.417e3
6127.00	2.050e4
6128.00	1.070e5
6129.00	1.582e5
6130.00	7.026e4
6131.00	6.112e3
6132.00	4.755e4
6133.00	9.333e4
6134.00	7.099e4
6135.00	3.369e4
6136.00	1.294e5
6137.00	3.571e5
6138.00	4.773e5
6139.00	4.147e5
6140.00	2.648e5
6141.00	9.057e4
6142.00	1.390e5
6143.00	5.863e5
6144.00	7.909e5
6145.00	3.707e5
6146.00	1.005e5
6147.00	1.825e5
6148.00	1.798e5
6149.00	7.034e4
6150.00	4.809e3
6151.00	4.742e4
6152.00	9.896e4
6153.00	5.606e4
6154.00	7.222e3
6155.00	5.468e3
6156.00	2.690e3
6157.00	2.035e3
6158.00	8.166e4
6159.00	1.573e5
6160.00	7.765e4
6161.00	2.025e4
6162.00	4.057e4
6163.00	2.070e4
6164.00	2.394e4
6165.00	6.277e4
6166.00	6.649e4
6167.00	4.070e4
6168.00	2.400e4
6169.00	2.010e4
6170.00	3.702e4
6171.00	1.123e5
6172.00	1.590e5
6173.00	9.028e4
6174.00	1.625e4
6175.00	2.385e4
6176.00	8.782e4
6177.00	1.139e5
6178.00	1.008e5
6179.00	1.012e5
6180.00	5.985e4
6181.00	1.477e4
6182.00	1.252e4
6183.00	1.810e4
6184.00	4.177e4
6185.00	6.182e4
6186.00	5.978e4
6187.00	8.707e4
6188.00	9.677e4
6189.00	6.060e4
6190.00	3.198e5
6191.00	1.031e6
6192.00	1.315e6
6193.00	8.019e5
6194.00	5.049e5
6195.00	9.904e5
6196.00	1.873e6
6197.00	1.997e6
6198.00	1.084e6
6199.00	3.836e5
6200.00	2.065e5
6201.00	1.207e5
6202.00	1.322e5
6203.00	3.011e5
6204.00	3.864e5
6205.00	2.078e5
6206.00	4.183e4
6207.00	4.567e4
6208.00	7.687e4
6209.00	4.719e4
6210.00	9.162e3
6211.00	3.275e3
6212.00	1.141e4
6213.00	5.989e4
6214.00	1.348e5
6215.00	1.369e5
6216.00	6.738e4
6217.00	2.966e4
6218.00	9.967e4
6219.00	2.894e5
6220.00	3.555e5
6221.00	1.734e5
6222.00	2.295e4
6223.00	5.522e3
6224.00	2.190e4
6225.00	3.198e4
6226.00	2.396e4
6227.00	1.521e5
6228.00	9.959e5
6229.00	1.884e6
6230.00	1.368e6
6231.00	3.610e5
6232.00	3.509e4
6233.00	9.052e4
6234.00	2.880e5
6235.00	3.615e5
6236.00	1.776e5
6237.00	4.289e4
6238.00	6.066e4
6239.00	9.629e4
6240.00	1.200e5
6241.00	1.224e5
6242.00	7.005e4
6243.00	1.700e4
6244.00	3.445e4
6245.00	3.766e5
6246.00	7.032e5
6247.00	4.012e5
6248.00	4.969e4
6249.00	4.911e4
6250.00	1.615e5
6251.00	3.262e5
6252.00	5.386e5
6253.00	7.338e5
6254.00	7.082e5
6255.00	5.498e5
6256.00	5.642e5
6257.00	5.437e5
6258.00	2.744e5
6259.00	5.587e4
6260.00	7.726e3
6261.00	1.290e4
6262.00	9.253e4
6263.00	4.191e5
6264.00	6.918e5
6265.00	4.513e5
6266.00	1.070e5
6267.00	1.582e4
6268.00	2.172e4
6269.00	6.621e4
6270.00	1.313e5
6271.00	1.525e5
6272.00	1.070e5
6273.00	4.674e4
6274.00	1.548e4
6275.00	7.880e3
6276.00	3.751e4
6277.00	7.077e4
6278.00	4.177e4
6279.00	1.243e4
6280.00	1.099e5
6281.00	3.601e5
6282.00	4.354e5
6283.00	1.999e5
6284.00	4.486e4
6285.00	6.263e4
6286.00	6.721e4
6287.00	3.866e4
6288.00	3.762e4
6289.00	1.191e5
6290.00	2.234e5
6291.00	2.011e5
6292.00	8.896e4
6293.00	2.970e4
6294.00	2.032e4
6295.00	2.886e4
6296.00	4.942e4
6297.00	4.786e4
6298.00	3.309e4
6299.00	5.991e4
6300.00	8.830e4
6301.00	5.487e4
6302.00	1.372e4
6303.00	2.669e3
6304.00	1.854e3
6305.00	1.085e4
6306.00	3.229e4
6307.00	1.392e5
6308.00	2.384e5
6309.00	1.428e5
6310.00	2.865e4
6311.00	1.668e4
6312.00	1.479e4
6313.00	2.419e4
6314.00	3.409e4
6315.00	1.831e4
6316.00	3.158e3
6317.00	2.269e4
6318.00	7.681e4
6319.00	1.128e5
6320.00	9.028e4
6321.00	4.315e4
6322.00	4.493e4
6323.00	6.955e4
6324.00	3.944e4
6325.00	4.327e3
6326.00	1.819e3
6327.00	2.114e4
6328.00	6.349e4
6329.00	7.345e4
6330.00	3.382e4
6331.00	1.143e4
6332.00	1.760e4
6333.00	1.397e4
6334.00	4.443e3
6335.00	7.882e3
6336.00	1.918e4
6337.00	1.859e4
6338.00	6.772e3
6339.00	3.888e2
6340.00	2.395e1
6341.00	2.871e2
6342.00	2.237e3
6343.00	4.385e3
6344.00	9.604e3
6345.00	4.170e4
6346.00	8.459e4
6347.00	7.275e4
6348.00	2.341e4
6349.00	1.064e3
6350.00	1.201e3
6351.00	3.172e3
6352.00	5.153e3
6353.00	6.117e3
6354.00	9.172e3
6355.00	1.094e4
6356.00	6.658e3
6357.00	2.269e3
6358.00	9.810e2
6359.00	4.137e2
6360.00	1.969e2
6361.00	2.121e2
6362.00	1.072e2
6363.00	2.570e2
6364.00	5.110e2
6365.00	9.391e3
6366.00	2.817e5
6367.00	5.870e5
6368.00	3.653e5
6369.00	5.106e4
6370.00	6.395e3
6371.00	1.258e4
6372.00	6.315e3
6373.00	7.177e1
6374.00	1.024e2
6375.00	1.075e2
6376.00	6.868e2
6377.00	1.483e4
6378.00	3.330e4
6379.00	2.565e4
6380.00	7.847e3
6381.00	1.761e3
6382.00	7.109e2
6383.00	3.015e2
6384.00	1.482e2
6385.00	2.569e3
6386.00	1.064e4
6387.00	1.667e4
6388.00	1.365e4
6389.00	1.054e4
6390.00	8.449e3
6391.00	3.070e3
6392.00	4.863e1
6393.00	1.102e2
6394.00	2.213e3
6395.00	1.209e4
6396.00	1.993e4
6397.00	1.202e4
6398.00	2.083e3
6399.00	2.859e1
6400.00	1.197e3
6401.00	3.665e3
6402.00	9.530e3
6403.00	1.676e4
6404.00	1.847e4
6405.00	1.399e4
6406.00	5.574e3
6407.00	4.226e2
6408.00	3.321e2
6409.00	4.936e2
6410.00	2.567e2
6411.00	2.236e3
6412.00	3.351e4
6413.00	1.426e5
6414.00	2.630e5
6415.00	2.533e5
6416.00	1.815e5
6417.00	1.640e5
6418.00	1.229e5
6419.00	4.125e4
6420.00	2.445e3
6421.00	1.712e1
6422.00	4.015e1
6423.00	2.985e1
6424.00	6.537e0
6425.00	9.547e-1
6426.00	3.216e0
6427.00	3.634e0
6428.00	1.365e0
6429.00	1.066e0
6430.00	6.558e2
6431.00	1.309e3
6432.00	6.544e2
6433.00	1.282e0
6434.00	1.748e1
6435.00	6.969e1
6436.00	9.379e1
6437.00	4.434e1
6438.00	6.060e0
6439.00	1.800e1
6440.00	5.525e2
6441.00	1.959e4
6442.00	6.963e4
6443.00	8.632e4
6444.00	3.968e4
6445.00	4.544e3
6446.00	1.632e3
6447.00	2.013e3
6448.00	1.676e4
6449.00	1.209e5
6450.00	2.517e5
6451.00	2.991e5
6452.00	4.198e5
6453.00	5.924e5
6454.00	7.433e5
6455.00	1.721e6
6456.00	3.083e6
6457.00	2.643e6
6458.00	1.037e6
6459.00	3.548e5
6460.00	4.445e5
6461.00	5.712e5
6462.00	8.748e5
6463.00	1.389e6
6464.00	1.347e6
6465.00	6.949e5
6466.00	3.304e5
6467.00	3.340e5
6468.00	2.992e5
6469.00	2.201e5
6470.00	1.641e5
6471.00	1.737e5
6472.00	4.368e5
6473.00	1.745e6
6474.00	2.797e6
6475.00	1.716e6
6476.00	6.600e5
6477.00	1.857e6
6478.00	2.962e6
6479.00	1.609e6
6480.00	2.227e5
6481.00	5.058e5
6482.00	1.045e6
6483.00	7.675e5
6484.00	2.128e5
6485.00	8.242e4
6486.00	1.253e5
6487.00	2.429e5
6488.00	5.315e5
6489.00	7.896e5
6490.00	6.641e5
6491.00	3.349e5
6492.00	1.822e5
6493.00	1.814e5
6494.00	2.075e5
6495.00	2.646e5
6496.00	3.266e5
6497.00	3.225e5
6498.00	2.709e5
6499.00	3.070e5
6500.00	6.263e5
6501.00	1.020e6
6502.00	8.924e5
6503.00	4.296e5
6504.00	2.600e5
6505.00	6.190e5
6506.00	8.829e5
6507.00	4.414e5
6508.00	3.996e4
6509.00	1.209e5
6510.00	2.378e5
6511.00	1.810e5
6512.00	2.546e5
6513.00	3.914e5
6514.00	2.394e5
6515.00	1.400e5
6516.00	2.106e5
6517.00	1.547e5
6518.00	4.026e4
6519.00	4.717e4
6520.00	1.578e5
6521.00	2.767e5
6522.00	4.186e5
6523.00	5.397e5
6524.00	4.444e5
6525.00	2.252e5
6526.00	2.719e5
6527.00	5.112e5
6528.00	4.459e5
6529.00	1.595e5
6530.00	3.551e4
6531.00	8.274e4
6532.00	3.267e5
6533.00	4.701e5
6534.00	2.118e5
6535.00	2.975e4
6536.00	7.737e4
6537.00	1.472e5
6538.00	2.725e5
6539.00	3.289e5
6540.00	2.049e5
6541.00	5.249e4
6542.00	1.899e4
6543.00	5.152e4
6544.00	5.412e4
6545.00	4.420e4
6546.00	2.243e5
6547.00	4.601e5
6548.00	3.385e5
6549.00	8.213e4
6550.00	2.066e5
6551.00	4.101e5
6552.00	2.096e5
6553.00	3.415e3
6554.00	9.038e4
6555.00	1.864e5
6556.00	1.140e5
6557.00	6.148e4
6558.00	1.008e5
6559.00	8.375e4
6560.00	2.839e4
6561.00	3.234e3
6562.00	3.833e4
6563.00	7.302e4
6564.00	3.739e4
6565.00	3.950e4
6566.00	2.030e5
6567.00	3.156e5
6568.00	1.824e5
6569.00	6.814e4
6570.00	1.480e5
6571.00	2.092e5
6572.00	1.134e5
6573.00	1.693e4
6574.00	5.098e4
6575.00	1.031e5
6576.00	5.803e4
6577.00	4.606e3
6578.00	4.872e-1
6579.00	1.062e3
6580.00	2.461e3
6581.00	2.293e3
6582.00	4.170e3
6583.00	1.748e4
6584.00	4.947e4
6585.00	1.534e5
6586.00	2.125e5
6587.00	9.446e4
6588.00	6.585e1
6589.00	5.411e3
6590.00	1.720e5
6591.00	3.318e5
6592.00	1.694e5
6593.00	4.591e3
6594.00	3.762e4
6595.00	8.236e4
6596.00	7.868e4
6597.00	9.016e4
6598.00	2.318e5
6599.00	3.471e5
6600.00	2.002e5
6601.00	2.910e4
6602.00	9.143e2
6603.00	2.577e2
6604.00	3.372e4
6605.00	7.552e4
6606.00	7.218e4
6607.00	9.112e4
6608.00	1.057e5
6609.00	5.085e4
6610.00	6.043e3
6611.00	2.769e2
6612.00	1.257e3
6613.00	1.896e3
6614.00	1.385e3
6615.00	6.737e3
6616.00	3.158e4
6617.00	4.545e4
6618.00	2.083e4
6619.00	8.904e2
6620.00	1.299e4
6621.00	2.637e4
6622.00	1.441e4
6623.00	2.298e3
6624.00	1.810e4
6625.00	7.305e4
6626.00	1.837e5
6627.00	2.361e5
6628.00	1.357e5
6629.00	4.174e4
6630.00	2.635e4
6631.00	1.307e4
6632.00	1.631e3
6633.00	5.473e3
6634.00	1.156e4
6635.00	1.112e4
6636.00	1.504e4
6637.00	2.038e4
6638.00	1.560e4
6639.00	7.608e3
6640.00	5.131e3
6641.00	7.591e3
6642.00	7.810e3
6643.00	4.742e3
6644.00	1.600e4
6645.00	3.114e4
6646.00	2.107e4
6647.00	5.542e3
6648.00	3.897e3
6649.00	5.455e3
6650.00	6.025e3
6651.00	7.423e4
6652.00	1.699e5
6653.00	1.399e5
6654.00	6.272e4
6655.00	6.017e4
6656.00	8.962e4
6657.00	9.371e4
6658.00	8.822e4
6659.00	1.407e5
6660.00	1.831e5
6661.00	1.094e5
6662.00	2.273e4
6663.00	1.693e3
6664.00	2.511e3
6665.00	5.035e4
6666.00	3.240e5
6667.00	6.197e5
6668.00	4.702e5
6669.00	1.405e5
6670.00	1.620e4
6671.00	8.885e3
6672.00	1.906e4
6673.00	1.874e4
6674.00	6.501e3
6675.00	1.125e2
6676.00	3.454e2
6677.00	6.289e3
6678.00	1.368e4
6679.00	1.099e4
6680.00	4.727e3
6681.00	1.849e3
6682.00	7.962e3
6683.00	4.139e4
6684.00	6.049e4
6685.00	2.700e4
6686.00	7.589e3
6687.00	1.981e5
6688.00	1.045e6
6689.00	1.547e6
6690.00	7.160e5
6691.00	2.346e4
6692.00	2.698e3
6693.00	1.059e5
6694.00	3.238e5
6695.00	4.012e5
6696.00	3.426e5
6697.00	3.400e5
6698.00	2.676e5
6699.00	9.907e4
6700.00	1.114e4
6701.00	1.162e3
6702.00	4.512e2
6703.00	4.099e3
6704.00	3.444e4
6705.00	6.278e4
6706.00	5.021e4
6707.00	1.387e5
6708.00	4.145e5
6709.00	5.016e5
6710.00	2.294e5
6711.00	2.323e4
6712.00	3.836e3
6713.00	8.482e3
6714.00	1.495e4
6715.00	2.779e4
6716.00	4.304e4
6717.00	3.582e4
6718.00	1.407e4
6719.00	8.576e3
6720.00	4.303e4
6721.00	1.612e5
6722.00	3.169e5
6723.00	3.420e5
6724.00	2.044e5
6725.00	6.524e4
6726.00	3.248e4
6727.00	5.689e4
6728.00	6.446e4
6729.00	1.068e5
6730.00	7.094e5
6731.00	1.630e6
6732.00	1.451e6
6733.00	4.851e5
6734.00	4.261e4
6735.00	1.526e4
6736.00	5.983e3
6737.00	3.199e4
6738.00	2.566e5
6739.00	4.445e5
6740.00	2.646e5
6741.00	7.446e4
6742.00	3.293e4
6743.00	6.088e3
6744.00	9.520e3
6745.00	3.553e4
6746.00	5.528e4
6747.00	5.259e4
6748.00	8.643e4
6749.00	1.634e5
6750.00	1.857e5
6751.00	1.172e5
6752.00	4.348e4
6753.00	2.498e4
6754.00	4.569e4
6755.00	7.686e4
6756.00	7.636e4
6757.00	3.893e4
6758.00	2.990e4
6759.00	1.732e5
6760.00	4.420e5
6761.00	4.732e5
6762.00	2.103e5
6763.00	2.989e4
6764.00	5.215e3
6765.00	1.689e4
6766.00	2.851e4
6767.00	1.852e4
6768.00	8.020e3
6769.00	8.560e3
6770.00	8.284e3
6771.00	7.462e3
6772.00	1.561e4
6773.00	6.442e4
6774.00	1.064e5
6775.00	6.610e4
6776.00	1.447e4
6777.00	7.132e3
6778.00	9.670e4
6779.00	2.216e5
6780.00	2.308e5
6781.00	1.909e5
6782.00	2.108e5
6783.00	2.164e5
6784.00	1.046e5
6785.00	2.166e4
6786.00	6.416e4
6787.00	3.586e5
6788.00	1.105e6
6789.00	1.387e6
6790.00	6.625e5
6791.00	1.287e5
6792.00	1.836e5
6793.00	2.945e5
6794.00	2.495e5
6795.00	1.676e5
6796.00	3.863e5
6797.00	6.537e5
6798.00	6.076e5
6799.00	7.552e5
6800.00	9.269e5
6801.00	5.066e5
6802.00	1.266e5
6803.00	1.125e5
6804.00	1.287e5
6805.00	1.326e5
6806.00	2.065e5
6807.00	2.616e5
6808.00	1.442e5
6809.00	2.924e4
6810.00	3.189e4
6811.00	4.741e4
6812.00	3.923e4
6813.00	4.197e4
6814.00	1.104e5
6815.00	1.587e5
6816.00	1.160e5
6817.00	3.041e5
6818.00	5.840e5
6819.00	4.174e5
6820.00	1.060e5
6821.00	4.802e4
6822.00	3.036e5
6823.00	5.681e5
6824.00	4.490e5
6825.00	2.343e5
6826.00	1.436e5
6827.00	2.085e5
6828.00	3.662e5
6829.00	3.847e5
6830.00	2.607e5
6831.00	1.175e5
6832.00	4.439e4
6833.00	1.748e4
6834.00	4.774e3
6835.00	4.568e4
6836.00	1.561e5
6837.00	1.978e5
6838.00	1.002e5
6839.00	2.106e4
6840.00	6.165e3
6841.00	4.367e3
6842.00	2.095e4
6843.00	5.258e4
6844.00	7.291e4
6845.00	5.642e4
6846.00	2.066e4
6847.00	3.259e3
6848.00	8.252e3
6849.00	9.882e4
6850.00	1.975e5
6851.00	1.264e5
6852.00	2.102e4
6853.00	7.913e2
6854.00	5.251e3
6855.00	1.822e4
6856.00	3.791e4
6857.00	6.604e4
6858.00	7.720e4
6859.00	4.733e4
6860.00	1.841e4
6861.00	2.061e4
6862.00	5.568e4
6863.00	1.168e5
6864.00	1.326e5
6865.00	7.589e4
6866.00	4.497e4
6867.00	2.036e5
6868.00	4.779e5
6869.00	4.603e5
6870.00	1.741e5
6871.00	3.123e4
6872.00	6.631e4
6873.00	9.577e4
6874.00	7.505e4
6875.00	8.171e4
6876.00	1.352e5
6877.00	1.744e5
6878.00	1.491e5
6879.00	7.631e4
6880.00	2.632e4
6881.00	1.308e4
6882.00	1.052e4
6883.00	1.716e4
6884.00	1.503e5
6885.00	2.751e5
6886.00	1.664e5
6887.00	1.020e5
6888.00	3.093e5
6889.00	4.380e5
6890.00	2.271e5
6891.00	5.113e4
6892.00	9.877e4
6893.00	1.488e5
6894.00	1.028e5
6895.00	5.272e4
6896.00	4.984e4
6897.00	3.051e4
6898.00	6.406e3
6899.00	1.155e4
6900.00	1.315e5
6901.00	2.477e5
6902.00	1.518e5
6903.00	4.269e4
6904.00	3.764e4
6905.00	2.651e4
6906.00	2.597e4
6907.00	1.398e5
6908.00	2.359e5
6909.00	1.260e5
6910.00	1.163e4
6911.00	1.364e3
6912.00	2.560e3
6913.00	2.815e3
6914.00	1.037e4
6915.00	2.846e4
6916.00	3.033e4
6917.00	1.146e4
6918.00	2.769e4
6919.00	8.196e4
6920.00	8.273e4
6921.00	2.820e4
6922.00	2.614e2
6923.00	6.631e1
6924.00	2.954e4
6925.00	7.801e4
6926.00	6.762e4
6927.00	1.919e4
6928.00	8.593e1
6929.00	7.602e3
6930.00	2.495e5
6931.00	4.764e5
6932.00	2.346e5
6933.00	3.052e2
6934.00	1.105e4
6935.00	2.826e4
6936.00	3.035e4
6937.00	2.333e4
6938.00	1.830e4
6939.00	2.849e4
6940.00	1.725e5
6941.00	4.199e5
6942.00	4.779e5
6943.00	2.927e5
6944.00	8.866e4
6945.00	6.302e3
6946.00	8.730e2
6947.00	1.414e4
6948.00	2.999e5
6949.00	6.071e5
6950.00	3.880e5
6951.00	9.406e4
6952.00	6.243e4
6953.00	2.489e5
6954.00	4.004e5
6955.00	1.884e5
6956.00	2.669e3
6957.00	2.152e4
6958.00	1.992e5
6959.00	3.601e5
6960.00	2.041e5
6961.00	2.436e4
6962.00	1.566e3
6963.00	2.202e2
6964.00	8.041e2
6965.00	2.823e3
6966.00	1.184e4
6967.00	9.787e4
6968.00	2.410e5
6969.00	2.464e5
6970.00	3.986e5
6971.00	8.370e5
6972.00	7.871e5
6973.00	2.639e5
6974.00	1.438e4
6975.00	8.511e4
6976.00	1.776e5
6977.00	1.232e5
6978.00	1.181e5
6979.00	6.516e5
6980.00	1.496e6
6981.00	1.445e6
6982.00	5.450e5
6983.00	4.016e4
6984.00	2.567e4
6985.00	4.764e4
6986.00	2.690e4
6987.00	7.099e4
6988.00	3.231e5
6989.00	4.721e5
6990.00	2.528e5
6991.00	4.333e4
6992.00	9.742e3
6993.00	2.173e3
6994.00	1.490e4
6995.00	2.130e5
6996.00	4.005e5
6997.00	2.209e5
6998.00	1.895e4
6999.00	1.214e4
7000.00	2.597e4
7001.00	1.638e4
7002.00	2.488e3
7003.00	6.185e2
7004.00	3.154e3
7005.00	3.753e4
7006.00	1.273e5
7007.00	3.044e5
7008.00	3.846e5
7009.00	1.948e5
7010.00	2.371e4
7011.00	1.781e3
7012.00	3.296e2
7013.00	3.173e2
7014.00	8.269e3
7015.00	1.795e5
7016.00	3.359e5
7017.00	1.653e5
7018.00	1.020e3
7019.00	1.993e3
7020.00	2.083e4
7021.00	3.632e4
[truncated: 22,978 more rows]
