# Supplementary material for: A simple method for developing lysine targeted covalent protein reagents
Source: Nat Commun. 2023 Dec 1;14:7933. doi: 10.1038/s41467-023-42632-5 (PMC10692228; doi:10.1038/s41467-023-42632-5)
Supplement: Supplementary file 4 — Source data [file 41467_2023_42632_MOESM4_ESM.zip › Source Data/Figure 7/Panel B/Spectrum of WT complex raw.txt]

600.10	6.623e4
600.16	7.685e4
600.23	5.931e4
600.29	6.725e4
600.36	5.191e4
600.42	5.388e3
600.49	9.058e3
600.55	8.050e3
600.62	3.794e4
600.68	5.916e4
600.75	9.704e3
600.81	5.088e3
600.88	6.487e4
600.94	9.043e3
601.01	0.000e0
601.07	2.376e4
601.14	2.045e4
601.20	1.909e4
601.27	1.089e4
601.33	1.695e4
601.40	1.309e5
601.46	1.377e5
601.53	4.537e3
601.59	1.731e5
601.66	1.426e5
601.72	1.077e5
601.79	9.159e4
601.85	1.133e5
601.92	5.591e4
601.98	1.092e5
602.05	8.677e4
602.11	4.375e4
602.18	1.847e5
602.24	1.128e5
602.31	1.479e4
602.37	5.919e4
602.44	3.410e5
602.50	1.432e5
602.57	1.622e5
602.63	7.546e4
602.70	2.835e5
602.76	3.768e5
602.83	6.109e4
602.89	1.739e5
602.96	3.571e5
603.02	1.626e5
603.09	1.679e5
603.15	1.053e5
603.22	1.801e5
603.28	1.085e5
603.35	1.192e5
603.41	1.083e5
603.48	2.348e5
603.54	2.807e4
603.61	8.940e4
603.67	1.182e5
603.74	5.037e4
603.80	4.712e4
603.87	1.274e5
603.93	1.515e5
604.00	4.399e4
604.06	5.202e4
604.13	2.376e4
604.19	3.144e4
604.26	2.170e5
604.32	8.980e4
604.39	2.467e5
604.45	2.354e5
604.52	2.834e4
604.58	6.569e4
604.65	1.621e5
604.71	3.259e4
604.78	2.043e4
604.85	1.876e4
604.91	1.623e4
604.98	3.222e4
605.04	7.611e4
605.11	6.880e4
605.17	1.950e5
605.24	5.304e4
605.30	3.496e4
605.37	9.530e4
605.43	1.836e5
605.50	1.875e5
605.56	1.036e5
605.63	6.897e4
605.69	1.001e5
605.76	3.001e5
605.82	2.133e5
605.89	1.838e4
605.95	1.029e4
606.02	1.048e5
606.08	1.730e5
606.15	1.184e5
606.21	6.267e4
606.28	1.564e5
606.34	3.296e4
606.41	2.098e5
606.47	1.616e5
606.54	6.447e4
606.60	7.422e4
606.67	1.448e4
606.73	2.133e5
606.80	6.939e4
606.86	1.610e4
606.93	6.313e4
606.99	1.034e5
607.06	1.609e4
607.12	7.546e4
607.19	3.033e4
607.25	4.002e4
607.32	4.679e4
607.38	3.137e4
607.45	1.419e5
607.51	1.516e5
607.58	1.101e5
607.64	6.569e4
607.71	3.971e4
607.77	8.008e4
607.84	3.978e4
607.90	8.444e3
607.97	9.941e3
608.03	6.166e4
608.10	7.278e4
608.16	3.946e4
608.23	5.769e4
608.29	6.472e4
608.36	1.081e5
608.42	2.681e4
608.49	1.086e5
608.55	1.931e4
608.62	4.534e4
608.68	4.487e4
608.75	4.436e4
608.81	4.068e4
608.88	1.336e5
608.94	2.996e4
609.01	3.849e4
609.07	5.470e4
609.14	1.359e5
609.20	1.076e5
609.27	3.468e5
609.33	2.321e5
609.40	1.421e5
609.46	2.497e5
609.53	8.452e4
609.59	4.281e5
609.66	4.651e5
609.72	2.861e5
609.79	3.573e5
609.85	4.918e4
609.92	3.066e5
609.98	1.065e5
610.05	1.726e5
610.11	1.475e5
610.18	2.634e5
610.24	1.240e5
610.31	4.211e4
610.37	5.930e4
610.44	8.666e4
610.50	6.559e4
610.57	5.730e4
610.63	7.318e4
610.70	1.623e5
610.76	1.720e4
610.83	2.248e5
610.89	9.630e4
610.96	4.399e4
611.02	1.107e5
611.09	1.704e5
611.15	1.077e5
611.22	1.679e4
611.28	1.703e4
611.35	3.477e4
611.41	2.472e4
611.48	3.578e4
611.54	2.568e4
611.61	4.228e4
611.67	8.165e4
611.74	6.885e4
611.80	2.776e4
611.87	3.373e4
611.93	1.492e4
612.00	9.640e4
612.06	2.266e5
612.13	1.512e3
612.19	1.399e4
612.26	1.143e5
612.32	9.697e4
612.39	1.119e5
612.45	9.868e4
612.52	7.830e4
612.58	4.570e2
612.65	1.079e5
612.71	1.843e5
612.78	3.080e4
612.84	1.917e4
612.91	3.371e3
612.97	1.430e5
613.04	2.918e4
613.10	3.893e4
613.17	1.920e4
613.23	7.271e4
613.30	1.881e5
613.36	7.387e4
613.43	2.888e4
613.49	2.237e4
613.56	1.004e5
613.62	5.416e4
613.69	5.586e4
613.75	1.136e5
613.82	5.148e4
613.88	2.955e4
613.95	3.636e4
614.01	1.650e5
614.08	2.431e5
614.14	4.093e4
614.21	3.349e4
614.27	2.313e4
614.34	4.835e4
614.40	2.763e5
614.47	1.015e5
614.53	3.389e5
614.60	1.184e5
614.66	2.208e5
614.73	2.153e5
614.79	2.172e5
614.86	1.264e5
614.92	1.103e5
614.99	3.280e4
615.05	7.661e4
615.12	1.180e5
615.18	3.341e5
615.25	7.242e4
615.31	5.955e4
615.38	3.885e4
615.44	3.460e4
615.51	2.133e4
615.57	1.045e5
615.64	4.403e4
615.70	1.038e5
615.77	1.522e5
615.83	2.704e5
615.90	3.623e3
615.96	0.000e0
616.03	5.418e4
616.09	1.013e5
616.16	2.892e4
616.22	8.617e4
616.29	5.654e4
616.35	5.695e4
616.42	2.447e4
616.48	3.047e4
616.55	4.556e4
616.61	5.678e4
616.68	2.644e4
616.74	4.991e4
616.81	5.385e4
616.87	8.280e4
616.94	1.465e5
617.00	8.373e4
617.07	1.011e5
617.13	1.198e5
617.20	4.132e4
617.26	7.505e4
617.33	4.485e4
617.39	1.166e4
617.46	1.257e4
617.52	1.068e5
617.59	1.303e4
617.65	1.779e5
617.72	1.867e4
617.78	7.971e4
617.85	6.206e4
617.91	9.908e4
617.98	2.661e4
618.04	9.518e4
618.11	2.078e4
618.17	2.095e3
618.24	2.823e4
618.30	5.616e4
618.37	7.024e4
618.43	5.612e4
618.50	6.968e4
618.56	9.528e4
618.63	3.310e2
618.69	5.175e4
618.76	3.373e4
618.82	5.856e4
618.89	2.054e5
618.95	7.338e4
619.02	3.500e4
619.08	1.257e5
619.15	3.732e4
619.21	1.643e5
619.28	9.547e3
619.34	2.941e4
619.41	2.442e4
619.47	3.998e4
619.54	1.780e5
619.60	5.783e4
619.67	1.760e5
619.73	1.405e4
619.80	3.650e4
619.86	5.060e4
619.93	1.624e4
619.99	1.207e5
620.06	2.077e5
620.12	1.193e5
620.19	3.414e4
620.25	7.404e3
620.32	3.940e2
620.39	1.640e5
620.45	1.409e5
620.52	1.489e4
620.58	1.985e5
620.65	1.050e5
620.71	2.678e5
620.78	8.392e4
620.84	2.934e5
620.91	1.774e5
620.97	1.653e5
621.04	7.532e4
621.10	1.350e5
621.17	2.844e5
621.23	8.145e3
621.30	1.849e5
621.36	2.016e5
621.43	7.343e4
621.49	1.254e5
621.56	4.477e5
621.62	2.133e5
621.69	2.093e5
621.75	5.684e4
621.82	1.046e4
621.88	1.873e4
621.95	4.923e4
622.01	2.989e4
622.08	2.032e3
622.14	1.089e5
622.21	1.668e4
622.27	7.291e4
622.34	2.292e4
622.40	1.720e4
622.47	3.880e5
622.53	1.913e5
622.60	4.101e4
622.66	1.919e4
622.73	6.270e3
622.79	6.027e4
622.86	8.680e4
622.92	8.148e4
622.99	2.883e3
623.05	2.029e5
623.12	6.128e3
623.18	2.599e4
623.25	1.968e4
623.31	1.439e5
623.38	9.466e4
623.44	1.749e4
623.51	1.027e5
623.57	7.494e4
623.64	3.229e4
623.70	1.905e4
623.77	2.757e5
623.83	2.758e5
623.90	3.058e4
623.96	8.482e4
624.03	1.270e4
624.09	1.746e5
624.16	3.370e4
624.22	2.357e4
624.29	4.337e4
624.35	5.314e4
624.42	1.006e5
624.48	6.573e4
624.55	1.209e5
624.61	2.295e5
624.68	7.168e3
624.74	1.692e4
624.81	7.248e4
624.87	1.785e5
624.94	1.412e5
625.00	6.908e4
625.07	4.016e4
625.13	2.461e4
625.20	1.012e5
625.26	5.126e4
625.33	1.947e5
625.39	1.406e5
625.46	1.474e5
625.52	1.747e4
625.59	3.457e5
625.65	9.194e4
625.72	1.664e4
625.78	3.261e3
625.85	3.345e4
625.91	6.680e4
625.98	2.469e4
626.04	2.636e4
626.11	1.809e4
626.17	8.540e4
626.24	2.363e3
626.30	2.159e5
626.37	2.065e4
626.43	4.605e4
626.50	3.694e4
626.56	4.710e3
626.63	7.762e4
626.69	1.056e5
626.76	1.473e5
626.82	9.402e4
626.89	1.049e4
626.95	5.780e4
627.02	3.923e4
627.08	2.517e4
627.15	2.360e2
627.21	6.420e4
627.28	2.009e4
627.34	2.162e5
627.41	8.105e4
627.47	1.574e5
627.54	1.419e5
627.60	1.040e5
627.67	6.176e3
627.73	6.560e4
627.80	1.288e5
627.86	5.927e4
627.93	2.213e5
627.99	6.966e4
628.06	1.502e5
628.12	1.547e4
628.19	5.219e4
628.25	1.525e5
628.32	6.821e4
628.38	5.118e4
628.45	6.481e4
628.51	6.877e4
628.58	4.093e4
628.64	2.856e4
628.71	6.155e4
628.77	1.138e5
628.84	1.174e5
628.90	4.169e4
628.97	1.574e5
629.03	1.287e5
629.10	2.197e5
629.16	1.191e5
629.23	2.201e5
629.29	6.871e5
629.36	2.965e5
629.42	2.352e5
629.49	2.672e5
629.55	2.738e5
629.62	4.193e5
629.68	4.468e5
629.75	3.209e5
629.81	4.683e5
629.88	9.808e4
629.94	3.796e5
630.01	3.157e5
630.07	2.965e5
630.14	1.604e4
630.20	1.806e5
630.27	1.990e5
630.33	3.425e4
630.40	2.871e5
630.46	8.441e4
630.53	7.735e4
630.59	4.350e4
630.66	2.713e4
630.72	2.836e4
630.79	8.701e4
630.85	3.178e5
630.92	7.466e4
630.98	1.550e4
631.05	1.985e4
631.11	1.342e5
631.18	4.039e4
631.24	1.621e4
631.31	1.415e5
631.37	4.284e5
631.44	2.404e5
631.50	7.429e4
631.57	7.031e4
631.63	1.072e5
631.70	3.863e5
631.76	3.511e5
631.83	9.332e4
631.89	1.070e5
631.96	2.839e5
632.02	2.425e5
632.09	1.278e5
632.15	2.025e5
632.22	2.029e5
632.28	9.761e4
632.35	3.076e5
632.41	3.700e5
632.48	4.400e5
632.54	3.661e5
632.61	3.720e5
632.67	3.603e5
632.74	1.708e5
632.80	3.304e5
632.87	3.100e5
632.93	2.306e5
633.00	6.867e5
633.06	3.850e5
633.13	3.710e5
633.19	3.768e5
633.26	2.666e5
633.32	3.533e5
633.39	2.999e5
633.45	2.160e5
633.52	2.976e5
633.58	3.437e5
633.65	3.687e5
633.71	1.872e5
633.78	3.798e5
633.84	5.077e5
633.91	4.265e5
633.97	2.137e5
634.04	2.021e5
634.10	5.942e5
634.17	4.536e5
634.23	9.238e5
634.30	9.059e5
634.36	6.568e5
634.43	5.838e5
634.49	1.159e6
634.56	6.651e5
634.62	4.154e5
634.69	1.508e6
634.75	9.481e5
634.82	6.890e5
634.88	7.991e5
634.95	6.883e5
635.01	5.162e5
635.08	4.855e5
635.14	2.496e5
635.21	1.212e5
635.27	1.828e5
635.34	2.152e5
635.40	2.976e5
635.47	3.741e5
635.53	1.012e5
635.60	1.469e5
635.66	1.165e5
635.73	2.169e5
635.79	8.384e4
635.86	3.204e4
635.92	3.450e4
635.99	1.382e5
636.06	2.825e4
636.12	3.009e3
636.19	3.636e5
636.25	3.489e4
636.32	5.293e3
636.38	1.763e4
636.45	3.612e4
636.51	9.436e4
636.58	5.466e3
636.64	4.509e4
636.71	1.181e5
636.77	5.123e4
636.84	2.228e4
636.90	2.054e4
636.97	1.544e4
637.03	1.843e4
637.10	2.017e4
637.16	7.290e4
637.23	1.309e5
637.29	1.119e3
637.36	2.648e4
637.42	2.957e4
637.49	5.016e4
637.55	7.864e4
637.62	1.115e5
637.68	8.335e4
637.75	4.965e4
637.81	2.370e5
637.88	3.606e4
637.94	1.208e4
638.01	1.017e5
638.07	2.207e4
638.14	1.972e5
638.20	1.461e5
638.27	1.092e5
638.33	9.232e3
638.40	3.063e4
638.46	1.545e5
638.53	7.310e4
638.59	7.360e4
638.66	8.537e4
638.72	1.578e5
638.79	3.153e5
638.85	3.281e5
638.92	1.262e5
638.98	1.266e5
639.05	1.964e5
639.11	9.956e3
639.18	1.125e4
639.24	5.095e4
639.31	1.178e5
639.37	1.231e5
639.44	9.153e4
639.50	1.406e5
639.57	3.022e4
639.63	1.105e5
639.70	2.000e5
639.76	4.302e4
639.83	2.549e5
639.89	5.076e4
639.96	2.437e5
640.02	3.126e4
640.09	4.791e4
640.15	4.485e4
640.22	3.718e4
640.28	3.372e5
640.35	4.438e4
640.41	3.039e4
640.48	3.138e4
640.54	1.769e5
640.61	2.013e5
640.67	3.795e4
640.74	1.767e5
640.80	1.799e5
640.87	1.347e4
640.93	6.695e3
641.00	6.404e4
641.06	3.409e4
641.13	7.708e4
641.19	9.768e4
641.26	1.076e4
641.32	1.398e5
641.39	5.191e4
641.45	1.096e5
641.52	2.300e3
641.58	1.533e5
641.65	8.698e4
641.71	1.946e4
641.78	2.529e4
641.84	6.672e4
641.91	4.427e3
641.97	0.000e0
642.04	1.048e4
642.10	1.149e5
642.17	2.117e5
642.23	1.161e5
642.30	1.661e4
642.36	1.112e5
642.43	1.346e5
642.49	2.493e5
642.56	1.863e5
642.62	3.349e5
642.69	2.992e4
642.75	8.194e4
642.82	7.045e4
642.88	4.714e4
642.95	1.217e5
643.01	1.413e5
643.08	1.123e5
643.14	1.970e5
643.21	5.057e4
643.27	1.448e5
643.34	6.333e3
643.40	1.148e4
643.47	2.226e5
643.53	3.149e4
643.60	3.825e4
643.66	4.942e4
643.73	6.867e4
643.79	2.120e4
643.86	2.410e3
643.92	9.761e4
643.99	1.155e5
644.05	3.167e4
644.12	3.144e4
644.18	3.412e4
644.25	6.294e4
644.31	7.409e4
644.38	1.129e4
644.44	3.055e5
644.51	3.578e5
644.57	9.690e4
644.64	3.007e4
644.70	6.027e4
644.77	2.286e4
644.83	2.778e5
644.90	2.524e5
644.96	1.109e5
645.03	1.594e5
645.09	2.456e5
645.16	5.819e4
645.22	1.292e5
645.29	1.645e5
645.35	1.249e5
645.42	4.210e4
645.48	1.599e4
645.55	2.944e4
645.61	5.750e4
645.68	7.720e4
645.74	3.884e5
645.81	4.202e4
645.87	3.483e4
645.94	1.079e4
646.00	4.446e4
646.07	1.746e4
646.13	1.135e5
646.20	1.593e5
646.26	2.110e5
646.33	4.750e4
646.39	6.147e4
646.46	1.434e4
646.52	4.860e4
646.59	2.744e4
646.65	2.352e4
646.72	2.143e4
646.78	7.751e3
646.85	1.737e5
646.91	1.415e5
646.98	1.401e5
647.04	3.798e4
647.11	3.816e4
647.17	5.366e4
647.24	5.774e4
647.30	2.955e5
647.37	1.321e5
647.43	1.041e4
647.50	1.121e5
647.56	1.268e5
647.63	1.473e4
647.69	4.045e4
647.76	1.041e4
647.82	1.938e3
647.89	6.900e3
647.95	2.722e4
648.02	6.999e4
648.08	1.055e5
648.15	3.526e4
648.21	1.419e4
648.28	7.814e3
648.34	1.002e5
648.41	2.931e5
648.47	1.245e4
648.54	1.796e4
648.60	6.758e4
648.67	3.642e4
648.73	1.235e4
648.80	2.091e5
648.86	4.857e4
648.93	1.177e5
648.99	2.247e4
649.06	7.130e4
649.12	1.152e5
649.19	1.594e4
649.25	9.678e4
649.32	3.280e4
649.38	5.793e4
649.45	2.395e4
649.51	1.098e4
649.58	6.035e4
649.64	5.835e4
649.71	1.435e5
649.77	9.704e3
649.84	3.706e5
649.90	9.003e4
649.97	4.945e4
650.03	6.303e4
650.10	2.426e4
650.16	4.488e4
650.23	1.730e2
650.29	4.561e4
650.36	3.457e5
650.42	6.752e4
650.49	5.747e4
650.55	4.115e4
650.62	4.288e4
650.68	5.741e4
650.75	7.152e3
650.81	5.694e4
650.88	5.845e3
650.94	2.869e5
651.01	4.767e4
651.07	6.475e4
651.14	1.954e5
651.20	1.947e4
651.27	1.651e4
651.33	5.434e4
651.40	2.680e4
651.46	3.995e4
651.53	1.378e5
651.59	2.508e5
651.66	9.684e4
651.73	1.447e5
651.79	9.823e4
651.86	7.163e4
651.92	1.602e5
651.99	2.937e5
652.05	4.472e4
652.12	8.799e4
652.18	1.280e5
652.25	2.086e5
652.31	1.240e5
652.38	1.044e5
652.44	9.440e4
652.51	6.494e4
652.57	3.805e5
652.64	1.475e5
652.70	8.669e4
652.77	3.896e4
652.83	7.607e4
652.90	2.210e4
652.96	1.105e5
653.03	2.359e5
653.09	3.317e5
653.16	2.971e5
653.22	1.467e5
653.29	4.797e5
653.35	4.894e5
653.42	2.721e5
653.48	4.088e5
653.55	2.012e5
653.61	3.178e5
653.68	8.020e4
653.74	2.140e5
653.81	1.015e5
653.87	3.319e5
653.94	1.945e5
654.00	1.870e5
654.07	2.121e5
654.13	1.969e5
654.20	6.571e4
654.26	1.960e5
654.33	9.040e4
654.39	1.796e3
654.46	4.704e4
654.52	4.124e4
654.59	2.656e5
654.65	1.033e5
654.72	2.212e5
654.78	1.248e5
654.85	6.716e4
654.91	9.164e4
654.98	1.726e5
655.04	3.069e5
655.11	7.492e4
655.17	7.751e3
655.24	1.606e5
655.30	7.423e4
655.37	5.260e4
655.43	2.935e4
655.50	5.481e4
655.56	1.564e5
655.63	5.565e5
655.69	2.052e5
655.76	6.491e4
655.82	1.319e5
655.89	9.569e4
655.95	1.002e5
656.02	1.862e4
656.08	2.607e5
656.15	1.673e5
656.21	1.485e5
656.28	5.136e4
656.34	6.457e4
656.41	2.003e5
656.47	1.587e5
656.54	3.755e5
656.60	1.186e5
656.67	4.069e4
656.73	3.518e5
656.80	3.014e5
656.86	9.726e4
656.93	1.292e5
656.99	3.265e5
657.06	7.998e4
657.12	2.596e5
657.19	1.932e5
657.25	1.772e5
657.32	8.287e4
657.38	5.104e5
657.45	1.838e5
657.51	1.355e5
657.58	2.390e4
657.64	1.354e5
657.71	4.595e4
657.77	5.359e4
657.84	1.296e5
657.90	4.470e5
657.97	8.767e4
658.03	2.401e4
658.10	2.454e5
658.16	1.139e4
658.23	2.587e4
658.29	1.264e5
658.36	6.634e4
658.42	8.822e3
658.49	2.655e4
658.55	2.115e5
658.62	2.215e5
658.68	8.762e4
658.75	1.041e4
658.81	6.193e4
658.88	7.633e4
658.94	3.999e5
659.01	5.940e5
659.07	3.869e5
659.14	9.671e4
659.20	1.806e5
659.27	2.002e5
659.33	2.668e5
659.40	8.958e4
659.46	2.521e5
659.53	5.890e5
659.59	4.487e4
659.66	1.124e5
659.72	2.664e5
659.79	9.042e3
659.85	1.777e4
659.92	8.611e4
659.98	4.441e5
660.05	1.312e5
660.11	2.652e4
660.18	9.848e4
660.24	5.649e4
660.31	3.595e4
660.37	7.392e4
660.44	5.119e4
660.50	1.366e5
660.57	2.146e5
660.63	1.856e5
660.70	5.714e4
660.76	1.720e4
660.83	4.739e4
660.89	3.360e4
660.96	7.288e4
661.02	2.946e5
661.09	3.179e4
661.15	1.506e4
661.22	1.593e4
661.28	1.465e3
661.35	1.720e5
661.41	1.005e5
661.48	1.740e5
661.54	1.260e2
661.61	9.757e4
661.67	1.352e5
661.74	1.577e5
661.80	6.982e4
661.87	1.233e5
661.93	4.193e5
662.00	5.232e4
662.06	1.903e5
662.13	1.222e5
662.19	2.079e5
662.26	1.047e5
662.32	1.667e5
662.39	2.195e5
662.45	8.606e4
662.52	1.181e5
662.58	1.638e5
662.65	2.088e5
662.71	5.246e4
662.78	1.050e5
662.84	9.424e4
662.91	1.891e5
662.97	3.089e5
663.04	2.221e5
663.10	1.380e5
663.17	7.174e4
663.23	3.143e5
663.30	1.956e5
663.36	4.183e5
663.43	2.502e5
663.49	3.564e5
663.56	2.396e5
663.62	4.800e5
663.69	4.535e5
663.75	2.240e5
663.82	4.848e5
663.88	4.145e5
663.95	2.114e5
664.01	1.344e5
664.08	4.072e5
664.14	1.988e5
664.21	2.123e5
664.27	4.514e5
664.34	2.668e5
664.40	1.210e5
664.47	8.725e4
664.53	2.955e4
664.60	1.683e4
664.66	2.333e5
664.73	6.344e4
664.79	3.979e5
664.86	3.270e5
664.92	1.508e4
664.99	4.159e3
665.05	3.178e5
665.12	3.918e5
665.18	2.206e4
665.25	9.273e4
665.31	1.579e5
665.38	1.327e5
665.44	2.948e5
665.51	3.505e5
665.57	2.689e5
665.64	3.154e4
665.70	1.049e5
665.77	1.209e5
665.83	2.782e5
665.90	7.124e4
665.96	4.181e4
666.03	1.585e5
666.09	6.825e4
666.16	1.032e5
666.22	9.030e4
666.29	1.619e4
666.35	1.859e4
666.42	8.746e4
666.48	2.110e5
666.55	9.903e4
666.61	7.215e4
666.68	1.268e5
666.74	9.014e4
666.81	1.417e5
666.87	1.028e5
666.94	1.369e5
667.01	1.328e5
667.07	1.970e5
667.14	1.500e5
667.20	2.237e5
667.27	3.267e4
667.33	4.868e3
667.40	2.202e4
667.46	1.283e5
667.53	1.443e5
667.59	3.647e5
667.66	8.343e4
667.72	2.035e5
667.79	1.727e5
667.85	1.075e5
667.92	5.985e4
667.98	1.136e4
668.05	2.269e5
668.11	4.383e4
668.18	0.000e0
668.24	2.121e5
668.31	5.194e4
668.37	1.181e5
668.44	4.428e4
668.50	9.287e4
668.57	6.795e4
668.63	1.098e5
668.70	2.758e5
668.76	3.480e4
668.83	1.818e5
668.89	1.345e4
668.96	7.244e4
669.02	4.602e4
669.09	1.765e5
669.15	5.517e4
669.22	2.261e4
669.28	2.300e3
669.35	4.079e4
669.41	3.893e4
669.48	8.653e4
669.54	1.268e5
669.61	2.077e5
669.67	3.137e5
669.74	2.557e5
669.80	1.234e5
669.87	9.277e4
669.93	2.152e4
670.00	5.782e4
670.06	2.389e5
670.13	8.950e4
670.19	1.548e5
670.26	9.928e4
670.32	5.123e4
670.39	5.571e4
670.45	2.640e5
670.52	1.746e5
670.58	1.091e5
670.65	3.381e4
670.71	7.708e4
670.78	1.157e5
670.84	9.939e4
670.91	5.080e4
670.97	5.215e4
671.04	3.179e5
671.10	5.983e4
671.17	1.447e5
671.23	1.610e5
671.30	1.976e4
671.36	6.447e4
671.43	1.530e5
671.49	5.712e4
671.56	1.604e4
671.62	5.106e4
671.69	1.574e5
671.75	1.200e4
671.82	2.103e5
671.88	1.938e5
671.95	1.210e5
672.01	1.234e5
672.08	1.299e5
672.14	4.387e4
672.21	2.198e4
672.27	7.466e4
672.34	3.138e4
672.40	1.022e5
672.47	2.154e4
672.53	6.273e4
672.60	1.084e5
672.66	5.881e4
672.73	1.075e5
672.79	1.591e5
672.86	9.611e4
672.92	7.187e4
672.99	3.844e5
673.05	8.053e4
673.12	1.313e5
673.18	1.968e5
673.25	9.550e4
673.31	1.409e5
673.38	1.238e5
673.44	1.855e5
673.51	1.506e5
673.57	1.690e5
673.64	4.383e4
673.70	2.536e3
673.77	2.944e5
673.83	8.772e4
673.90	9.101e4
673.96	1.408e5
674.03	2.056e5
674.09	2.412e4
674.16	1.071e3
674.22	1.552e4
674.29	1.065e5
674.35	9.550e4
674.42	2.168e5
674.48	5.089e3
674.55	6.601e3
674.61	1.093e4
674.68	3.083e5
674.74	1.513e5
674.81	1.880e5
674.87	4.676e5
674.94	2.209e5
675.00	2.698e5
675.07	2.490e5
675.13	4.293e5
675.20	3.763e5
675.26	5.349e5
675.33	4.630e5
675.39	4.462e5
675.46	5.798e5
675.52	5.348e5
675.59	6.050e5
675.65	4.465e5
675.72	4.734e5
675.78	7.698e5
675.85	7.844e5
675.91	4.946e5
675.98	3.931e5
676.04	2.983e5
676.11	3.898e5
676.17	1.494e5
676.24	1.750e5
676.30	2.698e5
676.37	2.780e5
676.43	2.544e5
676.50	7.273e4
676.56	1.759e5
676.63	2.121e5
676.69	4.602e4
676.76	2.894e4
676.82	1.902e5
676.89	9.175e4
676.95	6.686e4
677.02	3.960e4
677.08	2.841e5
677.15	2.469e5
677.21	1.771e4
677.28	2.226e4
677.34	1.778e5
677.41	3.998e4
677.47	5.360e2
677.54	5.205e4
677.60	1.089e5
677.67	1.407e4
677.73	1.578e5
677.80	3.508e4
677.86	9.137e3
677.93	1.972e5
677.99	2.117e5
678.06	2.335e5
678.12	7.192e4
678.19	7.212e4
678.25	3.021e5
678.32	1.858e5
678.38	3.280e4
678.45	1.601e4
678.51	3.597e5
678.58	1.422e5
678.64	1.577e4
678.71	2.692e5
678.77	9.364e4
678.84	1.975e5
678.90	6.577e4
678.97	8.641e4
679.03	2.215e5
679.10	1.032e5
679.16	1.896e5
679.23	1.465e5
679.29	0.000e0
679.36	8.951e4
679.42	6.626e4
679.49	4.375e5
679.55	3.002e5
679.62	1.810e5
679.68	1.222e4
679.75	0.000e0
679.81	2.585e4
679.88	3.751e4
679.94	1.709e4
680.01	9.027e3
680.07	1.999e5
680.14	7.340e4
680.20	1.310e5
680.27	3.351e4
680.33	4.742e5
680.40	1.253e5
680.46	3.345e5
680.53	9.717e4
680.59	5.124e5
680.66	2.510e5
680.72	5.602e5
680.79	3.406e5
680.85	4.438e5
680.92	1.984e5
680.98	2.897e5
681.05	4.880e5
681.11	4.991e5
681.18	5.048e5
681.24	3.933e5
681.31	1.186e5
681.37	2.621e5
681.44	2.604e5
681.50	2.542e5
681.57	3.496e5
681.63	6.172e5
681.70	1.038e5
681.76	1.504e5
681.83	3.992e5
681.89	1.845e5
681.96	1.721e5
682.02	1.106e4
682.09	3.016e5
682.15	9.143e4
682.22	1.502e5
682.28	2.736e5
682.35	7.083e4
682.41	2.735e5
682.48	7.814e4
682.54	1.704e5
682.61	2.266e5
682.67	6.878e4
682.74	1.051e5
682.80	2.269e5
682.87	2.055e5
682.94	2.019e5
683.00	4.243e5
683.07	1.626e5
683.13	2.380e5
683.20	2.035e5
683.26	1.179e5
683.33	1.015e5
683.39	2.207e5
683.46	1.395e5
683.52	7.207e4
683.59	8.922e4
683.65	2.933e5
683.72	3.294e5
683.78	1.252e5
683.85	1.506e5
683.91	1.628e5
683.98	4.876e4
684.04	2.542e5
684.11	1.912e5
684.17	1.933e5
684.24	1.447e5
684.30	2.490e5
684.37	3.400e4
684.43	2.699e4
684.50	1.723e5
684.56	6.390e4
684.63	1.103e4
684.69	2.621e5
684.76	5.640e3
684.82	2.662e5
684.89	9.473e4
684.95	1.791e4
685.02	1.054e4
685.08	0.000e0
685.15	2.103e4
685.21	2.464e5
685.28	1.619e4
685.34	4.591e4
685.41	1.267e5
685.47	5.755e4
685.54	1.470e4
685.60	4.653e5
685.67	1.232e5
685.73	1.336e5
685.80	2.842e4
685.86	7.546e3
685.93	1.160e5
685.99	1.134e4
686.06	3.088e4
686.12	6.589e5
686.19	2.951e5
686.25	2.692e5
686.32	8.280e4
686.38	2.289e5
686.45	5.843e4
686.51	6.089e4
686.58	2.814e5
686.64	1.182e5
686.71	1.739e5
686.77	4.630e5
686.84	4.214e5
686.90	4.742e5
686.97	6.051e5
687.03	4.005e5
687.10	2.350e5
687.16	1.892e4
687.23	5.160e4
687.29	5.116e5
687.36	1.558e5
687.42	3.751e5
687.49	2.948e5
687.55	4.764e5
687.62	2.135e5
687.68	2.813e5
687.75	2.923e5
687.81	4.116e5
687.88	8.570e3
687.94	1.412e5
688.01	2.268e5
688.07	3.309e5
688.14	1.727e5
688.20	3.732e4
688.27	4.961e4
688.33	3.142e5
688.40	5.555e4
688.46	3.036e5
688.53	1.597e5
688.59	1.400e5
688.66	5.026e4
688.72	1.690e5
688.79	6.075e5
688.85	5.928e4
688.92	3.212e4
688.98	6.506e3
689.05	1.443e5
689.11	5.746e5
689.18	4.207e5
689.24	2.565e5
689.31	6.328e5
689.37	4.846e4
689.44	1.601e5
689.50	5.987e4
689.57	1.613e5
689.63	2.691e5
689.70	3.566e5
689.76	1.362e5
689.83	2.407e5
689.89	6.149e4
689.96	5.471e4
690.02	3.719e5
690.09	1.290e5
690.15	1.690e4
690.22	5.075e5
690.28	2.109e5
690.35	2.738e5
690.41	2.041e5
690.48	1.611e5
690.54	2.813e4
690.61	3.110e4
690.67	2.177e4
690.74	2.287e5
690.80	4.363e5
690.87	2.749e4
690.93	1.255e5
691.00	1.840e5
691.06	9.066e4
691.13	6.333e3
691.19	3.635e5
691.26	1.276e5
691.32	2.520e5
691.39	2.434e5
691.45	6.239e4
691.52	1.983e5
691.58	2.578e5
691.65	2.412e5
691.71	1.083e5
691.78	1.957e4
691.84	5.261e5
691.91	1.049e5
691.97	1.278e5
692.04	5.027e4
692.10	1.488e5
692.17	2.908e5
692.23	1.883e5
692.30	1.475e5
692.36	1.840e5
692.43	8.409e4
692.49	2.122e4
692.56	5.244e5
692.62	3.442e4
692.69	1.087e3
692.75	7.593e3
692.82	1.137e5
692.88	6.569e4
692.95	2.861e5
693.01	1.386e4
693.08	2.281e5
693.14	7.382e4
693.21	3.937e4
693.27	1.870e5
693.34	1.190e5
693.40	9.588e4
693.47	1.917e4
693.53	1.432e5
693.60	3.485e4
693.66	5.944e4
693.73	1.903e4
693.79	5.104e4
693.86	2.395e5
693.92	1.704e5
693.99	3.810e5
694.05	4.625e4
694.12	1.293e4
694.18	3.486e4
694.25	1.687e4
694.31	1.168e5
694.38	1.436e5
694.44	1.438e5
694.51	5.709e4
694.57	1.402e5
694.64	1.697e5
694.70	7.396e4
694.77	9.251e4
694.83	1.814e5
694.90	6.511e4
694.96	2.731e5
695.03	1.835e5
695.09	3.863e5
695.16	1.757e5
695.22	5.997e5
695.29	2.162e5
695.35	2.445e4
695.42	1.894e5
695.48	2.392e5
695.55	1.465e5
695.61	2.975e5
695.68	1.017e5
695.74	3.783e4
695.81	1.253e5
695.87	6.341e4
695.94	1.646e5
696.00	6.247e4
696.07	1.484e5
696.13	6.900e3
696.20	2.811e5
696.26	2.962e5
696.33	1.890e2
696.39	4.751e4
696.46	1.462e5
696.52	9.662e4
696.59	1.215e4
696.65	3.606e5
696.72	2.431e5
696.78	2.331e5
696.85	1.830e5
696.91	6.673e5
696.98	7.418e4
697.04	1.969e5
697.11	8.783e4
697.17	2.032e5
697.24	1.327e5
697.30	9.933e4
697.37	3.525e5
697.43	3.879e5
697.50	5.054e4
697.56	3.009e4
697.63	1.198e5
697.69	4.374e5
697.76	5.952e4
697.82	3.131e5
697.89	1.139e5
697.95	4.313e5
698.02	4.884e5
698.08	1.717e5
698.15	3.096e5
698.21	1.993e4
698.28	6.410e4
698.34	1.197e5
698.41	7.031e4
698.47	1.491e5
698.54	3.255e5
698.60	4.219e5
698.67	3.034e5
698.74	2.692e5
698.80	6.200e5
698.87	8.323e4
698.93	4.143e5
699.00	4.168e5
699.06	8.339e5
699.13	2.845e5
699.19	3.864e5
699.26	1.666e5
699.32	2.604e5
699.39	3.611e5
699.45	2.114e5
699.52	1.818e5
699.58	1.113e5
699.65	3.745e5
699.71	4.569e5
699.78	1.927e5
699.84	1.826e5
699.91	5.241e5
699.97	4.171e5
700.04	5.127e5
700.10	3.636e5
700.17	2.738e5
700.23	6.183e5
700.30	4.836e5
700.36	5.356e5
700.43	8.353e5
700.49	1.151e6
700.56	6.885e5
700.62	5.840e5
700.69	5.758e5
700.75	9.355e5
700.82	4.315e5
700.88	4.436e5
700.95	3.947e5
701.01	3.365e5
701.08	3.328e5
701.14	9.165e4
701.21	1.793e5
701.27	4.099e5
701.34	3.384e4
701.40	2.436e5
701.47	5.351e5
701.53	1.331e4
701.60	2.344e5
701.66	3.937e4
701.73	6.747e4
701.79	7.666e4
701.86	2.713e5
701.92	2.495e5
701.99	1.407e5
702.05	3.153e5
702.12	1.200e5
702.18	5.528e4
702.25	2.390e4
702.31	3.965e4
702.38	9.019e4
702.44	4.682e4
702.51	2.919e4
702.57	7.844e4
702.64	7.165e4
702.70	6.930e4
702.77	2.576e5
702.83	4.702e4
702.90	6.234e4
702.96	1.243e5
703.03	1.932e5
703.09	3.072e5
703.16	1.281e5
703.22	1.001e5
703.29	3.227e5
703.35	1.333e4
703.42	2.932e5
703.48	1.560e5
703.55	7.949e4
703.61	1.694e5
703.68	3.619e4
703.74	8.822e3
703.81	1.381e5
703.87	1.495e5
703.94	1.453e5
704.00	1.145e5
704.07	2.507e5
704.13	1.275e5
704.20	1.856e4
704.26	8.956e4
704.33	3.870e5
704.39	6.394e4
704.46	2.909e5
704.52	2.869e5
704.59	1.440e4
704.65	1.092e5
704.72	6.577e4
704.78	1.890e2
704.85	1.991e4
704.91	1.396e5
704.98	4.307e5
705.04	2.845e5
705.11	8.479e4
705.17	0.000e0
705.24	3.801e5
705.30	2.552e3
705.37	4.659e4
705.43	2.607e5
705.50	1.596e4
705.56	2.540e5
705.63	1.271e5
705.69	4.146e4
705.76	1.980e4
705.82	1.572e5
705.89	5.281e5
705.95	8.542e4
706.02	3.225e5
706.08	3.414e5
706.15	3.263e5
706.21	3.146e4
706.28	5.295e5
706.34	8.071e4
706.41	9.002e4
706.47	5.880e4
706.54	6.339e4
706.60	5.153e4
706.67	2.777e5
706.73	2.921e4
706.80	1.120e5
706.86	5.120e3
706.93	2.671e5
706.99	4.510e4
707.06	2.574e5
707.12	1.945e5
707.19	1.260e2
707.25	3.106e5
707.32	7.179e4
707.38	1.164e5
707.45	3.672e4
707.51	1.119e4
707.58	9.876e4
707.64	4.766e4
707.71	2.013e4
707.77	8.654e4
707.84	1.283e5
707.90	2.061e4
707.97	1.373e5
708.03	7.151e4
708.10	6.075e4
708.16	3.204e4
708.23	5.895e4
708.29	1.667e5
708.36	8.696e4
708.42	2.683e5
708.49	1.775e5
708.55	1.387e5
708.62	7.250e2
708.68	7.099e4
708.75	6.648e4
708.81	4.687e4
708.88	4.211e4
708.94	1.207e5
709.01	1.431e4
709.07	3.959e4
709.14	4.288e4
709.20	4.787e4
709.27	3.573e4
709.33	3.962e4
709.40	6.166e4
709.46	2.399e5
709.53	3.847e5
709.59	7.734e4
709.66	7.987e3
709.72	3.583e5
709.79	1.561e5
709.85	3.545e5
709.92	3.067e5
709.98	5.972e4
710.05	1.156e5
710.11	8.901e3
710.18	1.908e4
710.24	4.091e5
710.31	4.307e5
710.37	1.004e5
710.44	1.814e5
710.50	8.428e3
710.57	5.073e3
710.63	3.001e5
710.70	8.252e4
710.76	4.183e5
710.83	1.800e5
710.89	7.767e4
710.96	1.684e4
711.02	3.411e4
711.09	7.083e5
711.15	2.735e4
711.22	5.356e4
711.28	1.056e4
711.35	1.272e5
711.41	2.505e4
711.48	1.030e5
711.54	3.964e4
711.61	3.056e5
711.67	1.349e5
711.74	4.100e2
711.80	1.411e5
711.87	3.631e5
711.93	2.306e4
712.00	3.148e4
712.06	7.836e4
712.13	2.489e5
712.19	6.503e4
712.26	5.451e4
712.32	3.104e5
712.39	5.451e3
712.45	2.519e5
712.52	2.952e5
712.58	4.444e5
712.65	3.564e5
712.71	2.961e5
712.78	5.217e5
712.84	2.394e5
712.91	6.622e5
712.97	6.969e5
713.04	5.063e5
713.10	1.075e6
713.17	7.398e5
713.23	6.910e5
713.30	1.257e6
713.36	1.154e6
713.43	1.717e6
713.49	9.775e5
713.56	9.053e5
713.62	1.457e6
713.69	9.474e5
713.75	8.142e5
713.82	1.131e6
713.88	1.341e6
713.95	1.193e6
714.01	1.397e6
714.08	8.269e5
714.14	7.023e5
714.21	1.540e6
714.27	1.037e6
714.34	5.526e5
714.40	7.902e5
714.47	4.061e5
714.53	2.151e5
714.60	1.323e5
714.67	1.301e5
714.73	1.593e5
714.80	8.980e4
714.86	7.657e4
714.93	6.662e4
714.99	7.245e4
715.06	6.997e5
715.12	3.536e5
715.19	3.171e5
715.25	1.156e5
715.32	2.524e5
715.38	4.412e4
715.45	2.834e5
715.51	3.052e4
715.58	1.673e4
715.64	2.199e4
715.71	2.215e5
715.77	7.870e4
715.84	2.296e5
715.90	3.492e5
715.97	3.773e5
716.03	4.108e5
716.10	6.293e5
716.16	1.111e5
716.23	1.594e5
716.29	2.701e5
716.36	8.025e4
716.42	4.841e4
716.49	6.249e5
716.55	3.138e5
716.62	4.713e4
716.68	4.989e4
716.75	9.771e4
716.81	1.467e5
716.88	2.254e4
716.94	4.531e5
717.01	2.019e5
717.07	2.589e5
717.14	1.026e5
717.20	1.071e5
717.27	4.003e5
717.33	2.249e5
717.40	3.232e5
717.46	5.468e4
717.53	1.188e4
717.59	1.224e4
717.66	5.179e5
717.72	8.649e5
717.79	7.044e5
717.85	4.458e5
717.92	1.358e5
717.98	1.019e6
718.05	1.029e6
718.11	4.141e5
718.18	3.543e5
718.24	4.308e5
718.31	6.707e5
718.37	8.226e5
718.44	4.751e5
718.50	1.522e6
718.57	1.770e5
718.63	4.870e5
718.70	1.063e6
718.76	4.983e5
718.83	1.910e5
718.89	9.274e5
718.96	9.559e5
719.02	9.897e5
719.09	7.763e5
719.15	7.771e5
719.22	6.615e5
719.28	7.440e5
719.35	1.435e6
719.41	6.570e5
719.48	7.042e5
719.54	5.387e5
719.61	2.379e5
719.67	4.914e5
719.74	4.117e5
719.80	4.385e5
719.87	1.350e6
719.93	6.982e5
720.00	8.496e5
720.06	6.956e5
720.13	6.379e5
720.19	9.288e5
720.26	1.052e6
720.32	1.025e6
720.39	2.709e5
720.45	4.577e5
720.52	1.650e5
720.58	4.441e5
720.65	1.467e5
720.71	2.021e5
720.78	2.628e5
720.84	1.102e6
720.91	1.736e5
720.97	3.074e5
721.04	2.796e4
721.10	2.779e5
721.17	3.525e5
721.23	8.449e4
721.30	8.286e3
721.36	4.107e5
721.43	1.362e5
721.49	1.065e5
721.56	1.116e6
721.62	8.902e5
721.69	3.845e5
721.75	6.328e5
721.82	1.719e5
721.88	2.847e5
721.95	9.350e5
722.01	6.377e5
722.08	3.191e5
722.14	3.375e5
722.21	5.580e5
722.27	3.801e5
722.34	5.588e4
722.40	4.375e5
722.47	1.151e5
722.53	3.895e5
722.60	2.225e5
722.66	2.393e5
722.73	3.121e5
722.79	1.386e5
722.86	2.068e5
722.92	2.718e5
722.99	1.190e5
723.05	2.698e5
723.12	2.748e5
723.18	2.038e5
723.25	3.240e5
723.31	3.286e5
723.38	2.253e5
723.44	2.394e5
723.51	3.282e5
723.57	2.024e5
723.64	2.699e5
723.70	2.434e5
723.77	2.277e5
723.83	3.570e5
723.90	3.426e5
723.96	1.340e5
724.03	2.738e5
724.09	4.286e5
724.16	4.462e5
724.22	1.939e5
724.29	1.623e5
724.35	1.503e5
724.42	8.242e4
724.48	1.601e5
724.55	1.136e5
724.61	1.337e5
724.68	2.291e5
724.74	6.923e5
724.81	4.679e5
724.87	9.636e5
724.94	8.351e5
725.00	5.654e5
725.07	3.094e5
725.13	9.960e4
725.20	5.968e5
725.26	3.554e5
725.33	3.987e5
725.39	5.891e5
725.46	2.820e5
725.52	1.377e5
725.59	3.214e5
725.65	2.804e5
725.72	2.413e5
725.78	2.485e5
725.85	3.140e5
725.91	6.628e4
725.98	8.705e5
726.04	4.249e4
726.11	4.664e5
726.17	2.095e5
726.24	8.513e4
726.30	3.404e5
726.37	5.467e3
726.43	6.617e4
726.50	3.033e5
726.56	6.848e4
726.63	3.058e5
726.69	6.367e5
726.76	2.241e5
726.82	1.496e5
726.89	1.349e5
726.95	4.446e5
727.02	8.682e4
727.08	1.007e5
727.15	5.748e5
727.21	5.844e5
727.28	1.922e5
727.34	4.660e5
727.41	3.536e5
727.47	4.718e5
727.54	3.785e5
727.60	7.141e4
727.67	2.486e5
727.73	2.049e5
727.80	3.473e5
727.86	3.141e4
727.93	4.369e4
727.99	2.169e5
728.06	2.483e5
728.12	1.978e5
728.19	2.349e5
728.25	1.536e5
728.32	9.802e4
728.38	4.970e5
728.45	2.780e5
728.51	1.705e5
728.58	4.297e5
728.64	3.032e5
728.71	1.251e5
728.77	3.392e5
728.84	3.106e5
728.90	9.481e5
728.97	8.552e5
729.03	1.947e5
729.10	2.869e4
729.16	1.183e4
729.23	6.757e4
729.29	3.511e4
729.36	4.342e5
729.42	1.801e5
729.49	1.035e4
729.55	3.291e5
729.62	1.502e5
729.68	7.538e4
729.75	7.189e4
729.81	1.859e5
729.88	9.717e4
729.94	0.000e0
730.01	1.197e4
730.07	2.117e5
[truncated: 17,952 more rows]
