# Supplementary material for: A simple method for developing lysine targeted covalent protein reagents
Source: Nat Commun. 2023 Dec 1;14:7933. doi: 10.1038/s41467-023-42632-5 (PMC10692228; doi:10.1038/s41467-023-42632-5)
Supplement: Supplementary file 4 — Source data [file 41467_2023_42632_MOESM4_ESM.zip › Source Data/Figure 7/Panel C/chromatogram of K55R reaction 7 hours RT and ON 4C.txt]

0.000	0
0.002	465
0.003	116
0.005	-1003
0.007	-10199
0.008	-21898
0.010	-34337
0.012	-46374
0.013	-58505
0.015	-68335
0.017	-81681
0.018	-100675
0.020	-115656
0.022	-129295
0.023	-138626
0.025	-136934
0.027	-132816
0.028	-129532
0.030	-129445
0.032	-130449
0.033	-136123
0.035	-137586
0.037	-139775
0.038	-133804
0.040	-125030
0.042	-118050
0.043	-108118
0.045	-92681
0.047	-85654
0.048	-79397
0.050	-66953
0.052	-61192
0.053	-57528
0.055	-45104
0.057	-33039
0.058	-24722
0.060	-11978
0.062	-3472
0.063	-4113
0.065	-8404
0.067	-11263
0.068	-21783
0.070	-29471
0.072	-35975
0.073	-40870
0.075	-49480
0.077	-53662
0.078	-60393
0.080	-66265
0.082	-72790
0.083	-83505
0.085	-95385
0.087	-104772
0.088	-116762
0.090	-128251
0.092	-136663
0.093	-142920
0.095	-153598
0.097	-161223
0.098	-168449
0.100	-170823
0.102	-175311
0.103	-176296
0.105	-175887
0.107	-176027
0.108	-180001
0.110	-183984
0.112	-190503
0.113	-196282
0.115	-200958
0.117	-209489
0.118	-214444
0.120	-220881
0.122	-225762
0.123	-234294
0.125	-237320
0.127	-242242
0.128	-242510
0.130	-252187
0.132	-257077
0.133	-259942
0.135	-264436
0.137	-268653
0.138	-267317
0.140	-265127
0.142	-268129
0.143	-269332
0.145	-270943
0.147	-271525
0.148	-277747
0.150	-275955
0.152	-278048
0.153	-283981
0.155	-286279
0.157	-284142
0.158	-292677
0.160	-293884
0.162	-288623
0.163	-287592
0.165	-292978
0.167	-292449
0.168	-297039
0.170	-308826
0.172	-318654
0.173	-322726
0.175	-326542
0.177	-327899
0.178	-326614
0.180	-330695
0.182	-333120
0.183	-334830
0.185	-340637
0.187	-342455
0.188	-341819
0.190	-341790
0.192	-347811
0.193	-350116
0.195	-353751
0.197	-356066
0.198	-364246
0.200	-364626
0.202	-366976
0.203	-370871
0.205	-377666
0.207	-375231
0.208	-377150
0.210	-375506
0.212	-374747
0.213	-368972
0.215	-368320
0.217	-365974
0.218	-370716
0.220	-373400
0.222	-376301
0.223	-378226
0.225	-384317
0.227	-383782
0.228	-384322
0.230	-387871
0.232	-397757
0.233	-398570
0.235	-399123
0.237	-405977
0.238	-408609
0.240	-404811
0.242	-407566
0.243	-412866
0.245	-409273
0.247	-409059
0.248	-409255
0.250	-409303
0.252	-409196
0.253	-410162
0.255	-411217
0.257	-410755
0.258	-409293
0.260	-408619
0.262	-410882
0.263	-411305
0.265	-414611
0.267	-417200
0.268	-415950
0.270	-415196
0.272	-418378
0.273	-419261
0.275	-419283
0.277	-424692
0.278	-426596
0.280	-424327
0.282	-423139
0.283	-430149
0.285	-431928
0.287	-434415
0.288	-439474
0.290	-446865
0.292	-440161
0.293	-438881
0.295	-439349
0.297	-440893
0.298	-440617
0.300	-450075
0.302	-456610
0.303	-460037
0.305	-463108
0.307	-463358
0.308	-461001
0.310	-457379
0.312	-457757
0.313	-453738
0.315	-454770
0.317	-459082
0.318	-464727
0.320	-469303
0.322	-474871
0.323	-476907
0.325	-476556
0.327	-476344
0.328	-472105
0.330	-469633
0.332	-465609
0.333	-462715
0.335	-458562
0.337	-459121
0.338	-460583
0.340	-466042
0.342	-466177
0.343	-470119
0.345	-475823
0.347	-479631
0.348	-477603
0.350	-482850
0.352	-483491
0.353	-478682
0.355	-477065
0.357	-482414
0.358	-481485
0.360	-483231
0.362	-486127
0.363	-484822
0.365	-482535
0.367	-482015
0.368	-479357
0.370	-477402
0.372	-476358
0.373	-472940
0.375	-469521
0.377	-469417
0.378	-470160
0.380	-472047
0.382	-475714
0.383	-478563
0.385	-477424
0.387	-475398
0.388	-475670
0.390	-477360
0.392	-484638
0.393	-494386
0.395	-504298
0.397	-510213
0.398	-510119
0.400	-499906
0.402	-491578
0.403	-485469
0.405	-481115
0.407	-481342
0.408	-490724
0.410	-493913
0.412	-494783
0.413	-494461
0.415	-493195
0.417	-490074
0.418	-494105
0.420	-498098
0.422	-501746
0.423	-505415
0.425	-508170
0.427	-504998
0.428	-500746
0.430	-499691
0.432	-500682
0.433	-497389
0.435	-497719
0.437	-501875
0.438	-504227
0.440	-499116
0.442	-504349
0.443	-510796
0.445	-513904
0.447	-512982
0.448	-519237
0.450	-517789
0.452	-513279
0.453	-506862
0.455	-505969
0.457	-503045
0.458	-499427
0.460	-496790
0.462	-499706
0.463	-502981
0.465	-505527
0.467	-514543
0.468	-517252
0.470	-520544
0.472	-518648
0.473	-521157
0.475	-515208
0.477	-523641
0.478	-521429
0.480	-525091
0.482	-521326
0.483	-522709
0.485	-512715
0.487	-515543
0.488	-511409
0.490	-512879
0.492	-513789
0.493	-514189
0.495	-506561
0.497	-506817
0.498	-506528
0.500	-505769
0.502	-509678
0.503	-518004
0.505	-522198
0.507	-525287
0.508	-524261
0.510	-525528
0.512	-523980
0.513	-523320
0.515	-519465
0.517	-522447
0.518	-523032
0.520	-524037
0.522	-522433
0.523	-527638
0.525	-527091
0.527	-524277
0.528	-523842
0.530	-525864
0.532	-520294
0.533	-523164
0.535	-525925
0.537	-526062
0.538	-529093
0.540	-539403
0.542	-540551
0.543	-542504
0.545	-546661
0.547	-543738
0.548	-535651
0.550	-531350
0.552	-530568
0.553	-525909
0.555	-526062
0.557	-527538
0.558	-525491
0.560	-520458
0.562	-514439
0.563	-509516
0.565	-505112
0.567	-510529
0.568	-512056
0.570	-523952
0.572	-532496
0.573	-543044
0.575	-542339
0.577	-546563
0.578	-541772
0.580	-537680
0.582	-531858
0.583	-531927
0.585	-531034
0.587	-529131
0.588	-528486
0.590	-529957
0.592	-529744
0.593	-529545
0.595	-538330
0.597	-544802
0.598	-545224
0.600	-545741
0.602	-547081
0.603	-540651
0.605	-539752
0.607	-542821
0.608	-547217
0.610	-550791
0.612	-557656
0.613	-560308
0.615	-559743
0.617	-561283
0.618	-567232
0.620	-570195
0.622	-573452
0.623	-584174
0.625	-594542
0.627	-595838
0.628	-601136
0.630	-603877
0.632	-605644
0.633	-599054
0.635	-599525
0.637	-601276
0.638	-607931
0.640	-606166
0.642	-615029
0.643	-622640
0.645	-619456
0.647	-613937
0.648	-610513
0.650	-600150
0.652	-584093
0.653	-572869
0.655	-559405
0.657	-543519
0.658	-524041
0.660	-504421
0.662	-483777
0.663	-459654
0.665	-440064
0.667	-418679
0.668	-394135
0.670	-368725
0.672	-338866
0.673	-296858
0.675	-251652
0.677	-196097
0.678	-120739
0.680	-32809
0.682	71462
0.683	195239
0.685	322352
0.687	443157
0.688	552821
0.690	624490
0.692	641144
0.693	595536
0.695	478754
0.697	276542
0.698	10760
0.700	-306309
0.702	-659613
0.703	-1032729
0.705	-1385886
0.707	-1715918
0.708	-2002699
0.710	-2227459
0.712	-2379118
0.713	-2473420
0.715	-2500055
0.717	-2475947
0.718	-2410320
0.720	-2322357
0.722	-2210537
0.723	-2096446
0.725	-1976257
0.727	-1865601
0.728	-1765973
0.730	-1672392
0.732	-1584411
0.733	-1505504
0.735	-1427020
0.737	-1337491
0.738	-1257407
0.740	-1176269
0.742	-1098254
0.743	-1028183
0.745	-971398
0.747	-927359
0.748	-897852
0.750	-880337
0.752	-871841
0.753	-876545
0.755	-877439
0.757	-878750
0.758	-875537
0.760	-869809
0.762	-853205
0.763	-831695
0.765	-805068
0.767	-778325
0.768	-746065
0.770	-713657
0.772	-684111
0.773	-655516
0.775	-627422
0.777	-600860
0.778	-578841
0.780	-562310
0.782	-543598
0.783	-526727
0.785	-517211
0.787	-510122
0.788	-498711
0.790	-499865
0.792	-501198
0.793	-498313
0.795	-494022
0.797	-491753
0.798	-483477
0.800	-475534
0.802	-470411
0.803	-468297
0.805	-464814
0.807	-463403
0.808	-469993
0.810	-475342
0.812	-477784
0.813	-484471
0.815	-487597
0.817	-483535
0.818	-484204
0.820	-484056
0.822	-484711
0.823	-488861
0.825	-493854
0.827	-493160
0.828	-495844
0.830	-498871
0.832	-501592
0.833	-499828
0.835	-503346
0.837	-505650
0.838	-505350
0.840	-498878
0.842	-499248
0.843	-495739
0.845	-489617
0.847	-484610
0.848	-487132
0.850	-486579
0.852	-484629
0.853	-490629
0.855	-494218
0.857	-496547
0.858	-499952
0.860	-509839
0.862	-509902
0.863	-513628
0.865	-518729
0.867	-523634
0.868	-524195
0.870	-529358
0.872	-530875
0.873	-529366
0.875	-525040
0.877	-520798
0.878	-517838
0.880	-514174
0.882	-512988
0.883	-518286
0.885	-520205
0.887	-519132
0.888	-525310
0.890	-526112
0.892	-519500
0.893	-518593
0.895	-517831
0.897	-510222
0.898	-508603
0.900	-512057
0.902	-513078
0.903	-516286
0.905	-520971
0.907	-522814
0.908	-523397
0.910	-524571
0.912	-527526
0.913	-528923
0.915	-529056
0.917	-528816
0.918	-528902
0.920	-526059
0.922	-523401
0.923	-525559
0.925	-526921
0.927	-527076
0.928	-527017
0.930	-532348
0.932	-531791
0.933	-532522
0.935	-533192
0.937	-532344
0.938	-528687
0.940	-528768
0.942	-529829
0.943	-534782
0.945	-542258
0.947	-545335
0.948	-552364
0.950	-552307
0.952	-548626
0.953	-545232
0.955	-544217
0.957	-533121
0.958	-534856
0.960	-533852
0.962	-531417
0.963	-534734
0.965	-544829
0.967	-543948
0.968	-549952
0.970	-555477
0.972	-554235
0.973	-550947
0.975	-552986
0.977	-547929
0.978	-543621
0.980	-545069
0.982	-547671
0.983	-543715
0.985	-544929
0.987	-546955
0.988	-544244
0.990	-539116
0.992	-546628
0.993	-548610
0.995	-550301
0.997	-552863
0.998	-560026
1.000	-555824
1.002	-555521
1.003	-555032
1.005	-551245
1.007	-544779
1.008	-545379
1.010	-547199
1.012	-551646
1.013	-558737
1.015	-563018
1.017	-563358
1.018	-561065
1.020	-554883
1.022	-550960
1.023	-551477
1.025	-551662
1.027	-551692
1.028	-549099
1.030	-548442
1.032	-545625
1.033	-542794
1.035	-543484
1.037	-550396
1.038	-553631
1.040	-556606
1.042	-562816
1.043	-563857
1.045	-562911
1.047	-562126
1.048	-562036
1.050	-557289
1.052	-559675
1.053	-558973
1.055	-559362
1.057	-558024
1.058	-562343
1.060	-560125
1.062	-565008
1.063	-565525
1.065	-570692
1.067	-569507
1.068	-569227
1.070	-561387
1.072	-560171
1.073	-555236
1.075	-552653
1.077	-552868
1.078	-558022
1.080	-560536
1.082	-564466
1.083	-570065
1.085	-573744
1.087	-571055
1.088	-567217
1.090	-560073
1.092	-552149
1.093	-546651
1.095	-546808
1.097	-548750
1.098	-555309
1.100	-563026
1.102	-561577
1.103	-564356
1.105	-561334
1.107	-557786
1.108	-548227
1.110	-551956
1.112	-549606
1.113	-548324
1.115	-545156
1.117	-555264
1.118	-554016
1.120	-551902
1.122	-562155
1.123	-569799
1.125	-565403
1.127	-571512
1.128	-574463
1.130	-569591
1.132	-565318
1.133	-565750
1.135	-558171
1.137	-557730
1.138	-552754
1.140	-553316
1.142	-552339
1.143	-553896
1.145	-556815
1.147	-558994
1.148	-560284
1.150	-560380
1.152	-561394
1.153	-556443
1.155	-561163
1.157	-563099
1.158	-561730
1.160	-559781
1.162	-561205
1.163	-555457
1.165	-551416
1.167	-558767
1.168	-564698
1.170	-567411
1.172	-572343
1.173	-572679
1.175	-566658
1.177	-563592
1.178	-561620
1.180	-556340
1.182	-557345
1.183	-555262
1.185	-551852
1.187	-551124
1.188	-557560
1.190	-559441
1.192	-563952
1.193	-569124
1.195	-569899
1.197	-565248
1.198	-559924
1.200	-558604
1.202	-553150
1.203	-551886
1.205	-551344
1.207	-553840
1.208	-553723
1.210	-557397
1.212	-559312
1.213	-563252
1.215	-566383
1.217	-565397
1.218	-567272
1.220	-570229
1.222	-569447
1.223	-570564
1.225	-573166
1.227	-571018
1.228	-566436
1.230	-564830
1.232	-560216
1.233	-561309
1.235	-560764
1.237	-562320
1.238	-564028
1.240	-568193
1.242	-566258
1.243	-568942
1.245	-571848
1.247	-572693
1.248	-568773
1.250	-565128
1.252	-559878
1.253	-550970
1.255	-546042
1.257	-547412
1.258	-551396
1.260	-550340
1.262	-554513
1.263	-555880
1.265	-550064
1.267	-547363
1.268	-553010
1.270	-557122
1.272	-557829
1.273	-565606
1.275	-565688
1.277	-563223
1.278	-559754
1.280	-560913
1.282	-557033
1.283	-559809
1.285	-560451
1.287	-561175
1.288	-561054
1.290	-568606
1.292	-568377
1.293	-571051
1.295	-573894
1.297	-574977
1.298	-570455
1.300	-572276
1.302	-570075
1.303	-565147
1.305	-559491
1.307	-552982
1.308	-544744
1.310	-538950
1.312	-541607
1.313	-545050
1.315	-550785
1.317	-552984
1.318	-558992
1.320	-553682
1.322	-553566
1.323	-551055
1.325	-556968
1.327	-555273
1.328	-561382
1.330	-562913
1.332	-565210
1.333	-562713
1.335	-562669
1.337	-562160
1.338	-561014
1.340	-560769
1.342	-559290
1.343	-562799
1.345	-557833
1.347	-555777
1.348	-552157
1.350	-549775
1.352	-544682
1.353	-549912
1.355	-551154
1.357	-553757
1.358	-558105
1.360	-557137
1.362	-554715
1.363	-555939
1.365	-554590
1.367	-556278
1.368	-560305
1.370	-563163
1.372	-562740
1.373	-569222
1.375	-560218
1.377	-556239
1.378	-549052
1.380	-547764
1.382	-536829
1.383	-543286
1.385	-546763
1.387	-550267
1.388	-549986
1.390	-555208
1.392	-551686
1.393	-548174
1.395	-547695
1.397	-545286
1.398	-546571
1.400	-550049
1.402	-555500
1.403	-560565
1.405	-567553
1.407	-568381
1.408	-567902
1.410	-563450
1.412	-559176
1.413	-554413
1.415	-554101
1.417	-556464
1.418	-561257
1.420	-562282
1.422	-564090
1.423	-561979
1.425	-558469
1.427	-553720
1.428	-553307
1.430	-554816
1.432	-553509
1.433	-553319
1.435	-554886
1.437	-551647
1.438	-543913
1.440	-543706
1.442	-541000
1.443	-537510
1.445	-537843
1.447	-541328
1.448	-538556
1.450	-539210
1.452	-540920
1.453	-542819
1.455	-541363
1.457	-547354
1.458	-547750
1.460	-545896
1.462	-543649
1.463	-547049
1.465	-546577
1.467	-549574
1.468	-553093
1.470	-556673
1.472	-556693
1.473	-553361
1.475	-551875
1.477	-551533
1.478	-549973
1.480	-550238
1.482	-553774
1.483	-553561
1.485	-551097
1.487	-554142
1.488	-552013
1.490	-551155
1.492	-554338
1.493	-559124
1.495	-555763
1.497	-555804
1.498	-552205
1.500	-546983
1.502	-539034
1.503	-540446
1.505	-543085
1.507	-545812
1.508	-545292
1.510	-552744
1.512	-549803
1.513	-546728
1.515	-546468
1.517	-549876
1.518	-546908
1.520	-549430
1.522	-549361
1.523	-546631
1.525	-544558
1.527	-543887
1.528	-543786
1.530	-546141
1.532	-552034
1.533	-556133
1.535	-557464
1.537	-555216
1.538	-554046
1.540	-551189
1.542	-546118
1.543	-544509
1.545	-543710
1.547	-543634
1.548	-539042
1.550	-537528
1.552	-537104
1.553	-542320
1.555	-539586
1.557	-546707
1.558	-550215
1.560	-550707
1.562	-545254
1.563	-546097
1.565	-539186
1.567	-540555
1.568	-541022
1.570	-540468
1.572	-541527
1.573	-546258
1.575	-543908
1.577	-543030
1.578	-547637
1.580	-546425
1.582	-542871
1.583	-541297
1.585	-541425
1.587	-534548
1.588	-534676
1.590	-533616
1.592	-530863
1.593	-526997
1.595	-530845
1.597	-529843
1.598	-534565
1.600	-541004
1.602	-542263
1.603	-541017
1.605	-538514
1.607	-534188
1.608	-532245
1.610	-535626
1.612	-536778
1.613	-542731
1.615	-540760
1.617	-537359
1.618	-536367
1.620	-534957
1.622	-532263
1.623	-539229
1.625	-542095
1.627	-540650
1.628	-543336
1.630	-544291
1.632	-539516
1.633	-538114
1.635	-540906
1.637	-538678
1.638	-537743
1.640	-537748
1.642	-537801
1.643	-530609
1.645	-529367
1.647	-525723
1.648	-527327
1.650	-525459
1.652	-534287
1.653	-534727
1.655	-535726
1.657	-530861
1.658	-531886
1.660	-522952
1.662	-524314
1.663	-524550
1.665	-529412
1.667	-528967
1.668	-534396
1.670	-531861
1.672	-534122
1.673	-533082
1.675	-535448
1.677	-532839
1.678	-531860
1.680	-529730
1.682	-531517
1.683	-532173
1.685	-535727
1.687	-544215
1.688	-552213
1.690	-551015
1.692	-550793
1.693	-552584
1.695	-545920
1.697	-540129
1.698	-541498
1.700	-542637
1.702	-542069
1.703	-548912
1.705	-552411
1.707	-554810
1.708	-555935
1.710	-551581
1.712	-545991
1.713	-544054
1.715	-539225
1.717	-536236
1.718	-542690
1.720	-548697
1.722	-549572
1.723	-555401
1.725	-558017
1.727	-553580
1.728	-542756
1.730	-537817
1.732	-529703
1.733	-522944
1.735	-521255
1.737	-527176
1.738	-530915
1.740	-533801
1.742	-540081
1.743	-540470
1.745	-537722
1.747	-531727
1.748	-529296
1.750	-522294
1.752	-522980
1.753	-524670
1.755	-527165
1.757	-526108
1.758	-526902
1.760	-523125
1.762	-519615
1.763	-520174
1.765	-521291
1.767	-523529
1.768	-525457
1.770	-526794
1.772	-527473
1.773	-532541
1.775	-533066
1.777	-537670
1.778	-542230
1.780	-541837
1.782	-539106
1.783	-541252
1.785	-538020
1.787	-536061
1.788	-537558
1.790	-538607
1.792	-536897
1.793	-535668
1.795	-530890
1.797	-526502
1.798	-517064
1.800	-514137
1.802	-515064
1.803	-512584
1.805	-511335
1.807	-519389
1.808	-519274
1.810	-515128
1.812	-525232
1.813	-529229
1.815	-532346
1.817	-535925
1.818	-540345
1.820	-532090
1.822	-531425
1.823	-519146
1.825	-514143
1.827	-511676
1.828	-515081
1.830	-514273
1.832	-526013
1.833	-528971
1.835	-533465
1.837	-536312
1.838	-539696
1.840	-540873
1.842	-543053
1.843	-540309
1.845	-536942
1.847	-535497
1.848	-529266
1.850	-531737
1.852	-534494
1.853	-534778
1.855	-533836
1.857	-534248
1.858	-528872
1.860	-527555
1.862	-533094
1.863	-537541
1.865	-542979
1.867	-548278
1.868	-544861
1.870	-538081
1.872	-533984
1.873	-527951
1.875	-524097
1.877	-528406
1.878	-530768
1.880	-529915
1.882	-530750
1.883	-530699
1.885	-527906
1.887	-525434
1.888	-526226
1.890	-528863
1.892	-527914
1.893	-530329
1.895	-534985
1.897	-534932
1.898	-533660
1.900	-533447
1.902	-529607
1.903	-524030
1.905	-527940
1.907	-527770
1.908	-528447
1.910	-532311
1.912	-535380
1.913	-530143
1.915	-529848
1.917	-531712
1.918	-527492
1.920	-528819
1.922	-530633
1.923	-527018
1.925	-522169
1.927	-522803
1.928	-520598
1.930	-516644
1.932	-522841
1.933	-527603
1.935	-529519
1.937	-526711
1.938	-532338
1.940	-531008
1.942	-526646
1.943	-524557
1.945	-528655
1.947	-523668
1.948	-517296
1.950	-520349
1.952	-522780
1.953	-522729
1.955	-524203
1.957	-530070
1.958	-530825
1.960	-528349
1.962	-523974
1.963	-524544
1.965	-520777
1.967	-518075
1.968	-515655
1.970	-517678
1.972	-516404
1.973	-519443
1.975	-520251
1.977	-527900
1.978	-528874
1.980	-528590
1.982	-526353
1.983	-524893
1.985	-522802
1.987	-521154
1.988	-523618
1.990	-524965
1.992	-528501
1.993	-525532
1.995	-528230
1.997	-528243
1.998	-527646
2.000	-524016
2.002	-520954
2.003	-517445
2.005	-516190
2.007	-515061
2.008	-514233
2.010	-517803
2.012	-520253
2.013	-518871
2.015	-518718
2.017	-518224
2.018	-514978
2.020	-507847
2.022	-506080
2.023	-502633
2.025	-503897
2.027	-504433
2.028	-510171
2.030	-511146
2.032	-518334
2.033	-519093
2.035	-522915
2.037	-523556
2.038	-523393
2.040	-517744
2.042	-517526
2.043	-512092
2.045	-507333
2.047	-506431
2.048	-510514
2.050	-506096
2.052	-508923
2.053	-511395
2.055	-513114
2.057	-510494
2.058	-515133
2.060	-517098
2.062	-520055
2.063	-520699
2.065	-519992
2.067	-520555
2.068	-521823
2.070	-524970
2.072	-526045
2.073	-528498
2.075	-530529
2.077	-524922
2.078	-516706
2.080	-518016
2.082	-516531
2.083	-514862
2.085	-518712
2.087	-523253
2.088	-519172
2.090	-521947
2.092	-514247
2.093	-510837
2.095	-507366
2.097	-504028
2.098	-492529
2.100	-492589
2.102	-489594
2.103	-487529
2.105	-489177
2.107	-497909
2.108	-502209
2.110	-502881
2.112	-499555
2.113	-498120
2.115	-495489
2.117	-495631
2.118	-499440
2.120	-506471
2.122	-506776
2.123	-508198
2.125	-505549
2.127	-503488
2.128	-503154
2.130	-510073
2.132	-511634
2.133	-515417
2.135	-517842
2.137	-517357
2.138	-509845
2.140	-506348
2.142	-505035
2.143	-503997
2.145	-501989
2.147	-507250
2.148	-508114
2.150	-510905
2.152	-511496
2.153	-515766
2.155	-508578
2.157	-509771
2.158	-501563
2.160	-499398
2.162	-494538
2.163	-502500
2.165	-501192
2.167	-510047
2.168	-509247
2.170	-507905
2.172	-500807
2.173	-500797
2.175	-492592
2.177	-494490
2.178	-497675
2.180	-501137
2.182	-502594
2.183	-508176
2.185	-507064
2.187	-507676
2.188	-507900
2.190	-505456
2.192	-503610
2.193	-503942
2.195	-499783
2.197	-498281
2.198	-500832
2.200	-501831
2.202	-502586
2.203	-506200
2.205	-505033
2.207	-498075
2.208	-496047
2.210	-493964
2.212	-492696
2.213	-499610
2.215	-506995
2.217	-506256
2.218	-504881
2.220	-505292
2.222	-494514
2.223	-490697
2.225	-492629
2.227	-495127
2.228	-495647
2.230	-503061
2.232	-504217
2.233	-499759
2.235	-498761
2.237	-497950
2.238	-494441
2.240	-495490
2.242	-502220
2.243	-502125
2.245	-499975
2.247	-501638
2.248	-499050
2.250	-495070
2.252	-496193
2.253	-494637
2.255	-490039
2.257	-489878
2.258	-486497
2.260	-483069
2.262	-487777
2.263	-493673
2.265	-497825
2.267	-503563
2.268	-506905
2.270	-503625
2.272	-500815
2.273	-494824
2.275	-491388
2.277	-487493
2.278	-486814
2.280	-487566
2.282	-490054
2.283	-493589
2.285	-497524
2.287	-500479
2.288	-496010
2.290	-496276
2.292	-493397
2.293	-488958
2.295	-487835
2.297	-492346
2.298	-491783
2.300	-493672
2.302	-498669
2.303	-500005
2.305	-502567
2.307	-507240
2.308	-509641
2.310	-514116
2.312	-516204
2.313	-516657
2.315	-512540
2.317	-507131
2.318	-499715
2.320	-497203
2.322	-494949
2.323	-493931
2.325	-495125
2.327	-494391
2.328	-491653
2.330	-486697
2.332	-488612
2.333	-487786
2.335	-490522
2.337	-491161
2.338	-496643
2.340	-497333
2.342	-500330
2.343	-498410
2.345	-502891
2.347	-503823
2.348	-500486
2.350	-499114
2.352	-503140
2.353	-496440
2.355	-491228
2.357	-489939
2.358	-488014
2.360	-479853
2.362	-482431
2.363	-483682
2.365	-486726
2.367	-484702
2.368	-492082
2.370	-493220
2.372	-493820
2.373	-495303
2.375	-504039
2.377	-504735
2.378	-508139
2.380	-509378
2.382	-507162
2.383	-500192
2.385	-491939
2.387	-485189
2.388	-482477
2.390	-480728
2.392	-480148
2.393	-486695
2.395	-486475
2.397	-485873
2.398	-488599
2.400	-488482
2.402	-482910
2.403	-484550
2.405	-484267
2.407	-480312
2.408	-480609
2.410	-483779
2.412	-485695
2.413	-488302
2.415	-493443
2.417	-497590
2.418	-498409
2.420	-498721
2.422	-501103
2.423	-500972
2.425	-503221
2.427	-506310
2.428	-504718
2.430	-504845
2.432	-506225
2.433	-498863
2.435	-492901
2.437	-492447
2.438	-487937
2.440	-478585
2.442	-480073
2.443	-482677
2.445	-480985
2.447	-481119
2.448	-490573
2.450	-491635
2.452	-489870
2.453	-495310
2.455	-498306
2.457	-491725
2.458	-488736
2.460	-492470
2.462	-489703
2.463	-487451
2.465	-493324
2.467	-496693
2.468	-493786
2.470	-490663
2.472	-487386
2.473	-478956
2.475	-474539
2.477	-469041
2.478	-466420
2.480	-469243
2.482	-473789
2.483	-476803
2.485	-484902
2.487	-491436
2.488	-491347
2.490	-490422
2.492	-487456
2.493	-481882
2.495	-480221
2.497	-479517
2.498	-479640
2.500	-487115
2.502	-493104
2.503	-491737
2.505	-492534
2.507	-493564
2.508	-488609
2.510	-483384
2.512	-483146
2.513	-484134
2.515	-481891
2.517	-480163
2.518	-479936
2.520	-482525
2.522	-483517
2.523	-485685
2.525	-489102
2.527	-493929
2.528	-491557
2.530	-487662
2.532	-491539
2.533	-488452
2.535	-487558
2.537	-488708
2.538	-493782
2.540	-488517
2.542	-491346
2.543	-487602
2.545	-488373
2.547	-480300
2.548	-482717
2.550	-482485
2.552	-485780
2.553	-484067
2.555	-492712
2.557	-490640
2.558	-487641
2.560	-484009
2.562	-485787
2.563	-483866
2.565	-486971
2.567	-492962
2.568	-497214
2.570	-494651
2.572	-489059
2.573	-485630
2.575	-481145
2.577	-476940
2.578	-476794
2.580	-479497
2.582	-476179
2.583	-471361
2.585	-473559
2.587	-470843
2.588	-471587
2.590	-474558
2.592	-475742
2.593	-467652
2.595	-472267
2.597	-468610
2.598	-465219
2.600	-467547
2.602	-476353
2.603	-475045
2.605	-477512
2.607	-484218
2.608	-486977
2.610	-487563
2.612	-485507
2.613	-488610
2.615	-484227
2.617	-484221
2.618	-480182
2.620	-481829
2.622	-476825
2.623	-476035
2.625	-469186
2.627	-468532
2.628	-470186
2.630	-473056
2.632	-479004
2.633	-486519
2.635	-490497
2.637	-489398
2.638	-487409
2.640	-482272
2.642	-478261
2.643	-474294
2.645	-472110
2.647	-473189
2.648	-474233
2.650	-475377
2.652	-476822
2.653	-476990
2.655	-476476
2.657	-475371
2.658	-475622
2.660	-478064
2.662	-482793
2.663	-483023
2.665	-486998
2.667	-486935
2.668	-482180
2.670	-475132
2.672	-477100
2.673	-472107
2.675	-468945
2.677	-473409
2.678	-479429
2.680	-478753
2.682	-483250
2.683	-490082
2.685	-489986
2.687	-487556
2.688	-479330
2.690	-470723
2.692	-461015
2.693	-454308
2.695	-450784
2.697	-459362
2.698	-465858
2.700	-471756
2.702	-476911
2.703	-479275
2.705	-478750
2.707	-481902
2.708	-483704
2.710	-486408
2.712	-489246
2.713	-491246
2.715	-487867
2.717	-487811
2.718	-485014
2.720	-485641
2.722	-482754
2.723	-481994
2.725	-479162
2.727	-479251
2.728	-475538
2.730	-474865
2.732	-474639
2.733	-472207
2.735	-469958
2.737	-470437
2.738	-466569
2.740	-464422
2.742	-467369
2.743	-465701
2.745	-463533
2.747	-466780
2.748	-467538
2.750	-462429
2.752	-466308
2.753	-464968
2.755	-461808
2.757	-461533
2.758	-464520
2.760	-458120
2.762	-459912
2.763	-462112
2.765	-460813
2.767	-461550
2.768	-465447
2.770	-463827
2.772	-462835
2.773	-459600
2.775	-456485
2.777	-453353
2.778	-454512
2.780	-455970
2.782	-465682
2.783	-467193
2.785	-472661
2.787	-475550
2.788	-475899
2.790	-471733
2.792	-474480
2.793	-475448
2.795	-476719
2.797	-474071
2.798	-477773
2.800	-478558
2.802	-477233
2.803	-471603
2.805	-479023
2.807	-472301
2.808	-473102
2.810	-471230
2.812	-474280
2.813	-468558
2.815	-468809
2.817	-462823
2.818	-459332
2.820	-459862
2.822	-457789
2.823	-462347
2.825	-466354
2.827	-466529
2.828	-462388
2.830	-464094
2.832	-454648
2.833	-446276
2.835	-449807
2.837	-449599
2.838	-444988
2.840	-449809
2.842	-456472
2.843	-458007
2.845	-460157
2.847	-465604
2.848	-471692
2.850	-477112
2.852	-474737
2.853	-479406
2.855	-483196
2.857	-478801
2.858	-473319
2.860	-476628
2.862	-474381
2.863	-466332
2.865	-469630
2.867	-467843
2.868	-461098
2.870	-457096
2.872	-462015
2.873	-458543
2.875	-462201
2.877	-464065
2.878	-466757
2.880	-467266
2.882	-465036
2.883	-457578
2.885	-460502
2.887	-457986
2.888	-453041
2.890	-452555
2.892	-459517
2.893	-455416
2.895	-456899
2.897	-461118
2.898	-462392
2.900	-463830
2.902	-471012
2.903	-469702
2.905	-465149
2.907	-468320
2.908	-462122
2.910	-455305
2.912	-459772
2.913	-465037
2.915	-465471
2.917	-471470
2.918	-475006
2.920	-474614
2.922	-471240
2.923	-465840
2.925	-463302
2.927	-462604
2.928	-458277
2.930	-464450
2.932	-471869
2.933	-469986
2.935	-467278
2.937	-467566
2.938	-460135
2.940	-452940
2.942	-454131
2.943	-458183
2.945	-458699
2.947	-458057
2.948	-461267
2.950	-459037
2.952	-455243
2.953	-455213
2.955	-457676
2.957	-451861
2.958	-455495
2.960	-457387
2.962	-456462
2.963	-457562
2.965	-464647
2.967	-461808
2.968	-459617
2.970	-461097
2.972	-458511
2.973	-455784
2.975	-454068
2.977	-452638
2.978	-448815
2.980	-445452
2.982	-442142
2.983	-445645
2.985	-449204
2.987	-452704
2.988	-456544
2.990	-462639
2.992	-460208
2.993	-459706
2.995	-460581
2.997	-465646
2.998	-464725
3.000	-469046
3.002	-467245
3.003	-468782
3.005	-465455
3.007	-463667
3.008	-461360
3.010	-469738
3.012	-466947
3.013	-470015
3.015	-471404
3.017	-472379
3.018	-463499
3.020	-461628
3.022	-452537
3.023	-446622
3.025	-440557
3.027	-437690
3.028	-439225
3.030	-446225
3.032	-451891
3.033	-459920
3.035	-467434
3.037	-468961
3.038	-467870
3.040	-471388
3.042	-470017
3.043	-469354
3.045	-472030
3.047	-471824
3.048	-469539
3.050	-467395
3.052	-466545
3.053	-464178
3.055	-462583
3.057	-459493
3.058	-461992
3.060	-460946
3.062	-459931
3.063	-461772
3.065	-464072
3.067	-462226
3.068	-464874
3.070	-466981
3.072	-470101
3.073	-470214
3.075	-471731
3.077	-472301
3.078	-468663
3.080	-462828
3.082	-460318
3.083	-459161
3.085	-456815
3.087	-458249
3.088	-464443
3.090	-466496
3.092	-466112
3.093	-461557
3.095	-459992
3.097	-451650
3.098	-449988
3.100	-447281
3.102	-451425
3.103	-453039
3.105	-455321
3.107	-454539
3.108	-455058
3.110	-448656
3.112	-447350
3.113	-450942
3.115	-453297
3.117	-455463
3.118	-465843
3.120	-465010
3.122	-460751
3.123	-455181
3.125	-454002
3.127	-447537
3.128	-450734
3.130	-452429
3.132	-458732
3.133	-457180
3.135	-457155
3.137	-455472
3.138	-456170
3.140	-451676
3.142	-450870
3.143	-451448
3.145	-450027
3.147	-450621
3.148	-452554
3.150	-457440
3.152	-458943
3.153	-459392
3.155	-454275
3.157	-455481
3.158	-452073
3.160	-450402
3.162	-451744
3.163	-458228
3.165	-454279
3.167	-453838
3.168	-452175
3.170	-450923
3.172	-446744
3.173	-456336
3.175	-459509
3.177	-466699
3.178	-467837
3.180	-467561
3.182	-453223
3.183	-450855
3.185	-445622
3.187	-446039
3.188	-448310
3.190	-459442
3.192	-461162
3.193	-466669
3.195	-464489
3.197	-468999
3.198	-469186
3.200	-470016
3.202	-462663
3.203	-467140
3.205	-462718
3.207	-457653
3.208	-455349
3.210	-456164
3.212	-452203
3.213	-448592
3.215	-450544
3.217	-451787
3.218	-455720
3.220	-459674
3.222	-465368
3.223	-463999
3.225	-461334
3.227	-456125
3.228	-449988
3.230	-444994
3.232	-445136
3.233	-447774
3.235	-449585
3.237	-449860
3.238	-452208
3.240	-452745
3.242	-449710
3.243	-451681
3.245	-454682
3.247	-454525
3.248	-454873
3.250	-458401
3.252	-459951
3.253	-464147
3.255	-470864
3.257	-473878
3.258	-478037
3.260	-479073
3.262	-476513
3.263	-468450
3.265	-465995
3.267	-458777
3.268	-454633
3.270	-450459
3.272	-453061
3.273	-451472
3.275	-452298
3.277	-453353
3.278	-458083
3.280	-457759
3.282	-459928
3.283	-463115
3.285	-465869
3.287	-466108
3.288	-465280
3.290	-463167
3.292	-459965
3.293	-453011
3.295	-449118
3.297	-449182
3.298	-453186
3.300	-458137
3.302	-468480
3.303	-471328
3.305	-474524
3.307	-473963
3.308	-471516
3.310	-462509
3.312	-458868
3.313	-454352
3.315	-450644
3.317	-447461
3.318	-454350
3.320	-460551
3.322	-464996
3.323	-466350
3.325	-468038
3.327	-460658
3.328	-451964
3.330	-443873
3.332	-440950
[truncated: 1,601 more rows]
