# Supplementary material for: A simple method for developing lysine targeted covalent protein reagents
Source: Nat Commun. 2023 Dec 1;14:7933. doi: 10.1038/s41467-023-42632-5 (PMC10692228; doi:10.1038/s41467-023-42632-5)
Supplement: Supplementary file 4 — Source data [file 41467_2023_42632_MOESM4_ESM.zip › Source Data/Figure 7/Panel C/chromatogram of K89R reaction 7 hours RT and ON 4C.txt]

0.000	0
0.002	-1772
0.003	-3384
0.005	-6272
0.007	-13047
0.008	-19370
0.010	-24571
0.012	-29336
0.013	-38009
0.015	-45885
0.017	-57116
0.018	-69855
0.020	-85056
0.022	-97021
0.023	-106352
0.025	-110788
0.027	-119435
0.028	-120273
0.030	-124418
0.032	-129662
0.033	-138543
0.035	-138349
0.037	-147266
0.038	-153000
0.040	-154560
0.042	-156660
0.043	-162998
0.045	-166051
0.047	-172576
0.048	-180520
0.050	-179828
0.052	-179778
0.053	-174161
0.055	-161723
0.057	-151842
0.058	-147534
0.060	-141285
0.062	-137557
0.063	-134296
0.065	-129254
0.067	-125492
0.068	-119458
0.070	-118057
0.072	-121819
0.073	-120746
0.075	-121386
0.077	-124698
0.078	-122694
0.080	-114686
0.082	-118751
0.083	-116146
0.085	-113485
0.087	-118876
0.088	-130346
0.090	-133438
0.092	-145628
0.093	-159302
0.095	-165231
0.097	-173548
0.098	-184062
0.100	-188889
0.102	-196337
0.103	-208079
0.105	-216921
0.107	-224493
0.108	-236342
0.110	-242654
0.112	-250382
0.113	-254416
0.115	-265054
0.117	-271029
0.118	-278191
0.120	-281505
0.122	-286081
0.123	-284796
0.125	-285548
0.127	-289725
0.128	-294950
0.130	-302833
0.132	-312114
0.133	-320788
0.135	-327357
0.137	-329691
0.138	-337410
0.140	-341016
0.142	-345668
0.143	-347983
0.145	-358058
0.147	-355806
0.148	-359255
0.150	-364030
0.152	-370661
0.153	-371984
0.155	-379605
0.157	-383671
0.158	-383971
0.160	-387112
0.162	-389735
0.163	-389041
0.165	-390448
0.167	-395784
0.168	-394526
0.170	-400860
0.172	-410977
0.173	-418772
0.175	-419102
0.177	-427503
0.178	-425242
0.180	-423753
0.182	-422310
0.183	-428930
0.185	-427377
0.187	-436175
0.188	-440092
0.190	-446935
0.192	-452165
0.193	-462872
0.195	-464195
0.197	-471808
0.198	-478246
0.200	-479585
0.202	-478105
0.203	-486749
0.205	-486174
0.207	-483281
0.208	-485951
0.210	-488902
0.212	-482567
0.213	-484151
0.215	-488611
0.217	-492814
0.218	-496083
0.220	-502015
0.222	-508024
0.223	-511259
0.225	-513158
0.227	-517587
0.228	-522144
0.230	-518077
0.232	-517236
0.233	-513435
0.235	-509955
0.237	-506892
0.238	-515987
0.240	-520473
0.242	-526593
0.243	-532922
0.245	-540945
0.247	-537449
0.248	-539648
0.250	-544333
0.252	-545778
0.253	-543136
0.255	-551021
0.257	-556222
0.258	-556135
0.260	-558053
0.262	-560455
0.263	-558175
0.265	-554501
0.267	-557175
0.268	-556165
0.270	-560319
0.272	-559974
0.273	-564081
0.275	-562032
0.277	-566944
0.278	-564584
0.280	-570282
0.282	-569311
0.283	-573601
0.285	-575904
0.287	-586555
0.288	-590274
0.290	-596970
0.292	-603609
0.293	-604354
0.295	-597836
0.297	-595769
0.298	-595813
0.300	-591511
0.302	-595338
0.303	-601596
0.305	-602962
0.307	-603554
0.308	-607460
0.310	-603970
0.312	-602437
0.313	-607132
0.315	-608198
0.317	-608201
0.318	-614381
0.320	-617643
0.322	-615995
0.323	-616278
0.325	-620150
0.327	-618291
0.328	-618477
0.330	-623070
0.332	-627824
0.333	-624221
0.335	-627259
0.337	-627642
0.338	-623151
0.340	-620650
0.342	-623983
0.343	-624021
0.345	-626638
0.347	-632220
0.348	-634593
0.350	-636471
0.352	-633955
0.353	-629812
0.355	-625435
0.357	-623698
0.358	-623538
0.360	-627546
0.362	-634630
0.363	-639494
0.365	-644862
0.367	-648450
0.368	-651404
0.370	-647738
0.372	-649189
0.373	-651646
0.375	-645432
0.377	-642770
0.378	-648445
0.380	-644567
0.382	-634821
0.383	-640503
0.385	-639652
0.387	-634050
0.388	-634203
0.390	-640866
0.392	-637378
0.393	-640442
0.395	-644359
0.397	-655397
0.398	-658976
0.400	-666353
0.402	-667551
0.403	-669543
0.405	-661704
0.407	-658256
0.408	-654670
0.410	-654299
0.412	-652037
0.413	-654411
0.415	-659374
0.417	-663834
0.418	-668076
0.420	-672609
0.422	-675651
0.423	-672322
0.425	-668220
0.427	-665470
0.428	-665394
0.430	-666510
0.432	-673890
0.433	-679998
0.435	-684586
0.437	-686667
0.438	-683693
0.440	-679168
0.442	-677738
0.443	-676827
0.445	-674533
0.447	-677543
0.448	-678682
0.450	-679591
0.452	-681757
0.453	-684359
0.455	-688361
0.457	-692423
0.458	-692020
0.460	-688915
0.462	-690112
0.463	-685677
0.465	-682016
0.467	-685582
0.468	-690147
0.470	-688899
0.472	-692686
0.473	-697655
0.475	-698436
0.477	-697245
0.478	-700399
0.480	-698212
0.482	-695875
0.483	-693129
0.485	-692712
0.487	-689892
0.488	-691427
0.490	-691609
0.492	-690993
0.493	-692181
0.495	-694265
0.497	-694424
0.498	-691313
0.500	-693642
0.502	-692627
0.503	-689541
0.505	-685808
0.507	-687341
0.508	-681156
0.510	-674947
0.512	-676150
0.513	-677584
0.515	-681807
0.517	-688022
0.518	-696270
0.520	-698933
0.522	-706142
0.523	-706309
0.525	-710256
0.527	-715824
0.528	-715822
0.530	-707361
0.532	-705351
0.533	-701806
0.535	-693483
0.537	-695575
0.538	-703311
0.540	-703965
0.542	-703544
0.543	-707613
0.545	-705794
0.547	-706648
0.548	-709511
0.550	-712722
0.552	-712942
0.553	-716414
0.555	-712133
0.557	-706679
0.558	-704222
0.560	-704045
0.562	-699145
0.563	-701011
0.565	-708626
0.567	-712791
0.568	-711854
0.570	-716502
0.572	-714354
0.573	-712935
0.575	-709190
0.577	-712074
0.578	-709765
0.580	-719165
0.582	-719558
0.583	-721970
0.585	-722873
0.587	-726794
0.588	-720794
0.590	-723253
0.592	-727850
0.593	-727589
0.595	-728706
0.597	-730840
0.598	-726198
0.600	-720952
0.602	-720008
0.603	-719402
0.605	-719889
0.607	-727022
0.608	-734489
0.610	-741697
0.612	-743177
0.613	-747769
0.615	-748795
0.617	-749873
0.618	-751174
0.620	-758366
0.622	-761089
0.623	-765821
0.625	-769348
0.627	-776365
0.628	-778382
0.630	-783159
0.632	-784193
0.633	-789167
0.635	-786473
0.637	-790146
0.638	-793325
0.640	-796577
0.642	-797867
0.643	-801641
0.645	-800538
0.647	-798079
0.648	-801790
0.650	-797024
0.652	-793208
0.653	-783825
0.655	-772378
0.657	-749736
0.658	-730414
0.660	-705964
0.662	-684691
0.663	-664939
0.665	-644195
0.667	-622761
0.668	-598812
0.670	-571768
0.672	-532468
0.673	-494956
0.675	-447906
0.677	-391939
0.678	-317997
0.680	-228973
0.682	-115535
0.683	17293
0.685	160897
0.687	300067
0.688	420880
0.690	506425
0.692	536995
0.693	505253
0.695	397041
0.697	216183
0.698	-32774
0.700	-332744
0.702	-673040
0.703	-1021327
0.705	-1370793
0.707	-1692925
0.708	-1977117
0.710	-2203554
0.712	-2372836
0.713	-2475074
0.715	-2521724
0.717	-2511636
0.718	-2463375
0.720	-2386513
0.722	-2289856
0.723	-2175766
0.725	-2069012
0.727	-1966421
0.728	-1872312
0.730	-1787752
0.732	-1723428
0.733	-1656946
0.735	-1594278
0.737	-1527471
0.738	-1458608
0.740	-1380627
0.742	-1309292
0.743	-1241337
0.745	-1185544
0.747	-1142585
0.748	-1115632
0.750	-1097675
0.752	-1085986
0.753	-1076019
0.755	-1067612
0.757	-1053666
0.758	-1034232
0.760	-1012046
0.762	-987116
0.763	-955980
0.765	-927549
0.767	-900576
0.768	-872504
0.770	-844003
0.772	-818765
0.773	-789513
0.775	-762878
0.777	-740447
0.778	-722779
0.780	-706389
0.782	-699293
0.783	-691860
0.785	-683615
0.787	-681926
0.788	-681529
0.790	-673794
0.792	-669099
0.793	-669850
0.795	-656532
0.797	-646688
0.798	-643452
0.800	-641881
0.802	-637082
0.803	-642932
0.805	-647921
0.807	-651918
0.808	-650570
0.810	-650606
0.812	-651737
0.813	-649619
0.815	-646377
0.817	-648863
0.818	-651216
0.820	-650362
0.822	-655923
0.823	-659105
0.825	-658027
0.827	-660025
0.828	-661059
0.830	-657650
0.832	-661106
0.833	-668234
0.835	-668289
0.837	-672982
0.838	-675028
0.840	-675155
0.842	-671939
0.843	-672193
0.845	-668712
0.847	-672642
0.848	-670390
0.850	-672330
0.852	-679372
0.853	-686339
0.855	-690059
0.857	-697962
0.858	-703915
0.860	-698924
0.862	-699830
0.863	-694577
0.865	-691095
0.867	-687591
0.868	-691896
0.870	-688224
0.872	-691381
0.873	-695067
0.875	-695437
0.877	-693733
0.878	-693744
0.880	-691496
0.882	-688211
0.883	-685547
0.885	-685966
0.887	-688521
0.888	-694064
0.890	-700672
0.892	-709515
0.893	-715072
0.895	-717659
0.897	-721189
0.898	-718897
0.900	-716040
0.902	-715404
0.903	-719508
0.905	-719002
0.907	-720402
0.908	-725368
0.910	-725106
0.912	-723748
0.913	-720547
0.915	-720030
0.917	-719135
0.918	-722573
0.920	-720315
0.922	-725696
0.923	-728354
0.925	-723089
0.927	-723170
0.928	-727099
0.930	-721956
0.932	-722969
0.933	-730924
0.935	-729684
0.937	-726759
0.938	-732457
0.940	-733506
0.942	-732061
0.943	-732882
0.945	-737252
0.947	-734218
0.948	-733776
0.950	-732508
0.952	-732224
0.953	-732855
0.955	-736441
0.957	-733698
0.958	-734540
0.960	-737872
0.962	-737345
0.963	-737007
0.965	-742586
0.967	-746683
0.968	-746904
0.970	-747270
0.972	-749749
0.973	-748597
0.975	-746043
0.977	-743429
0.978	-745568
0.980	-743017
0.982	-745332
0.983	-746863
0.985	-750016
0.987	-746060
0.988	-750539
0.990	-745886
0.992	-749524
0.993	-750057
0.995	-756701
0.997	-752713
0.998	-760159
1.000	-755041
1.002	-754488
1.003	-748133
1.005	-750977
1.007	-747490
1.008	-748031
1.010	-747388
1.012	-751598
1.013	-747641
1.015	-739427
1.017	-737955
1.018	-736217
1.020	-728981
1.022	-729027
1.023	-739303
1.025	-739320
1.027	-735539
1.028	-740837
1.030	-738652
1.032	-732666
1.033	-735015
1.035	-746721
1.037	-750843
1.038	-757629
1.040	-762403
1.042	-765549
1.043	-759462
1.045	-756266
1.047	-758431
1.048	-761023
1.050	-762792
1.052	-766777
1.053	-771182
1.055	-770474
1.057	-768716
1.058	-763100
1.060	-759857
1.062	-757407
1.063	-755981
1.065	-754967
1.067	-759026
1.068	-760594
1.070	-756427
1.072	-753869
1.073	-753427
1.075	-752160
1.077	-752359
1.078	-756503
1.080	-758208
1.082	-758645
1.083	-754329
1.085	-753844
1.087	-756769
1.088	-758183
1.090	-758693
1.092	-763750
1.093	-763806
1.095	-755957
1.097	-754163
1.098	-755472
1.100	-754203
1.102	-754585
1.103	-760927
1.105	-763223
1.107	-762431
1.108	-767841
1.110	-768115
1.112	-768282
1.113	-765789
1.115	-762184
1.117	-752951
1.118	-747380
1.120	-739589
1.122	-735179
1.123	-734570
1.125	-737662
1.127	-740805
1.128	-744431
1.130	-750455
1.132	-754324
1.133	-750140
1.135	-749097
1.137	-750961
1.138	-747505
1.140	-749713
1.142	-757198
1.143	-762648
1.145	-762745
1.147	-767967
1.148	-762272
1.150	-760568
1.152	-755909
1.153	-754559
1.155	-749304
1.157	-752177
1.158	-748340
1.160	-751086
1.162	-750124
1.163	-753562
1.165	-750892
1.167	-755704
1.168	-754808
1.170	-757732
1.172	-755214
1.173	-758440
1.175	-756355
1.177	-754244
1.178	-752541
1.180	-755765
1.182	-757728
1.183	-759923
1.185	-761900
1.187	-762052
1.188	-764555
1.190	-763695
1.192	-759875
1.193	-762087
1.195	-767206
1.197	-757907
1.198	-755172
1.200	-755769
1.202	-752319
1.203	-745327
1.205	-753497
1.207	-753605
1.208	-755250
1.210	-755221
1.212	-758129
1.213	-750482
1.215	-754321
1.217	-754985
1.218	-757798
1.220	-755231
1.222	-759483
1.223	-751862
1.225	-746976
1.227	-743059
1.228	-747225
1.230	-751809
1.232	-757905
1.233	-765907
1.235	-773002
1.237	-772242
1.238	-768624
1.240	-771356
1.242	-767832
1.243	-763636
1.245	-767337
1.247	-767977
1.248	-763874
1.250	-766614
1.252	-766168
1.253	-761051
1.255	-763638
1.257	-767169
1.258	-766351
1.260	-771096
1.262	-773028
1.263	-770596
1.265	-772739
1.267	-776303
1.268	-774740
1.270	-779223
1.272	-782706
1.273	-781771
1.275	-777352
1.277	-775098
1.278	-767918
1.280	-761186
1.282	-750486
1.283	-743984
1.285	-741590
1.287	-743191
1.288	-748773
1.290	-758383
1.292	-767576
1.293	-770319
1.295	-769216
1.297	-764672
1.298	-761410
1.300	-758192
1.302	-758302
1.303	-758198
1.305	-757829
1.307	-757684
1.308	-757048
1.310	-755554
1.312	-755604
1.313	-756331
1.315	-756154
1.317	-752597
1.318	-751263
1.320	-756127
1.322	-759202
1.323	-764405
1.325	-772548
1.327	-777141
1.328	-774738
1.330	-773733
1.332	-768177
1.333	-763599
1.335	-759654
1.337	-759960
1.338	-761302
1.340	-764186
1.342	-762363
1.343	-765768
1.345	-762222
1.347	-759068
1.348	-753383
1.350	-756868
1.352	-756098
1.353	-760237
1.355	-761596
1.357	-768668
1.358	-768441
1.360	-767631
1.362	-766703
1.363	-765101
1.365	-760935
1.367	-757185
1.368	-754799
1.370	-749195
1.372	-749061
1.373	-744022
1.375	-744921
1.377	-743494
1.378	-747718
1.380	-746483
1.382	-753955
1.383	-751577
1.385	-749858
1.387	-747974
1.388	-747833
1.390	-742268
1.392	-748161
1.393	-754476
1.395	-754804
1.397	-757374
1.398	-763077
1.400	-764721
1.402	-765648
1.403	-767012
1.405	-770225
1.407	-768743
1.408	-761787
1.410	-758570
1.412	-762910
1.413	-760940
1.415	-763805
1.417	-770468
1.418	-776099
1.420	-770761
1.422	-768908
1.423	-768041
1.425	-765427
1.427	-758924
1.428	-762962
1.430	-764772
1.432	-759796
1.433	-760309
1.435	-765219
1.437	-763461
1.438	-761397
1.440	-762715
1.442	-757524
1.443	-753022
1.445	-750674
1.447	-753295
1.448	-759196
1.450	-768408
1.452	-770961
1.453	-773641
1.455	-769944
1.457	-763607
1.458	-753484
1.460	-750305
1.462	-745901
1.463	-749023
1.465	-746944
1.467	-752897
1.468	-754743
1.470	-755818
1.472	-751078
1.473	-756217
1.475	-751413
1.477	-749784
1.478	-751909
1.480	-753112
1.482	-751376
1.483	-756025
1.485	-755983
1.487	-756505
1.488	-761633
1.490	-760502
1.492	-761099
1.493	-762524
1.495	-759230
1.497	-751979
1.498	-750545
1.500	-743673
1.502	-742399
1.503	-745801
1.505	-749364
1.507	-753755
1.508	-756807
1.510	-754887
1.512	-749167
1.513	-749965
1.515	-746122
1.517	-746183
1.518	-749521
1.520	-755021
1.522	-756779
1.523	-761123
1.525	-766899
1.527	-770362
1.528	-770092
1.530	-766428
1.532	-764271
1.533	-757738
1.535	-752759
1.537	-752045
1.538	-753731
1.540	-749367
1.542	-750600
1.543	-747378
1.545	-745048
1.547	-744852
1.548	-749995
1.550	-752506
1.552	-756838
1.553	-760298
1.555	-757327
1.557	-753028
1.558	-753637
1.560	-756908
1.562	-756935
1.563	-762524
1.565	-773512
1.567	-771852
1.568	-769025
1.570	-770137
1.572	-770228
1.573	-759710
1.575	-760133
1.577	-760744
1.578	-756223
1.580	-748791
1.582	-748556
1.583	-744534
1.585	-738334
1.587	-735562
1.588	-739801
1.590	-745967
1.592	-748458
1.593	-754966
1.595	-762119
1.597	-760366
1.598	-753601
1.600	-751582
1.602	-746954
1.603	-741402
1.605	-743145
1.607	-744471
1.608	-747534
1.610	-749889
1.612	-750541
1.613	-749347
1.615	-750142
1.617	-747826
1.618	-749550
1.620	-753177
1.622	-752479
1.623	-752902
1.625	-754493
1.627	-753881
1.628	-752590
1.630	-755690
1.632	-756956
1.633	-757529
1.635	-754981
1.637	-754431
1.638	-751942
1.640	-751976
1.642	-751655
1.643	-753751
1.645	-752346
1.647	-754295
1.648	-753121
1.650	-749639
1.652	-749033
1.653	-753364
1.655	-749878
1.657	-745605
1.658	-747127
1.660	-739131
1.662	-728417
1.663	-723411
1.665	-724375
1.667	-722502
1.668	-732395
1.670	-743281
1.672	-753854
1.673	-755237
1.675	-756289
1.677	-753819
1.678	-745088
1.680	-739153
1.682	-740404
1.683	-743941
1.685	-741768
1.687	-746897
1.688	-749295
1.690	-750355
1.692	-743425
1.693	-742661
1.695	-741531
1.697	-739015
1.698	-736193
1.700	-742586
1.702	-748013
1.703	-750142
1.705	-754230
1.707	-758829
1.708	-758302
1.710	-753256
1.712	-753736
1.713	-751609
1.715	-744850
1.717	-743728
1.718	-749620
1.720	-748160
1.722	-745130
1.723	-750654
1.725	-748654
1.727	-740784
1.728	-737207
1.730	-740024
1.732	-736431
1.733	-735922
1.735	-740175
1.737	-743742
1.738	-741960
1.740	-743681
1.742	-749728
1.743	-747829
1.745	-748447
1.747	-753444
1.748	-756058
1.750	-751315
1.752	-753878
1.753	-747067
1.755	-741043
1.757	-731979
1.758	-730067
1.760	-726632
1.762	-733777
1.763	-735823
1.765	-746179
1.767	-749801
1.768	-753767
1.770	-750397
1.772	-751321
1.773	-742529
1.775	-738469
1.777	-735884
1.778	-736763
1.780	-732684
1.782	-735379
1.783	-735035
1.785	-731738
1.787	-733201
1.788	-738490
1.790	-745957
1.792	-754987
1.793	-764635
1.795	-765335
1.797	-766127
1.798	-761101
1.800	-754740
1.802	-750738
1.803	-752588
1.805	-752131
1.807	-751250
1.808	-752459
1.810	-749399
1.812	-743320
1.813	-742212
1.815	-739955
1.817	-740314
1.818	-742315
1.820	-742884
1.822	-736234
1.823	-735762
1.825	-729360
1.827	-722377
1.828	-720046
1.830	-720596
1.832	-719741
1.833	-722500
1.835	-726498
1.837	-731295
1.838	-735293
1.840	-738857
1.842	-738991
1.843	-743045
1.845	-741789
1.847	-743734
1.848	-740836
1.850	-742813
1.852	-736648
1.853	-734115
1.855	-731672
1.857	-733633
1.858	-732737
1.860	-737087
1.862	-736364
1.863	-736035
1.865	-736641
1.867	-735892
1.868	-734499
1.870	-742269
1.872	-744180
1.873	-741852
1.875	-743186
1.877	-744327
1.878	-736615
1.880	-733427
1.882	-735093
1.883	-733191
1.885	-732284
1.887	-732174
1.888	-729518
1.890	-728339
1.892	-726989
1.893	-724355
1.895	-729344
1.897	-735940
1.898	-737274
1.900	-739178
1.902	-738009
1.903	-732277
1.905	-727284
1.907	-721525
1.908	-718231
1.910	-718066
1.912	-718699
1.913	-717426
1.915	-719637
1.917	-723544
1.918	-727240
1.920	-725897
1.922	-728675
1.923	-729645
1.925	-724992
1.927	-720011
1.928	-720596
1.930	-717012
1.932	-714762
1.933	-718983
1.935	-725586
1.937	-730136
1.938	-734769
1.940	-739535
1.942	-740880
1.943	-736304
1.945	-733857
1.947	-737119
1.948	-735354
1.950	-731568
1.952	-737160
1.953	-738943
1.955	-732005
1.957	-735240
1.958	-738364
1.960	-734053
1.962	-730504
1.963	-735629
1.965	-734269
1.967	-736789
1.968	-739656
1.970	-746739
1.972	-745731
1.973	-743052
1.975	-739517
1.977	-737402
1.978	-733704
1.980	-732124
1.982	-734736
1.983	-734253
1.985	-737671
1.987	-738218
1.988	-742883
1.990	-744618
1.992	-747461
1.993	-745509
1.995	-744408
1.997	-739199
1.998	-737948
2.000	-736949
2.002	-732807
2.003	-732407
2.005	-733945
2.007	-733576
2.008	-732609
2.010	-739729
2.012	-739798
2.013	-741050
2.015	-738713
2.017	-738429
2.018	-734316
2.020	-737893
2.022	-739489
2.023	-740330
2.025	-739082
2.027	-735501
2.028	-728774
2.030	-720373
2.032	-717656
2.033	-717766
2.035	-720856
2.037	-724263
2.038	-731473
2.040	-734832
2.042	-735551
2.043	-735072
2.045	-733061
2.047	-728501
2.048	-728426
2.050	-727523
2.052	-729153
2.053	-730791
2.055	-733630
2.057	-730243
2.058	-729639
2.060	-725501
2.062	-723554
2.063	-718491
2.065	-723028
2.067	-728109
2.068	-732590
2.070	-735358
2.072	-744120
2.073	-741096
2.075	-732719
2.077	-729933
2.078	-724203
2.080	-715885
2.082	-714676
2.083	-722438
2.085	-725091
2.087	-731097
2.088	-736301
2.090	-740595
2.092	-738392
2.093	-738258
2.095	-740326
2.097	-740095
2.098	-740347
2.100	-738047
2.102	-737919
2.103	-731377
2.105	-732010
2.107	-723503
2.108	-726662
2.110	-722305
2.112	-726020
2.113	-723492
2.115	-731746
2.117	-730803
2.118	-736257
2.120	-738252
2.122	-738620
2.123	-740536
2.125	-740386
2.127	-736978
2.128	-732606
2.130	-733540
2.132	-727554
2.133	-724593
2.135	-725407
2.137	-726773
2.138	-725926
2.140	-725732
2.142	-727504
2.143	-728096
2.145	-725839
2.147	-724869
2.148	-725017
2.150	-722078
2.152	-721425
2.153	-722122
2.155	-722998
2.157	-723315
2.158	-727001
2.160	-725538
2.162	-726958
2.163	-725213
2.165	-726462
2.167	-723124
2.168	-721456
2.170	-717357
2.172	-711439
2.173	-709286
2.175	-706609
2.177	-705215
2.178	-705738
2.180	-712215
2.182	-708846
2.183	-714858
2.185	-719548
2.187	-721268
2.188	-724275
2.190	-727887
2.192	-725076
2.193	-721510
2.195	-723983
2.197	-722130
2.198	-723674
2.200	-724201
2.202	-728069
2.203	-723968
2.205	-716596
2.207	-715503
2.208	-715944
2.210	-710669
2.212	-716225
2.213	-724118
2.215	-727054
2.217	-726445
2.218	-731727
2.220	-724217
2.222	-722731
2.223	-718354
2.225	-718643
2.227	-716727
2.228	-721192
2.230	-721601
2.232	-721613
2.233	-718321
2.235	-716555
2.237	-712646
2.238	-707527
2.240	-704106
2.242	-707587
2.243	-704586
2.245	-708995
2.247	-712144
2.248	-717132
2.250	-715815
2.252	-722313
2.253	-722280
2.255	-726244
2.257	-729955
2.258	-734007
2.260	-735032
2.262	-731809
2.263	-727784
2.265	-718817
2.267	-710002
2.268	-702037
2.270	-700593
2.272	-699183
2.273	-704601
2.275	-712429
2.277	-720369
2.278	-724266
2.280	-727213
2.282	-727509
2.283	-726604
2.285	-720013
2.287	-716144
2.288	-710961
2.290	-705171
2.292	-697788
2.293	-698004
2.295	-702071
2.297	-707337
2.298	-712763
2.300	-720860
2.302	-725966
2.303	-722658
2.305	-718529
2.307	-717229
2.308	-713009
2.310	-711817
2.312	-716964
2.313	-722545
2.315	-722019
2.317	-723173
2.318	-719602
2.320	-713525
2.322	-707293
2.323	-706833
2.325	-706358
2.327	-707083
2.328	-710894
2.330	-715610
2.332	-715955
2.333	-717421
2.335	-721297
2.337	-716522
2.338	-713935
2.340	-714221
2.342	-712510
2.343	-708998
2.345	-714482
2.347	-714423
2.348	-714247
2.350	-712288
2.352	-710294
2.353	-707805
2.355	-710353
2.357	-708935
2.358	-713778
2.360	-716517
2.362	-715331
2.363	-708501
2.365	-706851
2.367	-699148
2.368	-697319
2.370	-697145
2.372	-701642
2.373	-706272
2.375	-711472
2.377	-708681
2.378	-704919
2.380	-703130
2.382	-697539
2.383	-696460
2.385	-702636
2.387	-711546
2.388	-710380
2.390	-711823
2.392	-710152
2.393	-705953
2.395	-697115
2.397	-699441
2.398	-703464
2.400	-708220
2.402	-710979
2.403	-718212
2.405	-723300
2.407	-721953
2.408	-720772
2.410	-721617
2.412	-717651
2.413	-709750
2.415	-709338
2.417	-707259
2.418	-705161
2.420	-707697
2.422	-713096
2.423	-716068
2.425	-718193
2.427	-721552
2.428	-722000
2.430	-725459
2.432	-720510
2.433	-721109
2.435	-717916
2.437	-716337
2.438	-707513
2.440	-707650
2.442	-702529
2.443	-702320
2.445	-700063
2.447	-702348
2.448	-702084
2.450	-706131
2.452	-705791
2.453	-708357
2.455	-709145
2.457	-713780
2.458	-715234
2.460	-715477
2.462	-712689
2.463	-711593
2.465	-707128
2.467	-703015
2.468	-704040
2.470	-704744
2.472	-706521
2.473	-708588
2.475	-712902
2.477	-712379
2.478	-720555
2.480	-723954
2.482	-725518
2.483	-721024
2.485	-723562
2.487	-715026
2.488	-707785
2.490	-704651
2.492	-705095
2.493	-696263
2.495	-696554
2.497	-698369
2.498	-698370
2.500	-699853
2.502	-706885
2.503	-707087
2.505	-706597
2.507	-702487
2.508	-700866
2.510	-698876
2.512	-699555
2.513	-700213
2.515	-710356
2.517	-712071
2.518	-712615
2.520	-712443
2.522	-713748
2.523	-703192
2.525	-695610
2.527	-694048
2.528	-690929
2.530	-686039
2.532	-688417
2.533	-695401
2.535	-691652
2.537	-694008
2.538	-695364
2.540	-693529
2.542	-690647
2.543	-697202
2.545	-694989
2.547	-694404
2.548	-696697
2.550	-698476
2.552	-693065
2.553	-692821
2.555	-695322
2.557	-698200
2.558	-696225
2.560	-699474
2.562	-702079
2.563	-703711
2.565	-700131
2.567	-701244
2.568	-700708
2.570	-701579
2.572	-700070
2.573	-703326
2.575	-707501
2.577	-713632
2.578	-714196
2.580	-715983
2.582	-713873
2.583	-710497
2.585	-701718
2.587	-698284
2.588	-695856
2.590	-696312
2.592	-694061
2.593	-693039
2.595	-692769
2.597	-693022
2.598	-690875
2.600	-694009
2.602	-697408
2.603	-701269
2.605	-698831
2.607	-701698
2.608	-698673
2.610	-701590
2.612	-695595
2.613	-694427
2.615	-690068
2.617	-691242
2.618	-686141
2.620	-690431
2.622	-695807
2.623	-700583
2.625	-702686
2.627	-709591
2.628	-714131
2.630	-714373
2.632	-718860
2.633	-717541
2.635	-715185
2.637	-712538
2.638	-716917
2.640	-712953
2.642	-716958
2.643	-717305
2.645	-718194
2.647	-710861
2.648	-712324
2.650	-712674
2.652	-711510
2.653	-710742
2.655	-714556
2.657	-706720
2.658	-702653
2.660	-700860
2.662	-695847
2.663	-691158
2.665	-697248
2.667	-692325
2.668	-696273
2.670	-698599
2.672	-696578
2.673	-693393
2.675	-698194
2.677	-689984
2.678	-687499
2.680	-693903
2.682	-700437
2.683	-700416
2.685	-706265
2.687	-712165
2.688	-707488
2.690	-696817
2.692	-694905
2.693	-690958
2.695	-682355
2.697	-684821
2.698	-690204
2.700	-691043
2.702	-694334
2.703	-703121
2.705	-703077
2.707	-704738
2.708	-708786
2.710	-710349
2.712	-712183
2.713	-712690
2.715	-713739
2.717	-712050
2.718	-715120
2.720	-707638
2.722	-709770
2.723	-710147
2.725	-709043
2.727	-705607
2.728	-708202
2.730	-704835
2.732	-699747
2.733	-697716
2.735	-694869
2.737	-692589
2.738	-690472
2.740	-694302
2.742	-694238
2.743	-694226
2.745	-700100
2.747	-705150
2.748	-703284
2.750	-708685
2.752	-712133
2.753	-705615
2.755	-702354
2.757	-703711
2.758	-697150
2.760	-695657
2.762	-696282
2.763	-696675
2.765	-693599
2.767	-699665
2.768	-698447
2.770	-702816
2.772	-703693
2.773	-707257
2.775	-702394
2.777	-702596
2.778	-699632
2.780	-699237
2.782	-697016
2.783	-699946
2.785	-701379
2.787	-700640
2.788	-697594
2.790	-694423
2.792	-689008
2.793	-684683
2.795	-684885
2.797	-686866
2.798	-692180
2.800	-697590
2.802	-700338
2.803	-702213
2.805	-703369
2.807	-698225
2.808	-691025
2.810	-688488
2.812	-683422
2.813	-679395
2.815	-681993
2.817	-690251
2.818	-694901
2.820	-699446
2.822	-703475
2.823	-705506
2.825	-698531
2.827	-692839
2.828	-689331
2.830	-684721
2.832	-681857
2.833	-685857
2.835	-690924
2.837	-695049
2.838	-703464
2.840	-707529
2.842	-708797
2.843	-705395
2.845	-703240
2.847	-700220
2.848	-698305
2.850	-696511
2.852	-700094
2.853	-701739
2.855	-695739
2.857	-694466
2.858	-697547
2.860	-696697
2.862	-697236
2.863	-703517
2.865	-704654
2.867	-701516
2.868	-702085
2.870	-698647
2.872	-696013
2.873	-694709
2.875	-696992
2.877	-693699
2.878	-696994
2.880	-696874
2.882	-694716
2.883	-690567
2.885	-693865
2.887	-690315
2.888	-688896
2.890	-693298
2.892	-690707
2.893	-683495
2.895	-682827
2.897	-684000
2.898	-675320
2.900	-682772
2.902	-689487
2.903	-693102
2.905	-693046
2.907	-699850
2.908	-696769
2.910	-696841
2.912	-696825
2.913	-699661
2.915	-702424
2.917	-701283
2.918	-699349
2.920	-696834
2.922	-694587
2.923	-693190
2.925	-696701
2.927	-697372
2.928	-697110
2.930	-694494
2.932	-690186
2.933	-682817
2.935	-679871
2.937	-680880
2.938	-684296
2.940	-687018
2.942	-693452
2.943	-696164
2.945	-697499
2.947	-695750
2.948	-695010
2.950	-692880
2.952	-696575
2.953	-696987
2.955	-699604
2.957	-701754
2.958	-705261
2.960	-699546
2.962	-699256
2.963	-699873
2.965	-698848
2.967	-697258
2.968	-699615
2.970	-695173
2.972	-688111
2.973	-686427
2.975	-685229
2.977	-681935
2.978	-684419
2.980	-689457
2.982	-687805
2.983	-683348
2.985	-688338
2.987	-691117
2.988	-689781
2.990	-694876
2.992	-700250
2.993	-697412
2.995	-693189
2.997	-693700
2.998	-692188
3.000	-694073
3.002	-694376
3.003	-700982
3.005	-703950
3.007	-704797
3.008	-702379
3.010	-706867
3.012	-705042
3.013	-701841
3.015	-699668
3.017	-698812
3.018	-693983
3.020	-690568
3.022	-694892
3.023	-698980
3.025	-701163
3.027	-703342
3.028	-705307
3.030	-699639
3.032	-692428
3.033	-690288
3.035	-689481
3.037	-688621
3.038	-691754
3.040	-696881
3.042	-697958
3.043	-697155
3.045	-696589
3.047	-696448
3.048	-697232
3.050	-695153
3.052	-695946
3.053	-697198
3.055	-696973
3.057	-695248
3.058	-698304
3.060	-697146
3.062	-696310
3.063	-694535
3.065	-693126
3.067	-691925
3.068	-693930
3.070	-693674
3.072	-694151
3.073	-694532
3.075	-695297
3.077	-695617
3.078	-697270
3.080	-703755
3.082	-708249
3.083	-706925
3.085	-707061
3.087	-706616
3.088	-697584
3.090	-692586
3.092	-691092
3.093	-687146
3.095	-686315
3.097	-689888
3.098	-689359
3.100	-693019
3.102	-693578
3.103	-690972
3.105	-685263
3.107	-683472
3.108	-678935
3.110	-675602
3.112	-675730
3.113	-679586
3.115	-678965
3.117	-679082
3.118	-685767
3.120	-687188
3.122	-688818
3.123	-694205
3.125	-696161
3.127	-692432
3.128	-693142
3.130	-694379
3.132	-694516
3.133	-695467
3.135	-700145
3.137	-702411
3.138	-700949
3.140	-702124
3.142	-704242
3.143	-701264
3.145	-701699
3.147	-702056
3.148	-699769
3.150	-694918
3.152	-694561
3.153	-689559
3.155	-692779
3.157	-693706
3.158	-700007
3.160	-703585
3.162	-709570
3.163	-705202
3.165	-705432
3.167	-703735
3.168	-701576
3.170	-695107
3.172	-695797
3.173	-694152
3.175	-690900
3.177	-692270
3.178	-701249
3.180	-704742
3.182	-705710
3.183	-707039
3.185	-706216
3.187	-697302
3.188	-692760
3.190	-693308
3.192	-693345
3.193	-691626
3.195	-696586
3.197	-703263
3.198	-703079
3.200	-703584
3.202	-703901
3.203	-704379
3.205	-694402
3.207	-692106
3.208	-690750
3.210	-691612
3.212	-686592
3.213	-692237
3.215	-691564
3.217	-688440
3.218	-682924
3.220	-681829
3.222	-676824
3.223	-676288
3.225	-678809
3.227	-681834
3.228	-685335
3.230	-686745
3.232	-687766
3.233	-688845
3.235	-689560
3.237	-688506
3.238	-691027
3.240	-692306
3.242	-692151
3.243	-694240
3.245	-699584
3.247	-702171
3.248	-704864
3.250	-708446
3.252	-710732
3.253	-702988
3.255	-699851
3.257	-693642
3.258	-684548
3.260	-679023
3.262	-683774
3.263	-684162
3.265	-688671
3.267	-698688
3.268	-701520
3.270	-702565
3.272	-705930
3.273	-708238
3.275	-706795
3.277	-707623
3.278	-704959
3.280	-699664
3.282	-692062
3.283	-686006
3.285	-682613
3.287	-681916
3.288	-683840
3.290	-693957
3.292	-700598
3.293	-704790
3.295	-709239
3.297	-710131
3.298	-704426
3.300	-700217
3.302	-701853
3.303	-694824
3.305	-693050
3.307	-691585
3.308	-691257
3.310	-682648
3.312	-691253
3.313	-691235
3.315	-691644
3.317	-690247
3.318	-692718
3.320	-687170
3.322	-690713
3.323	-694077
3.325	-700898
3.327	-705762
3.328	-706866
3.330	-703910
3.332	-699798
[truncated: 1,601 more rows]
