# Supplementary material for: A simple method for developing lysine targeted covalent protein reagents
Source: Nat Commun. 2023 Dec 1;14:7933. doi: 10.1038/s41467-023-42632-5 (PMC10692228; doi:10.1038/s41467-023-42632-5)
Supplement: Supplementary file 4 — Source data [file 41467_2023_42632_MOESM4_ESM.zip › Source Data/Figure 7/Panel C/chromatogram of K97R reaction 7 hours RT and ON 4C.txt]

0.000	0
0.002	172
0.003	6644
0.005	15350
0.007	24403
0.008	31051
0.010	44403
0.012	53298
0.013	60272
0.015	64400
0.017	63168
0.018	54877
0.020	43822
0.022	29632
0.023	21497
0.025	14575
0.027	9655
0.028	8402
0.030	10692
0.032	1202
0.033	-445
0.035	-1616
0.037	-4916
0.038	-11344
0.040	-8915
0.042	-12946
0.043	-18653
0.045	-21814
0.047	-22525
0.048	-21533
0.050	-19786
0.052	-12668
0.053	-554
0.055	9826
0.057	18516
0.058	29904
0.060	34377
0.062	29942
0.063	26238
0.065	20770
0.067	8520
0.068	5064
0.070	17
0.072	-4816
0.073	-14665
0.075	-11951
0.077	-22519
0.078	-28182
0.080	-34229
0.082	-32641
0.083	-48848
0.085	-53546
0.087	-59219
0.088	-69037
0.090	-84619
0.092	-88414
0.093	-100339
0.095	-109671
0.097	-112096
0.098	-113417
0.100	-118799
0.102	-120837
0.103	-128531
0.105	-140798
0.107	-150857
0.108	-157560
0.110	-164805
0.112	-170081
0.113	-174957
0.115	-178448
0.117	-187591
0.118	-196796
0.120	-206641
0.122	-215006
0.123	-224455
0.125	-232261
0.127	-237390
0.128	-238769
0.130	-244631
0.132	-252251
0.133	-253656
0.135	-258012
0.137	-263343
0.138	-263887
0.140	-264147
0.142	-272494
0.143	-279781
0.145	-286254
0.147	-292464
0.148	-298315
0.150	-296811
0.152	-296501
0.153	-299725
0.155	-304447
0.157	-310982
0.158	-321256
0.160	-331558
0.162	-337724
0.163	-343289
0.165	-343890
0.167	-346310
0.168	-343072
0.170	-344974
0.172	-346397
0.173	-350326
0.175	-353305
0.177	-358742
0.178	-363536
0.180	-369992
0.182	-376451
0.183	-379914
0.185	-383645
0.187	-382425
0.188	-380798
0.190	-377104
0.192	-376644
0.193	-378581
0.195	-388195
0.197	-394999
0.198	-405107
0.200	-415907
0.202	-425499
0.203	-427296
0.205	-429889
0.207	-435967
0.208	-435446
0.210	-435087
0.212	-435148
0.213	-437657
0.215	-433684
0.217	-431853
0.218	-434083
0.220	-439925
0.222	-443671
0.223	-450324
0.225	-463812
0.227	-472899
0.228	-475638
0.230	-480318
0.232	-482303
0.233	-477288
0.235	-467441
0.237	-469274
0.238	-469077
0.240	-469789
0.242	-471048
0.243	-483004
0.245	-487367
0.247	-489335
0.248	-496472
0.250	-503407
0.252	-496771
0.253	-492435
0.255	-493988
0.257	-484665
0.258	-481301
0.260	-489008
0.262	-492717
0.263	-494946
0.265	-505481
0.267	-510272
0.268	-512294
0.270	-517021
0.272	-521918
0.273	-522906
0.275	-526299
0.277	-529989
0.278	-532886
0.280	-533230
0.282	-536706
0.283	-537744
0.285	-538509
0.287	-540174
0.288	-544898
0.290	-542526
0.292	-544599
0.293	-545816
0.295	-543950
0.297	-537096
0.298	-542586
0.300	-544990
0.302	-545433
0.303	-553248
0.305	-562300
0.307	-561283
0.308	-561537
0.310	-562132
0.312	-554014
0.313	-552467
0.315	-555171
0.317	-555613
0.318	-558029
0.320	-568715
0.322	-570130
0.323	-572159
0.325	-575601
0.327	-580850
0.328	-576117
0.330	-578202
0.332	-576408
0.333	-574506
0.335	-567977
0.337	-569330
0.338	-566603
0.340	-570415
0.342	-572018
0.343	-576026
0.345	-577354
0.347	-581726
0.348	-580295
0.350	-581847
0.352	-584086
0.353	-587511
0.355	-588102
0.357	-584748
0.358	-580485
0.360	-577962
0.362	-575498
0.363	-572251
0.365	-578448
0.367	-584695
0.368	-586762
0.370	-589383
0.372	-596170
0.373	-598614
0.375	-601260
0.377	-604481
0.378	-607865
0.380	-604613
0.382	-600928
0.383	-599469
0.385	-597571
0.387	-592038
0.388	-594634
0.390	-596909
0.392	-595613
0.393	-596266
0.395	-599653
0.397	-600496
0.398	-606893
0.400	-607400
0.402	-614521
0.403	-619278
0.405	-622261
0.407	-618563
0.408	-626227
0.410	-622682
0.412	-620257
0.413	-618890
0.415	-617714
0.417	-614959
0.418	-613783
0.420	-615184
0.422	-615435
0.423	-619825
0.425	-617851
0.427	-622375
0.428	-624966
0.430	-625868
0.432	-627744
0.433	-631060
0.435	-631392
0.437	-631107
0.438	-637433
0.440	-634218
0.442	-637767
0.443	-638425
0.445	-639128
0.447	-637027
0.448	-641815
0.450	-640280
0.452	-637152
0.453	-635697
0.455	-631706
0.457	-632497
0.458	-629107
0.460	-635459
0.462	-638915
0.463	-645821
0.465	-643933
0.467	-651587
0.468	-651972
0.470	-655844
0.472	-648801
0.473	-651046
0.475	-651141
0.477	-648428
0.478	-641204
0.480	-649653
0.482	-645174
0.483	-637193
0.485	-637021
0.487	-640043
0.488	-635208
0.490	-639211
0.492	-645917
0.493	-647501
0.495	-646773
0.497	-649716
0.498	-652863
0.500	-655160
0.502	-658789
0.503	-667810
0.505	-669426
0.507	-667028
0.508	-663151
0.510	-657050
0.512	-647088
0.513	-642700
0.515	-641587
0.517	-644495
0.518	-650351
0.520	-654493
0.522	-656625
0.523	-660008
0.525	-658904
0.527	-657523
0.528	-661423
0.530	-666376
0.532	-665680
0.533	-670452
0.535	-672272
0.537	-667121
0.538	-662580
0.540	-665075
0.542	-659355
0.543	-658352
0.545	-665998
0.547	-671162
0.548	-667079
0.550	-671601
0.552	-671208
0.553	-662096
0.555	-655496
0.557	-659533
0.558	-659328
0.560	-664372
0.562	-674508
0.563	-683551
0.565	-681818
0.567	-679929
0.568	-676123
0.570	-671663
0.572	-669727
0.573	-676620
0.575	-680034
0.577	-683852
0.578	-686369
0.580	-685841
0.582	-680791
0.583	-682278
0.585	-680738
0.587	-677735
0.588	-673094
0.590	-673790
0.592	-673644
0.593	-673718
0.595	-677140
0.597	-686045
0.598	-686906
0.600	-685942
0.602	-685433
0.603	-687372
0.605	-683949
0.607	-687761
0.608	-692239
0.610	-700969
0.612	-705180
0.613	-716671
0.615	-722776
0.617	-724624
0.618	-725838
0.620	-728540
0.622	-725288
0.623	-724633
0.625	-731263
0.627	-736226
0.628	-739471
0.630	-744932
0.632	-751768
0.633	-756194
0.635	-759565
0.637	-766391
0.638	-773518
0.640	-775640
0.642	-776956
0.643	-780447
0.645	-780607
0.647	-772939
0.648	-773483
0.650	-773892
0.652	-767837
0.653	-757485
0.655	-757307
0.657	-746222
0.658	-729929
0.660	-714956
0.662	-702628
0.663	-677754
0.665	-651672
0.667	-623010
0.668	-589253
0.670	-549190
0.672	-508998
0.673	-465709
0.675	-412409
0.677	-345725
0.678	-263662
0.680	-160618
0.682	-32683
0.683	109184
0.685	261433
0.687	417225
0.688	562080
0.690	672953
0.692	743827
0.693	752306
0.695	687150
0.697	547361
0.698	337083
0.700	59349
0.702	-260304
0.703	-604797
0.705	-959075
0.707	-1293439
0.708	-1588715
0.710	-1837403
0.712	-2026219
0.713	-2151631
0.715	-2217876
0.717	-2235152
0.718	-2203931
0.720	-2142509
0.722	-2058755
0.723	-1969253
0.725	-1874005
0.727	-1797521
0.728	-1731625
0.730	-1679652
0.732	-1635254
0.733	-1600528
0.735	-1555178
0.737	-1502467
0.738	-1438538
0.740	-1366706
0.742	-1288914
0.743	-1218840
0.745	-1157334
0.747	-1112960
0.748	-1080773
0.750	-1061854
0.752	-1045380
0.753	-1031864
0.755	-1011458
0.757	-989172
0.758	-958446
0.760	-927490
0.762	-897525
0.763	-865616
0.765	-830253
0.767	-799433
0.768	-766295
0.770	-729996
0.772	-699205
0.773	-673889
0.775	-651876
0.777	-633166
0.778	-623340
0.780	-611263
0.782	-602677
0.783	-595862
0.785	-592339
0.787	-580088
0.788	-581771
0.790	-585097
0.792	-586340
0.793	-587762
0.795	-598313
0.797	-599158
0.798	-597336
0.800	-598836
0.802	-602277
0.803	-603700
0.805	-604770
0.807	-607452
0.808	-605655
0.810	-602554
0.812	-597798
0.813	-597417
0.815	-595411
0.817	-598534
0.818	-603003
0.820	-606455
0.822	-608282
0.823	-612699
0.825	-614123
0.827	-614410
0.828	-619306
0.830	-624261
0.832	-627863
0.833	-630402
0.835	-634175
0.837	-635089
0.838	-635671
0.840	-635037
0.842	-637852
0.843	-636324
0.845	-640054
0.847	-638518
0.848	-638959
0.850	-642337
0.852	-647677
0.853	-647696
0.855	-658557
0.857	-669171
0.858	-673178
0.860	-680514
0.862	-686545
0.863	-682601
0.865	-677971
0.867	-676170
0.868	-670142
0.870	-665631
0.872	-670913
0.873	-674642
0.875	-680084
0.877	-686453
0.878	-694974
0.880	-697193
0.882	-703412
0.883	-703167
0.885	-703446
0.887	-703000
0.888	-703860
0.890	-697098
0.892	-697326
0.893	-697026
0.895	-693254
0.897	-686236
0.898	-689067
0.900	-687023
0.902	-686953
0.903	-687527
0.905	-692645
0.907	-691102
0.908	-692254
0.910	-692919
0.912	-698789
0.913	-702416
0.915	-711625
0.917	-718941
0.918	-726035
0.920	-727961
0.922	-729601
0.923	-725553
0.925	-721414
0.927	-712082
0.928	-709597
0.930	-705110
0.932	-699804
0.933	-701262
0.935	-708758
0.937	-705838
0.938	-708551
0.940	-716388
0.942	-713857
0.943	-710919
0.945	-713418
0.947	-710105
0.948	-708354
0.950	-711924
0.952	-712739
0.953	-716734
0.955	-726506
0.957	-724529
0.958	-724559
0.960	-727720
0.962	-726149
0.963	-720232
0.965	-725382
0.967	-723493
0.968	-722113
0.970	-719700
0.972	-720742
0.973	-714873
0.975	-716971
0.977	-718393
0.978	-721521
0.980	-721435
0.982	-728261
0.983	-730529
0.985	-728706
0.987	-728249
0.988	-725425
0.990	-720387
0.992	-717965
0.993	-715383
0.995	-714429
0.997	-721624
0.998	-726160
1.000	-728877
1.002	-736314
1.003	-740129
1.005	-737142
1.007	-737682
1.008	-735169
1.010	-730830
1.012	-731983
1.013	-731900
1.015	-727041
1.017	-728980
1.018	-731629
1.020	-722409
1.022	-720926
1.023	-724483
1.025	-719363
1.027	-717123
1.028	-724224
1.030	-725088
1.032	-723801
1.033	-731144
1.035	-734294
1.037	-735190
1.038	-737770
1.040	-739868
1.042	-741783
1.043	-738477
1.045	-738524
1.047	-743070
1.048	-745137
1.050	-738889
1.052	-745245
1.053	-747724
1.055	-742440
1.057	-739756
1.058	-745381
1.060	-742334
1.062	-740872
1.063	-743425
1.065	-747552
1.067	-747511
1.068	-748053
1.070	-747550
1.072	-744118
1.073	-737669
1.075	-733194
1.077	-728893
1.078	-727785
1.080	-728121
1.082	-731742
1.083	-734657
1.085	-742133
1.087	-744655
1.088	-751338
1.090	-756295
1.092	-758898
1.093	-753943
1.095	-750825
1.097	-742686
1.098	-735175
1.100	-730758
1.102	-731079
1.103	-734313
1.105	-738831
1.107	-743898
1.108	-747568
1.110	-751589
1.112	-745517
1.113	-743387
1.115	-739459
1.117	-736268
1.118	-731834
1.120	-741786
1.122	-744390
1.123	-746414
1.125	-748504
1.127	-750510
1.128	-743697
1.130	-742984
1.132	-743354
1.133	-744431
1.135	-746461
1.137	-751581
1.138	-751230
1.140	-751860
1.142	-749244
1.143	-748138
1.145	-744185
1.147	-743775
1.148	-745448
1.150	-750275
1.152	-749321
1.153	-751142
1.155	-754348
1.157	-753464
1.158	-746552
1.160	-745637
1.162	-742379
1.163	-737749
1.165	-732074
1.167	-733860
1.168	-732187
1.170	-732564
1.172	-732311
1.173	-733932
1.175	-735506
1.177	-736142
1.178	-740051
1.180	-740491
1.182	-746447
1.183	-744118
1.185	-747744
1.187	-745014
1.188	-747145
1.190	-740701
1.192	-745616
1.193	-744440
1.195	-747775
1.197	-748580
1.198	-754605
1.200	-753940
1.202	-756442
1.203	-753487
1.205	-749281
1.207	-745047
1.208	-742049
1.210	-735315
1.212	-732549
1.213	-737059
1.215	-737090
1.217	-735022
1.218	-738114
1.220	-743810
1.222	-742510
1.223	-741881
1.225	-745401
1.227	-745520
1.228	-739053
1.230	-739712
1.232	-743739
1.233	-745934
1.235	-746107
1.237	-752270
1.238	-751122
1.240	-751905
1.242	-752393
1.243	-756630
1.245	-759621
1.247	-765174
1.248	-768096
1.250	-768142
1.252	-769489
1.253	-766885
1.255	-762955
1.257	-757716
1.258	-757017
1.260	-755667
1.262	-757227
1.263	-759292
1.265	-759939
1.267	-758408
1.268	-753259
1.270	-746256
1.272	-741229
1.273	-738279
1.275	-735042
1.277	-737789
1.278	-738080
1.280	-736527
1.282	-737990
1.283	-740641
1.285	-737598
1.287	-744273
1.288	-752002
1.290	-750406
1.292	-751901
1.293	-754420
1.295	-747944
1.297	-741554
1.298	-741643
1.300	-738072
1.302	-737913
1.303	-740772
1.305	-743983
1.307	-750024
1.308	-755047
1.310	-754642
1.312	-759641
1.313	-761428
1.315	-759652
1.317	-759204
1.318	-761667
1.320	-754931
1.322	-751978
1.323	-749902
1.325	-745283
1.327	-742663
1.328	-743596
1.330	-746051
1.332	-745664
1.333	-750435
1.335	-751680
1.337	-758053
1.338	-756332
1.340	-759340
1.342	-761509
1.343	-765605
1.345	-758110
1.347	-758684
1.348	-757017
1.350	-751277
1.352	-745829
1.353	-750618
1.355	-749953
1.357	-751715
1.358	-756790
1.360	-756699
1.362	-755696
1.363	-756556
1.365	-753978
1.367	-750369
1.368	-751967
1.370	-750100
1.372	-751492
1.373	-754247
1.375	-751279
1.377	-751555
1.378	-751070
1.380	-746737
1.382	-742593
1.383	-745318
1.385	-741728
1.387	-743606
1.388	-749424
1.390	-754352
1.392	-756637
1.393	-762239
1.395	-761338
1.397	-753978
1.398	-748725
1.400	-749347
1.402	-745915
1.403	-748584
1.405	-753047
1.407	-752502
1.408	-747947
1.410	-745377
1.412	-739663
1.413	-738815
1.415	-740393
1.417	-740449
1.418	-742840
1.420	-743728
1.422	-738682
1.423	-741562
1.425	-744671
1.427	-749075
1.428	-755787
1.430	-766477
1.432	-763789
1.433	-764392
1.435	-757793
1.437	-747676
1.438	-737608
1.440	-735870
1.442	-730903
1.443	-731194
1.445	-734640
1.447	-738194
1.448	-741831
1.450	-748197
1.452	-754041
1.453	-761537
1.455	-764790
1.457	-767164
1.458	-763372
1.460	-762124
1.462	-756412
1.463	-756588
1.465	-751574
1.467	-750518
1.468	-750999
1.470	-753226
1.472	-751802
1.473	-752236
1.475	-756494
1.477	-752811
1.478	-749379
1.480	-749567
1.482	-752313
1.483	-750879
1.485	-750467
1.487	-752891
1.488	-750374
1.490	-747362
1.492	-748645
1.493	-752509
1.495	-752198
1.497	-752094
1.498	-753041
1.500	-747000
1.502	-741169
1.503	-738691
1.505	-738797
1.507	-740063
1.508	-740471
1.510	-744231
1.512	-743555
1.513	-744279
1.515	-743592
1.517	-750445
1.518	-751627
1.520	-758745
1.522	-761195
1.523	-761351
1.525	-759987
1.527	-756460
1.528	-748967
1.530	-745084
1.532	-745676
1.533	-739999
1.535	-743641
1.537	-745458
1.538	-749488
1.540	-746510
1.542	-748586
1.543	-748240
1.545	-751331
1.547	-747847
1.548	-751071
1.550	-753369
1.552	-750369
1.553	-744797
1.555	-743508
1.557	-738329
1.558	-734701
1.560	-733565
1.562	-737859
1.563	-738309
1.565	-743439
1.567	-746615
1.568	-750047
1.570	-746324
1.572	-751562
1.573	-748098
1.575	-747368
1.577	-746885
1.578	-752138
1.580	-749461
1.582	-752817
1.583	-752032
1.585	-755561
1.587	-753416
1.588	-754023
1.590	-754016
1.592	-758203
1.593	-754480
1.595	-757819
1.597	-758727
1.598	-761749
1.600	-758012
1.602	-757880
1.603	-751029
1.605	-747343
1.607	-738096
1.608	-740577
1.610	-737556
1.612	-741786
1.613	-742196
1.615	-746594
1.617	-743016
1.618	-745364
1.620	-743227
1.622	-741255
1.623	-737748
1.625	-733411
1.627	-730535
1.628	-727048
1.630	-727333
1.632	-730862
1.633	-736782
1.635	-741754
1.637	-746939
1.638	-751871
1.640	-753227
1.642	-750280
1.643	-748865
1.645	-743042
1.647	-738616
1.648	-734475
1.650	-736570
1.652	-734554
1.653	-740524
1.655	-740401
1.657	-743844
1.658	-742900
1.660	-740713
1.662	-737291
1.663	-739298
1.665	-738188
1.667	-740223
1.668	-746233
1.670	-750175
1.672	-750270
1.673	-746736
1.675	-742974
1.677	-739580
1.678	-739639
1.680	-741747
1.682	-746718
1.683	-753749
1.685	-754779
1.687	-751024
1.688	-746197
1.690	-746006
1.692	-738652
1.693	-738654
1.695	-738390
1.697	-738820
1.698	-733397
1.700	-731780
1.702	-726262
1.703	-723438
1.705	-721184
1.707	-723981
1.708	-728629
1.710	-737804
1.712	-742969
1.713	-747381
1.715	-750544
1.717	-749487
1.718	-743696
1.720	-742518
1.722	-742354
1.723	-738317
1.725	-740471
1.727	-744594
1.728	-749943
1.730	-755462
1.732	-763645
1.733	-767490
1.735	-763345
1.737	-759068
1.738	-754968
1.740	-750052
1.742	-744969
1.743	-747702
1.745	-746284
1.747	-738961
1.748	-734296
1.750	-728220
1.752	-726443
1.753	-724094
1.755	-730656
1.757	-733524
1.758	-740290
1.760	-741415
1.762	-745425
1.763	-742003
1.765	-743496
1.767	-742092
1.768	-742943
1.770	-745966
1.772	-753364
1.773	-757491
1.775	-759478
1.777	-757069
1.778	-753656
1.780	-750973
1.782	-742195
1.783	-743624
1.785	-746585
1.787	-746505
1.788	-741164
1.790	-747460
1.792	-744198
1.793	-744729
1.795	-741151
1.797	-743409
1.798	-739183
1.800	-736092
1.802	-732821
1.803	-736507
1.805	-740121
1.807	-740213
1.808	-744016
1.810	-738993
1.812	-733335
1.813	-726728
1.815	-727439
1.817	-726695
1.818	-735685
1.820	-744275
1.822	-746699
1.823	-746293
1.825	-744198
1.827	-737212
1.828	-731088
1.830	-731820
1.832	-732890
1.833	-734452
1.835	-741504
1.837	-741204
1.838	-742372
1.840	-743105
1.842	-748021
1.843	-744146
1.845	-748844
1.847	-747694
1.848	-745593
1.850	-738263
1.852	-737728
1.853	-735605
1.855	-733032
1.857	-732345
1.858	-733636
1.860	-732279
1.862	-731038
1.863	-731546
1.865	-733695
1.867	-730374
1.868	-732451
1.870	-728729
1.872	-730833
1.873	-723862
1.875	-730024
1.877	-730214
1.878	-733565
1.880	-730647
1.882	-737672
1.883	-732674
1.885	-729308
1.887	-731559
1.888	-731062
1.890	-728338
1.892	-726072
1.893	-724816
1.895	-716593
1.897	-716426
1.898	-716186
1.900	-720713
1.902	-721479
1.903	-726503
1.905	-729353
1.907	-728206
1.908	-725919
1.910	-726999
1.912	-726708
1.913	-729177
1.915	-731287
1.917	-734704
1.918	-736578
1.920	-738021
1.922	-726034
1.923	-724631
1.925	-722480
1.927	-721129
1.928	-721497
1.930	-733768
1.932	-736381
1.933	-737538
1.935	-738816
1.937	-733738
1.938	-729161
1.940	-727131
1.942	-726412
1.943	-726153
1.945	-733957
1.947	-737775
1.948	-739399
1.950	-741182
1.952	-741389
1.953	-739308
1.955	-734405
1.957	-729999
1.958	-727791
1.960	-724278
1.962	-720245
1.963	-720061
1.965	-722477
1.967	-722265
1.968	-727338
1.970	-730720
1.972	-733443
1.973	-736641
1.975	-737335
1.977	-733030
1.978	-729912
1.980	-728145
1.982	-723988
1.983	-722558
1.985	-721541
1.987	-721371
1.988	-721588
1.990	-723743
1.992	-720881
1.993	-724973
1.995	-729795
1.997	-730935
1.998	-730580
2.000	-739317
2.002	-737809
2.003	-734336
2.005	-731996
2.007	-732351
2.008	-726886
2.010	-728880
2.012	-729285
2.013	-734448
2.015	-734262
2.017	-737609
2.018	-738644
2.020	-743117
2.022	-738873
2.023	-738156
2.025	-732722
2.027	-725997
2.028	-717890
2.030	-718337
2.032	-719275
2.033	-722538
2.035	-726874
2.037	-732134
2.038	-731507
2.040	-730873
2.042	-733088
2.043	-736016
2.045	-738883
2.047	-745731
2.048	-747417
2.050	-743718
2.052	-739492
2.053	-733026
2.055	-725398
2.057	-725026
2.058	-726355
2.060	-725924
2.062	-726534
2.063	-722807
2.065	-715301
2.067	-710310
2.068	-709570
2.070	-705807
2.072	-710000
2.073	-717648
2.075	-723007
2.077	-722210
2.078	-725708
2.080	-728136
2.082	-722643
2.083	-719533
2.085	-720283
2.087	-721203
2.088	-717112
2.090	-720668
2.092	-720398
2.093	-718855
2.095	-718982
2.097	-719393
2.098	-719891
2.100	-724896
2.102	-729592
2.103	-732182
2.105	-735368
2.107	-735109
2.108	-729481
2.110	-727359
2.112	-719243
2.113	-718092
2.115	-713608
2.117	-711978
2.118	-710362
2.120	-716254
2.122	-711265
2.123	-714384
2.125	-721073
2.127	-720747
2.128	-722370
2.130	-725655
2.132	-724583
2.133	-719483
2.135	-722197
2.137	-717419
2.138	-723986
2.140	-728204
2.142	-733365
2.143	-734882
2.145	-737476
2.147	-729363
2.148	-727559
2.150	-723010
2.152	-717721
2.153	-717573
2.155	-721395
2.157	-717863
2.158	-718773
2.160	-720314
2.162	-721519
2.163	-716017
2.165	-717636
2.167	-719581
2.168	-719653
2.170	-713871
2.172	-718965
2.173	-717114
2.175	-712469
2.177	-712736
2.178	-718479
2.180	-717701
2.182	-725098
2.183	-729955
2.185	-733365
2.187	-732510
2.188	-731916
2.190	-726639
2.192	-727465
2.193	-726270
2.195	-727748
2.197	-731880
2.198	-735945
2.200	-734303
2.202	-733704
2.203	-733139
2.205	-727061
2.207	-718034
2.208	-715642
2.210	-711211
2.212	-703279
2.213	-701107
2.215	-705890
2.217	-706298
2.218	-709043
2.220	-717561
2.222	-723863
2.223	-724161
2.225	-721474
2.227	-722011
2.228	-717101
2.230	-711448
2.232	-709067
2.233	-711946
2.235	-709758
2.237	-711443
2.238	-717282
2.240	-723074
2.242	-726223
2.243	-727875
2.245	-731160
2.247	-731271
2.248	-730626
2.250	-732838
2.252	-738507
2.253	-739365
2.255	-739836
2.257	-737738
2.258	-732304
2.260	-724410
2.262	-722749
2.263	-717976
2.265	-718124
2.267	-720433
2.268	-726457
2.270	-723953
2.272	-726031
2.273	-722214
2.275	-716982
2.277	-713369
2.278	-711392
2.280	-711658
2.282	-713324
2.283	-714986
2.285	-711602
2.287	-712674
2.288	-709318
2.290	-712377
2.292	-713965
2.293	-718761
2.295	-720884
2.297	-722182
2.298	-718176
2.300	-719012
2.302	-718195
2.303	-716226
2.305	-718250
2.307	-720169
2.308	-717928
2.310	-715142
2.312	-715476
2.313	-713547
2.315	-713329
2.317	-714090
2.318	-713306
2.320	-711420
2.322	-709632
2.323	-708855
2.325	-707930
2.327	-711447
2.328	-712457
2.330	-716072
2.332	-713503
2.333	-715118
2.335	-713121
2.337	-715695
2.338	-713732
2.340	-715703
2.342	-712979
2.343	-710437
2.345	-708942
2.347	-706591
2.348	-707888
2.350	-707626
2.352	-710530
2.353	-705506
2.355	-708157
2.357	-708389
2.358	-709001
2.360	-710371
2.362	-715962
2.363	-717985
2.365	-713684
2.367	-716281
2.368	-712304
2.370	-709345
2.372	-702666
2.373	-707503
2.375	-703256
2.377	-703205
2.378	-703782
2.380	-708801
2.382	-702330
2.383	-705236
2.385	-707372
2.387	-709321
2.388	-707970
2.390	-713555
2.392	-713558
2.393	-713628
2.395	-708043
2.397	-706415
2.398	-703934
2.400	-700019
2.402	-696044
2.403	-701299
2.405	-700749
2.407	-702729
2.408	-705203
2.410	-709664
2.412	-707477
2.413	-712591
2.415	-712735
2.417	-717272
2.418	-719118
2.420	-724676
2.422	-723378
2.423	-721783
2.425	-714933
2.427	-711419
2.428	-705563
2.430	-700292
2.432	-699468
2.433	-700983
2.435	-700394
2.437	-699053
2.438	-698984
2.440	-697846
2.442	-698601
2.443	-694570
2.445	-696692
2.447	-703625
2.448	-704990
2.450	-706483
2.452	-715201
2.453	-715300
2.455	-708293
2.457	-706136
2.458	-698967
2.460	-694578
2.462	-690489
2.463	-695152
2.465	-700237
2.467	-709392
2.468	-708130
2.470	-716799
2.472	-716743
2.473	-716782
2.475	-715135
2.477	-719114
2.478	-716624
2.480	-718775
2.482	-720210
2.483	-718650
2.485	-720127
2.487	-716865
2.488	-710659
2.490	-704944
2.492	-703874
2.493	-698407
2.495	-699168
2.497	-703708
2.498	-706707
2.500	-708209
2.502	-709573
2.503	-712560
2.505	-710426
2.507	-705598
2.508	-706174
2.510	-702124
2.512	-697793
2.513	-697491
2.515	-704242
2.517	-703407
2.518	-716612
2.520	-723048
2.522	-725589
2.523	-725895
2.525	-726970
2.527	-715313
2.528	-707621
2.530	-702645
2.532	-695896
2.533	-693100
2.535	-694518
2.537	-699282
2.538	-701946
2.540	-704570
2.542	-706061
2.543	-710750
2.545	-707089
2.547	-709779
2.548	-714354
2.550	-718618
2.552	-710773
2.553	-712762
2.555	-712702
2.557	-709502
2.558	-702328
2.560	-709971
2.562	-708700
2.563	-704175
2.565	-700104
2.567	-702119
2.568	-698064
2.570	-700648
2.572	-701232
2.573	-704092
2.575	-701277
2.577	-702525
2.578	-698715
2.580	-701823
2.582	-705140
2.583	-708051
2.585	-707676
2.587	-710185
2.588	-707979
2.590	-702788
2.592	-704657
2.593	-700992
2.595	-701077
2.597	-699293
2.598	-699069
2.600	-696260
2.602	-702794
2.603	-700815
2.605	-708251
2.607	-708960
2.608	-712682
2.610	-708444
2.612	-710855
2.613	-701015
2.615	-703381
2.617	-697149
2.618	-697728
2.620	-694727
2.622	-697501
2.623	-696683
2.625	-700013
2.627	-698011
2.628	-699285
2.630	-699849
2.632	-697382
2.633	-695899
2.635	-694187
2.637	-695397
2.638	-695951
2.640	-699994
2.642	-700823
2.643	-706590
2.645	-702177
2.647	-702268
2.648	-698773
2.650	-701071
2.652	-700380
2.653	-705523
2.655	-707398
2.657	-709024
2.658	-710120
2.660	-710098
2.662	-708187
2.663	-708396
2.665	-710910
2.667	-708091
2.668	-708157
2.670	-711007
2.672	-705098
2.673	-701126
2.675	-700475
2.677	-698553
2.678	-693043
2.680	-699535
2.682	-703401
2.683	-702359
2.685	-699727
2.687	-703373
2.688	-698778
2.690	-694417
2.692	-696703
2.693	-701706
2.695	-700693
2.697	-701031
2.698	-698372
2.700	-692738
2.702	-686344
2.703	-682331
2.705	-684682
2.707	-690214
2.708	-696930
2.710	-701421
2.712	-707130
2.713	-705844
2.715	-707593
2.717	-709585
2.718	-715170
2.720	-717289
2.722	-716846
2.723	-711201
2.725	-704311
2.727	-693070
2.728	-685097
2.730	-688499
2.732	-693231
2.733	-697766
2.735	-709325
2.737	-717312
2.738	-714519
2.740	-714272
2.742	-714559
2.743	-705097
2.745	-699684
2.747	-702061
2.748	-698628
2.750	-697941
2.752	-703245
2.753	-707996
2.755	-704248
2.757	-706529
2.758	-704282
2.760	-705443
2.762	-701703
2.763	-704870
2.765	-703626
2.767	-703693
2.768	-698629
2.770	-698953
2.772	-696633
2.773	-697041
2.775	-697271
2.777	-700809
2.778	-698757
2.780	-702103
2.782	-706358
2.783	-711621
2.785	-713562
2.787	-719798
2.788	-718742
2.790	-716579
2.792	-714246
2.793	-710786
2.795	-709056
2.797	-710236
2.798	-709883
2.800	-709579
2.802	-710463
2.803	-708835
2.805	-706731
2.807	-702681
2.808	-697653
2.810	-694825
2.812	-692197
2.813	-688749
2.815	-692586
2.817	-694020
2.818	-695326
2.820	-693944
2.822	-693430
2.823	-687159
2.825	-685809
2.827	-680712
2.828	-685218
2.830	-686843
2.832	-690746
2.833	-694517
2.835	-703169
2.837	-700071
2.838	-701794
2.840	-703462
2.842	-705480
2.843	-705089
2.845	-705645
2.847	-707440
2.848	-710925
2.850	-709578
2.852	-707067
2.853	-713441
2.855	-716893
2.857	-710351
2.858	-711222
2.860	-710992
2.862	-706488
2.863	-696147
2.865	-696629
2.867	-688710
2.868	-685306
2.870	-679802
2.872	-679790
2.873	-675103
2.875	-674190
2.877	-673981
2.878	-675305
2.880	-676607
2.882	-682922
2.883	-692736
2.885	-695960
2.887	-701587
2.888	-708757
2.890	-712429
2.892	-708246
2.893	-710066
2.895	-708231
2.897	-704698
2.898	-699327
2.900	-698565
2.902	-699734
2.903	-698831
2.905	-699125
2.907	-699607
2.908	-703506
2.910	-699497
2.912	-701166
2.913	-704678
2.915	-710776
2.917	-710394
2.918	-715939
2.920	-717867
2.922	-713886
2.923	-710284
2.925	-710142
2.927	-706660
2.928	-704593
2.930	-705798
2.932	-704913
2.933	-702523
2.935	-702845
2.937	-701120
2.938	-698397
2.940	-696417
2.942	-696303
2.943	-694063
2.945	-696147
2.947	-700995
2.948	-705992
2.950	-709732
2.952	-713365
2.953	-711425
2.955	-707350
2.957	-702186
2.958	-698858
2.960	-696328
2.962	-700687
2.963	-705390
2.965	-712376
2.967	-714657
2.968	-718234
2.970	-715792
2.972	-714460
2.973	-709384
2.975	-707047
2.977	-704370
2.978	-703366
2.980	-698170
2.982	-699048
2.983	-704360
2.985	-705331
2.987	-707092
2.988	-711347
2.990	-710487
2.992	-706454
2.993	-705365
2.995	-705814
2.997	-707895
2.998	-711664
3.000	-711686
3.002	-713002
3.003	-710520
3.005	-708810
3.007	-705767
3.008	-705743
3.010	-705223
3.012	-706013
3.013	-704824
3.015	-703528
3.017	-703029
3.018	-702577
3.020	-704053
3.022	-701740
3.023	-702054
3.025	-700429
3.027	-697745
3.028	-693462
3.030	-694989
3.032	-697379
3.033	-699513
3.035	-704405
3.037	-709264
3.038	-712613
3.040	-714298
3.042	-718268
3.043	-720069
3.045	-723469
3.047	-726837
3.048	-728171
3.050	-725489
3.052	-721736
3.053	-713717
3.055	-707994
3.057	-705778
3.058	-707873
3.060	-710167
3.062	-715795
3.063	-714560
3.065	-709849
3.067	-705921
3.068	-705310
3.070	-706968
3.072	-711717
3.073	-717624
3.075	-718452
3.077	-713421
3.078	-705330
3.080	-700962
3.082	-695331
3.083	-693916
3.085	-697920
3.087	-701437
3.088	-699411
3.090	-699534
3.092	-700025
3.093	-697910
3.095	-694247
3.097	-694655
3.098	-697636
3.100	-696902
3.102	-691533
3.103	-694242
3.105	-692539
3.107	-687270
3.108	-683528
3.110	-692203
3.112	-692629
3.113	-696184
3.115	-700257
3.117	-708175
3.118	-702957
3.120	-701900
3.122	-704909
3.123	-703571
3.125	-695535
3.127	-696481
3.128	-693306
3.130	-688582
3.132	-689771
3.133	-693918
3.135	-695878
3.137	-698951
3.138	-700281
3.140	-695997
3.142	-693315
3.143	-691416
3.145	-691308
3.147	-687536
3.148	-694206
3.150	-698800
3.152	-701325
3.153	-706261
3.155	-713205
3.157	-711127
3.158	-709484
3.160	-713445
3.162	-710478
3.163	-710517
3.165	-712262
3.167	-713142
3.168	-705796
3.170	-705287
3.172	-698417
3.173	-693867
3.175	-691582
3.177	-693237
3.178	-693161
3.180	-701027
3.182	-707502
3.183	-713763
3.185	-716166
3.187	-713631
3.188	-710406
3.190	-705895
3.192	-699914
3.193	-698872
3.195	-704336
3.197	-704038
3.198	-706788
3.200	-710545
3.202	-709065
3.203	-709822
3.205	-712823
3.207	-714026
3.208	-713895
3.210	-719690
3.212	-715090
3.213	-714717
3.215	-710795
3.217	-707391
3.218	-703355
3.220	-706093
3.222	-701875
3.223	-703799
3.225	-709555
3.227	-710760
3.228	-712263
3.230	-718950
3.232	-721521
3.233	-721028
3.235	-724911
3.237	-725261
3.238	-723512
3.240	-722856
3.242	-719074
3.243	-714733
3.245	-713626
3.247	-708774
3.248	-705366
3.250	-706688
3.252	-704449
3.253	-704269
3.255	-707785
3.257	-710452
3.258	-714000
3.260	-721200
3.262	-718839
3.263	-717056
3.265	-715680
3.267	-709162
3.268	-700342
3.270	-699798
3.272	-699638
3.273	-697120
3.275	-696738
3.277	-696345
3.278	-696813
3.280	-696553
3.282	-700946
3.283	-708025
3.285	-712725
3.287	-716952
3.288	-718327
3.290	-714455
3.292	-703429
3.293	-700955
3.295	-694619
3.297	-691977
3.298	-691269
3.300	-699354
3.302	-702380
3.303	-703127
3.305	-706634
3.307	-709562
3.308	-704008
3.310	-700290
3.312	-698138
3.313	-694465
3.315	-692240
3.317	-695662
3.318	-695779
3.320	-699133
3.322	-699158
3.323	-701112
3.325	-699850
3.327	-702358
3.328	-706724
3.330	-706539
3.332	-703624
[truncated: 1,601 more rows]
