# Supplementary material for: A simple method for developing lysine targeted covalent protein reagents
Source: Nat Commun. 2023 Dec 1;14:7933. doi: 10.1038/s41467-023-42632-5 (PMC10692228; doi:10.1038/s41467-023-42632-5)
Supplement: Supplementary file 4 — Source data [file 41467_2023_42632_MOESM4_ESM.zip › Source Data/Figure 7/Panel C/chromatogram of WT reaction 7 hours RT and ON 4C.txt]

0.000	-10062
0.002	-20565
0.003	-28918
0.005	-28234
0.007	-28282
0.008	-32603
0.010	-38965
0.012	-46795
0.013	-59463
0.015	-74406
0.017	-83913
0.018	-96950
0.020	-113370
0.022	-129811
0.023	-138222
0.025	-147813
0.027	-153929
0.028	-156412
0.030	-154178
0.032	-159504
0.033	-161963
0.035	-160995
0.037	-158745
0.038	-158836
0.040	-155053
0.042	-155429
0.043	-158821
0.045	-160560
0.047	-159462
0.048	-161672
0.050	-158600
0.052	-150162
0.053	-145182
0.055	-139756
0.057	-123095
0.058	-112854
0.060	-105906
0.062	-95082
0.063	-83378
0.065	-79667
0.067	-70693
0.068	-60040
0.070	-52662
0.072	-49885
0.073	-49730
0.075	-52290
0.077	-62492
0.078	-74218
0.080	-87832
0.082	-100878
0.083	-113376
0.085	-122495
0.087	-131699
0.088	-135758
0.090	-139600
0.092	-150818
0.093	-161131
0.095	-171242
0.097	-186897
0.098	-203830
0.100	-208808
0.102	-213610
0.103	-214583
0.105	-214839
0.107	-212380
0.108	-216189
0.110	-222747
0.112	-233112
0.113	-240640
0.115	-252646
0.117	-260573
0.118	-266418
0.120	-269156
0.122	-272758
0.123	-270567
0.125	-272673
0.127	-271586
0.128	-274180
0.130	-276433
0.132	-280940
0.133	-282685
0.135	-291116
0.137	-296423
0.138	-302695
0.140	-305878
0.142	-313723
0.143	-314303
0.145	-318402
0.147	-318995
0.148	-323586
0.150	-324553
0.152	-327378
0.153	-331008
0.155	-335938
0.157	-337618
0.158	-342921
0.160	-351303
0.162	-351390
0.163	-356261
0.165	-365860
0.167	-370852
0.168	-374035
0.170	-382628
0.172	-386791
0.173	-388847
0.175	-388131
0.177	-385686
0.178	-382177
0.180	-383193
0.182	-380479
0.183	-383442
0.185	-388557
0.187	-391461
0.188	-387533
0.190	-389874
0.192	-390600
0.193	-389245
0.195	-395014
0.197	-403253
0.198	-406566
0.200	-412078
0.202	-421348
0.203	-424240
0.205	-428639
0.207	-433655
0.208	-434420
0.210	-435565
0.212	-437061
0.213	-436554
0.215	-438532
0.217	-440465
0.218	-436392
0.220	-437379
0.222	-440464
0.223	-442705
0.225	-449696
0.227	-461088
0.228	-468104
0.230	-472757
0.232	-474472
0.233	-472921
0.235	-470237
0.237	-468550
0.238	-468202
0.240	-468429
0.242	-468107
0.243	-469854
0.245	-471596
0.247	-474166
0.248	-479601
0.250	-487950
0.252	-490603
0.253	-493903
0.255	-494304
0.257	-495178
0.258	-491002
0.260	-490549
0.262	-491358
0.263	-494703
0.265	-495260
0.267	-501932
0.268	-509021
0.270	-514217
0.272	-518218
0.273	-523779
0.275	-524567
0.277	-525478
0.278	-525290
0.280	-523743
0.282	-521709
0.283	-519227
0.285	-513556
0.287	-511988
0.288	-512616
0.290	-514010
0.292	-521588
0.293	-533621
0.295	-540065
0.297	-548102
0.298	-552343
0.300	-551970
0.302	-548291
0.303	-548046
0.305	-542692
0.307	-541910
0.308	-540078
0.310	-537273
0.312	-531537
0.313	-531384
0.315	-529055
0.317	-529753
0.318	-533606
0.320	-539653
0.322	-543974
0.323	-550650
0.325	-555994
0.327	-560055
0.328	-561810
0.330	-561429
0.332	-557758
0.333	-553229
0.335	-551121
0.337	-549886
0.338	-553190
0.340	-553306
0.342	-554558
0.343	-552215
0.345	-552327
0.347	-549648
0.348	-556500
0.350	-560508
0.352	-565638
0.353	-572442
0.355	-573594
0.357	-569770
0.358	-570612
0.360	-573818
0.362	-570185
0.363	-575692
0.365	-578031
0.367	-576925
0.368	-574927
0.370	-577763
0.372	-574195
0.373	-576459
0.375	-582722
0.377	-585289
0.378	-589253
0.380	-597602
0.382	-600634
0.383	-599517
0.385	-600985
0.387	-597430
0.388	-591917
0.390	-588248
0.392	-584297
0.393	-581407
0.395	-580789
0.397	-578610
0.398	-580728
0.400	-583873
0.402	-584018
0.403	-582577
0.405	-582918
0.407	-579671
0.408	-577842
0.410	-577698
0.412	-582737
0.413	-589415
0.415	-592459
0.417	-593294
0.418	-593527
0.420	-593268
0.422	-587553
0.423	-589284
0.425	-592718
0.427	-598926
0.428	-598461
0.430	-605714
0.432	-606487
0.433	-606094
0.435	-601761
0.437	-604350
0.438	-600803
0.440	-600496
0.442	-597855
0.443	-599424
0.445	-592881
0.447	-591492
0.448	-590105
0.450	-595329
0.452	-595790
0.453	-606925
0.455	-609531
0.457	-612441
0.458	-614121
0.460	-618576
0.462	-611405
0.463	-612840
0.465	-612685
0.467	-607443
0.468	-603759
0.470	-606755
0.472	-607179
0.473	-604510
0.475	-607559
0.477	-605146
0.478	-604706
0.480	-603879
0.482	-606626
0.483	-605914
0.485	-607829
0.487	-608101
0.488	-605510
0.490	-606377
0.492	-609974
0.493	-616140
0.495	-618419
0.497	-624051
0.498	-626890
0.500	-623474
0.502	-620678
0.503	-621126
0.505	-620635
0.507	-618739
0.508	-624063
0.510	-628053
0.512	-628060
0.513	-629686
0.515	-634787
0.517	-635402
0.518	-634375
0.520	-635576
0.522	-637097
0.523	-635537
0.525	-633394
0.527	-631077
0.528	-633080
0.530	-631697
0.532	-627512
0.533	-624456
0.535	-623162
0.537	-615799
0.538	-612147
0.540	-611716
0.542	-614084
0.543	-613180
0.545	-617995
0.547	-618927
0.548	-618258
0.550	-614020
0.552	-614679
0.553	-612760
0.555	-608857
0.557	-610100
0.558	-613671
0.560	-613943
0.562	-614844
0.563	-622835
0.565	-623912
0.567	-624446
0.568	-624155
0.570	-625368
0.572	-620704
0.573	-622203
0.575	-626188
0.577	-632848
0.578	-634378
0.580	-637721
0.582	-637125
0.583	-632252
0.585	-625310
0.587	-621399
0.588	-623388
0.590	-625874
0.592	-629171
0.593	-636962
0.595	-645220
0.597	-644537
0.598	-647720
0.600	-648013
0.602	-646209
0.603	-643324
0.605	-643789
0.607	-641515
0.608	-647684
0.610	-649103
0.612	-651982
0.613	-656232
0.615	-660744
0.617	-660749
0.618	-664918
0.620	-669189
0.622	-675481
0.623	-677887
0.625	-679281
0.627	-683556
0.628	-686716
0.630	-682414
0.632	-686115
0.633	-690099
0.635	-686848
0.637	-687035
0.638	-696027
0.640	-698608
0.642	-702102
0.643	-709598
0.645	-709690
0.647	-703258
0.648	-697605
0.650	-690157
0.652	-677659
0.653	-666710
0.655	-654387
0.657	-635242
0.658	-609739
0.660	-585414
0.662	-556300
0.663	-523160
0.665	-495321
0.667	-470436
0.668	-442989
0.670	-415399
0.672	-386909
0.673	-347007
0.675	-297877
0.677	-233873
0.678	-153071
0.680	-54167
0.682	55934
0.683	179358
0.685	302517
0.687	414218
0.688	499396
0.690	549788
0.692	546257
0.693	476151
0.695	331911
0.697	119940
0.698	-158890
0.700	-491853
0.702	-853954
0.703	-1219700
0.705	-1579197
0.707	-1907858
0.708	-2184170
0.710	-2403835
0.712	-2563022
0.713	-2650576
0.715	-2677255
0.717	-2657838
0.718	-2593247
0.720	-2495467
0.722	-2383068
0.723	-2257730
0.725	-2129149
0.727	-2006007
0.728	-1894822
0.730	-1791935
0.732	-1700235
0.733	-1608559
0.735	-1520381
0.737	-1432128
0.738	-1344257
0.740	-1258663
0.742	-1180424
0.743	-1112506
0.745	-1058353
0.747	-1017863
0.748	-995316
0.750	-987421
0.752	-989605
0.753	-991609
0.755	-993470
0.757	-988887
0.758	-982224
0.760	-967470
0.762	-950267
0.763	-929205
0.765	-907224
0.767	-878318
0.768	-848582
0.770	-817772
0.772	-789834
0.773	-759945
0.775	-728505
0.777	-700896
0.778	-679419
0.780	-659771
0.782	-639861
0.783	-636099
0.785	-631998
0.787	-626853
0.788	-621665
0.790	-623975
0.792	-613640
0.793	-606459
0.795	-601291
0.797	-597635
0.798	-591959
0.800	-595079
0.802	-597936
0.803	-600837
0.805	-603090
0.807	-605618
0.808	-602724
0.810	-599199
0.812	-592197
0.813	-586116
0.815	-582215
0.817	-580064
0.818	-578326
0.820	-582773
0.822	-587164
0.823	-589067
0.825	-592719
0.827	-593922
0.828	-588526
0.830	-584043
0.832	-579922
0.833	-572521
0.835	-572332
0.837	-578024
0.838	-583654
0.840	-587421
0.842	-597119
0.843	-601398
0.845	-601607
0.847	-599753
0.848	-604180
0.850	-603885
0.852	-604299
0.853	-603658
0.855	-607423
0.857	-605622
0.858	-604289
0.860	-603928
0.862	-607381
0.863	-603044
0.865	-597562
0.867	-597700
0.868	-594330
0.870	-592763
0.872	-599185
0.873	-613035
0.875	-617534
0.877	-626767
0.878	-631393
0.880	-631237
0.882	-627892
0.883	-625851
0.885	-618906
0.887	-616437
0.888	-616977
0.890	-614700
0.892	-619467
0.893	-629782
0.895	-636348
0.897	-643453
0.898	-646702
0.900	-645675
0.902	-644100
0.903	-638727
0.905	-630285
0.907	-630801
0.908	-628738
0.910	-620458
0.912	-621998
0.913	-623229
0.915	-622266
0.917	-626013
0.918	-635691
0.920	-636570
0.922	-639176
0.923	-636839
0.925	-632146
0.927	-626928
0.928	-627591
0.930	-627030
0.932	-631255
0.933	-637069
0.935	-640770
0.937	-640621
0.938	-640798
0.940	-642628
0.942	-640516
0.943	-642976
0.945	-646316
0.947	-649475
0.948	-648231
0.950	-653770
0.952	-652657
0.953	-652044
0.955	-656835
0.957	-661420
0.958	-659696
0.960	-657021
0.962	-656486
0.963	-648141
0.965	-637651
0.967	-632741
0.968	-632544
0.970	-633029
0.972	-633701
0.973	-642184
0.975	-644796
0.977	-647694
0.978	-647721
0.980	-651223
0.982	-648606
0.983	-650562
0.985	-649378
0.987	-649802
0.988	-653210
0.990	-658936
0.992	-660214
0.993	-663596
0.995	-662810
0.997	-657419
0.998	-650990
1.000	-648184
1.002	-643701
1.003	-644891
1.005	-643874
1.007	-644519
1.008	-642429
1.010	-645691
1.012	-642664
1.013	-645281
1.015	-647227
1.017	-652385
1.018	-650290
1.020	-654772
1.022	-653865
1.023	-654113
1.025	-655718
1.027	-661687
1.028	-662036
1.030	-668658
1.032	-669686
1.033	-664194
1.035	-655781
1.037	-646487
1.038	-636471
1.040	-633301
1.042	-634633
1.043	-639468
1.045	-650282
1.047	-658052
1.048	-660686
1.050	-662049
1.052	-664094
1.053	-662386
1.055	-657201
1.057	-657820
1.058	-659735
1.060	-655613
1.062	-653591
1.063	-660533
1.065	-658858
1.067	-655666
1.068	-655886
1.070	-655605
1.072	-646966
1.073	-646455
1.075	-646427
1.077	-647393
1.078	-646880
1.080	-650026
1.082	-646764
1.083	-643937
1.085	-641021
1.087	-643421
1.088	-644852
1.090	-654369
1.092	-661107
1.093	-667018
1.095	-666138
1.097	-665158
1.098	-656482
1.100	-649656
1.102	-645994
1.103	-643761
1.105	-642573
1.107	-645137
1.108	-653715
1.110	-655088
1.112	-658352
1.113	-659887
1.115	-662339
1.117	-658253
1.118	-660946
1.120	-659542
1.122	-664255
1.123	-665395
1.125	-664202
1.127	-661125
1.128	-662539
1.130	-655719
1.132	-653023
1.133	-655657
1.135	-655589
1.137	-657629
1.138	-660216
1.140	-658780
1.142	-656495
1.143	-654037
1.145	-648512
1.147	-648350
1.148	-647872
1.150	-644981
1.152	-646730
1.153	-647743
1.155	-645452
1.157	-649245
1.158	-654126
1.160	-656434
1.162	-661742
1.163	-664263
1.165	-662193
1.167	-662679
1.168	-661382
1.170	-655621
1.172	-652294
1.173	-652826
1.175	-647530
1.177	-646812
1.178	-647356
1.180	-655589
1.182	-654494
1.183	-658348
1.185	-657056
1.187	-656083
1.188	-649377
1.190	-647006
1.192	-641431
1.193	-640126
1.195	-643138
1.197	-641000
1.198	-643816
1.200	-652272
1.202	-658202
1.203	-657435
1.205	-663895
1.207	-665663
1.208	-664417
1.210	-664003
1.212	-664983
1.213	-665294
1.215	-668395
1.217	-664831
1.218	-662021
1.220	-660296
1.222	-655495
1.223	-650376
1.225	-649994
1.227	-647800
1.228	-647039
1.230	-646975
1.232	-646249
1.233	-651960
1.235	-659335
1.237	-663595
1.238	-665717
1.240	-668062
1.242	-662937
1.243	-658263
1.245	-657918
1.247	-660940
1.248	-660349
1.250	-663420
1.252	-663198
1.253	-661246
1.255	-658558
1.257	-659053
1.258	-658945
1.260	-663605
1.262	-664109
1.263	-664099
1.265	-664852
1.267	-660404
1.268	-654908
1.270	-654672
1.272	-653102
1.273	-654694
1.275	-660491
1.277	-661906
1.278	-662869
1.280	-667650
1.282	-664231
1.283	-662132
1.285	-663675
1.287	-662726
1.288	-657846
1.290	-660980
1.292	-664882
1.293	-664259
1.295	-669066
1.297	-675370
1.298	-675939
1.300	-674603
1.302	-677414
1.303	-672269
1.305	-671022
1.307	-669027
1.308	-665362
1.310	-663575
1.312	-664529
1.313	-658247
1.315	-657693
1.317	-659308
1.318	-656755
1.320	-656862
1.322	-661677
1.323	-662889
1.325	-664830
1.327	-667343
1.328	-666900
1.330	-666971
1.332	-666059
1.333	-662316
1.335	-660055
1.337	-661285
1.338	-660751
1.340	-663753
1.342	-666165
1.343	-668448
1.345	-667302
1.347	-667292
1.348	-665132
1.350	-664165
1.352	-664174
1.353	-665847
1.355	-665950
1.357	-660872
1.358	-660201
1.360	-659061
1.362	-660498
1.363	-657664
1.365	-663157
1.367	-662523
1.368	-661355
1.370	-653874
1.372	-654313
1.373	-649564
1.375	-649736
1.377	-648649
1.378	-650765
1.380	-650863
1.382	-655572
1.383	-655143
1.385	-657856
1.387	-660862
1.388	-661322
1.390	-660252
1.392	-662321
1.393	-661322
1.395	-660724
1.397	-660387
1.398	-658749
1.400	-657705
1.402	-657288
1.403	-654914
1.405	-658161
1.407	-658696
1.408	-663349
1.410	-666664
1.412	-672643
1.413	-673509
1.415	-680802
1.417	-677746
1.418	-677784
1.420	-677102
1.422	-672490
1.423	-664343
1.425	-663562
1.427	-661881
1.428	-659169
1.430	-661193
1.432	-664697
1.433	-667487
1.435	-666992
1.437	-669578
1.438	-670790
1.440	-673093
1.442	-671192
1.443	-671790
1.445	-668999
1.447	-668135
1.448	-662374
1.450	-661500
1.452	-659208
1.453	-661136
1.455	-664059
1.457	-665347
1.458	-666031
1.460	-671948
1.462	-667816
1.463	-661320
1.465	-661532
1.467	-659262
1.468	-657812
1.470	-665190
1.472	-669545
1.473	-673875
1.475	-675643
1.477	-666921
1.478	-660668
1.480	-661420
1.482	-655607
1.483	-655774
1.485	-664974
1.487	-662938
1.488	-659732
1.490	-663425
1.492	-662788
1.493	-658921
1.495	-662999
1.497	-663206
1.498	-661395
1.500	-661643
1.502	-663567
1.503	-663551
1.505	-664792
1.507	-663159
1.508	-665196
1.510	-664228
1.512	-662503
1.513	-664279
1.515	-670688
1.517	-670720
1.518	-670353
1.520	-673886
1.522	-672649
1.523	-667956
1.525	-664028
1.527	-661668
1.528	-656904
1.530	-650723
1.532	-647008
1.533	-646261
1.535	-645364
1.537	-645579
1.538	-651356
1.540	-652570
1.542	-654951
1.543	-660045
1.545	-662973
1.547	-663838
1.548	-668073
1.550	-666778
1.552	-663673
1.553	-662141
1.555	-660547
1.557	-659177
1.558	-664813
1.560	-669591
1.562	-671256
1.563	-671633
1.565	-669599
1.567	-658085
1.568	-648731
1.570	-643552
1.572	-640464
1.573	-642053
1.575	-649995
1.577	-656167
1.578	-661488
1.580	-660212
1.582	-656565
1.583	-652633
1.585	-647943
1.587	-641920
1.588	-643106
1.590	-644334
1.592	-647017
1.593	-650737
1.595	-654961
1.597	-658404
1.598	-656805
1.600	-652099
1.602	-645315
1.603	-642389
1.605	-640135
1.607	-644767
1.608	-648602
1.610	-656955
1.612	-658027
1.613	-656089
1.615	-651452
1.617	-653102
1.618	-646402
1.620	-643893
1.622	-643751
1.623	-643643
1.625	-635952
1.627	-634126
1.628	-631949
1.630	-627577
1.632	-622680
1.633	-626016
1.635	-630806
1.637	-635794
1.638	-644391
1.640	-655306
1.642	-658406
1.643	-658858
1.645	-653910
1.647	-646146
1.648	-638193
1.650	-633306
1.652	-632168
1.653	-643323
1.655	-649682
1.657	-656730
1.658	-662905
1.660	-664983
1.662	-658497
1.663	-658223
1.665	-652033
1.667	-651916
1.668	-654079
1.670	-652010
1.672	-650627
1.673	-650066
1.675	-642192
1.677	-631695
1.678	-629628
1.680	-626106
1.682	-629591
1.683	-632420
1.685	-641855
1.687	-646322
1.688	-650650
1.690	-650536
1.692	-653657
1.693	-654089
1.695	-657490
1.697	-663051
1.698	-666669
1.700	-668410
1.702	-661958
1.703	-654968
1.705	-645749
1.707	-641018
1.708	-640609
1.710	-647957
1.712	-653631
1.713	-658876
1.715	-661510
1.717	-659005
1.718	-653834
1.720	-650805
1.722	-644902
1.723	-641627
1.725	-643522
1.727	-646331
1.728	-646142
1.730	-649250
1.732	-649620
1.733	-647378
1.735	-645507
1.737	-646026
1.738	-647955
1.740	-650641
1.742	-649430
1.743	-650308
1.745	-649383
1.747	-646442
1.748	-642629
1.750	-640493
1.752	-637924
1.753	-638328
1.755	-637601
1.757	-639486
1.758	-646036
1.760	-645627
1.762	-641230
1.763	-640870
1.765	-636464
1.767	-629165
1.768	-626425
1.770	-628646
1.772	-627978
1.773	-629426
1.775	-630222
1.777	-633448
1.778	-633287
1.780	-633134
1.782	-635362
1.783	-639250
1.785	-640484
1.787	-644838
1.788	-650884
1.790	-653570
1.792	-651441
1.793	-652116
1.795	-649805
1.797	-641520
1.798	-636551
1.800	-637427
1.802	-634840
1.803	-630473
1.805	-635885
1.807	-637747
1.808	-633354
1.810	-631997
1.812	-636145
1.813	-633814
1.815	-629250
1.817	-634438
1.818	-635448
1.820	-631930
1.822	-629094
1.823	-635461
1.825	-636590
1.827	-635909
1.828	-639108
1.830	-644105
1.832	-638996
1.833	-634182
1.835	-636935
1.837	-635833
1.838	-630635
1.840	-632727
1.842	-631660
1.843	-629524
1.845	-628365
1.847	-633681
1.848	-633400
1.850	-638485
1.852	-641241
1.853	-644175
1.855	-644543
1.857	-650136
1.858	-648621
1.860	-646311
1.862	-642178
1.863	-638808
1.865	-630284
1.867	-627855
1.868	-625603
1.870	-627439
1.872	-623890
1.873	-624400
1.875	-623828
1.877	-624950
1.878	-625950
1.880	-632443
1.882	-636722
1.883	-640333
1.885	-643737
1.887	-641065
1.888	-637380
1.890	-635669
1.892	-633020
1.893	-630001
1.895	-634688
1.897	-634961
1.898	-634718
1.900	-638385
1.902	-639561
1.903	-637064
1.905	-641498
1.907	-646561
1.908	-643920
1.910	-643390
1.912	-641522
1.913	-637244
1.915	-630643
1.917	-628781
1.918	-628431
1.920	-632736
1.922	-636963
1.923	-641568
1.925	-647266
1.927	-645784
1.928	-644144
1.930	-638143
1.932	-629623
1.933	-625805
1.935	-626714
1.937	-618009
1.938	-617790
1.940	-624958
1.942	-620357
1.943	-621174
1.945	-629997
1.947	-632607
1.948	-629591
1.950	-631285
1.952	-629559
1.953	-628144
1.955	-628015
1.957	-627450
1.958	-632971
1.960	-636790
1.962	-636776
1.963	-636975
1.965	-641208
1.967	-637897
1.968	-636318
1.970	-636373
1.972	-635662
1.973	-634593
1.975	-631488
1.977	-627098
1.978	-625204
1.980	-622097
1.982	-613008
1.983	-614661
1.985	-613686
1.987	-611956
1.988	-613382
1.990	-624765
1.992	-627732
1.993	-636062
1.995	-641413
1.997	-643103
1.998	-638342
2.000	-634622
2.002	-625488
2.003	-621556
2.005	-623583
2.007	-626021
2.008	-632556
2.010	-641585
2.012	-644012
2.013	-640612
2.015	-635661
2.017	-629565
2.018	-620970
2.020	-620241
2.022	-616737
2.023	-618783
2.025	-614603
2.027	-617920
2.028	-614545
2.030	-621365
2.032	-620379
2.033	-627237
2.035	-629111
2.037	-633388
2.038	-632723
2.040	-637565
2.042	-635889
2.043	-631455
2.045	-625190
2.047	-619281
2.048	-608616
2.050	-604707
2.052	-605529
2.053	-609047
2.055	-612139
2.057	-621027
2.058	-624914
2.060	-627618
2.062	-631277
2.063	-630277
2.065	-628639
2.067	-628145
2.068	-628888
2.070	-625175
2.072	-630804
2.073	-630450
2.075	-632897
2.077	-629623
2.078	-628498
2.080	-622893
2.082	-621209
2.083	-616326
2.085	-621014
2.087	-624526
2.088	-627093
2.090	-632160
2.092	-638116
2.093	-632710
2.095	-632540
2.097	-627225
2.098	-622424
2.100	-616043
2.102	-616999
2.103	-609783
2.105	-609980
2.107	-608753
2.108	-608449
2.110	-608214
2.112	-615826
2.113	-621546
2.115	-618396
2.117	-621240
2.118	-622079
2.120	-615042
2.122	-609711
2.123	-615650
2.125	-611546
2.127	-608519
2.128	-610496
2.130	-612692
2.132	-611625
2.133	-614732
2.135	-616059
2.137	-618214
2.138	-615919
2.140	-613120
2.142	-613200
2.143	-612716
2.145	-611471
2.147	-613261
2.148	-617817
2.150	-618061
2.152	-621483
2.153	-622357
2.155	-622947
2.157	-620716
2.158	-619357
2.160	-617562
2.162	-618512
2.163	-617229
2.165	-616739
2.167	-618304
2.168	-617184
2.170	-612814
2.172	-614652
2.173	-615531
2.175	-614197
2.177	-613087
2.178	-616683
2.180	-612844
2.182	-607849
2.183	-604052
2.185	-602393
2.187	-600512
2.188	-603040
2.190	-606209
2.192	-609021
2.193	-614072
2.195	-612530
2.197	-611596
2.198	-612289
2.200	-615434
2.202	-613099
2.203	-615469
2.205	-616169
2.207	-614884
2.208	-608697
2.210	-603986
2.212	-600973
2.213	-597484
2.215	-598117
2.217	-602586
2.218	-607878
2.220	-613344
2.222	-615052
2.223	-612984
2.225	-610818
2.227	-613124
2.228	-608131
2.230	-610857
2.232	-613627
2.233	-616773
2.235	-612412
2.237	-614009
2.238	-611210
2.240	-609984
2.242	-605330
2.243	-604128
2.245	-602838
2.247	-604119
2.248	-600992
2.250	-600765
2.252	-599553
2.253	-601193
2.255	-600151
2.257	-602170
2.258	-603308
2.260	-609821
2.262	-607268
2.263	-606873
2.265	-610218
2.267	-613783
2.268	-607881
2.270	-606865
2.272	-607630
2.273	-605146
2.275	-600304
2.277	-601815
2.278	-605105
2.280	-601197
2.282	-597592
2.283	-596317
2.285	-593783
2.287	-589877
2.288	-590882
2.290	-589193
2.292	-587642
2.293	-585341
2.295	-584858
2.297	-584326
2.298	-588784
2.300	-594704
2.302	-601606
2.303	-603877
2.305	-605566
2.307	-606821
2.308	-603491
2.310	-602158
2.312	-605201
2.313	-608579
2.315	-608878
2.317	-613251
2.318	-614331
2.320	-613942
2.322	-613230
2.323	-614186
2.325	-615495
2.327	-612914
2.328	-611744
2.330	-609893
2.332	-604268
2.333	-595239
2.335	-596151
2.337	-593630
2.338	-590770
2.340	-592618
2.342	-597585
2.343	-596802
2.345	-599004
2.347	-601951
2.348	-602901
2.350	-602796
2.352	-600715
2.353	-600327
2.355	-597757
2.357	-597456
2.358	-595721
2.360	-597778
2.362	-593183
2.363	-596491
2.365	-595225
2.367	-596356
2.368	-596663
2.370	-601894
2.372	-602748
2.373	-605951
2.375	-604555
2.377	-603072
2.378	-603140
2.380	-595243
2.382	-588469
2.383	-584559
2.385	-578067
2.387	-569603
2.388	-570398
2.390	-570150
2.392	-576357
2.393	-583038
2.395	-589637
2.397	-593267
2.398	-600241
2.400	-597833
2.402	-597349
2.403	-596953
2.405	-600540
2.407	-596400
2.408	-596783
2.410	-602894
2.412	-603246
2.413	-598092
2.415	-598011
2.417	-595557
2.418	-587121
2.420	-586198
2.422	-588651
2.423	-586810
2.425	-592288
2.427	-594800
2.428	-593989
2.430	-592898
2.432	-596542
2.433	-590529
2.435	-586261
2.437	-585934
2.438	-583050
2.440	-581722
2.442	-583775
2.443	-587964
2.445	-589376
2.447	-593136
2.448	-595813
2.450	-595533
2.452	-594614
2.453	-594710
2.455	-592800
2.457	-587708
2.458	-588418
2.460	-590081
2.462	-589329
2.463	-586476
2.465	-588494
2.467	-587595
2.468	-585668
2.470	-580938
2.472	-586221
2.473	-587903
2.475	-587105
2.477	-586061
2.478	-592962
2.480	-589732
2.482	-587031
2.483	-591489
2.485	-593767
2.487	-592107
2.488	-593093
2.490	-594386
2.492	-590538
2.493	-588987
2.495	-589078
2.497	-590082
2.498	-589384
2.500	-586829
2.502	-587868
2.503	-582616
2.505	-581599
2.507	-579555
2.508	-583895
2.510	-581479
2.512	-585632
2.513	-582865
2.515	-585538
2.517	-580940
2.518	-580547
2.520	-581162
2.522	-582992
2.523	-581098
2.525	-586184
2.527	-588896
2.528	-585472
2.530	-586670
2.532	-587563
2.533	-582904
2.535	-582696
2.537	-584763
2.538	-582889
2.540	-582287
2.542	-584133
2.543	-583178
2.545	-583808
2.547	-584292
2.548	-586588
2.550	-588751
2.552	-588765
2.553	-590304
2.555	-590658
2.557	-587400
2.558	-587046
2.560	-585407
2.562	-580295
2.563	-579786
2.565	-583802
2.567	-578880
2.568	-579192
2.570	-585676
2.572	-584586
2.573	-578522
2.575	-582330
2.577	-584986
2.578	-579319
2.580	-580538
2.582	-584146
2.583	-582105
2.585	-577142
2.587	-577580
2.588	-578204
2.590	-578955
2.592	-580899
2.593	-585914
2.595	-587566
2.597	-586274
2.598	-582823
2.600	-582523
2.602	-578325
2.603	-579132
2.605	-579592
2.607	-584786
2.608	-582178
2.610	-588975
2.612	-587694
2.613	-584787
2.615	-578177
2.617	-577245
2.618	-564744
2.620	-558335
2.622	-557234
2.623	-558614
2.625	-561538
2.627	-570140
2.628	-577482
2.630	-584449
2.632	-585038
2.633	-583751
2.635	-584509
2.637	-585691
2.638	-585654
2.640	-588933
2.642	-591363
2.643	-590604
2.645	-588139
2.647	-582507
2.648	-581248
2.650	-580887
2.652	-580599
2.653	-580226
2.655	-581270
2.657	-579474
2.658	-574825
2.660	-568587
2.662	-565606
2.663	-567073
2.665	-565898
2.667	-568528
2.668	-575979
2.670	-583361
2.672	-584852
2.673	-587240
2.675	-588993
2.677	-584946
2.678	-578203
2.680	-572913
2.682	-571214
2.683	-570667
2.685	-570690
2.687	-574341
2.688	-577898
2.690	-578049
2.692	-576372
2.693	-579958
2.695	-574621
2.697	-573557
2.698	-574534
2.700	-575007
2.702	-569556
2.703	-573514
2.705	-576989
2.707	-575714
2.708	-575266
2.710	-579927
2.712	-579469
2.713	-571457
2.715	-571312
2.717	-570935
2.718	-568728
2.720	-567430
2.722	-573961
2.723	-574121
2.725	-577174
2.727	-579676
2.728	-586206
2.730	-583201
2.732	-588773
2.733	-587524
2.735	-584925
2.737	-574407
2.738	-576724
2.740	-568956
2.742	-562869
2.743	-560982
2.745	-565849
2.747	-559885
2.748	-559940
2.750	-566441
2.752	-569252
2.753	-573493
2.755	-583397
2.757	-590128
2.758	-588844
2.760	-589413
2.762	-583500
2.763	-574824
2.765	-565025
2.767	-562637
2.768	-559876
2.770	-558221
2.772	-561403
2.773	-564785
2.775	-566977
2.777	-564533
2.778	-565653
2.780	-558584
2.782	-555122
2.783	-548211
2.785	-548535
2.787	-547266
2.788	-554709
2.790	-559633
2.792	-562173
2.793	-562230
2.795	-562918
2.797	-558249
2.798	-556314
2.800	-557984
2.802	-560971
2.803	-563345
2.805	-567560
2.807	-572015
2.808	-576519
2.810	-578397
2.812	-580061
2.813	-580681
2.815	-577711
2.817	-573609
2.818	-570932
2.820	-565368
2.822	-561039
2.823	-561510
2.825	-563993
2.827	-566970
2.828	-573621
2.830	-578424
2.832	-574908
2.833	-571301
2.835	-562588
2.837	-557367
2.838	-552556
2.840	-557540
2.842	-560429
2.843	-566850
2.845	-567309
2.847	-571133
2.848	-567118
2.850	-565370
2.852	-567596
2.853	-571024
2.855	-572267
2.857	-575728
2.858	-578771
2.860	-574447
2.862	-568465
2.863	-564042
2.865	-561992
2.867	-558878
2.868	-562455
2.870	-569535
2.872	-570128
2.873	-571896
2.875	-573268
2.877	-569376
2.878	-564941
2.880	-570913
2.882	-571987
2.883	-573983
2.885	-577681
2.887	-580584
2.888	-575743
2.890	-569358
2.892	-565539
2.893	-560594
2.895	-556855
2.897	-553998
2.898	-558502
2.900	-557878
2.902	-559268
2.903	-561084
2.905	-563848
2.907	-561687
2.908	-563466
2.910	-567002
2.912	-562178
2.913	-558945
2.915	-555374
2.917	-549229
2.918	-541048
2.920	-544821
2.922	-544447
2.923	-546672
2.925	-549254
2.927	-552737
2.928	-549134
2.930	-549668
2.932	-550030
2.933	-550336
2.935	-549426
2.937	-551441
2.938	-551800
2.940	-553595
2.942	-555244
2.943	-559012
2.945	-557697
2.947	-561893
2.948	-561243
2.950	-561092
2.952	-558266
2.953	-562511
2.955	-555570
2.957	-554598
2.958	-553863
2.960	-552143
2.962	-549180
2.963	-553002
2.965	-549882
2.967	-551296
2.968	-556399
2.970	-561785
2.972	-563388
2.973	-569478
2.975	-566371
2.977	-563318
2.978	-553904
2.980	-551888
2.982	-545840
2.983	-552891
2.985	-549433
2.987	-552248
2.988	-548360
2.990	-549207
2.992	-536680
2.993	-537566
2.995	-540368
2.997	-547209
2.998	-551941
3.000	-559140
3.002	-565443
3.003	-565618
3.005	-564265
3.007	-565127
3.008	-567711
3.010	-564320
3.012	-564834
3.013	-563285
3.015	-558623
3.017	-557759
3.018	-557806
3.020	-553014
3.022	-548767
3.023	-549498
3.025	-548235
3.027	-549746
3.028	-555026
3.030	-563868
3.032	-567055
3.033	-566699
3.035	-566273
3.037	-563309
3.038	-556333
3.040	-549905
3.042	-549214
3.043	-546404
3.045	-545415
3.047	-548064
3.048	-554653
3.050	-557815
3.052	-553220
3.053	-555167
3.055	-552341
3.057	-546992
3.058	-542420
3.060	-548462
3.062	-546866
3.063	-548476
3.065	-548462
3.067	-550701
3.068	-552925
3.070	-555683
3.072	-557666
3.073	-563527
3.075	-562164
3.077	-559722
3.078	-559994
3.080	-559640
3.082	-554014
3.083	-555362
3.085	-556826
3.087	-553381
3.088	-552273
3.090	-556075
3.092	-554027
3.093	-550781
3.095	-551833
3.097	-555417
3.098	-554812
3.100	-559198
3.102	-561964
3.103	-560573
3.105	-552103
3.107	-547093
3.108	-542303
3.110	-542760
3.112	-545727
3.113	-551499
3.115	-558239
3.117	-561362
3.118	-556225
3.120	-556451
3.122	-558308
3.123	-555811
3.125	-556208
3.127	-560742
3.128	-559573
3.130	-555263
3.132	-555521
3.133	-552554
3.135	-547718
3.137	-545150
3.138	-545121
3.140	-542080
3.142	-542937
3.143	-547941
3.145	-544929
3.147	-542641
3.148	-543724
3.150	-540812
3.152	-535799
3.153	-542753
3.155	-546805
3.157	-543721
3.158	-547227
3.160	-550245
3.162	-546036
3.163	-540796
3.165	-547377
3.167	-544575
3.168	-545789
3.170	-547221
3.172	-554010
3.173	-547688
3.175	-548362
3.177	-547579
3.178	-549501
3.180	-546940
3.182	-550298
3.183	-554138
3.185	-554124
3.187	-549914
3.188	-551550
3.190	-552986
3.192	-552459
3.193	-552494
3.195	-557195
3.197	-556100
3.198	-554485
3.200	-551730
3.202	-551570
3.203	-550799
3.205	-547809
3.207	-550468
3.208	-551512
3.210	-551738
3.212	-549711
3.213	-555088
3.215	-552985
3.217	-552941
3.218	-553279
3.220	-556234
3.222	-553859
3.223	-552655
3.225	-552984
3.227	-547704
3.228	-541683
3.230	-538641
3.232	-536449
3.233	-531110
3.235	-534920
3.237	-540050
3.238	-543343
3.240	-549123
3.242	-555759
3.243	-559688
3.245	-559959
3.247	-559007
3.248	-557852
3.250	-557272
3.252	-550654
3.253	-547669
3.255	-551352
3.257	-546892
3.258	-545567
3.260	-552336
3.262	-551116
3.263	-543758
3.265	-545804
3.267	-544195
3.268	-537121
3.270	-542267
3.272	-545256
3.273	-545585
3.275	-547765
3.277	-550712
3.278	-544547
3.280	-544812
3.282	-546643
3.283	-546217
3.285	-546450
3.287	-549379
3.288	-547199
3.290	-541048
3.292	-536378
3.293	-535326
3.295	-533323
3.297	-537495
3.298	-544201
3.300	-551216
3.302	-550935
3.303	-552250
3.305	-545650
3.307	-537961
3.308	-531158
3.310	-532961
3.312	-534426
3.313	-541380
3.315	-550732
3.317	-555370
3.318	-554908
3.320	-551490
3.322	-547117
3.323	-538182
3.325	-533871
3.327	-527641
3.328	-528470
3.330	-528486
3.332	-533403
[truncated: 1,601 more rows]
