# Supplementary material for: A simple method for developing lysine targeted covalent protein reagents
Source: Nat Commun. 2023 Dec 1;14:7933. doi: 10.1038/s41467-023-42632-5 (PMC10692228; doi:10.1038/s41467-023-42632-5)
Supplement: Supplementary file 4 — Source data [file 41467_2023_42632_MOESM4_ESM.zip › Source Data/Purified peptide data/Chromatograms/BDP-propgly3!_methchromatogram.txt]

0.000	0
0.002	542
0.003	336
0.005	561
0.007	689
0.008	612
0.010	-55
0.012	-300
0.013	-977
0.015	-1431
0.017	-2061
0.018	-2911
0.020	-3985
0.022	-5018
0.023	-6471
0.025	-7942
0.027	-7964
0.028	-8424
0.030	-8695
0.032	-7941
0.033	-7159
0.035	-7037
0.037	-6031
0.038	-5408
0.040	-5457
0.042	-4704
0.043	-4581
0.045	-4179
0.047	-2886
0.048	-1556
0.050	-1135
0.052	524
0.053	1435
0.055	2050
0.057	3048
0.058	4390
0.060	5139
0.062	6029
0.063	6574
0.065	6590
0.067	6422
0.068	6094
0.070	6522
0.072	6475
0.073	6332
0.075	6535
0.077	6978
0.078	6121
0.080	5709
0.082	5625
0.083	5616
0.085	5061
0.087	4799
0.088	4974
0.090	5013
0.092	4057
0.093	3390
0.095	2368
0.097	1312
0.098	-563
0.100	-1763
0.102	-2804
0.103	-3093
0.105	-4400
0.107	-4291
0.108	-4259
0.110	-4768
0.112	-4902
0.113	-4359
0.115	-4500
0.117	-4543
0.118	-3539
0.120	-4125
0.122	-4076
0.123	-4054
0.125	-4737
0.127	-6184
0.128	-5796
0.130	-6554
0.132	-6740
0.133	-5965
0.135	-5149
0.137	-5622
0.138	-5480
0.140	-5840
0.142	-5708
0.143	-5857
0.145	-5076
0.147	-4020
0.148	-2496
0.150	-2255
0.152	-1247
0.153	163
0.155	684
0.157	1275
0.158	2456
0.160	3752
0.162	3799
0.163	4540
0.165	5031
0.167	5585
0.168	5026
0.170	5354
0.172	4914
0.173	4403
0.175	3352
0.177	2988
0.178	2234
0.180	2381
0.182	2274
0.183	2946
0.185	3375
0.187	3552
0.188	3525
0.190	3886
0.192	3694
0.193	3980
0.195	4353
0.197	4721
0.198	4381
0.200	4284
0.202	3848
0.203	3647
0.205	2920
0.207	2806
0.208	2511
0.210	2043
0.212	1657
0.213	1633
0.215	1407
0.217	1497
0.218	1842
0.220	2089
0.222	2326
0.223	2582
0.225	2587
0.227	2625
0.228	2631
0.230	2560
0.232	2636
0.233	2968
0.235	2344
0.237	2201
0.238	1614
0.240	1334
0.242	757
0.243	1825
0.245	2070
0.247	3070
0.248	3337
0.250	3934
0.252	3658
0.253	3344
0.255	3351
0.257	3555
0.258	3254
0.260	3011
0.262	3258
0.263	3164
0.265	3295
0.267	3953
0.268	4392
0.270	5154
0.272	5391
0.273	5937
0.275	6594
0.277	7610
0.278	8355
0.280	9561
0.282	9909
0.283	9793
0.285	9712
0.287	9117
0.288	8648
0.290	8513
0.292	8423
0.293	8427
0.295	9291
0.297	9485
0.298	10045
0.300	10521
0.302	10933
0.303	10073
0.305	10348
0.307	10752
0.308	11149
0.310	11474
0.312	12454
0.313	12841
0.315	12941
0.317	13068
0.318	13418
0.320	13898
0.322	14630
0.323	15223
0.325	16119
0.327	16249
0.328	16990
0.330	16704
0.332	16552
0.333	16154
0.335	16138
0.337	15623
0.338	16473
0.340	16679
0.342	17631
0.343	18078
0.345	18148
0.347	17483
0.348	17542
0.350	15920
0.352	15385
0.353	15079
0.355	14835
0.357	14523
0.358	15489
0.360	15959
0.362	16508
0.363	17109
0.365	18066
0.367	18759
0.368	19958
0.370	20779
0.372	21814
0.373	21738
0.375	21663
0.377	20967
0.378	20210
0.380	18915
0.382	18565
0.383	18154
0.385	17708
0.387	18441
0.388	19509
0.390	20258
0.392	21157
0.393	22484
0.395	22121
0.397	21869
0.398	22302
0.400	22593
0.402	22443
0.403	22930
0.405	23738
0.407	23542
0.408	23289
0.410	23521
0.412	24060
0.413	23985
0.415	24547
0.417	24617
0.418	24523
0.420	24637
0.422	24844
0.423	24715
0.425	25425
0.427	25147
0.428	24452
0.430	24046
0.432	23811
0.433	23224
0.435	23555
0.437	23870
0.438	23492
0.440	23092
0.442	22994
0.443	22967
0.445	23016
0.447	23270
0.448	23548
0.450	23158
0.452	22845
0.453	23025
0.455	23097
0.457	22702
0.458	22890
0.460	22434
0.462	21205
0.463	20580
0.465	20319
0.467	19694
0.468	19764
0.470	19965
0.472	20062
0.473	20366
0.475	20840
0.477	20922
0.478	21347
0.480	21441
0.482	21269
0.483	21339
0.485	22086
0.487	22430
0.488	22704
0.490	23279
0.492	23368
0.493	22639
0.495	22335
0.497	22560
0.498	22412
0.500	22410
0.502	22790
0.503	23226
0.505	23362
0.507	23823
0.508	24361
0.510	24805
0.512	25223
0.513	25580
0.515	25254
0.517	25332
0.518	25293
0.520	24741
0.522	23431
0.523	23619
0.525	22948
0.527	22585
0.528	22826
0.530	24416
0.532	24386
0.533	25467
0.535	26074
0.537	26304
0.538	25362
0.540	25812
0.542	25319
0.543	25184
0.545	25080
0.547	26428
0.548	26146
0.550	25908
0.552	25591
0.553	25649
0.555	24951
0.557	25363
0.558	26344
0.560	27420
0.562	27888
0.563	28121
0.565	27843
0.567	27183
0.568	26231
0.570	26038
0.572	25341
0.573	25398
0.575	25812
0.577	26699
0.578	27361
0.580	28765
0.582	29868
0.583	30434
0.585	30457
0.587	30364
0.588	30027
0.590	29532
0.592	29623
0.593	29516
0.595	29797
0.597	30461
0.598	31313
0.600	31687
0.602	32754
0.603	33095
0.605	33232
0.607	33222
0.608	33305
0.610	33646
0.612	34459
0.613	34802
0.615	36042
0.617	37817
0.618	39596
0.620	41357
0.622	44231
0.623	46341
0.625	48054
0.627	49046
0.628	50578
0.630	51618
0.632	52372
0.633	53896
0.635	55449
0.637	55491
0.638	54842
0.640	54544
0.642	52582
0.643	50640
0.645	49703
0.647	49275
0.648	48104
0.650	47623
0.652	46940
0.653	45528
0.655	43726
0.657	42451
0.658	40960
0.660	40404
0.662	40087
0.663	40124
0.665	40275
0.667	40968
0.668	40228
0.670	40386
0.672	40336
0.673	40163
0.675	39910
0.677	40748
0.678	40445
0.680	40342
0.682	40555
0.683	40304
0.685	40075
0.687	40692
0.688	41494
0.690	41792
0.692	42617
0.693	43332
0.695	44465
0.697	47394
0.698	54577
0.700	73932
0.702	121769
0.703	222963
0.705	405826
0.707	694339
0.708	1088766
0.710	1561079
0.712	2053375
0.713	2498508
0.715	2844506
0.717	3083242
0.718	3256279
0.720	3449683
0.722	3753816
0.723	4231208
0.725	4890747
0.727	5681802
0.728	6502103
0.730	7244476
0.732	7819081
0.733	8168748
0.735	8278660
0.737	8175033
0.738	7894469
0.740	7481994
0.742	6972740
0.743	6370655
0.745	5640449
0.747	4734239
0.748	3603173
0.750	2238883
0.752	695985
0.753	-902704
0.755	-2407281
0.757	-3684218
0.758	-4658537
0.760	-5322176
0.762	-5721751
0.763	-5931585
0.765	-6021256
0.767	-6040250
0.768	-6015962
0.770	-5964648
0.772	-5894568
0.773	-5810925
0.775	-5717209
0.777	-5616414
0.778	-5510261
0.780	-5400236
0.782	-5287566
0.783	-5173136
0.785	-5058104
0.787	-4942266
0.788	-4826152
0.790	-4711041
0.792	-4596601
0.793	-4482565
0.795	-4370533
0.797	-4260109
0.798	-4150192
0.800	-4041939
0.802	-3935276
0.803	-3829692
0.805	-3725231
0.807	-3622962
0.808	-3522298
0.810	-3423319
0.812	-3325927
0.813	-3230577
0.815	-3136758
0.817	-3044857
0.818	-2954910
0.820	-2867050
0.822	-2780965
0.823	-2696859
0.825	-2614083
0.827	-2533000
0.828	-2453109
0.830	-2375258
0.832	-2298911
0.833	-2224346
0.835	-2150852
0.837	-2079216
0.838	-2008887
0.840	-1939578
0.842	-1871507
0.843	-1805380
0.845	-1741069
0.847	-1677565
0.848	-1615930
0.850	-1556040
0.852	-1497443
0.853	-1439191
0.855	-1382556
0.857	-1327640
0.858	-1273246
0.860	-1220068
0.862	-1168782
0.863	-1118643
0.865	-1068486
0.867	-1019985
0.868	-972464
0.870	-925369
0.872	-879620
0.873	-835309
0.875	-792446
0.877	-750051
0.878	-709183
0.880	-668429
0.882	-629141
0.883	-590113
0.885	-552882
0.887	-516722
0.888	-482384
0.890	-448737
0.892	-416380
0.893	-384311
0.895	-353296
0.897	-323489
0.898	-294559
0.900	-267017
0.902	-240934
0.903	-215717
0.905	-191617
0.907	-169015
0.908	-147132
0.910	-127216
0.912	-108398
0.913	-90067
0.915	-73157
0.917	-57562
0.918	-43061
0.920	-30163
0.922	-19115
0.923	-9374
0.925	-1079
0.927	7474
0.928	14545
0.930	20574
0.932	26079
0.933	31203
0.935	34728
0.937	38307
0.938	41622
0.940	44433
0.942	46181
0.943	47560
0.945	49032
0.947	50163
0.948	51051
0.950	52386
0.952	53680
0.953	54347
0.955	55440
0.957	56442
0.958	57214
0.960	58151
0.962	59147
0.963	59394
0.965	59698
0.967	60258
0.968	60803
0.970	60858
0.972	61415
0.973	62196
0.975	62790
0.977	62620
0.978	63162
0.980	63094
0.982	62630
0.983	61725
0.985	61980
0.987	61653
0.988	61862
0.990	62323
0.992	63085
0.993	62922
0.995	63210
0.997	63171
0.998	62797
1.000	62822
1.002	62656
1.003	62360
1.005	62316
1.007	62559
1.008	62206
1.010	62527
1.012	62920
1.013	63199
1.015	63442
1.017	63435
1.018	63139
1.020	62092
1.022	61296
1.023	69431
1.025	113049
1.027	159519
1.028	208994
1.030	260463
1.032	296505
1.033	265871
1.035	233742
1.037	201599
1.038	177662
1.040	164172
1.042	184311
1.043	207356
1.045	231677
1.047	237663
1.048	238433
1.050	236815
1.052	227543
1.053	211123
1.055	202033
1.057	193384
1.058	184963
1.060	180155
1.062	179071
1.063	179017
1.065	179889
1.067	181400
1.068	182469
1.070	183376
1.072	183555
1.073	183592
1.075	182394
1.077	182016
1.078	181632
1.080	181085
1.082	180549
1.083	180991
1.085	180192
1.087	178983
1.088	178191
1.090	176799
1.092	175219
1.093	175094
1.095	175291
1.097	175369
1.098	176232
1.100	177238
1.102	176730
1.103	176583
1.105	176333
1.107	176400
1.108	175852
1.110	175992
1.112	176074
1.113	176275
1.115	175799
1.117	175733
1.118	176333
1.120	176213
1.122	175823
1.123	175703
1.125	175711
1.127	175109
1.128	174544
1.130	175213
1.132	175724
1.133	176275
1.135	176895
1.137	178410
1.138	178750
1.140	179154
1.142	179555
1.143	179832
1.145	179585
1.147	179405
1.148	178945
1.150	178062
1.152	177992
1.153	177616
1.155	177275
1.157	177486
1.158	177863
1.160	177155
1.162	177250
1.163	177764
1.165	177143
1.167	177277
1.168	178096
1.170	178121
1.172	177879
1.173	179079
1.175	179475
1.177	179267
1.178	179441
1.180	179765
1.182	179800
1.183	180351
1.185	181411
1.187	182318
1.188	183183
1.190	183440
1.192	183365
1.193	183046
1.195	182851
1.197	183066
1.198	183217
1.200	183564
1.202	183914
1.203	184318
1.205	184076
1.207	184682
1.208	185175
1.210	185660
1.212	186127
1.213	186486
1.215	186778
1.217	186689
1.218	186852
1.220	187091
1.222	188016
1.223	188410
1.225	189417
1.227	189715
1.228	189848
1.230	189444
1.232	188590
1.233	188171
1.235	188016
1.237	187974
1.238	188345
1.240	188916
1.242	188309
1.243	188543
1.245	188802
1.247	188851
1.248	189421
1.250	190469
1.252	190552
1.253	190951
1.255	190873
1.257	191276
1.258	191528
1.260	192317
1.262	192238
1.263	192762
1.265	192295
1.267	192282
1.268	191527
1.270	191601
1.272	191941
1.273	192419
1.275	192754
1.277	193921
1.278	194548
1.280	194333
1.282	194743
1.283	194635
1.285	194311
1.287	194100
1.288	194282
1.290	194019
1.292	194022
1.293	194152
1.295	194471
1.297	195114
1.298	195214
1.300	195664
1.302	195395
1.303	195270
1.305	194346
1.307	194431
1.308	193969
1.310	194227
1.312	194197
1.313	194743
1.315	194995
1.317	195558
1.318	196012
1.320	196262
1.322	196741
1.323	196467
1.325	196035
1.327	195430
1.328	194823
1.330	193654
1.332	192984
1.333	193132
1.335	192714
1.337	192996
1.338	193422
1.340	194080
1.342	193152
1.343	193120
1.345	192245
1.347	191550
1.348	190800
1.350	191252
1.352	190924
1.353	191106
1.355	191195
1.357	190735
1.358	189934
1.360	190005
1.362	189527
1.363	188915
1.365	188919
1.367	188664
1.368	187743
1.370	187046
1.372	186926
1.373	186519
1.375	186504
1.377	186853
1.378	187173
1.380	187270
1.382	187410
1.383	187122
1.385	186730
1.387	186983
1.388	186341
1.390	185670
1.392	185695
1.393	185599
1.395	185136
1.397	185275
1.398	185425
1.400	185044
1.402	184904
1.403	184028
1.405	183710
1.407	183351
1.408	182977
1.410	182628
1.412	182850
1.413	182575
1.415	182194
1.417	182071
1.418	181830
1.420	182073
1.422	182071
1.423	183016
1.425	183746
1.427	184793
1.428	184777
1.430	185772
1.432	185406
1.433	185596
1.435	185328
1.437	186264
1.438	186642
1.440	187740
1.442	188509
1.443	189537
1.445	190183
1.447	190624
1.448	191561
1.450	191940
1.452	192789
1.453	193035
1.455	193587
1.457	193276
1.458	194353
1.460	195135
1.462	196410
1.463	197575
1.465	199016
1.467	200013
1.468	200797
1.470	202027
1.472	203403
1.473	205253
1.475	205987
1.477	207102
1.478	208026
1.480	208966
1.482	209674
1.483	211137
1.485	211722
1.487	212157
1.488	212325
1.490	212090
1.492	211784
1.493	211952
1.495	211614
1.497	211559
1.498	211644
1.500	211358
1.502	210972
1.503	210803
1.505	209544
1.507	207989
1.508	206816
1.510	205658
1.512	204669
1.513	204844
1.515	205131
1.517	205495
1.518	205729
1.520	206013
1.522	205974
1.523	206055
1.525	206084
1.527	206726
1.528	207094
1.530	207618
1.532	208995
1.533	209844
1.535	210141
1.537	211013
1.538	211474
1.540	210851
1.542	211574
1.543	212389
1.545	213185
1.547	213824
1.548	215371
1.550	216050
1.552	217010
1.553	217235
1.555	218276
1.557	218512
1.558	218225
1.560	217826
1.562	218264
1.563	218321
1.565	218816
1.567	219901
1.568	220695
1.570	220989
1.572	221514
1.573	221960
1.575	222455
1.577	223340
1.578	224321
1.580	224867
1.582	225227
1.583	225842
1.585	226380
1.587	227232
1.588	228436
1.590	229655
1.592	230410
1.593	231767
1.595	233043
1.597	234600
1.598	236487
1.600	238830
1.602	240792
1.603	242863
1.605	243870
1.607	245686
1.608	246961
1.610	248124
1.612	249117
1.613	251564
1.615	253254
1.617	255687
1.618	258436
1.620	261411
1.622	264475
1.623	267538
1.625	271018
1.627	274221
1.628	277902
1.630	281113
1.632	284761
1.633	288042
1.635	292057
1.637	295718
1.638	299271
1.640	302669
1.642	306384
1.643	309844
1.645	313708
1.647	318198
1.648	323557
1.650	328541
1.652	333765
1.653	339210
1.655	344740
1.657	349681
1.658	355383
1.660	361314
1.662	367071
1.663	373004
1.665	379304
1.667	385503
1.668	392178
1.670	399373
1.672	406469
1.673	414162
1.675	422093
1.677	429935
1.678	438103
1.680	446697
1.682	455058
1.683	463351
1.685	472178
1.687	480671
1.688	489462
1.690	499253
1.692	509848
1.693	519751
1.695	530883
1.697	542229
1.698	552798
1.700	563895
1.702	576413
1.703	588058
1.705	600634
1.707	613515
1.708	626327
1.710	638556
1.712	651441
1.713	663794
1.715	677395
1.717	691041
1.718	705493
1.720	720491
1.722	736260
1.723	751520
1.725	766851
1.727	782425
1.728	798274
1.730	813910
1.732	830290
1.733	847813
1.735	864940
1.737	882546
1.738	900916
1.740	919219
1.742	937528
1.743	957000
1.745	976625
1.747	995840
1.748	1016342
1.750	1037079
1.752	1057886
1.753	1078960
1.755	1101281
1.757	1122968
1.758	1144904
1.760	1167859
1.762	1191124
1.763	1214091
1.765	1237303
1.767	1260490
1.768	1282997
1.770	1305824
1.772	1329195
1.773	1353656
1.775	1378871
1.777	1404828
1.778	1431125
1.780	1457704
1.782	1483771
1.783	1510227
1.785	1536829
1.787	1563230
1.788	1590213
1.790	1617633
1.792	1645247
1.793	1672708
1.795	1700986
1.797	1729752
1.798	1758302
1.800	1786219
1.802	1815323
1.803	1844431
1.805	1872393
1.807	1901041
1.808	1930713
1.810	1958809
1.812	1987453
1.813	2017291
1.815	2047008
1.817	2076070
1.818	2106467
1.820	2135283
1.822	2162866
1.823	2190744
1.825	2218933
1.827	2246241
1.828	2274274
1.830	2302263
1.832	2328960
1.833	2355106
1.835	2381206
1.837	2406744
1.838	2431998
1.840	2457140
1.842	2481320
1.843	2504646
1.845	2527017
1.847	2549135
1.848	2570128
1.850	2591106
1.852	2611493
1.853	2631717
1.855	2650380
1.857	2669061
1.858	2686870
1.860	2703001
1.862	2717649
1.863	2733044
1.865	2747294
1.867	2759932
1.868	2772270
1.870	2784932
1.872	2795683
1.873	2805764
1.875	2815674
1.877	2825906
1.878	2833847
1.880	2840662
1.882	2846282
1.883	2851194
1.885	2854407
1.887	2858261
1.888	2861682
1.890	2864276
1.892	2866290
1.893	2867681
1.895	2867614
1.897	2867767
1.898	2867725
1.900	2866909
1.902	2865641
1.903	2864387
1.905	2861381
1.907	2858652
1.908	2855708
1.910	2852480
1.912	2848930
1.913	2846359
1.915	2843276
1.917	2840242
1.918	2836968
1.920	2832803
1.922	2827944
1.923	2822297
1.925	2815827
1.927	2810005
1.928	2804164
1.930	2797570
1.932	2790875
1.933	2784272
1.935	2776394
1.937	2769353
1.938	2763051
1.940	2756600
1.942	2750729
1.943	2744558
1.945	2738711
1.947	2732656
1.948	2726712
1.950	2720349
1.952	2714586
1.953	2707111
1.955	2699894
1.957	2692954
1.958	2685902
1.960	2678715
1.962	2672700
1.963	2666359
1.965	2660873
1.967	2654986
1.968	2649727
1.970	2644278
1.972	2638266
1.973	2631567
1.975	2626038
1.977	2619810
1.978	2613735
1.980	2609248
1.982	2604456
1.983	2598536
1.985	2593329
1.987	2588307
1.988	2582063
1.990	2575936
1.992	2571155
1.993	2566001
1.995	2560965
1.997	2557046
1.998	2553902
2.000	2550464
2.002	2548118
2.003	2545809
2.005	2542788
2.007	2539840
2.008	2536720
2.010	2533466
2.012	2531010
2.013	2529772
2.015	2529036
2.017	2529437
2.018	2530008
2.020	2531069
2.022	2532235
2.023	2533470
2.025	2535498
2.027	2537465
2.028	2538152
2.030	2538750
2.032	2538377
2.033	2535633
2.035	2532668
2.037	2529271
2.038	2524494
2.040	2519343
2.042	2514209
2.043	2507773
2.045	2502765
2.047	2497181
2.048	2492795
2.050	2489259
2.052	2486175
2.053	2480893
2.055	2477497
2.057	2473238
2.058	2467608
2.060	2463824
2.062	2461134
2.063	2457973
2.065	2454298
2.067	2452071
2.068	2447016
2.070	2442985
2.072	2438023
2.073	2433834
2.075	2430200
2.077	2428782
2.078	2425452
2.080	2423507
2.082	2421708
2.083	2418750
2.085	2414916
2.087	2413658
2.088	2410795
2.090	2407955
2.092	2405369
2.093	2402770
2.095	2398155
2.097	2394622
2.098	2390179
2.100	2386187
2.102	2382556
2.103	2379396
2.105	2376134
2.107	2374710
2.108	2372458
2.110	2369563
2.112	2366049
2.113	2363045
2.115	2358676
2.117	2354981
2.118	2352852
2.120	2352254
2.122	2351010
2.123	2350400
2.125	2349653
2.127	2347224
2.128	2344174
2.130	2341207
2.132	2337264
2.133	2333795
2.135	2332081
2.137	2329713
2.138	2327888
2.140	2326787
2.142	2324980
2.143	2321220
2.145	2318276
2.147	2315231
2.148	2312159
2.150	2309569
2.152	2308871
2.153	2307994
2.155	2306980
2.157	2305719
2.158	2304807
2.160	2302525
2.162	2300563
2.163	2298243
2.165	2297203
2.167	2295535
2.168	2294550
2.170	2293063
2.172	2292268
2.173	2289930
2.175	2288537
2.177	2287241
2.178	2285983
2.180	2284521
2.182	2284198
2.183	2282535
2.185	2281130
2.187	2280410
2.188	2278755
2.190	2277022
2.192	2276144
2.193	2274651
2.195	2272633
2.197	2272361
2.198	2271470
2.200	2270449
2.202	2269751
2.203	2269587
2.205	2268966
2.207	2268035
2.208	2267279
2.210	2267152
2.212	2266458
2.213	2265881
2.215	2266904
2.217	2268440
2.218	2269021
2.220	2269995
2.222	2270782
2.223	2271079
2.225	2270713
2.227	2270802
2.228	2271401
2.230	2271433
2.232	2271175
2.233	2270677
2.235	2270021
2.237	2268804
2.238	2268163
2.240	2266758
2.242	2265522
2.243	2264470
2.245	2263360
2.247	2262294
2.248	2262317
2.250	2262625
2.252	2263284
2.253	2263989
2.255	2265194
2.257	2266255
2.258	2267719
2.260	2269546
2.262	2271468
2.263	2273312
2.265	2275290
2.267	2277316
2.268	2278708
2.270	2280444
2.272	2281734
2.273	2282750
2.275	2283643
2.277	2284221
2.278	2285230
2.280	2285627
2.282	2285997
2.283	2285552
2.285	2286358
2.287	2285429
2.288	2284953
2.290	2284411
2.292	2284954
2.293	2284157
2.295	2284485
2.297	2285713
2.298	2287851
2.300	2289835
2.302	2294110
2.303	2300197
2.305	2306816
2.307	2312672
2.308	2317588
2.310	2319900
2.312	2319660
2.313	2317403
2.315	2315580
2.317	2315091
2.318	2315217
2.320	2315943
2.322	2318095
2.323	2319831
2.325	2321369
2.327	2323084
2.328	2324984
2.330	2326654
2.332	2328274
2.333	2327986
2.335	2328364
2.337	2329208
2.338	2330114
2.340	2330182
2.342	2333006
2.343	2335289
2.345	2336356
2.347	2336816
2.348	2339945
2.350	2341995
2.352	2343969
2.353	2348099
2.355	2352749
2.357	2356205
2.358	2359523
2.360	2364396
2.362	2367284
2.363	2371583
2.365	2375370
2.367	2380074
2.368	2383620
2.370	2388768
2.372	2391682
2.373	2395239
2.375	2397681
2.377	2399257
2.378	2399567
2.380	2400386
2.382	2401179
2.383	2401890
2.385	2404250
2.387	2406358
2.388	2409639
2.390	2411687
2.392	2414074
2.393	2415754
2.395	2419858
2.397	2423090
2.398	2427855
2.400	2433604
2.402	2439175
2.403	2443189
2.405	2447507
2.407	2452221
2.408	2456013
2.410	2459658
2.412	2463988
2.413	2468690
2.415	2472607
2.417	2477074
2.418	2482151
2.420	2485565
2.422	2488551
2.423	2491101
2.425	2492428
2.427	2494089
2.428	2497138
2.430	2499688
2.432	2502328
2.433	2505747
2.435	2508575
2.437	2510268
2.438	2512541
2.440	2515434
2.442	2519149
2.443	2524280
2.445	2535329
2.447	2549767
2.448	2565832
2.450	2581438
2.452	2594727
2.453	2598702
2.455	2596356
2.457	2590166
2.458	2584346
2.460	2579659
2.462	2577776
2.463	2579186
2.465	2582461
2.467	2584403
2.468	2585912
2.470	2589429
2.472	2592280
2.473	2595438
2.475	2598743
2.477	2601867
2.478	2604008
2.480	2606512
2.482	2608239
2.483	2611120
2.485	2615153
2.487	2619486
2.488	2623611
2.490	2628899
2.492	2633689
2.493	2638764
2.495	2646120
2.497	2656619
2.498	2666532
2.500	2677541
2.502	2687420
2.503	2694334
2.505	2695906
2.507	2697754
2.508	2698867
2.510	2699744
2.512	2701474
2.513	2706047
2.515	2710339
2.517	2713248
2.518	2716693
2.520	2719431
2.522	2723610
2.523	2727883
2.525	2732795
2.527	2736652
2.528	2740527
2.530	2740155
2.532	2738860
2.533	2736797
2.535	2735673
2.537	2735185
2.538	2737327
2.540	2740269
2.542	2745965
2.543	2752440
2.545	2759573
2.547	2767473
2.548	2775617
2.550	2782342
2.552	2789031
2.553	2795233
2.555	2799115
2.557	2802471
2.558	2804770
2.560	2806095
2.562	2807646
2.563	2811018
2.565	2814600
2.567	2819180
2.568	2824224
2.570	2827227
2.572	2829984
2.573	2831754
2.575	2833289
2.577	2833484
2.578	2836348
2.580	2839910
2.582	2845433
2.583	2851506
2.585	2859195
2.587	2864715
2.588	2868280
2.590	2870399
2.592	2872736
2.593	2875659
2.595	2880031
2.597	2885315
2.598	2891028
2.600	2895199
2.602	2897675
2.603	2899927
2.605	2901662
2.607	2903696
2.608	2906262
2.610	2909021
2.612	2911142
2.613	2914227
2.615	2916609
2.617	2918616
2.618	2920227
2.620	2922078
2.622	2922677
2.623	2923375
2.625	2924978
2.627	2927492
2.628	2929748
2.630	2932774
2.632	2936550
2.633	2941314
2.635	2947184
2.637	2955757
2.638	2965900
2.640	2975687
2.642	2984136
2.643	2991217
2.645	2994715
2.647	2997077
2.648	2999115
2.650	3000795
2.652	3002507
2.653	3005385
2.655	3007237
2.657	3009665
2.658	3012611
2.660	3014682
2.662	3016252
2.663	3018681
2.665	3019754
2.667	3020502
2.668	3022124
2.670	3024353
2.672	3025121
2.673	3026674
2.675	3027289
2.677	3028623
2.678	3029132
2.680	3031990
2.682	3034881
2.683	3039351
2.685	3043001
2.687	3047721
2.688	3050710
2.690	3053548
2.692	3055434
2.693	3057006
2.695	3058420
2.697	3061411
2.698	3065306
2.700	3070304
2.702	3075921
2.703	3080970
2.705	3084886
2.707	3088083
2.708	3090840
2.710	3092837
2.712	3095079
2.713	3097092
2.715	3098706
2.717	3100251
2.718	3103220
2.720	3106769
2.722	3109599
2.723	3112416
2.725	3114468
2.727	3114969
2.728	3114678
2.730	3115846
2.732	3117618
2.733	3119544
2.735	3122362
2.737	3125401
2.738	3128804
2.740	3131654
2.742	3135877
2.743	3139725
2.745	3143968
2.747	3147705
2.748	3151212
2.750	3153552
2.752	3155924
2.753	3157003
2.755	3157633
2.757	3159265
2.758	3160878
2.760	3162945
2.762	3166472
2.763	3169852
2.765	3172670
2.767	3175733
2.768	3177836
2.770	3179875
2.772	3182734
2.773	3186019
2.775	3188923
2.777	3193216
2.778	3197347
2.780	3201928
2.782	3206263
2.783	3212053
2.785	3216421
2.787	3220176
2.788	3222811
2.790	3224711
2.792	3224551
2.793	3225718
2.795	3226896
2.797	3227628
2.798	3229006
2.800	3231513
2.802	3233194
2.803	3235598
2.805	3240432
2.807	3247598
2.808	3256762
2.810	3267527
2.812	3281978
2.813	3297353
2.815	3309269
2.817	3317456
2.818	3323244
2.820	3320032
2.822	3311414
2.823	3302370
2.825	3296074
2.827	3290960
2.828	3291732
2.830	3294485
2.832	3299402
2.833	3302607
2.835	3304671
2.837	3305020
2.838	3306633
2.840	3306990
2.842	3307105
2.843	3308676
2.845	3311809
2.847	3315797
2.848	3321579
2.850	3329172
2.852	3334781
2.853	3338849
2.855	3339332
2.857	3337336
2.858	3333338
2.860	3332402
2.862	3331431
2.863	3333610
2.865	3336995
2.867	3340320
2.868	3339710
2.870	3339613
2.872	3337447
2.873	3334679
2.875	3331592
2.877	3330684
2.878	3329476
2.880	3328596
2.882	3327450
2.883	3327406
2.885	3328217
2.887	3328372
2.888	3328580
2.890	3330142
2.892	3330834
2.893	3329953
2.895	3330273
2.897	3331645
2.898	3332375
2.900	3336495
2.902	3345322
2.903	3363696
2.905	3403650
2.907	3484098
2.908	3628250
2.910	3869440
2.912	4240928
2.913	4764738
2.915	5446149
2.917	6270232
2.918	7190847
2.920	8137426
2.922	9031625
2.923	9799002
2.925	10373144
2.927	10718093
2.928	10827034
2.930	10715597
2.932	10417580
2.933	9982407
2.935	9456308
2.937	8883907
2.938	8301854
2.940	7736211
2.942	7203473
2.943	6715445
2.945	6274051
2.947	5880016
2.948	5532713
2.950	5228160
2.952	4962804
2.953	4733051
2.955	4536310
2.957	4367199
2.958	4223703
2.960	4100587
2.962	3997448
2.963	3909362
2.965	3835631
2.967	3773435
2.968	3722684
2.970	3680235
2.972	3645103
2.973	3615369
2.975	3590234
2.977	3568324
2.978	3548930
2.980	3532046
2.982	3518711
2.983	3507415
2.985	3499034
2.987	3492838
2.988	3489420
2.990	3485475
2.992	3482640
2.993	3478400
2.995	3473525
2.997	3466013
2.998	3460080
3.000	3453786
3.002	3449100
3.003	3445614
3.005	3445282
3.007	3444253
3.008	3444304
3.010	3444976
3.012	3445877
3.013	3446946
3.015	3448591
3.017	3451794
3.018	3456047
3.020	3462234
3.022	3468642
3.023	3478275
3.025	3488036
3.027	3499191
3.028	3511314
3.030	3524941
3.032	3536318
3.033	3546938
3.035	3553656
3.037	3556733
3.038	3556317
3.040	3553841
3.042	3549822
3.043	3545014
3.045	3539179
3.047	3532703
3.048	3526086
3.050	3518489
3.052	3512837
3.053	3507900
3.055	3504194
3.057	3501394
3.058	3499998
3.060	3498028
3.062	3497348
3.063	3497808
3.065	3499792
3.067	3504239
3.068	3512003
3.070	3520530
3.072	3528330
3.073	3534812
3.075	3537726
3.077	3536124
3.078	3533967
3.080	3533087
3.082	3533915
3.083	3536829
3.085	3542943
3.087	3551010
3.088	3561956
3.090	3572635
3.092	3584313
3.093	3597205
3.095	3616424
3.097	3640734
3.098	3668023
3.100	3694540
3.102	3717161
3.103	3723433
3.105	3710007
3.107	3689760
3.108	3668891
3.110	3650272
3.112	3639377
3.113	3639390
3.115	3640559
3.117	3641024
3.118	3642581
3.120	3646181
3.122	3649739
3.123	3656634
3.125	3664891
3.127	3667419
3.128	3664045
3.130	3657619
3.132	3645996
3.133	3630607
3.135	3618145
3.137	3608961
3.138	3602551
3.140	3600015
3.142	3599686
3.143	3600692
3.145	3602731
3.147	3604971
3.148	3607508
3.150	3611782
3.152	3614905
3.153	3617718
3.155	3619754
3.157	3621619
3.158	3621689
3.160	3622569
3.162	3624091
3.163	3626456
3.165	3627257
3.167	3629096
3.168	3631175
3.170	3632282
3.172	3635004
3.173	3641980
3.175	3649821
3.177	3657906
3.178	3667155
3.180	3674362
3.182	3676994
3.183	3678375
3.185	3679358
3.187	3680233
3.188	3682761
3.190	3685817
3.192	3689513
3.193	3694074
3.195	3698152
3.197	3700268
3.198	3704397
3.200	3708036
3.202	3711780
3.203	3716061
3.205	3721728
3.207	3726448
3.208	3731921
3.210	3734997
3.212	3736341
3.213	3735709
3.215	3734206
3.217	3731377
3.218	3729697
3.220	3729525
3.222	3730414
3.223	3732239
3.225	3734490
3.227	3736805
3.228	3738421
3.230	3740136
3.232	3741452
3.233	3742613
3.235	3743556
3.237	3744659
3.238	3744863
3.240	3745932
3.242	3747442
3.243	3749128
3.245	3751341
3.247	3755974
3.248	3759273
3.250	3762808
3.252	3766704
3.253	3770579
3.255	3772194
3.257	3775573
3.258	3778422
3.260	3781887
3.262	3785557
3.263	3791749
3.265	3798257
3.267	3807678
3.268	3819258
3.270	3834516
3.272	3852674
3.273	3874834
3.275	3898690
3.277	3922983
3.278	3944582
3.280	3960929
3.282	3969899
3.283	3971655
3.285	3966695
3.287	3956673
3.288	3944711
3.290	3931799
3.292	3918458
3.293	3906976
3.295	3897039
3.297	3888452
3.298	3882376
3.300	3879342
3.302	3877310
3.303	3877624
3.305	3879209
3.307	3880825
3.308	3882721
3.310	3884118
3.312	3884555
3.313	3883777
3.315	3883335
3.317	3881876
3.318	3881593
3.320	3882080
3.322	3883772
3.323	3885653
3.325	3888672
3.327	3891115
3.328	3893262
3.330	3895893
3.332	3897672
[truncated: 1,001 more rows]
