# Supplementary material for: A simple method for developing lysine targeted covalent protein reagents
Source: Nat Commun. 2023 Dec 1;14:7933. doi: 10.1038/s41467-023-42632-5 (PMC10692228; doi:10.1038/s41467-023-42632-5)
Supplement: Supplementary file 4 — Source data [file 41467_2023_42632_MOESM4_ESM.zip › Source Data/Purified peptide data/Chromatograms/BDP-Propgly3ph!_chromatogram.txt]

0.00000	0
0.00167	335
0.00333	464
0.00500	286
0.00667	149
0.00833	-170
0.01000	-335
0.01167	-452
0.01333	-449
0.01500	-620
0.01667	-694
0.01833	-849
0.02000	-961
0.02167	-1074
0.02333	-1072
0.02500	-976
0.02667	-868
0.02833	-555
0.03000	-133
0.03167	359
0.03333	925
0.03500	1624
0.03667	2082
0.03833	2496
0.04000	2699
0.04167	2544
0.04333	2417
0.04500	2422
0.04667	2402
0.04833	2686
0.05000	3373
0.05167	3957
0.05333	4770
0.05500	5737
0.05667	6489
0.05833	6920
0.06000	7218
0.06167	7243
0.06333	7067
0.06500	6703
0.06667	6675
0.06833	6650
0.07000	6529
0.07167	6233
0.07333	6183
0.07500	6017
0.07667	5839
0.07833	5694
0.08000	5917
0.08167	5908
0.08333	5856
0.08500	5782
0.08667	5896
0.08833	5696
0.09000	5940
0.09167	6066
0.09333	6425
0.09500	6633
0.09667	6899
0.09833	6903
0.10000	7103
0.10167	7008
0.10333	7043
0.10500	7051
0.10667	6942
0.10833	6690
0.11000	6496
0.11167	6207
0.11333	6258
0.11500	6148
0.11667	6254
0.11833	6087
0.12000	5977
0.12167	5509
0.12333	5221
0.12500	4549
0.12667	4461
0.12833	4152
0.13000	3823
0.13167	3519
0.13333	3426
0.13500	2954
0.13667	2652
0.13833	2508
0.14000	2291
0.14167	2059
0.14333	1942
0.14500	1945
0.14667	1992
0.14833	2125
0.15000	2420
0.15167	2623
0.15333	2660
0.15500	2466
0.15667	2269
0.15833	1903
0.16000	1677
0.16167	1515
0.16333	1578
0.16500	1562
0.16667	1734
0.16833	1790
0.17000	1927
0.17167	1992
0.17333	2196
0.17500	2162
0.17667	2296
0.17833	2228
0.18000	2168
0.18167	2195
0.18333	2299
0.18500	2242
0.18667	2336
0.18833	2448
0.19000	2567
0.19167	2728
0.19333	2960
0.19500	3256
0.19667	3577
0.19833	3726
0.20000	3913
0.20167	4022
0.20333	3949
0.20500	3990
0.20667	4067
0.20833	3987
0.21000	3961
0.21167	4029
0.21333	3840
0.21500	3702
0.21667	3819
0.21833	3884
0.22000	4024
0.22167	4268
0.22333	4473
0.22500	4411
0.22667	4530
0.22833	4508
0.23000	4549
0.23167	4565
0.23333	4719
0.23500	4793
0.23667	4897
0.23833	4862
0.24000	4877
0.24167	4905
0.24333	4602
0.24500	4326
0.24667	4205
0.24833	4038
0.25000	3826
0.25167	4067
0.25333	4233
0.25500	4542
0.25667	4711
0.25833	5020
0.26000	5045
0.26167	5227
0.26333	5161
0.26500	5302
0.26667	5351
0.26833	5460
0.27000	5345
0.27167	5433
0.27333	5384
0.27500	5317
0.27667	5266
0.27833	5563
0.28000	5778
0.28167	6201
0.28333	6623
0.28500	7040
0.28667	7026
0.28833	6821
0.29000	6447
0.29167	6168
0.29333	5998
0.29500	6184
0.29667	6613
0.29833	7117
0.30000	7477
0.30167	7703
0.30333	7802
0.30500	7833
0.30667	7866
0.30833	8056
0.31000	8057
0.31167	8101
0.31333	8178
0.31500	8025
0.31667	7888
0.31833	8082
0.32000	8214
0.32167	8188
0.32333	8533
0.32500	8611
0.32667	8504
0.32833	8272
0.33000	8271
0.33167	8033
0.33333	7923
0.33500	7954
0.33667	8244
0.33833	8542
0.34000	8944
0.34167	9485
0.34333	9788
0.34500	9946
0.34667	10008
0.34833	9973
0.35000	9735
0.35167	9852
0.35333	9952
0.35500	10120
0.35667	10211
0.35833	10656
0.36000	10773
0.36167	10954
0.36333	11000
0.36500	11161
0.36667	10995
0.36833	10985
0.37000	10876
0.37167	11020
0.37333	11143
0.37500	11311
0.37667	11523
0.37833	11846
0.38000	11873
0.38167	11789
0.38333	11847
0.38500	11741
0.38667	11595
0.38833	11823
0.39000	12132
0.39167	12346
0.39333	12684
0.39500	13035
0.39667	13306
0.39833	13677
0.40000	14024
0.40167	14563
0.40333	15191
0.40500	15588
0.40667	15894
0.40833	16470
0.41000	16543
0.41167	16676
0.41333	17042
0.41500	17491
0.41667	17617
0.41833	18437
0.42000	19115
0.42167	19631
0.42333	20132
0.42500	20711
0.42667	20869
0.42833	20902
0.43000	21217
0.43167	21457
0.43333	21640
0.43500	21701
0.43667	21980
0.43833	22085
0.44000	22105
0.44167	22514
0.44333	23017
0.44500	23516
0.44667	23926
0.44833	24779
0.45000	25213
0.45167	26010
0.45333	26747
0.45500	27751
0.45667	28170
0.45833	28743
0.46000	29050
0.46167	29174
0.46333	29030
0.46500	29154
0.46667	29402
0.46833	30131
0.47000	32124
0.47167	36536
0.47333	44973
0.47500	59953
0.47667	84359
0.47833	121402
0.48000	172098
0.48167	235005
0.48333	302704
0.48500	361320
0.48667	388690
0.48833	359465
0.49000	247970
0.49167	37888
0.49333	-271035
0.49500	-654737
0.49667	-1067075
0.49833	-1442949
0.50000	-1711390
0.50167	-1809211
0.50333	-1697986
0.50500	-1371714
0.50667	-860554
0.50833	-220869
0.51000	473841
0.51167	1148157
0.51333	1734935
0.51500	2183801
0.51667	2457426
0.51833	2533323
0.52000	2405724
0.52167	2087620
0.52333	1609199
0.52500	1017685
0.52667	373301
0.52833	-264100
0.53000	-845097
0.53167	-1337071
0.53333	-1725609
0.53500	-2014070
0.53667	-2216062
0.53833	-2349684
0.54000	-2432627
0.54167	-2479770
0.54333	-2502476
0.54500	-2508280
0.54667	-2502261
0.54833	-2487883
0.55000	-2467287
0.55167	-2441177
0.55333	-2411051
0.55500	-2377310
0.55667	-2340261
0.55833	-2300323
0.56000	-2258248
0.56167	-2213907
0.56333	-2167788
0.56500	-2120073
0.56667	-2070940
0.56833	-2020680
0.57000	-1969466
0.57167	-1917308
0.57333	-1864556
0.57500	-1811531
0.57667	-1757973
0.57833	-1704083
0.58000	-1650007
0.58167	-1595844
0.58333	-1541265
0.58500	-1486891
0.58667	-1432824
0.58833	-1379312
0.59000	-1326447
0.59167	-1274405
0.59333	-1223066
0.59500	-1172364
0.59667	-1122464
0.59833	-1073091
0.60000	-1024651
0.60167	-977118
0.60333	-930850
0.60500	-885274
0.60667	-840983
0.60833	-797556
0.61000	-755217
0.61167	-713527
0.61333	-673258
0.61500	-634026
0.61667	-596182
0.61833	-559375
0.62000	-524239
0.62167	-490090
0.62333	-457142
0.62500	-425359
0.62667	-395003
0.62833	-365526
0.63000	-337515
0.63167	-310745
0.63333	-285054
0.63500	-260823
0.63667	-238021
0.63833	-216238
0.64000	-196058
0.64167	-177249
0.64333	-159429
0.64500	-142665
0.64667	-127440
0.64833	-113027
0.65000	-99733
0.65167	-87612
0.65333	-76873
0.65500	-67087
0.65667	-58516
0.65833	-51024
0.66000	-44587
0.66167	-38694
0.66333	-33550
0.66500	-28810
0.66667	-24865
0.66833	-21277
0.67000	-18292
0.67167	-15651
0.67333	-13809
0.67500	-11934
0.67667	-10498
0.67833	-9299
0.68000	-8444
0.68167	-7442
0.68333	-6989
0.68500	-6477
0.68667	-6095
0.68833	-5562
0.69000	-5064
0.69167	-4434
0.69333	-3786
0.69500	-3211
0.69667	-2974
0.69833	-2729
0.70000	-2334
0.70167	-2257
0.70333	-2024
0.70500	-1606
0.70667	-1524
0.70833	-1295
0.71000	-997
0.71167	-637
0.71333	-506
0.71500	-95
0.71667	-169
0.71833	-146
0.72000	-178
0.72167	-22
0.72333	-8
0.72500	251
0.72667	500
0.72833	561
0.73000	827
0.73167	1192
0.73333	1644
0.73500	1993
0.73667	2555
0.73833	2801
0.74000	2764
0.74167	2662
0.74333	2536
0.74500	2166
0.74667	1941
0.74833	2066
0.75000	2233
0.75167	2485
0.75333	2925
0.75500	3284
0.75667	3419
0.75833	3374
0.76000	3375
0.76167	3286
0.76333	3240
0.76500	3506
0.76667	3767
0.76833	3994
0.77000	4305
0.77167	4556
0.77333	4655
0.77500	4953
0.77667	5226
0.77833	5384
0.78000	5676
0.78167	5811
0.78333	5798
0.78500	5857
0.78667	5958
0.78833	5885
0.79000	5886
0.79167	5888
0.79333	5706
0.79500	5579
0.79667	5457
0.79833	5401
0.80000	5369
0.80167	5548
0.80333	5621
0.80500	5722
0.80667	5804
0.80833	5903
0.81000	5757
0.81167	5579
0.81333	5388
0.81500	5169
0.81667	4870
0.81833	4827
0.82000	4870
0.82167	4988
0.82333	5160
0.82500	5184
0.82667	5273
0.82833	5216
0.83000	5266
0.83167	4981
0.83333	5065
0.83500	4815
0.83667	4684
0.83833	4267
0.84000	4333
0.84167	4217
0.84333	4352
0.84500	4346
0.84667	4490
0.84833	4415
0.85000	4185
0.85167	3893
0.85333	3784
0.85500	3939
0.85667	3943
0.85833	4261
0.86000	4568
0.86167	4918
0.86333	4885
0.86500	4830
0.86667	4815
0.86833	4677
0.87000	4501
0.87167	4380
0.87333	4547
0.87500	4268
0.87667	4584
0.87833	4598
0.88000	4786
0.88167	4807
0.88333	4938
0.88500	4491
0.88667	4177
0.88833	3791
0.89000	3446
0.89167	3208
0.89333	3159
0.89500	3079
0.89667	2922
0.89833	2813
0.90000	2858
0.90167	2762
0.90333	3006
0.90500	3124
0.90667	3370
0.90833	3290
0.91000	3490
0.91167	3316
0.91333	3355
0.91500	3096
0.91667	3177
0.91833	3024
0.92000	3028
0.92167	2919
0.92333	3163
0.92500	3181
0.92667	3086
0.92833	3063
0.93000	3113
0.93167	2595
0.93333	2257
0.93500	2154
0.93667	1943
0.93833	1786
0.94000	2084
0.94167	2195
0.94333	2250
0.94500	2328
0.94667	2299
0.94833	1942
0.95000	1637
0.95167	1314
0.95333	819
0.95500	399
0.95667	60
0.95833	-197
0.96000	-441
0.96167	-462
0.96333	-617
0.96500	-463
0.96667	-546
0.96833	-738
0.97000	-946
0.97167	-955
0.97333	-1479
0.97500	-1714
0.97667	-1759
0.97833	-2079
0.98000	-2479
0.98167	-2494
0.98333	-2516
0.98500	-2882
0.98667	-2923
0.98833	-3018
0.99000	-3191
0.99167	-3463
0.99333	-3535
0.99500	-3763
0.99667	-3967
0.99833	-4305
1.00000	-4550
1.00167	-4798
1.00333	-4956
1.00500	-5131
1.00667	-5066
1.00833	-5210
1.01000	-5328
1.01167	-5417
1.01333	-5379
1.01500	-5526
1.01667	-5481
1.01833	-5515
1.02000	-5656
1.02167	-5948
1.02333	-6214
1.02500	-6345
1.02667	-6601
1.02833	-6662
1.03000	-6632
1.03167	-6770
1.03333	-7131
1.03500	-7253
1.03667	-7468
1.03833	-7667
1.04000	-7751
1.04167	-7726
1.04333	-7933
1.04500	-8125
1.04667	-8256
1.04833	-8216
1.05000	-8228
1.05167	-8164
1.05333	-8105
1.05500	-8455
1.05667	-8821
1.05833	-9366
1.06000	-9690
1.06167	-10047
1.06333	-9978
1.06500	-10127
1.06667	-9904
1.06833	-9883
1.07000	-9908
1.07167	-9940
1.07333	-9781
1.07500	-9846
1.07667	-9951
1.07833	-10050
1.08000	-10351
1.08167	-10687
1.08333	-10920
1.08500	-10995
1.08667	-11077
1.08833	-11054
1.09000	-11171
1.09167	-11185
1.09333	-11058
1.09500	-11040
1.09667	-10900
1.09833	-10510
1.10000	-10428
1.10167	-10540
1.10333	-10475
1.10500	-10582
1.10667	-10915
1.10833	-11117
1.11000	-11175
1.11167	-11175
1.11333	-11168
1.11500	-11025
1.11667	-10909
1.11833	-10991
1.12000	-11136
1.12167	-11414
1.12333	-11566
1.12500	-11721
1.12667	-11787
1.12833	-11978
1.13000	-11812
1.13167	-11972
1.13333	-11988
1.13500	-12034
1.13667	-11982
1.13833	-12111
1.14000	-12001
1.14167	-11895
1.14333	-11887
1.14500	-11863
1.14667	-11971
1.14833	-11993
1.15000	-12235
1.15167	-12276
1.15333	-12355
1.15500	-12223
1.15667	-12256
1.15833	-12103
1.16000	-12172
1.16167	-11967
1.16333	-11897
1.16500	-11756
1.16667	-11688
1.16833	-11420
1.17000	-11496
1.17167	-11653
1.17333	-11913
1.17500	-12141
1.17667	-12251
1.17833	-12083
1.18000	-11739
1.18167	-11373
1.18333	-10977
1.18500	-10997
1.18667	-11319
1.18833	-11671
1.19000	-12060
1.19167	-12524
1.19333	-12660
1.19500	-12685
1.19667	-12857
1.19833	-12702
1.20000	-12689
1.20167	-12830
1.20333	-12836
1.20500	-12665
1.20667	-12918
1.20833	-12983
1.21000	-12815
1.21167	-12679
1.21333	-12884
1.21500	-12567
1.21667	-12373
1.21833	-12489
1.22000	-12676
1.22167	-12468
1.22333	-12688
1.22500	-12639
1.22667	-12475
1.22833	-12165
1.23000	-12069
1.23167	-11760
1.23333	-11786
1.23500	-11768
1.23667	-11844
1.23833	-11854
1.24000	-11948
1.24167	-12016
1.24333	-12063
1.24500	-12320
1.24667	-12481
1.24833	-12707
1.25000	-12678
1.25167	-12687
1.25333	-12647
1.25500	-12869
1.25667	-12896
1.25833	-13316
1.26000	-13647
1.26167	-13794
1.26333	-13625
1.26500	-13652
1.26667	-13366
1.26833	-13039
1.27000	-12827
1.27167	-12974
1.27333	-13098
1.27500	-13169
1.27667	-13374
1.27833	-13614
1.28000	-13475
1.28167	-13262
1.28333	-13333
1.28500	-13335
1.28667	-13238
1.28833	-13304
1.29000	-13424
1.29167	-13275
1.29333	-13263
1.29500	-13338
1.29667	-13403
1.29833	-13390
1.30000	-13486
1.30167	-13397
1.30333	-13400
1.30500	-13443
1.30667	-13492
1.30833	-13507
1.31000	-13633
1.31167	-13475
1.31333	-13218
1.31500	-13121
1.31667	-13153
1.31833	-13052
1.32000	-13415
1.32167	-13763
1.32333	-14012
1.32500	-14111
1.32667	-14390
1.32833	-14205
1.33000	-14195
1.33167	-14166
1.33333	-14436
1.33500	-14511
1.33667	-14710
1.33833	-14838
1.34000	-14986
1.34167	-14684
1.34333	-14457
1.34500	-14429
1.34667	-14308
1.34833	-14246
1.35000	-14389
1.35167	-14532
1.35333	-14454
1.35500	-14595
1.35667	-14491
1.35833	-14374
1.36000	-14346
1.36167	-14405
1.36333	-14242
1.36500	-14337
1.36667	-14468
1.36833	-14588
1.37000	-14814
1.37167	-15039
1.37333	-15190
1.37500	-15318
1.37667	-15251
1.37833	-15194
1.38000	-15402
1.38167	-15503
1.38333	-15617
1.38500	-16020
1.38667	-16197
1.38833	-16218
1.39000	-16231
1.39167	-16417
1.39333	-16401
1.39500	-16414
1.39667	-16490
1.39833	-16656
1.40000	-16598
1.40167	-16590
1.40333	-16712
1.40500	-16687
1.40667	-16595
1.40833	-16672
1.41000	-16647
1.41167	-16526
1.41333	-16640
1.41500	-16806
1.41667	-17053
1.41833	-17462
1.42000	-17906
1.42167	-18335
1.42333	-18613
1.42500	-18608
1.42667	-18606
1.42833	-18639
1.43000	-18463
1.43167	-18549
1.43333	-18778
1.43500	-18827
1.43667	-18990
1.43833	-19271
1.44000	-19197
1.44167	-19088
1.44333	-19330
1.44500	-19179
1.44667	-19041
1.44833	-18991
1.45000	-19136
1.45167	-18951
1.45333	-19125
1.45500	-19477
1.45667	-19851
1.45833	-19980
1.46000	-20444
1.46167	-20738
1.46333	-20653
1.46500	-20716
1.46667	-20957
1.46833	-20836
1.47000	-20787
1.47167	-21055
1.47333	-21306
1.47500	-21383
1.47667	-21739
1.47833	-21934
1.48000	-21973
1.48167	-21867
1.48333	-21985
1.48500	-21960
1.48667	-22107
1.48833	-22325
1.49000	-22656
1.49167	-22729
1.49333	-22785
1.49500	-22954
1.49667	-23185
1.49833	-23293
1.50000	-23635
1.50167	-23992
1.50333	-22558
1.50500	-1778
1.50667	23283
1.50833	51622
1.51000	82958
1.51167	114258
1.51333	110196
1.51500	100374
1.51667	87176
1.51833	71091
1.52000	53411
1.52167	51951
1.52333	52230
1.52500	52840
1.52667	53458
1.52833	54150
1.53000	54644
1.53167	54961
1.53333	55051
1.53500	54819
1.53667	54428
1.53833	53967
1.54000	53269
1.54167	52361
1.54333	51673
1.54500	50932
1.54667	50439
1.54833	49969
1.55000	49796
1.55167	49504
1.55333	49290
1.55500	49088
1.55667	48813
1.55833	48604
1.56000	48412
1.56167	48372
1.56333	48066
1.56500	48140
1.56667	48036
1.56833	48203
1.57000	48176
1.57167	48407
1.57333	48206
1.57500	48082
1.57667	47806
1.57833	47649
1.58000	47428
1.58167	47456
1.58333	47673
1.58500	47808
1.58667	47957
1.58833	48101
1.59000	48172
1.59167	47955
1.59333	47797
1.59500	47520
1.59667	47276
1.59833	47128
1.60000	47061
1.60167	47158
1.60333	47238
1.60500	47230
1.60667	47328
1.60833	47488
1.61000	47473
1.61167	47492
1.61333	47723
1.61500	47760
1.61667	47648
1.61833	47653
1.62000	47737
1.62167	47742
1.62333	47724
1.62500	47769
1.62667	47850
1.62833	47846
1.63000	47820
1.63167	47809
1.63333	47958
1.63500	47979
1.63667	48055
1.63833	48063
1.64000	48315
1.64167	48447
1.64333	48540
1.64500	48553
1.64667	48629
1.64833	48539
1.65000	48408
1.65167	48339
1.65333	48357
1.65500	48380
1.65667	48302
1.65833	48129
1.66000	48060
1.66167	47954
1.66333	47866
1.66500	48006
1.66667	48464
1.66833	48544
1.67000	48620
1.67167	48588
1.67333	48159
1.67500	47766
1.67667	47654
1.67833	47834
1.68000	47990
1.68167	48478
1.68333	48800
1.68500	48994
1.68667	48847
1.68833	48722
1.69000	48578
1.69167	48361
1.69333	48314
1.69500	48374
1.69667	48648
1.69833	48642
1.70000	48795
1.70167	48689
1.70333	48470
1.70500	48324
1.70667	48365
1.70833	48289
1.71000	48235
1.71167	48418
1.71333	48262
1.71500	48196
1.71667	48007
1.71833	48003
1.72000	47860
1.72167	47909
1.72333	47776
1.72500	47839
1.72667	47994
1.72833	48082
1.73000	47909
1.73167	47858
1.73333	47762
1.73500	47453
1.73667	47196
1.73833	47386
1.74000	47465
1.74167	47517
1.74333	47613
1.74500	47765
1.74667	47431
1.74833	47377
1.75000	47382
1.75167	47309
1.75333	46974
1.75500	47014
1.75667	46627
1.75833	46191
1.76000	45960
1.76167	46050
1.76333	45969
1.76500	46365
1.76667	46571
1.76833	46630
1.77000	46591
1.77167	46730
1.77333	46513
1.77500	46797
1.77667	46868
1.77833	46978
1.78000	46998
1.78167	46982
1.78333	46614
1.78500	46516
1.78667	46356
1.78833	46052
1.79000	45976
1.79167	45838
1.79333	45747
1.79500	45601
1.79667	45556
1.79833	45374
1.80000	45232
1.80167	45162
1.80333	45096
1.80500	44977
1.80667	44844
1.80833	45027
1.81000	44961
1.81167	44863
1.81333	44977
1.81500	45267
1.81667	45172
1.81833	45220
1.82000	45376
1.82167	45242
1.82333	44959
1.82500	44987
1.82667	44944
1.82833	44916
1.83000	44869
1.83167	45119
1.83333	44967
1.83500	44829
1.83667	44506
1.83833	44551
1.84000	44259
1.84167	44203
1.84333	44097
1.84500	44151
1.84667	43969
1.84833	43781
1.85000	43814
1.85167	43957
1.85333	44160
1.85500	44297
1.85667	44495
1.85833	44631
1.86000	44620
1.86167	44687
1.86333	44801
1.86500	45004
1.86667	45009
1.86833	45052
1.87000	44843
1.87167	44710
1.87333	44445
1.87500	44152
1.87666	43979
1.87833	43849
1.88000	43729
1.88166	43723
1.88333	43844
1.88500	43843
1.88666	44114
1.88833	44317
1.89000	44449
1.89166	44528
1.89333	44701
1.89500	44344
1.89666	44212
1.89833	44109
1.90000	43945
1.90166	43935
1.90333	44139
1.90500	44001
1.90666	43961
1.90833	43956
1.91000	43662
1.91166	43550
1.91333	43876
1.91500	44012
1.91666	44347
1.91833	44678
1.92000	44950
1.92166	44897
1.92333	44928
1.92500	44817
1.92666	44950
1.92833	44876
1.93000	44838
1.93166	44955
1.93333	45039
1.93500	44759
1.93666	44788
1.93833	44817
1.94000	44682
1.94166	44495
1.94333	44701
1.94500	44661
1.94666	44705
1.94833	44972
1.95000	45132
1.95166	45184
1.95333	45424
1.95500	45231
1.95666	44917
1.95833	44765
1.96000	44467
1.96166	44042
1.96333	44181
1.96500	44241
1.96666	44360
1.96833	44803
1.97000	45144
1.97166	45303
1.97333	45605
1.97500	45987
1.97666	45941
1.97833	46220
1.98000	46469
1.98166	46603
1.98333	46367
1.98500	46397
1.98666	46151
1.98833	45861
1.99000	45530
1.99166	45395
1.99333	45277
1.99500	45308
1.99666	45682
1.99833	45951
2.00000	46399
2.00166	46630
2.00333	46860
2.00500	46610
2.00667	46534
2.00833	46248
2.01000	46048
2.01167	45930
2.01333	45974
2.01500	45996
2.01667	45906
2.01833	46069
2.02000	46077
2.02167	46188
2.02333	46382
2.02500	46718
2.02667	46982
2.02833	47203
2.03000	47278
2.03167	47264
2.03333	47376
2.03500	47089
2.03667	46909
2.03833	46672
2.04000	46668
2.04167	46416
2.04333	46553
2.04500	46806
2.04667	47154
2.04833	47164
2.05000	47534
2.05167	47729
2.05334	47667
2.05500	47658
2.05667	47828
2.05834	47757
2.06000	47689
2.06167	47861
2.06334	47946
2.06500	48103
2.06667	48167
2.06834	48424
2.07000	48525
2.07167	48560
2.07334	48873
2.07500	49227
2.07667	49366
2.07834	49705
2.08000	50281
2.08167	50054
2.08334	49945
2.08500	49946
2.08667	49729
2.08834	49146
2.09000	49274
2.09167	49267
2.09334	49307
2.09500	49432
2.09667	49877
2.09834	50113
2.10001	50421
2.10167	50652
2.10334	50878
2.10501	50866
2.10667	50726
2.10834	50725
2.11001	50597
2.11167	50465
2.11334	50606
2.11501	50553
2.11667	50337
2.11834	50447
2.12001	50542
2.12167	50522
2.12334	50798
2.12501	51188
2.12667	51306
2.12834	51365
2.13001	51369
2.13167	51216
2.13334	51116
2.13501	51154
2.13667	51143
2.13834	50995
2.14001	51121
2.14167	50994
2.14334	50854
2.14501	50825
2.14668	50953
2.14834	50934
2.15001	51058
2.15168	51114
2.15334	51175
2.15501	51237
2.15668	51230
2.15834	51181
2.16001	51237
2.16168	51254
2.16334	51281
2.16501	51227
2.16668	51301
2.16834	51302
2.17001	51341
2.17168	51369
2.17334	51572
2.17501	51459
2.17668	51355
2.17834	51151
2.18001	50912
2.18168	50633
2.18334	50672
2.18501	50528
2.18668	50615
2.18834	50609
2.19001	50711
2.19168	50612
2.19335	50716
2.19501	50522
2.19668	50653
2.19835	50553
2.20001	50670
2.20168	50777
2.20335	51080
2.20501	51091
2.20668	51191
2.20835	51136
2.21001	51072
2.21168	50817
2.21335	50766
2.21501	50958
2.21668	50964
2.21835	51093
2.22001	51296
2.22168	51370
2.22335	51163
2.22501	51341
2.22668	51305
2.22835	51419
2.23001	51654
2.23168	51865
2.23335	51764
2.23501	51818
2.23668	51788
2.23835	51649
2.24002	51697
2.24168	51902
2.24335	51940
2.24502	52021
2.24668	52157
2.24835	52125
2.25002	52203
2.25168	52649
2.25335	52976
2.25502	53341
2.25668	53974
2.25835	54253
2.26002	54324
2.26168	54486
2.26335	54658
2.26502	54747
2.26668	55331
2.26835	55880
2.27002	56468
2.27168	57049
2.27335	57449
2.27502	57647
2.27668	57989
2.27835	58288
2.28002	58625
2.28168	59374
2.28335	60018
2.28502	60702
2.28668	61444
2.28835	62077
2.29002	62656
2.29169	63314
2.29335	63951
2.29502	64588
2.29669	65564
2.29835	66106
2.30002	66802
2.30169	67462
2.30335	68243
2.30502	68754
2.30669	69685
2.30835	70556
2.31002	71571
2.31169	72385
2.31335	73444
2.31502	74344
2.31669	75250
2.31835	76015
2.32002	76975
2.32169	77849
2.32335	78835
2.32502	79923
2.32669	81157
2.32835	82579
2.33002	83854
2.33169	85292
2.33335	86775
2.33502	88309
2.33669	89704
2.33836	91156
2.34002	92391
2.34169	93823
2.34336	94774
2.34502	95933
2.34669	97180
2.34836	98744
2.35002	99947
2.35169	101745
2.35336	103243
2.35502	104825
2.35669	106237
2.35836	107864
2.36002	109214
2.36169	110776
2.36336	112543
2.36502	114354
2.36669	116350
2.36836	118533
2.37002	120754
2.37169	122709
2.37336	124648
2.37502	126347
2.37669	128247
2.37836	130110
2.38002	132182
2.38169	134268
2.38336	136462
2.38503	138522
2.38669	140838
2.38836	143079
2.39003	145411
2.39169	147850
2.39336	150153
2.39503	152371
2.39669	154565
2.39836	156719
2.40003	158932
2.40169	161264
2.40336	163425
2.40503	165840
2.40669	168448
2.40836	171091
2.41003	173794
2.41169	176853
2.41336	179672
2.41503	182526
2.41669	185196
2.41836	187943
2.42003	190344
2.42169	193038
2.42336	195572
2.42503	198400
2.42669	201144
2.42836	203931
2.43003	206655
2.43170	209505
2.43336	212170
2.43503	214817
2.43670	217858
2.43836	220546
2.44003	223259
2.44170	226059
2.44336	228945
2.44503	231614
2.44670	234789
2.44836	237840
2.45003	240958
2.45170	244243
2.45336	247450
2.45503	250531
2.45670	253924
2.45836	257191
2.46003	260193
2.46170	263262
2.46336	266343
2.46503	269235
2.46670	272193
2.46836	275304
2.47003	278362
2.47170	281443
2.47336	284464
2.47503	287727
2.47670	290990
2.47837	294398
2.48003	297738
2.48170	301207
2.48337	304465
2.48503	307684
2.48670	311117
2.48837	314525
2.49003	317917
2.49170	321212
2.49337	324509
2.49503	327385
2.49670	330437
2.49837	333569
2.50003	336937
2.50170	340288
2.50337	343967
2.50503	347634
2.50670	351018
2.50837	354292
2.51003	357820
2.51170	361187
2.51337	364184
2.51503	367468
2.51670	370871
2.51837	374033
2.52003	377067
2.52170	380540
2.52337	383972
2.52504	387322
2.52670	390519
2.52837	394061
2.53004	397382
2.53170	400472
2.53337	403616
2.53504	407001
2.53670	410002
2.53837	413161
2.54004	416549
2.54170	419747
2.54337	422970
2.54504	426538
2.54670	429729
2.54837	432824
2.55004	435935
2.55170	438744
2.55337	441192
2.55504	443979
2.55670	446819
2.55837	449699
2.56004	452867
2.56170	456450
2.56337	459674
2.56504	462822
2.56670	466046
2.56837	469318
2.57004	472219
2.57171	475449
2.57337	478634
2.57504	481703
2.57671	484568
2.57837	487557
2.58004	490428
2.58171	493450
2.58337	496605
2.58504	499491
2.58671	502485
2.58837	505371
2.59004	508214
2.59171	510773
2.59337	513624
2.59504	516045
2.59671	518619
2.59837	520958
2.60004	523516
2.60171	525980
2.60337	528751
2.60504	531203
2.60671	533926
2.60837	536422
2.61004	538809
2.61171	541265
2.61337	543655
2.61504	545922
2.61671	548261
2.61838	550665
2.62004	552793
2.62171	555195
2.62338	557582
2.62504	559869
2.62671	562156
2.62838	564679
2.63004	566855
2.63171	569014
2.63338	571259
2.63504	573477
2.63671	575494
2.63838	577699
2.64004	579988
2.64171	582141
2.64338	584393
2.64504	586458
2.64671	588525
2.64838	590457
2.65004	592607
2.65171	594514
2.65338	596804
2.65504	599018
2.65671	601284
2.65838	603139
2.66004	605135
2.66171	606949
2.66338	608665
2.66505	610290
2.66671	612092
2.66838	613864
2.67005	615598
2.67171	617374
2.67338	619043
2.67505	620994
2.67671	622760
2.67838	624423
2.68005	626204
2.68171	628085
2.68338	629421
2.68505	630831
2.68671	632400
2.68838	633813
2.69005	635242
2.69171	636903
2.69338	638721
2.69505	640566
2.69671	642328
2.69838	644082
2.70005	645780
2.70171	647221
2.70338	648421
2.70505	649758
2.70671	651018
2.70838	652264
2.71005	653800
2.71171	655425
2.71338	657027
2.71505	658591
2.71672	660316
2.71838	661895
2.72005	663296
2.72172	664730
2.72338	666191
2.72505	667724
2.72672	669101
2.72838	670749
2.73005	672176
2.73172	673784
2.73338	675106
2.73505	676486
2.73672	677803
2.73838	679293
2.74005	680427
2.74172	681499
2.74338	682514
2.74505	683510
2.74672	684363
2.74838	685405
2.75005	686723
2.75172	688178
2.75338	689524
2.75505	690889
2.75672	692394
2.75838	693635
2.76005	694834
2.76172	696101
2.76339	697303
2.76505	698216
2.76672	699171
2.76839	700097
2.77005	701067
2.77172	702125
2.77339	703556
2.77505	705015
2.77672	706587
2.77839	708036
2.78005	709568
2.78172	710820
2.78339	712268
2.78505	713352
2.78672	714645
2.78839	715706
2.79005	717015
2.79172	718022
2.79339	719445
2.79505	720663
2.79672	722043
2.79839	723145
2.80005	724468
2.80172	725671
2.80339	727057
2.80505	728576
2.80672	730085
2.80839	731444
2.81006	732706
2.81172	733760
2.81339	734831
2.81506	736074
2.81672	737354
2.81839	738628
2.82006	740189
2.82172	741400
2.82339	742458
2.82506	743631
2.82672	744710
2.82839	745661
2.83006	746716
2.83172	747935
2.83339	749160
2.83506	750602
2.83672	752064
2.83839	753649
2.84006	755102
2.84172	756269
2.84339	757537
2.84506	758535
2.84672	759492
2.84839	760527
2.85006	761717
2.85172	762717
2.85339	764070
2.85506	765524
2.85673	767021
2.85839	768630
2.86006	770363
2.86173	771722
2.86339	773072
2.86506	774202
2.86673	775059
2.86839	775827
2.87006	776875
2.87173	777785
2.87339	778928
2.87506	780429
2.87673	781907
2.87839	783239
2.88006	784788
2.88173	786112
2.88339	787272
2.88506	788387
2.88673	789579
2.88839	790577
2.89006	791723
2.89173	792952
2.89339	794433
2.89506	795790
2.89673	797345
2.89839	798667
2.90006	799725
2.90173	800714
2.90340	801709
2.90506	802437
2.90673	803613
2.90840	804958
2.91006	806158
2.91173	807655
2.91340	809094
2.91506	810198
2.91673	811299
2.91840	812508
2.92006	813600
2.92173	814910
2.92340	816291
2.92506	817828
2.92673	819306
2.92840	820483
2.93006	821490
2.93173	822672
2.93340	823523
2.93506	824372
2.93673	825633
2.93840	827007
2.94006	828204
2.94173	829744
2.94340	831398
2.94506	832721
2.94673	834154
2.94840	835685
2.95007	836995
2.95173	838252
2.95340	839985
2.95507	841560
2.95673	843102
2.95840	844646
2.96007	846237
2.96173	847394
2.96340	848525
2.96507	849600
2.96673	850877
2.96840	852053
2.97007	853510
2.97173	854928
2.97340	856364
2.97507	857751
2.97673	859210
2.97840	860322
2.98007	861631
2.98173	863221
2.98340	864424
2.98507	865725
2.98673	867421
2.98840	868896
2.99007	870051
2.99173	871724
2.99340	873094
2.99507	874342
2.99674	875956
2.99840	877499
3.00007	878756
3.00174	880335
3.00340	881909
3.00507	882895
3.00674	884310
3.00840	885919
3.01007	887466
3.01174	888892
3.01340	890759
3.01507	892512
3.01674	893943
3.01840	895395
3.02007	897023
3.02174	898408
3.02340	899655
3.02507	901264
3.02674	902810
3.02840	904334
3.03007	906414
3.03174	908206
3.03340	909777
3.03507	911361
3.03674	912882
3.03840	913911
3.04007	915540
3.04174	917159
3.04341	918955
3.04507	920771
3.04674	922597
3.04841	924021
3.05007	925490
3.05174	926829
3.05341	927940
3.05507	929284
3.05674	930810
3.05841	932238
3.06007	933689
3.06174	935522
3.06341	937192
3.06507	938607
3.06674	940499
3.06841	942276
3.07007	943789
3.07174	945478
3.07341	947378
3.07507	948761
3.07674	950369
3.07841	951996
3.08007	953228
3.08174	954735
3.08341	956490
3.08507	958114
3.08674	959798
3.08841	961913
3.09008	963519
3.09174	965116
3.09341	966670
3.09508	968334
3.09674	969991
3.09841	971956
3.10008	973752
3.10174	975637
3.10341	977515
3.10508	979062
3.10674	980660
3.10841	982363
3.11008	984152
3.11174	985825
3.11341	987918
3.11508	989665
3.11674	991523
3.11841	993300
3.12008	995075
3.12174	996605
3.12341	998622
3.12508	1000582
3.12674	1002713
3.12841	1004948
3.13008	1007318
3.13174	1009334
3.13341	1011434
3.13508	1013218
3.13674	1015131
3.13841	1016871
3.14008	1018913
3.14175	1020723
3.14341	1022697
3.14508	1024258
3.14675	1025607
3.14841	1026966
3.15008	1028416
3.15175	1029907
3.15341	1031670
3.15508	1033891
3.15675	1035885
3.15841	1037927
3.16008	1039895
3.16175	1042021
3.16341	1044050
3.16508	1046133
3.16675	1048317
3.16841	1050646
3.17008	1053098
3.17175	1055895
3.17341	1059749
3.17508	1064878
3.17675	1072133
3.17841	1082022
3.18008	1094850
3.18175	1110596
3.18341	1128950
3.18508	1148725
3.18675	1168796
3.18842	1188258
3.19008	1205648
3.19175	1220790
3.19342	1233069
3.19508	1242731
3.19675	1250007
3.19842	1255803
3.20008	1259711
3.20175	1262645
3.20342	1264753
3.20508	1266119
3.20675	1266656
3.20842	1266950
3.21008	1267130
3.21175	1267115
3.21342	1266964
3.21508	1266776
3.21675	1266594
3.21842	1266068
3.22008	1265755
3.22175	1265553
3.22342	1265362
3.22508	1265194
3.22675	1265260
3.22842	1264788
3.23008	1264295
3.23175	1263873
3.23342	1263104
3.23509	1262498
3.23675	1262515
3.23842	1262338
3.24009	1262164
3.24175	1262593
3.24342	1262800
3.24509	1262849
3.24675	1263113
3.24842	1263447
3.25009	1263633
3.25175	1264036
3.25342	1264302
3.25509	1264717
3.25675	1265175
3.25842	1265553
3.26009	1265779
3.26175	1266183
3.26342	1266700
3.26509	1267166
3.26675	1267770
3.26842	1268579
3.27009	1269444
3.27175	1269946
3.27342	1270543
3.27509	1271158
3.27675	1271654
3.27842	1272139
3.28009	1272729
3.28176	1273412
3.28342	1273898
3.28509	1274429
3.28676	1275164
3.28842	1276007
3.29009	1276863
3.29176	1277876
3.29342	1279061
3.29509	1279916
3.29676	1280958
3.29842	1281934
3.30009	1282890
3.30176	1283792
3.30342	1284858
3.30509	1285792
3.30676	1286874
3.30842	1288164
3.31009	1289611
3.31176	1290970
3.31342	1292633
3.31509	1294144
3.31676	1295718
3.31842	1297038
3.32009	1298520
3.32176	1299777
3.32342	1301405
3.32509	1302564
3.32676	1303969
3.32843	1305502
3.33009	1306970
3.33176	1308045
[truncated: 2,801 more rows]
