# Supplementary material for: A simple method for developing lysine targeted covalent protein reagents
Source: Nat Commun. 2023 Dec 1;14:7933. doi: 10.1038/s41467-023-42632-5 (PMC10692228; doi:10.1038/s41467-023-42632-5)
Supplement: Supplementary file 4 — Source data [file 41467_2023_42632_MOESM4_ESM.zip › Source Data/Purified peptide data/Chromatograms/BDP-propgly8!_methchromatogram.txt]

0.000	-14002
0.002	-27728
0.003	-41970
0.005	-56182
0.007	-69783
0.008	-80772
0.010	-89942
0.012	-96574
0.013	-100135
0.015	-101125
0.017	-100464
0.018	-98219
0.020	-94835
0.022	-90220
0.023	-84516
0.025	-78017
0.027	-70944
0.028	-62647
0.030	-54401
0.032	-45820
0.033	-36266
0.035	-25924
0.037	-15564
0.038	-3650
0.040	8158
0.042	20061
0.043	32247
0.045	46020
0.047	59978
0.048	76255
0.050	93895
0.052	112453
0.053	130382
0.055	147799
0.057	162380
0.058	175157
0.060	185313
0.062	193915
0.063	200535
0.065	206142
0.067	209897
0.068	213024
0.070	213713
0.072	213328
0.073	212424
0.075	210650
0.077	208231
0.078	205771
0.080	203689
0.082	200838
0.083	198573
0.085	196021
0.087	194901
0.088	193030
0.090	191417
0.092	189023
0.093	186930
0.095	184076
0.097	181613
0.098	179477
0.100	177804
0.102	175965
0.103	174047
0.105	172118
0.107	170124
0.108	168585
0.110	167361
0.112	166372
0.113	165509
0.115	164878
0.117	164278
0.118	163410
0.120	162813
0.122	162272
0.123	161885
0.125	160777
0.127	160171
0.128	159400
0.130	158772
0.132	157594
0.133	157523
0.135	157705
0.137	157671
0.138	157677
0.140	158460
0.142	158731
0.143	158494
0.145	158803
0.147	159169
0.148	158989
0.150	158819
0.152	158931
0.153	158696
0.155	158299
0.157	158115
0.158	158145
0.160	158002
0.162	158052
0.163	158261
0.165	158411
0.167	158573
0.168	158786
0.170	158797
0.172	159144
0.173	159557
0.175	159605
0.177	159968
0.178	160447
0.180	160585
0.182	160460
0.183	160517
0.185	160384
0.187	160566
0.188	159645
0.190	159864
0.192	160225
0.193	160143
0.195	159752
0.197	161089
0.198	160897
0.200	160938
0.202	161261
0.203	162035
0.205	161459
0.207	162126
0.208	162100
0.210	162523
0.212	162018
0.213	162496
0.215	161853
0.217	161766
0.218	161288
0.220	161230
0.222	160934
0.223	160904
0.225	160552
0.227	160226
0.228	159665
0.230	159240
0.232	159163
0.233	158655
0.235	158314
0.237	158173
0.238	157625
0.240	157313
0.242	157545
0.243	157598
0.245	158321
0.247	159363
0.248	159470
0.250	159915
0.252	160155
0.253	159673
0.255	158843
0.257	158492
0.258	157856
0.260	157753
0.262	157739
0.263	158074
0.265	159190
0.267	159801
0.268	160047
0.270	160525
0.272	160612
0.273	159504
0.275	159508
0.277	159629
0.278	159332
0.280	159760
0.282	160722
0.283	160534
0.285	160171
0.287	160304
0.288	159839
0.290	159258
0.292	159472
0.293	159550
0.295	159375
0.297	159009
0.298	158978
0.300	158572
0.302	158713
0.303	158379
0.305	158765
0.307	158546
0.308	158514
0.310	157413
0.312	157300
0.313	156696
0.315	156611
0.317	156484
0.318	157388
0.320	157679
0.322	157999
0.323	158012
0.325	157698
0.327	157520
0.328	157505
0.330	157004
0.332	157238
0.333	157828
0.335	157905
0.337	157877
0.338	158847
0.340	158631
0.342	158683
0.343	158812
0.345	159390
0.347	159405
0.348	159985
0.350	160377
0.352	161017
0.353	161173
0.355	161169
0.357	161740
0.358	162232
0.360	161882
0.362	161839
0.363	162212
0.365	161555
0.367	160935
0.368	161007
0.370	161073
0.372	160987
0.373	161606
0.375	161495
0.377	161474
0.378	161397
0.380	161004
0.382	160709
0.383	161684
0.385	162133
0.387	162549
0.388	163311
0.390	163441
0.392	163105
0.393	163282
0.395	163382
0.397	163357
0.398	164013
0.400	164492
0.402	164804
0.403	164836
0.405	165364
0.407	165117
0.408	164644
0.410	164406
0.412	164529
0.413	164234
0.415	164907
0.417	165546
0.418	166303
0.420	167045
0.422	167535
0.423	167261
0.425	167786
0.427	167619
0.428	167259
0.430	167771
0.432	168165
0.433	168204
0.435	168825
0.437	169728
0.438	169141
0.440	169294
0.442	169104
0.443	168245
0.445	167338
0.447	167665
0.448	167217
0.450	166806
0.452	167005
0.453	167587
0.455	167279
0.457	167694
0.458	168287
0.460	169258
0.462	168955
0.463	169293
0.465	169055
0.467	168607
0.468	167749
0.470	168019
0.472	168252
0.473	168701
0.475	169327
0.477	169489
0.478	169091
0.480	168702
0.482	168161
0.483	167633
0.485	167018
0.487	166852
0.488	166299
0.490	166530
0.492	166561
0.493	167004
0.495	167278
0.497	167890
0.498	167332
0.500	166654
0.502	166523
0.503	166143
0.505	165352
0.507	164613
0.508	165087
0.510	164667
0.512	164595
0.513	164883
0.515	166313
0.517	166438
0.518	166792
0.520	167001
0.522	167388
0.523	166671
0.525	166540
0.527	166390
0.528	166326
0.530	165885
0.532	166030
0.533	165355
0.535	164974
0.537	164514
0.538	164326
0.540	164030
0.542	164595
0.543	164899
0.545	164953
0.547	165160
0.548	165495
0.550	165194
0.552	165229
0.553	165671
0.555	165321
0.557	164628
0.558	164354
0.560	164136
0.562	163568
0.563	163850
0.565	164400
0.567	165105
0.568	165640
0.570	166430
0.572	166815
0.573	167004
0.575	166909
0.577	166992
0.578	166252
0.580	165806
0.582	165453
0.583	165216
0.585	164068
0.587	164351
0.588	164103
0.590	164125
0.592	164333
0.593	165327
0.595	165506
0.597	166023
0.598	166000
0.600	166085
0.602	165769
0.603	165903
0.605	165826
0.607	166572
0.608	166659
0.610	167963
0.612	170054
0.613	173896
0.615	179863
0.617	189385
0.618	201887
0.620	217508
0.622	235223
0.623	253432
0.625	271368
0.627	286273
0.628	296669
0.630	303020
0.632	304176
0.633	300363
0.635	293247
0.637	284505
0.638	273628
0.640	263503
0.642	253449
0.643	244147
0.645	235158
0.647	228218
0.648	221010
0.650	215052
0.652	210134
0.653	205696
0.655	200729
0.657	197088
0.658	193770
0.660	190517
0.662	188313
0.663	186612
0.665	184492
0.667	182360
0.668	180949
0.670	179318
0.672	177927
0.673	177594
0.675	177439
0.677	176965
0.678	176712
0.680	176951
0.682	176287
0.683	176245
0.685	175826
0.687	175887
0.688	175199
0.690	175424
0.692	175362
0.693	176679
0.695	178954
0.697	190217
0.698	230288
0.700	351190
0.702	632383
0.703	1157571
0.705	1972607
0.707	3060921
0.708	4306517
0.710	5513237
0.712	6463569
0.713	6991114
0.715	7014490
0.717	6560975
0.718	5737911
0.720	4686717
0.722	3539369
0.723	2394475
0.725	1311261
0.727	318743
0.728	-570494
0.730	-1353565
0.732	-2028927
0.733	-2589295
0.735	-3018771
0.737	-3294761
0.738	-3393919
0.740	-3298241
0.742	-3008780
0.743	-2549663
0.745	-1968910
0.747	-1329361
0.748	-697411
0.750	-128530
0.752	341160
0.753	696635
0.755	942069
0.757	1093927
0.758	1172274
0.760	1197740
0.762	1187976
0.763	1155009
0.765	1107183
0.767	1052426
0.768	993036
0.770	931844
0.772	872209
0.773	814835
0.775	758965
0.777	706917
0.778	658453
0.780	612916
0.782	571356
0.783	533645
0.785	492527
0.787	433538
0.788	329085
0.790	147450
0.792	-135972
0.793	-524605
0.795	-996526
0.797	-1499066
0.798	-1969559
0.800	-2354894
0.802	-2627174
0.803	-2784250
0.805	-2847122
0.807	-2845955
0.808	-2807985
0.810	-2751186
0.812	-2685204
0.813	-2615309
0.815	-2542873
0.817	-2469362
0.818	-2395894
0.820	-2322432
0.822	-2248847
0.823	-2176033
0.825	-2104233
0.827	-2032513
0.828	-1962402
0.830	-1893591
0.832	-1825372
0.833	-1758148
0.835	-1692669
0.837	-1627897
0.838	-1564142
0.840	-1502231
0.842	-1441311
0.843	-1381002
0.845	-1322375
0.847	-1264465
0.848	-1207548
0.850	-1152027
0.852	-1098723
0.853	-1045536
0.855	-994676
0.857	-944581
0.858	-895617
0.860	-846886
0.862	-800478
0.863	-753609
0.865	-708569
0.867	-664365
0.868	-621212
0.870	-578011
0.872	-537116
0.873	-496945
0.875	-457798
0.877	-419917
0.878	-383770
0.880	-348387
0.882	-313449
0.883	-279833
0.885	-247332
0.887	-215605
0.888	-184560
0.890	-155365
0.892	-127368
0.893	-100302
0.895	-74595
0.897	-50804
0.898	-27765
0.900	-6265
0.902	13774
0.903	32249
0.905	49887
0.907	65617
0.908	80211
0.910	93766
0.912	106050
0.913	116528
0.915	126126
0.917	135173
0.918	142285
0.920	148580
0.922	154475
0.923	159367
0.925	163002
0.927	166507
0.928	169048
0.930	171071
0.932	172880
0.933	173934
0.935	175013
0.937	176583
0.938	177905
0.940	178760
0.942	180148
0.943	181343
0.945	181721
0.947	182021
0.948	182748
0.950	183296
0.952	183271
0.953	183777
0.955	184108
0.957	184441
0.958	184605
0.960	185210
0.962	185474
0.963	185877
0.965	185712
0.967	185515
0.968	185783
0.970	186051
0.972	186292
0.973	186835
0.975	187551
0.977	187059
0.978	186939
0.980	186609
0.982	186968
0.983	186739
0.985	187728
0.987	188308
0.988	189284
0.990	188922
0.992	189053
0.993	188224
0.995	188004
0.997	187531
0.998	187946
1.000	188909
1.002	189960
1.003	190369
1.005	190851
1.007	191185
1.008	190212
1.010	190110
1.012	190298
1.013	189997
1.015	189691
1.017	190773
1.018	190999
1.020	190920
1.022	194916
1.023	232109
1.025	268699
1.027	305073
1.028	341860
1.030	372106
1.032	336596
1.033	302534
1.035	271188
1.037	241173
1.038	216242
1.040	225808
1.042	235269
1.043	244535
1.045	253362
1.047	260336
1.048	265665
1.050	269693
1.052	270585
1.053	270464
1.055	270043
1.057	269103
1.058	267328
1.060	266682
1.062	265910
1.063	264937
1.065	264322
1.067	264299
1.068	264425
1.070	264887
1.072	265360
1.073	265958
1.075	266941
1.077	267532
1.078	267905
1.080	268059
1.082	267848
1.083	267417
1.085	267493
1.087	266851
1.088	267136
1.090	267334
1.092	267336
1.093	266660
1.095	267680
1.097	267973
1.098	268034
1.100	268616
1.102	269657
1.103	268749
1.105	267856
1.107	267786
1.108	267136
1.110	266332
1.112	266787
1.113	267160
1.115	266912
1.117	267352
1.118	267747
1.120	267732
1.122	268392
1.123	269057
1.125	269025
1.127	269291
1.128	269849
1.130	269650
1.132	269896
1.133	269950
1.135	270093
1.137	270224
1.138	270591
1.140	270979
1.142	272148
1.143	272961
1.145	273138
1.147	273752
1.148	273855
1.150	273600
1.152	273549
1.153	274279
1.155	274827
1.157	276220
1.158	277348
1.160	278159
1.162	278669
1.163	279152
1.165	278637
1.167	278396
1.168	278397
1.170	278129
1.172	277669
1.173	277691
1.175	278103
1.177	278518
1.178	279120
1.180	280174
1.182	280940
1.183	281783
1.185	282392
1.187	283174
1.188	282872
1.190	283019
1.192	282752
1.193	282828
1.195	283177
1.197	284795
1.198	286019
1.200	286865
1.202	287765
1.203	288127
1.205	288002
1.207	288110
1.208	289145
1.210	289821
1.212	291074
1.213	292237
1.215	293132
1.217	293572
1.218	294288
1.220	294046
1.222	294454
1.223	295090
1.225	295933
1.227	296380
1.228	297571
1.230	298388
1.232	299511
1.233	299425
1.235	300168
1.237	300978
1.238	301152
1.240	301385
1.242	302915
1.243	304022
1.245	304528
1.247	305306
1.248	305342
1.250	305340
1.252	305194
1.253	305824
1.255	306530
1.257	307536
1.258	308415
1.260	308756
1.262	308733
1.263	308942
1.265	309570
1.267	309591
1.268	310584
1.270	311408
1.272	311940
1.273	311915
1.275	312893
1.277	313134
1.278	313262
1.280	314164
1.282	315135
1.283	315102
1.285	315221
1.287	316064
1.288	316229
1.290	316301
1.292	316661
1.293	317280
1.295	316752
1.297	316168
1.298	316025
1.300	316394
1.302	316078
1.303	316731
1.305	317307
1.307	317576
1.308	317513
1.310	318185
1.312	318219
1.313	318746
1.315	319041
1.317	318752
1.318	318938
1.320	319462
1.322	319990
1.323	320574
1.325	322413
1.327	323279
1.328	323748
1.330	323656
1.332	324133
1.333	323332
1.335	323013
1.337	322983
1.338	323225
1.340	322468
1.342	322314
1.343	321789
1.345	320981
1.347	320597
1.348	320598
1.350	320193
1.352	320613
1.353	321367
1.355	321433
1.357	321999
1.358	323273
1.360	323167
1.362	323373
1.363	323422
1.365	323013
1.367	322343
1.368	322228
1.370	321593
1.372	321672
1.373	322281
1.375	322353
1.377	322941
1.378	323766
1.380	324184
1.382	324255
1.383	324624
1.385	324611
1.387	324952
1.388	325053
1.390	325210
1.392	325829
1.393	326401
1.395	326273
1.397	326881
1.398	326909
1.400	326364
1.402	325973
1.403	325267
1.405	323875
1.407	323597
1.408	323494
1.410	323168
1.412	323559
1.413	324662
1.415	324582
1.417	324765
1.418	324995
1.420	324932
1.422	324297
1.423	324403
1.425	324179
1.427	324555
1.428	325303
1.430	326349
1.432	327068
1.433	328187
1.435	328766
1.437	329538
1.438	329869
1.440	330959
1.442	331546
1.443	332720
1.445	333718
1.447	335687
1.448	336681
1.450	338510
1.452	339943
1.453	341659
1.455	342931
1.457	345158
1.458	347162
1.460	348878
1.462	350677
1.463	352825
1.465	355227
1.467	356995
1.468	359811
1.470	362354
1.472	364814
1.473	366373
1.475	369171
1.477	371200
1.478	373391
1.480	375391
1.482	377946
1.483	379637
1.485	381620
1.487	383187
1.488	383902
1.490	384349
1.492	384810
1.493	385215
1.495	385858
1.497	387138
1.498	388255
1.500	388999
1.502	388521
1.503	387173
1.505	385548
1.507	383142
1.508	380694
1.510	379047
1.512	377852
1.513	376660
1.515	375871
1.517	375119
1.518	374024
1.520	372988
1.522	371829
1.523	370591
1.525	369297
1.527	368191
1.528	366803
1.530	364991
1.532	363589
1.533	362050
1.535	360594
1.537	359259
1.538	358350
1.540	357643
1.542	357413
1.543	357037
1.545	356856
1.547	357180
1.548	357265
1.550	356752
1.552	356633
1.553	356856
1.555	357007
1.557	357016
1.558	357688
1.560	358291
1.562	358528
1.563	358407
1.565	358604
1.567	359034
1.568	359397
1.570	360097
1.572	361022
1.573	361720
1.575	362091
1.577	362825
1.578	363002
1.580	363350
1.582	364300
1.583	365302
1.585	366104
1.587	367416
1.588	368598
1.590	369207
1.592	370032
1.593	370784
1.595	371860
1.597	373488
1.598	375445
1.600	376869
1.602	379143
1.603	380720
1.605	382045
1.607	383203
1.608	385409
1.610	386656
1.612	389018
1.613	390637
1.615	392547
1.617	394505
1.618	396916
1.620	398717
1.622	402152
1.623	405427
1.625	408072
1.627	410803
1.628	413802
1.630	415513
1.632	418041
1.633	420772
1.635	423551
1.637	426639
1.638	430984
1.640	434727
1.642	438958
1.643	443661
1.645	448057
1.647	452155
1.648	456402
1.650	460400
1.652	464755
1.653	469600
1.655	474197
1.657	479534
1.658	486020
1.660	491934
1.662	497679
1.663	504121
1.665	510669
1.667	516342
1.668	522479
1.670	528829
1.672	535429
1.673	541849
1.675	548789
1.677	556736
1.678	565063
1.680	573343
1.682	581620
1.683	590304
1.685	598056
1.687	606988
1.688	616076
1.690	625815
1.692	635412
1.693	645681
1.695	654982
1.697	665013
1.698	675282
1.700	686338
1.702	697448
1.703	709256
1.705	720840
1.707	732996
1.708	745045
1.710	758010
1.712	770946
1.713	783997
1.715	797066
1.717	810446
1.718	823479
1.720	837238
1.722	851778
1.723	866130
1.725	880948
1.727	896385
1.728	911930
1.730	927804
1.732	944572
1.733	961722
1.735	979225
1.737	997135
1.738	1015007
1.740	1033377
1.742	1051441
1.743	1069992
1.745	1088709
1.747	1107760
1.748	1126248
1.750	1146710
1.752	1166754
1.753	1187340
1.755	1209122
1.757	1232050
1.758	1253759
1.760	1276372
1.762	1299451
1.763	1321817
1.765	1344486
1.767	1367688
1.768	1390689
1.770	1413524
1.772	1437978
1.773	1461827
1.775	1486651
1.777	1512307
1.778	1538372
1.780	1563545
1.782	1590037
1.783	1616074
1.785	1642982
1.787	1669763
1.788	1696797
1.790	1724035
1.792	1751786
1.793	1779264
1.795	1807417
1.797	1836336
1.798	1865414
1.800	1894226
1.802	1923508
1.803	1952664
1.805	1981828
1.807	2010852
1.808	2040551
1.810	2069712
1.812	2099967
1.813	2129824
1.815	2159724
1.817	2189830
1.818	2219850
1.820	2249225
1.822	2278849
1.823	2308294
1.825	2337019
1.827	2365955
1.828	2394396
1.830	2422707
1.832	2450735
1.833	2478877
1.835	2506332
1.837	2533256
1.838	2560059
1.840	2585879
1.842	2611293
1.843	2636109
1.845	2660618
1.847	2683544
1.848	2706548
1.850	2728608
1.852	2750058
1.853	2771185
1.855	2791950
1.857	2812405
1.858	2831290
1.860	2849447
1.862	2866976
1.863	2883990
1.865	2898619
1.867	2913864
1.868	2928076
1.870	2940914
1.872	2952440
1.873	2964850
1.875	2974992
1.877	2984518
1.878	2993024
1.880	3000824
1.882	3006972
1.883	3012821
1.885	3018389
1.887	3022826
1.888	3026097
1.890	3028084
1.892	3029526
1.893	3029639
1.895	3029104
1.897	3028299
1.898	3027946
1.900	3027014
1.902	3025453
1.903	3024046
1.905	3022217
1.907	3019709
1.908	3016332
1.910	3013011
1.912	3009221
1.913	3006052
1.915	3001994
1.917	2998067
1.918	2993530
1.920	2988559
1.922	2982000
1.923	2975219
1.925	2968298
1.927	2961162
1.928	2953868
1.930	2946271
1.932	2939511
1.933	2932147
1.935	2925081
1.937	2917874
1.938	2910859
1.940	2902836
1.942	2896107
1.943	2888007
1.945	2880232
1.947	2872901
1.948	2865633
1.950	2856813
1.952	2849399
1.953	2841331
1.955	2833138
1.957	2824842
1.958	2817176
1.960	2809367
1.962	2802352
1.963	2795392
1.965	2789611
1.967	2783891
1.968	2777706
1.970	2771301
1.972	2765225
1.973	2758075
1.975	2750973
1.977	2743901
1.978	2737050
1.980	2729708
1.982	2722407
1.983	2715022
1.985	2708826
1.987	2702104
1.988	2695692
1.990	2689710
1.992	2684085
1.993	2677110
1.995	2671062
1.997	2665887
1.998	2660805
2.000	2655755
2.002	2651341
2.003	2646441
2.005	2640505
2.007	2634462
2.008	2628020
2.010	2622150
2.012	2616256
2.013	2609574
2.015	2603366
2.017	2598365
2.018	2592344
2.020	2586940
2.022	2583881
2.023	2579907
2.025	2575192
2.027	2571285
2.028	2566697
2.030	2561030
2.032	2556826
2.033	2552256
2.035	2547707
2.037	2543872
2.038	2539793
2.040	2535193
2.042	2531305
2.043	2527296
2.045	2522717
2.047	2518112
2.048	2512627
2.050	2506938
2.052	2500904
2.053	2495521
2.055	2490352
2.057	2486768
2.058	2483304
2.060	2480624
2.062	2477702
2.063	2474599
2.065	2470456
2.067	2466202
2.068	2461704
2.070	2457241
2.072	2453438
2.073	2450466
2.075	2448504
2.077	2446039
2.078	2443605
2.080	2441965
2.082	2440059
2.083	2436858
2.085	2434939
2.087	2433431
2.088	2429927
2.090	2425958
2.092	2422624
2.093	2417614
2.095	2412815
2.097	2409305
2.098	2406303
2.100	2403144
2.102	2401476
2.103	2399303
2.105	2397542
2.107	2396147
2.108	2394570
2.110	2391886
2.112	2388932
2.113	2384421
2.115	2378709
2.117	2373243
2.118	2368725
2.120	2364704
2.122	2361739
2.123	2359278
2.125	2357513
2.127	2356209
2.128	2355033
2.130	2352842
2.132	2351560
2.133	2349120
2.135	2345313
2.137	2340755
2.138	2338569
2.140	2335431
2.142	2332946
2.143	2330645
2.145	2328976
2.147	2325287
2.148	2322021
2.150	2318393
2.152	2315205
2.153	2312309
2.155	2310323
2.157	2309010
2.158	2307637
2.160	2306527
2.162	2304658
2.163	2302943
2.165	2300628
2.167	2298666
2.168	2297063
2.170	2296281
2.172	2294751
2.173	2293583
2.175	2293061
2.177	2292152
2.178	2291594
2.180	2292519
2.182	2294777
2.183	2297434
2.185	2300615
2.187	2303783
2.188	2305588
2.190	2304720
2.192	2302952
2.193	2300699
2.195	2298269
2.197	2297269
2.198	2297938
2.200	2299728
2.202	2303394
2.203	2307696
2.205	2312213
2.207	2316842
2.208	2321416
2.210	2323808
2.212	2325842
2.213	2327205
2.215	2328665
2.217	2328814
2.218	2330116
2.220	2331296
2.222	2331197
2.223	2330255
2.225	2329850
2.227	2328640
2.228	2326187
2.230	2325016
2.232	2323871
2.233	2322664
2.235	2321041
2.237	2320035
2.238	2318616
2.240	2317228
2.242	2316137
2.243	2315027
2.245	2314887
2.247	2314303
2.248	2314678
2.250	2313708
2.252	2313797
2.253	2312991
2.255	2312577
2.257	2310847
2.258	2310212
2.260	2308937
2.262	2308536
2.263	2307990
2.265	2308310
2.267	2309180
2.268	2310644
2.270	2311473
2.272	2312994
2.273	2314844
2.275	2316328
2.277	2317425
2.278	2318718
2.280	2319677
2.282	2319886
2.283	2319569
2.285	2318804
2.287	2317546
2.288	2316455
2.290	2315408
2.292	2314716
2.293	2313990
2.295	2314318
2.297	2314432
2.298	2314777
2.300	2316062
2.302	2317896
2.303	2319438
2.305	2320920
2.307	2322843
2.308	2324459
2.310	2326993
2.312	2329868
2.313	2333567
2.315	2336664
2.317	2338846
2.318	2340712
2.320	2341491
2.322	2342238
2.323	2343990
2.325	2346547
2.327	2348213
2.328	2350534
2.330	2351990
2.332	2353105
2.333	2354274
2.335	2356570
2.337	2360779
2.338	2365063
2.340	2368583
2.342	2371529
2.343	2373484
2.345	2372428
2.347	2372153
2.348	2373146
2.350	2375500
2.352	2378045
2.353	2382054
2.355	2386529
2.357	2390068
2.358	2391926
2.360	2394230
2.362	2396853
2.363	2398174
2.365	2400383
2.367	2404325
2.368	2408397
2.370	2412287
2.372	2417080
2.373	2421915
2.375	2425138
2.377	2428638
2.378	2431131
2.380	2433285
2.382	2433987
2.383	2435079
2.385	2435261
2.387	2436500
2.388	2437948
2.390	2439915
2.392	2442834
2.393	2446274
2.395	2449056
2.397	2451532
2.398	2455167
2.400	2458103
2.402	2461424
2.403	2465217
2.405	2470241
2.407	2474469
2.408	2479647
2.410	2484186
2.412	2490089
2.413	2495392
2.415	2501402
2.417	2506821
2.418	2513589
2.420	2518612
2.422	2522120
2.423	2524672
2.425	2526163
2.427	2526131
2.428	2526160
2.430	2528070
2.432	2529923
2.433	2532668
2.435	2534817
2.437	2536760
2.438	2536958
2.440	2537886
2.442	2539256
2.443	2541714
2.445	2545044
2.447	2549600
2.448	2553519
2.450	2556629
2.452	2560301
2.453	2564016
2.455	2567956
2.457	2573583
2.458	2579596
2.460	2585195
2.462	2590362
2.463	2595136
2.465	2597719
2.467	2600295
2.468	2602734
2.470	2605562
2.472	2607261
2.473	2610451
2.475	2612942
2.477	2615269
2.478	2616734
2.480	2619432
2.482	2621442
2.483	2623644
2.485	2625203
2.487	2627496
2.488	2629948
2.490	2632376
2.492	2635071
2.493	2639355
2.495	2644161
2.497	2648409
2.498	2654213
2.500	2661171
2.502	2668084
2.503	2674376
2.505	2681438
2.507	2686523
2.508	2691168
2.510	2694523
2.512	2697897
2.513	2700357
2.515	2703539
2.517	2705906
2.518	2708465
2.520	2710827
2.522	2713854
2.523	2716665
2.525	2718477
2.527	2721586
2.528	2723910
2.530	2725069
2.532	2725862
2.533	2728347
2.535	2728961
2.537	2731027
2.538	2734576
2.540	2738671
2.542	2742442
2.543	2747693
2.545	2752378
2.547	2756549
2.548	2760543
2.550	2764636
2.552	2768114
2.553	2772358
2.555	2776719
2.557	2781824
2.558	2786871
2.560	2792547
2.562	2796200
2.563	2799955
2.565	2803856
2.567	2807407
2.568	2810702
2.570	2816256
2.572	2820223
2.573	2822498
2.575	2825135
2.577	2827772
2.578	2828867
2.580	2832023
2.582	2836687
2.583	2841108
2.585	2844504
2.587	2848630
2.588	2851550
2.590	2854732
2.592	2858471
2.593	2864242
2.595	2871113
2.597	2881146
2.598	2894981
2.600	2920269
2.602	2962667
2.603	3032178
2.605	3137276
2.607	3281962
2.608	3460963
2.610	3666084
2.612	3879631
2.613	4081404
2.615	4254769
2.617	4386775
2.618	4469718
2.620	4505926
2.622	4499549
2.623	4460017
2.625	4395911
2.627	4317211
2.628	4229109
2.630	4140897
2.632	4054638
2.633	3974884
2.635	3901199
2.637	3835098
2.638	3773007
2.640	3714428
2.642	3657674
2.643	3604145
2.645	3552019
2.647	3501792
2.648	3454564
2.650	3409991
2.652	3367022
2.653	3326407
2.655	3289487
2.657	3254678
2.658	3223006
2.660	3194327
2.662	3170203
2.663	3148306
2.665	3130360
2.667	3115255
2.668	3102767
2.670	3091055
2.672	3082297
2.673	3073785
2.675	3066576
2.677	3061170
2.678	3056603
2.680	3052727
2.682	3051194
2.683	3050715
2.685	3050101
2.687	3051166
2.688	3052330
2.690	3053161
2.692	3053494
2.693	3055112
2.695	3056739
2.697	3058663
2.698	3062062
2.700	3066681
2.702	3070585
2.703	3075421
2.705	3080390
2.707	3084122
2.708	3087134
2.710	3090625
2.712	3092599
2.713	3094068
2.715	3095184
2.717	3096090
2.718	3095951
2.720	3097000
2.722	3098203
2.723	3099880
2.725	3102224
2.727	3105184
2.728	3106485
2.730	3109148
2.732	3111212
2.733	3112729
2.735	3114036
2.737	3116237
2.738	3116482
2.740	3117554
2.742	3118893
2.743	3121166
2.745	3125504
2.747	3133598
2.748	3142769
2.750	3151830
2.752	3160483
2.753	3165826
2.755	3165670
2.757	3163144
2.758	3161994
2.760	3159637
2.762	3158139
2.763	3159053
2.765	3160646
2.767	3160470
2.768	3161704
2.770	3163933
2.772	3166738
2.773	3170155
2.775	3174332
2.777	3177999
2.778	3180811
2.780	3187070
2.782	3201632
2.783	3223084
2.785	3248571
2.787	3275653
2.788	3295517
2.790	3298409
2.792	3286693
2.793	3266858
2.795	3245266
2.797	3226511
2.798	3216199
2.800	3214294
2.802	3216583
2.803	3218486
2.805	3221124
2.807	3223907
2.808	3224756
2.810	3225828
2.812	3227553
2.813	3229417
2.815	3230435
2.817	3233037
2.818	3235191
2.820	3238336
2.822	3241196
2.823	3245550
2.825	3250289
2.827	3255621
2.828	3260624
2.830	3266200
2.832	3272074
2.833	3277005
2.835	3283444
2.837	3291542
2.838	3301021
2.840	3309768
2.842	3318600
2.843	3324037
2.845	3325119
2.847	3322436
2.848	3317415
2.850	3311921
2.852	3306993
2.853	3304702
2.855	3303034
2.857	3303478
2.858	3303870
2.860	3304619
2.862	3304287
2.863	3304470
2.865	3304258
2.867	3304252
2.868	3304741
2.870	3305658
2.872	3307137
2.873	3308697
2.875	3312282
2.877	3318699
2.878	3328182
2.880	3337561
2.882	3347913
2.883	3355864
2.885	3358792
2.887	3356720
2.888	3354533
2.890	3351341
2.892	3347296
2.893	3344663
2.895	3343270
2.897	3341427
2.898	3338189
2.900	3335855
2.902	3333733
2.903	3332199
2.905	3330956
2.907	3332004
2.908	3332974
2.910	3335051
2.912	3337368
2.913	3339808
2.915	3341197
2.917	3343578
2.918	3345523
2.920	3348159
2.922	3351495
2.923	3355408
2.925	3359558
2.927	3363417
2.928	3366114
2.930	3368360
2.932	3369105
2.933	3368552
2.935	3367676
2.937	3367550
2.938	3367005
2.940	3367624
2.942	3367576
2.943	3368087
2.945	3367500
2.947	3366678
2.948	3364353
2.950	3363732
2.952	3361588
2.953	3359794
2.955	3357559
2.957	3357922
2.958	3357108
2.960	3358173
2.962	3359128
2.963	3360937
2.965	3359849
2.967	3359819
2.968	3358934
2.970	3357882
2.972	3357077
2.973	3359214
2.975	3362447
2.977	3367654
2.978	3373164
2.980	3378149
2.982	3380065
2.983	3377565
2.985	3371390
2.987	3365796
2.988	3360165
2.990	3356876
2.992	3357066
2.993	3358913
2.995	3360297
2.997	3362842
2.998	3364635
3.000	3365160
3.002	3365837
3.003	3366649
3.005	3366149
3.007	3364554
3.008	3363476
3.010	3362919
3.012	3361600
3.013	3360524
3.015	3362353
3.017	3365172
3.018	3367566
3.020	3371745
3.022	3376544
3.023	3379799
3.025	3382771
3.027	3386340
3.028	3390208
3.030	3394429
3.032	3399479
3.033	3403866
3.035	3407507
3.037	3408701
3.038	3407785
3.040	3404500
3.042	3400782
3.043	3397714
3.045	3395673
3.047	3394220
3.048	3394103
3.050	3394077
3.052	3392542
3.053	3390989
3.055	3390506
3.057	3390201
3.058	3390586
3.060	3392225
3.062	3393677
3.063	3395015
3.065	3396088
3.067	3396967
3.068	3397447
3.070	3398917
3.072	3400234
3.073	3402047
3.075	3403816
3.077	3405911
3.078	3406860
3.080	3409301
3.082	3411633
3.083	3416015
3.085	3421091
3.087	3427215
3.088	3431960
3.090	3436393
3.092	3437870
3.093	3438312
3.095	3438439
3.097	3438229
3.098	3439641
3.100	3442386
3.102	3447357
3.103	3454222
3.105	3462934
3.107	3471819
3.108	3483101
3.110	3494496
3.112	3505052
3.113	3515715
3.115	3524622
3.117	3533824
3.118	3542848
3.120	3551182
3.122	3556870
3.123	3561386
3.125	3557894
3.127	3548222
3.128	3534252
3.130	3519567
3.132	3505320
3.133	3494859
3.135	3488785
3.137	3486391
3.138	3485539
3.140	3485338
3.142	3486912
3.143	3488344
3.145	3489728
3.147	3491522
3.148	3493201
3.150	3495028
3.152	3496997
3.153	3499113
3.155	3500642
3.157	3502561
3.158	3503278
3.160	3503588
3.162	3503617
3.163	3504901
3.165	3506067
3.167	3507876
3.168	3510759
3.170	3513651
3.172	3516430
3.173	3519944
3.175	3523943
3.177	3528487
3.178	3535142
3.180	3540980
3.182	3547063
3.183	3552639
3.185	3557442
3.187	3559088
3.188	3561895
3.190	3563696
3.192	3565522
3.193	3567169
3.195	3571473
3.197	3574586
3.198	3577676
3.200	3581880
3.202	3586073
3.203	3589445
3.205	3593565
3.207	3598441
3.208	3601377
3.210	3603878
3.212	3604784
3.213	3605591
3.215	3607676
3.217	3612389
3.218	3618340
3.220	3625063
3.222	3629874
3.223	3630125
3.225	3625757
3.227	3618988
3.228	3612202
3.230	3607088
3.232	3604595
3.233	3604992
3.235	3608098
3.237	3611000
3.238	3613810
3.240	3616711
3.242	3619254
3.243	3620388
3.245	3622160
3.247	3623754
3.248	3625249
3.250	3627437
3.252	3630754
3.253	3635691
3.255	3641364
3.257	3647488
3.258	3653048
3.260	3656838
3.262	3658413
3.263	3659887
3.265	3661700
3.267	3664598
3.268	3668619
3.270	3674859
3.272	3680614
3.273	3686058
3.275	3690594
3.277	3695936
3.278	3698423
3.280	3701244
3.282	3703448
3.283	3705173
3.285	3704917
3.287	3704873
3.288	3703015
3.290	3700761
3.292	3698980
3.293	3697804
3.295	3697832
3.297	3700710
3.298	3704532
3.300	3709574
3.302	3716407
3.303	3723715
3.305	3729176
3.307	3734634
3.308	3737862
3.310	3738157
3.312	3737325
3.313	3736341
3.315	3734124
3.317	3731701
3.318	3730873
3.320	3729561
3.322	3729261
3.323	3729364
3.325	3731207
3.327	3732406
3.328	3734954
3.330	3736445
3.332	3738926
[truncated: 1,001 more rows]
