# Supplementary material for: A simple method for developing lysine targeted covalent protein reagents
Source: Nat Commun. 2023 Dec 1;14:7933. doi: 10.1038/s41467-023-42632-5 (PMC10692228; doi:10.1038/s41467-023-42632-5)
Supplement: Supplementary file 4 — Source data [file 41467_2023_42632_MOESM4_ESM.zip › Source Data/Purified peptide data/Chromatograms/Biotin-P3 chromatogram.txt]

0.00000	0
0.00167	-259
0.00333	-58
0.00500	-113
0.00667	-426
0.00833	-572
0.01000	-685
0.01167	-1294
0.01333	-1770
0.01500	-2199
0.01667	-3232
0.01833	-4387
0.02000	-5532
0.02167	-6600
0.02333	-7498
0.02500	-7809
0.02667	-7995
0.02833	-7834
0.03000	-7562
0.03167	-7226
0.03333	-6870
0.03500	-6428
0.03667	-6080
0.03833	-5938
0.04000	-5827
0.04167	-5862
0.04333	-5531
0.04500	-5458
0.04667	-5367
0.04833	-5257
0.05000	-5196
0.05167	-5521
0.05333	-5509
0.05500	-5288
0.05667	-5053
0.05833	-4937
0.06000	-4726
0.06167	-4496
0.06333	-4279
0.06500	-4300
0.06667	-4216
0.06833	-3995
0.07000	-4068
0.07167	-4433
0.07333	-4446
0.07500	-4343
0.07667	-4336
0.07833	-4365
0.08000	-4323
0.08167	-4356
0.08333	-4741
0.08500	-5122
0.08667	-5527
0.08833	-5713
0.09000	-5925
0.09167	-5806
0.09333	-6098
0.09500	-5989
0.09667	-6277
0.09833	-6613
0.10000	-7264
0.10167	-7455
0.10333	-7999
0.10500	-8165
0.10667	-8500
0.10833	-8477
0.11000	-8661
0.11167	-8598
0.11333	-8761
0.11500	-8882
0.11667	-9166
0.11833	-9470
0.12000	-9940
0.12167	-10326
0.12333	-10679
0.12500	-10953
0.12667	-11060
0.12833	-11201
0.13000	-11340
0.13167	-11332
0.13333	-11495
0.13500	-11705
0.13667	-11693
0.13833	-11726
0.14000	-11717
0.14167	-11674
0.14333	-11749
0.14500	-11909
0.14667	-12039
0.14833	-12286
0.15000	-12662
0.15167	-12756
0.15333	-12943
0.15500	-13200
0.15667	-13463
0.15833	-13435
0.16000	-13596
0.16167	-13804
0.16333	-13783
0.16500	-13844
0.16667	-13891
0.16833	-13910
0.17000	-13742
0.17167	-13996
0.17333	-13874
0.17500	-14028
0.17667	-14182
0.17833	-14584
0.18000	-14464
0.18167	-14748
0.18333	-14786
0.18500	-14835
0.18667	-14647
0.18833	-14765
0.19000	-14638
0.19167	-14844
0.19333	-14947
0.19500	-15164
0.19667	-15168
0.19833	-15393
0.20000	-15417
0.20167	-15614
0.20333	-15845
0.20500	-16294
0.20667	-16814
0.20833	-16931
0.21000	-16980
0.21167	-16916
0.21333	-16674
0.21500	-16311
0.21667	-16448
0.21833	-16441
0.22000	-16502
0.22167	-16835
0.22333	-16860
0.22500	-16698
0.22667	-16619
0.22833	-16568
0.23000	-16139
0.23167	-16121
0.23333	-16334
0.23500	-16418
0.23667	-16380
0.23833	-16592
0.24000	-16730
0.24167	-16555
0.24333	-16514
0.24500	-16511
0.24667	-16545
0.24833	-16517
0.25000	-16472
0.25167	-16652
0.25333	-16910
0.25500	-17124
0.25667	-17260
0.25833	-17425
0.26000	-17268
0.26167	-17040
0.26333	-16581
0.26500	-16489
0.26667	-16470
0.26833	-16453
0.27000	-16258
0.27167	-16155
0.27333	-15526
0.27500	-14786
0.27667	-13894
0.27833	-13372
0.28000	-12979
0.28167	-12860
0.28333	-12859
0.28500	-13010
0.28667	-12933
0.28833	-12655
0.29000	-12335
0.29167	-11863
0.29333	-11325
0.29500	-10770
0.29667	-10133
0.29833	-9334
0.30000	-8510
0.30167	-7970
0.30333	-7180
0.30500	-6448
0.30667	-5870
0.30833	-5161
0.31000	-4057
0.31167	-3071
0.31333	-1967
0.31500	-395
0.31667	1006
0.31833	2505
0.32000	4061
0.32167	5720
0.32333	7227
0.32500	9162
0.32667	11194
0.32833	13792
0.33000	17285
0.33167	22571
0.33333	30952
0.33500	44965
0.33667	66788
0.33833	98613
0.34000	141571
0.34167	195012
0.34333	256161
0.34500	319828
0.34667	379923
0.34833	430235
0.35000	465561
0.35167	482084
0.35333	479831
0.35500	461363
0.35667	430854
0.35833	395886
0.36000	366200
0.36167	351149
0.36333	357406
0.36500	384799
0.36667	417558
0.36833	422754
0.37000	352937
0.37167	156566
0.37333	-205979
0.37500	-744028
0.37667	-1429379
0.37833	-2199178
0.38000	-2970958
0.38167	-3662234
0.38333	-4209393
0.38500	-4575982
0.38667	-4751573
0.38833	-4744164
0.39000	-4571349
0.39167	-4253555
0.39333	-3811807
0.39500	-3272317
0.39667	-2670573
0.39833	-2051287
0.40000	-1464002
0.40167	-954927
0.40333	-555815
0.40500	-277686
0.40667	-111767
0.40833	-37070
0.41000	-30028
0.41167	-70564
0.41333	-143315
0.41500	-235869
0.41667	-335602
0.41833	-429705
0.42000	-506804
0.42167	-559388
0.42333	-584628
0.42500	-584120
0.42667	-559894
0.42833	-514075
0.43000	-449765
0.43167	-371966
0.43333	-288368
0.43500	-209610
0.43667	-147273
0.43833	-109282
0.44000	-99346
0.44167	-115082
0.44333	-150015
0.44500	-194817
0.44667	-241552
0.44833	-283601
0.45000	-317876
0.45167	-343012
0.45333	-359652
0.45500	-368593
0.45667	-371710
0.45833	-369446
0.46000	-362846
0.46167	-352750
0.46333	-340032
0.46500	-324674
0.46667	-307953
0.46833	-290293
0.47000	-271698
0.47167	-252464
0.47333	-233461
0.47500	-214358
0.47667	-195512
0.47833	-177349
0.48000	-159911
0.48167	-142993
0.48333	-126658
0.48500	-110758
0.48667	-95446
0.48833	-80705
0.49000	-66222
0.49167	-52270
0.49333	-38562
0.49500	-24767
0.49667	-10393
0.49833	5018
0.50000	22326
0.50167	42594
0.50333	66761
0.50500	95181
0.50667	128026
0.50833	164423
0.51000	202028
0.51167	238331
0.51333	270252
0.51500	294509
0.51667	308767
0.51833	311901
0.52000	303681
0.52167	286044
0.52333	260866
0.52500	231372
0.52667	200072
0.52833	169620
0.53000	140906
0.53167	115567
0.53333	93078
0.53500	74287
0.53667	58455
0.53833	45544
0.54000	34662
0.54167	26189
0.54333	18971
0.54500	13061
0.54667	7933
0.54833	4020
0.55000	788
0.55167	-1897
0.55333	-3867
0.55500	-5006
0.55667	-5882
0.55833	-6338
0.56000	-5961
0.56167	-5162
0.56333	-3690
0.56500	-1234
0.56667	1975
0.56833	5702
0.57000	9986
0.57167	14123
0.57333	17618
0.57500	20129
0.57667	21427
0.57833	21057
0.58000	19453
0.58167	16725
0.58333	13045
0.58500	8719
0.58667	4466
0.58833	255
0.59000	-3937
0.59167	-7385
0.59333	-10236
0.59500	-12627
0.59667	-14696
0.59833	-15968
0.60000	-17224
0.60167	-18048
0.60333	-18972
0.60500	-19359
0.60667	-19854
0.60833	-20039
0.61000	-20474
0.61167	-20703
0.61333	-21246
0.61500	-21463
0.61667	-21758
0.61833	-21809
0.62000	-21576
0.62167	-21213
0.62333	-21106
0.62500	-21016
0.62667	-20948
0.62833	-21274
0.63000	-21563
0.63167	-21786
0.63333	-21963
0.63500	-22266
0.63667	-22255
0.63833	-22366
0.64000	-22620
0.64167	-22742
0.64333	-22952
0.64500	-23248
0.64667	-23565
0.64833	-23447
0.65000	-23773
0.65167	-23912
0.65333	-24310
0.65500	-24478
0.65667	-25057
0.65833	-25312
0.66000	-25540
0.66167	-25436
0.66333	-25712
0.66500	-25907
0.66667	-26068
0.66833	-26254
0.67000	-26710
0.67167	-26810
0.67333	-26764
0.67500	-26879
0.67667	-27012
0.67833	-26819
0.68000	-26859
0.68167	-26823
0.68333	-26522
0.68500	-26260
0.68667	-26274
0.68833	-26137
0.69000	-26163
0.69167	-26591
0.69333	-26988
0.69500	-27337
0.69667	-27681
0.69833	-28016
0.70000	-28167
0.70167	-28229
0.70333	-28270
0.70500	-28430
0.70667	-28518
0.70833	-28636
0.71000	-28825
0.71167	-29016
0.71333	-29150
0.71500	-29419
0.71667	-29525
0.71833	-29802
0.72000	-30051
0.72167	-30383
0.72333	-30549
0.72500	-30859
0.72667	-31040
0.72833	-31208
0.73000	-31411
0.73167	-31610
0.73333	-31730
0.73500	-31997
0.73667	-32192
0.73833	-32393
0.74000	-32523
0.74167	-32839
0.74333	-33074
0.74500	-33169
0.74667	-33474
0.74833	-33881
0.75000	-34099
0.75167	-34281
0.75333	-34823
0.75500	-34693
0.75667	-34854
0.75833	-34943
0.76000	-35015
0.76167	-35022
0.76333	-35644
0.76500	-35833
0.76667	-36276
0.76833	-36779
0.77000	-37243
0.77167	-37553
0.77333	-38069
0.77500	-38524
0.77667	-38884
0.77833	-39266
0.78000	-39393
0.78167	-39476
0.78333	-39424
0.78500	-39413
0.78667	-39243
0.78833	-39267
0.79000	-39331
0.79167	-39392
0.79333	-39518
0.79500	-39786
0.79667	-40115
0.79833	-40373
0.80000	-40832
0.80167	-41226
0.80333	-41328
0.80500	-41524
0.80667	-41779
0.80833	-41981
0.81000	-42128
0.81167	-42508
0.81333	-42697
0.81500	-42719
0.81667	-42619
0.81833	-42655
0.82000	-42795
0.82167	-42962
0.82333	-43213
0.82500	-43453
0.82667	-43391
0.82833	-43324
0.83000	-43164
0.83167	-43098
0.83333	-43372
0.83500	-43732
0.83667	-43742
0.83833	-43945
0.84000	-44080
0.84167	-43695
0.84333	-43607
0.84500	-43707
0.84667	-43869
0.84833	-44054
0.85000	-44463
0.85167	-44513
0.85333	-44877
0.85500	-45068
0.85667	-45034
0.85833	-45047
0.86000	-45265
0.86167	-45138
0.86333	-44984
0.86500	-45121
0.86667	-45122
0.86833	-45134
0.87000	-45112
0.87167	-45035
0.87333	-44885
0.87500	-44955
0.87667	-44851
0.87833	-44862
0.88000	-45093
0.88167	-45281
0.88333	-45299
0.88500	-45454
0.88667	-45776
0.88833	-45872
0.89000	-46076
0.89167	-46281
0.89333	-46391
0.89500	-46350
0.89667	-46488
0.89833	-46562
0.90000	-46688
0.90167	-46967
0.90333	-47282
0.90500	-47422
0.90667	-47398
0.90833	-47318
0.91000	-47295
0.91167	-47154
0.91333	-47366
0.91500	-47585
0.91667	-47936
0.91833	-47942
0.92000	-48140
0.92167	-48217
0.92333	-48417
0.92500	-48421
0.92667	-48598
0.92833	-48530
0.93000	-48470
0.93167	-48232
0.93333	-48233
0.93500	-48528
0.93667	-48822
0.93833	-49042
0.94000	-49517
0.94167	-49754
0.94333	-49567
0.94500	-49671
0.94667	-49675
0.94833	-49566
0.95000	-49663
0.95167	-50151
0.95333	-50300
0.95500	-50517
0.95667	-50686
0.95833	-50689
0.96000	-50286
0.96167	-49893
0.96333	-49686
0.96500	-49338
0.96667	-49041
0.96833	-49088
0.97000	-49243
0.97167	-49475
0.97333	-50117
0.97500	-50653
0.97667	-51084
0.97833	-51697
0.98000	-51859
0.98167	-51552
0.98333	-51568
0.98500	-51424
0.98667	-50996
0.98833	-50830
0.99000	-51066
0.99167	-50937
0.99333	-51053
0.99500	-51265
0.99667	-51659
0.99833	-51696
1.00000	-51927
1.00167	-51939
1.00333	-34283
1.00500	-3524
1.00667	31281
1.00833	70093
1.01000	112645
1.01167	123728
1.01333	112832
1.01500	97498
1.01667	78262
1.01833	55336
1.02000	46317
1.02167	46732
1.02333	47502
1.02500	47937
1.02667	48305
1.02833	48449
1.03000	47780
1.03167	46674
1.03333	45707
1.03500	44404
1.03667	43230
1.03833	42409
1.04000	42051
1.04167	41796
1.04333	41939
1.04500	42004
1.04667	42235
1.04833	42437
1.05000	42661
1.05167	42601
1.05333	42701
1.05500	42728
1.05667	42903
1.05833	43003
1.06000	43263
1.06167	43679
1.06333	44097
1.06500	44097
1.06667	44380
1.06833	44752
1.07000	44751
1.07167	44890
1.07333	45248
1.07500	45445
1.07667	45750
1.07833	46186
1.08000	46369
1.08167	46667
1.08333	46896
1.08500	47017
1.08667	47256
1.08833	47615
1.09000	48076
1.09167	48668
1.09333	49231
1.09500	49812
1.09667	50511
1.09833	50768
1.10000	51189
1.10167	51594
1.10333	51719
1.10500	51916
1.10667	52183
1.10833	52133
1.11000	51950
1.11167	51989
1.11333	51617
1.11500	51513
1.11667	51233
1.11833	51161
1.12000	50849
1.12167	50659
1.12333	50192
1.12500	49757
1.12667	49125
1.12833	48597
1.13000	47893
1.13167	47286
1.13333	46671
1.13500	45812
1.13667	45051
1.13833	44619
1.14000	44110
1.14167	43830
1.14333	43980
1.14500	43989
1.14667	43929
1.14833	43792
1.15000	43779
1.15167	43638
1.15333	43451
1.15500	43092
1.15667	43031
1.15833	42638
1.16000	42273
1.16167	42116
1.16333	42025
1.16500	41883
1.16667	41757
1.16833	41746
1.17000	41639
1.17167	41628
1.17333	41606
1.17500	41768
1.17667	41751
1.17833	41659
1.18000	41525
1.18167	41227
1.18333	41206
1.18500	41079
1.18667	41389
1.18833	41606
1.19000	42109
1.19167	42213
1.19333	42589
1.19500	42593
1.19667	42912
1.19833	42985
1.20000	43251
1.20167	43473
1.20333	43879
1.20500	44059
1.20667	44420
1.20833	44761
1.21000	45020
1.21167	45231
1.21333	45525
1.21500	46117
1.21667	46490
1.21833	47095
1.22000	47709
1.22167	48422
1.22333	48795
1.22500	49636
1.22667	50421
1.22833	51341
1.23000	52139
1.23167	53160
1.23333	54008
1.23500	54931
1.23667	55843
1.23833	56923
1.24000	57934
1.24167	59041
1.24333	60052
1.24500	61150
1.24667	62224
1.24833	63382
1.25000	64584
1.25167	66037
1.25333	67506
1.25500	69311
1.25667	71282
1.25833	73166
1.26000	75071
1.26167	77029
1.26333	78630
1.26500	80196
1.26667	81922
1.26833	83475
1.27000	85503
1.27167	87633
1.27333	89873
1.27500	92069
1.27667	94505
1.27833	96500
1.28000	98610
1.28167	100732
1.28333	103257
1.28500	105810
1.28667	108601
1.28833	111462
1.29000	114344
1.29167	116747
1.29333	119217
1.29500	121334
1.29667	123449
1.29833	125954
1.30000	128690
1.30167	131424
1.30333	134657
1.30500	138135
1.30667	141210
1.30833	144680
1.31000	148102
1.31167	151526
1.31333	154802
1.31500	158537
1.31667	161906
1.31833	165687
1.32000	169621
1.32167	173599
1.32333	177392
1.32500	181509
1.32667	185484
1.32833	189118
1.33000	192926
1.33167	196959
1.33333	200752
1.33500	204656
1.33667	209017
1.33833	213531
1.34000	217882
1.34167	222657
1.34333	227635
1.34500	232704
1.34667	237756
1.34833	243042
1.35000	248278
1.35167	253583
1.35333	258618
1.35500	263648
1.35667	268831
1.35833	274157
1.36000	279312
1.36167	284642
1.36333	290360
1.36500	295881
1.36667	301459
1.36833	307016
1.37000	312762
1.37167	318063
1.37333	323554
1.37500	328819
1.37667	334346
1.37833	339713
1.38000	345341
1.38167	350884
1.38333	356764
1.38500	362652
1.38667	368569
1.38833	374496
1.39000	380515
1.39167	386202
1.39333	392055
1.39500	398107
1.39667	404303
1.39833	410478
1.40000	417126
1.40167	423539
1.40333	429940
1.40500	436306
1.40667	442715
1.40833	448810
1.41000	454916
1.41167	460995
1.41333	466971
1.41500	473202
1.41667	479501
1.41833	485871
1.42000	492135
1.42167	498484
1.42333	504384
1.42500	510468
1.42667	516534
1.42833	522673
1.43000	528698
1.43167	535082
1.43333	541433
1.43500	547679
1.43667	554032
1.43833	560343
1.44000	566463
1.44167	572254
1.44333	578164
1.44500	583816
1.44667	589575
1.44833	595408
1.45000	601086
1.45167	606554
1.45333	612279
1.45500	617780
1.45667	622896
1.45833	628327
1.46000	633837
1.46167	639063
1.46333	644298
1.46500	649848
1.46667	655163
1.46833	660282
1.47000	665490
1.47167	670519
1.47333	675422
1.47500	680429
1.47667	685342
1.47833	690126
1.48000	695145
1.48167	699821
1.48333	704223
1.48500	708481
1.48667	712803
1.48833	716836
1.49000	721268
1.49167	725765
1.49333	730419
1.49500	734812
1.49667	739250
1.49833	743315
1.50000	747089
1.50167	750849
1.50333	754596
1.50500	758144
1.50667	761630
1.50833	765336
1.51000	768845
1.51167	772163
1.51333	775652
1.51500	779132
1.51667	782521
1.51833	785932
1.52000	789492
1.52167	792731
1.52333	795966
1.52500	799224
1.52667	802219
1.52833	805166
1.53000	808301
1.53167	811381
1.53333	814324
1.53500	817560
1.53667	820682
1.53833	823543
1.54000	826555
1.54167	829238
1.54333	831719
1.54500	834232
1.54667	836973
1.54833	839417
1.55000	842217
1.55167	844948
1.55333	847767
1.55500	850523
1.55667	853318
1.55833	856173
1.56000	859132
1.56167	861984
1.56333	864715
1.56500	867567
1.56667	870136
1.56833	872857
1.57000	875431
1.57167	878268
1.57333	881083
1.57500	884359
1.57667	887409
1.57833	890752
1.58000	893695
1.58167	896525
1.58333	898845
1.58500	900987
1.58667	902755
1.58833	904778
1.59000	906720
1.59167	908484
1.59333	910688
1.59500	912983
1.59667	915071
1.59833	917407
1.60000	920334
1.60167	922877
1.60333	925802
1.60500	928884
1.60667	932018
1.60833	934909
1.61000	938052
1.61167	940652
1.61333	943253
1.61500	945468
1.61667	947557
1.61833	949658
1.62000	951894
1.62167	954021
1.62333	956384
1.62500	958774
1.62667	961054
1.62833	963474
1.63000	965845
1.63167	968266
1.63333	970769
1.63500	973529
1.63667	976439
1.63833	979556
1.64000	982720
1.64167	986186
1.64333	989425
1.64500	992355
1.64667	995224
1.64833	998073
1.65000	1000356
1.65167	1002584
1.65333	1005033
1.65500	1007608
1.65667	1010015
1.65833	1012743
1.66000	1015826
1.66167	1018680
1.66333	1021414
1.66500	1024203
1.66667	1027010
1.66833	1029298
1.67000	1031796
1.67167	1034186
1.67333	1036668
1.67500	1039160
1.67667	1041894
1.67833	1044449
1.68000	1047273
1.68167	1049997
1.68333	1052508
1.68500	1055314
1.68667	1057889
1.68833	1060509
1.69000	1063188
1.69167	1066133
1.69333	1068787
1.69500	1072267
1.69667	1075573
1.69833	1079415
1.70000	1083602
1.70167	1088035
1.70333	1092099
1.70500	1096281
1.70667	1099558
1.70833	1102009
1.71000	1104137
1.71167	1105969
1.71333	1107375
1.71500	1109138
1.71667	1111194
1.71833	1113275
1.72000	1115876
1.72167	1119460
1.72333	1124366
1.72500	1131251
1.72667	1141002
1.72833	1153209
1.73000	1167104
1.73167	1181473
1.73333	1194883
1.73500	1205101
1.73667	1210849
1.73833	1212712
1.74000	1210457
1.74167	1204872
1.74333	1197861
1.74500	1190782
1.74667	1183726
1.74833	1178119
1.75000	1174135
1.75167	1171675
1.75333	1170403
1.75500	1170667
1.75667	1171348
1.75833	1172715
1.76000	1174260
1.76167	1176394
1.76333	1178453
1.76500	1181084
1.76667	1183535
1.76833	1186118
1.77000	1188611
1.77167	1191036
1.77333	1193340
1.77500	1196088
1.77667	1199059
1.77833	1201994
1.78000	1205606
1.78167	1209508
1.78333	1213340
1.78500	1217313
1.78667	1221545
1.78833	1225130
1.79000	1228472
1.79167	1231641
1.79333	1234487
1.79500	1237283
1.79667	1240489
1.79833	1243802
1.80000	1247628
1.80167	1252538
1.80333	1258261
1.80500	1265408
1.80667	1274369
1.80833	1285075
1.81000	1296129
1.81167	1307204
1.81333	1316619
1.81500	1323652
1.81667	1326917
1.81833	1327540
1.82000	1325784
1.82167	1322703
1.82333	1319159
1.82500	1316773
1.82667	1315544
1.82833	1315676
1.83000	1317284
1.83167	1320068
1.83333	1323280
1.83500	1326617
1.83667	1329977
1.83833	1333021
1.84000	1335476
1.84167	1337780
1.84333	1339827
1.84500	1341853
1.84667	1343812
1.84833	1346282
1.85000	1349047
1.85167	1352258
1.85333	1355443
1.85500	1359138
1.85667	1362791
1.85833	1366339
1.86000	1369877
1.86167	1373565
1.86333	1376883
1.86500	1380078
1.86667	1383228
1.86833	1386168
1.87000	1388950
1.87167	1391734
1.87333	1394447
1.87500	1397359
1.87666	1400405
1.87833	1403459
1.88000	1406837
1.88166	1410680
1.88333	1414626
1.88500	1418923
1.88666	1423890
1.88833	1429154
1.89000	1434552
1.89166	1440086
1.89333	1445561
1.89500	1450654
1.89666	1455275
1.89833	1459329
1.90000	1463029
1.90166	1466137
1.90333	1468545
1.90500	1471071
1.90666	1473467
1.90833	1475767
1.91000	1478589
1.91166	1482037
1.91333	1485246
1.91500	1488780
1.91666	1492420
1.91833	1495991
1.92000	1499596
1.92166	1503692
1.92333	1508116
1.92500	1512698
1.92666	1517331
1.92833	1521822
1.93000	1526485
1.93166	1530657
1.93333	1534723
1.93500	1538837
1.93666	1543455
1.93833	1547388
1.94000	1551602
1.94166	1555952
1.94333	1560201
1.94500	1563470
1.94666	1566957
1.94833	1570582
1.95000	1574160
1.95166	1577808
1.95333	1582576
1.95500	1587869
1.95666	1593208
1.95833	1599088
1.96000	1605459
1.96166	1611678
1.96333	1617857
1.96500	1624319
1.96666	1630334
1.96833	1635416
1.97000	1639954
1.97166	1643504
1.97333	1645860
1.97500	1647228
1.97666	1648542
1.97833	1649227
1.98000	1649856
1.98166	1650847
1.98333	1652401
1.98500	1653908
1.98666	1655832
1.98833	1658275
1.99000	1661015
1.99166	1663880
1.99333	1667674
1.99500	1673167
1.99666	1680617
1.99833	1691751
2.00000	1709302
2.00166	1734606
2.00333	1768892
2.00500	1812982
2.00667	1864955
2.00833	1921071
2.01000	1976952
2.01167	2027368
2.01333	2068123
2.01500	2096662
2.01667	2111585
2.01833	2113823
2.02000	2105617
2.02167	2089734
2.02333	2068607
2.02500	2045074
2.02667	2021138
2.02833	1998033
2.03000	1976291
2.03167	1956387
2.03333	1938534
2.03500	1922896
2.03667	1909247
2.03833	1897906
2.04000	1890377
2.04167	1891229
2.04333	1913096
2.04500	1986087
2.04667	2160840
2.04833	2506402
2.05000	3094055
2.05167	3974420
2.05334	5147036
2.05500	6548936
2.05667	8052549
2.05834	9495986
2.06000	10718933
2.06167	11599963
2.06334	12074464
2.06500	12143158
2.06667	11854751
2.06834	11286055
2.07000	10524287
2.07167	9649232
2.07334	8729427
2.07500	7817901
2.07667	6952521
2.07834	6156222
2.08000	5444102
2.08167	4820608
2.08334	4284605
2.08500	3831461
2.08667	3454205
2.08834	3143801
2.09000	2891723
2.09167	2689660
2.09334	2529903
2.09500	2405316
2.09667	2310431
2.09834	2239124
2.10001	2187079
2.10167	2149569
2.10334	2122824
2.10501	2103119
2.10667	2088428
2.10834	2076114
2.11001	2065469
2.11167	2055748
2.11334	2046889
2.11501	2038710
2.11667	2031874
2.11834	2026267
2.12001	2021897
2.12167	2018637
2.12334	2016748
2.12501	2015773
2.12667	2015232
2.12834	2015131
2.13001	2015345
2.13167	2015372
2.13334	2015387
2.13501	2015638
2.13667	2016198
2.13834	2017114
2.14001	2018691
2.14167	2020453
2.14334	2022501
2.14501	2024743
2.14668	2027085
2.14834	2029348
2.15001	2031909
2.15168	2034784
2.15334	2037857
2.15501	2041257
2.15668	2044822
2.15834	2048498
2.16001	2051860
2.16168	2055370
2.16334	2058733
2.16501	2062504
2.16668	2066306
2.16834	2070841
2.17001	2074977
2.17168	2079558
2.17334	2083533
2.17501	2087676
2.17668	2091058
2.17834	2095113
2.18001	2098562
2.18168	2102656
2.18334	2106492
2.18501	2110742
2.18668	2114621
2.18834	2118806
2.19001	2122603
2.19168	2126578
2.19335	2130483
2.19501	2134040
2.19668	2137507
2.19835	2140906
2.20001	2144118
2.20168	2147353
2.20335	2151064
2.20501	2154861
2.20668	2158740
2.20835	2162658
2.21001	2166633
2.21168	2170458
2.21335	2173961
2.21501	2177503
2.21668	2181291
2.21835	2184952
2.22001	2188493
2.22168	2192601
2.22335	2196749
2.22501	2200850
2.22668	2204889
2.22835	2209139
2.23001	2213076
2.23168	2216925
2.23335	2220385
2.23501	2224088
2.23668	2227859
2.23835	2231747
2.24002	2235549
2.24168	2239756
2.24335	2243912
2.24502	2247599
2.24668	2251418
2.24835	2255340
2.25002	2259002
2.25168	2262486
2.25335	2266300
2.25502	2269720
2.25668	2273226
2.25835	2277017
2.26002	2280752
2.26168	2284533
2.26335	2288556
2.26502	2292294
2.26668	2295852
2.26835	2299673
2.27002	2303424
2.27168	2307274
2.27335	2311684
2.27502	2316095
2.27668	2320306
2.27835	2325032
2.28002	2329825
2.28168	2334504
2.28335	2339459
2.28502	2345159
2.28668	2350600
2.28835	2355810
2.29002	2361173
2.29169	2366271
2.29335	2370517
2.29502	2374501
2.29669	2378208
2.29835	2381522
2.30002	2384957
2.30169	2388567
2.30335	2392274
2.30502	2396539
2.30669	2400805
2.30835	2404784
2.31002	2408568
2.31169	2412117
2.31335	2415421
2.31502	2418405
2.31669	2421722
2.31835	2425640
2.32002	2430162
2.32169	2435400
2.32335	2442248
2.32502	2450413
2.32669	2460093
2.32835	2471179
2.33002	2483420
2.33169	2496046
2.33335	2508227
2.33502	2518369
2.33669	2526510
2.33836	2531750
2.34002	2533890
2.34169	2533419
2.34336	2531585
2.34502	2528761
2.34669	2525896
2.34836	2523877
2.35002	2523244
2.35169	2524450
2.35336	2526781
2.35502	2530470
2.35669	2534905
2.35836	2539416
2.36002	2543013
2.36169	2546538
2.36336	2549151
2.36502	2551054
2.36669	2552568
2.36836	2554255
2.37002	2555607
2.37169	2557147
2.37336	2559159
2.37502	2561332
2.37669	2563756
2.37836	2566466
2.38002	2569540
2.38169	2572558
2.38336	2575941
2.38503	2579517
2.38669	2583520
2.38836	2587781
2.39003	2592458
2.39169	2597410
2.39336	2602549
2.39503	2607547
2.39669	2612616
2.39836	2617834
2.40003	2622702
2.40169	2627410
2.40336	2632376
2.40503	2636988
2.40669	2640862
2.40836	2644941
2.41003	2648705
2.41169	2651926
2.41336	2654872
2.41503	2658181
2.41669	2660765
2.41836	2663570
2.42003	2665908
2.42169	2668574
2.42336	2671032
2.42503	2674052
2.42669	2676953
2.42836	2680296
2.43003	2683756
2.43170	2687259
2.43336	2690378
2.43503	2693574
2.43670	2697244
2.43836	2700696
2.44003	2704369
2.44170	2708403
2.44336	2712765
2.44503	2716908
2.44670	2721642
2.44836	2726889
2.45003	2733372
2.45170	2740738
2.45336	2749747
2.45503	2759530
2.45670	2770156
2.45836	2780179
2.46003	2789438
2.46170	2796601
2.46336	2801734
2.46503	2804536
2.46670	2805463
2.46836	2804779
2.47003	2803530
2.47170	2802227
2.47336	2801273
2.47503	2800890
2.47670	2801623
2.47837	2802915
2.48003	2805142
2.48170	2807846
2.48337	2811299
2.48503	2814877
2.48670	2819110
2.48837	2823198
2.49003	2827596
2.49170	2832342
2.49337	2837187
2.49503	2841823
2.49670	2846757
2.49837	2851495
2.50003	2855805
2.50170	2859708
2.50337	2863617
2.50503	2867143
2.50670	2870837
2.50837	2874330
2.51003	2878296
2.51170	2882284
2.51337	2886502
2.51503	2890199
2.51670	2894218
2.51837	2898221
2.52003	2902643
2.52170	2908418
2.52337	2917301
2.52504	2930168
2.52670	2948131
2.52837	2971979
2.53004	3000620
2.53170	3031760
2.53337	3062055
2.53504	3088195
2.53670	3106409
2.53837	3115064
2.54004	3113959
2.54170	3104483
2.54337	3088945
2.54504	3070528
2.54670	3051997
2.54837	3035123
2.55004	3021390
2.55170	3011257
2.55337	3004359
2.55504	2999996
2.55670	2998075
2.55837	2997752
2.56004	2998302
2.56170	2999900
2.56337	3002527
2.56504	3005268
2.56670	3008021
2.56837	3011308
2.57004	3014808
2.57171	3018008
2.57337	3021606
2.57504	3025734
2.57671	3029246
2.57837	3032845
2.58004	3036740
2.58171	3040577
2.58337	3044275
2.58504	3048934
2.58671	3053205
2.58837	3057153
2.59004	3061321
2.59171	3065360
2.59337	3068867
2.59504	3072690
2.59671	3076833
2.59837	3080332
2.60004	3083842
2.60171	3087474
2.60337	3090978
2.60504	3094063
2.60671	3097941
2.60837	3101694
2.61004	3105646
2.61171	3109681
2.61337	3114258
2.61504	3118665
2.61671	3123403
2.61838	3127928
2.62004	3132638
2.62171	3136841
2.62338	3140928
2.62504	3144552
2.62671	3148379
2.62838	3151764
2.63004	3155458
2.63171	3158940
2.63338	3162666
2.63504	3166242
2.63671	3169921
2.63838	3173932
2.64004	3178014
2.64171	3182394
2.64338	3186658
2.64504	3191019
2.64671	3194888
2.64838	3198868
2.65004	3202470
2.65171	3206066
2.65338	3209649
2.65504	3213273
2.65671	3216767
2.65838	3220376
2.66004	3224105
2.66171	3227596
2.66338	3230882
2.66505	3234110
2.66671	3237271
2.66838	3240433
2.67005	3243745
2.67171	3247331
2.67338	3251327
2.67505	3255119
2.67671	3258798
2.67838	3262463
2.68005	3266175
2.68171	3269670
2.68338	3273587
2.68505	3277570
2.68671	3281642
2.68838	3285777
2.69005	3289585
2.69171	3293043
2.69338	3296416
2.69505	3299852
2.69671	3303092
2.69838	3306689
2.70005	3310559
2.70171	3314698
2.70338	3318863
2.70505	3323391
2.70671	3327743
2.70838	3332109
2.71005	3336444
2.71171	3340713
2.71338	3344551
2.71505	3348923
2.71672	3353130
2.71838	3357486
2.72005	3362451
2.72172	3368623
2.72338	3375975
2.72505	3387359
2.72672	3404467
2.72838	3429828
2.73005	3466314
2.73172	3515869
2.73338	3577128
2.73505	3647020
2.73672	3719402
2.73838	3785922
2.74005	3838309
2.74172	3869663
2.74338	3876871
2.74505	3860096
2.74672	3823539
2.74838	3773449
2.75005	3717101
2.75172	3660908
2.75338	3610285
2.75505	3567628
2.75672	3534092
2.75838	3509581
2.76005	3492765
2.76172	3481502
2.76339	3475079
2.76505	3471680
2.76672	3470304
2.76839	3470024
2.77005	3470655
2.77172	3471786
2.77339	3473429
2.77505	3475561
2.77672	3478280
2.77839	3481449
2.78005	3484685
2.78172	3488179
2.78339	3491484
2.78505	3494267
2.78672	3497172
2.78839	3499988
2.79005	3502811
2.79172	3505575
2.79339	3508959
2.79505	3511948
2.79672	3514932
2.79839	3518148
2.80005	3521923
2.80172	3525465
2.80339	3529710
2.80505	3534432
2.80672	3538985
2.80839	3543131
2.81006	3547402
2.81172	3550966
2.81339	3554155
2.81506	3556966
2.81672	3559690
2.81839	3562466
2.82006	3565533
2.82172	3569266
2.82339	3573616
2.82506	3578753
2.82672	3584624
2.82839	3591333
2.83006	3597538
2.83172	3603759
2.83339	3609469
2.83506	3613612
2.83672	3616262
2.83839	3618183
2.84006	3618981
2.84172	3618993
2.84339	3619015
2.84506	3619540
2.84672	3620468
2.84839	3621992
2.85006	3624044
2.85172	3626853
2.85339	3629605
2.85506	3632802
2.85673	3635984
2.85839	3639341
2.86006	3642620
2.86173	3645885
2.86339	3648667
2.86506	3651609
2.86673	3654344
2.86839	3656806
2.87006	3659495
2.87173	3662336
2.87339	3664942
2.87506	3667460
2.87673	3670244
2.87839	3672845
2.88006	3675590
2.88173	3678236
2.88339	3681540
2.88506	3684665
2.88673	3688119
2.88839	3691481
2.89006	3695157
2.89173	3698411
2.89339	3701528
2.89506	3704358
2.89673	3707223
2.89839	3709992
2.90006	3712753
2.90173	3715937
2.90340	3719071
2.90506	3722042
2.90673	3725064
2.90840	3727789
2.91006	3730228
2.91173	3732717
2.91340	3735496
2.91506	3738146
2.91673	3741426
2.91840	3744637
2.92006	3748068
2.92173	3751717
2.92340	3755627
2.92506	3759548
2.92673	3764100
2.92840	3769131
2.93006	3774074
2.93173	3779338
2.93340	3784971
2.93506	3790244
2.93673	3794959
2.93840	3799249
2.94006	3802790
2.94173	3804895
2.94340	3806059
2.94506	3806650
2.94673	3806706
2.94840	3806532
2.95007	3806889
2.95173	3807941
2.95340	3809255
2.95507	3811345
2.95673	3813903
2.95840	3816618
2.96007	3819487
2.96173	3822676
2.96340	3825797
2.96507	3828806
2.96673	3831885
2.96840	3834959
2.97007	3838186
2.97173	3841016
2.97340	3843946
2.97507	3846930
2.97673	3849754
2.97840	3852050
2.98007	3854937
2.98173	3857632
2.98340	3860259
2.98507	3862886
2.98673	3865613
2.98840	3867926
2.99007	3870385
2.99173	3872643
2.99340	3874883
2.99507	3877254
2.99674	3879777
2.99840	3882246
3.00007	3884953
3.00174	3887852
3.00340	3890714
3.00507	3893647
3.00674	3896823
3.00840	3899920
3.01007	3902975
3.01174	3906117
3.01340	3909070
3.01507	3911743
3.01674	3914413
3.01840	3916827
3.02007	3919002
3.02174	3921348
3.02340	3923876
3.02507	3926591
3.02674	3929407
3.02840	3932820
3.03007	3936166
3.03174	3939520
3.03340	3942661
3.03507	3945762
3.03674	3948376
3.03840	3950816
3.04007	3953225
3.04174	3955477
3.04341	3958003
3.04507	3960866
3.04674	3963850
3.04841	3966685
3.05007	3970062
3.05174	3973070
3.05341	3976010
3.05507	3979210
3.05674	3982449
3.05841	3985401
3.06007	3988719
3.06174	3991619
3.06341	3994518
3.06507	3997345
3.06674	4000091
3.06841	4002280
3.07007	4004594
3.07174	4006214
3.07341	4008019
3.07507	4009659
3.07674	4011466
3.07841	4013379
3.08007	4015705
3.08174	4017828
3.08341	4020256
3.08507	4022813
3.08674	4025468
3.08841	4028121
3.09008	4030762
3.09174	4033372
3.09341	4036144
3.09508	4038734
3.09674	4041572
3.09841	4044508
3.10008	4047402
3.10174	4050344
3.10341	4053419
3.10508	4056165
3.10674	4058988
3.10841	4061843
3.11008	4064292
3.11174	4066731
3.11341	4069445
3.11508	4072154
3.11674	4074755
3.11841	4077549
3.12008	4080161
3.12174	4082814
3.12341	4085094
3.12508	4087241
3.12674	4089720
3.12841	4092265
3.13008	4094451
3.13174	4096993
3.13341	4099985
3.13508	4102511
3.13674	4105040
3.13841	4107895
3.14008	4110561
3.14175	4112818
3.14341	4115293
3.14508	4117907
3.14675	4120374
3.14841	4123073
3.15008	4126394
3.15175	4129704
3.15341	4132869
3.15508	4136210
3.15675	4139438
3.15841	4141923
3.16008	4144473
3.16175	4146705
3.16341	4148835
3.16508	4150843
3.16675	4153006
3.16841	4155125
3.17008	4158161
3.17175	4161114
3.17341	4164671
3.17508	4168672
3.17675	4172896
3.17841	4176853
3.18008	4181072
3.18175	4184524
3.18341	4187732
3.18508	4190643
3.18675	4192851
3.18842	4194440
3.19008	4196455
3.19175	4198007
3.19342	4199435
3.19508	4201105
3.19675	4203146
3.19842	4204903
3.20008	4207138
3.20175	4209452
3.20342	4212161
3.20508	4214595
3.20675	4217338
3.20842	4219808
3.21008	4222252
3.21175	4224444
3.21342	4226870
3.21508	4229012
3.21675	4231356
3.21842	4234005
3.22008	4236604
3.22175	4239247
3.22342	4242357
3.22508	4245395
3.22675	4248457
3.22842	4252225
3.23008	4256136
3.23175	4260605
3.23342	4265639
3.23509	4271288
3.23675	4276940
3.23842	4282916
3.24009	4288197
3.24175	4292916
3.24342	4296284
3.24509	4298488
3.24675	4299229
3.24842	4299419
3.25009	4299121
3.25175	4298709
3.25342	4298404
3.25509	4298739
3.25675	4299157
3.25842	4299723
3.26009	4300861
3.26175	4302545
3.26342	4304454
3.26509	4306751
3.26675	4309650
3.26842	4312572
3.27009	4315488
3.27175	4318641
3.27342	4321999
3.27509	4324942
3.27675	4327945
3.27842	4330783
3.28009	4333345
3.28176	4335551
3.28342	4338242
3.28509	4340952
3.28676	4343800
3.28842	4346869
3.29009	4350016
3.29176	4352462
3.29342	4355163
3.29509	4357807
3.29676	4360389
3.29842	4363027
3.30009	4366272
3.30176	4369070
3.30342	4372046
3.30509	4375069
3.30676	4378195
3.30842	4381255
3.31009	4384452
3.31176	4387696
3.31342	4391006
3.31509	4394407
3.31676	4397550
3.31842	4400791
3.32009	4403884
3.32176	4406685
3.32342	4409221
3.32509	4411915
3.32676	4414522
3.32843	4416877
3.33009	4419494
3.33176	4422129
[truncated: 1,001 more rows]
