# Supplementary material for: A simple method for developing lysine targeted covalent protein reagents
Source: Nat Commun. 2023 Dec 1;14:7933. doi: 10.1038/s41467-023-42632-5 (PMC10692228; doi:10.1038/s41467-023-42632-5)
Supplement: Supplementary file 4 — Source data [file 41467_2023_42632_MOESM4_ESM.zip › Source Data/Purified peptide data/Chromatograms/Biotin-P8 chromatogram.txt]

0.00000	0
0.00167	100
0.00333	64
0.00500	35
0.00667	54
0.00833	-10
0.01000	-71
0.01167	-75
0.01333	-461
0.01500	-1258
0.01667	-2071
0.01833	-3224
0.02000	-4418
0.02167	-4884
0.02333	-4845
0.02500	-5136
0.02667	-4686
0.02833	-4048
0.03000	-3834
0.03167	-3620
0.03333	-2921
0.03500	-2650
0.03667	-2569
0.03833	-2558
0.04000	-2678
0.04167	-2735
0.04333	-2739
0.04500	-2604
0.04667	-2233
0.04833	-1921
0.05000	-1729
0.05167	-1241
0.05333	-870
0.05500	-480
0.05667	-3
0.05833	269
0.06000	311
0.06167	567
0.06333	521
0.06500	506
0.06667	717
0.06833	939
0.07000	777
0.07167	1090
0.07333	1305
0.07500	1566
0.07667	1588
0.07833	1938
0.08000	1880
0.08167	1638
0.08333	1012
0.08500	884
0.08667	422
0.08833	46
0.09000	85
0.09167	213
0.09333	-28
0.09500	-125
0.09667	-126
0.09833	-434
0.10000	-367
0.10167	-69
0.10333	180
0.10500	447
0.10667	663
0.10833	316
0.11000	-47
0.11167	-502
0.11333	-920
0.11500	-1122
0.11667	-874
0.11833	-877
0.12000	-578
0.12167	-354
0.12333	-244
0.12500	-572
0.12667	-564
0.12833	-766
0.13000	-1090
0.13167	-1469
0.13333	-1463
0.13500	-1798
0.13667	-2049
0.13833	-2207
0.14000	-2122
0.14167	-2216
0.14333	-2062
0.14500	-1971
0.14667	-1824
0.14833	-1873
0.15000	-1860
0.15167	-1917
0.15333	-2024
0.15500	-2201
0.15667	-2321
0.15833	-2408
0.16000	-2285
0.16167	-2359
0.16333	-2449
0.16500	-2380
0.16667	-2439
0.16833	-2855
0.17000	-2953
0.17167	-3079
0.17333	-3494
0.17500	-3688
0.17667	-3775
0.17833	-4027
0.18000	-4168
0.18167	-4261
0.18333	-4481
0.18500	-4619
0.18667	-4542
0.18833	-4579
0.19000	-4393
0.19167	-4289
0.19333	-4177
0.19500	-4308
0.19667	-4314
0.19833	-4747
0.20000	-5090
0.20167	-5510
0.20333	-5900
0.20500	-6221
0.20667	-6289
0.20833	-6189
0.21000	-6193
0.21167	-6120
0.21333	-6149
0.21500	-6169
0.21667	-6143
0.21833	-6133
0.22000	-6031
0.22167	-6042
0.22333	-5846
0.22500	-6249
0.22667	-6301
0.22833	-6437
0.23000	-6626
0.23167	-7009
0.23333	-6886
0.23500	-6989
0.23667	-7069
0.23833	-7023
0.24000	-6922
0.24167	-6941
0.24333	-7059
0.24500	-7406
0.24667	-7487
0.24833	-7894
0.25000	-8264
0.25167	-8440
0.25333	-8465
0.25500	-8946
0.25667	-9039
0.25833	-9062
0.26000	-9136
0.26167	-9067
0.26333	-8775
0.26500	-8633
0.26667	-8634
0.26833	-8617
0.27000	-8707
0.27167	-8644
0.27333	-8487
0.27500	-8365
0.27667	-8068
0.27833	-7671
0.28000	-7481
0.28167	-7260
0.28333	-6763
0.28500	-6692
0.28667	-6636
0.28833	-6480
0.29000	-6468
0.29167	-6576
0.29333	-6467
0.29500	-6287
0.29667	-6282
0.29833	-6062
0.30000	-5892
0.30167	-5783
0.30333	-5738
0.30500	-5524
0.30667	-5419
0.30833	-5177
0.31000	-4696
0.31167	-4272
0.31333	-3875
0.31500	-3421
0.31667	-3120
0.31833	-3015
0.32000	-2782
0.32167	-2367
0.32333	-1782
0.32500	-883
0.32667	376
0.32833	1740
0.33000	3303
0.33167	5095
0.33333	7221
0.33500	9575
0.33667	12808
0.33833	16769
0.34000	21629
0.34167	27141
0.34333	33353
0.34500	39293
0.34667	44382
0.34833	48425
0.35000	50994
0.35167	52061
0.35333	52404
0.35500	53531
0.35667	57689
0.35833	70083
0.36000	96448
0.36167	141258
0.36333	202295
0.36500	264823
0.36667	296032
0.36833	249074
0.37000	71852
0.37167	-276033
0.37333	-807260
0.37500	-1495894
0.37667	-2281059
0.37833	-3080674
0.38000	-3811416
0.38167	-4406700
0.38333	-4827270
0.38500	-5060450
0.38667	-5112577
0.38833	-5000449
0.39000	-4743973
0.39167	-4364251
0.39333	-3885688
0.39500	-3340990
0.39667	-2770771
0.39833	-2218457
0.40000	-1722893
0.40167	-1310051
0.40333	-985965
0.40500	-740341
0.40667	-556799
0.40833	-421411
0.41000	-327331
0.41167	-275439
0.41333	-266682
0.41500	-296667
0.41667	-353041
0.41833	-419065
0.42000	-478290
0.42167	-520343
0.42333	-541439
0.42500	-543680
0.42667	-532119
0.42833	-511751
0.43000	-486896
0.43167	-460098
0.43333	-433707
0.43500	-408928
0.43667	-386832
0.43833	-368373
0.44000	-355344
0.44167	-347837
0.44333	-346063
0.44500	-349835
0.44667	-358176
0.44833	-368658
0.45000	-379540
0.45167	-388963
0.45333	-395839
0.45500	-398364
0.45667	-396873
0.45833	-391414
0.46000	-382858
0.46167	-370835
0.46333	-357147
0.46500	-341695
0.46667	-325262
0.46833	-307222
0.47000	-289081
0.47167	-270384
0.47333	-251614
0.47500	-232610
0.47667	-214677
0.47833	-197014
0.48000	-180094
0.48167	-164201
0.48333	-149480
0.48500	-135395
0.48667	-122523
0.48833	-110851
0.49000	-100006
0.49167	-90136
0.49333	-81364
0.49500	-73607
0.49667	-66415
0.49833	-60036
0.50000	-54561
0.50167	-49765
0.50333	-45484
0.50500	-42142
0.50667	-39394
0.50833	-36922
0.51000	-34998
0.51167	-33335
0.51333	-31798
0.51500	-30441
0.51667	-29339
0.51833	-28154
0.52000	-27259
0.52167	-26604
0.52333	-26248
0.52500	-26154
0.52667	-26282
0.52833	-26541
0.53000	-26631
0.53167	-26466
0.53333	-26029
0.53500	-25357
0.53667	-24233
0.53833	-22607
0.54000	-20928
0.54167	-19012
0.54333	-16934
0.54500	-15047
0.54667	-13591
0.54833	-12093
0.55000	-11033
0.55167	-10574
0.55333	-10247
0.55500	-10363
0.55667	-11229
0.55833	-12364
0.56000	-13394
0.56167	-14981
0.56333	-16246
0.56500	-17301
0.56667	-18197
0.56833	-19048
0.57000	-19317
0.57167	-19919
0.57333	-20250
0.57500	-20492
0.57667	-20941
0.57833	-21626
0.58000	-22322
0.58167	-22964
0.58333	-23752
0.58500	-24320
0.58667	-25057
0.58833	-25250
0.59000	-25891
0.59167	-26388
0.59333	-27052
0.59500	-27297
0.59667	-27933
0.59833	-28155
0.60000	-28451
0.60167	-28356
0.60333	-28557
0.60500	-28667
0.60667	-28707
0.60833	-28603
0.61000	-28901
0.61167	-28812
0.61333	-28579
0.61500	-28791
0.61667	-28939
0.61833	-28676
0.62000	-28698
0.62167	-28744
0.62333	-28328
0.62500	-28213
0.62667	-28293
0.62833	-28419
0.63000	-28578
0.63167	-28695
0.63333	-28789
0.63500	-28716
0.63667	-28420
0.63833	-28280
0.64000	-28249
0.64167	-27934
0.64333	-27762
0.64500	-27695
0.64667	-27579
0.64833	-27672
0.65000	-27833
0.65167	-28215
0.65333	-28726
0.65500	-29011
0.65667	-29078
0.65833	-29231
0.66000	-28990
0.66167	-28823
0.66333	-28678
0.66500	-28677
0.66667	-28609
0.66833	-28730
0.67000	-28682
0.67167	-28927
0.67333	-29015
0.67500	-29089
0.67667	-29338
0.67833	-29527
0.68000	-29801
0.68167	-30030
0.68333	-30550
0.68500	-30942
0.68667	-31365
0.68833	-31279
0.69000	-31380
0.69167	-31420
0.69333	-31268
0.69500	-31336
0.69667	-31591
0.69833	-32007
0.70000	-32079
0.70167	-32353
0.70333	-32257
0.70500	-32403
0.70667	-32246
0.70833	-32180
0.71000	-32239
0.71167	-32559
0.71333	-32503
0.71500	-32706
0.71667	-33050
0.71833	-33054
0.72000	-33186
0.72167	-33432
0.72333	-33176
0.72500	-32947
0.72667	-32819
0.72833	-32525
0.73000	-32317
0.73167	-32567
0.73333	-32642
0.73500	-32916
0.73667	-33180
0.73833	-33386
0.74000	-33455
0.74167	-33661
0.74333	-33595
0.74500	-33647
0.74667	-33662
0.74833	-33702
0.75000	-33894
0.75167	-34085
0.75333	-34214
0.75500	-34650
0.75667	-35037
0.75833	-35088
0.76000	-35603
0.76167	-35886
0.76333	-35948
0.76500	-36100
0.76667	-36360
0.76833	-36041
0.77000	-36050
0.77167	-35874
0.77333	-35609
0.77500	-35545
0.77667	-35700
0.77833	-35702
0.78000	-36035
0.78167	-36325
0.78333	-36521
0.78500	-36721
0.78667	-37025
0.78833	-37197
0.79000	-37381
0.79167	-37507
0.79333	-37637
0.79500	-37719
0.79667	-37736
0.79833	-37760
0.80000	-37868
0.80167	-37909
0.80333	-37773
0.80500	-37788
0.80667	-37965
0.80833	-37920
0.81000	-37952
0.81167	-38045
0.81333	-37988
0.81500	-37740
0.81667	-37525
0.81833	-37249
0.82000	-37121
0.82167	-36995
0.82333	-36723
0.82500	-36670
0.82667	-36543
0.82833	-36551
0.83000	-36435
0.83167	-36551
0.83333	-36614
0.83500	-36816
0.83667	-36669
0.83833	-36691
0.84000	-36691
0.84167	-36642
0.84333	-36617
0.84500	-36754
0.84667	-36921
0.84833	-36935
0.85000	-36910
0.85167	-36760
0.85333	-36639
0.85500	-36475
0.85667	-36483
0.85833	-36546
0.86000	-36648
0.86167	-36546
0.86333	-36493
0.86500	-36463
0.86667	-36226
0.86833	-36037
0.87000	-36141
0.87167	-36272
0.87333	-36210
0.87500	-36186
0.87667	-36224
0.87833	-36083
0.88000	-35606
0.88167	-35511
0.88333	-35476
0.88500	-35438
0.88667	-35350
0.88833	-35540
0.89000	-35264
0.89167	-35072
0.89333	-34834
0.89500	-34763
0.89667	-34770
0.89833	-34978
0.90000	-35244
0.90167	-35504
0.90333	-35651
0.90500	-35856
0.90667	-35988
0.90833	-35944
0.91000	-35993
0.91167	-36179
0.91333	-36214
0.91500	-36387
0.91667	-36610
0.91833	-36798
0.92000	-36574
0.92167	-36580
0.92333	-36464
0.92500	-36376
0.92667	-36277
0.92833	-36471
0.93000	-36361
0.93167	-36311
0.93333	-36258
0.93500	-36154
0.93667	-35960
0.93833	-35932
0.94000	-36031
0.94167	-35945
0.94333	-35834
0.94500	-35861
0.94667	-35838
0.94833	-35745
0.95000	-35917
0.95167	-36235
0.95333	-36451
0.95500	-36829
0.95667	-36871
0.95833	-37011
0.96000	-37081
0.96167	-36986
0.96333	-36630
0.96500	-36711
0.96667	-36430
0.96833	-36288
0.97000	-36460
0.97167	-36661
0.97333	-36706
0.97500	-37008
0.97667	-37169
0.97833	-37004
0.98000	-36816
0.98167	-36905
0.98333	-36933
0.98500	-36812
0.98667	-36970
0.98833	-37347
0.99000	-37376
0.99167	-37371
0.99333	-37518
0.99500	-37779
0.99667	-37735
0.99833	-37935
1.00000	-38036
1.00167	-28177
1.00333	2482
1.00500	38347
1.00667	79194
1.00833	124571
1.01000	154501
1.01167	147955
1.01333	135349
1.01500	117688
1.01667	95735
1.01833	80157
1.02000	81026
1.02167	82638
1.02333	84656
1.02500	86290
1.02667	86208
1.02833	84937
1.03000	83547
1.03167	81613
1.03333	79506
1.03500	78146
1.03667	77189
1.03833	76513
1.04000	76308
1.04167	76207
1.04333	76313
1.04500	76646
1.04667	76664
1.04833	76498
1.05000	76547
1.05167	76258
1.05333	76082
1.05500	76169
1.05667	76378
1.05833	76526
1.06000	76894
1.06167	77032
1.06333	77026
1.06500	76911
1.06667	76725
1.06833	76521
1.07000	76371
1.07167	76378
1.07333	76260
1.07500	76132
1.07667	76183
1.07833	76059
1.08000	75682
1.08167	75703
1.08333	75704
1.08500	75785
1.08667	76036
1.08833	76636
1.09000	77101
1.09167	77678
1.09333	78000
1.09500	78360
1.09667	78621
1.09833	78803
1.10000	78979
1.10167	79310
1.10333	79576
1.10500	80105
1.10667	80711
1.10833	81504
1.11000	82286
1.11167	83092
1.11333	83362
1.11500	83514
1.11667	83521
1.11833	83357
1.12000	83003
1.12167	82879
1.12333	82793
1.12500	82331
1.12667	81901
1.12833	81640
1.13000	81136
1.13167	80659
1.13333	80269
1.13500	79761
1.13667	79086
1.13833	78688
1.14000	78048
1.14167	77520
1.14333	77021
1.14500	76631
1.14667	76239
1.14833	76087
1.15000	75970
1.15167	76088
1.15333	75970
1.15500	75741
1.15667	75312
1.15833	74951
1.16000	74545
1.16167	74185
1.16333	73856
1.16500	73866
1.16667	73819
1.16833	73537
1.17000	73723
1.17167	73991
1.17333	74116
1.17500	74088
1.17667	74420
1.17833	74391
1.18000	74351
1.18167	74283
1.18333	74357
1.18500	74386
1.18667	74658
1.18833	74797
1.19000	75103
1.19167	75510
1.19333	75879
1.19500	75875
1.19667	76181
1.19833	76303
1.20000	76475
1.20167	76488
1.20333	76876
1.20500	77019
1.20667	77373
1.20833	77666
1.21000	78301
1.21167	78776
1.21333	79463
1.21500	80127
1.21667	80683
1.21833	81210
1.22000	81901
1.22167	82591
1.22333	83314
1.22500	84245
1.22667	84921
1.22833	85725
1.23000	86493
1.23167	87002
1.23333	87589
1.23500	88506
1.23667	89234
1.23833	90044
1.24000	91155
1.24167	92239
1.24333	93218
1.24500	94148
1.24667	95140
1.24833	96314
1.25000	97457
1.25167	98750
1.25333	100255
1.25500	101893
1.25667	103412
1.25833	105057
1.26000	106642
1.26167	108371
1.26333	110000
1.26500	111683
1.26667	113270
1.26833	115070
1.27000	116746
1.27167	118634
1.27333	120652
1.27500	122774
1.27667	124853
1.27833	127152
1.28000	129255
1.28167	131447
1.28333	133951
1.28500	136406
1.28667	138787
1.28833	141473
1.29000	144017
1.29167	146406
1.29333	148992
1.29500	151817
1.29667	154609
1.29833	157591
1.30000	160809
1.30167	164166
1.30333	167363
1.30500	170626
1.30667	173989
1.30833	177497
1.31000	180947
1.31167	184582
1.31333	188261
1.31500	192204
1.31667	195760
1.31833	199358
1.32000	203095
1.32167	206897
1.32333	210407
1.32500	214282
1.32667	218287
1.32833	222168
1.33000	226167
1.33167	230316
1.33333	234449
1.33500	238745
1.33667	243232
1.33833	247755
1.34000	252387
1.34167	257247
1.34333	262003
1.34500	266774
1.34667	271672
1.34833	276944
1.35000	282151
1.35167	287538
1.35333	292986
1.35500	298569
1.35667	303673
1.35833	309094
1.36000	314411
1.36167	319801
1.36333	325248
1.36500	330957
1.36667	336490
1.36833	342002
1.37000	347552
1.37167	352930
1.37333	358393
1.37500	363825
1.37667	369571
1.37833	375424
1.38000	381325
1.38167	387357
1.38333	393398
1.38500	399189
1.38667	405178
1.38833	411310
1.39000	417233
1.39167	423439
1.39333	429850
1.39500	435942
1.39667	441923
1.39833	448020
1.40000	454208
1.40167	460236
1.40333	466346
1.40500	472546
1.40667	478667
1.40833	484466
1.41000	490298
1.41167	496386
1.41333	502396
1.41500	508713
1.41667	515430
1.41833	522081
1.42000	528510
1.42167	535076
1.42333	541231
1.42500	547240
1.42667	553333
1.42833	559414
1.43000	565464
1.43167	571547
1.43333	577488
1.43500	583365
1.43667	589250
1.43833	594885
1.44000	600798
1.44167	606703
1.44333	612690
1.44500	618700
1.44667	624776
1.44833	630547
1.45000	636353
1.45167	641763
1.45333	647143
1.45500	652447
1.45667	657561
1.45833	662648
1.46000	668025
1.46167	673027
1.46333	678194
1.46500	683752
1.46667	688984
1.46833	693949
1.47000	699187
1.47167	703973
1.47333	708528
1.47500	713102
1.47667	717812
1.47833	722345
1.48000	726945
1.48167	731353
1.48333	735814
1.48500	740259
1.48667	744485
1.48833	748602
1.49000	753005
1.49167	757438
1.49333	761474
1.49500	765556
1.49667	769895
1.49833	773533
1.50000	776969
1.50167	780684
1.50333	784583
1.50500	787949
1.50667	791920
1.50833	795550
1.51000	798986
1.51167	802041
1.51333	805294
1.51500	808002
1.51667	811174
1.51833	814411
1.52000	817822
1.52167	821186
1.52333	824817
1.52500	828041
1.52667	831051
1.52833	833760
1.53000	836611
1.53167	839139
1.53333	841868
1.53500	844633
1.53667	847593
1.53833	850109
1.54000	853150
1.54167	856044
1.54333	858875
1.54500	861734
1.54667	864870
1.54833	867525
1.55000	870311
1.55167	873152
1.55333	876070
1.55500	878726
1.55667	881431
1.55833	883986
1.56000	886485
1.56167	888489
1.56333	890796
1.56500	893163
1.56667	895697
1.56833	898224
1.57000	901369
1.57167	904345
1.57333	907172
1.57500	909911
1.57667	912587
1.57833	914935
1.58000	917249
1.58167	919737
1.58333	922036
1.58500	924598
1.58667	927171
1.58833	930039
1.59000	932953
1.59167	936291
1.59333	939222
1.59500	942115
1.59667	945230
1.59833	948352
1.60000	951303
1.60167	954790
1.60333	958615
1.60500	961851
1.60667	965067
1.60833	968233
1.61000	971061
1.61167	973499
1.61333	976134
1.61500	978342
1.61667	980437
1.61833	982209
1.62000	984130
1.62167	985954
1.62333	988082
1.62500	990413
1.62667	993033
1.62833	995520
1.63000	998098
1.63167	1000832
1.63333	1003312
1.63500	1005923
1.63667	1008533
1.63833	1011313
1.64000	1013812
1.64167	1016421
1.64333	1018819
1.64500	1021493
1.64667	1023850
1.64833	1026509
1.65000	1029196
1.65167	1032089
1.65333	1034773
1.65500	1037518
1.65667	1040089
1.65833	1042745
1.66000	1045082
1.66167	1047492
1.66333	1050277
1.66500	1052984
1.66667	1055659
1.66833	1058781
1.67000	1061923
1.67167	1064746
1.67333	1067784
1.67500	1070784
1.67667	1073468
1.67833	1076496
1.68000	1079444
1.68167	1082246
1.68333	1085195
1.68500	1088228
1.68667	1090738
1.68833	1093422
1.69000	1096360
1.69167	1098954
1.69333	1101584
1.69500	1104422
1.69667	1107215
1.69833	1109801
1.70000	1112863
1.70167	1115803
1.70333	1118825
1.70500	1121891
1.70667	1124853
1.70833	1127737
1.71000	1130781
1.71167	1133759
1.71333	1136762
1.71500	1139986
1.71667	1143138
1.71833	1146539
1.72000	1149955
1.72167	1153757
1.72333	1157581
1.72500	1161344
1.72667	1164665
1.72833	1167991
1.73000	1170725
1.73167	1172947
1.73333	1175321
1.73500	1177676
1.73667	1179624
1.73833	1181609
1.74000	1184006
1.74167	1186037
1.74333	1188104
1.74500	1190660
1.74667	1193080
1.74833	1195517
1.75000	1197794
1.75167	1200301
1.75333	1202529
1.75500	1204793
1.75667	1206912
1.75833	1209571
1.76000	1211956
1.76167	1214615
1.76333	1217723
1.76500	1220691
1.76667	1223569
1.76833	1226677
1.77000	1229396
1.77167	1231911
1.77333	1234696
1.77500	1237262
1.77667	1239955
1.77833	1242871
1.78000	1245898
1.78167	1249249
1.78333	1253018
1.78500	1256374
1.78667	1260195
1.78833	1263872
1.79000	1267115
1.79167	1270228
1.79333	1273819
1.79500	1276823
1.79667	1279981
1.79833	1283291
1.80000	1286157
1.80167	1288774
1.80333	1291600
1.80500	1294223
1.80667	1296788
1.80833	1299747
1.81000	1302934
1.81167	1306083
1.81333	1309397
1.81500	1312719
1.81667	1316139
1.81833	1319335
1.82000	1322587
1.82167	1325773
1.82333	1328999
1.82500	1331885
1.82667	1334914
1.82833	1338014
1.83000	1341312
1.83167	1344815
1.83333	1348986
1.83500	1353302
1.83667	1357746
1.83833	1362109
1.84000	1366343
1.84167	1370037
1.84333	1373499
1.84500	1376489
1.84667	1379352
1.84833	1382123
1.85000	1384733
1.85167	1387219
1.85333	1390111
1.85500	1393032
1.85667	1395857
1.85833	1398996
1.86000	1402539
1.86167	1405822
1.86333	1409229
1.86500	1413033
1.86667	1416675
1.86833	1420117
1.87000	1423798
1.87167	1427324
1.87333	1430536
1.87500	1433730
1.87666	1436715
1.87833	1439452
1.88000	1442284
1.88166	1445078
1.88333	1448251
1.88500	1451890
1.88666	1455997
1.88833	1460424
1.89000	1465321
1.89166	1470390
1.89333	1475521
1.89500	1480462
1.89666	1485389
1.89833	1490201
1.90000	1495032
1.90166	1500241
1.90333	1506614
1.90500	1514166
1.90666	1523667
1.90833	1535100
1.91000	1548336
1.91166	1562514
1.91333	1577467
1.91500	1592315
1.91666	1606141
1.91833	1618695
1.92000	1630345
1.92166	1640496
1.92333	1649031
1.92500	1656818
1.92666	1663336
1.92833	1668676
1.93000	1673295
1.93166	1677337
1.93333	1680655
1.93500	1684053
1.93666	1686806
1.93833	1689403
1.94000	1692330
1.94166	1697019
1.94333	1708818
1.94500	1743272
1.94666	1827335
1.94833	1999949
1.95000	2302278
1.95166	2763896
1.95333	3385598
1.95500	4130399
1.95666	4926336
1.95833	5683585
1.96000	6316500
1.96166	6764399
1.96333	7001670
1.96500	7036449
1.96666	6901617
1.96833	6640239
1.97000	6295732
1.97166	5906030
1.97333	5499807
1.97500	5097683
1.97666	4713309
1.97833	4354619
1.98000	4025503
1.98166	3727851
1.98333	3461029
1.98500	3223778
1.98666	3014633
1.98833	2830783
1.99000	2670210
1.99166	2530600
1.99333	2410338
1.99500	2307073
1.99666	2219083
1.99833	2144632
2.00000	2082324
2.00166	2030026
2.00333	1986431
2.00500	1950891
2.00667	1921824
2.00833	1898025
2.01000	1879182
2.01167	1864405
2.01333	1852703
2.01500	1843921
2.01667	1837619
2.01833	1833131
2.02000	1830185
2.02167	1828712
2.02333	1828106
2.02500	1828344
2.02667	1829572
2.02833	1831565
2.03000	1834185
2.03167	1837784
2.03333	1842261
2.03500	1846910
2.03667	1852292
2.03833	1857480
2.04000	1862392
2.04167	1866670
2.04333	1870550
2.04500	1873639
2.04667	1876491
2.04833	1878811
2.05000	1880658
2.05167	1882561
2.05334	1883768
2.05500	1884798
2.05667	1886008
2.05834	1887272
2.06000	1888003
2.06167	1889409
2.06334	1890934
2.06500	1892556
2.06667	1894786
2.06834	1897560
2.07000	1900611
2.07167	1903741
2.07334	1906932
2.07500	1909944
2.07667	1912756
2.07834	1915384
2.08000	1918063
2.08167	1920560
2.08334	1923000
2.08500	1925594
2.08667	1928189
2.08834	1930780
2.09000	1933859
2.09167	1937080
2.09334	1940641
2.09500	1944759
2.09667	1949666
2.09834	1955020
2.10001	1961038
2.10167	1967456
2.10334	1973842
2.10501	1979931
2.10667	1985396
2.10834	1990110
2.11001	1993642
2.11167	1996230
2.11334	1997769
2.11501	1998845
2.11667	1999473
2.11834	2000663
2.12001	2002266
2.12167	2004784
2.12334	2007933
2.12501	2011817
2.12667	2015815
2.12834	2020102
2.13001	2023994
2.13167	2027218
2.13334	2029823
2.13501	2032015
2.13667	2033980
2.13834	2035662
2.14001	2037840
2.14167	2040369
2.14334	2043042
2.14501	2045777
2.14668	2048831
2.14834	2051939
2.15001	2055215
2.15168	2058608
2.15334	2061860
2.15501	2065372
2.15668	2068741
2.15834	2071859
2.16001	2075045
2.16168	2078577
2.16334	2082132
2.16501	2085958
2.16668	2090347
2.16834	2095045
2.17001	2099747
2.17168	2104646
2.17334	2109473
2.17501	2114000
2.17668	2118123
2.17834	2122180
2.18001	2125652
2.18168	2129196
2.18334	2132791
2.18501	2136181
2.18668	2139781
2.18834	2143798
2.19001	2147455
2.19168	2151106
2.19335	2155132
2.19501	2158573
2.19668	2161959
2.19835	2165613
2.20001	2169037
2.20168	2172395
2.20335	2176042
2.20501	2179476
2.20668	2182976
2.20835	2186624
2.21001	2190394
2.21168	2194468
2.21335	2198573
2.21501	2202438
2.21668	2206460
2.21835	2210302
2.22001	2214056
2.22168	2217947
2.22335	2222156
2.22501	2226340
2.22668	2230579
2.22835	2234677
2.23001	2238786
2.23168	2242751
2.23335	2246355
2.23501	2249938
2.23668	2253497
2.23835	2257153
2.24002	2260377
2.24168	2264296
2.24335	2268242
2.24502	2272319
2.24668	2276224
2.24835	2280721
2.25002	2284671
2.25168	2288678
2.25335	2292593
2.25502	2296338
2.25668	2300020
2.25835	2303615
2.26002	2307103
2.26168	2310357
2.26335	2313644
2.26502	2316728
2.26668	2320106
2.26835	2323192
2.27002	2326668
2.27168	2330616
2.27335	2334711
2.27502	2338846
2.27668	2343881
2.27835	2348904
2.28002	2353778
2.28168	2359114
2.28335	2364556
2.28502	2369651
2.28668	2375009
2.28835	2380347
2.29002	2385182
2.29169	2389832
2.29335	2394229
2.29502	2398193
2.29669	2401971
2.29835	2405962
2.30002	2410061
2.30169	2414251
2.30335	2418630
2.30502	2423153
2.30669	2427317
2.30835	2431069
2.31002	2434861
2.31169	2438372
2.31335	2441427
2.31502	2444804
2.31669	2448282
2.31835	2451861
2.32002	2455783
2.32169	2460444
2.32335	2465443
2.32502	2471497
2.32669	2478656
2.32835	2486983
2.33002	2496834
2.33169	2507923
2.33335	2519735
2.33502	2531382
2.33669	2542256
2.33836	2551150
2.34002	2557888
2.34169	2561738
2.34336	2563122
2.34502	2562157
2.34669	2559973
2.34836	2557246
2.35002	2554917
2.35169	2553932
2.35336	2554794
2.35502	2557219
2.35669	2560729
2.35836	2565255
2.36002	2569680
2.36169	2574328
2.36336	2578289
2.36502	2581905
2.36669	2584852
2.36836	2587585
2.37002	2589229
2.37169	2590872
2.37336	2592488
2.37502	2594276
2.37669	2596232
2.37836	2598667
2.38002	2601520
2.38169	2604578
2.38336	2607813
2.38503	2611248
2.38669	2615006
2.38836	2618698
2.39003	2622506
2.39169	2626600
2.39336	2630919
2.39503	2635671
2.39669	2640772
2.39836	2646121
2.40003	2651549
2.40169	2657017
2.40336	2661977
2.40503	2666760
2.40669	2671238
2.40836	2675564
2.41003	2679366
2.41169	2683148
2.41336	2686620
2.41503	2690126
2.41669	2693063
2.41836	2696178
2.42003	2699105
2.42169	2701949
2.42336	2704048
2.42503	2706712
2.42669	2709227
2.42836	2711713
2.43003	2714449
2.43170	2717960
2.43336	2721231
2.43503	2724511
2.43670	2728029
2.43836	2731582
2.44003	2734910
2.44170	2738487
2.44336	2742287
2.44503	2746169
2.44670	2750268
2.44836	2754750
2.45003	2759509
2.45170	2764960
2.45336	2771407
2.45503	2778948
2.45670	2787594
2.45836	2797517
2.46003	2807976
2.46170	2818443
2.46336	2827753
2.46503	2835506
2.46670	2840875
2.46836	2843826
2.47003	2844298
2.47170	2843524
2.47336	2841740
2.47503	2839848
2.47670	2838445
2.47837	2838005
2.48003	2838273
2.48170	2839603
2.48337	2841645
2.48503	2844482
2.48670	2847828
2.48837	2851650
2.49003	2855448
2.49170	2859875
2.49337	2864086
2.49503	2868477
2.49670	2873113
2.49837	2878130
2.50003	2882574
2.50170	2887034
2.50337	2891549
2.50503	2895629
2.50670	2899272
2.50837	2902775
2.51003	2906719
2.51170	2910277
2.51337	2913773
2.51503	2917439
2.51670	2921271
2.51837	2924637
2.52003	2927898
2.52170	2931657
2.52337	2936059
2.52504	2941586
2.52670	2949532
2.52837	2961087
2.53004	2977419
2.53170	2999116
2.53337	3026604
2.53504	3057400
2.53670	3089463
2.53837	3118316
2.54004	3140748
2.54170	3153156
2.54337	3155568
2.54504	3147816
2.54670	3132459
2.54837	3113053
2.55004	3092966
2.55170	3073958
2.55337	3058381
2.55504	3047251
2.55670	3039104
2.55837	3034073
2.56004	3031859
2.56170	3031377
2.56337	3031600
2.56504	3033198
2.56670	3035379
2.56837	3037903
2.57004	3040393
2.57171	3043481
2.57337	3046670
2.57504	3049981
2.57671	3053294
2.57837	3057275
2.58004	3061146
2.58171	3065050
2.58337	3069000
2.58504	3073235
2.58671	3076933
2.58837	3080693
2.59004	3084384
2.59171	3087952
2.59337	3091219
2.59504	3095011
2.59671	3098651
2.59837	3102493
2.60004	3106411
2.60171	3110213
2.60337	3113678
2.60504	3117254
2.60671	3120428
2.60837	3123971
2.61004	3127874
2.61171	3131596
2.61337	3135376
2.61504	3139579
2.61671	3143261
2.61838	3146780
2.62004	3150694
2.62171	3154567
2.62338	3158661
2.62504	3162962
2.62671	3167385
2.62838	3171802
2.63004	3176303
2.63171	3179962
2.63338	3183708
2.63504	3187362
2.63671	3190574
2.63838	3193573
2.64004	3197196
2.64171	3200623
2.64338	3203972
2.64504	3207719
2.64671	3211704
2.64838	3215532
2.65004	3219493
2.65171	3223300
2.65338	3226978
2.65504	3230346
2.65671	3233614
2.65838	3236922
2.66004	3240147
2.66171	3243390
2.66338	3246862
2.66505	3250438
2.66671	3253778
2.66838	3257453
2.67005	3260952
2.67171	3264257
2.67338	3267495
2.67505	3271185
2.67671	3274435
2.67838	3278234
2.68005	3282099
2.68171	3286008
2.68338	3289669
2.68505	3293790
2.68671	3297488
2.68838	3301308
2.69005	3304957
2.69171	3308608
2.69338	3312027
2.69505	3315387
2.69671	3318581
2.69838	3321854
2.70005	3325021
2.70171	3328363
2.70338	3331629
2.70505	3335092
2.70671	3338777
2.70838	3342565
2.71005	3345869
2.71171	3349581
2.71338	3353010
2.71505	3356319
2.71672	3359782
2.71838	3363842
2.72005	3367639
2.72172	3371731
2.72338	3376070
2.72505	3380946
2.72672	3386892
2.72838	3395984
2.73005	3409981
2.73172	3431299
2.73338	3462603
2.73505	3506238
2.73672	3562028
2.73838	3627912
2.74005	3698919
2.74172	3767603
2.74338	3825236
2.74505	3864287
2.74672	3879761
2.74838	3870491
2.75005	3839421
2.75172	3792384
2.75338	3736994
2.75505	3680250
2.75672	3627955
2.75838	3583608
2.76005	3548726
2.76172	3522922
2.76339	3505325
2.76505	3494137
2.76672	3487524
2.76839	3484306
2.77005	3483192
2.77172	3483224
2.77339	3484071
2.77505	3485618
2.77672	3487503
2.77839	3489558
2.78005	3491743
2.78172	3494352
2.78339	3497098
2.78505	3499763
2.78672	3502754
2.78839	3505915
2.79005	3508529
2.79172	3511236
2.79339	3513998
2.79505	3516570
2.79672	3519425
2.79839	3522587
2.80005	3525855
2.80172	3529238
2.80339	3532967
2.80505	3536628
2.80672	3540452
2.80839	3544213
2.81006	3547974
2.81172	3551833
2.81339	3555501
2.81506	3559175
2.81672	3562714
2.81839	3566155
2.82006	3569213
2.82172	3572297
2.82339	3575287
2.82506	3578614
2.82672	3582567
2.82839	3587281
2.83006	3592904
2.83172	3599306
2.83339	3605932
2.83506	3612404
2.83672	3618108
2.83839	3622498
2.84006	3625601
2.84172	3627254
2.84339	3627754
2.84506	3627985
2.84672	3627938
2.84839	3627920
2.85006	3628482
2.85172	3629851
2.85339	3631152
2.85506	3633247
2.85673	3635707
2.85839	3638513
2.86006	3641326
2.86173	3644461
2.86339	3647461
2.86506	3650476
2.86673	3653350
2.86839	3655979
2.87006	3658622
2.87173	3661258
2.87339	3663603
2.87506	3666156
2.87673	3668667
2.87839	3671495
2.88006	3673845
2.88173	3677078
2.88339	3680099
2.88506	3683529
2.88673	3686488
2.88839	3690174
2.89006	3693399
2.89173	3696590
2.89339	3699830
2.89506	3703411
2.89673	3706542
2.89839	3709436
2.90006	3712369
2.90173	3714865
2.90340	3717001
2.90506	3719538
2.90673	3722141
2.90840	3724671
2.91006	3727407
2.91173	3730279
2.91340	3733133
2.91506	3736001
2.91673	3739279
2.91840	3742621
2.92006	3746138
2.92173	3749399
2.92340	3752855
2.92506	3755984
2.92673	3759341
2.92840	3762688
2.93006	3766476
2.93173	3770603
2.93340	3775522
2.93506	3780462
2.93673	3785991
2.93840	3791500
2.94006	3796453
2.94173	3800102
2.94340	3803172
2.94506	3805175
2.94673	3806002
2.94840	3806444
2.95007	3806833
2.95173	3807206
2.95340	3807496
2.95507	3808497
2.95673	3809901
2.95840	3811985
2.96007	3814097
2.96173	3816632
2.96340	3819157
2.96507	3821921
2.96673	3824396
2.96840	3827424
2.97007	3830805
2.97173	3834033
2.97340	3836817
2.97507	3840093
2.97673	3842945
2.97840	3844914
2.98007	3847581
2.98173	3850628
2.98340	3853160
2.98507	3855909
2.98673	3859304
2.98840	3861938
2.99007	3864369
2.99173	3866959
2.99340	3869381
2.99507	3871468
2.99674	3873872
2.99840	3876168
3.00007	3878616
3.00174	3881199
3.00340	3883866
3.00507	3886492
3.00674	3889592
3.00840	3892311
3.01007	3894979
3.01174	3898030
3.01340	3900887
3.01507	3903398
3.01674	3906316
3.01840	3909065
3.02007	3911290
3.02174	3913881
3.02340	3916660
3.02507	3918941
3.02674	3921400
3.02840	3924111
3.03007	3926702
3.03174	3928929
3.03340	3931666
3.03507	3934510
3.03674	3937423
3.03840	3940192
3.04007	3943181
3.04174	3946074
3.04341	3948618
3.04507	3951180
3.04674	3953656
3.04841	3956248
3.05007	3958608
3.05174	3961113
3.05341	3963505
3.05507	3966061
3.05674	3968517
3.05841	3971203
3.06007	3974049
3.06174	3976694
3.06341	3979696
3.06507	3982304
3.06674	3984959
3.06841	3987486
3.07007	3990298
3.07174	3992530
3.07341	3995484
3.07507	3998310
3.07674	4001063
3.07841	4003564
3.08007	4006368
3.08174	4008734
3.08341	4011122
3.08507	4013655
3.08674	4016241
3.08841	4018938
3.09008	4021569
3.09174	4023985
3.09341	4026347
3.09508	4029128
3.09674	4031555
3.09841	4034182
3.10008	4037110
3.10174	4040151
3.10341	4042678
3.10508	4045598
3.10674	4048248
3.10841	4050889
3.11008	4053346
3.11174	4056112
3.11341	4058641
3.11508	4061308
3.11674	4063973
3.11841	4066558
3.12008	4069157
3.12174	4071668
3.12341	4074123
3.12508	4076742
3.12674	4079345
3.12841	4081679
3.13008	4084271
3.13174	4086815
3.13341	4088925
3.13508	4091274
3.13674	4093918
3.13841	4096105
3.14008	4098758
3.14175	4101391
3.14341	4104059
3.14508	4106387
3.14675	4109381
3.14841	4111807
3.15008	4114771
3.15175	4117651
3.15341	4120977
3.15508	4124055
3.15675	4127460
3.15841	4130183
3.16008	4132972
3.16175	4135336
3.16341	4137636
3.16508	4139749
3.16675	4142467
3.16841	4145264
3.17008	4148052
3.17175	4151102
3.17341	4154199
3.17508	4157179
3.17675	4160279
3.17841	4163970
3.18008	4167599
3.18175	4171440
3.18341	4175656
3.18508	4179225
3.18675	4182389
3.18842	4185118
3.19008	4187515
3.19175	4188839
3.19342	4191026
3.19508	4192873
3.19675	4195010
3.19842	4197069
3.20008	4199622
3.20175	4201386
3.20342	4203545
3.20508	4205960
3.20675	4208112
3.20842	4210473
3.21008	4213332
3.21175	4215849
3.21342	4217870
3.21508	4220633
3.21675	4223204
3.21842	4225474
3.22008	4228124
3.22175	4230905
3.22342	4233408
3.22508	4236051
3.22675	4239225
3.22842	4242235
3.23008	4245841
3.23175	4249659
3.23342	4254127
3.23509	4258793
3.23675	4264322
3.23842	4269843
3.24009	4275793
3.24175	4281192
3.24342	4286059
3.24509	4289865
3.24675	4292762
3.24842	4294079
3.25009	4294629
3.25175	4294441
3.25342	4293972
3.25509	4293321
3.25675	4293250
3.25842	4293832
3.26009	4294987
3.26175	4296288
3.26342	4298290
3.26509	4300716
3.26675	4303098
3.26842	4305760
3.27009	4308919
3.27175	4311860
3.27342	4314792
3.27509	4317677
3.27675	4320322
3.27842	4322796
3.28009	4325720
3.28176	4328471
3.28342	4331323
3.28509	4334498
3.28676	4337776
3.28842	4340485
3.29009	4343405
3.29176	4346291
3.29342	4348887
3.29509	4351504
3.29676	4354473
3.29842	4357317
3.30009	4360121
3.30176	4363092
3.30342	4366124
3.30509	4369067
3.30676	4372111
3.30842	4375464
3.31009	4378493
3.31176	4381290
3.31342	4384273
3.31509	4387334
3.31676	4390172
3.31842	4393219
3.32009	4396694
3.32176	4399970
3.32342	4402882
3.32509	4405808
3.32676	4408919
3.32843	4411471
3.33009	4414045
3.33176	4416825
[truncated: 1,001 more rows]
