# Supplementary material for: A simple method for developing lysine targeted covalent protein reagents
Source: Nat Commun. 2023 Dec 1;14:7933. doi: 10.1038/s41467-023-42632-5 (PMC10692228; doi:10.1038/s41467-023-42632-5)
Supplement: Supplementary file 4 — Source data [file 41467_2023_42632_MOESM4_ESM.zip › Source Data/Purified peptide data/Chromatograms/Peptide_1!_20chromatogram.txt]

0.000	0
0.002	2279
0.003	4460
0.005	6614
0.007	8545
0.008	10090
0.010	11439
0.012	13011
0.013	14634
0.015	16256
0.017	18414
0.018	21045
0.020	23561
0.022	26206
0.023	29005
0.025	31704
0.027	33699
0.028	36136
0.030	38601
0.032	40969
0.033	42940
0.035	45400
0.037	46751
0.038	46942
0.040	45793
0.042	43267
0.043	38552
0.045	32114
0.047	23679
0.048	13810
0.050	2663
0.052	-9651
0.053	-22352
0.055	-34534
0.057	-46012
0.058	-56929
0.060	-66188
0.062	-74321
0.063	-81365
0.065	-87542
0.067	-92405
0.068	-96283
0.070	-99155
0.072	-101611
0.073	-103143
0.075	-103946
0.077	-104581
0.078	-105019
0.080	-104162
0.082	-103348
0.083	-102483
0.085	-101394
0.087	-99966
0.088	-98964
0.090	-97638
0.092	-96235
0.093	-94479
0.095	-92218
0.097	-90192
0.098	-87923
0.100	-85595
0.102	-83719
0.103	-82893
0.105	-81280
0.107	-80302
0.108	-79751
0.110	-78543
0.112	-76174
0.113	-73904
0.115	-69981
0.117	-63696
0.118	-55822
0.120	-45884
0.122	-33778
0.123	-20060
0.125	-4804
0.127	11416
0.128	28266
0.130	45741
0.132	63451
0.133	80222
0.135	96779
0.137	112349
0.138	126857
0.140	140041
0.142	152333
0.143	162948
0.145	172095
0.147	179959
0.148	186504
0.150	191753
0.152	196094
0.153	199939
0.155	202690
0.157	205089
0.158	206863
0.160	208798
0.162	210228
0.163	211827
0.165	213131
0.167	214683
0.168	215297
0.170	215857
0.172	216367
0.173	216693
0.175	216864
0.177	217740
0.178	218748
0.180	219507
0.182	220565
0.183	221358
0.185	221661
0.187	221775
0.188	222101
0.190	222326
0.192	222836
0.193	223532
0.195	224290
0.197	224803
0.198	225150
0.200	225556
0.202	225704
0.203	226039
0.205	226680
0.207	227398
0.208	227849
0.210	228919
0.212	229660
0.213	230518
0.215	231114
0.217	231852
0.218	232277
0.220	232752
0.222	232843
0.223	233265
0.225	233760
0.227	233974
0.228	234406
0.230	234734
0.232	235307
0.233	235838
0.235	236305
0.237	236706
0.238	237352
0.240	237561
0.242	237552
0.243	238215
0.245	238715
0.247	239013
0.248	239722
0.250	240835
0.252	241327
0.253	242109
0.255	243285
0.257	244034
0.258	244303
0.260	244883
0.262	245376
0.263	245416
0.265	245490
0.267	246018
0.268	246596
0.270	246956
0.272	247542
0.273	248560
0.275	249109
0.277	249311
0.278	249658
0.280	250137
0.282	249907
0.283	250298
0.285	250763
0.287	251516
0.288	251918
0.290	252825
0.292	253189
0.293	253674
0.295	253436
0.297	253490
0.298	253351
0.300	253402
0.302	253222
0.303	253677
0.305	253642
0.307	253620
0.308	253411
0.310	253569
0.312	253091
0.313	253348
0.315	253576
0.317	254056
0.318	254247
0.320	255058
0.322	255515
0.323	255938
0.325	256181
0.327	256576
0.328	256561
0.330	256598
0.332	256427
0.333	256242
0.335	256046
0.337	256100
0.338	255671
0.340	255543
0.342	255657
0.343	255431
0.345	255046
0.347	255352
0.348	255929
0.350	255898
0.352	256125
0.353	256594
0.355	256352
0.357	255679
0.358	255412
0.360	255342
0.362	255026
0.363	255000
0.365	255062
0.367	255163
0.368	254975
0.370	255010
0.372	255166
0.373	255206
0.375	255109
0.377	254997
0.378	254756
0.380	254301
0.382	254098
0.383	253992
0.385	253871
0.387	253705
0.388	253671
0.390	253589
0.392	253364
0.393	253287
0.395	253078
0.397	252921
0.398	252571
0.400	252496
0.402	251875
0.403	251533
0.405	251158
0.407	250798
0.408	250109
0.410	250227
0.412	250120
0.413	249610
0.415	249271
0.417	249178
0.418	248494
0.420	247989
0.422	247942
0.423	247690
0.425	247465
0.427	247302
0.428	247017
0.430	246731
0.432	246554
0.433	246380
0.435	246528
0.437	246780
0.438	246991
0.440	247177
0.442	247370
0.443	247592
0.445	247770
0.447	248093
0.448	248698
0.450	249187
0.452	249726
0.453	250356
0.455	250816
0.457	250866
0.458	251343
0.460	251435
0.462	251653
0.463	252150
0.465	252910
0.467	253249
0.468	253839
0.470	254164
0.472	254384
0.473	254560
0.475	254863
0.477	255024
0.478	255359
0.480	255317
0.482	255305
0.483	255244
0.485	255271
0.487	255050
0.488	255367
0.490	255577
0.492	255678
0.493	255802
0.495	256075
0.497	255711
0.498	255431
0.500	255238
0.502	254886
0.503	254631
0.505	255087
0.507	255476
0.508	255746
0.510	256342
0.512	256822
0.513	256675
0.515	256552
0.517	256597
0.518	256520
0.520	256117
0.522	256188
0.523	256012
0.525	256003
0.527	256080
0.528	256589
0.530	256586
0.532	256870
0.533	256699
0.535	256246
0.537	255661
0.538	255654
0.540	255462
0.542	255357
0.543	255469
0.545	255685
0.547	255829
0.548	256066
0.550	256627
0.552	257334
0.553	257564
0.555	257666
0.557	257710
0.558	257649
0.560	257300
0.562	257779
0.563	258050
0.565	258774
0.567	259046
0.568	259413
0.570	259539
0.572	259811
0.573	259639
0.575	259788
0.577	260079
0.578	259783
0.580	259521
0.582	259203
0.583	259255
0.585	259227
0.587	259798
0.588	260489
0.590	261348
0.592	261636
0.593	262071
0.595	262007
0.597	261950
0.598	261588
0.600	261706
0.602	261387
0.603	261548
0.605	261648
0.607	262122
0.608	262597
0.610	263445
0.612	264157
0.613	265203
0.615	266476
0.617	267636
0.618	269303
0.620	271126
0.622	272988
0.623	274654
0.625	276552
0.627	278145
0.628	279968
0.630	281347
0.632	283061
0.633	284288
0.635	284974
0.637	285122
0.638	285118
0.640	284123
0.642	283179
0.643	282254
0.645	281186
0.647	279984
0.648	279024
0.650	277907
0.652	276800
0.653	275768
0.655	274830
0.657	274245
0.658	273608
0.660	273125
0.662	272524
0.663	272200
0.665	271509
0.667	270878
0.668	270321
0.670	270186
0.672	270024
0.673	270148
0.675	270451
0.677	270830
0.678	270919
0.680	270886
0.682	270665
0.683	270856
0.685	270696
0.687	270701
0.688	270863
0.690	271241
0.692	271197
0.693	271566
0.695	272110
0.697	272486
0.698	272850
0.700	273479
0.702	274435
0.703	275798
0.705	277851
0.707	280862
0.708	284663
0.710	288840
0.712	293005
0.713	296006
0.715	294645
0.717	285718
0.718	264321
0.720	224880
0.722	161889
0.723	71424
0.725	-49460
0.727	-201003
0.728	-381945
0.730	-588898
0.732	-817131
0.733	-1061825
0.735	-1318032
0.737	-1580225
0.738	-1844191
0.740	-2106492
0.742	-2363823
0.743	-2613826
0.745	-2855490
0.747	-3087118
0.748	-3307916
0.750	-3516368
0.752	-3709945
0.753	-3881642
0.755	-4019757
0.757	-4103919
0.758	-4109415
0.760	-4009866
0.762	-3787504
0.763	-3439890
0.765	-2985588
0.767	-2461769
0.768	-1915988
0.770	-1395418
0.772	-936231
0.773	-558627
0.775	-264989
0.777	-47140
0.778	109723
0.780	221226
0.782	300303
0.783	356224
0.785	395556
0.787	422677
0.788	440555
0.790	451525
0.792	457213
0.793	459321
0.795	458524
0.797	455382
0.798	450058
0.800	441779
0.802	427874
0.803	406138
0.805	372866
0.807	326224
0.808	266309
0.810	197589
0.812	126043
0.813	60309
0.815	7097
0.817	-28665
0.818	-46086
0.820	-47110
0.822	-35949
0.823	-16514
0.825	7274
0.827	32677
0.828	58796
0.830	84452
0.832	108592
0.833	130511
0.835	148661
0.837	159960
0.838	162628
0.840	154978
0.842	135817
0.843	106048
0.845	69208
0.847	29152
0.848	-9131
0.850	-41340
0.852	-64752
0.853	-78467
0.855	-83048
0.857	-80404
0.858	-72366
0.860	-60234
0.862	-46179
0.863	-30062
0.865	-12959
0.867	4849
0.868	22627
0.870	41333
0.872	59315
0.873	77297
0.875	95170
0.877	112750
0.878	129704
0.880	146397
0.882	162284
0.883	177041
0.885	191038
0.887	203731
0.888	215544
0.890	226295
0.892	236527
0.893	245873
0.895	254266
0.897	261798
0.898	268453
0.900	274135
0.902	278652
0.903	283036
0.905	286334
0.907	289213
0.908	291411
0.910	293372
0.912	294549
0.913	295685
0.915	296616
0.917	297221
0.918	297421
0.920	297737
0.922	297752
0.923	297736
0.925	297522
0.927	297865
0.928	297551
0.930	297575
0.932	297377
0.933	297498
0.935	296991
0.937	297038
0.938	297017
0.940	296702
0.942	296487
0.943	296425
0.945	296145
0.947	295518
0.948	295353
0.950	295030
0.952	294849
0.953	294526
0.955	294199
0.957	293910
0.958	293455
0.960	293134
0.962	292926
0.963	293113
0.965	292999
0.967	293103
0.968	292909
0.970	292967
0.972	292721
0.973	292618
0.975	292341
0.977	292232
0.978	292080
0.980	291882
0.982	291874
0.983	292248
0.985	292297
0.987	292189
0.988	292357
0.990	292089
0.992	291678
0.993	291556
0.995	291242
0.997	290627
0.998	290361
1.000	289758
1.002	289128
1.003	288918
1.005	289194
1.007	289165
1.008	289544
1.010	289762
1.012	290053
1.013	289650
1.015	289579
1.017	289095
1.018	289100
1.020	288599
1.022	292252
1.023	324057
1.025	357646
1.027	393108
1.028	431293
1.030	464777
1.032	444553
1.033	424642
1.035	403475
1.037	381616
1.038	362251
1.040	369589
1.042	376949
1.043	385864
1.045	393956
1.047	400908
1.048	406857
1.050	410412
1.052	409710
1.053	407353
1.055	404115
1.057	400339
1.058	397100
1.060	395401
1.062	394549
1.063	394047
1.065	393863
1.067	393705
1.068	393998
1.070	394052
1.072	394307
1.073	394532
1.075	394467
1.077	394404
1.078	394630
1.080	394591
1.082	394567
1.083	394702
1.085	394543
1.087	394000
1.088	393878
1.090	393936
1.092	394178
1.093	394582
1.095	395645
1.097	396429
1.098	396678
1.100	397010
1.102	397326
1.103	396965
1.105	396542
1.107	396653
1.108	396647
1.110	396336
1.112	396487
1.113	396449
1.115	396325
1.117	396002
1.118	396309
1.120	396286
1.122	396668
1.123	396970
1.125	397433
1.127	397184
1.128	397280
1.130	397494
1.132	397458
1.133	397719
1.135	398461
1.137	398993
1.138	399164
1.140	399675
1.142	399867
1.143	400273
1.145	400738
1.147	401480
1.148	401868
1.150	402056
1.152	401947
1.153	402060
1.155	401917
1.157	402474
1.158	403312
1.160	404144
1.162	404279
1.163	404619
1.165	404442
1.167	404202
1.168	403467
1.170	403422
1.172	403047
1.173	402914
1.175	402825
1.177	403182
1.178	403311
1.180	403846
1.182	404078
1.183	404248
1.185	404543
1.187	404879
1.188	405113
1.190	405293
1.192	405813
1.193	406157
1.195	406338
1.197	406363
1.198	406767
1.200	406986
1.202	407187
1.203	408000
1.205	408967
1.207	409832
1.208	410370
1.210	411036
1.212	411219
1.213	411304
1.215	411232
1.217	411748
1.218	412249
1.220	412811
1.222	413597
1.223	414607
1.225	415145
1.227	415606
1.228	415798
1.230	415969
1.232	415965
1.233	416208
1.235	416367
1.237	416580
1.238	416576
1.240	416539
1.242	415929
1.243	415437
1.245	415389
1.247	415546
1.248	415637
1.250	416129
1.252	416407
1.253	416150
1.255	415444
1.257	414874
1.258	414570
1.260	414163
1.262	413872
1.263	413807
1.265	413446
1.267	412867
1.268	412558
1.270	412337
1.272	412197
1.273	412295
1.275	412126
1.277	412243
1.278	412413
1.280	412480
1.282	412665
1.283	412874
1.285	412500
1.287	412156
1.288	411953
1.290	411271
1.292	410903
1.293	410783
1.295	410481
1.297	410231
1.298	410463
1.300	410349
1.302	410306
1.303	410532
1.305	410704
1.307	410933
1.308	411460
1.310	411781
1.312	411752
1.313	411647
1.315	411307
1.317	410823
1.318	410595
1.320	410688
1.322	410830
1.323	410896
1.325	411020
1.327	411433
1.328	411411
1.330	411444
1.332	411647
1.333	411834
1.335	411421
1.337	411599
1.338	411571
1.340	411489
1.342	411683
1.343	412261
1.345	412485
1.347	412662
1.348	412969
1.350	412735
1.352	412455
1.353	412194
1.355	412205
1.357	412178
1.358	412437
1.360	412617
1.362	412641
1.363	412410
1.365	412235
1.367	412114
1.368	411946
1.370	412393
1.372	412790
1.373	413133
1.375	413427
1.377	413782
1.378	413221
1.380	413407
1.382	413239
1.383	413151
1.385	413188
1.387	414045
1.388	413943
1.390	414376
1.392	414604
1.393	414638
1.395	414092
1.397	413883
1.398	413712
1.400	413604
1.402	413758
1.403	414249
1.405	415178
1.407	415681
1.408	416351
1.410	416902
1.412	417423
1.413	417463
1.415	417549
1.417	417538
1.418	417736
1.420	417624
1.422	417880
1.423	418293
1.425	418811
1.427	418798
1.428	419163
1.430	419381
1.432	419826
1.433	419868
1.435	420142
1.437	420456
1.438	420670
1.440	420697
1.442	420979
1.443	421754
1.445	422189
1.447	422871
1.448	423524
1.450	424496
1.452	425176
1.453	426377
1.455	427196
1.457	428141
1.458	428498
1.460	428422
1.462	427970
1.463	427521
1.465	426954
1.467	427102
1.468	427507
1.470	427916
1.472	428735
1.473	429492
1.475	429420
1.477	429533
1.478	429873
1.480	429822
1.482	429919
1.483	430275
1.485	430447
1.487	430453
1.488	430701
1.490	431000
1.492	431610
1.493	432195
1.495	432648
1.497	432795
1.498	432572
1.500	432200
1.502	431715
1.503	431687
1.505	431939
1.507	432358
1.508	433004
1.510	434171
1.512	434596
1.513	435052
1.515	435925
1.517	436143
1.518	436249
1.520	437031
1.522	437501
1.523	437891
1.525	438871
1.527	439364
1.528	439880
1.530	440991
1.532	441913
1.533	442887
1.535	444533
1.537	445873
1.538	447016
1.540	448029
1.542	449089
1.543	449834
1.545	450873
1.547	451975
1.548	453332
1.550	454522
1.552	455775
1.553	457025
1.555	458003
1.557	458835
1.558	459715
1.560	460300
1.562	460581
1.563	460751
1.565	460971
1.567	460600
1.568	459953
1.570	459310
1.572	458249
1.573	457056
1.575	456060
1.577	455405
1.578	454739
1.580	454642
1.582	454209
1.583	454306
1.585	454363
1.587	454477
1.588	454381
1.590	455007
1.592	455225
1.593	455542
1.595	455942
1.597	456918
1.598	457585
1.600	458469
1.602	459681
1.603	461019
1.605	462044
1.607	463273
1.608	464771
1.610	466114
1.612	467557
1.613	469347
1.615	471068
1.617	472376
1.618	473990
1.620	475752
1.622	477533
1.623	479585
1.625	482061
1.627	484770
1.628	486983
1.630	489154
1.632	491419
1.633	494086
1.635	496471
1.637	499811
1.638	503023
1.640	506279
1.642	509185
1.643	512389
1.645	515265
1.647	518638
1.648	522166
1.650	525915
1.652	529737
1.653	533623
1.655	537636
1.657	541972
1.658	546369
1.660	551237
1.662	556266
1.663	561448
1.665	566632
1.667	572125
1.668	577375
1.670	582958
1.672	588514
1.673	594150
1.675	599796
1.677	605512
1.678	611563
1.680	618083
1.682	624793
1.683	631814
1.685	639404
1.687	646880
1.688	654126
1.690	661794
1.692	669488
1.693	677514
1.695	685610
1.697	694094
1.698	702894
1.700	712094
1.702	720974
1.703	730490
1.705	740475
1.707	750334
1.708	760327
1.710	770941
1.712	781745
1.713	792796
1.715	804185
1.717	815742
1.718	827337
1.720	838842
1.722	850497
1.723	862195
1.725	874621
1.727	887592
1.728	901160
1.730	914772
1.732	929161
1.733	943157
1.735	957199
1.737	971484
1.738	986363
1.740	1001028
1.742	1016621
1.743	1032833
1.745	1049136
1.747	1065545
1.748	1082539
1.750	1099440
1.752	1116391
1.753	1133865
1.755	1151670
1.757	1169957
1.758	1188724
1.760	1207634
1.762	1226560
1.763	1245978
1.765	1265394
1.767	1284962
1.768	1304791
1.770	1325559
1.772	1346371
1.773	1367680
1.775	1389279
1.777	1411769
1.778	1433913
1.780	1456666
1.782	1479303
1.783	1502238
1.785	1525294
1.787	1548713
1.788	1571990
1.790	1596199
1.792	1620815
1.793	1644989
1.795	1669898
1.797	1695315
1.798	1720286
1.800	1745219
1.802	1770674
1.803	1795697
1.805	1820548
1.807	1845765
1.808	1870880
1.810	1896388
1.812	1922060
1.813	1947967
1.815	1974193
1.817	2000674
1.818	2026766
1.820	2052631
1.822	2078558
1.823	2103536
1.825	2128743
1.827	2153965
1.828	2179040
1.830	2203586
1.832	2228418
1.833	2252090
1.835	2275143
1.837	2298350
1.838	2321348
1.840	2343875
1.842	2366788
1.843	2389506
1.845	2410939
1.847	2431848
1.848	2452039
1.850	2470863
1.852	2488851
1.853	2507143
1.855	2524086
1.857	2540621
1.858	2556808
1.860	2572320
1.862	2586285
1.863	2599910
1.865	2612436
1.867	2624077
1.868	2634396
1.870	2643921
1.872	2652811
1.873	2660997
1.875	2668651
1.877	2676380
1.878	2683551
1.880	2690579
1.882	2696915
1.883	2702449
1.885	2707431
1.887	2712254
1.888	2715695
1.890	2718673
1.892	2721382
1.893	2722689
1.895	2723118
1.897	2723470
1.898	2723355
1.900	2722231
1.902	2721239
1.903	2719598
1.905	2717080
1.907	2714496
1.908	2711996
1.910	2709154
1.912	2706441
1.913	2704084
1.915	2700980
1.917	2697613
1.918	2694453
1.920	2690953
1.922	2686596
1.923	2682689
1.925	2678627
1.927	2673790
1.928	2669137
1.930	2665070
1.932	2660536
1.933	2655983
1.935	2651755
1.937	2646771
1.938	2641522
1.940	2636311
1.942	2630833
1.943	2625391
1.945	2620591
1.947	2615836
1.948	2610938
1.950	2606221
1.952	2601395
1.953	2596381
1.955	2591249
1.957	2586380
1.958	2581598
1.960	2576580
1.962	2571974
1.963	2567278
1.965	2562269
1.967	2557260
1.968	2552626
1.970	2547309
1.972	2542317
1.973	2537685
1.975	2533143
1.977	2528419
1.978	2524209
1.980	2520104
1.982	2515754
1.983	2512044
1.985	2508766
1.987	2505443
1.988	2502281
1.990	2499743
1.992	2496506
1.993	2493178
1.995	2490061
1.997	2486888
1.998	2483492
2.000	2480315
2.002	2477094
2.003	2473891
2.005	2470598
2.007	2467725
2.008	2464604
2.010	2461553
2.012	2458820
2.013	2456407
2.015	2453266
2.017	2450987
2.018	2448807
2.020	2446531
2.022	2444302
2.023	2442997
2.025	2441424
2.027	2440392
2.028	2439673
2.030	2439052
2.032	2438343
2.033	2438012
2.035	2437468
2.037	2437037
2.038	2437079
2.040	2437703
2.042	2438849
2.043	2440691
2.045	2442688
2.047	2444995
2.048	2447071
2.050	2448950
2.052	2451122
2.053	2453945
2.055	2456842
2.057	2460128
2.058	2464211
2.060	2468506
2.062	2473597
2.063	2481051
2.065	2492160
2.067	2507571
2.068	2529281
2.070	2557188
2.072	2590648
2.073	2627788
2.075	2666927
2.077	2704969
2.078	2741491
2.080	2774574
2.082	2805517
2.083	2834904
2.085	2863435
2.087	2890124
2.088	2915205
2.090	2936249
2.092	2950653
2.093	2958091
2.095	2957542
2.097	2948701
2.098	2932501
2.100	2911762
2.102	2886694
2.103	2859358
2.105	2831277
2.107	2803430
2.108	2775646
2.110	2748325
2.112	2722006
2.113	2696481
2.115	2672013
2.117	2648157
2.118	2626292
2.120	2605303
2.122	2585881
2.123	2567726
2.125	2551563
2.127	2535975
2.128	2522253
2.130	2509314
2.132	2497344
2.133	2486383
2.135	2476654
2.137	2467591
2.138	2459524
2.140	2452471
2.142	2446037
2.143	2440429
2.145	2435178
2.147	2430909
2.148	2426731
2.150	2422913
2.152	2419234
2.153	2416447
2.155	2413525
2.157	2411500
2.158	2410070
2.160	2409304
2.162	2408686
2.163	2408880
2.165	2409187
2.167	2409864
2.168	2410794
2.170	2412323
2.172	2413907
2.173	2416374
2.175	2419087
2.177	2422223
2.178	2425394
2.180	2428969
2.182	2431815
2.183	2434737
2.185	2437771
2.187	2440655
2.188	2443627
2.190	2447718
2.192	2452654
2.193	2458240
2.195	2465433
2.197	2474013
2.198	2483655
2.200	2494604
2.202	2508236
2.203	2526472
2.205	2553803
2.207	2599744
2.208	2680268
2.210	2815956
2.212	3030779
2.213	3345561
2.215	3771266
2.217	4302590
2.218	4915830
2.220	5571699
2.222	6225171
2.223	6829881
2.225	7348223
2.227	7757392
2.228	8048557
2.230	8221874
2.232	8289625
2.233	8266543
2.235	8170110
2.237	8016444
2.238	7821984
2.240	7597289
2.242	7354268
2.243	7099122
2.245	6837487
2.247	6572575
2.248	6308755
2.250	6046960
2.252	5789872
2.253	5539897
2.255	5299550
2.257	5070140
2.258	4853588
2.260	4650988
2.262	4462919
2.263	4289607
2.265	4130701
2.267	3985916
2.268	3854546
2.270	3735468
2.272	3627635
2.273	3530606
2.275	3443002
2.277	3364490
2.278	3294020
2.280	3230908
2.282	3174152
2.283	3123858
2.285	3078580
2.287	3038855
2.288	3003721
2.290	2973150
2.292	2946110
2.293	2923110
2.295	2902602
2.297	2884457
2.298	2868388
2.300	2853596
2.302	2839639
2.303	2826719
2.305	2815070
2.307	2803834
2.308	2794784
2.310	2786883
2.312	2780948
2.313	2776493
2.315	2774216
2.317	2772167
2.318	2771378
2.320	2771106
2.322	2771694
2.323	2772475
2.325	2774247
2.327	2776602
2.328	2779133
2.330	2781342
2.332	2784390
2.333	2787421
2.335	2790524
2.337	2794015
2.338	2797753
2.340	2800375
2.342	2803242
2.343	2806088
2.345	2808480
2.347	2811490
2.348	2815074
2.350	2818333
2.352	2821416
2.353	2825177
2.355	2828533
2.357	2832474
2.358	2836976
2.360	2842251
2.362	2847087
2.363	2851814
2.365	2855671
2.367	2859097
2.368	2861577
2.370	2864192
2.372	2867570
2.373	2872061
2.375	2877319
2.377	2883500
2.378	2890640
2.380	2897102
2.382	2903018
2.383	2908756
2.385	2914169
2.387	2919174
2.388	2924525
2.390	2929997
2.392	2934575
2.393	2938683
2.395	2941782
2.397	2944157
2.398	2946096
2.400	2948041
2.402	2950851
2.403	2954171
2.405	2958473
2.407	2963331
2.408	2969116
2.410	2974446
2.412	2980069
2.413	2984976
2.415	2989124
2.417	2992847
2.418	2996281
2.420	2999349
2.422	3003052
2.423	3007454
2.425	3012224
2.427	3017442
2.428	3023815
2.430	3030904
2.432	3039564
2.433	3050022
2.435	3062707
2.437	3076523
2.438	3090985
2.440	3104909
2.442	3116172
2.443	3124296
2.445	3128647
2.447	3128755
2.448	3124882
2.450	3119595
2.452	3112799
2.453	3106118
2.455	3101172
2.457	3097953
2.458	3096246
2.460	3096567
2.462	3097929
2.463	3100152
2.465	3103127
2.467	3106454
2.468	3109948
2.470	3114164
2.472	3118445
2.473	3123469
2.475	3128858
2.477	3134417
2.478	3139956
2.480	3145374
2.482	3150089
2.483	3154830
2.485	3159514
2.487	3163931
2.488	3168691
2.490	3174063
2.492	3178522
2.493	3183403
2.495	3189671
2.497	3196199
2.498	3202025
2.500	3208091
2.502	3213053
2.503	3214895
2.505	3214766
2.507	3215196
2.508	3216660
2.510	3218255
2.512	3221781
2.513	3226426
2.515	3230226
2.517	3232268
2.518	3235133
2.520	3237449
2.522	3240701
2.523	3244744
2.525	3250176
2.527	3255077
2.528	3260663
2.530	3265145
2.532	3269422
2.533	3273503
2.535	3277430
2.537	3280539
2.538	3283821
2.540	3286759
2.542	3289229
2.543	3291942
2.545	3294851
2.547	3297988
2.548	3301070
2.550	3304272
2.552	3307263
2.553	3310613
2.555	3313936
2.557	3317685
2.558	3322401
2.560	3328865
2.562	3336246
2.563	3344687
2.565	3353508
2.567	3361048
2.568	3366034
2.570	3369420
2.572	3371441
2.573	3372686
2.575	3374414
2.577	3377781
2.578	3381594
2.580	3385459
2.582	3389546
2.583	3394180
2.585	3397844
2.587	3401737
2.588	3406112
2.590	3410871
2.592	3414784
2.593	3418514
2.595	3421696
2.597	3424244
2.598	3425804
2.600	3427461
2.602	3429930
2.603	3432556
2.605	3435585
2.607	3439084
2.608	3442604
2.610	3445517
2.612	3448815
2.613	3452252
2.615	3456147
2.617	3460508
2.618	3466053
2.620	3471580
2.622	3477133
2.623	3482530
2.625	3488454
2.627	3493369
2.628	3498317
2.630	3503142
2.632	3507661
2.633	3511270
2.635	3514882
2.637	3517863
2.638	3521210
2.640	3525189
2.642	3529629
2.643	3535203
2.645	3542080
2.647	3549101
2.648	3555676
2.650	3561615
2.652	3565681
2.653	3568254
2.655	3569249
2.657	3570073
2.658	3570845
2.660	3572635
2.662	3575133
2.663	3579805
2.665	3584734
2.667	3590300
2.668	3596104
2.670	3602183
2.672	3606789
2.673	3611250
2.675	3614914
2.677	3618109
2.678	3621084
2.680	3624351
2.682	3627815
2.683	3632177
2.685	3636943
2.687	3641275
2.688	3645741
2.690	3649845
2.692	3653488
2.693	3656865
2.695	3660442
2.697	3664298
2.698	3668717
2.700	3673086
2.702	3677249
2.703	3681216
2.705	3684934
2.707	3687490
2.708	3690683
2.710	3694289
2.712	3699155
2.713	3704336
2.715	3711095
2.717	3717847
2.718	3725140
2.720	3731713
2.722	3738164
2.723	3744408
2.725	3750537
2.727	3755796
2.728	3761277
2.730	3767023
2.732	3772988
2.733	3779890
2.735	3789466
2.737	3799963
2.738	3812142
2.740	3826004
2.742	3840022
2.743	3852678
2.745	3865656
2.747	3877137
2.748	3886708
2.750	3895740
2.752	3904326
2.753	3911969
2.755	3919844
2.757	3927887
2.758	3934961
2.760	3941248
2.762	3946011
2.763	3949360
2.765	3950597
2.767	3951220
2.768	3950291
2.770	3948932
2.772	3946020
2.773	3942558
2.775	3937698
2.777	3932887
2.778	3927280
2.780	3922982
2.782	3919275
2.783	3916788
2.785	3915099
2.787	3914841
2.788	3914384
2.790	3915495
2.792	3916960
2.793	3918931
2.795	3921114
2.797	3924229
2.798	3926548
2.800	3929171
2.802	3932311
2.803	3935780
2.805	3939137
2.807	3943402
2.808	3948726
2.810	3954280
2.812	3960746
2.813	3968226
2.815	3976262
2.817	3984189
2.818	3992034
2.820	3999634
2.822	4007514
2.823	4015533
2.825	4023563
2.827	4033378
2.828	4044025
2.830	4054279
2.832	4064957
2.833	4076475
2.835	4087846
2.837	4100764
2.838	4116797
2.840	4136604
2.842	4160716
2.843	4189787
2.845	4222901
2.847	4260984
2.848	4302125
2.850	4345252
2.852	4388103
2.853	4428976
2.855	4462877
2.857	4487513
2.858	4500943
2.860	4502456
2.862	4491901
2.863	4471336
2.865	4443175
2.867	4409628
2.868	4373009
2.870	4335412
2.872	4299191
2.873	4266703
2.875	4237904
2.877	4213508
2.878	4194027
2.880	4179141
2.882	4166826
2.883	4158136
2.885	4152244
2.887	4148157
2.888	4145471
2.890	4144199
2.892	4143440
2.893	4143079
2.895	4143322
2.897	4143285
2.898	4143253
2.900	4143400
2.902	4143261
2.903	4143153
2.905	4143738
2.907	4145206
2.908	4146996
2.910	4150440
2.912	4154263
2.913	4158423
2.915	4162674
2.917	4167498
2.918	4171324
2.920	4175895
2.922	4180426
2.923	4185194
2.925	4189924
2.927	4195788
2.928	4201666
2.930	4208485
2.932	4215161
2.933	4222049
2.935	4228703
2.937	4235786
2.938	4243100
2.940	4251821
2.942	4261918
2.943	4273521
2.945	4285781
2.947	4298746
2.948	4311868
2.950	4325060
2.952	4337260
2.953	4349469
2.955	4361380
2.957	4373599
2.958	4385697
2.960	4399136
2.962	4413797
2.963	4429157
2.965	4444901
2.967	4461586
2.968	4479169
2.970	4496884
2.972	4515918
2.973	4536065
2.975	4557308
2.977	4579263
2.978	4602411
2.980	4625890
2.982	4649928
2.983	4674671
2.985	4699566
2.987	4724563
2.988	4750361
2.990	4776901
2.992	4804313
2.993	4833215
2.995	4863581
2.997	4896145
2.998	4931734
3.000	4968764
3.002	5007014
3.003	5047363
3.005	5087538
3.007	5126895
3.008	5167873
3.010	5210795
3.012	5254444
3.013	5300971
3.015	5349550
3.017	5397957
3.018	5446290
3.020	5494273
3.022	5539794
3.023	5582817
3.025	5624000
3.027	5662242
3.028	5697412
3.030	5730747
3.032	5760709
3.033	5786222
3.035	5807271
3.037	5823431
3.038	5833434
3.040	5839502
3.042	5842808
3.043	5843745
3.045	5842695
3.047	5840191
3.048	5835601
3.050	5827827
3.052	5816664
3.053	5802838
3.055	5786113
3.057	5767650
3.058	5748167
3.060	5728800
3.062	5709208
3.063	5690406
3.065	5671076
3.067	5652094
3.068	5631894
3.070	5610212
3.072	5587609
3.073	5563952
3.075	5539104
3.077	5514728
3.078	5491376
3.080	5468300
3.082	5447214
3.083	5427103
3.085	5406561
3.087	5385976
3.088	5364878
3.090	5341903
3.092	5318825
3.093	5297049
3.095	5275675
3.097	5256041
3.098	5238540
3.100	5221947
3.102	5205195
3.103	5189313
3.105	5172865
3.107	5156178
3.108	5139398
3.110	5123523
3.112	5108055
3.113	5094012
3.115	5081039
3.117	5069309
3.118	5058117
3.120	5047243
3.122	5036672
3.123	5026209
3.125	5016164
3.127	5006738
3.128	4998087
3.130	4989144
3.132	4980130
3.133	4971089
3.135	4961598
3.137	4950684
3.138	4939865
3.140	4929150
3.142	4917366
3.143	4905201
3.145	4894691
3.147	4884322
3.148	4874488
3.150	4865885
3.152	4858462
3.153	4850574
3.155	4843700
3.157	4836943
3.158	4831229
3.160	4825586
3.162	4820575
3.163	4815864
3.165	4811938
3.167	4807379
3.168	4803660
3.170	4801112
3.172	4799215
3.173	4797803
3.175	4797257
3.177	4796171
3.178	4793807
3.180	4790302
3.182	4786150
3.183	4781869
3.185	4778051
3.187	4774908
3.188	4772909
3.190	4771230
3.192	4769466
3.193	4767517
3.195	4765855
3.197	4763644
3.198	4761235
3.200	4759470
3.202	4757991
3.203	4756486
3.205	4755394
3.207	4754492
3.208	4752698
3.210	4750992
3.212	4749079
3.213	4747173
3.215	4745487
3.217	4744530
3.218	4743679
3.220	4743321
3.222	4743395
3.223	4744094
3.225	4744484
3.227	4745044
3.228	4745771
3.230	4746519
3.232	4746160
3.233	4746938
3.235	4747346
3.237	4747641
3.238	4747589
3.240	4749184
3.242	4751790
3.243	4757583
3.245	4765406
3.247	4774219
3.248	4782314
3.250	4787556
3.252	4788930
3.253	4787378
3.255	4786313
3.257	4787055
3.258	4790863
3.260	4797234
3.262	4806663
3.263	4815597
3.265	4822873
3.267	4828436
3.268	4832165
3.270	4832512
3.272	4830918
3.273	4828000
3.275	4823454
3.277	4817910
3.278	4812256
3.280	4806380
3.282	4800813
3.283	4796168
3.285	4792081
3.287	4789386
3.288	4788437
3.290	4788120
3.292	4788429
3.293	4789524
3.295	4790129
3.297	4790351
3.298	4790477
3.300	4790464
3.302	4791010
3.303	4792565
3.305	4794275
3.307	4797023
3.308	4799711
3.310	4802217
3.312	4804222
3.313	4806401
3.315	4807202
3.317	4808582
3.318	4809555
3.320	4810781
3.322	4812082
3.323	4814627
3.325	4817158
3.327	4820286
3.328	4823709
3.330	4828187
3.332	4832862
[truncated: 1,001 more rows]
