# Supplementary material for: A simple method for developing lysine targeted covalent protein reagents
Source: Nat Commun. 2023 Dec 1;14:7933. doi: 10.1038/s41467-023-42632-5 (PMC10692228; doi:10.1038/s41467-023-42632-5)
Supplement: Supplementary file 4 — Source data [file 41467_2023_42632_MOESM4_ESM.zip › Source Data/Purified peptide data/Chromatograms/Peptide_10!chromatogram.txt]

0.000	0
0.002	-555
0.003	-1285
0.005	-2096
0.007	-3143
0.008	-3849
0.010	-4487
0.012	-4740
0.013	-4961
0.015	-5058
0.017	-4895
0.018	-4458
0.020	-4235
0.022	-3790
0.023	-3379
0.025	-3293
0.027	-3270
0.028	-3120
0.030	-2744
0.032	-2156
0.033	-1161
0.035	-50
0.037	1260
0.038	2693
0.040	3905
0.042	4388
0.043	4155
0.045	2301
0.047	-2240
0.048	-9559
0.050	-19935
0.052	-34158
0.053	-51735
0.055	-71689
0.057	-93712
0.058	-116505
0.060	-138696
0.062	-159339
0.063	-178180
0.065	-194153
0.067	-207656
0.068	-218765
0.070	-227596
0.072	-234089
0.073	-238902
0.075	-242053
0.077	-243552
0.078	-244199
0.080	-243808
0.082	-242853
0.083	-241278
0.085	-239499
0.087	-237068
0.088	-234577
0.090	-231681
0.092	-228649
0.093	-225774
0.095	-223190
0.097	-220659
0.098	-218155
0.100	-215785
0.102	-213335
0.103	-210380
0.105	-207364
0.107	-204378
0.108	-200801
0.110	-196385
0.112	-191126
0.113	-184071
0.115	-175221
0.117	-164260
0.118	-150396
0.120	-134240
0.122	-115839
0.123	-94937
0.125	-72270
0.127	-48862
0.128	-24563
0.130	-198
0.132	23590
0.133	46266
0.135	67743
0.137	87364
0.138	105311
0.140	121265
0.142	135419
0.143	147600
0.145	158212
0.147	167129
0.148	175021
0.150	182102
0.152	188356
0.153	193848
0.155	199026
0.157	203656
0.158	207694
0.160	211772
0.162	215911
0.163	219731
0.165	223220
0.167	226698
0.168	229694
0.170	232703
0.172	235603
0.173	238600
0.175	241504
0.177	244322
0.178	246514
0.180	248689
0.182	250668
0.183	252325
0.185	254190
0.187	256342
0.188	258342
0.190	260127
0.192	262221
0.193	263893
0.195	265304
0.197	266693
0.198	268165
0.200	269268
0.202	270619
0.203	271961
0.205	273136
0.207	274372
0.208	275644
0.210	276780
0.212	278014
0.213	279367
0.215	280735
0.217	282124
0.218	283473
0.220	284689
0.222	285876
0.223	286912
0.225	287741
0.227	288314
0.228	289189
0.230	289731
0.232	290008
0.233	290523
0.235	291302
0.237	291438
0.238	291887
0.240	292710
0.242	293291
0.243	293976
0.245	294704
0.247	295385
0.248	295871
0.250	296500
0.252	296684
0.253	297071
0.255	297428
0.257	297895
0.258	298122
0.260	298814
0.262	299344
0.263	299743
0.265	299689
0.267	299910
0.268	299570
0.270	299419
0.272	299495
0.273	300038
0.275	300235
0.277	300682
0.278	300850
0.280	300857
0.282	300539
0.283	300406
0.285	300239
0.287	300480
0.288	300507
0.290	300718
0.292	300940
0.293	301376
0.295	301133
0.297	301294
0.298	301353
0.300	301187
0.302	300597
0.303	300791
0.305	300529
0.307	300274
0.308	300348
0.310	300849
0.312	300882
0.313	301358
0.315	301924
0.317	302349
0.318	302350
0.320	302813
0.322	303182
0.323	303261
0.325	303572
0.327	304503
0.328	304689
0.330	304913
0.332	305452
0.333	305601
0.335	305268
0.337	305514
0.338	305509
0.340	305438
0.342	305372
0.343	305227
0.345	304777
0.347	304486
0.348	304080
0.350	303854
0.352	304112
0.353	304425
0.355	304638
0.357	304845
0.358	304933
0.360	304605
0.362	304413
0.363	304194
0.365	304027
0.367	303954
0.368	303968
0.370	303602
0.372	303458
0.373	303001
0.375	302657
0.377	301943
0.378	301405
0.380	300639
0.382	300193
0.383	299336
0.385	298916
0.387	298578
0.388	298125
0.390	297672
0.392	297803
0.393	298152
0.395	298719
0.397	299857
0.398	300969
0.400	302055
0.402	302792
0.403	303429
0.405	304133
0.407	304844
0.408	305296
0.410	305735
0.412	306289
0.413	306127
0.415	305702
0.417	305302
0.418	304954
0.420	304192
0.422	303599
0.423	303580
0.425	303217
0.427	302824
0.428	302539
0.430	302382
0.432	301632
0.433	300924
0.435	300265
0.437	299447
0.438	298495
0.440	297743
0.442	297473
0.443	297068
0.445	296953
0.447	296974
0.448	297059
0.450	296983
0.452	297412
0.453	297836
0.455	298346
0.457	299057
0.458	299806
0.460	300192
0.462	300924
0.463	301884
0.465	302597
0.467	303609
0.468	304847
0.470	305926
0.472	307201
0.473	308747
0.475	310523
0.477	312373
0.478	314143
0.480	315570
0.482	317214
0.483	318422
0.485	319763
0.487	321281
0.488	322859
0.490	323961
0.492	325152
0.493	326216
0.495	326982
0.497	327840
0.498	328962
0.500	330168
0.502	330790
0.503	331751
0.505	332778
0.507	333541
0.508	334321
0.510	335722
0.512	336813
0.513	337787
0.515	339115
0.517	340239
0.518	341096
0.520	342082
0.522	342863
0.523	343400
0.525	344090
0.527	344798
0.528	345245
0.530	346032
0.532	346763
0.533	347359
0.535	347940
0.537	348934
0.538	349589
0.540	349950
0.542	350335
0.543	350674
0.545	350750
0.547	350764
0.548	351371
0.550	351790
0.552	352474
0.553	352979
0.555	353432
0.557	353437
0.558	353525
0.560	353103
0.562	352756
0.563	352672
0.565	352569
0.567	352491
0.568	352507
0.570	352498
0.572	352275
0.573	352239
0.575	352000
0.577	351888
0.578	352099
0.580	352197
0.582	352238
0.583	352385
0.585	352553
0.587	352419
0.588	352466
0.590	352312
0.592	352279
0.593	352195
0.595	351869
0.597	351463
0.598	351187
0.600	350576
0.602	349749
0.603	349505
0.605	349141
0.607	348748
0.608	348472
0.610	348450
0.612	348143
0.613	348146
0.615	348118
0.617	349006
0.618	350071
0.620	351559
0.622	353420
0.623	356263
0.625	358577
0.627	361157
0.628	363578
0.630	365639
0.632	366922
0.633	367987
0.635	368412
0.637	368469
0.638	368264
0.640	367500
0.642	366470
0.643	365289
0.645	363802
0.647	362097
0.648	360515
0.650	358708
0.652	356943
0.653	355351
0.655	353544
0.657	351782
0.658	350335
0.660	348586
0.662	346954
0.663	345631
0.665	344450
0.667	343160
0.668	342208
0.670	341231
0.672	340362
0.673	339550
0.675	338938
0.677	338394
0.678	338033
0.680	337565
0.682	336846
0.683	336203
0.685	335691
0.687	334912
0.688	334316
0.690	334215
0.692	334048
0.693	334030
0.695	334225
0.697	334697
0.698	335035
0.700	335405
0.702	335522
0.703	335676
0.705	335288
0.707	334977
0.708	334660
0.710	334569
0.712	334586
0.713	335139
0.715	335811
0.717	336572
0.718	337533
0.720	339106
0.722	341189
0.723	344407
0.725	350275
0.727	359562
0.728	373264
0.730	392335
0.732	416250
0.733	442172
0.735	466361
0.737	482604
0.738	484501
0.740	466373
0.742	424412
0.743	357650
0.745	269193
0.747	164416
0.748	50890
0.750	-62069
0.752	-165009
0.753	-246742
0.755	-294606
0.757	-295015
0.758	-236607
0.760	-112463
0.762	74100
0.763	309677
0.765	571029
0.767	830518
0.768	1061918
0.770	1247000
0.772	1376276
0.773	1450053
0.775	1475707
0.777	1463985
0.778	1425135
0.780	1368178
0.782	1297214
0.783	1206750
0.785	1078532
0.787	885680
0.788	602334
0.790	216165
0.792	-260715
0.793	-786082
0.795	-1298322
0.797	-1737153
0.798	-2061965
0.800	-2260959
0.802	-2350336
0.803	-2362982
0.805	-2333085
0.807	-2287368
0.808	-2240280
0.810	-2197285
0.812	-2158193
0.813	-2122179
0.815	-2086928
0.817	-2051293
0.818	-2014333
0.820	-1976058
0.822	-1935673
0.823	-1893828
0.825	-1850557
0.827	-1805780
0.828	-1759864
0.830	-1713356
0.832	-1665551
0.833	-1616958
0.835	-1568012
0.837	-1518503
0.838	-1468266
0.840	-1417983
0.842	-1367273
0.843	-1316124
0.845	-1264841
0.847	-1213766
0.848	-1162944
0.850	-1112512
0.852	-1062568
0.853	-1012874
0.855	-963742
0.857	-914840
0.858	-866237
0.860	-818295
0.862	-771182
0.863	-724558
0.865	-678539
0.867	-633249
0.868	-588570
0.870	-544340
0.872	-500680
0.873	-457997
0.875	-416434
0.877	-375746
0.878	-336234
0.880	-297931
0.882	-260700
0.883	-224491
0.885	-188917
0.887	-154374
0.888	-120871
0.890	-88332
0.892	-56648
0.893	-26586
0.895	2366
0.897	30009
0.898	56582
0.900	81656
0.902	105174
0.903	127229
0.905	148109
0.907	167399
0.908	185104
0.910	202230
0.912	218020
0.913	232382
0.915	245384
0.917	257361
0.918	267630
0.920	276670
0.922	284798
0.923	292057
0.925	298763
0.927	304586
0.928	310133
0.930	314866
0.932	319444
0.933	323044
0.935	326573
0.937	329608
0.938	332797
0.940	335042
0.942	337562
0.943	339821
0.945	342003
0.947	343211
0.948	345082
0.950	346434
0.952	347511
0.953	348491
0.955	349647
0.957	350228
0.958	351067
0.960	351871
0.962	352413
0.963	353031
0.965	353918
0.967	354225
0.968	354450
0.970	354513
0.972	354790
0.973	354521
0.975	354541
0.977	354448
0.978	354522
0.980	354322
0.982	354455
0.983	354397
0.985	354314
0.987	354299
0.988	354221
0.990	354049
0.992	353855
0.993	354157
0.995	354235
0.997	354320
0.998	354045
1.000	353993
1.002	353624
1.003	353102
1.005	352470
1.007	352273
1.008	351681
1.010	351046
1.012	350526
1.013	350292
1.015	349797
1.017	349969
1.018	349821
1.020	349894
1.022	349785
1.023	355058
1.025	375996
1.027	398474
1.028	422783
1.030	448538
1.032	465542
1.033	451892
1.035	437542
1.037	420810
1.038	402832
1.040	388441
1.042	388900
1.043	389232
1.045	391366
1.047	394055
1.048	397450
1.050	400923
1.052	404136
1.053	405253
1.055	405132
1.057	403781
1.058	401810
1.060	399402
1.062	397717
1.063	396679
1.065	395984
1.067	395379
1.068	395420
1.070	395414
1.072	395300
1.073	395259
1.075	395592
1.077	395156
1.078	394790
1.080	394202
1.082	393493
1.083	392282
1.085	391552
1.087	390653
1.088	389793
1.090	389058
1.092	388409
1.093	387894
1.095	387707
1.097	387539
1.098	387435
1.100	387540
1.102	387313
1.103	386656
1.105	386127
1.107	385452
1.108	384767
1.110	384182
1.112	383708
1.113	383206
1.115	382829
1.117	382267
1.118	381795
1.120	381609
1.122	381252
1.123	381048
1.125	380959
1.127	380924
1.128	380492
1.130	380305
1.132	379675
1.133	379099
1.135	378316
1.137	378005
1.138	377500
1.140	377418
1.142	377504
1.143	377606
1.145	377652
1.147	377935
1.148	378061
1.150	377711
1.152	377815
1.153	378027
1.155	378069
1.157	378145
1.158	378880
1.160	379326
1.162	379070
1.163	378881
1.165	378789
1.167	378357
1.168	377614
1.170	377819
1.172	377979
1.173	378174
1.175	378296
1.177	379055
1.178	379093
1.180	379347
1.182	379450
1.183	379815
1.185	379931
1.187	380518
1.188	380935
1.190	381333
1.192	381846
1.193	382182
1.195	382206
1.197	382484
1.198	382797
1.200	382883
1.202	383027
1.203	383250
1.205	383302
1.207	383352
1.208	383124
1.210	383081
1.212	383044
1.213	383063
1.215	383120
1.217	383561
1.218	384060
1.220	384854
1.222	385854
1.223	386470
1.225	386949
1.227	387275
1.228	387359
1.230	386758
1.232	386711
1.233	386757
1.235	386810
1.237	386798
1.238	387317
1.240	387813
1.242	388063
1.243	388513
1.245	389322
1.247	389964
1.248	390299
1.250	390769
1.252	390978
1.253	390862
1.255	390780
1.257	390965
1.258	391420
1.260	391959
1.262	392431
1.263	392891
1.265	393222
1.267	393006
1.268	392908
1.270	392792
1.272	392983
1.273	393072
1.275	393728
1.277	394175
1.278	395018
1.280	395378
1.282	395867
1.283	396217
1.285	396478
1.287	396449
1.288	396903
1.290	397246
1.292	397594
1.293	398158
1.295	398728
1.297	398878
1.298	398952
1.300	399154
1.302	399015
1.303	399222
1.305	399399
1.307	399834
1.308	399807
1.310	400111
1.312	399974
1.313	400302
1.315	400487
1.317	401030
1.318	401674
1.320	402282
1.322	402570
1.323	402766
1.325	402716
1.327	402651
1.328	402981
1.330	403221
1.332	403372
1.333	403759
1.335	403770
1.337	403517
1.338	403323
1.340	403483
1.342	403655
1.343	403907
1.345	404290
1.347	404788
1.348	405015
1.350	405107
1.352	405430
1.353	405516
1.355	405750
1.357	406273
1.358	406745
1.360	407179
1.362	407978
1.363	408190
1.365	408061
1.367	408270
1.368	408095
1.370	407672
1.372	407641
1.373	407764
1.375	407601
1.377	407572
1.378	407835
1.380	408140
1.382	408432
1.383	408682
1.385	409270
1.387	409572
1.388	409764
1.390	409946
1.392	410203
1.393	410365
1.395	410587
1.397	410835
1.398	411296
1.400	411852
1.402	412304
1.403	412576
1.405	413088
1.407	413295
1.408	413221
1.410	413060
1.412	413300
1.413	413263
1.415	413350
1.417	413674
1.418	414345
1.420	414742
1.422	415010
1.423	415432
1.425	415850
1.427	415956
1.428	416036
1.430	416581
1.432	416709
1.433	417033
1.435	417340
1.437	417773
1.438	417927
1.440	418507
1.442	418867
1.443	419382
1.445	419845
1.447	420418
1.448	420643
1.450	420993
1.452	421118
1.453	421279
1.455	420944
1.457	420762
1.458	420574
1.460	420422
1.462	420379
1.463	420773
1.465	421033
1.467	421158
1.468	421526
1.470	421950
1.472	422328
1.473	423072
1.475	423789
1.477	424235
1.478	424344
1.480	424603
1.482	424553
1.483	424551
1.485	424904
1.487	425240
1.488	425577
1.490	426051
1.492	426583
1.493	427107
1.495	428014
1.497	428650
1.498	429308
1.500	430151
1.502	430306
1.503	430551
1.505	430885
1.507	430972
1.508	430663
1.510	431188
1.512	431129
1.513	431088
1.515	431454
1.517	432417
1.518	432414
1.520	432899
1.522	433444
1.523	433559
1.525	433058
1.527	433650
1.528	433707
1.530	434043
1.532	434426
1.533	434982
1.535	435049
1.537	435408
1.538	435292
1.540	435444
1.542	435710
1.543	435938
1.545	436289
1.547	436871
1.548	437059
1.550	437182
1.552	437472
1.553	437888
1.555	437987
1.557	438747
1.558	439592
1.560	440079
1.562	440157
1.563	440602
1.565	440607
1.567	440822
1.568	441083
1.570	441590
1.572	441833
1.573	442063
1.575	441871
1.577	442074
1.578	441983
1.580	442220
1.582	442303
1.583	442677
1.585	442955
1.587	443425
1.588	443758
1.590	444678
1.592	445311
1.593	445681
1.595	446244
1.597	446861
1.598	446948
1.600	447555
1.602	448377
1.603	449507
1.605	450892
1.607	452632
1.608	454351
1.610	456329
1.612	458214
1.613	460138
1.615	462308
1.617	464852
1.618	467458
1.620	470267
1.622	473153
1.623	475729
1.625	478052
1.627	480148
1.628	481700
1.630	482711
1.632	483661
1.633	483856
1.635	483628
1.637	483667
1.638	483568
1.640	483393
1.642	483568
1.643	484027
1.645	483992
1.647	484378
1.648	484610
1.650	485042
1.652	485790
1.653	487012
1.655	488507
1.657	490576
1.658	492788
1.660	495171
1.662	497930
1.663	500589
1.665	503311
1.667	506240
1.668	508873
1.670	511575
1.672	514352
1.673	517021
1.675	520136
1.677	523296
1.678	526683
1.680	530197
1.682	534194
1.683	537917
1.685	542491
1.687	546888
1.688	551665
1.690	556499
1.692	561473
1.693	566192
1.695	571277
1.697	576458
1.698	581683
1.700	587194
1.702	592990
1.703	598801
1.705	604859
1.707	611043
1.708	617362
1.710	623904
1.712	630762
1.713	637830
1.715	645090
1.717	652628
1.718	659997
1.720	667592
1.722	675010
1.723	682714
1.725	690487
1.727	698688
1.728	707106
1.730	715957
1.732	725083
1.733	734496
1.735	744066
1.737	753654
1.738	763429
1.740	773209
1.742	783198
1.743	793464
1.745	804045
1.747	814865
1.748	825890
1.750	836718
1.752	847893
1.753	859279
1.755	870579
1.757	882460
1.758	895102
1.760	907743
1.762	920636
1.763	934148
1.765	947545
1.767	961149
1.768	975054
1.770	989146
1.772	1003490
1.773	1018267
1.775	1032938
1.777	1048005
1.778	1063132
1.780	1078322
1.782	1093764
1.783	1109737
1.785	1125820
1.787	1142627
1.788	1159922
1.790	1177434
1.792	1195229
1.793	1213463
1.795	1231630
1.797	1249821
1.798	1268355
1.800	1287157
1.802	1305841
1.803	1324808
1.805	1344277
1.807	1364025
1.808	1383631
1.810	1403778
1.812	1424568
1.813	1445377
1.815	1466016
1.817	1487479
1.818	1509048
1.820	1530270
1.822	1551781
1.823	1574212
1.825	1596262
1.827	1618487
1.828	1640980
1.830	1663456
1.832	1685411
1.833	1707547
1.835	1730135
1.837	1752960
1.838	1776026
1.840	1799253
1.842	1822945
1.843	1845992
1.845	1868968
1.847	1892324
1.848	1915742
1.850	1938968
1.852	1962753
1.853	1986561
1.855	2009830
1.857	2033133
1.858	2056251
1.860	2078918
1.862	2101693
1.863	2124338
1.865	2146737
1.867	2169552
1.868	2192031
1.870	2213789
1.872	2235612
1.873	2257393
1.875	2278061
1.877	2299097
1.878	2320236
1.880	2341040
1.882	2361227
1.883	2381405
1.885	2400769
1.887	2419736
1.888	2438046
1.890	2455983
1.892	2473746
1.893	2491039
1.895	2507580
1.897	2523647
1.898	2539703
1.900	2554484
1.902	2569156
1.903	2583645
1.905	2597815
1.907	2610688
1.908	2623927
1.910	2636247
1.912	2647710
1.913	2658559
1.915	2669473
1.917	2679342
1.918	2688794
1.920	2698166
1.922	2707018
1.923	2715535
1.925	2723505
1.927	2731356
1.928	2738395
1.930	2745179
1.932	2751117
1.933	2757129
1.935	2762148
1.937	2767023
1.938	2771249
1.940	2775309
1.942	2778784
1.943	2782399
1.945	2785310
1.947	2788063
1.948	2790530
1.950	2792504
1.952	2794071
1.953	2795970
1.955	2797512
1.957	2798556
1.958	2799657
1.960	2800504
1.962	2800609
1.963	2801093
1.965	2801213
1.967	2800847
1.968	2800367
1.970	2799876
1.972	2798479
1.973	2797481
1.975	2796700
1.977	2795551
1.978	2794368
1.980	2793266
1.982	2791905
1.983	2790304
1.985	2788630
1.987	2786849
1.988	2784769
1.990	2782597
1.992	2780122
1.993	2777995
1.995	2775672
1.997	2773701
1.998	2771467
2.000	2769294
2.002	2766903
2.003	2764258
2.005	2761661
2.007	2759139
2.008	2756654
2.010	2753964
2.012	2751610
2.013	2748691
2.015	2746064
2.017	2743209
2.018	2740234
2.020	2737208
2.022	2734525
2.023	2731407
2.025	2728586
2.027	2725760
2.028	2722884
2.030	2719769
2.032	2716761
2.033	2713451
2.035	2710319
2.037	2707353
2.038	2704960
2.040	2702590
2.042	2700633
2.043	2698615
2.045	2696345
2.047	2693652
2.048	2691044
2.050	2688141
2.052	2685504
2.053	2683148
2.055	2680937
2.057	2678711
2.058	2676616
2.060	2674396
2.062	2672058
2.063	2669719
2.065	2667205
2.067	2665192
2.068	2662964
2.070	2660703
2.072	2658368
2.073	2656435
2.075	2653858
2.077	2651359
2.078	2648894
2.080	2646444
2.082	2643976
2.083	2641462
2.085	2639231
2.087	2637158
2.088	2635147
2.090	2633194
2.092	2631341
2.093	2629282
2.095	2627170
2.097	2625312
2.098	2623053
2.100	2621466
2.102	2620231
2.103	2619087
2.105	2617866
2.107	2617022
2.108	2615506
2.110	2614026
2.112	2612241
2.113	2610337
2.115	2608370
2.117	2606948
2.118	2605096
2.120	2603724
2.122	2602894
2.123	2601808
2.125	2600345
2.127	2599647
2.128	2598827
2.130	2597401
2.132	2596569
2.133	2596222
2.135	2595265
2.137	2594272
2.138	2593822
2.140	2593365
2.142	2592701
2.143	2592374
2.145	2592237
2.147	2591973
2.148	2591665
2.150	2591349
2.152	2591165
2.153	2591092
2.155	2591125
2.157	2591588
2.158	2592937
2.160	2595860
2.162	2600982
2.163	2609238
2.165	2621341
2.167	2637188
2.168	2656239
2.170	2676993
2.172	2698452
2.173	2718407
2.175	2735773
2.177	2749380
2.178	2759899
2.180	2767075
2.182	2771825
2.183	2774690
2.185	2776657
2.187	2778059
2.188	2779096
2.190	2780232
2.192	2781654
2.193	2783577
2.195	2785350
2.197	2787823
2.198	2790615
2.200	2794351
2.202	2799174
2.203	2806234
2.205	2815087
2.207	2826654
2.208	2840849
2.210	2858108
2.212	2877922
2.213	2900786
2.215	2925443
2.217	2951091
2.218	2976295
2.220	2999825
2.222	3020114
2.223	3036489
2.225	3048594
2.227	3055801
2.228	3058677
2.230	3057412
2.232	3053256
2.233	3046356
2.235	3038296
2.237	3029409
2.238	3021042
2.240	3013227
2.242	3007783
2.243	3005919
2.245	3011761
2.247	3033642
2.248	3092044
2.250	3227301
2.252	3514235
2.253	4064727
2.255	5013621
2.257	6473862
2.258	8489790
2.260	10993621
2.262	13792088
2.263	16582942
2.265	19038606
2.267	20872504
2.268	21897506
2.270	22046782
2.272	21383794
2.273	20048880
2.275	18239308
2.277	16168304
2.278	14041488
2.280	12028497
2.282	10260484
2.283	8807513
2.285	7687806
2.287	6877864
2.288	6328057
2.290	5974952
2.292	5759459
2.293	5630461
2.295	5549075
2.297	5488415
2.298	5431883
2.300	5369762
2.302	5297895
2.303	5216721
2.305	5127195
2.307	5031161
2.308	4930029
2.310	4826754
2.312	4721660
2.313	4616466
2.315	4512455
2.317	4411138
2.318	4312505
2.320	4218222
2.322	4128039
2.323	4042630
2.325	3962326
2.327	3888159
2.328	3819386
2.330	3756486
2.332	3699057
2.333	3647063
2.335	3599403
2.337	3555974
2.338	3516561
2.340	3480695
2.342	3448013
2.343	3418446
2.345	3391986
2.347	3368929
2.348	3348963
2.350	3331977
2.352	3317974
2.353	3306739
2.355	3297857
2.357	3290983
2.358	3285720
2.360	3281687
2.362	3278159
2.363	3274094
2.365	3269869
2.367	3264852
2.368	3258925
2.370	3252754
2.372	3246649
2.373	3240315
2.375	3235198
2.377	3231248
2.378	3228046
2.380	3226000
2.382	3225550
2.383	3225171
2.385	3225372
2.387	3226373
2.388	3227871
2.390	3229580
2.392	3232421
2.393	3235576
2.395	3239358
2.397	3243792
2.398	3248614
2.400	3253537
2.402	3259355
2.403	3265063
2.405	3271074
2.407	3277580
2.408	3284493
2.410	3290936
2.412	3297688
2.413	3303937
2.415	3309857
2.417	3315026
2.418	3320054
2.420	3324385
2.422	3328436
2.423	3331640
2.425	3334635
2.427	3336804
2.428	3338613
2.430	3340158
2.432	3341503
2.433	3342258
2.435	3343700
2.437	3344942
2.438	3346088
2.440	3347355
2.442	3349058
2.443	3350439
2.445	3352211
2.447	3354369
2.448	3356862
2.450	3359438
2.452	3362024
2.453	3364905
2.455	3367634
2.457	3370692
2.458	3374330
2.460	3378396
2.462	3382524
2.463	3387160
2.465	3391611
2.467	3395358
2.468	3399203
2.470	3402530
2.472	3405328
2.473	3408188
2.475	3411501
2.477	3414898
2.478	3418850
2.480	3423116
2.482	3427284
2.483	3431524
2.485	3435546
2.487	3439575
2.488	3443783
2.490	3448124
2.492	3452496
2.493	3456846
2.495	3461180
2.497	3464988
2.498	3469097
2.500	3473239
2.502	3477449
2.503	3481621
2.505	3486507
2.507	3491275
2.508	3496142
2.510	3501212
2.512	3506318
2.513	3511545
2.515	3516386
2.517	3521283
2.518	3526026
2.520	3531022
2.522	3535445
2.523	3540675
2.525	3545705
2.527	3550935
2.528	3556211
2.530	3561543
2.532	3566205
2.533	3570973
2.535	3575748
2.537	3580477
2.538	3585606
2.540	3590982
2.542	3596590
2.543	3602197
2.545	3607456
2.547	3612539
2.548	3617618
2.550	3622381
2.552	3626760
2.553	3631507
2.555	3636279
2.557	3640844
2.558	3645627
2.560	3650786
2.562	3655592
2.563	3660465
2.565	3665868
2.567	3671121
2.568	3676490
2.570	3682292
2.572	3688054
2.573	3693452
2.575	3699107
2.577	3704847
2.578	3710205
2.580	3715835
2.582	3721540
2.583	3726827
2.585	3732014
2.587	3737067
2.588	3741628
2.590	3745945
2.592	3750474
2.593	3754849
2.595	3759486
2.597	3764066
2.598	3769382
2.600	3774811
2.602	3780252
2.603	3785805
2.605	3791418
2.607	3796300
2.608	3800619
2.610	3804806
2.612	3808813
2.613	3812890
2.615	3817101
2.617	3821733
2.618	3826671
2.620	3831718
2.622	3836546
2.623	3841251
2.625	3846262
2.627	3850980
2.628	3855188
2.630	3860050
2.632	3865070
2.633	3869350
2.635	3874183
2.637	3879506
2.638	3884314
2.640	3889629
2.642	3895258
2.643	3900109
2.645	3905095
2.647	3910263
2.648	3914689
2.650	3919221
2.652	3924343
2.653	3928951
2.655	3933608
2.657	3938720
2.658	3943746
2.660	3948594
2.662	3953677
2.663	3958431
2.665	3962995
2.667	3967257
2.668	3971501
2.670	3975566
2.672	3980003
2.673	3984577
2.675	3989605
2.677	3994415
2.678	3999426
2.680	4004286
2.682	4009090
2.683	4013527
2.685	4018350
2.687	4023208
2.688	4027725
2.690	4032039
2.692	4036242
2.693	4040490
2.695	4044732
2.697	4049245
2.698	4053764
2.700	4058735
2.702	4063458
2.703	4067972
2.705	4072733
2.707	4077610
2.708	4082259
2.710	4086905
2.712	4091487
2.713	4095666
2.715	4100183
2.717	4104519
2.718	4109137
2.720	4113981
2.722	4119303
2.723	4124288
2.725	4129539
2.727	4134511
2.728	4139538
2.730	4144153
2.732	4148988
2.733	4154077
2.735	4159317
2.737	4164800
2.738	4170422
2.740	4175303
2.742	4179971
2.743	4184230
2.745	4188252
2.747	4192467
2.748	4197440
2.750	4202380
2.752	4207830
2.753	4212997
2.755	4218286
2.757	4223331
2.758	4228378
2.760	4233309
2.762	4238478
2.763	4242980
2.765	4248015
2.767	4252952
2.768	4258055
2.770	4263684
2.772	4269659
2.773	4275271
2.775	4281232
2.777	4287269
2.778	4293042
2.780	4299315
2.782	4305578
2.783	4312095
2.785	4318663
2.787	4325013
2.788	4331536
2.790	4338462
2.792	4345812
2.793	4353107
2.795	4361565
2.797	4369994
2.798	4379231
2.800	4387802
2.802	4397220
2.803	4405840
2.805	4414616
2.807	4422274
2.808	4430030
2.810	4436926
2.812	4443800
2.813	4449913
2.815	4455618
2.817	4460666
2.818	4464817
2.820	4468091
2.822	4470452
2.823	4472426
2.825	4474143
2.827	4475675
2.828	4477302
2.830	4479357
2.832	4481795
2.833	4484350
2.835	4487722
2.837	4491325
2.838	4495553
2.840	4500031
2.842	4505032
2.843	4510175
2.845	4515111
2.847	4520015
2.848	4524766
2.850	4529552
2.852	4533903
2.853	4539274
2.855	4544423
2.857	4550001
2.858	4555359
2.860	4561320
2.862	4566975
2.863	4573491
2.865	4580400
2.867	4588929
2.868	4598455
2.870	4608944
2.872	4619669
2.873	4630697
2.875	4639892
2.877	4647569
2.878	4653391
2.880	4657451
2.882	4659312
2.883	4660909
2.885	4661756
2.887	4662469
2.888	4663117
2.890	4664986
2.892	4667115
2.893	4670213
2.895	4674267
2.897	4679338
2.898	4684492
2.900	4689906
2.902	4695533
2.903	4701091
2.905	4706604
2.907	4712112
2.908	4717760
2.910	4723329
2.912	4728964
2.913	4734511
2.915	4739936
2.917	4745419
2.918	4750682
2.920	4755851
2.922	4760870
2.923	4766481
2.925	4772018
2.927	4777880
2.928	4784114
2.930	4790753
2.932	4797095
2.933	4803969
2.935	4810780
2.937	4817238
2.938	4823323
2.940	4829177
2.942	4834092
2.943	4838397
2.945	4842056
2.947	4845245
2.948	4848090
2.950	4850849
2.952	4853857
2.953	4857401
2.955	4861575
2.957	4865900
2.958	4870293
2.960	4874585
2.962	4879028
2.963	4882844
2.965	4887157
2.967	4891983
2.968	4897021
2.970	4901873
2.972	4907313
2.973	4912347
2.975	4916912
2.977	4921491
2.978	4925937
2.980	4930396
2.982	4935178
2.983	4940468
2.985	4945956
2.987	4951624
2.988	4957436
2.990	4962878
2.992	4967792
2.993	4972470
2.995	4977166
2.997	4980995
2.998	4984978
3.000	4989075
3.002	4993105
3.003	4996669
3.005	5000432
3.007	5004099
3.008	5007648
3.010	5011053
3.012	5014898
3.013	5019395
3.015	5023691
3.017	5028362
3.018	5033317
3.020	5038027
3.022	5042197
3.023	5046782
3.025	5050927
3.027	5054767
3.028	5058659
3.030	5062389
3.032	5065649
3.033	5068829
3.035	5072049
3.037	5075165
3.038	5078772
3.040	5082428
3.042	5086259
3.043	5090541
3.045	5094869
3.047	5098737
3.048	5103419
3.050	5107879
3.052	5112265
3.053	5116823
3.055	5121715
3.057	5125723
3.058	5129991
3.060	5134038
3.062	5138166
3.063	5142180
3.065	5146349
3.067	5150980
3.068	5155520
3.070	5160235
3.072	5165024
3.073	5170201
3.075	5175091
3.077	5180013
3.078	5184391
3.080	5188643
3.082	5192626
3.083	5195771
3.085	5199035
3.087	5202191
3.088	5204938
3.090	5207566
3.092	5210707
3.093	5213951
3.095	5216981
3.097	5220700
3.098	5224641
3.100	5228515
3.102	5232331
3.103	5236376
3.105	5240127
3.107	5243308
3.108	5246939
3.110	5250162
3.112	5254026
3.113	5257821
3.115	5262413
3.117	5266638
3.118	5271446
3.120	5275911
3.122	5280931
3.123	5286090
3.125	5291174
3.127	5296845
3.128	5303114
3.130	5309359
3.132	5315496
3.133	5322398
3.135	5328078
3.137	5332690
3.138	5336624
3.140	5339365
3.142	5340953
3.143	5342350
3.145	5343810
3.147	5344776
3.148	5346513
3.150	5348449
3.152	5350946
3.153	5353365
3.155	5356883
3.157	5360315
3.158	5364082
3.160	5367913
3.162	5372451
3.163	5376855
3.165	5381425
3.167	5385976
3.168	5390595
3.170	5394462
3.172	5397973
3.173	5401154
3.175	5404085
3.177	5406386
3.178	5409121
3.180	5411647
3.182	5414086
3.183	5416552
3.185	5419445
3.187	5422074
3.188	5424704
3.190	5428175
3.192	5431319
3.193	5434428
3.195	5437409
3.197	5441001
3.198	5443609
3.200	5446978
3.202	5450348
3.203	5454243
3.205	5457662
3.207	5461565
3.208	5464855
3.210	5468127
3.212	5471339
3.213	5474447
3.215	5477854
3.217	5481570
3.218	5485352
3.220	5488936
3.222	5492893
3.223	5496252
3.225	5499771
3.227	5503257
3.228	5506735
3.230	5510110
3.232	5513990
3.233	5517358
3.235	5520963
3.237	5524550
3.238	5528039
3.240	5531083
3.242	5534471
3.243	5537364
3.245	5540660
3.247	5543749
3.248	5547223
3.250	5550631
3.252	5554439
3.253	5557424
3.255	5561036
3.257	5564361
3.258	5567817
3.260	5570812
3.262	5574454
3.263	5577838
3.265	5581265
3.267	5584853
3.268	5588839
3.270	5592761
3.272	5596509
3.273	5600308
3.275	5603337
3.277	5606331
3.278	5609148
3.280	5611809
3.282	5614393
3.283	5617389
3.285	5620801
3.287	5624364
3.288	5627798
3.290	5631503
3.292	5635256
3.293	5638047
3.295	5640586
3.297	5643757
3.298	5646717
3.300	5649461
3.302	5652893
3.303	5656616
3.305	5660165
3.307	5663913
3.308	5669038
3.310	5676168
3.312	5686769
3.313	5702456
3.315	5725446
3.317	5755811
3.318	5792816
3.320	5834499
3.322	5877578
3.323	5916955
3.325	5947796
3.327	5967062
3.328	5972723
3.330	5964751
3.332	5945148
[truncated: 1,001 more rows]
