# Supplementary material for: A simple method for developing lysine targeted covalent protein reagents
Source: Nat Commun. 2023 Dec 1;14:7933. doi: 10.1038/s41467-023-42632-5 (PMC10692228; doi:10.1038/s41467-023-42632-5)
Supplement: Supplementary file 4 — Source data [file 41467_2023_42632_MOESM4_ESM.zip › Source Data/Purified peptide data/Chromatograms/Peptide_11!chromatogram.txt]

0.000	0
0.002	745
0.003	1517
0.005	2418
0.007	3261
0.008	4351
0.010	5271
0.012	6553
0.013	7749
0.015	9165
0.017	10553
0.018	12220
0.020	13701
0.022	15334
0.023	17286
0.025	19146
0.027	21085
0.028	23235
0.030	25183
0.032	26870
0.033	28958
0.035	30848
0.037	33245
0.038	36228
0.040	39711
0.042	43629
0.043	48381
0.045	52467
0.047	56063
0.048	58727
0.050	59569
0.052	57397
0.053	52527
0.055	43955
0.057	30962
0.058	13611
0.060	-7179
0.062	-31031
0.063	-57086
0.065	-83311
0.067	-108932
0.068	-133051
0.070	-154907
0.072	-173919
0.073	-190436
0.075	-203863
0.077	-214484
0.078	-222681
0.080	-228286
0.082	-231599
0.083	-233319
0.085	-233799
0.087	-232753
0.088	-231004
0.090	-228637
0.092	-225662
0.093	-222103
0.095	-218424
0.097	-214445
0.098	-210445
0.100	-206401
0.102	-202221
0.103	-198324
0.105	-194220
0.107	-190005
0.108	-185422
0.110	-180419
0.112	-174402
0.113	-167875
0.115	-159538
0.117	-149688
0.118	-137725
0.120	-123243
0.122	-105581
0.123	-85670
0.125	-62662
0.127	-37571
0.128	-10605
0.130	17554
0.132	46601
0.133	75357
0.135	103667
0.137	130757
0.138	156194
0.140	179597
0.142	201007
0.143	220609
0.145	237939
0.147	253650
0.148	267521
0.150	279491
0.152	289810
0.153	299006
0.155	306590
0.157	313582
0.158	320073
0.160	325833
0.162	331328
0.163	336507
0.165	341212
0.167	345549
0.168	350073
0.170	354008
0.172	358031
0.173	361664
0.175	365405
0.177	368573
0.178	371929
0.180	374901
0.182	378000
0.183	380609
0.185	383095
0.187	385057
0.188	387152
0.190	389092
0.192	391070
0.193	393123
0.195	395329
0.197	397527
0.198	399462
0.200	400936
0.202	402245
0.203	403604
0.205	404238
0.207	405197
0.208	406244
0.210	407220
0.212	407918
0.213	409001
0.215	409519
0.217	410325
0.218	411287
0.220	412088
0.222	412690
0.223	413590
0.225	414603
0.227	415234
0.228	415906
0.230	417024
0.232	417856
0.233	418013
0.235	418254
0.237	418569
0.238	418230
0.240	418205
0.242	418469
0.243	419011
0.245	419628
0.247	420603
0.248	421180
0.250	421618
0.252	421905
0.253	421949
0.255	421883
0.257	422232
0.258	422628
0.260	422917
0.262	423425
0.263	423910
0.265	424272
0.267	424720
0.268	425233
0.270	425587
0.272	426257
0.273	426718
0.275	426960
0.277	427330
0.278	427873
0.280	428004
0.282	428251
0.283	429151
0.285	429609
0.287	429859
0.288	430208
0.290	430596
0.292	430487
0.293	430755
0.295	431142
0.297	431527
0.298	431859
0.300	432317
0.302	432590
0.303	432823
0.305	432863
0.307	432800
0.308	432505
0.310	432056
0.312	431726
0.313	431772
0.315	431834
0.317	431897
0.318	432197
0.320	432394
0.322	432030
0.323	431754
0.325	431615
0.327	431676
0.328	431273
0.330	431380
0.332	431433
0.333	431688
0.335	431150
0.337	431196
0.338	431262
0.340	431316
0.342	430764
0.343	430945
0.345	430994
0.347	430902
0.348	430524
0.350	430568
0.352	430678
0.353	430510
0.355	430232
0.357	430474
0.358	430689
0.360	430129
0.362	430135
0.363	429890
0.365	429489
0.367	429211
0.368	429724
0.370	429603
0.372	429947
0.373	430014
0.375	429928
0.377	429443
0.378	429168
0.380	428625
0.382	428366
0.383	427716
0.385	427321
0.387	426768
0.388	426410
0.390	425924
0.392	426357
0.393	426485
0.395	427268
0.397	428160
0.398	429232
0.400	429708
0.402	430687
0.403	431730
0.405	432626
0.407	433408
0.408	434421
0.410	434972
0.412	434691
0.413	434296
0.415	434015
0.417	433027
0.418	432206
0.420	431604
0.422	431112
0.423	430384
0.425	430474
0.427	430248
0.428	430557
0.430	430630
0.432	430811
0.433	430699
0.435	431053
0.437	430983
0.438	431002
0.440	430799
0.442	430762
0.443	430590
0.445	430300
0.447	430306
0.448	430730
0.450	431131
0.452	431362
0.453	432000
0.455	432562
0.457	433194
0.458	434009
0.460	435018
0.462	436130
0.463	437372
0.465	438652
0.467	439801
0.468	441482
0.470	443145
0.472	444887
0.473	446550
0.475	448454
0.477	450130
0.478	451828
0.480	453817
0.482	455950
0.483	457861
0.485	459787
0.487	461645
0.488	462981
0.490	464417
0.492	465929
0.493	467660
0.495	469294
0.497	471346
0.498	472740
0.500	474373
0.502	475239
0.503	476080
0.505	476696
0.507	477716
0.508	478391
0.510	479525
0.512	480712
0.513	481685
0.515	482471
0.517	483373
0.518	484169
0.520	484825
0.522	485455
0.523	486109
0.525	486559
0.527	487063
0.528	487422
0.530	487811
0.532	488410
0.533	488965
0.535	489386
0.537	489819
0.538	490171
0.540	490253
0.542	490492
0.543	490251
0.545	490360
0.547	490355
0.548	490429
0.550	490439
0.552	490674
0.553	490447
0.555	490334
0.557	490012
0.558	489450
0.560	489222
0.562	489197
0.563	489221
0.565	489351
0.567	489727
0.568	489735
0.570	489664
0.572	489705
0.573	489687
0.575	489668
0.577	490021
0.578	490215
0.580	490017
0.582	489829
0.583	489698
0.585	488960
0.587	488703
0.588	488718
0.590	488772
0.592	488629
0.593	489127
0.595	488927
0.597	488681
0.598	488304
0.600	487692
0.602	486573
0.603	485959
0.605	485074
0.607	484442
0.608	484237
0.610	484417
0.612	484329
0.613	484835
0.615	485352
0.617	485929
0.618	486639
0.620	488247
0.622	490362
0.623	492952
0.625	496057
0.627	499172
0.628	501821
0.630	503873
0.632	505395
0.633	506304
0.635	506823
0.637	506853
0.638	506297
0.640	505380
0.642	504183
0.643	502700
0.645	501223
0.647	499594
0.648	497922
0.650	495880
0.652	494021
0.653	491617
0.655	489567
0.657	487325
0.658	485231
0.660	482874
0.662	481121
0.663	479411
0.665	478135
0.667	477133
0.668	476416
0.670	475578
0.672	474723
0.673	473666
0.675	472791
0.677	471834
0.678	470830
0.680	469609
0.682	468895
0.683	467837
0.685	466878
0.687	466091
0.688	465641
0.690	464816
0.692	464185
0.693	463749
0.695	463501
0.697	463368
0.698	463273
0.700	463373
0.702	463399
0.703	463307
0.705	463046
0.707	462983
0.708	463137
0.710	463305
0.712	463569
0.713	464185
0.715	464853
0.717	465329
0.718	466178
0.720	467941
0.722	470552
0.723	475229
0.725	483429
0.727	495494
0.728	511357
0.730	530510
0.732	549071
0.733	561848
0.735	562503
0.737	543324
0.738	496813
0.740	418878
0.742	306939
0.743	161365
0.745	-13752
0.747	-212008
0.748	-426916
0.750	-651161
0.752	-877530
0.753	-1101142
0.755	-1317705
0.757	-1524014
0.758	-1716163
0.760	-1887121
0.762	-2022080
0.763	-2100648
0.765	-2097809
0.767	-1990566
0.768	-1767941
0.770	-1438658
0.772	-1031848
0.773	-590766
0.775	-164246
0.777	207306
0.778	498764
0.780	704211
0.782	830979
0.783	895597
0.785	915958
0.787	908453
0.788	885033
0.790	853620
0.792	819401
0.793	784992
0.795	750370
0.797	709237
0.798	649925
0.800	554178
0.802	404790
0.803	191041
0.805	-81367
0.807	-390334
0.808	-699201
0.810	-970786
0.812	-1177408
0.813	-1309629
0.815	-1373509
0.817	-1387738
0.818	-1372791
0.820	-1345226
0.822	-1314695
0.823	-1285668
0.825	-1258246
0.827	-1231906
0.828	-1206158
0.830	-1179876
0.832	-1152605
0.833	-1124313
0.835	-1094937
0.837	-1064059
0.838	-1032096
0.840	-998589
0.842	-964054
0.843	-928245
0.845	-891902
0.847	-854690
0.848	-817295
0.850	-779508
0.852	-741546
0.853	-702990
0.855	-664380
0.857	-625508
0.858	-586399
0.860	-547565
0.862	-508708
0.863	-469855
0.865	-431238
0.867	-392944
0.868	-354808
0.870	-317291
0.872	-280413
0.873	-244079
0.875	-208433
0.877	-173382
0.878	-138937
0.880	-105023
0.882	-71501
0.883	-38887
0.885	-6769
0.887	24556
0.888	55046
0.890	84030
0.892	112474
0.893	139259
0.895	165245
0.897	189650
0.898	213143
0.900	235192
0.902	256535
0.903	275686
0.905	293764
0.907	310631
0.908	326279
0.910	340185
0.912	353871
0.913	366680
0.915	378014
0.917	387998
0.918	397243
0.920	404980
0.922	411742
0.923	417788
0.925	423395
0.927	428362
0.928	432703
0.930	436406
0.932	439991
0.933	443131
0.935	445884
0.937	448513
0.938	450884
0.940	452915
0.942	454626
0.943	455926
0.945	457257
0.947	458358
0.948	459220
0.950	460151
0.952	461389
0.953	462415
0.955	463370
0.957	464248
0.958	465087
0.960	466007
0.962	466465
0.963	467106
0.965	467604
0.967	468137
0.968	467877
0.970	467963
0.972	467838
0.973	467594
0.975	466931
0.977	466760
0.978	466576
0.980	466267
0.982	466271
0.983	466407
0.985	466416
0.987	466078
0.988	465948
0.990	465784
0.992	465421
0.993	465287
0.995	465318
0.997	465267
0.998	464926
1.000	465025
1.002	464776
1.003	464563
1.005	464020
1.007	463774
1.008	463309
1.010	463019
1.012	462893
1.013	463024
1.015	463088
1.017	463211
1.018	463246
1.020	463385
1.022	463268
1.023	483834
1.025	506098
1.027	530143
1.028	555542
1.030	583277
1.032	571334
1.033	557709
1.035	542333
1.037	525350
1.038	506206
1.040	506253
1.042	507154
1.043	508970
1.045	511858
1.047	515797
1.048	519964
1.050	523223
1.052	525277
1.053	525931
1.055	525194
1.057	523535
1.058	521551
1.060	519952
1.062	518757
1.063	518027
1.065	518041
1.067	518385
1.068	518442
1.070	518596
1.072	518730
1.073	518611
1.075	518564
1.077	518737
1.078	518557
1.080	518143
1.082	517554
1.083	516825
1.085	516124
1.087	515677
1.088	515369
1.090	515195
1.092	514808
1.093	514522
1.095	513950
1.097	513316
1.098	512647
1.100	512469
1.102	511859
1.103	511515
1.105	511260
1.107	511065
1.108	510365
1.110	509917
1.112	509618
1.113	509361
1.115	509217
1.117	509225
1.118	509384
1.120	509508
1.122	509356
1.123	508875
1.125	508500
1.127	507952
1.128	507191
1.130	506674
1.132	506724
1.133	506642
1.135	506838
1.137	506962
1.138	507132
1.140	506744
1.142	506513
1.143	506068
1.145	505852
1.147	505605
1.148	505607
1.150	505801
1.152	505842
1.153	505895
1.155	506002
1.157	505974
1.158	505560
1.160	505273
1.162	505084
1.163	504664
1.165	504524
1.167	504393
1.168	504690
1.170	504508
1.172	504486
1.173	504457
1.175	504450
1.177	504089
1.178	504031
1.180	504229
1.182	503958
1.183	504136
1.185	504045
1.187	503968
1.188	503522
1.190	503676
1.192	503151
1.193	503040
1.195	503180
1.197	503053
1.198	502554
1.200	502795
1.202	502959
1.203	502824
1.205	503179
1.207	503607
1.208	503763
1.210	503533
1.212	503280
1.213	502791
1.215	502251
1.217	501550
1.218	501245
1.220	501095
1.222	501096
1.223	501378
1.225	501750
1.227	501964
1.228	502394
1.230	502884
1.232	503143
1.233	503376
1.235	503754
1.237	503644
1.238	503462
1.240	503510
1.242	503613
1.243	503482
1.245	503801
1.247	503855
1.248	503776
1.250	503683
1.252	503955
1.253	503981
1.255	504296
1.257	504366
1.258	504650
1.260	504515
1.262	504627
1.263	504515
1.265	504903
1.267	504905
1.268	505165
1.270	505337
1.272	505664
1.273	505678
1.275	505783
1.277	505948
1.278	506055
1.280	506177
1.282	506299
1.283	506422
1.285	506297
1.287	506117
1.288	505991
1.290	505697
1.292	505648
1.293	505768
1.295	505676
1.297	505475
1.298	505629
1.300	505572
1.302	505408
1.303	505620
1.305	505683
1.307	505839
1.308	505880
1.310	506216
1.312	506308
1.313	506722
1.315	506877
1.317	507319
1.318	507447
1.320	507772
1.322	508033
1.323	508179
1.325	508129
1.327	508280
1.328	508454
1.330	508709
1.332	509095
1.333	509597
1.335	509961
1.337	510330
1.338	510414
1.340	510687
1.342	510867
1.343	511325
1.345	511599
1.347	512166
1.348	512487
1.350	512813
1.352	512926
1.353	512958
1.355	512801
1.357	512891
1.358	513083
1.360	513016
1.362	513511
1.363	513812
1.365	513834
1.367	513965
1.368	514503
1.370	514473
1.372	514676
1.373	515226
1.375	515410
1.377	515279
1.378	515511
1.380	515975
1.382	515961
1.383	516053
1.385	516664
1.387	517107
1.388	517393
1.390	517773
1.392	518409
1.393	518693
1.395	518972
1.397	519373
1.398	520026
1.400	520768
1.402	521498
1.403	522128
1.405	522719
1.407	523388
1.408	523564
1.410	523777
1.412	524207
1.413	524126
1.415	524023
1.417	524126
1.418	524318
1.420	524432
1.422	525217
1.423	525633
1.425	526170
1.427	526645
1.428	527046
1.430	527227
1.432	527846
1.433	528284
1.435	528522
1.437	529126
1.438	529477
1.440	529692
1.442	530030
1.443	530812
1.445	531101
1.447	531784
1.448	532292
1.450	532791
1.452	532863
1.453	533071
1.455	532849
1.457	532926
1.458	532915
1.460	533013
1.462	533426
1.463	534237
1.465	534811
1.467	535157
1.468	536056
1.470	536241
1.472	536420
1.473	536796
1.475	537427
1.477	537413
1.478	538038
1.480	538268
1.482	538487
1.483	538664
1.485	538951
1.487	539002
1.488	539718
1.490	539928
1.492	540223
1.493	540740
1.495	541413
1.497	541304
1.498	541904
1.500	542308
1.502	542469
1.503	542605
1.505	543150
1.507	543188
1.508	543578
1.510	544153
1.512	544190
1.513	544462
1.515	544843
1.517	544684
1.518	544454
1.520	544805
1.522	545021
1.523	545047
1.525	545602
1.527	546021
1.528	546199
1.530	546177
1.532	546689
1.533	547083
1.535	547213
1.537	547589
1.538	548130
1.540	548327
1.542	548187
1.543	549030
1.545	549312
1.547	549586
1.548	550038
1.550	550848
1.552	550674
1.553	551258
1.555	551528
1.557	551256
1.558	550788
1.560	551135
1.562	550822
1.563	551074
1.565	551713
1.567	552420
1.568	552257
1.570	552500
1.572	552358
1.573	552334
1.575	552358
1.577	552937
1.578	553169
1.580	553502
1.582	553874
1.583	554196
1.585	554526
1.587	554984
1.588	555311
1.590	555699
1.592	556063
1.593	556208
1.595	556614
1.597	557469
1.598	557862
1.600	558465
1.602	559244
1.603	559997
1.605	560512
1.607	561375
1.608	562278
1.610	563639
1.612	565218
1.613	566919
1.615	569139
1.617	571372
1.618	573357
1.620	575347
1.622	577371
1.623	579059
1.625	580797
1.627	582282
1.628	583747
1.630	584863
1.632	586051
1.633	586620
1.635	587306
1.637	587730
1.638	588422
1.640	588779
1.642	589798
1.643	590987
1.645	592203
1.647	593491
1.648	595279
1.650	596642
1.652	597893
1.653	599454
1.655	600961
1.657	602519
1.658	604320
1.660	606338
1.662	608389
1.663	610594
1.665	612391
1.667	614722
1.668	617142
1.670	619613
1.672	622339
1.673	625682
1.675	628613
1.677	631892
1.678	635349
1.680	638620
1.682	642058
1.683	646034
1.685	649669
1.687	653238
1.688	657267
1.690	661118
1.692	664743
1.693	668709
1.695	673243
1.697	677672
1.698	682383
1.700	687102
1.702	692185
1.703	697265
1.705	702415
1.707	707844
1.708	713966
1.710	719778
1.712	725493
1.713	731670
1.715	737703
1.717	743877
1.718	750209
1.720	756914
1.722	763505
1.723	770794
1.725	777941
1.727	785975
1.728	793928
1.730	802411
1.732	810633
1.733	819053
1.735	827164
1.737	835719
1.738	844453
1.740	853406
1.742	862675
1.743	872222
1.745	882093
1.747	891911
1.748	902078
1.750	912469
1.752	923141
1.753	933702
1.755	944606
1.757	955820
1.758	967034
1.760	978421
1.762	990486
1.763	1002608
1.765	1015090
1.767	1028125
1.768	1041380
1.770	1054539
1.772	1068190
1.773	1081773
1.775	1095672
1.777	1109608
1.778	1124172
1.780	1138913
1.782	1154141
1.783	1169359
1.785	1185171
1.787	1200771
1.788	1216438
1.790	1232375
1.792	1248981
1.793	1265742
1.795	1282988
1.797	1300909
1.798	1319076
1.800	1336798
1.802	1355121
1.803	1373670
1.805	1392099
1.807	1410756
1.808	1430117
1.810	1449494
1.812	1469396
1.813	1489446
1.815	1509470
1.817	1530070
1.818	1550526
1.820	1570914
1.822	1592086
1.823	1613720
1.825	1635044
1.827	1656993
1.828	1679437
1.830	1701806
1.832	1724446
1.833	1747526
1.835	1770497
1.837	1793231
1.838	1816087
1.840	1839206
1.842	1862188
1.843	1885566
1.845	1909562
1.847	1933469
1.848	1957307
1.850	1981695
1.852	2005837
1.853	2029654
1.855	2053881
1.857	2077854
1.858	2101272
1.860	2124942
1.862	2148610
1.863	2171913
1.865	2195524
1.867	2219337
1.868	2243001
1.870	2266685
1.872	2289828
1.873	2312598
1.875	2335066
1.877	2357294
1.878	2378955
1.880	2401101
1.882	2422980
1.883	2444544
1.885	2465648
1.887	2486786
1.888	2507403
1.890	2527507
1.892	2547358
1.893	2566936
1.895	2585944
1.897	2604156
1.898	2622102
1.900	2639492
1.902	2656353
1.903	2672649
1.905	2688705
1.907	2704125
1.908	2719413
1.910	2733964
1.912	2748426
1.913	2762399
1.915	2776123
1.917	2788747
1.918	2801030
1.920	2812526
1.922	2823686
1.923	2833813
1.925	2844094
1.927	2854013
1.928	2863321
1.930	2871675
1.932	2880263
1.933	2887821
1.935	2895195
1.937	2902363
1.938	2909496
1.940	2916262
1.942	2922471
1.943	2927914
1.945	2933101
1.947	2938012
1.948	2941915
1.950	2946115
1.952	2949713
1.953	2952483
1.955	2954615
1.957	2957055
1.958	2958860
1.960	2960890
1.962	2962868
1.963	2964770
1.965	2965959
1.967	2967258
1.968	2968067
1.970	2969047
1.972	2969221
1.973	2969448
1.975	2969101
1.977	2968613
1.978	2967364
1.980	2966627
1.982	2965412
1.983	2963741
1.985	2961840
1.987	2960096
1.988	2957981
1.990	2956053
1.992	2954339
1.993	2952682
1.995	2950783
1.997	2948625
1.998	2946364
2.000	2944157
2.002	2941586
2.003	2939093
2.005	2936729
2.007	2934141
2.008	2931198
2.010	2928156
2.012	2925078
2.013	2921728
2.015	2918600
2.017	2915514
2.018	2912519
2.020	2909359
2.022	2906315
2.023	2902954
2.025	2899528
2.027	2896289
2.028	2892991
2.030	2889681
2.032	2886522
2.033	2883359
2.035	2880034
2.037	2876939
2.038	2873825
2.040	2870631
2.042	2867679
2.043	2864424
2.045	2861018
2.047	2857706
2.048	2854173
2.050	2850697
2.052	2848527
2.053	2847464
2.055	2848624
2.057	2853776
2.058	2863079
2.060	2876134
2.062	2893223
2.063	2912230
2.065	2930953
2.067	2947447
2.068	2960299
2.070	2968055
2.072	2971212
2.073	2970200
2.075	2966825
2.077	2962557
2.078	2959885
2.080	2960216
2.082	2965459
2.083	2975989
2.085	2992265
2.087	3012595
2.088	3036329
2.090	3060513
2.092	3083658
2.093	3103658
2.095	3119953
2.097	3130718
2.098	3136245
2.100	3136468
2.102	3131819
2.103	3122521
2.105	3109574
2.107	3093718
2.108	3075514
2.110	3055640
2.112	3034538
2.113	3013015
2.115	2991808
2.117	2970811
2.118	2950982
2.120	2932812
2.122	2916586
2.123	2902896
2.125	2892756
2.127	2886086
2.128	2883901
2.130	2887003
2.132	2895886
2.133	2914058
2.135	2949036
2.137	3020190
2.138	3170840
2.140	3477918
2.142	4051631
2.143	5015204
2.145	6454529
2.147	8375640
2.148	10673792
2.150	13123999
2.152	15427749
2.153	17292852
2.155	18493478
2.157	18913834
2.158	18566634
2.160	17564468
2.162	16084323
2.163	14329387
2.165	12493618
2.167	10741191
2.168	9192488
2.170	7914192
2.172	6924021
2.173	6204304
2.175	5710480
2.177	5389732
2.178	5190275
2.180	5069197
2.182	4991010
2.183	4932736
2.185	4879214
2.187	4822540
2.188	4757989
2.190	4686843
2.192	4608934
2.193	4526261
2.195	4440310
2.197	4353077
2.198	4264452
2.200	4177071
2.202	4090695
2.203	4006591
2.205	3925710
2.207	3849005
2.208	3775595
2.210	3707250
2.212	3643380
2.213	3583704
2.215	3528227
2.217	3477600
2.218	3430712
2.220	3388134
2.222	3349619
2.223	3315075
2.225	3283801
2.227	3256093
2.228	3230796
2.230	3208301
2.232	3187721
2.233	3169494
2.235	3152898
2.237	3138617
2.238	3125679
2.240	3114571
2.242	3104826
2.243	3096553
2.245	3088992
2.247	3082372
2.248	3076332
2.250	3070437
2.252	3064632
2.253	3059528
2.255	3055290
2.257	3051726
2.258	3049124
2.260	3047643
2.262	3046521
2.263	3045616
2.265	3045343
2.267	3046096
2.268	3047374
2.270	3050295
2.272	3054500
2.273	3060064
2.275	3066719
2.277	3075322
2.278	3085815
2.280	3100420
2.282	3121929
2.283	3154304
2.285	3201771
2.287	3266813
2.288	3348676
2.290	3442140
2.292	3537197
2.293	3621282
2.295	3683072
2.297	3715105
2.298	3714056
2.300	3683684
2.302	3631823
2.303	3568063
2.305	3499909
2.307	3435459
2.308	3378945
2.310	3332300
2.312	3295494
2.313	3268209
2.315	3249164
2.317	3236094
2.318	3227424
2.320	3221921
2.322	3219265
2.323	3217361
2.325	3216827
2.327	3217096
2.328	3217678
2.330	3217814
2.332	3218507
2.333	3218821
2.335	3219031
2.337	3219249
2.338	3219682
2.340	3220078
2.342	3220736
2.343	3221484
2.345	3222728
2.347	3224200
2.348	3225524
2.350	3227531
2.352	3230326
2.353	3233644
2.355	3238054
2.357	3244061
2.358	3250974
2.360	3258302
2.362	3265823
2.363	3273043
2.365	3279071
2.367	3283276
2.368	3285956
2.370	3287263
2.372	3287113
2.373	3286315
2.375	3285442
2.377	3284985
2.378	3285250
2.380	3286010
2.382	3287501
2.383	3289824
2.385	3292387
2.387	3295166
2.388	3298675
2.390	3302537
2.392	3306423
2.393	3310405
2.395	3314589
2.397	3318718
2.398	3322377
2.400	3326481
2.402	3331172
2.403	3335235
2.405	3339283
2.407	3343955
2.408	3347793
2.410	3351341
2.412	3355642
2.413	3359997
2.415	3364196
2.417	3369207
2.418	3373971
2.420	3378810
2.422	3383651
2.423	3388192
2.425	3392490
2.427	3397126
2.428	3401167
2.430	3405584
2.432	3410576
2.433	3415750
2.435	3420704
2.437	3425947
2.438	3430801
2.440	3435170
2.442	3438946
2.443	3442851
2.445	3446696
2.447	3450442
2.448	3453915
2.450	3457650
2.452	3461625
2.453	3465719
2.455	3469847
2.457	3474601
2.458	3479554
2.460	3484148
2.462	3488571
2.463	3493279
2.465	3497690
2.467	3502060
2.468	3506391
2.470	3510921
2.472	3515336
2.473	3519801
2.475	3524017
2.477	3528278
2.478	3532574
2.480	3536413
2.482	3540354
2.483	3544736
2.485	3549369
2.487	3553706
2.488	3558745
2.490	3563679
2.492	3568154
2.493	3572284
2.495	3576833
2.497	3580961
2.498	3585061
2.500	3589332
2.502	3594001
2.503	3598555
2.505	3603201
2.507	3608258
2.508	3613688
2.510	3618890
2.512	3623904
2.513	3629099
2.515	3633797
2.517	3638293
2.518	3642700
2.520	3647181
2.522	3651728
2.523	3656702
2.525	3661648
2.527	3666886
2.528	3672317
2.530	3677376
2.532	3682222
2.533	3686983
2.535	3691464
2.537	3696031
2.538	3700964
2.540	3706003
2.542	3711000
2.543	3716497
2.545	3721650
2.547	3726609
2.548	3731486
2.550	3736731
2.552	3741658
2.553	3746985
2.555	3752649
2.557	3758455
2.558	3763995
2.560	3769839
2.562	3775483
2.563	3781233
2.565	3786687
2.567	3792593
2.568	3798454
2.570	3804531
2.572	3810074
2.573	3816166
2.575	3822146
2.577	3827591
2.578	3832971
2.580	3838488
2.582	3844018
2.583	3848823
2.585	3854168
2.587	3859522
2.588	3864989
2.590	3869904
2.592	3875614
2.593	3880892
2.595	3885833
2.597	3890810
2.598	3895970
2.600	3900846
2.602	3906133
2.603	3912009
2.605	3917690
2.607	3923035
2.608	3928338
2.610	3932948
2.612	3936745
2.613	3940868
2.615	3945662
2.617	3950187
2.618	3955802
2.620	3962002
2.622	3968217
2.623	3973806
2.625	3980143
2.627	3985719
2.628	3990733
2.630	3995569
2.632	4000569
2.633	4004774
2.635	4009026
2.637	4013834
2.638	4018518
2.640	4023463
2.642	4028372
2.643	4033221
2.645	4037848
2.647	4042496
2.648	4046864
2.650	4051899
2.652	4057038
2.653	4062167
2.655	4067494
2.657	4072806
2.658	4077840
2.660	4082829
2.662	4087741
2.663	4092396
2.665	4097188
2.667	4101701
2.668	4106208
2.670	4111020
2.672	4115809
2.673	4120377
2.675	4125457
2.677	4130486
2.678	4135135
2.680	4140066
2.682	4144982
2.683	4149392
2.685	4153800
2.687	4158448
2.688	4163124
2.690	4168102
2.692	4173334
2.693	4179039
2.695	4184293
2.697	4189319
2.698	4194197
2.700	4199032
2.702	4203243
2.703	4208033
2.705	4212855
2.707	4217562
2.708	4222094
2.710	4226884
2.712	4231307
2.713	4235669
2.715	4240108
2.717	4244894
2.718	4249735
2.720	4254926
2.722	4260400
2.723	4265955
2.725	4271106
2.727	4276463
2.728	4281456
2.730	4286530
2.732	4291572
2.733	4296763
2.735	4301537
2.737	4306145
2.738	4310147
2.740	4314192
2.742	4318277
2.743	4322593
2.745	4327544
2.747	4332675
2.748	4337934
2.750	4343489
2.752	4348746
2.753	4353609
2.755	4358717
2.757	4363359
2.758	4367422
2.760	4372101
2.762	4376673
2.763	4381439
2.765	4386620
2.767	4392187
2.768	4397321
2.770	4402909
2.772	4408039
2.773	4413192
2.775	4418559
2.777	4424080
2.778	4429405
2.780	4435464
2.782	4441346
2.783	4447320
2.785	4453561
2.787	4459575
2.788	4465594
2.790	4472280
2.792	4479169
2.793	4486599
2.795	4495135
2.797	4503867
2.798	4512999
2.800	4522101
2.802	4530961
2.803	4539716
2.805	4548572
2.807	4556763
2.808	4564914
2.810	4572564
2.812	4579960
2.813	4586532
2.815	4592449
2.817	4597922
2.818	4602804
2.820	4606107
2.822	4608727
2.823	4610982
2.825	4611993
2.827	4613147
2.828	4614738
2.830	4616767
2.832	4618671
2.833	4621985
2.835	4625195
2.837	4628599
2.838	4632335
2.840	4636998
2.842	4641112
2.843	4645772
2.845	4650798
2.847	4655564
2.848	4660177
2.850	4665501
2.852	4670744
2.853	4675863
2.855	4681152
2.857	4686913
2.858	4691888
2.860	4697029
2.862	4702315
2.863	4708048
2.865	4713366
2.867	4719383
2.868	4725291
2.870	4731601
2.872	4737750
2.873	4743814
2.875	4749648
2.877	4755267
2.878	4760436
2.880	4765258
2.882	4769769
2.883	4774262
2.885	4779159
2.887	4783759
2.888	4788492
2.890	4793921
2.892	4799542
2.893	4804979
2.895	4811064
2.897	4817269
2.898	4822907
2.900	4828134
2.902	4833622
2.903	4838401
2.905	4843114
2.907	4848377
2.908	4853816
2.910	4859073
2.912	4864632
2.913	4870259
2.915	4875558
2.917	4880950
2.918	4886217
2.920	4891768
2.922	4897308
2.923	4902748
2.925	4908408
2.927	4914040
2.928	4919639
2.930	4925345
2.932	4931593
2.933	4937628
2.935	4944562
2.937	4951515
2.938	4958248
2.940	4964558
2.942	4970780
2.943	4975512
2.945	4979560
2.947	4983426
2.948	4986813
2.950	4989888
2.952	4993455
2.953	4997160
2.955	5000882
2.957	5005043
2.958	5009656
2.960	5014238
2.962	5019092
2.963	5024006
2.965	5028777
2.967	5033002
2.968	5037517
2.970	5042079
2.972	5046453
2.973	5050992
2.975	5055967
2.977	5061067
2.978	5065930
2.980	5071543
2.982	5077048
2.983	5082777
2.985	5087989
2.987	5093510
2.988	5098632
2.990	5103683
2.992	5108324
2.993	5113291
2.995	5118133
2.997	5122562
2.998	5126947
3.000	5131260
3.002	5135176
3.003	5138738
3.005	5142473
3.007	5145964
3.008	5149504
3.010	5153285
3.012	5157303
3.013	5161005
3.015	5165314
3.017	5169711
3.018	5174158
3.020	5178594
3.022	5183605
3.023	5187956
3.025	5192070
3.027	5195885
3.028	5199442
3.030	5202558
3.032	5206120
3.033	5209659
3.035	5213134
3.037	5217207
3.038	5221507
3.040	5225478
3.042	5229436
3.043	5233953
3.045	5237876
3.047	5241764
3.048	5245760
3.050	5250111
3.052	5254385
3.053	5258479
3.055	5262498
3.057	5266507
3.058	5270590
3.060	5274400
3.062	5278657
3.063	5283511
3.065	5288449
3.067	5293457
3.068	5298777
3.070	5304274
3.072	5309113
3.073	5313882
3.075	5318087
3.077	5322300
3.078	5326209
3.080	5330315
3.082	5334714
3.083	5339152
3.085	5343110
3.087	5346760
3.088	5350146
3.090	5353017
3.092	5355544
3.093	5358334
3.095	5361451
3.097	5364737
3.098	5367952
3.100	5372022
3.102	5376149
3.103	5380004
3.105	5383954
3.107	5388388
3.108	5392134
3.110	5395921
3.112	5400242
3.113	5404725
3.115	5408981
3.117	5413728
3.118	5418626
3.120	5423245
3.122	5428024
3.123	5432967
3.125	5438341
3.127	5444456
3.128	5451117
3.130	5458044
3.132	5465784
3.133	5473101
3.135	5479058
3.137	5484439
3.138	5488388
3.140	5490796
3.142	5492324
3.143	5493549
3.145	5494138
3.147	5495381
3.148	5496614
3.150	5498119
3.152	5500245
3.153	5503026
3.155	5505846
3.157	5509145
3.158	5513178
3.160	5517357
3.162	5521759
3.163	5526087
3.165	5530792
3.167	5535255
3.168	5539553
3.170	5543304
3.172	5547697
3.173	5551169
3.175	5554470
3.177	5557567
3.178	5560853
3.180	5562804
3.182	5565606
3.183	5568020
3.185	5570494
3.187	5573056
3.188	5576712
3.190	5579790
3.192	5583312
3.193	5587067
3.195	5590392
3.197	5593309
3.198	5596529
3.200	5599616
3.202	5602443
3.203	5605601
3.205	5609050
3.207	5612433
3.208	5615735
3.210	5619288
3.212	5623126
3.213	5626546
3.215	5630097
3.217	5633990
3.218	5637721
3.220	5641064
3.222	5644899
3.223	5648271
3.225	5651677
3.227	5655217
3.228	5658999
3.230	5662669
3.232	5666813
3.233	5670591
3.235	5674141
3.237	5677414
3.238	5680502
3.240	5683408
3.242	5686473
3.243	5689732
3.245	5693038
3.247	5696664
3.248	5700155
3.250	5703874
3.252	5707319
3.253	5710897
3.255	5714348
3.257	5718141
3.258	5721364
3.260	5724850
3.262	5728384
3.263	5731498
3.265	5734525
3.267	5737501
3.268	5740641
3.270	5743932
3.272	5747154
3.273	5750237
3.275	5754063
3.277	5757424
3.278	5760183
3.280	5763922
3.282	5767566
3.283	5770906
3.285	5774696
3.287	5778953
3.288	5782187
3.290	5785417
3.292	5788473
3.293	5791367
3.295	5794536
3.297	5798329
3.298	5802349
3.300	5806390
3.302	5810321
3.303	5813603
3.305	5816536
3.307	5820142
3.308	5824882
3.310	5832113
3.312	5843014
3.313	5859584
3.315	5882908
3.317	5914133
3.318	5951974
3.320	5995686
3.322	6040677
3.323	6082081
3.325	6115076
3.327	6136210
3.328	6142207
3.330	6134328
3.332	6114953
[truncated: 1,001 more rows]
