# Supplementary material for: A simple method for developing lysine targeted covalent protein reagents
Source: Nat Commun. 2023 Dec 1;14:7933. doi: 10.1038/s41467-023-42632-5 (PMC10692228; doi:10.1038/s41467-023-42632-5)
Supplement: Supplementary file 4 — Source data [file 41467_2023_42632_MOESM4_ESM.zip › Source Data/Purified peptide data/Chromatograms/Peptide_2!chromatogram.txt]

0.000	0
0.002	1501
0.003	3410
0.005	5023
0.007	6624
0.008	7959
0.010	9691
0.012	11056
0.013	12477
0.015	14400
0.017	16596
0.018	18610
0.020	20870
0.022	23659
0.023	25819
0.025	27645
0.027	28880
0.028	29289
0.030	27697
0.032	24211
0.033	18032
0.035	9049
0.037	-3294
0.038	-18524
0.040	-36434
0.042	-56689
0.043	-78792
0.045	-101938
0.047	-125756
0.048	-149228
0.050	-171797
0.052	-193115
0.053	-212718
0.055	-230262
0.057	-245782
0.058	-259038
0.060	-270043
0.062	-278898
0.063	-285820
0.065	-291380
0.067	-295671
0.068	-298624
0.070	-300619
0.072	-301504
0.073	-301549
0.075	-300581
0.077	-299332
0.078	-297708
0.080	-295874
0.082	-293343
0.083	-290904
0.085	-287881
0.087	-284159
0.088	-279728
0.090	-274672
0.092	-268076
0.093	-259768
0.095	-249504
0.097	-236992
0.098	-221683
0.100	-203425
0.102	-182802
0.103	-159654
0.105	-134114
0.107	-106768
0.108	-78851
0.110	-49823
0.112	-20626
0.113	8434
0.115	36291
0.117	63372
0.118	88694
0.120	112230
0.122	133004
0.123	151972
0.125	168891
0.127	183864
0.128	196518
0.130	207911
0.132	217686
0.133	225978
0.135	232703
0.137	238590
0.138	243554
0.140	247773
0.142	251104
0.143	254100
0.145	256772
0.147	259168
0.148	261237
0.150	263009
0.152	264800
0.153	266431
0.155	267980
0.157	269275
0.158	270932
0.160	272255
0.162	273647
0.163	274564
0.165	275741
0.167	276708
0.168	277553
0.170	278153
0.172	279042
0.173	279653
0.175	280455
0.177	281218
0.178	282081
0.180	282502
0.182	283321
0.183	283522
0.185	283834
0.187	283845
0.188	284363
0.190	284166
0.192	284610
0.193	285083
0.195	285982
0.197	286635
0.198	287511
0.200	288078
0.202	288611
0.203	288764
0.205	288836
0.207	288852
0.208	288845
0.210	289013
0.212	289485
0.213	289805
0.215	290732
0.217	291596
0.218	291743
0.220	291818
0.222	292120
0.223	291834
0.225	291583
0.227	291989
0.228	292041
0.230	292088
0.232	292328
0.233	292871
0.235	292993
0.237	293535
0.238	294136
0.240	294687
0.242	294750
0.243	295272
0.245	295715
0.247	296058
0.248	296452
0.250	297394
0.252	298336
0.253	299298
0.255	300269
0.257	301486
0.258	302324
0.260	302987
0.262	303428
0.263	304314
0.265	304912
0.267	305726
0.268	306376
0.270	307691
0.272	308470
0.273	309221
0.275	309617
0.277	310533
0.278	310969
0.280	311755
0.282	312710
0.283	314226
0.285	315201
0.287	316335
0.288	317077
0.290	317569
0.292	318092
0.293	318809
0.295	319635
0.297	320765
0.298	322429
0.300	323547
0.302	324668
0.303	325646
0.305	326617
0.307	326979
0.308	327911
0.310	328782
0.312	329829
0.313	330760
0.315	331992
0.317	332873
0.318	333939
0.320	334593
0.322	335129
0.323	335940
0.325	336975
0.327	337807
0.328	339056
0.330	340608
0.332	341733
0.333	342730
0.335	343799
0.337	344659
0.338	345280
0.340	346164
0.342	347046
0.343	347882
0.345	348697
0.347	349198
0.348	349441
0.350	349687
0.352	350200
0.353	350813
0.355	352075
0.357	353222
0.358	354249
0.360	355085
0.362	355671
0.363	355745
0.365	356205
0.367	356723
0.368	357032
0.370	357719
0.372	359008
0.373	359877
0.375	360951
0.377	361852
0.378	362481
0.380	362477
0.382	362646
0.383	362525
0.385	362640
0.387	362856
0.388	363235
0.390	363576
0.392	363954
0.393	364692
0.395	364932
0.397	365394
0.398	365742
0.400	365892
0.402	365275
0.403	365105
0.405	364207
0.407	363537
0.408	362970
0.410	362822
0.412	362325
0.413	362514
0.415	362568
0.417	362848
0.418	362846
0.420	362935
0.422	363202
0.423	363027
0.425	362668
0.427	362538
0.428	362646
0.430	362304
0.432	362461
0.433	362548
0.435	362689
0.437	362605
0.438	362403
0.440	362180
0.442	361956
0.443	361757
0.445	361592
0.447	361592
0.448	361700
0.450	361864
0.452	361859
0.453	362017
0.455	362431
0.457	362663
0.458	363224
0.460	363993
0.462	364791
0.463	365432
0.465	366142
0.467	366706
0.468	367053
0.470	367201
0.472	367445
0.473	367613
0.475	367644
0.477	368300
0.478	368980
0.480	369605
0.482	370299
0.483	370879
0.485	370912
0.487	370815
0.488	370513
0.490	370124
0.492	369796
0.493	369504
0.495	369475
0.497	369582
0.498	369714
0.500	370035
0.502	370098
0.503	370127
0.505	370118
0.507	370187
0.508	369873
0.510	369848
0.512	369628
0.513	369532
0.515	369350
0.517	369368
0.518	369349
0.520	369289
0.522	368915
0.523	368599
0.525	368200
0.527	367626
0.528	367240
0.530	366917
0.532	366511
0.533	366334
0.535	366339
0.537	366464
0.538	366863
0.540	367391
0.542	367819
0.543	368123
0.545	368249
0.547	368140
0.548	367772
0.550	367464
0.552	367626
0.553	367844
0.555	368480
0.557	369286
0.558	369883
0.560	369960
0.562	370145
0.563	369994
0.565	369876
0.567	369757
0.568	369988
0.570	370085
0.572	369937
0.573	369782
0.575	369970
0.577	369920
0.578	369840
0.580	370253
0.582	370541
0.583	370617
0.585	370815
0.587	370927
0.588	370798
0.590	371110
0.592	371268
0.593	371457
0.595	372010
0.597	372631
0.598	372701
0.600	372960
0.602	373259
0.603	373229
0.605	373290
0.607	373810
0.608	374415
0.610	375150
0.612	376428
0.613	377758
0.615	379288
0.617	380837
0.618	382889
0.620	384423
0.622	386221
0.623	387956
0.625	389825
0.627	390820
0.628	392004
0.630	392948
0.632	393223
0.633	392948
0.635	393066
0.637	392778
0.638	391957
0.640	391416
0.642	391231
0.643	390505
0.645	390190
0.647	389968
0.648	389372
0.650	388219
0.652	387305
0.653	385837
0.655	384490
0.657	383286
0.658	382718
0.660	381919
0.662	381587
0.663	381468
0.665	381570
0.667	381143
0.668	381324
0.670	381058
0.672	380622
0.673	380191
0.675	380097
0.677	379522
0.678	379248
0.680	379136
0.682	378719
0.683	378180
0.685	378025
0.687	378036
0.688	378126
0.690	378611
0.692	379229
0.693	379792
0.695	380528
0.697	381300
0.698	382236
0.700	384157
0.702	386823
0.703	390761
0.705	396630
0.707	405819
0.708	417868
0.710	433993
0.712	452967
0.713	472652
0.715	487692
0.717	492872
0.718	480671
0.720	443742
0.722	376083
0.723	274027
0.725	136088
0.727	-36873
0.728	-239886
0.730	-468557
0.732	-715854
0.733	-975148
0.735	-1240252
0.737	-1507053
0.738	-1769861
0.740	-2025429
0.742	-2270249
0.743	-2498005
0.745	-2698526
0.747	-2855334
0.748	-2945152
0.750	-2940889
0.752	-2819976
0.753	-2571104
0.755	-2202619
0.757	-1742934
0.758	-1236094
0.760	-730814
0.762	-270074
0.763	116964
0.765	418886
0.767	638505
0.768	788092
0.770	883620
0.772	939928
0.773	968765
0.775	978858
0.777	975735
0.778	962904
0.780	943862
0.782	919346
0.783	889289
0.785	849102
0.787	789016
0.788	696058
0.790	559669
0.792	374803
0.793	148406
0.795	-100327
0.797	-345810
0.798	-563238
0.800	-736622
0.802	-861425
0.803	-943347
0.805	-993543
0.807	-1023450
0.808	-1040741
0.810	-1050012
0.812	-1052720
0.813	-1048942
0.815	-1038951
0.817	-1023703
0.818	-1003311
0.820	-978361
0.822	-949869
0.823	-918836
0.825	-885260
0.827	-849713
0.828	-813002
0.830	-774944
0.832	-736062
0.833	-696113
0.835	-655964
0.837	-615222
0.838	-574726
0.840	-533711
0.842	-493649
0.843	-453179
0.845	-413245
0.847	-373401
0.848	-334112
0.850	-294899
0.852	-257051
0.853	-219764
0.855	-183495
0.857	-148475
0.858	-114047
0.860	-80211
0.862	-47273
0.863	-15073
0.865	16735
0.867	47259
0.868	76842
0.870	105174
0.872	132497
0.873	158383
0.875	182978
0.877	206337
0.878	228656
0.880	249563
0.882	268804
0.883	287116
0.885	303761
0.887	318925
0.888	332997
0.890	346229
0.892	358203
0.893	369115
0.895	379100
0.897	387410
0.898	394358
0.900	399929
0.902	404562
0.903	407793
0.905	410696
0.907	413127
0.908	414925
0.910	416509
0.912	418218
0.913	419029
0.915	419888
0.917	420709
0.918	421213
0.920	421420
0.922	422312
0.923	422767
0.925	423189
0.927	423417
0.928	423523
0.930	423062
0.932	422726
0.933	422290
0.935	421743
0.937	421416
0.938	421566
0.940	421315
0.942	421136
0.943	421441
0.945	421364
0.947	420913
0.948	420960
0.950	420847
0.952	420564
0.953	420804
0.955	421007
0.957	420862
0.958	421033
0.960	420925
0.962	420318
0.963	419902
0.965	419929
0.967	419652
0.968	419555
0.970	419751
0.972	419842
0.973	419779
0.975	419956
0.977	420376
0.978	420776
0.980	421219
0.982	421251
0.983	421358
0.985	421040
0.987	420630
0.988	420147
0.990	420060
0.992	419848
0.993	419762
0.995	419694
0.997	420114
0.998	420613
1.000	420711
1.002	421083
1.003	421399
1.005	421215
1.007	420777
1.008	420870
1.010	420727
1.012	420750
1.013	420725
1.015	420853
1.017	420918
1.018	420899
1.020	420990
1.022	442573
1.023	479640
1.025	519278
1.027	562013
1.028	607572
1.030	613892
1.032	592666
1.033	569696
1.035	544855
1.037	517882
1.038	509639
1.040	515203
1.042	522163
1.043	530723
1.045	540397
1.047	550533
1.048	559064
1.050	564466
1.052	565361
1.053	563246
1.055	559013
1.057	554012
1.058	549565
1.060	546945
1.062	545144
1.063	543901
1.065	543653
1.067	543707
1.068	543864
1.070	544499
1.072	545602
1.073	546050
1.075	546584
1.077	546980
1.078	547097
1.080	546760
1.082	546731
1.083	546364
1.085	545886
1.087	545482
1.088	545130
1.090	544981
1.092	545145
1.093	545301
1.095	545340
1.097	545664
1.098	545528
1.100	545411
1.102	545260
1.103	545452
1.105	545710
1.107	546072
1.108	546450
1.110	547063
1.112	547496
1.113	547300
1.115	547510
1.117	547578
1.118	547426
1.120	547250
1.122	547651
1.123	547815
1.125	547899
1.127	548297
1.128	548570
1.130	548683
1.132	548755
1.133	549103
1.135	549218
1.137	549579
1.138	550079
1.140	550421
1.142	550636
1.143	551096
1.145	551309
1.147	551179
1.148	551284
1.150	551305
1.152	550739
1.153	550301
1.155	549879
1.157	549481
1.158	549109
1.160	549355
1.162	549469
1.163	549948
1.165	550453
1.167	550827
1.168	551083
1.170	551399
1.172	551379
1.173	551373
1.175	551550
1.177	551588
1.178	551870
1.180	552416
1.182	552903
1.183	553480
1.185	554170
1.187	554624
1.188	555208
1.190	555525
1.192	555771
1.193	555812
1.195	555937
1.197	555434
1.198	555593
1.200	556011
1.202	556334
1.203	556629
1.205	557538
1.207	557619
1.208	557238
1.210	557159
1.212	557345
1.213	557089
1.215	557521
1.217	558195
1.218	558503
1.220	558630
1.222	559172
1.223	559095
1.225	558680
1.227	558718
1.228	558523
1.230	557999
1.232	557782
1.233	558065
1.235	557959
1.237	558061
1.238	558238
1.240	558516
1.242	558545
1.243	558966
1.245	559293
1.247	559909
1.248	560364
1.250	560908
1.252	561084
1.253	561386
1.255	561158
1.257	561359
1.258	561236
1.260	561463
1.262	561346
1.263	561613
1.265	561399
1.267	561502
1.268	561500
1.270	561890
1.272	562122
1.273	562606
1.275	562864
1.277	562761
1.278	562789
1.280	563029
1.282	563168
1.283	563509
1.285	564597
1.287	565013
1.288	565219
1.290	565632
1.292	565956
1.293	565909
1.295	566697
1.297	567365
1.298	567756
1.300	568180
1.302	568613
1.303	568665
1.305	568931
1.307	569394
1.308	569871
1.310	570299
1.312	570358
1.313	570752
1.315	570992
1.317	571225
1.318	571467
1.320	572275
1.322	572673
1.323	572936
1.325	573217
1.327	573256
1.328	573037
1.330	572949
1.332	573350
1.333	573557
1.335	574298
1.337	575001
1.338	575450
1.340	575400
1.342	575508
1.343	575328
1.345	575403
1.347	575613
1.348	576030
1.350	576411
1.352	576542
1.353	576611
1.355	576616
1.357	576682
1.358	577064
1.360	577920
1.362	578590
1.363	579349
1.365	579807
1.367	580100
1.368	579915
1.370	580003
1.372	580074
1.373	580523
1.375	580967
1.377	581529
1.378	581844
1.380	582394
1.382	582885
1.383	582919
1.385	583222
1.387	583604
1.388	583728
1.390	583583
1.392	584072
1.393	584420
1.395	584915
1.397	585237
1.398	586083
1.400	586638
1.402	587163
1.403	587348
1.405	587892
1.407	588400
1.408	588605
1.410	588939
1.412	589836
1.413	590287
1.415	590428
1.417	590994
1.418	591527
1.420	591687
1.422	592063
1.423	592490
1.425	593023
1.427	593368
1.428	593761
1.430	594131
1.432	594640
1.433	594434
1.435	594818
1.437	595361
1.438	595764
1.440	596090
1.442	597265
1.443	597522
1.445	597582
1.447	598292
1.448	598784
1.450	598973
1.452	599540
1.453	600360
1.455	600292
1.457	600499
1.458	600737
1.460	601090
1.462	601184
1.463	601960
1.465	602683
1.467	603101
1.468	603459
1.470	603938
1.472	603881
1.473	603762
1.475	603963
1.477	604259
1.478	604537
1.480	605272
1.482	605938
1.483	606416
1.485	606856
1.487	607218
1.488	606934
1.490	606854
1.492	606894
1.493	606620
1.495	606605
1.497	606913
1.498	606973
1.500	607016
1.502	607729
1.503	607928
1.505	608633
1.507	609323
1.508	609780
1.510	609767
1.512	609795
1.513	609414
1.515	609136
1.517	609213
1.518	609057
1.520	609484
1.522	609802
1.523	610289
1.525	610385
1.527	610929
1.528	611233
1.530	611688
1.532	611940
1.533	612327
1.535	612544
1.537	612630
1.538	612789
1.540	613059
1.542	613762
1.543	614540
1.545	615360
1.547	616013
1.548	616579
1.550	616629
1.552	616914
1.553	617208
1.555	617706
1.557	618107
1.558	618851
1.560	619103
1.562	619272
1.563	619391
1.565	619913
1.567	620026
1.568	620508
1.570	620961
1.572	621146
1.573	620946
1.575	620844
1.577	620513
1.578	620295
1.580	620110
1.582	620178
1.583	620518
1.585	621033
1.587	621454
1.588	622360
1.590	623057
1.592	623690
1.593	624368
1.595	625014
1.597	625648
1.598	626559
1.600	627541
1.602	628522
1.603	630027
1.605	631164
1.607	632384
1.608	633764
1.610	635038
1.612	636341
1.613	638188
1.615	639916
1.617	641563
1.618	643812
1.620	646016
1.622	648132
1.623	650669
1.625	653296
1.627	655935
1.628	658832
1.630	661807
1.632	664486
1.633	667450
1.635	670262
1.637	672823
1.638	675324
1.640	678215
1.642	681351
1.643	684738
1.645	688262
1.647	692340
1.648	696791
1.650	700707
1.652	704890
1.653	709448
1.655	713854
1.657	717836
1.658	722911
1.660	728276
1.662	733705
1.663	739292
1.665	745812
1.667	752002
1.668	758083
1.670	764385
1.672	771260
1.673	777727
1.675	784612
1.677	791576
1.678	798989
1.680	806413
1.682	814248
1.683	822074
1.685	830446
1.687	838807
1.688	847426
1.690	856146
1.692	865252
1.693	874849
1.695	884569
1.697	894231
1.698	904392
1.700	914601
1.702	924390
1.703	934804
1.705	945523
1.707	956228
1.708	967499
1.710	979373
1.712	991231
1.713	1003630
1.715	1016642
1.717	1029825
1.718	1043397
1.720	1057563
1.722	1071727
1.723	1085902
1.725	1099993
1.727	1114234
1.728	1128420
1.730	1143247
1.732	1158252
1.733	1174341
1.735	1190242
1.737	1206608
1.738	1223010
1.740	1239779
1.742	1256245
1.743	1273780
1.745	1291643
1.747	1309455
1.748	1328161
1.750	1347238
1.752	1365973
1.753	1385150
1.755	1405043
1.757	1424457
1.758	1443991
1.760	1464337
1.762	1484729
1.763	1505153
1.765	1525995
1.767	1547484
1.768	1569164
1.770	1590689
1.772	1612727
1.773	1635511
1.775	1658235
1.777	1680602
1.778	1703758
1.780	1726830
1.782	1749537
1.783	1772390
1.785	1795810
1.787	1819353
1.788	1843307
1.790	1867462
1.792	1892054
1.793	1916764
1.795	1940996
1.797	1965220
1.798	1989710
1.800	2013947
1.802	2038143
1.803	2062786
1.805	2087175
1.807	2111385
1.808	2135083
1.810	2158785
1.812	2182447
1.813	2206285
1.815	2229824
1.817	2253848
1.818	2277529
1.820	2300739
1.822	2323462
1.823	2345972
1.825	2368165
1.827	2390080
1.828	2411704
1.830	2432746
1.832	2453616
1.833	2473792
1.835	2493227
1.837	2512343
1.838	2531138
1.840	2549164
1.842	2566659
1.843	2584057
1.845	2600661
1.847	2616316
1.848	2631391
1.850	2645473
1.852	2658463
1.853	2670818
1.855	2682952
1.857	2694005
1.858	2705117
1.860	2715570
1.862	2725380
1.863	2734716
1.865	2743936
1.867	2752043
1.868	2759919
1.870	2767222
1.872	2773634
1.873	2779446
1.875	2785076
1.877	2790024
1.878	2794437
1.880	2798577
1.882	2802124
1.883	2804653
1.885	2806749
1.887	2808674
1.888	2809673
1.890	2810557
1.892	2811159
1.893	2811108
1.895	2810497
1.897	2809874
1.898	2808426
1.900	2807091
1.902	2805556
1.903	2803369
1.905	2801200
1.907	2799161
1.908	2796412
1.910	2793896
1.912	2791657
1.913	2788522
1.915	2785377
1.917	2782393
1.918	2778909
1.920	2775239
1.922	2771983
1.923	2768475
1.925	2764758
1.927	2761086
1.928	2757153
1.930	2752995
1.932	2748521
1.933	2743970
1.935	2739655
1.937	2735127
1.938	2730971
1.940	2726788
1.942	2722744
1.943	2718290
1.945	2714232
1.947	2709515
1.948	2705238
1.950	2700630
1.952	2696099
1.953	2691304
1.955	2686916
1.957	2682116
1.958	2677494
1.960	2672593
1.962	2667934
1.963	2663121
1.965	2658244
1.967	2653640
1.968	2649075
1.970	2644198
1.972	2639274
1.973	2634600
1.975	2629749
1.977	2625304
1.978	2621284
1.980	2617491
1.982	2613724
1.983	2609988
1.985	2606454
1.987	2602855
1.988	2599682
1.990	2596686
1.992	2593644
1.993	2590126
1.995	2586542
1.997	2582286
1.998	2577888
2.000	2573574
2.002	2569292
2.003	2565205
2.005	2561236
2.007	2556984
2.008	2552892
2.010	2549260
2.012	2545015
2.013	2541374
2.015	2538343
2.017	2535182
2.018	2531687
2.020	2529135
2.022	2526196
2.023	2523004
2.025	2520184
2.027	2517270
2.028	2514361
2.030	2511664
2.032	2509238
2.033	2506798
2.035	2505428
2.037	2503723
2.038	2502167
2.040	2500829
2.042	2499645
2.043	2497849
2.045	2496388
2.047	2495249
2.048	2493993
2.050	2492854
2.052	2492159
2.053	2492247
2.055	2492891
2.057	2494886
2.058	2498100
2.060	2502723
2.062	2508446
2.063	2515305
2.065	2522983
2.067	2531683
2.068	2540434
2.070	2549226
2.072	2556979
2.073	2563784
2.075	2568724
2.077	2572168
2.078	2573561
2.080	2574625
2.082	2574566
2.083	2574038
2.085	2573504
2.087	2573410
2.088	2572517
2.090	2571528
2.092	2570327
2.093	2568969
2.095	2567418
2.097	2566175
2.098	2565095
2.100	2564240
2.102	2563133
2.103	2562042
2.105	2560702
2.107	2559281
2.108	2558643
2.110	2558185
2.112	2557524
2.113	2557833
2.115	2558637
2.117	2558239
2.118	2558324
2.120	2559093
2.122	2559108
2.123	2559316
2.125	2560650
2.127	2562039
2.128	2563486
2.130	2565849
2.132	2567919
2.133	2570029
2.135	2571980
2.137	2574087
2.138	2575476
2.140	2577090
2.142	2578368
2.143	2580090
2.145	2581652
2.147	2583582
2.148	2585628
2.150	2587837
2.152	2589447
2.153	2590929
2.155	2592102
2.157	2593026
2.158	2593595
2.160	2594557
2.162	2595508
2.163	2597013
2.165	2598919
2.167	2601301
2.168	2603345
2.170	2605740
2.172	2608155
2.173	2610096
2.175	2612279
2.177	2614772
2.178	2617181
2.180	2619592
2.182	2622655
2.183	2626592
2.185	2633573
2.187	2645772
2.188	2665637
2.190	2695942
2.192	2737010
2.193	2786504
2.195	2840469
2.197	2892785
2.198	2937096
2.200	2969685
2.202	2989529
2.203	2998717
2.205	3003186
2.207	3011206
2.208	3032249
2.210	3074110
2.212	3140076
2.213	3227918
2.215	3328659
2.217	3426838
2.218	3507052
2.220	3556887
2.222	3569787
2.223	3546233
2.225	3493601
2.227	3420917
2.228	3339214
2.230	3257015
2.232	3179591
2.233	3111037
2.235	3053117
2.237	3004700
2.238	2965257
2.240	2933675
2.242	2907901
2.243	2886642
2.245	2869303
2.247	2854584
2.248	2842638
2.250	2832727
2.252	2824950
2.253	2818751
2.255	2814112
2.257	2810667
2.258	2807998
2.260	2806175
2.262	2805371
2.263	2805239
2.265	2805354
2.267	2806793
2.268	2808567
2.270	2811268
2.272	2814709
2.273	2819282
2.275	2823958
2.277	2829321
2.278	2834383
2.280	2839132
2.282	2843127
2.283	2847069
2.285	2850850
2.287	2854565
2.288	2858787
2.290	2863443
2.292	2868129
2.293	2872529
2.295	2876807
2.297	2880549
2.298	2883718
2.300	2886567
2.302	2889126
2.303	2891744
2.305	2894133
2.307	2896626
2.308	2899539
2.310	2903175
2.312	2907011
2.313	2911316
2.315	2916074
2.317	2920578
2.318	2925084
2.320	2929155
2.322	2933624
2.323	2938361
2.325	2943182
2.327	2947787
2.328	2953448
2.330	2958449
2.332	2963314
2.333	2968418
2.335	2973676
2.337	2977965
2.338	2982380
2.340	2986368
2.342	2989964
2.343	2993192
2.345	2996737
2.347	3000762
2.348	3004895
2.350	3009311
2.352	3014107
2.353	3018833
2.355	3023203
2.357	3027669
2.358	3032615
2.360	3037481
2.362	3042584
2.363	3047535
2.365	3053071
2.367	3057974
2.368	3063279
2.370	3068310
2.372	3074071
2.373	3079506
2.375	3085261
2.377	3090874
2.378	3097779
2.380	3104633
2.382	3112020
2.383	3120473
2.385	3130760
2.387	3143830
2.388	3165067
2.390	3204548
2.392	3286550
2.393	3466268
2.395	3839887
2.397	4538328
2.398	5690422
2.400	7370913
2.402	9546192
2.403	12049894
2.405	14600272
2.407	16866780
2.408	18565710
2.410	19518834
2.412	19685134
2.413	19141782
2.415	18056718
2.417	16617021
2.418	15009816
2.420	13386092
2.422	11861202
2.423	10500759
2.425	9339761
2.427	8379836
2.428	7608074
2.430	7001864
2.432	6539546
2.433	6196276
2.435	5945109
2.437	5756340
2.438	5601205
2.440	5453548
2.442	5295403
2.443	5118865
2.445	4926487
2.447	4726656
2.448	4530104
2.450	4346979
2.452	4185412
2.453	4048879
2.455	3937010
2.457	3848680
2.458	3779984
2.460	3725987
2.462	3682726
2.463	3647841
2.465	3617044
2.467	3590154
2.468	3566798
2.470	3547001
2.472	3529727
2.473	3516831
2.475	3506699
2.477	3498560
2.478	3491235
2.480	3485447
2.482	3479978
2.483	3475004
2.485	3470968
2.487	3467708
2.488	3465776
2.490	3464340
2.492	3464522
2.493	3465169
2.495	3466767
2.497	3467956
2.498	3469133
2.500	3469361
2.502	3469612
2.503	3469882
2.505	3469764
2.507	3470640
2.508	3472315
2.510	3474243
2.512	3476617
2.513	3480220
2.515	3483923
2.517	3487710
2.518	3492230
2.520	3496668
2.522	3500851
2.523	3505347
2.525	3510157
2.527	3514151
2.528	3518287
2.530	3522160
2.532	3525102
2.533	3527125
2.535	3528836
2.537	3529813
2.538	3530683
2.540	3531589
2.542	3532719
2.543	3534305
2.545	3536399
2.547	3538530
2.548	3541104
2.550	3544158
2.552	3547427
2.553	3550932
2.555	3554952
2.557	3559719
2.558	3564479
2.560	3569385
2.562	3574731
2.563	3580050
2.565	3584743
2.567	3589700
2.568	3594816
2.570	3598970
2.572	3603092
2.573	3606896
2.575	3610768
2.577	3614659
2.578	3619406
2.580	3623866
2.582	3628655
2.583	3632302
2.585	3634499
2.587	3636367
2.588	3637802
2.590	3639104
2.592	3641129
2.593	3644221
2.595	3646986
2.597	3650654
2.598	3654244
2.600	3657767
2.602	3661990
2.603	3666903
2.605	3672117
2.607	3677942
2.608	3684572
2.610	3690368
2.612	3695622
2.613	3699653
2.615	3703138
2.617	3705911
2.618	3708784
2.620	3711357
2.622	3714494
2.623	3717676
2.625	3720638
2.627	3723429
2.628	3726939
2.630	3730719
2.632	3734780
2.633	3738367
2.635	3742602
2.637	3746354
2.638	3749918
2.640	3753192
2.642	3757446
2.643	3760953
2.645	3764237
2.647	3767446
2.648	3770731
2.650	3774330
2.652	3778220
2.653	3782760
2.655	3786985
2.657	3791486
2.658	3794732
2.660	3798093
2.662	3801532
2.663	3805442
2.665	3808872
2.667	3813562
2.668	3817633
2.670	3821632
2.672	3826094
2.673	3830534
2.675	3834158
2.677	3838384
2.678	3842215
2.680	3845218
2.682	3848895
2.683	3852524
2.685	3856219
2.687	3860374
2.688	3865104
2.690	3869371
2.692	3874427
2.693	3879387
2.695	3883415
2.697	3886939
2.698	3890251
2.700	3892920
2.702	3895532
2.703	3898880
2.705	3902276
2.707	3905912
2.708	3910698
2.710	3917613
2.712	3926421
2.713	3936016
2.715	3946177
2.717	3954873
2.718	3959788
2.720	3961157
2.722	3961856
2.723	3961557
2.725	3961795
2.727	3964304
2.728	3969331
2.730	3974755
2.732	3981754
2.733	3990224
2.735	3998850
2.737	4007771
2.738	4017676
2.740	4027556
2.742	4036656
2.743	4046394
2.745	4056232
2.747	4066394
2.748	4077452
2.750	4089857
2.752	4103186
2.753	4116536
2.755	4129342
2.757	4140068
2.758	4148519
2.760	4154189
2.762	4158322
2.763	4160935
2.765	4163719
2.767	4166042
2.768	4167419
2.770	4167141
2.772	4165615
2.773	4161616
2.775	4155704
2.777	4149813
2.778	4144538
2.780	4140225
2.782	4137577
2.783	4137706
2.785	4138525
2.787	4139843
2.788	4142206
2.790	4147011
2.792	4154754
2.793	4165044
2.795	4177304
2.797	4188780
2.798	4195772
2.800	4195983
2.802	4193098
2.803	4188045
2.805	4183853
2.807	4184968
2.808	4192120
2.810	4202013
2.812	4213688
2.813	4225120
2.815	4233351
2.817	4238309
2.818	4241601
2.820	4245401
2.822	4249836
2.823	4255734
2.825	4263700
2.827	4273595
2.828	4283288
2.830	4294105
2.832	4306773
2.833	4321535
2.835	4337518
2.837	4356931
2.838	4380089
2.840	4406744
2.842	4437233
2.843	4473157
2.845	4512392
2.847	4554402
2.848	4598091
2.850	4641178
2.852	4680763
2.853	4714250
2.855	4737554
2.857	4748259
2.858	4745939
2.860	4730256
2.862	4704476
2.863	4671783
2.865	4634548
2.867	4595645
2.868	4558064
2.870	4521921
2.872	4488796
2.873	4460701
2.875	4437076
2.877	4417566
2.878	4401964
2.880	4389879
2.882	4380313
2.883	4373069
2.885	4367928
2.887	4365051
2.888	4363807
2.890	4363396
2.892	4364023
2.893	4364853
2.895	4365489
2.897	4365781
2.898	4366453
2.900	4366482
2.902	4366975
2.903	4368826
2.905	4372490
2.907	4377613
2.908	4384358
2.910	4391311
2.912	4396912
2.913	4399855
2.915	4400184
2.917	4399352
2.918	4398355
2.920	4398512
2.922	4399995
2.923	4402985
2.925	4406041
2.927	4408771
2.928	4410091
2.930	4412300
2.932	4414485
2.933	4417326
2.935	4421503
2.937	4427587
2.938	4433512
2.940	4440553
2.942	4447671
2.943	4453888
2.945	4458570
2.947	4461884
2.948	4463431
2.950	4464015
2.952	4464160
2.953	4465295
2.955	4468403
2.957	4472013
2.958	4476370
2.960	4481021
2.962	4485227
2.963	4487539
2.965	4489815
2.967	4491120
2.968	4491908
2.970	4490914
2.972	4489603
2.973	4487506
2.975	4486502
2.977	4486211
2.978	4487942
2.980	4490383
2.982	4493095
2.983	4494684
2.985	4495079
2.987	4494460
2.988	4493169
2.990	4492331
2.992	4491837
2.993	4492891
2.995	4495670
2.997	4500650
2.998	4506000
3.000	4511511
3.002	4516186
3.003	4518805
3.005	4519976
3.007	4521372
3.008	4523272
3.010	4526118
3.012	4530349
3.013	4534514
3.015	4537802
3.017	4541498
3.018	4544536
3.020	4546542
3.022	4548626
3.023	4550108
3.025	4549765
3.027	4548597
3.028	4548040
3.030	4547179
3.032	4547371
3.033	4548207
3.035	4549425
3.037	4550300
3.038	4551588
3.040	4552708
3.042	4554154
3.043	4556301
3.045	4559092
3.047	4562017
3.048	4565105
3.050	4567931
3.052	4570540
3.053	4572318
3.055	4573900
3.057	4575490
3.058	4578730
3.060	4582999
3.062	4589959
3.063	4598087
3.065	4606023
3.067	4611618
3.068	4615060
3.070	4614161
3.072	4610913
3.073	4607768
3.075	4605798
3.077	4604387
3.078	4604568
3.080	4605679
3.082	4605936
3.083	4605418
3.085	4605949
3.087	4607749
3.088	4610686
3.090	4614555
3.092	4619562
3.093	4624066
3.095	4627507
3.097	4629680
3.098	4632378
3.100	4634217
3.102	4636441
3.103	4639041
3.105	4642658
3.107	4646196
3.108	4650306
3.110	4654069
3.112	4657985
3.113	4661871
3.115	4665682
3.117	4669311
3.118	4673333
3.120	4677315
3.122	4681650
3.123	4685562
3.125	4690229
3.127	4694643
3.128	4698677
3.130	4700831
3.132	4701874
3.133	4700959
3.135	4699303
3.137	4697743
3.138	4697326
3.140	4697586
3.142	4698866
3.143	4700552
3.145	4702158
3.147	4703206
3.148	4705418
3.150	4707465
3.152	4709611
3.153	4710991
3.155	4712500
3.157	4712869
3.158	4712956
3.160	4713090
3.162	4714935
3.163	4717733
3.165	4720831
3.167	4724707
3.168	4728953
3.170	4732422
3.172	4735011
3.173	4737904
3.175	4742406
3.177	4748137
3.178	4753929
3.180	4759597
3.182	4764746
3.183	4766290
3.185	4764971
3.187	4762822
3.188	4761287
3.190	4759841
3.192	4759861
3.193	4761187
3.195	4764346
3.197	4768604
3.198	4773750
3.200	4779921
3.202	4786412
3.203	4791088
3.205	4793323
3.207	4793976
3.208	4792676
3.210	4790551
3.212	4789236
3.213	4789069
3.215	4790105
3.217	4792434
3.218	4795500
3.220	4798172
3.222	4801133
3.223	4804061
3.225	4806774
3.227	4809675
3.228	4812825
3.230	4815932
3.232	4819420
3.233	4823170
3.235	4826356
3.237	4829292
3.238	4831378
3.240	4831566
3.242	4831646
3.243	4832139
3.245	4833707
3.247	4836457
3.248	4841701
3.250	4847710
3.252	4855623
3.253	4865147
3.255	4876292
3.257	4889598
3.258	4904858
3.260	4920440
3.262	4934995
3.263	4948130
3.265	4957127
3.267	4962362
3.268	4963852
3.270	4962281
3.272	4958224
3.273	4952891
3.275	4946663
3.277	4939795
3.278	4932891
3.280	4926328
3.282	4920728
3.283	4915794
3.285	4912763
3.287	4911135
3.288	4910393
3.290	4910952
3.292	4912398
3.293	4913717
3.295	4915564
3.297	4918842
3.298	4922445
3.300	4926490
3.302	4930683
3.303	4934537
3.305	4936779
3.307	4937803
3.308	4938295
3.310	4938494
3.312	4939658
3.313	4941672
3.315	4944308
3.317	4947213
3.318	4951170
3.320	4953550
3.322	4955137
3.323	4957070
3.325	4958786
3.327	4959846
3.328	4961620
3.330	4963847
3.332	4966327
[truncated: 1,001 more rows]
