# Supplementary material for: A simple method for developing lysine targeted covalent protein reagents
Source: Nat Commun. 2023 Dec 1;14:7933. doi: 10.1038/s41467-023-42632-5 (PMC10692228; doi:10.1038/s41467-023-42632-5)
Supplement: Supplementary file 4 — Source data [file 41467_2023_42632_MOESM4_ESM.zip › Source Data/Purified peptide data/Chromatograms/Peptide_3!_chromatogram.txt]

0.00000	0
0.00167	-194
0.00333	-244
0.00500	-292
0.00667	-262
0.00833	-216
0.01000	-20
0.01167	-41
0.01333	-221
0.01500	-743
0.01667	-1657
0.01833	-2978
0.02000	-4282
0.02167	-5174
0.02333	-5750
0.02500	-5782
0.02667	-5359
0.02833	-4812
0.03000	-4329
0.03167	-3850
0.03333	-3463
0.03500	-3144
0.03667	-2886
0.03833	-2653
0.04000	-2439
0.04167	-2152
0.04333	-1833
0.04500	-1303
0.04667	-808
0.04833	-408
0.05000	-117
0.05167	55
0.05333	132
0.05500	152
0.05667	219
0.05833	181
0.06000	250
0.06167	208
0.06333	242
0.06500	284
0.06667	594
0.06833	688
0.07000	833
0.07167	1005
0.07333	1171
0.07500	1153
0.07667	1300
0.07833	1361
0.08000	1513
0.08167	1512
0.08333	1186
0.08500	829
0.08667	457
0.08833	-283
0.09000	-966
0.09167	-1322
0.09333	-1769
0.09500	-2261
0.09667	-2717
0.09833	-3105
0.10000	-3449
0.10167	-3942
0.10333	-4409
0.10500	-4650
0.10667	-5106
0.10833	-5896
0.11000	-6526
0.11167	-7111
0.11333	-7908
0.11500	-8394
0.11667	-8615
0.11833	-8795
0.12000	-8895
0.12167	-8860
0.12333	-9113
0.12500	-9320
0.12667	-9414
0.12833	-9659
0.13000	-9806
0.13167	-9917
0.13333	-9940
0.13500	-10224
0.13667	-10214
0.13833	-10444
0.14000	-10578
0.14167	-10972
0.14333	-11023
0.14500	-11610
0.14667	-11971
0.14833	-12194
0.15000	-12287
0.15167	-12677
0.15333	-12466
0.15500	-12335
0.15667	-12449
0.15833	-12533
0.16000	-12483
0.16167	-12865
0.16333	-13069
0.16500	-13361
0.16667	-13429
0.16833	-13588
0.17000	-13570
0.17167	-13717
0.17333	-13693
0.17500	-14063
0.17667	-14255
0.17833	-14576
0.18000	-14571
0.18167	-14600
0.18333	-14430
0.18500	-14396
0.18667	-14205
0.18833	-14518
0.19000	-14830
0.19167	-15003
0.19333	-15232
0.19500	-15560
0.19667	-15575
0.19833	-15726
0.20000	-15849
0.20167	-15793
0.20333	-15887
0.20500	-16018
0.20667	-16013
0.20833	-16293
0.21000	-16739
0.21167	-16728
0.21333	-16823
0.21500	-16906
0.21667	-16902
0.21833	-16847
0.22000	-17095
0.22167	-17036
0.22333	-16953
0.22500	-16690
0.22667	-16473
0.22833	-16213
0.23000	-16320
0.23167	-16509
0.23333	-16884
0.23500	-17248
0.23667	-17488
0.23833	-17598
0.24000	-17807
0.24167	-17944
0.24333	-17896
0.24500	-18156
0.24667	-18395
0.24833	-18476
0.25000	-18648
0.25167	-18876
0.25333	-18893
0.25500	-18883
0.25667	-18998
0.25833	-18848
0.26000	-18887
0.26167	-18690
0.26333	-18494
0.26500	-17970
0.26667	-17840
0.26833	-17491
0.27000	-17621
0.27167	-17745
0.27333	-18134
0.27500	-18184
0.27667	-18284
0.27833	-18107
0.28000	-17968
0.28167	-17737
0.28333	-17772
0.28500	-17981
0.28667	-18196
0.28833	-18518
0.29000	-18919
0.29167	-19264
0.29333	-19510
0.29500	-19737
0.29667	-19823
0.29833	-19968
0.30000	-20005
0.30167	-20073
0.30333	-20166
0.30500	-20405
0.30667	-20426
0.30833	-20567
0.31000	-20561
0.31167	-20719
0.31333	-20571
0.31500	-20602
0.31667	-20683
0.31833	-20981
0.32000	-21015
0.32167	-21245
0.32333	-21326
0.32500	-21220
0.32667	-20832
0.32833	-20690
0.33000	-20569
0.33167	-20456
0.33333	-20344
0.33500	-20170
0.33667	-19590
0.33833	-18648
0.34000	-17046
0.34167	-13520
0.34333	-5595
0.34500	11683
0.34667	46822
0.34833	110890
0.35000	215204
0.35167	364413
0.35333	546880
0.35500	727636
0.35667	848671
0.35833	838488
0.36000	633222
0.36167	202745
0.36333	-433092
0.36500	-1199828
0.36667	-1982860
0.36833	-2654265
0.37000	-3107610
0.37167	-3284125
0.37333	-3183847
0.37500	-2859841
0.37667	-2403441
0.37833	-1916458
0.38000	-1482950
0.38167	-1154943
0.38333	-950602
0.38500	-856367
0.38667	-841783
0.38833	-874318
0.39000	-930137
0.39167	-994766
0.39333	-1063431
0.39500	-1134896
0.39667	-1209391
0.39833	-1284787
0.40000	-1357458
0.40167	-1423355
0.40333	-1479667
0.40500	-1524473
0.40667	-1557526
0.40833	-1579716
0.41000	-1591928
0.41167	-1594873
0.41333	-1589893
0.41500	-1577695
0.41667	-1559107
0.41833	-1534573
0.42000	-1504969
0.42167	-1470806
0.42333	-1433057
0.42500	-1391715
0.42667	-1347622
0.42833	-1301138
0.43000	-1252977
0.43167	-1202845
0.43333	-1151717
0.43500	-1099823
0.43667	-1047632
0.43833	-994913
0.44000	-942401
0.44167	-890362
0.44333	-838760
0.44500	-787610
0.44667	-737718
0.44833	-688971
0.45000	-641085
0.45167	-594882
0.45333	-550586
0.45500	-507822
0.45667	-466770
0.45833	-427995
0.46000	-390931
0.46167	-355539
0.46333	-322057
0.46500	-290848
0.46667	-261395
0.46833	-233982
0.47000	-208751
0.47167	-185734
0.47333	-164503
0.47500	-145491
0.47667	-128651
0.47833	-113778
0.48000	-100787
0.48167	-89773
0.48333	-80523
0.48500	-72716
0.48667	-66238
0.48833	-61132
0.49000	-56913
0.49167	-53541
0.49333	-50835
0.49500	-48898
0.49667	-47230
0.49833	-46158
0.50000	-45354
0.50167	-44790
0.50333	-44392
0.50500	-44263
0.50667	-44009
0.50833	-43917
0.51000	-44098
0.51167	-44208
0.51333	-44320
0.51500	-44543
0.51667	-44825
0.51833	-45132
0.52000	-45696
0.52167	-46257
0.52333	-46875
0.52500	-47361
0.52667	-47755
0.52833	-47771
0.53000	-47862
0.53167	-47797
0.53333	-47897
0.53500	-47907
0.53667	-48306
0.53833	-48659
0.54000	-49055
0.54167	-49545
0.54333	-50104
0.54500	-50311
0.54667	-50751
0.54833	-51369
0.55000	-51566
0.55167	-51846
0.55333	-52201
0.55500	-52290
0.55667	-52179
0.55833	-52361
0.56000	-52427
0.56167	-52577
0.56333	-52623
0.56500	-52492
0.56667	-52378
0.56833	-52222
0.57000	-51754
0.57167	-51626
0.57333	-51624
0.57500	-51395
0.57667	-51227
0.57833	-51478
0.58000	-51507
0.58167	-51680
0.58333	-52164
0.58500	-52508
0.58667	-52503
0.58833	-52582
0.59000	-52461
0.59167	-52331
0.59333	-52392
0.59500	-52687
0.59667	-52789
0.59833	-53081
0.60000	-52988
0.60167	-52903
0.60333	-52710
0.60500	-52835
0.60667	-52871
0.60833	-53388
0.61000	-53758
0.61167	-53935
0.61333	-54175
0.61500	-54423
0.61667	-54324
0.61833	-54166
0.62000	-54455
0.62167	-54189
0.62333	-54040
0.62500	-53865
0.62667	-54106
0.62833	-53942
0.63000	-54268
0.63167	-54503
0.63333	-54939
0.63500	-54941
0.63667	-55195
0.63833	-55238
0.64000	-55467
0.64167	-55442
0.64333	-55635
0.64500	-55644
0.64667	-55745
0.64833	-55603
0.65000	-55707
0.65167	-55791
0.65333	-56082
0.65500	-56364
0.65667	-56613
0.65833	-56779
0.66000	-57111
0.66167	-57160
0.66333	-57215
0.66500	-57550
0.66667	-57917
0.66833	-57829
0.67000	-58015
0.67167	-57973
0.67333	-57672
0.67500	-57168
0.67667	-57160
0.67833	-57009
0.68000	-57062
0.68167	-57180
0.68333	-57509
0.68500	-57396
0.68667	-57388
0.68833	-57249
0.69000	-57132
0.69167	-57007
0.69333	-57032
0.69500	-57025
0.69667	-57113
0.69833	-57379
0.70000	-57501
0.70167	-57677
0.70333	-57825
0.70500	-57922
0.70667	-58076
0.70833	-58334
0.71000	-58525
0.71167	-58766
0.71333	-59105
0.71500	-59082
0.71667	-58874
0.71833	-58944
0.72000	-58836
0.72167	-58602
0.72333	-58707
0.72500	-58955
0.72667	-58853
0.72833	-59045
0.73000	-59311
0.73167	-59317
0.73333	-59370
0.73500	-59379
0.73667	-59278
0.73833	-59122
0.74000	-58973
0.74167	-58900
0.74333	-58958
0.74500	-58941
0.74667	-58927
0.74833	-59009
0.75000	-59162
0.75167	-59417
0.75333	-59605
0.75500	-59830
0.75667	-59945
0.75833	-59823
0.76000	-59433
0.76167	-59332
0.76333	-59205
0.76500	-59351
0.76667	-59656
0.76833	-60135
0.77000	-60302
0.77167	-60665
0.77333	-60727
0.77500	-60666
0.77667	-60680
0.77833	-60899
0.78000	-60920
0.78167	-61011
0.78333	-61084
0.78500	-61124
0.78667	-61137
0.78833	-60998
0.79000	-60961
0.79167	-61110
0.79333	-61188
0.79500	-61235
0.79667	-61525
0.79833	-61748
0.80000	-61848
0.80167	-61814
0.80333	-61869
0.80500	-61868
0.80667	-61780
0.80833	-61730
0.81000	-61782
0.81167	-61768
0.81333	-61803
0.81500	-62007
0.81667	-62148
0.81833	-62280
0.82000	-62502
0.82167	-62634
0.82333	-62430
0.82500	-62364
0.82667	-62420
0.82833	-62267
0.83000	-62257
0.83167	-62734
0.83333	-62965
0.83500	-63101
0.83667	-63349
0.83833	-63528
0.84000	-63142
0.84167	-63186
0.84333	-63163
0.84500	-62937
0.84667	-62772
0.84833	-62817
0.85000	-62563
0.85167	-62371
0.85333	-62631
0.85500	-62708
0.85667	-62859
0.85833	-62961
0.86000	-62987
0.86167	-62875
0.86333	-62934
0.86500	-62980
0.86667	-63235
0.86833	-63590
0.87000	-63659
0.87167	-63669
0.87333	-63835
0.87500	-63918
0.87667	-63700
0.87833	-63756
0.88000	-63832
0.88167	-63607
0.88333	-63239
0.88500	-63448
0.88667	-63497
0.88833	-63522
0.89000	-63803
0.89167	-64209
0.89333	-64313
0.89500	-64361
0.89667	-64564
0.89833	-64433
0.90000	-64468
0.90167	-64448
0.90333	-64553
0.90500	-64491
0.90667	-64809
0.90833	-64833
0.91000	-64859
0.91167	-64838
0.91333	-64938
0.91500	-65002
0.91667	-65092
0.91833	-65403
0.92000	-65732
0.92167	-65904
0.92333	-65911
0.92500	-66080
0.92667	-66174
0.92833	-66219
0.93000	-66448
0.93167	-66703
0.93333	-66790
0.93500	-66727
0.93667	-66827
0.93833	-66769
0.94000	-66815
0.94167	-66871
0.94333	-66979
0.94500	-67032
0.94667	-67196
0.94833	-67140
0.95000	-67146
0.95167	-67064
0.95333	-66891
0.95500	-66842
0.95667	-66866
0.95833	-67022
0.96000	-67231
0.96167	-67490
0.96333	-67564
0.96500	-67698
0.96667	-67704
0.96833	-67717
0.97000	-67743
0.97167	-67634
0.97333	-67709
0.97500	-67692
0.97667	-67547
0.97833	-67422
0.98000	-67472
0.98167	-67438
0.98333	-67432
0.98500	-67735
0.98667	-67848
0.98833	-67993
0.99000	-67870
0.99167	-67868
0.99333	-67598
0.99500	-67584
0.99667	-67553
0.99833	-67901
1.00000	-68162
1.00167	-66716
1.00333	-41431
1.00500	-10392
1.00667	23307
1.00833	59315
1.01000	94157
1.01167	84066
1.01333	65457
1.01500	44891
1.01667	22754
1.01833	864
1.02000	976
1.02167	4496
1.02333	8105
1.02500	11143
1.02667	13584
1.02833	15053
1.03000	16022
1.03167	16186
1.03333	16139
1.03500	15735
1.03667	15471
1.03833	14971
1.04000	14809
1.04167	14658
1.04333	14484
1.04500	14405
1.04667	14474
1.04833	14276
1.05000	14193
1.05167	14267
1.05333	14166
1.05500	14124
1.05667	14411
1.05833	14589
1.06000	14788
1.06167	15221
1.06333	15374
1.06500	15400
1.06667	15371
1.06833	15284
1.07000	14964
1.07167	15062
1.07333	14991
1.07500	14932
1.07667	14871
1.07833	14899
1.08000	14469
1.08167	14132
1.08333	14011
1.08500	13847
1.08667	13648
1.08833	13936
1.09000	14371
1.09167	14524
1.09333	14628
1.09500	14843
1.09667	14802
1.09833	14541
1.10000	14368
1.10167	14429
1.10333	14370
1.10500	14376
1.10667	14458
1.10833	14461
1.11000	14380
1.11167	14307
1.11333	14228
1.11500	14268
1.11667	14302
1.11833	14341
1.12000	14317
1.12167	14246
1.12333	13905
1.12500	13908
1.12667	13819
1.12833	13952
1.13000	13907
1.13167	14145
1.13333	14113
1.13500	14146
1.13667	14023
1.13833	14101
1.14000	14116
1.14167	14194
1.14333	14087
1.14500	14022
1.14667	14007
1.14833	13835
1.15000	13782
1.15167	13982
1.15333	14034
1.15500	13997
1.15667	14059
1.15833	13682
1.16000	13330
1.16167	13049
1.16333	12782
1.16500	12600
1.16667	12780
1.16833	12795
1.17000	12889
1.17167	13038
1.17333	13212
1.17500	13326
1.17667	13617
1.17833	13834
1.18000	14119
1.18167	14195
1.18333	14507
1.18500	14572
1.18667	14788
1.18833	14800
1.19000	15029
1.19167	15107
1.19333	15325
1.19500	15539
1.19667	16045
1.19833	16360
1.20000	16753
1.20167	17460
1.20333	17819
1.20500	18098
1.20667	18593
1.20833	18984
1.21000	18895
1.21167	19343
1.21333	19955
1.21500	20544
1.21667	21249
1.21833	22380
1.22000	23354
1.22167	24330
1.22333	25288
1.22500	26422
1.22667	27241
1.22833	28086
1.23000	28877
1.23167	29789
1.23333	30637
1.23500	31845
1.23667	33105
1.23833	34375
1.24000	35822
1.24167	37052
1.24333	38332
1.24500	39747
1.24667	41424
1.24833	42855
1.25000	44569
1.25167	46252
1.25333	47840
1.25500	49168
1.25667	50937
1.25833	52807
1.26000	54671
1.26167	56600
1.26333	58917
1.26500	60846
1.26667	62833
1.26833	64985
1.27000	67399
1.27167	69636
1.27333	72242
1.27500	74754
1.27667	77234
1.27833	79545
1.28000	81941
1.28167	84380
1.28333	86997
1.28500	89706
1.28667	92558
1.28833	95523
1.29000	98297
1.29167	101036
1.29333	103884
1.29500	106897
1.29667	109853
1.29833	113316
1.30000	116734
1.30167	120271
1.30333	123838
1.30500	127409
1.30667	130650
1.30833	134192
1.31000	137602
1.31167	140886
1.31333	144434
1.31500	148152
1.31667	151738
1.31833	155424
1.32000	159317
1.32167	163258
1.32333	167169
1.32500	171231
1.32667	175381
1.32833	179526
1.33000	183457
1.33167	187795
1.33333	191854
1.33500	195904
1.33667	200071
1.33833	204316
1.34000	208251
1.34167	212615
1.34333	217016
1.34500	221495
1.34667	226319
1.34833	231188
1.35000	235982
1.35167	240825
1.35333	245612
1.35500	250040
1.35667	254711
1.35833	259493
1.36000	264262
1.36167	269149
1.36333	274514
1.36500	279664
1.36667	284717
1.36833	290020
1.37000	295281
1.37167	300125
1.37333	305086
1.37500	310085
1.37667	314875
1.37833	319585
1.38000	324697
1.38167	329867
1.38333	335018
1.38500	340145
1.38667	345346
1.38833	350168
1.39000	355004
1.39167	359850
1.39333	364683
1.39500	369668
1.39667	374730
1.39833	379777
1.40000	384829
1.40167	389891
1.40333	394767
1.40500	399760
1.40667	404584
1.40833	409496
1.41000	414454
1.41167	419558
1.41333	424396
1.41500	429339
1.41667	434241
1.41833	439070
1.42000	443778
1.42167	448750
1.42333	453689
1.42500	458499
1.42667	463088
1.42833	467794
1.43000	472400
1.43167	477027
1.43333	481558
1.43500	486387
1.43667	491004
1.43833	495410
1.44000	499679
1.44167	504125
1.44333	508338
1.44500	512402
1.44667	516756
1.44833	521051
1.45000	525048
1.45167	528983
1.45333	532972
1.45500	536827
1.45667	540624
1.45833	544421
1.46000	548407
1.46167	552631
1.46333	556562
1.46500	560527
1.46667	564909
1.46833	568920
1.47000	572601
1.47167	576339
1.47333	580178
1.47500	583360
1.47667	586581
1.47833	590015
1.48000	593491
1.48167	596674
1.48333	600288
1.48500	604114
1.48667	607665
1.48833	611365
1.49000	614942
1.49167	618232
1.49333	621497
1.49500	624607
1.49667	627610
1.49833	630821
1.50000	633956
1.50167	636896
1.50333	639996
1.50500	642802
1.50667	645532
1.50833	648489
1.51000	651418
1.51167	654342
1.51333	657484
1.51500	660525
1.51667	663479
1.51833	666247
1.52000	669145
1.52167	671763
1.52333	674471
1.52500	676907
1.52667	679666
1.52833	682013
1.53000	684722
1.53167	687345
1.53333	690246
1.53500	692896
1.53667	695661
1.53833	698328
1.54000	701062
1.54167	703686
1.54333	706395
1.54500	709275
1.54667	712024
1.54833	714678
1.55000	717141
1.55167	719714
1.55333	722309
1.55500	724796
1.55667	727446
1.55833	730585
1.56000	733473
1.56167	736285
1.56333	739225
1.56500	742075
1.56667	744489
1.56833	747199
1.57000	749789
1.57167	752373
1.57333	754845
1.57500	757399
1.57667	759800
1.57833	762322
1.58000	764853
1.58167	767321
1.58333	769989
1.58500	772631
1.58667	775155
1.58833	777791
1.59000	780545
1.59167	783311
1.59333	786120
1.59500	789140
1.59667	791921
1.59833	794877
1.60000	797699
1.60167	800572
1.60333	803211
1.60500	806294
1.60667	809080
1.60833	811848
1.61000	814607
1.61167	817497
1.61333	820090
1.61500	823033
1.61667	825838
1.61833	828567
1.62000	831310
1.62167	834056
1.62333	836447
1.62500	839068
1.62667	841915
1.62833	844623
1.63000	847144
1.63167	849989
1.63333	852992
1.63500	855619
1.63667	858430
1.63833	861476
1.64000	864368
1.64167	866996
1.64333	869904
1.64500	872790
1.64667	875792
1.64833	878826
1.65000	882057
1.65167	884931
1.65333	887916
1.65500	890620
1.65667	893347
1.65833	895738
1.66000	898529
1.66167	901051
1.66333	903709
1.66500	906352
1.66667	909395
1.66833	912419
1.67000	915572
1.67167	918573
1.67333	921555
1.67500	924317
1.67667	926899
1.67833	929450
1.68000	932227
1.68167	934813
1.68333	937600
1.68500	940328
1.68667	943275
1.68833	945992
1.69000	948860
1.69167	951561
1.69333	954418
1.69500	956854
1.69667	959656
1.69833	962545
1.70000	965261
1.70167	968120
1.70333	971203
1.70500	973892
1.70667	976514
1.70833	979469
1.71000	982195
1.71167	985048
1.71333	988143
1.71500	991314
1.71667	994187
1.71833	997286
1.72000	1000178
1.72167	1002759
1.72333	1005328
1.72500	1008040
1.72667	1010523
1.72833	1013136
1.73000	1015918
1.73167	1018626
1.73333	1021299
1.73500	1024291
1.73667	1027126
1.73833	1030135
1.74000	1033110
1.74167	1036244
1.74333	1039138
1.74500	1042250
1.74667	1045209
1.74833	1048393
1.75000	1051293
1.75167	1054254
1.75333	1056922
1.75500	1059521
1.75667	1062028
1.75833	1064795
1.76000	1067558
1.76167	1070769
1.76333	1074179
1.76500	1077483
1.76667	1080771
1.76833	1084202
1.77000	1087312
1.77167	1090452
1.77333	1093767
1.77500	1096970
1.77667	1100086
1.77833	1103434
1.78000	1106606
1.78167	1109713
1.78333	1113159
1.78500	1116554
1.78667	1119755
1.78833	1123265
1.79000	1126734
1.79167	1130095
1.79333	1133462
1.79500	1137041
1.79667	1140385
1.79833	1143793
1.80000	1147034
1.80167	1150416
1.80333	1153693
1.80500	1157111
1.80667	1160508
1.80833	1164084
1.81000	1167503
1.81167	1170998
1.81333	1174444
1.81500	1177928
1.81667	1181224
1.81833	1184839
1.82000	1188249
1.82167	1191716
1.82333	1195303
1.82500	1199110
1.82667	1202680
1.82833	1206514
1.83000	1210195
1.83167	1213762
1.83333	1217505
1.83500	1221360
1.83667	1225036
1.83833	1228883
1.84000	1232834
1.84167	1236433
1.84333	1239854
1.84500	1243585
1.84667	1247320
1.84833	1251054
1.85000	1254938
1.85167	1258969
1.85333	1262626
1.85500	1266248
1.85667	1269773
1.85833	1273165
1.86000	1276321
1.86167	1279699
1.86333	1282995
1.86500	1286513
1.86667	1290176
1.86833	1294159
1.87000	1298073
1.87167	1302063
1.87333	1306132
1.87500	1310126
1.87666	1314093
1.87833	1318033
1.88000	1321924
1.88166	1325446
1.88333	1329049
1.88500	1332757
1.88666	1336558
1.88833	1340413
1.89000	1344504
1.89166	1348665
1.89333	1352571
1.89500	1356704
1.89666	1360730
1.89833	1364917
1.90000	1368797
1.90166	1372956
1.90333	1376769
1.90500	1380557
1.90666	1384055
1.90833	1387579
1.91000	1390865
1.91166	1394259
1.91333	1397807
1.91500	1401432
1.91666	1405376
1.91833	1409430
1.92000	1413648
1.92166	1417802
1.92333	1421874
1.92500	1425805
1.92666	1429729
1.92833	1433373
1.93000	1437235
1.93166	1441277
1.93333	1445565
1.93500	1450450
1.93666	1457103
1.93833	1466057
1.94000	1478763
1.94166	1496173
1.94333	1518320
1.94500	1543997
1.94666	1571229
1.94833	1597612
1.95000	1621361
1.95166	1641277
1.95333	1657610
1.95500	1672011
1.95666	1685558
1.95833	1698467
1.96000	1710602
1.96166	1720842
1.96333	1726947
1.96500	1727766
1.96666	1722939
1.96833	1713006
1.97000	1698890
1.97166	1683014
1.97333	1666370
1.97500	1650863
1.97666	1637508
1.97833	1627325
1.98000	1619539
1.98166	1615360
1.98333	1614007
1.98500	1615100
1.98666	1617824
1.98833	1622571
1.99000	1628148
1.99166	1634378
1.99333	1641951
1.99500	1653090
1.99666	1673271
1.99833	1716469
2.00000	1808887
2.00166	1990200
2.00333	2314083
2.00500	2836541
2.00667	3599162
2.00833	4608714
2.01000	5824865
2.01167	7155904
2.01333	8475468
2.01500	9646348
2.01667	10553211
2.01833	11123004
2.02000	11335224
2.02167	11214841
2.02333	10821937
2.02500	10228737
2.02667	9508489
2.02833	8725147
2.03000	7929103
2.03167	7155767
2.03333	6429979
2.03500	5765570
2.03667	5168620
2.03833	4641276
2.04000	4181200
2.04167	3783492
2.04333	3442915
2.04500	3153015
2.04667	2907478
2.04833	2700535
2.05000	2527280
2.05167	2382713
2.05334	2263616
2.05500	2166066
2.05667	2087300
2.05834	2024707
2.06000	1975803
2.06167	1938040
2.06334	1909365
2.06500	1888097
2.06667	1872282
2.06834	1860768
2.07000	1852490
2.07167	1847024
2.07334	1843068
2.07500	1840321
2.07667	1838387
2.07834	1836925
2.08000	1835520
2.08167	1834468
2.08334	1833803
2.08500	1833303
2.08667	1833168
2.08834	1833440
2.09000	1833961
2.09167	1834679
2.09334	1835882
2.09500	1837307
2.09667	1839017
2.09834	1841279
2.10001	1843956
2.10167	1847061
2.10334	1850411
2.10501	1854404
2.10667	1858635
2.10834	1863213
2.11001	1868278
2.11167	1873878
2.11334	1879451
2.11501	1885026
2.11667	1890474
2.11834	1895209
2.12001	1899648
2.12167	1903676
2.12334	1907246
2.12501	1910412
2.12667	1913227
2.12834	1915768
2.13001	1917756
2.13167	1919484
2.13334	1920934
2.13501	1922484
2.13667	1923423
2.13834	1924644
2.14001	1925826
2.14167	1927276
2.14334	1928723
2.14501	1930800
2.14668	1933006
2.14834	1935327
2.15001	1937638
2.15168	1939970
2.15334	1942153
2.15501	1944303
2.15668	1946769
2.15834	1949436
2.16001	1952490
2.16168	1955698
2.16334	1959129
2.16501	1962240
2.16668	1965445
2.16834	1968587
2.17001	1971801
2.17168	1975030
2.17334	1978577
2.17501	1982179
2.17668	1985631
2.17834	1989259
2.18001	1993046
2.18168	1996792
2.18334	2000723
2.18501	2004924
2.18668	2008964
2.18834	2012765
2.19001	2016647
2.19168	2020036
2.19335	2023268
2.19501	2026491
2.19668	2029825
2.19835	2033065
2.20001	2036605
2.20168	2040104
2.20335	2043448
2.20501	2046845
2.20668	2050037
2.20835	2053193
2.21001	2056569
2.21168	2060241
2.21335	2063832
2.21501	2068040
2.21668	2072352
2.21835	2076696
2.22001	2081228
2.22168	2086106
2.22335	2090662
2.22501	2095469
2.22668	2100238
2.22835	2105132
2.23001	2109757
2.23168	2114751
2.23335	2119600
2.23501	2124642
2.23668	2129410
2.23835	2134346
2.24002	2138877
2.24168	2143310
2.24335	2147570
2.24502	2151859
2.24668	2155988
2.24835	2160059
2.25002	2164306
2.25168	2168419
2.25335	2172546
2.25502	2176724
2.25668	2181003
2.25835	2184935
2.26002	2188936
2.26168	2192557
2.26335	2195770
2.26502	2198824
2.26668	2201833
2.26835	2204478
2.27002	2207465
2.27168	2210715
2.27335	2214147
2.27502	2217911
2.27668	2222323
2.27835	2226989
2.28002	2232195
2.28168	2237660
2.28335	2243295
2.28502	2248927
2.28668	2254268
2.28835	2259143
2.29002	2263605
2.29169	2267371
2.29335	2270353
2.29502	2272660
2.29669	2274217
2.29835	2275201
2.30002	2275890
2.30169	2276535
2.30335	2277483
2.30502	2278913
2.30669	2280684
2.30835	2282891
2.31002	2285666
2.31169	2288847
2.31335	2292196
2.31502	2295921
2.31669	2300061
2.31835	2303900
2.32002	2307553
2.32169	2311375
2.32335	2315155
2.32502	2318502
2.32669	2321963
2.32835	2325665
2.33002	2329014
2.33169	2332548
2.33335	2336239
2.33502	2339938
2.33669	2343629
2.33836	2347482
2.34002	2351147
2.34169	2354932
2.34336	2358916
2.34502	2362879
2.34669	2367051
2.34836	2371240
2.35002	2375590
2.35169	2380058
2.35336	2384837
2.35502	2389854
2.35669	2395210
2.35836	2401093
2.36002	2407389
2.36169	2414276
2.36336	2421926
2.36502	2430896
2.36669	2440949
2.36836	2452298
2.37002	2464567
2.37169	2477228
2.37336	2489618
2.37502	2500952
2.37669	2510467
2.37836	2517954
2.38002	2522973
2.38169	2525460
2.38336	2525977
2.38503	2525068
2.38669	2523248
2.38836	2521201
2.39003	2519564
2.39169	2518425
2.39336	2518209
2.39503	2518461
2.39669	2519609
2.39836	2520932
2.40003	2522752
2.40169	2524648
2.40336	2526814
2.40503	2529029
2.40669	2531829
2.40836	2534650
2.41003	2537902
2.41169	2541224
2.41336	2544532
2.41503	2547569
2.41669	2550826
2.41836	2553922
2.42003	2557656
2.42169	2561609
2.42336	2566441
2.42503	2571247
2.42669	2576456
2.42836	2581336
2.43003	2586334
2.43170	2590752
2.43336	2595247
2.43503	2599541
2.43670	2603904
2.43836	2608314
2.44003	2612577
2.44170	2617040
2.44336	2621194
2.44503	2625292
2.44670	2629106
2.44836	2633145
2.45003	2636726
2.45170	2640547
2.45336	2644200
2.45503	2647936
2.45670	2651672
2.45836	2655595
2.46003	2659559
2.46170	2663447
2.46336	2667116
2.46503	2670606
2.46670	2673766
2.46836	2676453
2.47003	2679358
2.47170	2682003
2.47336	2684427
2.47503	2686830
2.47670	2689549
2.47837	2691865
2.48003	2694651
2.48170	2697730
2.48337	2701053
2.48503	2704382
2.48670	2708043
2.48837	2711904
2.49003	2715670
2.49170	2719769
2.49337	2724284
2.49503	2729012
2.49670	2733706
2.49837	2738705
2.50003	2743863
2.50170	2749035
2.50337	2754495
2.50503	2760299
2.50670	2766722
2.50837	2773288
2.51003	2780098
2.51170	2787077
2.51337	2794664
2.51503	2802084
2.51670	2809526
2.51837	2816534
2.52003	2822974
2.52170	2827593
2.52337	2830878
2.52504	2832611
2.52670	2833300
2.52837	2832720
2.53004	2832017
2.53170	2831017
2.53337	2830360
2.53504	2829906
2.53670	2830370
2.53837	2831482
2.54004	2833625
2.54170	2836251
2.54337	2839476
2.54504	2842794
2.54670	2846398
2.54837	2849903
2.55004	2853928
2.55170	2858241
2.55337	2863180
2.55504	2868383
2.55670	2873976
2.55837	2879337
2.56004	2884604
2.56170	2889326
2.56337	2893876
2.56504	2898097
2.56670	2902342
2.56837	2906677
2.57004	2911453
2.57171	2916138
2.57337	2921253
2.57504	2926583
2.57671	2932377
2.57837	2938237
2.58004	2944624
2.58171	2951438
2.58337	2958829
2.58504	2966203
2.58671	2973925
2.58837	2981914
2.59004	2989448
2.59171	2996291
2.59337	3002583
2.59504	3008005
2.59671	3011715
2.59837	3014268
2.60004	3015586
2.60171	3015566
2.60337	3014372
2.60504	3012753
2.60671	3010757
2.60837	3009104
2.61004	3008233
2.61171	3008234
2.61337	3009285
2.61504	3011313
2.61671	3013825
2.61838	3016472
2.62004	3019346
2.62171	3022273
2.62338	3025452
2.62504	3028522
2.62671	3032013
2.62838	3035625
2.63004	3039227
2.63171	3042626
2.63338	3046398
2.63504	3049964
2.63671	3053336
2.63838	3057011
2.64004	3060606
2.64171	3063921
2.64338	3067387
2.64504	3070966
2.64671	3074173
2.64838	3077362
2.65004	3080577
2.65171	3083737
2.65338	3086809
2.65504	3089951
2.65671	3093188
2.65838	3096655
2.66004	3099892
2.66171	3103053
2.66338	3106448
2.66505	3109768
2.66671	3112823
2.66838	3116426
2.67005	3120420
2.67171	3124252
2.67338	3128378
2.67505	3132786
2.67671	3136899
2.67838	3140926
2.68005	3145171
2.68171	3149325
2.68338	3153886
2.68505	3159501
2.68671	3166442
2.68838	3175479
2.69005	3187549
2.69171	3203078
2.69338	3222373
2.69505	3245993
2.69671	3273437
2.69838	3304151
2.70005	3337296
2.70171	3371230
2.70338	3403586
2.70505	3432693
2.70671	3456059
2.70838	3471113
2.71005	3476541
2.71171	3472064
2.71338	3457660
2.71505	3435414
2.71672	3408253
2.71838	3379134
2.72005	3350722
2.72172	3325826
2.72338	3305430
2.72505	3290047
2.72672	3279467
2.72838	3273141
2.73005	3269687
2.73172	3268545
2.73338	3269097
2.73505	3270645
2.73672	3272784
2.73838	3275505
2.74005	3278277
2.74172	3280904
2.74338	3283612
2.74505	3286295
2.74672	3288929
2.74838	3291913
2.75005	3294977
2.75172	3297921
2.75338	3300922
2.75505	3303965
2.75672	3306927
2.75838	3309990
2.76005	3313369
2.76172	3317017
2.76339	3320657
2.76505	3324206
2.76672	3327844
2.76839	3331395
2.77005	3334643
2.77172	3337902
2.77339	3341674
2.77505	3345400
2.77672	3349409
2.77839	3353598
2.78005	3358007
2.78172	3362209
2.78339	3366514
2.78505	3370734
2.78672	3374946
2.78839	3379230
2.79005	3383194
2.79172	3387175
2.79339	3390990
2.79505	3394878
2.79672	3398742
2.79839	3402843
2.80005	3407111
2.80172	3411479
2.80339	3416034
2.80505	3420327
2.80672	3424559
2.80839	3428393
2.81006	3431917
2.81172	3434566
2.81339	3436999
2.81506	3439006
2.81672	3440583
2.81839	3442004
2.82006	3443609
2.82172	3445274
2.82339	3447060
2.82506	3449342
2.82672	3451861
2.82839	3454667
2.83006	3457778
2.83172	3461159
2.83339	3464492
2.83506	3467919
2.83672	3471226
2.83839	3474297
2.84006	3477525
2.84172	3480530
2.84339	3483585
2.84506	3487219
2.84672	3491153
2.84839	3494942
2.85006	3499530
2.85172	3504361
2.85339	3508910
2.85506	3513253
2.85673	3517677
2.85839	3521455
2.86006	3524831
2.86173	3527756
2.86339	3530452
2.86506	3532823
2.86673	3535097
2.86839	3537242
2.87006	3539495
2.87173	3541652
2.87339	3543921
2.87506	3546312
2.87673	3548877
2.87839	3551694
2.88006	3555002
2.88173	3558293
2.88339	3561598
2.88506	3564913
2.88673	3568081
2.88839	3571028
2.89006	3574237
2.89173	3577555
2.89339	3581173
2.89506	3585178
2.89673	3589774
2.89839	3594389
2.90006	3599413
2.90173	3604564
2.90340	3610110
2.90506	3615286
2.90673	3620793
2.90840	3625895
2.91006	3630698
2.91173	3634273
2.91340	3637671
2.91506	3640118
2.91673	3641954
2.91840	3643509
2.92006	3645234
2.92173	3646738
2.92340	3648307
2.92506	3650585
2.92673	3653271
2.92840	3656218
2.93006	3659676
2.93173	3663717
2.93340	3667798
2.93506	3671702
2.93673	3675756
2.93840	3679212
2.94006	3682197
2.94173	3684695
2.94340	3686758
2.94506	3688228
2.94673	3689914
2.94840	3691532
2.95007	3693021
2.95173	3694864
2.95340	3696946
2.95507	3699172
2.95673	3701503
2.95840	3704175
2.96007	3706715
2.96173	3709551
2.96340	3712414
2.96507	3715343
2.96673	3718498
2.96840	3721848
2.97007	3724958
2.97173	3728018
2.97340	3731151
2.97507	3733973
2.97673	3736872
2.97840	3739693
2.98007	3742435
2.98173	3745111
2.98340	3747841
2.98507	3750468
2.98673	3753362
2.98840	3756177
2.99007	3758991
2.99173	3761917
2.99340	3764532
2.99507	3767216
2.99674	3770197
2.99840	3773323
3.00007	3776328
3.00174	3779670
3.00340	3782794
3.00507	3785961
3.00674	3788848
3.00840	3792083
3.01007	3795212
3.01174	3798468
3.01340	3801429
3.01507	3804545
3.01674	3807415
3.01840	3810243
3.02007	3813044
3.02174	3816042
3.02340	3819187
3.02507	3822219
3.02674	3825306
3.02840	3828756
3.03007	3831867
3.03174	3834708
3.03340	3837887
3.03507	3841133
3.03674	3843753
3.03840	3846783
3.04007	3849896
3.04174	3852475
3.04341	3854928
3.04507	3857786
3.04674	3860710
3.04841	3863545
3.05007	3866850
3.05174	3870257
3.05341	3873368
3.05507	3876133
3.05674	3879119
3.05841	3881990
3.06007	3884802
3.06174	3887896
3.06341	3891139
3.06507	3894274
3.06674	3897377
3.06841	3900354
3.07007	3903106
3.07174	3906015
3.07341	3908722
3.07507	3911481
3.07674	3914266
3.07841	3917173
3.08007	3919706
3.08174	3922423
3.08341	3925091
3.08507	3927834
3.08674	3930549
3.08841	3933422
3.09008	3936273
3.09174	3939048
3.09341	3941695
3.09508	3944501
3.09674	3947405
3.09841	3950258
3.10008	3953229
3.10174	3956336
3.10341	3959226
3.10508	3962317
3.10674	3965320
3.10841	3968353
3.11008	3971540
3.11174	3974724
3.11341	3977874
3.11508	3981041
3.11674	3984233
3.11841	3987261
3.12008	3990396
3.12174	3993217
3.12341	3996224
3.12508	3999220
3.12674	4002124
3.12841	4005181
3.13008	4008609
3.13174	4012223
3.13341	4015826
3.13508	4019763
3.13674	4023598
3.13841	4027073
3.14008	4030207
3.14175	4033175
3.14341	4035831
3.14508	4038421
3.14675	4041255
3.14841	4043738
3.15008	4046756
3.15175	4049642
3.15341	4052302
3.15508	4055143
3.15675	4058559
3.15841	4061268
3.16008	4064248
3.16175	4067658
3.16341	4070558
3.16508	4073276
3.16675	4076279
3.16841	4079374
3.17008	4082119
3.17175	4085390
3.17341	4088628
3.17508	4092023
3.17675	4095238
3.17841	4098736
3.18008	4101958
3.18175	4105488
3.18341	4109000
3.18508	4112796
3.18675	4116501
3.18842	4120161
3.19008	4123918
3.19175	4127370
3.19342	4130676
3.19508	4133397
3.19675	4136260
3.19842	4137997
3.20008	4139914
3.20175	4141444
3.20342	4143828
3.20508	4146034
3.20675	4149247
3.20842	4152512
3.21008	4156511
3.21175	4160187
3.21342	4164428
3.21508	4168572
3.21675	4173072
3.21842	4177255
3.22008	4181466
3.22175	4185403
3.22342	4189120
3.22508	4192247
3.22675	4195144
3.22842	4197760
3.23008	4199952
3.23175	4202026
3.23342	4203775
3.23509	4205337
3.23675	4207214
3.23842	4209227
3.24009	4211250
3.24175	4214106
3.24342	4217046
3.24509	4219835
3.24675	4222817
3.24842	4225787
3.25009	4228106
3.25175	4230827
3.25342	4233585
3.25509	4236507
3.25675	4239771
3.25842	4243505
3.26009	4247135
3.26175	4250846
3.26342	4254195
3.26509	4256978
3.26675	4259544
3.26842	4261968
3.27009	4263869
3.27175	4265806
3.27342	4268144
3.27509	4270092
3.27675	4271864
3.27842	4274120
3.28009	4276339
3.28176	4278447
3.28342	4280919
3.28509	4283813
3.28676	4286510
3.28842	4289337
3.29009	4292207
3.29176	4295420
3.29342	4298156
3.29509	4301306
3.29676	4304333
3.29842	4307485
3.30009	4310370
3.30176	4313673
3.30342	4316588
3.30509	4319636
3.30676	4322714
3.30842	4325627
3.31009	4328601
3.31176	4332073
3.31342	4335457
3.31509	4339053
3.31676	4342692
3.31842	4346335
3.32009	4349746
3.32176	4353459
3.32342	4356851
3.32509	4360515
3.32676	4364087
3.32843	4367587
3.33009	4370881
3.33176	4374154
[truncated: 1,001 more rows]
