# Supplementary material for: A simple method for developing lysine targeted covalent protein reagents
Source: Nat Commun. 2023 Dec 1;14:7933. doi: 10.1038/s41467-023-42632-5 (PMC10692228; doi:10.1038/s41467-023-42632-5)
Supplement: Supplementary file 4 — Source data [file 41467_2023_42632_MOESM4_ESM.zip › Source Data/Purified peptide data/Chromatograms/Peptide_3ph!_chrom.txt]

0.00000	0
0.00167	-35
0.00333	13
0.00500	161
0.00667	208
0.00833	49
0.01000	118
0.01167	26
0.01333	-121
0.01500	-448
0.01667	-892
0.01833	-1594
0.02000	-2373
0.02167	-3106
0.02333	-3555
0.02500	-3746
0.02667	-3619
0.02833	-3374
0.03000	-3433
0.03167	-3510
0.03333	-3657
0.03500	-3920
0.03667	-4060
0.03833	-3629
0.04000	-3009
0.04167	-2232
0.04333	-1399
0.04500	-366
0.04667	421
0.04833	864
0.05000	1356
0.05167	1822
0.05333	1858
0.05500	1864
0.05667	2043
0.05833	1827
0.06000	1548
0.06167	1339
0.06333	1061
0.06500	670
0.06667	506
0.06833	457
0.07000	329
0.07167	414
0.07333	490
0.07500	592
0.07667	392
0.07833	244
0.08000	-179
0.08167	-469
0.08333	-1029
0.08500	-1269
0.08667	-1577
0.08833	-1785
0.09000	-2163
0.09167	-2412
0.09333	-2955
0.09500	-3419
0.09667	-3899
0.09833	-4593
0.10000	-5168
0.10167	-5808
0.10333	-6439
0.10500	-7139
0.10667	-7460
0.10833	-7838
0.11000	-7801
0.11167	-7903
0.11333	-7820
0.11500	-7836
0.11667	-7769
0.11833	-8023
0.12000	-8104
0.12167	-8308
0.12333	-8608
0.12500	-9003
0.12667	-9318
0.12833	-9706
0.13000	-9910
0.13167	-9995
0.13333	-9992
0.13500	-9897
0.13667	-9627
0.13833	-9547
0.14000	-9460
0.14167	-9514
0.14333	-9651
0.14500	-10142
0.14667	-10494
0.14833	-10807
0.15000	-11009
0.15167	-11141
0.15333	-10833
0.15500	-10607
0.15667	-10554
0.15833	-10411
0.16000	-10403
0.16167	-10755
0.16333	-11056
0.16500	-11279
0.16667	-11706
0.16833	-11928
0.17000	-12070
0.17167	-12158
0.17333	-12300
0.17500	-12425
0.17667	-12837
0.17833	-13262
0.18000	-13717
0.18167	-14166
0.18333	-14438
0.18500	-14568
0.18667	-14474
0.18833	-14537
0.19000	-14403
0.19167	-14562
0.19333	-14559
0.19500	-14921
0.19667	-14927
0.19833	-15428
0.20000	-15683
0.20167	-15945
0.20333	-15979
0.20500	-16274
0.20667	-16118
0.20833	-16036
0.21000	-16301
0.21167	-16595
0.21333	-16773
0.21500	-17016
0.21667	-17352
0.21833	-17278
0.22000	-17282
0.22167	-17465
0.22333	-17811
0.22500	-17947
0.22667	-18276
0.22833	-18584
0.23000	-18696
0.23167	-18687
0.23333	-18866
0.23500	-19022
0.23667	-19271
0.23833	-19643
0.24000	-20104
0.24167	-20363
0.24333	-20419
0.24500	-20338
0.24667	-20175
0.24833	-19902
0.25000	-19650
0.25167	-19902
0.25333	-20193
0.25500	-20369
0.25667	-20608
0.25833	-21124
0.26000	-21207
0.26167	-21217
0.26333	-21293
0.26500	-21526
0.26667	-21605
0.26833	-21671
0.27000	-21928
0.27167	-22284
0.27333	-22437
0.27500	-22744
0.27667	-23117
0.27833	-23386
0.28000	-23738
0.28167	-24388
0.28333	-24662
0.28500	-25180
0.28667	-25808
0.28833	-26310
0.29000	-26581
0.29167	-27260
0.29333	-27728
0.29500	-27975
0.29667	-28270
0.29833	-28473
0.30000	-28494
0.30167	-28463
0.30333	-28684
0.30500	-28860
0.30667	-29192
0.30833	-29516
0.31000	-29831
0.31167	-30098
0.31333	-30391
0.31500	-30597
0.31667	-30785
0.31833	-31167
0.32000	-31365
0.32167	-31439
0.32333	-31670
0.32500	-31882
0.32667	-31958
0.32833	-32297
0.33000	-32691
0.33167	-32819
0.33333	-32825
0.33500	-32543
0.33667	-32061
0.33833	-31663
0.34000	-31075
0.34167	-30500
0.34333	-29223
0.34500	-25545
0.34667	-16625
0.34833	2067
0.35000	37723
0.35167	97680
0.35333	185924
0.35500	296418
0.35667	407260
0.35833	476997
0.36000	449195
0.36167	265855
0.36333	-114192
0.36500	-698865
0.36667	-1452456
0.36833	-2300195
0.37000	-3144093
0.37167	-3883193
0.37333	-4434122
0.37500	-4744193
0.37667	-4796824
0.37833	-4611906
0.38000	-4241016
0.38167	-3755675
0.38333	-3234101
0.38500	-2746346
0.38667	-2338358
0.38833	-2024860
0.39000	-1793305
0.39167	-1615550
0.39333	-1461237
0.39500	-1310483
0.39667	-1158115
0.39833	-1011880
0.40000	-885128
0.40167	-789953
0.40333	-732617
0.40500	-712129
0.40667	-721343
0.40833	-749774
0.41000	-786993
0.41167	-823773
0.41333	-854493
0.41500	-876557
0.41667	-889534
0.41833	-894289
0.42000	-892320
0.42167	-885016
0.42333	-873209
0.42500	-857967
0.42667	-839568
0.42833	-818578
0.43000	-795287
0.43167	-770269
0.43333	-743447
0.43500	-715493
0.43667	-686662
0.43833	-657090
0.44000	-626874
0.44167	-596541
0.44333	-565841
0.44500	-535023
0.44667	-504230
0.44833	-473628
0.45000	-443422
0.45167	-413810
0.45333	-384937
0.45500	-357118
0.45667	-330536
0.45833	-304711
0.46000	-280160
0.46167	-256915
0.46333	-234548
0.46500	-213121
0.46667	-193354
0.46833	-174683
0.47000	-157305
0.47167	-141509
0.47333	-127527
0.47500	-114610
0.47667	-103365
0.47833	-93520
0.48000	-85113
0.48167	-77701
0.48333	-71801
0.48500	-66840
0.48667	-62773
0.48833	-59386
0.49000	-56880
0.49167	-54667
0.49333	-53001
0.49500	-51651
0.49667	-50901
0.49833	-50078
0.50000	-49828
0.50167	-49595
0.50333	-49789
0.50500	-49532
0.50667	-49615
0.50833	-49413
0.51000	-49472
0.51167	-49338
0.51333	-49698
0.51500	-50034
0.51667	-50601
0.51833	-51157
0.52000	-51791
0.52167	-52330
0.52333	-52838
0.52500	-53459
0.52667	-53781
0.52833	-53926
0.53000	-54134
0.53167	-54309
0.53333	-54242
0.53500	-54447
0.53667	-54864
0.53833	-54927
0.54000	-55158
0.54167	-55271
0.54333	-55362
0.54500	-55422
0.54667	-55783
0.54833	-55987
0.55000	-56302
0.55167	-56522
0.55333	-56675
0.55500	-56867
0.55667	-56936
0.55833	-57007
0.56000	-57182
0.56167	-57284
0.56333	-57241
0.56500	-57335
0.56667	-57426
0.56833	-57508
0.57000	-57627
0.57167	-57695
0.57333	-57808
0.57500	-57976
0.57667	-57948
0.57833	-57795
0.58000	-57836
0.58167	-57800
0.58333	-57714
0.58500	-57901
0.58667	-58267
0.58833	-58461
0.59000	-58653
0.59167	-58681
0.59333	-58684
0.59500	-58562
0.59667	-58705
0.59833	-58856
0.60000	-59157
0.60167	-59354
0.60333	-59738
0.60500	-59938
0.60667	-60102
0.60833	-60302
0.61000	-60564
0.61167	-60640
0.61333	-60813
0.61500	-60945
0.61667	-61173
0.61833	-61481
0.62000	-61838
0.62167	-61978
0.62333	-62180
0.62500	-62229
0.62667	-62025
0.62833	-61857
0.63000	-61792
0.63167	-61710
0.63333	-61675
0.63500	-61841
0.63667	-61869
0.63833	-62060
0.64000	-62305
0.64167	-62432
0.64333	-62470
0.64500	-62583
0.64667	-62630
0.64833	-62566
0.65000	-62796
0.65167	-63115
0.65333	-63516
0.65500	-63822
0.65667	-64303
0.65833	-64563
0.66000	-64945
0.66167	-65115
0.66333	-65317
0.66500	-65535
0.66667	-65598
0.66833	-65424
0.67000	-65566
0.67167	-65736
0.67333	-65812
0.67500	-65958
0.67667	-66371
0.67833	-66473
0.68000	-66620
0.68167	-66864
0.68333	-67113
0.68500	-67060
0.68667	-67103
0.68833	-67190
0.69000	-66947
0.69167	-66896
0.69333	-66904
0.69500	-66891
0.69667	-66751
0.69833	-66837
0.70000	-66833
0.70167	-66892
0.70333	-67058
0.70500	-67258
0.70667	-67575
0.70833	-67702
0.71000	-68004
0.71167	-68471
0.71333	-68986
0.71500	-69283
0.71667	-69689
0.71833	-69884
0.72000	-69739
0.72167	-69600
0.72333	-69661
0.72500	-69828
0.72667	-70022
0.72833	-70381
0.73000	-70644
0.73167	-70744
0.73333	-70642
0.73500	-70541
0.73667	-70296
0.73833	-70269
0.74000	-70307
0.74167	-70408
0.74333	-70631
0.74500	-71053
0.74667	-71122
0.74833	-71297
0.75000	-71535
0.75167	-71480
0.75333	-71211
0.75500	-71194
0.75667	-71020
0.75833	-70663
0.76000	-70470
0.76167	-70451
0.76333	-70321
0.76500	-70243
0.76667	-70234
0.76833	-70350
0.77000	-70409
0.77167	-70438
0.77333	-70354
0.77500	-70431
0.77667	-70247
0.77833	-69894
0.78000	-69561
0.78167	-69408
0.78333	-69282
0.78500	-69354
0.78667	-69728
0.78833	-70064
0.79000	-70302
0.79167	-70361
0.79333	-70576
0.79500	-70279
0.79667	-70295
0.79833	-70287
0.80000	-70388
0.80167	-70037
0.80333	-70268
0.80500	-70183
0.80667	-69997
0.80833	-69800
0.81000	-69802
0.81167	-69582
0.81333	-69464
0.81500	-69576
0.81667	-69687
0.81833	-69857
0.82000	-70040
0.82167	-70033
0.82333	-69884
0.82500	-69640
0.82667	-69214
0.82833	-68750
0.83000	-68678
0.83167	-68562
0.83333	-68691
0.83500	-69026
0.83667	-69256
0.83833	-69242
0.84000	-69280
0.84167	-69135
0.84333	-68827
0.84500	-68734
0.84667	-68537
0.84833	-68418
0.85000	-68366
0.85167	-68395
0.85333	-68531
0.85500	-68766
0.85667	-68826
0.85833	-68878
0.86000	-68997
0.86167	-68722
0.86333	-68735
0.86500	-68837
0.86667	-68953
0.86833	-68892
0.87000	-69042
0.87167	-68900
0.87333	-68782
0.87500	-68505
0.87667	-68522
0.87833	-68305
0.88000	-68078
0.88167	-67706
0.88333	-67810
0.88500	-67683
0.88667	-67735
0.88833	-68035
0.89000	-68391
0.89167	-68211
0.89333	-68098
0.89500	-68083
0.89667	-67901
0.89833	-67874
0.90000	-67955
0.90167	-68193
0.90333	-68206
0.90500	-68149
0.90667	-68166
0.90833	-68260
0.91000	-68205
0.91167	-68187
0.91333	-68299
0.91500	-68120
0.91667	-67902
0.91833	-67650
0.92000	-67581
0.92167	-67590
0.92333	-67810
0.92500	-68052
0.92667	-68252
0.92833	-68407
0.93000	-68228
0.93167	-67968
0.93333	-67706
0.93500	-67750
0.93667	-67596
0.93833	-67697
0.94000	-67749
0.94167	-67857
0.94333	-67780
0.94500	-68039
0.94667	-68036
0.94833	-68135
0.95000	-68312
0.95167	-68251
0.95333	-67894
0.95500	-67797
0.95667	-67648
0.95833	-67340
0.96000	-67169
0.96167	-67194
0.96333	-67305
0.96500	-67379
0.96667	-67558
0.96833	-67788
0.97000	-67892
0.97167	-67876
0.97333	-67988
0.97500	-68148
0.97667	-68259
0.97833	-68519
0.98000	-68818
0.98167	-69007
0.98333	-69018
0.98500	-69014
0.98667	-68957
0.98833	-68860
0.99000	-68723
0.99167	-68864
0.99333	-69163
0.99500	-69325
0.99667	-69511
0.99833	-69730
1.00000	-69924
1.00167	-68847
1.00333	-41349
1.00500	-3702
1.00667	39805
1.00833	89285
1.01000	142262
1.01167	147688
1.01333	138430
1.01500	123067
1.01667	101869
1.01833	76140
1.02000	71704
1.02167	72283
1.02333	73461
1.02500	74827
1.02667	76157
1.02833	77047
1.03000	77086
1.03167	76169
1.03333	74755
1.03500	72980
1.03667	71305
1.03833	69865
1.04000	69110
1.04167	68371
1.04333	68027
1.04500	67687
1.04667	67448
1.04833	67035
1.05000	66929
1.05167	66826
1.05333	66807
1.05500	66887
1.05667	66938
1.05833	66934
1.06000	66893
1.06167	66665
1.06333	66525
1.06500	66581
1.06667	66650
1.06833	66611
1.07000	66942
1.07167	67044
1.07333	66978
1.07500	66961
1.07667	67062
1.07833	66779
1.08000	66607
1.08167	66680
1.08333	66441
1.08500	66083
1.08667	66101
1.08833	66093
1.09000	65851
1.09167	65798
1.09333	65848
1.09500	65681
1.09667	65156
1.09833	64774
1.10000	64560
1.10167	64339
1.10333	64087
1.10500	64345
1.10667	64480
1.10833	64351
1.11000	64288
1.11167	64277
1.11333	63968
1.11500	63877
1.11667	63937
1.11833	63824
1.12000	63688
1.12167	63789
1.12333	63629
1.12500	63485
1.12667	63402
1.12833	63309
1.13000	63009
1.13167	62785
1.13333	62372
1.13500	62145
1.13667	61886
1.13833	61677
1.14000	61693
1.14167	61985
1.14333	62080
1.14500	62369
1.14667	62457
1.14833	62399
1.15000	62278
1.15167	61956
1.15333	61651
1.15500	61684
1.15667	61707
1.15833	61449
1.16000	61692
1.16167	61662
1.16333	61617
1.16500	61565
1.16667	61839
1.16833	61827
1.17000	61992
1.17167	62067
1.17333	62077
1.17500	62115
1.17667	62044
1.17833	61950
1.18000	61757
1.18167	61778
1.18333	61665
1.18500	61873
1.18667	62057
1.18833	62344
1.19000	62680
1.19167	62946
1.19333	62875
1.19500	63105
1.19667	63412
1.19833	63590
1.20000	63814
1.20167	64473
1.20333	64822
1.20500	65310
1.20667	65716
1.20833	66580
1.21000	67155
1.21167	67952
1.21333	68478
1.21500	69313
1.21667	69757
1.21833	70290
1.22000	70741
1.22167	71557
1.22333	72172
1.22500	72877
1.22667	73830
1.22833	74800
1.23000	75605
1.23167	76727
1.23333	77839
1.23500	78807
1.23667	80014
1.23833	81192
1.24000	82335
1.24167	83537
1.24333	84988
1.24500	86238
1.24667	87780
1.24833	89172
1.25000	90785
1.25167	92335
1.25333	93987
1.25500	95444
1.25667	96985
1.25833	98480
1.26000	99962
1.26167	101599
1.26333	103541
1.26500	105533
1.26667	107474
1.26833	109519
1.27000	111468
1.27167	113354
1.27333	115329
1.27500	117400
1.27667	119541
1.27833	121676
1.28000	123939
1.28167	126186
1.28333	128634
1.28500	131138
1.28667	133889
1.28833	136555
1.29000	139425
1.29167	142060
1.29333	144904
1.29500	147342
1.29667	149804
1.29833	152262
1.30000	154983
1.30167	157402
1.30333	160363
1.30500	163483
1.30667	166462
1.30833	169632
1.31000	172851
1.31167	176013
1.31333	179202
1.31500	182646
1.31667	185839
1.31833	189400
1.32000	193034
1.32167	196658
1.32333	200257
1.32500	204017
1.32667	207628
1.32833	211148
1.33000	214841
1.33167	218496
1.33333	222183
1.33500	225997
1.33667	229810
1.33833	233564
1.34000	237513
1.34167	241487
1.34333	245407
1.34500	249447
1.34667	253499
1.34833	257564
1.35000	261703
1.35167	265730
1.35333	269946
1.35500	274321
1.35667	278566
1.35833	283051
1.36000	287779
1.36167	292324
1.36333	296584
1.36500	301127
1.36667	305520
1.36833	309848
1.37000	314300
1.37167	319198
1.37333	323825
1.37500	328254
1.37667	332771
1.37833	337269
1.38000	341467
1.38167	345922
1.38333	350585
1.38500	355290
1.38667	360164
1.38833	365315
1.39000	370170
1.39167	375146
1.39333	379888
1.39500	384480
1.39667	388954
1.39833	393834
1.40000	398567
1.40167	403639
1.40333	408807
1.40500	413971
1.40667	419030
1.40833	424132
1.41000	428950
1.41167	433793
1.41333	438624
1.41500	443482
1.41667	448301
1.41833	453129
1.42000	457950
1.42167	462768
1.42333	467318
1.42500	471822
1.42667	476629
1.42833	481444
1.43000	486235
1.43167	491263
1.43333	496376
1.43500	501116
1.43667	505776
1.43833	510388
1.44000	514891
1.44167	519458
1.44333	524113
1.44500	528598
1.44667	533261
1.44833	537718
1.45000	542049
1.45167	546354
1.45333	550877
1.45500	555020
1.45667	559470
1.45833	563749
1.46000	567996
1.46167	572054
1.46333	576308
1.46500	580152
1.46667	584150
1.46833	588185
1.47000	592345
1.47167	596248
1.47333	600323
1.47500	604171
1.47667	607887
1.47833	611322
1.48000	615084
1.48167	618833
1.48333	622682
1.48500	626534
1.48667	630526
1.48833	634142
1.49000	637810
1.49167	641406
1.49333	645013
1.49500	648696
1.49667	652443
1.49833	656008
1.50000	659707
1.50167	663156
1.50333	666252
1.50500	669613
1.50667	673054
1.50833	676137
1.51000	679439
1.51167	682972
1.51333	685957
1.51500	688838
1.51667	692033
1.51833	695245
1.52000	698245
1.52167	701626
1.52333	704914
1.52500	708075
1.52667	711095
1.52833	714274
1.53000	717261
1.53167	720168
1.53333	722998
1.53500	725892
1.53667	728700
1.53833	731492
1.54000	734431
1.54167	737515
1.54333	740451
1.54500	743131
1.54667	745825
1.54833	748541
1.55000	751061
1.55167	753597
1.55333	756609
1.55500	759539
1.55667	762240
1.55833	764967
1.56000	767828
1.56167	770238
1.56333	772684
1.56500	775512
1.56667	778306
1.56833	780994
1.57000	783757
1.57167	786545
1.57333	789083
1.57500	791486
1.57667	793911
1.57833	796368
1.58000	798776
1.58167	800979
1.58333	803333
1.58500	805399
1.58667	807625
1.58833	809797
1.59000	812333
1.59167	814874
1.59333	817679
1.59500	820340
1.59667	822905
1.59833	825193
1.60000	827447
1.60167	829748
1.60333	832016
1.60500	834489
1.60667	837219
1.60833	840012
1.61000	842512
1.61167	845059
1.61333	847684
1.61500	849978
1.61667	852370
1.61833	854934
1.62000	857650
1.62167	860094
1.62333	862730
1.62500	865038
1.62667	867440
1.62833	869834
1.63000	872372
1.63167	874810
1.63333	877496
1.63500	880152
1.63667	882854
1.63833	885372
1.64000	888111
1.64167	890960
1.64333	893781
1.64500	896228
1.64667	898925
1.64833	901492
1.65000	903807
1.65167	906068
1.65333	908697
1.65500	911338
1.65667	913997
1.65833	916765
1.66000	919545
1.66167	922149
1.66333	924948
1.66500	927416
1.66667	930010
1.66833	932637
1.67000	935431
1.67167	937849
1.67333	940830
1.67500	943626
1.67667	946442
1.67833	949179
1.68000	951731
1.68167	953899
1.68333	956096
1.68500	958247
1.68667	960454
1.68833	962956
1.69000	965578
1.69167	968297
1.69333	970712
1.69500	973068
1.69667	975418
1.69833	977711
1.70000	979972
1.70167	982633
1.70333	985243
1.70500	987869
1.70667	990505
1.70833	993176
1.71000	995846
1.71167	998594
1.71333	1001274
1.71500	1004043
1.71667	1006707
1.71833	1009105
1.72000	1011493
1.72167	1014012
1.72333	1016528
1.72500	1019082
1.72667	1021962
1.72833	1024767
1.73000	1027476
1.73167	1030016
1.73333	1032741
1.73500	1035163
1.73667	1037622
1.73833	1040389
1.74000	1043081
1.74167	1045494
1.74333	1048130
1.74500	1050874
1.74667	1053231
1.74833	1055902
1.75000	1058711
1.75167	1061565
1.75333	1064343
1.75500	1067213
1.75667	1069911
1.75833	1072774
1.76000	1075283
1.76167	1077726
1.76333	1080315
1.76500	1082930
1.76667	1085336
1.76833	1088158
1.77000	1091193
1.77167	1093966
1.77333	1096915
1.77500	1100014
1.77667	1102822
1.77833	1105601
1.78000	1108725
1.78167	1111672
1.78333	1114682
1.78500	1117886
1.78667	1121249
1.78833	1124514
1.79000	1127822
1.79167	1131045
1.79333	1134191
1.79500	1137169
1.79667	1140182
1.79833	1143270
1.80000	1146456
1.80167	1149778
1.80333	1152874
1.80500	1156077
1.80667	1159215
1.80833	1162387
1.81000	1165290
1.81167	1168679
1.81333	1171905
1.81500	1175068
1.81667	1178111
1.81833	1181192
1.82000	1184071
1.82167	1187002
1.82333	1190297
1.82500	1193646
1.82667	1197210
1.82833	1200905
1.83000	1204538
1.83167	1207821
1.83333	1211247
1.83500	1214401
1.83667	1217593
1.83833	1220823
1.84000	1224166
1.84167	1227440
1.84333	1230978
1.84500	1234256
1.84667	1237684
1.84833	1241169
1.85000	1244612
1.85167	1247988
1.85333	1251653
1.85500	1255162
1.85667	1258708
1.85833	1262204
1.86000	1265944
1.86167	1269614
1.86333	1273393
1.86500	1276966
1.86667	1280762
1.86833	1284220
1.87000	1287663
1.87167	1291083
1.87333	1294809
1.87500	1298504
1.87666	1302439
1.87833	1306262
1.88000	1310192
1.88166	1314030
1.88333	1317812
1.88500	1321481
1.88666	1325366
1.88833	1329120
1.89000	1332770
1.89166	1336370
1.89333	1339987
1.89500	1343591
1.89666	1347345
1.89833	1351157
1.90000	1355114
1.90166	1359191
1.90333	1363270
1.90500	1367293
1.90666	1371622
1.90833	1375885
1.91000	1379944
1.91166	1384096
1.91333	1388271
1.91500	1391886
1.91666	1395506
1.91833	1399124
1.92000	1402442
1.92166	1405670
1.92333	1409102
1.92500	1412537
1.92666	1415961
1.92833	1419638
1.93000	1423276
1.93166	1427064
1.93333	1430784
1.93500	1434435
1.93666	1438000
1.93833	1441583
1.94000	1444920
1.94166	1448582
1.94333	1452343
1.94500	1456300
1.94666	1460397
1.94833	1464762
1.95000	1468731
1.95166	1473005
1.95333	1477091
1.95500	1481180
1.95666	1485166
1.95833	1489346
1.96000	1493269
1.96166	1497264
1.96333	1501213
1.96500	1505183
1.96666	1509051
1.96833	1512799
1.97000	1516422
1.97166	1519861
1.97333	1523470
1.97500	1527014
1.97666	1530866
1.97833	1534832
1.98000	1538969
1.98166	1542863
1.98333	1547335
1.98500	1551522
1.98666	1555670
1.98833	1560051
1.99000	1564548
1.99166	1568168
1.99333	1572252
1.99500	1576460
1.99666	1580499
1.99833	1584674
2.00000	1589722
2.00166	1594400
2.00333	1599169
2.00500	1603888
2.00667	1608428
2.00833	1612486
2.01000	1616564
2.01167	1620236
2.01333	1624063
2.01500	1628012
2.01667	1632021
2.01833	1636117
2.02000	1640468
2.02167	1644558
2.02333	1648351
2.02500	1651986
2.02667	1655472
2.02833	1658817
2.03000	1662057
2.03167	1665341
2.03333	1668415
2.03500	1671399
2.03667	1674317
2.03833	1677443
2.04000	1680694
2.04167	1684424
2.04333	1688040
2.04500	1691675
2.04667	1695444
2.04833	1699179
2.05000	1702877
2.05167	1707255
2.05334	1712185
2.05500	1717046
2.05667	1722044
2.05834	1727305
2.06000	1732321
2.06167	1736968
2.06334	1741864
2.06500	1747088
2.06667	1751866
2.06834	1756713
2.07000	1761717
2.07167	1766436
2.07334	1770714
2.07500	1774912
2.07667	1778858
2.07834	1782469
2.08000	1785825
2.08167	1789090
2.08334	1792439
2.08500	1795509
2.08667	1798395
2.08834	1801473
2.09000	1804307
2.09167	1806749
2.09334	1809443
2.09500	1812310
2.09667	1814732
2.09834	1817335
2.10001	1820409
2.10167	1823507
2.10334	1826737
2.10501	1830742
2.10667	1835072
2.10834	1839564
2.11001	1844272
2.11167	1849013
2.11334	1853388
2.11501	1857647
2.11667	1861396
2.11834	1864885
2.12001	1867893
2.12167	1871004
2.12334	1873912
2.12501	1877081
2.12667	1880289
2.12834	1884162
2.13001	1888292
2.13167	1893482
2.13334	1900980
2.13501	1913750
2.13667	1937483
2.13834	1982769
2.14001	2065166
2.14167	2205032
2.14334	2424614
2.14501	2742110
2.14668	3164559
2.14834	3682946
2.15001	4268718
2.15168	4876278
2.15334	5451195
2.15501	5940909
2.15668	6303023
2.15834	6514331
2.16001	6571309
2.16168	6487417
2.16334	6287714
2.16501	6003528
2.16668	5664287
2.16834	5297103
2.17001	4923892
2.17168	4560735
2.17334	4217806
2.17501	3902880
2.17668	3619224
2.17834	3367874
2.18001	3148388
2.18168	2959667
2.18334	2798725
2.18501	2663391
2.18668	2550573
2.18834	2457270
2.19001	2380817
2.19168	2318837
2.19335	2268705
2.19501	2228690
2.19668	2196750
2.19835	2171323
2.20001	2151653
2.20168	2136275
2.20335	2124366
2.20501	2115844
2.20668	2109799
2.20835	2105198
2.21001	2102521
2.21168	2101184
2.21335	2100481
2.21501	2100946
2.21668	2102488
2.21835	2104183
2.22001	2106235
2.22168	2108814
2.22335	2111301
2.22501	2113695
2.22668	2116472
2.22835	2119638
2.23001	2122892
2.23168	2126351
2.23335	2130153
2.23501	2134100
2.23668	2138136
2.23835	2142168
2.24002	2146469
2.24168	2150853
2.24335	2155433
2.24502	2159816
2.24668	2164330
2.24835	2168765
2.25002	2173010
2.25168	2176993
2.25335	2181070
2.25502	2185029
2.25668	2188892
2.25835	2192761
2.26002	2196506
2.26168	2200120
2.26335	2203589
2.26502	2206818
2.26668	2209901
2.26835	2212869
2.27002	2215805
2.27168	2218734
2.27335	2221629
2.27502	2224448
2.27668	2227345
2.27835	2230170
2.28002	2233119
2.28168	2236328
2.28335	2240040
2.28502	2243896
2.28668	2248225
2.28835	2253057
2.29002	2258339
2.29169	2263637
2.29335	2269723
2.29502	2275662
2.29669	2281439
2.29835	2286669
2.30002	2291577
2.30169	2295125
2.30335	2297996
2.30502	2299888
2.30669	2300821
2.30835	2300947
2.31002	2300836
2.31169	2300473
2.31335	2300104
2.31502	2300343
2.31669	2300883
2.31835	2302041
2.32002	2304013
2.32169	2306598
2.32335	2309944
2.32502	2314392
2.32669	2319903
2.32835	2326478
2.33002	2335296
2.33169	2346445
2.33335	2360401
2.33502	2377023
2.33669	2396098
2.33836	2416457
2.34002	2436785
2.34169	2455505
2.34336	2471383
2.34502	2483070
2.34669	2489399
2.34836	2489995
2.35002	2485178
2.35169	2475768
2.35336	2463421
2.35502	2449880
2.35669	2437047
2.35836	2426021
2.36002	2417844
2.36169	2412088
2.36336	2409217
2.36502	2408364
2.36669	2409442
2.36836	2411628
2.37002	2415313
2.37169	2419484
2.37336	2424348
2.37502	2429512
2.37669	2434742
2.37836	2439868
2.38002	2444816
2.38169	2449540
2.38336	2454003
2.38503	2458216
2.38669	2461718
2.38836	2464835
2.39003	2467249
2.39169	2469145
2.39336	2471043
2.39503	2472942
2.39669	2474700
2.39836	2476611
2.40003	2478683
2.40169	2480694
2.40336	2482789
2.40503	2485235
2.40669	2487854
2.40836	2490716
2.41003	2493530
2.41169	2496640
2.41336	2499925
2.41503	2503531
2.41669	2507062
2.41836	2510878
2.42003	2514781
2.42169	2518414
2.42336	2522086
2.42503	2525978
2.42669	2530036
2.42836	2534106
2.43003	2538941
2.43170	2543837
2.43336	2548938
2.43503	2554037
2.43670	2559454
2.43836	2564419
2.44003	2569431
2.44170	2574375
2.44336	2579230
2.44503	2583703
2.44670	2588032
2.44836	2592002
2.45003	2595747
2.45170	2599277
2.45336	2602879
2.45503	2606468
2.45670	2610332
2.45836	2614174
2.46003	2618261
2.46170	2622129
2.46336	2626075
2.46503	2629796
2.46670	2633385
2.46836	2636681
2.47003	2639909
2.47170	2642889
2.47336	2645670
2.47503	2648297
2.47670	2650617
2.47837	2653089
2.48003	2655514
2.48170	2657869
2.48337	2660324
2.48503	2662964
2.48670	2665409
2.48837	2667688
2.49003	2670264
2.49170	2672904
2.49337	2675817
2.49503	2678901
2.49670	2682592
2.49837	2686228
2.50003	2690161
2.50170	2694269
2.50337	2698505
2.50503	2702816
2.50670	2707639
2.50837	2712788
2.51003	2718528
2.51170	2724821
2.51337	2731925
2.51503	2739745
2.51670	2748090
2.51837	2756857
2.52003	2766195
2.52170	2775111
2.52337	2783833
2.52504	2791612
2.52670	2798147
2.52837	2803002
2.53004	2806208
2.53170	2807367
2.53337	2807147
2.53504	2805680
2.53670	2803586
2.53837	2801511
2.54004	2799718
2.54170	2798438
2.54337	2798386
2.54504	2798691
2.54670	2799870
2.54837	2801576
2.55004	2804005
2.55170	2806383
2.55337	2809560
2.55504	2812912
2.55670	2816914
2.55837	2821134
2.56004	2825456
2.56170	2830038
2.56337	2834671
2.56504	2838981
2.56670	2843157
2.56837	2847494
2.57004	2851336
2.57171	2854914
2.57337	2858632
2.57504	2862194
2.57671	2865790
2.57837	2869570
2.58004	2873582
2.58171	2877746
2.58337	2882173
2.58504	2886555
2.58671	2891116
2.58837	2896069
2.59004	2900549
2.59171	2905243
2.59337	2909969
2.59504	2914695
2.59671	2919141
2.59837	2923777
2.60004	2928012
2.60171	2931954
2.60337	2935366
2.60504	2937997
2.60671	2940395
2.60837	2942194
2.61004	2943783
2.61171	2945233
2.61337	2947136
2.61504	2948979
2.61671	2951375
2.61838	2954257
2.62004	2957396
2.62171	2960550
2.62338	2963931
2.62504	2967463
2.62671	2970675
2.62838	2974109
2.63004	2977690
2.63171	2981160
2.63338	2984582
2.63504	2988024
2.63671	2991517
2.63838	2994852
2.64004	2998136
2.64171	3001339
2.64338	3004529
2.64504	3007619
2.64671	3011022
2.64838	3014684
2.65004	3018371
2.65171	3022356
2.65338	3026469
2.65504	3030167
2.65671	3033864
2.65838	3037444
2.66004	3040636
2.66171	3043780
2.66338	3046999
2.66505	3050279
2.66671	3053646
2.66838	3057229
2.67005	3060626
2.67171	3064222
2.67338	3067415
2.67505	3070905
2.67671	3074309
2.67838	3077739
2.68005	3081172
2.68171	3084984
2.68338	3088511
2.68505	3092438
2.68671	3096792
2.68838	3101435
2.69005	3106972
2.69171	3113984
2.69338	3122703
2.69505	3134547
2.69671	3150688
2.69838	3171616
2.70005	3198040
2.70171	3230374
2.70338	3267256
2.70505	3307551
2.70671	3349680
2.70838	3391139
2.71005	3429280
2.71171	3462044
2.71338	3486265
2.71505	3499729
2.71672	3501208
2.71838	3489952
2.72005	3466922
2.72172	3434970
2.72338	3397241
2.72505	3357759
2.72672	3320393
2.72838	3287584
2.73005	3260773
2.73172	3240871
2.73338	3226866
2.73505	3217931
2.73672	3212934
2.73838	3211015
2.74005	3211114
2.74172	3212389
2.74338	3214359
2.74505	3217042
2.74672	3219574
2.74838	3221820
2.75005	3224432
2.75172	3226949
2.75338	3228973
2.75505	3231319
2.75672	3233736
2.75838	3236072
2.76005	3238517
2.76172	3241320
2.76339	3244163
2.76505	3247184
2.76672	3250104
2.76839	3253057
2.77005	3256077
2.77172	3258932
2.77339	3261962
2.77505	3265072
2.77672	3268423
2.77839	3271758
2.78005	3275433
2.78172	3279060
2.78339	3282762
2.78505	3286492
2.78672	3290345
2.78839	3294377
2.79005	3298320
2.79172	3302734
2.79339	3307134
2.79505	3311620
2.79672	3315722
2.79839	3320212
2.80005	3324149
2.80172	3328046
2.80339	3332118
2.80505	3336321
2.80672	3340414
2.80839	3344620
2.81006	3348980
2.81172	3352630
2.81339	3355937
2.81506	3358725
2.81672	3361129
2.81839	3362833
2.82006	3364384
2.82172	3365604
2.82339	3366884
2.82506	3367999
2.82672	3369488
2.82839	3371098
2.83006	3373258
2.83172	3375487
2.83339	3378137
2.83506	3380744
2.83672	3383523
2.83839	3386140
2.84006	3388880
2.84172	3391487
2.84339	3394111
2.84506	3397108
2.84672	3400409
2.84839	3403544
2.85006	3407074
2.85172	3410987
2.85339	3414851
2.85506	3418745
2.85673	3423232
2.85839	3427718
2.86006	3431919
2.86173	3435813
2.86339	3439374
2.86506	3442117
2.86673	3444229
2.86839	3445892
2.87006	3447508
2.87173	3449102
2.87339	3450836
2.87506	3452874
2.87673	3455171
2.87839	3457364
2.88006	3459498
2.88173	3461835
2.88339	3463937
2.88506	3466298
2.88673	3469056
2.88839	3471899
2.89006	3474601
2.89173	3477830
2.89339	3480930
2.89506	3483792
2.89673	3486849
2.89839	3490253
2.90006	3493871
2.90173	3497617
2.90340	3501618
2.90506	3506020
2.90673	3510642
2.90840	3515127
2.91006	3519864
2.91173	3524714
2.91340	3529103
2.91506	3533436
2.91673	3537468
2.91840	3540791
2.92006	3543729
2.92173	3546262
2.92340	3547962
2.92506	3549204
2.92673	3550641
2.92840	3552173
2.93006	3554055
2.93173	3556441
2.93340	3559658
2.93506	3563250
2.93673	3566636
2.93840	3570226
2.94006	3573833
2.94173	3576983
2.94340	3579658
2.94506	3582500
2.94673	3584738
2.94840	3586481
2.95007	3588072
2.95173	3589429
2.95340	3590575
2.95507	3591653
2.95673	3593213
2.95840	3594740
2.96007	3596694
2.96173	3598658
2.96340	3601103
2.96507	3603398
2.96673	3606095
2.96840	3608941
2.97007	3611893
2.97173	3614845
2.97340	3617954
2.97507	3620962
2.97673	3623611
2.97840	3626590
2.98007	3629297
2.98173	3631964
2.98340	3634590
2.98507	3637454
2.98673	3639953
2.98840	3642500
2.99007	3644918
2.99173	3647333
2.99340	3649542
2.99507	3652134
2.99674	3654709
2.99840	3657546
3.00007	3660386
3.00174	3663225
3.00340	3665562
3.00507	3668409
3.00674	3671206
3.00840	3673881
3.01007	3676802
3.01174	3679872
3.01340	3682384
3.01507	3684864
3.01674	3687467
3.01840	3689960
3.02007	3692809
3.02174	3695602
3.02340	3698404
3.02507	3701199
3.02674	3704024
3.02840	3706715
3.03007	3709688
3.03174	3712733
3.03340	3715858
3.03507	3718954
3.03674	3721734
3.03840	3724425
3.04007	3726764
3.04174	3729064
3.04341	3731468
3.04507	3734105
3.04674	3736778
3.04841	3739895
3.05007	3743000
3.05174	3745863
3.05341	3748748
3.05507	3751637
3.05674	3754132
3.05841	3756705
3.06007	3759534
3.06174	3762135
3.06341	3764904
3.06507	3767868
3.06674	3770791
3.06841	3773642
3.07007	3776861
3.07174	3779689
3.07341	3782702
3.07507	3785631
3.07674	3788476
3.07841	3790932
3.08007	3793492
3.08174	3795806
3.08341	3798104
3.08507	3800393
3.08674	3802844
3.08841	3805503
3.09008	3808190
3.09174	3810896
3.09341	3813702
3.09508	3816538
3.09674	3819284
3.09841	3821977
3.10008	3824712
3.10174	3827538
3.10341	3830422
3.10508	3833342
3.10674	3836312
3.10841	3839257
3.11008	3842141
3.11174	3844688
3.11341	3847351
3.11508	3850064
3.11674	3852826
3.11841	3855517
3.12008	3858689
3.12174	3861574
3.12341	3864383
3.12508	3867239
3.12674	3870223
3.12841	3872874
3.13008	3875933
3.13174	3878952
3.13341	3882276
3.13508	3885492
3.13674	3888884
3.13841	3892203
3.14008	3895552
3.14175	3898388
3.14341	3901403
3.14508	3904553
3.14675	3907315
3.14841	3910304
3.15008	3913479
3.15175	3916414
3.15341	3919137
3.15508	3921964
3.15675	3924567
3.15841	3927096
3.16008	3929582
3.16175	3931993
3.16341	3934547
3.16508	3937025
3.16675	3939512
3.16841	3942184
3.17008	3945162
3.17175	3947983
3.17341	3950974
3.17508	3954222
3.17675	3957494
3.17841	3960625
3.18008	3964120
3.18175	3967740
3.18341	3971221
3.18508	3974537
3.18675	3978297
3.18842	3982012
3.19008	3985589
3.19175	3989229
3.19342	3993337
3.19508	3996780
3.19675	4000086
3.19842	4003011
3.20008	4005581
3.20175	4007084
3.20342	4008568
3.20508	4009459
3.20675	4010510
3.20842	4011621
3.21008	4013223
3.21175	4014754
3.21342	4016809
3.21508	4018871
3.21675	4020935
3.21842	4023136
3.22008	4025685
3.22175	4028601
3.22342	4031806
3.22508	4035280
3.22675	4038781
3.22842	4042171
3.23008	4045378
3.23175	4048299
3.23342	4051154
3.23509	4054108
3.23675	4057417
3.23842	4060441
3.24009	4063634
3.24175	4066897
3.24342	4070126
3.24509	4073020
3.24675	4076385
3.24842	4079822
3.25009	4083190
3.25175	4086491
3.25342	4089822
3.25509	4092773
3.25675	4095875
3.25842	4099007
3.26009	4102282
3.26175	4105728
3.26342	4109296
3.26509	4112565
3.26675	4115549
3.26842	4118302
3.27009	4120674
3.27175	4122806
3.27342	4124736
3.27509	4126701
3.27675	4128485
3.27842	4130179
3.28009	4132148
3.28176	4134069
3.28342	4136115
3.28509	4138367
3.28676	4141057
3.28842	4143736
3.29009	4146516
3.29176	4149532
3.29342	4152658
3.29509	4155536
3.29676	4158521
3.29842	4161676
3.30009	4164642
3.30176	4167718
3.30342	4170865
3.30509	4173752
3.30676	4176579
3.30842	4179356
3.31009	4182030
3.31176	4184841
3.31342	4188031
3.31509	4191501
3.31676	4195147
3.31842	4198751
3.32009	4202346
3.32176	4205638
3.32342	4208793
3.32509	4211633
3.32676	4214528
3.32843	4217351
3.33009	4220465
3.33176	4223331
[truncated: 1,001 more rows]
