# Supplementary material for: A simple method for developing lysine targeted covalent protein reagents
Source: Nat Commun. 2023 Dec 1;14:7933. doi: 10.1038/s41467-023-42632-5 (PMC10692228; doi:10.1038/s41467-023-42632-5)
Supplement: Supplementary file 4 — Source data [file 41467_2023_42632_MOESM4_ESM.zip › Source Data/Purified peptide data/Chromatograms/Peptide_4!_7-9chromatogram.txt]

0.000	0
0.002	-5582
0.003	-10537
0.005	-15723
0.007	-20967
0.008	-25262
0.010	-29100
0.012	-32884
0.013	-35722
0.015	-38208
0.017	-41122
0.018	-44224
0.020	-47695
0.022	-52133
0.023	-57090
0.025	-62342
0.027	-67043
0.028	-71428
0.030	-75619
0.032	-79237
0.033	-82756
0.035	-87352
0.037	-91711
0.038	-95511
0.040	-99469
0.042	-102631
0.043	-105214
0.045	-107734
0.047	-110610
0.048	-113496
0.050	-117026
0.052	-120044
0.053	-123349
0.055	-126587
0.057	-129863
0.058	-132720
0.060	-136162
0.062	-138571
0.063	-140033
0.065	-141166
0.067	-141571
0.068	-141644
0.070	-143771
0.072	-147177
0.073	-151120
0.075	-156882
0.077	-162622
0.078	-166503
0.080	-169682
0.082	-172737
0.083	-174512
0.085	-176723
0.087	-179778
0.088	-182988
0.090	-185887
0.092	-189151
0.093	-192225
0.095	-195165
0.097	-198229
0.098	-201195
0.100	-204275
0.102	-207367
0.103	-210532
0.105	-213796
0.107	-217381
0.108	-220624
0.110	-223889
0.112	-226673
0.113	-229342
0.115	-231907
0.117	-234873
0.118	-237692
0.120	-241101
0.122	-244335
0.123	-247464
0.125	-250385
0.127	-253391
0.128	-256408
0.130	-259655
0.132	-263503
0.133	-267580
0.135	-271532
0.137	-275039
0.138	-278438
0.140	-281587
0.142	-284696
0.143	-288535
0.145	-293056
0.147	-297932
0.148	-302750
0.150	-307472
0.152	-311833
0.153	-315725
0.155	-319843
0.157	-323947
0.158	-328038
0.160	-331720
0.162	-335777
0.163	-338875
0.165	-342000
0.167	-345083
0.168	-348520
0.170	-350900
0.172	-354050
0.173	-357320
0.175	-361009
0.177	-364680
0.178	-369829
0.180	-374468
0.182	-379025
0.183	-383019
0.185	-387105
0.187	-390515
0.188	-394580
0.190	-398733
0.192	-403181
0.193	-407871
0.195	-412708
0.197	-417271
0.198	-421884
0.200	-426719
0.202	-431426
0.203	-436385
0.205	-441363
0.207	-446509
0.208	-451562
0.210	-456538
0.212	-461496
0.213	-466375
0.215	-471362
0.217	-476723
0.218	-482008
0.220	-487182
0.222	-493053
0.223	-498759
0.225	-503935
0.227	-509614
0.228	-514929
0.230	-519807
0.232	-524423
0.233	-529442
0.235	-533844
0.237	-538827
0.238	-543496
0.240	-548266
0.242	-552930
0.243	-557620
0.245	-561984
0.247	-566266
0.248	-570488
0.250	-574131
0.252	-577967
0.253	-581571
0.255	-585127
0.257	-588649
0.258	-592275
0.260	-595744
0.262	-599428
0.263	-603323
0.265	-607217
0.267	-611460
0.268	-615241
0.270	-618273
0.272	-621440
0.273	-624706
0.275	-627834
0.277	-631899
0.278	-637175
0.280	-641593
0.282	-646030
0.283	-650092
0.285	-653789
0.287	-656966
0.288	-661268
0.290	-665389
0.292	-669982
0.293	-674106
0.295	-678114
0.297	-681750
0.298	-685462
0.300	-689210
0.302	-693515
0.303	-697936
0.305	-702228
0.307	-706570
0.308	-710788
0.310	-714186
0.312	-717622
0.313	-720826
0.315	-724035
0.317	-726780
0.318	-731113
0.320	-735184
0.322	-739689
0.323	-744149
0.325	-749426
0.327	-753750
0.328	-758354
0.330	-762820
0.332	-767543
0.333	-772113
0.335	-776693
0.337	-781751
0.338	-787020
0.340	-792450
0.342	-797811
0.343	-803461
0.345	-809050
0.347	-814712
0.348	-819923
0.350	-825412
0.352	-831235
0.353	-836696
0.355	-842129
0.357	-848557
0.358	-855169
0.360	-861157
0.362	-867397
0.363	-873375
0.365	-878454
0.367	-883032
0.368	-888167
0.370	-893303
0.372	-898703
0.373	-904554
0.375	-910580
0.377	-916279
0.378	-921748
0.380	-927233
0.382	-932513
0.383	-937794
0.385	-942905
0.387	-948346
0.388	-953618
0.390	-958790
0.392	-963800
0.393	-968847
0.395	-973262
0.397	-977430
0.398	-981883
0.400	-985773
0.402	-989880
0.403	-994025
0.405	-997832
0.407	-1000685
0.408	-1004121
0.410	-1006855
0.412	-1009806
0.413	-1013194
0.415	-1017220
0.417	-1020811
0.418	-1024585
0.420	-1027998
0.422	-1030991
0.423	-1033733
0.425	-1036726
0.427	-1039991
0.428	-1043482
0.430	-1047550
0.432	-1051991
0.433	-1056672
0.435	-1061493
0.437	-1066136
0.438	-1070193
0.440	-1073924
0.442	-1077042
0.443	-1079521
0.445	-1081491
0.447	-1083453
0.448	-1084962
0.450	-1086375
0.452	-1087403
0.453	-1088727
0.455	-1089355
0.457	-1089676
0.458	-1089790
0.460	-1090151
0.462	-1090249
0.463	-1090596
0.465	-1091288
0.467	-1091753
0.468	-1091893
0.470	-1091888
0.472	-1092038
0.473	-1091940
0.475	-1092170
0.477	-1092503
0.478	-1093045
0.480	-1093534
0.482	-1094193
0.483	-1094663
0.485	-1095513
0.487	-1096497
0.488	-1097659
0.490	-1098850
0.492	-1100284
0.493	-1101697
0.495	-1103076
0.497	-1104240
0.498	-1105496
0.500	-1106816
0.502	-1108265
0.503	-1109533
0.505	-1111076
0.507	-1112727
0.508	-1114214
0.510	-1115343
0.512	-1116687
0.513	-1117964
0.515	-1118965
0.517	-1120138
0.518	-1121269
0.520	-1122204
0.522	-1122809
0.523	-1123840
0.525	-1124485
0.527	-1125372
0.528	-1126095
0.530	-1127236
0.532	-1127851
0.533	-1128655
0.535	-1129295
0.537	-1130202
0.538	-1130718
0.540	-1131257
0.542	-1131866
0.543	-1132000
0.545	-1132080
0.547	-1132061
0.548	-1131895
0.550	-1131450
0.552	-1131641
0.553	-1131727
0.555	-1131795
0.557	-1132374
0.558	-1132944
0.560	-1133122
0.562	-1132832
0.563	-1132936
0.565	-1132457
0.567	-1132252
0.568	-1131958
0.570	-1132390
0.572	-1132627
0.573	-1132999
0.575	-1132683
0.577	-1132879
0.578	-1132382
0.580	-1131595
0.582	-1130524
0.583	-1129889
0.585	-1128598
0.587	-1127399
0.588	-1126069
0.590	-1125082
0.592	-1124000
0.593	-1123153
0.595	-1122129
0.597	-1121206
0.598	-1120051
0.600	-1118819
0.602	-1117270
0.603	-1116082
0.605	-1114457
0.607	-1112352
0.608	-1109968
0.610	-1107336
0.612	-1104358
0.613	-1101655
0.615	-1099153
0.617	-1096612
0.618	-1094247
0.620	-1091623
0.622	-1089030
0.623	-1086628
0.625	-1084383
0.627	-1082444
0.628	-1081214
0.630	-1079945
0.632	-1079102
0.633	-1078532
0.635	-1077876
0.637	-1077100
0.638	-1076592
0.640	-1075665
0.642	-1075013
0.643	-1074190
0.645	-1073310
0.647	-1072565
0.648	-1072124
0.650	-1071177
0.652	-1070426
0.653	-1069632
0.655	-1068085
0.657	-1066441
0.658	-1064396
0.660	-1062483
0.662	-1060224
0.663	-1058678
0.665	-1056187
0.667	-1054126
0.668	-1050967
0.670	-1046218
0.672	-1035000
0.673	-1007030
0.675	-930690
0.677	-751048
0.678	-390557
0.680	231417
0.682	1170562
0.683	2420566
0.685	3896401
0.687	5441402
0.688	6867742
0.690	8005947
0.692	8758626
0.693	9128108
0.695	9222311
0.697	9216322
0.698	9298895
0.700	9603515
0.702	10151253
0.703	10820208
0.705	11383494
0.707	11581830
0.708	11203452
0.710	10158687
0.712	8511142
0.713	6440618
0.715	4177890
0.717	1948599
0.718	-72211
0.720	-1780275
0.722	-3138021
0.723	-4157848
0.725	-4885008
0.727	-5381762
0.728	-5713538
0.730	-5936230
0.732	-6090941
0.733	-6203521
0.735	-6288289
0.737	-6353509
0.738	-6403551
0.740	-6440653
0.742	-6467042
0.743	-6483934
0.745	-6491873
0.747	-6492109
0.748	-6485539
0.750	-6472298
0.752	-6453303
0.753	-6428977
0.755	-6399518
0.757	-6365340
0.758	-6326619
0.760	-6283036
0.762	-6235266
0.763	-6183270
0.765	-6126794
0.767	-6066019
0.768	-6001339
0.770	-5932314
0.772	-5858757
0.773	-5781118
0.775	-5699020
0.777	-5611750
0.778	-5519997
0.780	-5424117
0.782	-5324043
0.783	-5219723
0.785	-5112874
0.787	-5002500
0.788	-4888613
0.790	-4772009
0.792	-4653196
0.793	-4531698
0.795	-4408753
0.797	-4284914
0.798	-4160085
0.800	-4035092
0.802	-3910221
0.803	-3785697
0.805	-3661896
0.807	-3538908
0.808	-3417364
0.810	-3297288
0.812	-3179159
0.813	-3062573
0.815	-2948869
0.817	-2836978
0.818	-2727666
0.820	-2620569
0.822	-2516982
0.823	-2415637
0.825	-2317319
0.827	-2222017
0.828	-2130391
0.830	-2041404
0.832	-1955687
0.833	-1873604
0.835	-1794773
0.837	-1718616
0.838	-1645600
0.840	-1576051
0.842	-1509461
0.843	-1445632
0.845	-1385501
0.847	-1328948
0.848	-1275828
0.850	-1226383
0.852	-1180993
0.853	-1139279
0.855	-1100838
0.857	-1065810
0.858	-1034121
0.860	-1005668
0.862	-979881
0.863	-957273
0.865	-937290
0.867	-919679
0.868	-904219
0.870	-891056
0.872	-880007
0.873	-870473
0.875	-862497
0.877	-856150
0.878	-851177
0.880	-846773
0.882	-843591
0.883	-841169
0.885	-839124
0.887	-837338
0.888	-836219
0.890	-835343
0.892	-835191
0.893	-835348
0.895	-835798
0.897	-836380
0.898	-836916
0.900	-836874
0.902	-836974
0.903	-837173
0.905	-837608
0.907	-838269
0.908	-839131
0.910	-839924
0.912	-840237
0.913	-840515
0.915	-840744
0.917	-841263
0.918	-841726
0.920	-842702
0.922	-843392
0.923	-844157
0.925	-844730
0.927	-845118
0.928	-845725
0.930	-846268
0.932	-846705
0.933	-847106
0.935	-847894
0.937	-847837
0.938	-848194
0.940	-848376
0.942	-848357
0.943	-848189
0.945	-848339
0.947	-848278
0.948	-848206
0.950	-848245
0.952	-847971
0.953	-847950
0.955	-847851
0.957	-848019
0.958	-848286
0.960	-848916
0.962	-849596
0.963	-850126
0.965	-850645
0.967	-850970
0.968	-851159
0.970	-850951
0.972	-851223
0.973	-850940
0.975	-850811
0.977	-850796
0.978	-850773
0.980	-850141
0.982	-850076
0.983	-849898
0.985	-849548
0.987	-849426
0.988	-849698
0.990	-849412
0.992	-849405
0.993	-849240
0.995	-848418
0.997	-847283
0.998	-846769
1.000	-845784
1.002	-844691
1.003	-844649
1.005	-844863
1.007	-844747
1.008	-844647
1.010	-845200
1.012	-845200
1.013	-845128
1.015	-845159
1.017	-845398
1.018	-845417
1.020	-845326
1.022	-831962
1.023	-797010
1.025	-756501
1.027	-709604
1.028	-656891
1.030	-624369
1.032	-624140
1.033	-626191
1.035	-632765
1.037	-642922
1.038	-645062
1.040	-635450
1.042	-621813
1.043	-604795
1.045	-587722
1.047	-570215
1.048	-556599
1.050	-557734
1.052	-568358
1.053	-584204
1.055	-602426
1.057	-618494
1.058	-627659
1.060	-632378
1.062	-634346
1.063	-635055
1.065	-634597
1.067	-631816
1.068	-629455
1.070	-626901
1.072	-625078
1.073	-624359
1.075	-626977
1.077	-629525
1.078	-632575
1.080	-635297
1.082	-637939
1.083	-639156
1.085	-640058
1.087	-640977
1.088	-642249
1.090	-643189
1.092	-643664
1.093	-644574
1.095	-644922
1.097	-645021
1.098	-644823
1.100	-645155
1.102	-645170
1.103	-645500
1.105	-645377
1.107	-645292
1.108	-644861
1.110	-644233
1.112	-643688
1.113	-643557
1.115	-643503
1.117	-643758
1.118	-644005
1.120	-644060
1.122	-644023
1.123	-643818
1.125	-643187
1.127	-642474
1.128	-641962
1.130	-641350
1.132	-640956
1.133	-640750
1.135	-640914
1.137	-640584
1.138	-640278
1.140	-639928
1.142	-639716
1.143	-639096
1.145	-638786
1.147	-638549
1.148	-638191
1.150	-637678
1.152	-637540
1.153	-637350
1.155	-637364
1.157	-637444
1.158	-637337
1.160	-637056
1.162	-637145
1.163	-636715
1.165	-636216
1.167	-635936
1.168	-635729
1.170	-634735
1.172	-634009
1.173	-633441
1.175	-632837
1.177	-632048
1.178	-631586
1.180	-631372
1.182	-630845
1.183	-630402
1.185	-630095
1.187	-630033
1.188	-629495
1.190	-629218
1.192	-628719
1.193	-628010
1.195	-627262
1.197	-626820
1.198	-626048
1.200	-625676
1.202	-625688
1.203	-625398
1.205	-625024
1.207	-625190
1.208	-624836
1.210	-624227
1.212	-623650
1.213	-623456
1.215	-622860
1.217	-622732
1.218	-622688
1.220	-622962
1.222	-622715
1.223	-622355
1.225	-621684
1.227	-620798
1.228	-619684
1.230	-618655
1.232	-618019
1.233	-617558
1.235	-617371
1.237	-617353
1.238	-617317
1.240	-617142
1.242	-617106
1.243	-616822
1.245	-616181
1.247	-615583
1.248	-614963
1.250	-614054
1.252	-613393
1.253	-613110
1.255	-613019
1.257	-612838
1.258	-612644
1.260	-612247
1.262	-611829
1.263	-611358
1.265	-610829
1.267	-610254
1.268	-610160
1.270	-609672
1.272	-608900
1.273	-608582
1.275	-608553
1.277	-607908
1.278	-607618
1.280	-607758
1.282	-607331
1.283	-607107
1.285	-607213
1.287	-607047
1.288	-606459
1.290	-606399
1.292	-605608
1.293	-604648
1.295	-603795
1.297	-603340
1.298	-602468
1.300	-602181
1.302	-602210
1.303	-602267
1.305	-601976
1.307	-601956
1.308	-601602
1.310	-601029
1.312	-600637
1.313	-600451
1.315	-600335
1.317	-600266
1.318	-600194
1.320	-599865
1.322	-599629
1.323	-599112
1.325	-598818
1.327	-598387
1.328	-598150
1.330	-597792
1.332	-597642
1.333	-597206
1.335	-597264
1.337	-597116
1.338	-597068
1.340	-596815
1.342	-596887
1.343	-596619
1.345	-596414
1.347	-596041
1.348	-595828
1.350	-595439
1.352	-594975
1.353	-594747
1.355	-594580
1.357	-594218
1.358	-593825
1.360	-593747
1.362	-593482
1.363	-593450
1.365	-593478
1.367	-593723
1.368	-593786
1.370	-593885
1.372	-593626
1.373	-593465
1.375	-593115
1.377	-592867
1.378	-592666
1.380	-592537
1.382	-592642
1.383	-592600
1.385	-592373
1.387	-591964
1.388	-591278
1.390	-590355
1.392	-589764
1.393	-588947
1.395	-588540
1.397	-588889
1.398	-589430
1.400	-589904
1.402	-591078
1.403	-591917
1.405	-591953
1.407	-592072
1.408	-592018
1.410	-591478
1.412	-591093
1.413	-591382
1.415	-591537
1.417	-591579
1.418	-591793
1.420	-592262
1.422	-592423
1.423	-592485
1.425	-592944
1.427	-593210
1.428	-593148
1.430	-593531
1.432	-593302
1.433	-593076
1.435	-592999
1.437	-592945
1.438	-592246
1.440	-592726
1.442	-593209
1.443	-593855
1.445	-594311
1.447	-595124
1.448	-595365
1.450	-595033
1.452	-594240
1.453	-593975
1.455	-593280
1.457	-592697
1.458	-592677
1.460	-593185
1.462	-593394
1.463	-594004
1.465	-594166
1.467	-594290
1.468	-593736
1.470	-593163
1.472	-592191
1.473	-591630
1.475	-590613
1.477	-590262
1.478	-589323
1.480	-588522
1.482	-587579
1.483	-586794
1.485	-585186
1.487	-584534
1.488	-583722
1.490	-582501
1.492	-581089
1.493	-580060
1.495	-578413
1.497	-576984
1.498	-575872
1.500	-574767
1.502	-573396
1.503	-571922
1.505	-570007
1.507	-567812
1.508	-565951
1.510	-564307
1.512	-562622
1.513	-561040
1.515	-559873
1.517	-558490
1.518	-557506
1.520	-556981
1.522	-557104
1.523	-557492
1.525	-558540
1.527	-559352
1.528	-560890
1.530	-562702
1.532	-564727
1.533	-566939
1.535	-569877
1.537	-572478
1.538	-575120
1.540	-577892
1.542	-580168
1.543	-582080
1.545	-583994
1.547	-585332
1.548	-585990
1.550	-586681
1.552	-587260
1.553	-587188
1.555	-587222
1.557	-587471
1.558	-587760
1.560	-587565
1.562	-587845
1.563	-587907
1.565	-588020
1.567	-587626
1.568	-587826
1.570	-587439
1.572	-587367
1.573	-586738
1.575	-586253
1.577	-585265
1.578	-584533
1.580	-583033
1.582	-581893
1.583	-580840
1.585	-579480
1.587	-578220
1.588	-577186
1.590	-575979
1.592	-574373
1.593	-573020
1.595	-571322
1.597	-569704
1.598	-567896
1.600	-566214
1.602	-564380
1.603	-562579
1.605	-560845
1.607	-559106
1.608	-557204
1.610	-555307
1.612	-553142
1.613	-550585
1.615	-547816
1.617	-545272
1.618	-542521
1.620	-539943
1.622	-537230
1.623	-534638
1.625	-531495
1.627	-527992
1.628	-524657
1.630	-521180
1.632	-517482
1.633	-513679
1.635	-510258
1.637	-506107
1.638	-501630
1.640	-497007
1.642	-492601
1.643	-487888
1.645	-482997
1.647	-478389
1.648	-473745
1.650	-468691
1.652	-463050
1.653	-457799
1.655	-452258
1.657	-446177
1.658	-439753
1.660	-433792
1.662	-427188
1.663	-420043
1.665	-413183
1.667	-406185
1.668	-398725
1.670	-390993
1.672	-383443
1.673	-375540
1.675	-367501
1.677	-359253
1.678	-351409
1.680	-343034
1.682	-334488
1.683	-325787
1.685	-316658
1.687	-306902
1.688	-297257
1.690	-287320
1.692	-276889
1.693	-266541
1.695	-255803
1.697	-244669
1.698	-233250
1.700	-221975
1.702	-210033
1.703	-198201
1.705	-186019
1.707	-173784
1.708	-160802
1.710	-147961
1.712	-134489
1.713	-120519
1.715	-106283
1.717	-92216
1.718	-77502
1.720	-62592
1.722	-47915
1.723	-32707
1.725	-16892
1.727	-1105
1.728	14849
1.730	31623
1.732	48685
1.733	65932
1.735	83722
1.737	101692
1.738	119543
1.740	137492
1.742	155640
1.743	173985
1.745	192895
1.747	212224
1.748	231928
1.750	251982
1.752	272251
1.753	292915
1.755	313836
1.757	335150
1.758	356627
1.760	378408
1.762	399943
1.763	422006
1.765	444180
1.767	467164
1.768	490239
1.770	513990
1.772	537433
1.773	561361
1.775	584677
1.777	608627
1.778	632272
1.780	656630
1.782	680830
1.783	705873
1.785	730448
1.787	755865
1.788	780692
1.790	805780
1.792	830303
1.793	855135
1.795	879422
1.797	904326
1.798	929180
1.800	953989
1.802	978928
1.803	1003877
1.805	1028330
1.807	1052586
1.808	1077043
1.810	1100791
1.812	1124848
1.813	1149098
1.815	1173162
1.817	1196942
1.818	1220876
1.820	1244057
1.822	1266187
1.823	1287998
1.825	1309464
1.827	1330207
1.828	1350651
1.830	1371085
1.832	1390731
1.833	1409542
1.835	1428117
1.837	1445744
1.838	1462571
1.840	1479091
1.842	1495505
1.843	1510646
1.845	1525345
1.847	1539484
1.848	1552811
1.850	1564676
1.852	1576542
1.853	1587922
1.855	1598453
1.857	1608499
1.858	1618190
1.860	1627353
1.862	1635990
1.863	1644665
1.865	1652658
1.867	1660604
1.868	1667598
1.870	1673668
1.872	1678842
1.873	1683418
1.875	1687304
1.877	1690825
1.878	1694048
1.880	1696575
1.882	1698661
1.883	1699985
1.885	1700674
1.887	1700642
1.888	1700477
1.890	1700059
1.892	1699293
1.893	1698315
1.895	1697204
1.897	1695572
1.898	1693484
1.900	1691266
1.902	1689198
1.903	1687152
1.905	1685144
1.907	1683002
1.908	1680451
1.910	1676999
1.912	1673375
1.913	1669076
1.915	1664929
1.917	1660719
1.918	1656799
1.920	1652662
1.922	1649150
1.923	1645099
1.925	1641516
1.927	1637972
1.928	1634852
1.930	1631200
1.932	1627171
1.933	1622843
1.935	1618204
1.937	1612505
1.938	1606970
1.940	1602336
1.942	1597731
1.943	1593111
1.945	1588833
1.947	1584625
1.948	1579917
1.950	1575249
1.952	1570681
1.953	1566771
1.955	1562675
1.957	1558943
1.958	1554134
1.960	1549638
1.962	1544545
1.963	1539710
1.965	1534066
1.967	1529248
1.968	1524174
1.970	1519267
1.972	1514016
1.973	1509639
1.975	1505681
1.977	1502056
1.978	1498568
1.980	1496138
1.982	1493792
1.983	1491789
1.985	1490518
1.987	1489787
1.988	1489226
1.990	1489811
1.992	1491205
1.993	1492829
1.995	1495881
1.997	1499544
1.998	1503289
2.000	1507853
2.002	1513285
2.003	1518321
2.005	1523733
2.007	1529487
2.008	1534588
2.010	1538958
2.012	1542596
2.013	1545132
2.015	1546119
2.017	1545571
2.018	1543949
2.020	1541632
2.022	1538665
2.023	1535849
2.025	1532660
2.027	1529517
2.028	1526370
2.030	1523196
2.032	1519662
2.033	1516859
2.035	1514166
2.037	1511396
2.038	1509195
2.040	1506650
2.042	1504135
2.043	1501370
2.045	1498615
2.047	1494977
2.048	1491932
2.050	1488660
2.052	1485717
2.053	1483074
2.055	1481402
2.057	1479772
2.058	1478466
2.060	1477192
2.062	1475984
2.063	1474548
2.065	1473309
2.067	1472414
2.068	1471709
2.070	1471089
2.072	1470636
2.073	1470319
2.075	1469728
2.077	1469021
2.078	1468856
2.080	1468549
2.082	1468632
2.083	1468828
2.085	1469324
2.087	1469785
2.088	1470298
2.090	1470349
2.092	1470209
2.093	1470355
2.095	1469671
2.097	1469214
2.098	1469037
2.100	1469196
2.102	1468868
2.103	1469396
2.105	1470287
2.107	1471208
2.108	1472117
2.110	1473688
2.112	1475259
2.113	1476262
2.115	1477368
2.117	1478759
2.118	1479449
2.120	1480225
2.122	1481716
2.123	1483032
2.125	1484154
2.127	1485862
2.128	1487238
2.130	1488355
2.132	1489735
2.133	1491452
2.135	1492866
2.137	1494189
2.138	1494938
2.140	1495560
2.142	1495581
2.143	1496040
2.145	1496702
2.147	1498263
2.148	1499881
2.150	1501886
2.152	1503824
2.153	1506428
2.155	1508905
2.157	1511594
2.158	1514634
2.160	1517280
2.162	1519292
2.163	1521332
2.165	1523580
2.167	1526047
2.168	1529635
2.170	1534017
2.172	1538961
2.173	1543968
2.175	1549645
2.177	1555472
2.178	1562141
2.180	1569345
2.182	1577875
2.183	1586178
2.185	1594937
2.187	1602491
2.188	1609721
2.190	1615647
2.192	1621218
2.193	1625006
2.195	1628834
2.197	1631634
2.198	1633954
2.200	1635548
2.202	1638274
2.203	1640847
2.205	1643639
2.207	1646421
2.208	1649623
2.210	1652015
2.212	1654175
2.213	1656789
2.215	1659995
2.217	1663934
2.218	1668291
2.220	1672897
2.222	1677246
2.223	1681681
2.225	1685856
2.227	1690773
2.228	1697539
2.230	1707532
2.232	1721646
2.233	1743828
2.235	1780518
2.237	1839461
2.238	1928998
2.240	2057097
2.242	2225027
2.243	2426225
2.245	2647507
2.247	2869973
2.248	3072566
2.250	3237387
2.252	3352293
2.253	3411227
2.255	3415504
2.257	3371329
2.258	3288869
2.260	3179136
2.262	3053976
2.263	2923700
2.265	2797306
2.267	2680310
2.268	2576555
2.270	2486897
2.272	2410134
2.273	2343421
2.275	2284736
2.277	2231206
2.278	2181800
2.280	2136104
2.282	2094216
2.283	2055561
2.285	2020913
2.287	1989715
2.288	1961677
2.290	1937217
2.292	1916500
2.293	1899582
2.295	1886007
2.297	1875989
2.298	1867850
2.300	1862335
2.302	1858164
2.303	1856017
2.305	1854820
2.307	1855780
2.308	1856989
2.310	1858796
2.312	1860977
2.313	1863707
2.315	1866529
2.317	1870323
2.318	1874352
2.320	1877464
2.322	1880322
2.323	1882460
2.325	1883754
2.327	1885079
2.328	1886972
2.330	1888613
2.332	1890398
2.333	1892383
2.335	1894430
2.337	1896419
2.338	1898754
2.340	1901025
2.342	1903368
2.343	1905587
2.345	1908574
2.347	1912067
2.348	1917424
2.350	1924377
2.352	1932564
2.353	1940203
2.355	1947186
2.357	1951671
2.358	1953155
2.360	1952748
2.362	1952362
2.363	1953194
2.365	1955225
2.367	1959134
2.368	1964859
2.370	1970511
2.372	1974567
2.373	1978145
2.375	1981201
2.377	1982188
2.378	1982973
2.380	1983954
2.382	1985240
2.383	1986057
2.385	1988084
2.387	1990145
2.388	1992287
2.390	1994194
2.392	1996719
2.393	1999041
2.395	2001679
2.397	2004926
2.398	2008721
2.400	2013126
2.402	2018022
2.403	2022876
2.405	2027939
2.407	2032956
2.408	2037387
2.410	2041883
2.412	2046994
2.413	2051747
2.415	2056208
2.417	2061305
2.418	2066680
2.420	2072358
2.422	2079796
2.423	2089619
2.425	2102755
2.427	2121919
2.428	2151717
2.430	2199714
2.432	2281308
2.433	2424458
2.435	2681349
2.437	3134969
2.438	3898778
2.440	5100211
2.442	6852965
2.443	9215244
2.445	12151954
2.447	15528798
2.448	19104424
2.450	22586014
2.452	25661730
2.453	28086300
2.455	29673364
2.457	30365856
2.458	30188450
2.460	29267690
2.462	27744788
2.463	25812712
2.465	23642768
2.467	21393098
2.468	19180366
2.470	17105692
2.472	15218288
2.473	13541592
2.475	12073721
2.477	10796373
2.478	9681381
2.480	8704121
2.482	7842938
2.483	7084208
2.485	6417378
2.487	5835177
2.488	5332361
2.490	4902387
2.492	4536785
2.493	4228289
2.495	3969163
2.497	3751994
2.498	3570123
2.500	3417374
2.502	3289114
2.503	3181424
2.505	3090370
2.507	3013146
2.508	2948369
2.510	2893851
2.512	2847695
2.513	2808798
2.515	2775652
2.517	2747032
2.518	2721614
2.520	2698735
2.522	2677831
2.523	2658700
2.525	2640929
2.527	2624938
2.528	2611071
2.530	2598328
2.532	2587404
2.533	2577922
2.535	2569456
2.537	2561611
2.538	2555384
2.540	2549630
2.542	2544962
2.543	2540652
2.545	2537093
2.547	2533802
2.548	2531434
2.550	2529136
2.552	2528041
2.553	2527740
2.555	2528398
2.557	2529142
2.558	2530112
2.560	2530740
2.562	2531196
2.563	2530584
2.565	2530322
2.567	2530332
2.568	2531382
2.570	2532732
2.572	2534704
2.573	2535776
2.575	2537626
2.577	2539094
2.578	2540014
2.580	2541096
2.582	2543349
2.583	2544532
2.585	2544768
2.587	2545305
2.588	2545830
2.590	2545809
2.592	2545855
2.593	2547281
2.595	2548993
2.597	2550898
2.598	2553452
2.600	2556557
2.602	2558769
2.603	2561366
2.605	2564511
2.607	2567650
2.608	2571118
2.610	2575047
2.612	2578513
2.613	2581114
2.615	2582935
2.617	2584606
2.618	2586412
2.620	2588254
2.622	2590421
2.623	2593468
2.625	2595819
2.627	2598130
2.628	2600692
2.630	2603318
2.632	2605597
2.633	2608989
2.635	2612589
2.637	2617197
2.638	2622137
2.640	2627554
2.642	2632314
2.643	2637892
2.645	2641603
2.647	2644726
2.648	2648006
2.650	2651187
2.652	2652458
2.653	2654588
2.655	2657297
2.657	2659060
2.658	2661633
2.660	2665451
2.662	2669081
2.663	2672380
2.665	2676549
2.667	2679959
2.668	2683337
2.670	2687176
2.672	2691455
2.673	2695259
2.675	2698869
2.677	2702053
2.678	2704551
2.680	2706403
2.682	2708418
2.683	2711403
2.685	2714843
2.687	2718811
2.688	2724320
2.690	2730712
2.692	2736957
2.693	2742953
2.695	2749203
2.697	2753704
2.698	2756500
2.700	2758922
2.702	2762096
2.703	2765166
2.705	2768643
2.707	2773142
2.708	2777229
2.710	2780198
2.712	2782879
2.713	2785665
2.715	2788284
2.717	2791405
2.718	2795157
2.720	2799665
2.722	2805601
2.723	2812291
2.725	2820643
2.727	2830500
2.728	2839215
2.730	2846698
2.732	2853521
2.733	2858176
2.735	2860916
2.737	2865281
2.738	2869553
2.740	2874571
2.742	2881236
2.743	2889266
2.745	2897433
2.747	2907512
2.748	2918553
2.750	2928961
2.752	2939210
2.753	2948443
2.755	2955770
2.757	2961259
2.758	2966176
2.760	2969636
2.762	2972212
2.763	2974001
2.765	2974532
2.767	2973599
2.768	2971996
2.770	2969935
2.772	2967316
2.773	2965334
2.775	2964038
2.777	2963026
2.778	2962102
2.780	2962468
2.782	2963075
2.783	2964014
2.785	2965942
2.787	2968618
2.788	2970612
2.790	2972398
2.792	2974660
2.793	2976845
2.795	2979225
2.797	2982209
2.798	2986432
2.800	2991172
2.802	2996299
2.803	3001907
2.805	3008708
2.807	3015624
2.808	3023094
2.810	3030915
2.812	3038408
2.813	3044675
2.815	3049607
2.817	3052020
2.818	3052634
2.820	3052704
2.822	3051860
2.823	3051513
2.825	3051920
2.827	3052970
2.828	3053926
2.830	3055809
2.832	3058115
2.833	3061074
2.835	3064991
2.837	3069726
2.838	3074490
2.840	3078233
2.842	3081633
2.843	3084061
2.845	3086433
2.847	3088898
2.848	3092315
2.850	3096681
2.852	3101916
2.853	3107639
2.855	3114235
2.857	3121628
2.858	3128933
2.860	3136156
2.862	3141857
2.863	3146824
2.865	3151007
2.867	3154064
2.868	3156859
2.870	3161049
2.872	3165070
2.873	3168412
2.875	3172430
2.877	3175949
2.878	3178244
2.880	3180920
2.882	3184522
2.883	3188071
2.885	3191987
2.887	3196887
2.888	3200259
2.890	3202402
2.892	3204212
2.893	3206559
2.895	3208337
2.897	3211336
2.898	3215797
2.900	3220584
2.902	3224170
2.903	3227468
2.905	3229800
2.907	3230175
2.908	3229730
2.910	3229900
2.912	3230773
2.913	3232571
2.915	3235951
2.917	3239762
2.918	3243176
2.920	3246741
2.922	3250544
2.923	3255191
2.925	3261948
2.927	3271727
2.928	3282722
2.930	3295803
2.932	3309553
2.933	3323268
2.935	3334806
2.937	3345390
2.938	3353555
2.940	3358973
2.942	3360737
2.943	3360369
2.945	3357607
2.947	3352874
2.948	3347986
2.950	3343620
2.952	3340330
2.953	3338644
2.955	3338851
2.957	3338807
2.958	3339843
2.960	3341021
2.962	3340965
2.963	3340335
2.965	3340280
2.967	3339578
2.968	3337584
2.970	3335181
2.972	3331554
2.973	3327685
2.975	3323528
2.977	3320341
2.978	3318356
2.980	3317418
2.982	3317263
2.983	3318184
2.985	3321508
2.987	3326879
2.988	3333542
2.990	3340015
2.992	3345802
2.993	3347804
2.995	3346082
2.997	3342452
2.998	3338659
3.000	3334837
3.002	3332579
3.003	3332630
3.005	3334656
3.007	3337060
3.008	3340682
3.010	3345022
3.012	3349305
3.013	3353259
3.015	3357818
3.017	3362551
3.018	3367356
3.020	3372469
3.022	3376455
3.023	3379329
3.025	3380636
3.027	3380835
3.028	3379465
3.030	3378592
3.032	3377949
3.033	3377451
3.035	3377911
3.037	3379154
3.038	3380172
3.040	3381952
3.042	3384628
3.043	3387286
3.045	3390144
3.047	3393122
3.048	3395390
3.050	3397232
3.052	3398977
3.053	3401604
3.055	3405842
3.057	3410415
3.058	3415323
3.060	3419577
3.062	3423467
3.063	3426483
3.065	3431517
3.067	3437900
3.068	3447754
3.070	3459038
3.072	3471526
3.073	3482397
3.075	3492571
3.077	3499674
3.078	3502953
3.080	3503369
3.082	3501720
3.083	3497047
3.085	3491278
3.087	3488117
3.088	3485394
3.090	3483665
3.092	3483414
3.093	3484927
3.095	3484987
3.097	3485485
3.098	3486536
3.100	3487819
3.102	3487359
3.103	3487533
3.105	3488479
3.107	3492414
3.108	3502948
3.110	3518131
3.112	3535444
3.113	3553558
3.115	3567176
3.117	3570113
3.118	3567482
3.120	3562003
3.122	3555838
3.123	3552103
3.125	3553050
3.127	3556552
3.128	3560774
3.130	3563271
3.132	3563509
3.133	3562760
3.135	3560549
3.137	3558086
3.138	3556237
3.140	3555940
3.142	3556297
3.143	3558520
3.145	3561451
3.147	3565328
3.148	3569039
3.150	3573683
3.152	3576838
3.153	3579929
3.155	3582931
3.157	3585857
3.158	3587312
3.160	3589811
3.162	3591655
3.163	3593604
3.165	3595755
3.167	3598826
3.168	3601872
3.170	3605597
3.172	3608691
3.173	3611127
3.175	3613421
3.177	3615417
3.178	3617262
3.180	3619414
3.182	3622372
3.183	3625170
3.185	3629796
3.187	3641506
3.188	3660662
3.190	3683661
3.192	3707618
3.193	3728667
3.195	3735702
3.197	3728695
3.198	3714589
3.200	3699022
3.202	3684766
3.203	3676932
3.205	3675427
3.207	3676055
3.208	3676340
3.210	3676553
3.212	3677834
3.213	3679431
3.215	3682845
3.217	3688063
3.218	3692607
3.220	3695557
3.222	3698409
3.223	3699263
3.225	3699190
3.227	3699937
3.228	3702293
3.230	3704762
3.232	3708970
3.233	3712739
3.235	3715804
3.237	3718630
3.238	3722047
3.240	3728004
3.242	3739423
3.243	3753779
3.245	3768406
3.247	3782546
3.248	3790966
3.250	3792005
3.252	3791177
3.253	3793086
3.255	3799512
3.257	3814445
3.258	3837554
3.260	3865556
3.262	3893871
3.263	3920471
3.265	3942891
3.267	3959062
3.268	3967741
3.270	3970216
3.272	3965445
3.273	3954240
3.275	3940703
3.277	3926971
3.278	3912181
3.280	3899087
3.282	3888300
3.283	3877130
3.285	3865383
3.287	3855997
3.288	3848259
3.290	3841452
3.292	3836950
3.293	3833773
3.295	3831297
3.297	3829106
3.298	3827501
3.300	3826654
3.302	3827164
3.303	3827313
3.305	3828248
3.307	3830116
3.308	3832073
3.310	3834035
3.312	3836575
3.313	3838659
3.315	3840867
3.317	3842959
3.318	3845003
3.320	3847515
3.322	3850747
3.323	3853734
3.325	3856701
3.327	3860258
3.328	3863658
3.330	3866049
3.332	3868848
[truncated: 1,001 more rows]
