# Supplementary material for: A simple method for developing lysine targeted covalent protein reagents
Source: Nat Commun. 2023 Dec 1;14:7933. doi: 10.1038/s41467-023-42632-5 (PMC10692228; doi:10.1038/s41467-023-42632-5)
Supplement: Supplementary file 4 — Source data [file 41467_2023_42632_MOESM4_ESM.zip › Source Data/Purified peptide data/Chromatograms/Peptide_5!_19-22chromatogram.txt]

0.000	0
0.002	2459
0.003	5245
0.005	7616
0.007	8685
0.008	8656
0.010	6795
0.012	2519
0.013	-3743
0.015	-11638
0.017	-21245
0.018	-32073
0.020	-43258
0.022	-54662
0.023	-66536
0.025	-78401
0.027	-89269
0.028	-99457
0.030	-108810
0.032	-117253
0.033	-123625
0.035	-129255
0.037	-133505
0.038	-136377
0.040	-137078
0.042	-137271
0.043	-136137
0.045	-133987
0.047	-131181
0.048	-128091
0.050	-124586
0.052	-121102
0.053	-117909
0.055	-115193
0.057	-113152
0.058	-111388
0.060	-109809
0.062	-108706
0.063	-107467
0.065	-106315
0.067	-105357
0.068	-104808
0.070	-104221
0.072	-103745
0.073	-103493
0.075	-103212
0.077	-102870
0.078	-102335
0.080	-102298
0.082	-101364
0.083	-99905
0.085	-97376
0.087	-93449
0.088	-87416
0.090	-80259
0.092	-71174
0.093	-60460
0.095	-48180
0.097	-34800
0.098	-19977
0.100	-4591
0.102	10936
0.103	25790
0.105	40394
0.107	54271
0.108	66864
0.110	78578
0.112	89821
0.113	99548
0.115	107555
0.117	114834
0.118	120897
0.120	125326
0.122	129089
0.123	132450
0.125	134758
0.127	136690
0.128	138250
0.130	139463
0.132	140301
0.133	141136
0.135	141573
0.137	141981
0.138	142158
0.140	142454
0.142	142898
0.143	143180
0.145	143739
0.147	144172
0.148	144507
0.150	144438
0.152	144762
0.153	144967
0.155	145311
0.157	145578
0.158	146017
0.160	145890
0.162	145601
0.163	145325
0.165	145011
0.167	144644
0.168	144688
0.170	145035
0.172	145355
0.173	145664
0.175	146038
0.177	146356
0.178	146401
0.180	146130
0.182	145970
0.183	145871
0.185	145694
0.187	145402
0.188	145832
0.190	145898
0.192	145871
0.193	146092
0.195	146474
0.197	146337
0.198	146596
0.200	146940
0.202	147066
0.203	146967
0.205	147279
0.207	147333
0.208	147051
0.210	146852
0.212	147277
0.213	147107
0.215	147377
0.217	148162
0.218	148617
0.220	148694
0.222	149016
0.223	148808
0.225	148487
0.227	148374
0.228	148044
0.230	148117
0.232	148347
0.233	148373
0.235	148411
0.237	148854
0.238	148541
0.240	148502
0.242	148120
0.243	148320
0.245	148170
0.247	148735
0.248	149146
0.250	150030
0.252	149948
0.253	149949
0.255	149505
0.257	149068
0.258	148736
0.260	148741
0.262	148662
0.263	148832
0.265	148788
0.267	148708
0.268	148703
0.270	148627
0.272	148429
0.273	148460
0.275	148353
0.277	148280
0.278	148699
0.280	149202
0.282	149460
0.283	149913
0.285	150149
0.287	150052
0.288	150058
0.290	150081
0.292	149878
0.293	149805
0.295	149542
0.297	148817
0.298	148530
0.300	148168
0.302	147863
0.303	147897
0.305	148499
0.307	148476
0.308	148852
0.310	149137
0.312	149206
0.313	148816
0.315	148896
0.317	148545
0.318	148443
0.320	148461
0.322	148796
0.323	149138
0.325	149708
0.327	150051
0.328	150080
0.330	150033
0.332	149888
0.333	149435
0.335	149149
0.337	149292
0.338	149647
0.340	149648
0.342	150182
0.343	150398
0.345	150293
0.347	149752
0.348	149566
0.350	149146
0.352	148807
0.353	148578
0.355	148486
0.357	148214
0.358	147824
0.360	147434
0.362	146984
0.363	146991
0.365	147339
0.367	147816
0.368	148585
0.370	149393
0.372	149662
0.373	149664
0.375	149513
0.377	149037
0.378	148733
0.380	148561
0.382	148371
0.383	148350
0.385	148688
0.387	148758
0.388	148835
0.390	149410
0.392	150283
0.393	150954
0.395	151415
0.397	152249
0.398	152141
0.400	151254
0.402	150158
0.403	149605
0.405	148363
0.407	147753
0.408	147595
0.410	147566
0.412	147449
0.413	147980
0.415	148252
0.417	148135
0.418	148009
0.420	147631
0.422	146877
0.423	146397
0.425	146227
0.427	145850
0.428	145467
0.430	145043
0.432	144198
0.433	143679
0.435	143246
0.437	142985
0.438	142710
0.440	142823
0.442	142016
0.443	141498
0.445	140635
0.447	140305
0.448	139656
0.450	139659
0.452	139755
0.453	140135
0.455	140237
0.457	140773
0.458	141451
0.460	142046
0.462	142828
0.463	143769
0.465	144897
0.467	146311
0.468	147507
0.470	148684
0.472	149546
0.473	149888
0.475	149648
0.477	149611
0.478	149234
0.480	149571
0.482	149755
0.483	150112
0.485	150619
0.487	151578
0.488	151763
0.490	152724
0.492	153886
0.493	154523
0.495	154672
0.497	155063
0.498	154671
0.500	154085
0.502	154015
0.503	153961
0.505	153688
0.507	153636
0.508	153250
0.510	151977
0.512	151134
0.513	150583
0.515	150112
0.517	149808
0.518	150576
0.520	150907
0.522	151303
0.523	151560
0.525	152127
0.527	151828
0.528	151670
0.530	151190
0.532	150703
0.533	149885
0.535	149364
0.537	148777
0.538	148320
0.540	147954
0.542	147740
0.543	147962
0.545	148200
0.547	148537
0.548	148793
0.550	149265
0.552	149254
0.553	149331
0.555	149385
0.557	149755
0.558	149802
0.560	149741
0.562	149550
0.563	149342
0.565	148809
0.567	148573
0.568	148623
0.570	148675
0.572	148728
0.573	148854
0.575	148850
0.577	148632
0.578	148797
0.580	148968
0.582	149032
0.583	149025
0.585	149111
0.587	148617
0.588	148296
0.590	148144
0.592	148431
0.593	148993
0.595	149789
0.597	150470
0.598	151114
0.600	151370
0.602	151124
0.603	151282
0.605	151320
0.607	151525
0.608	151940
0.610	152985
0.612	153739
0.613	154923
0.615	156296
0.617	157667
0.618	158916
0.620	160638
0.622	162103
0.623	163425
0.625	164810
0.627	166224
0.628	167257
0.630	168592
0.632	169713
0.633	170763
0.635	171358
0.637	171783
0.638	171531
0.640	170986
0.642	170080
0.643	169234
0.645	168522
0.647	167599
0.648	167497
0.650	167781
0.652	167901
0.653	167601
0.655	167785
0.657	166676
0.658	165050
0.660	163708
0.662	162469
0.663	161157
0.665	160480
0.667	160350
0.668	159902
0.670	159705
0.672	159501
0.673	159607
0.675	159540
0.677	160181
0.678	160728
0.680	161583
0.682	162152
0.683	162609
0.685	162416
0.687	162282
0.688	161663
0.690	161140
0.692	160704
0.693	160669
0.695	160897
0.697	161816
0.698	162996
0.700	164395
0.702	166152
0.703	168255
0.705	170486
0.707	173384
0.708	176778
0.710	178960
0.712	178313
0.713	171928
0.715	155078
0.717	122958
0.718	70780
0.720	-6020
0.722	-110654
0.723	-244837
0.725	-408378
0.727	-598832
0.728	-813493
0.730	-1047510
0.732	-1296015
0.733	-1554205
0.735	-1817708
0.737	-2081773
0.738	-2343970
0.740	-2600890
0.742	-2850734
0.743	-3092059
0.745	-3324078
0.747	-3545624
0.748	-3756308
0.750	-3954241
0.752	-4135758
0.753	-4293598
0.755	-4414383
0.757	-4478479
0.758	-4462401
0.760	-4343856
0.762	-4108269
0.763	-3755761
0.765	-3303836
0.767	-2785622
0.768	-2243345
0.770	-1719319
0.772	-1246681
0.773	-846743
0.775	-526254
0.777	-280336
0.778	-97206
0.780	35925
0.782	132500
0.783	202907
0.785	253994
0.787	291539
0.788	318647
0.790	337640
0.792	349883
0.793	357613
0.795	360516
0.797	359818
0.798	354892
0.800	345430
0.802	329863
0.803	306580
0.805	275369
0.807	236768
0.808	193051
0.810	147754
0.812	106556
0.813	72876
0.815	50269
0.817	40205
0.818	42259
0.820	54183
0.822	74144
0.823	99332
0.825	127690
0.827	158240
0.828	189987
0.830	222114
0.832	254918
0.833	288147
0.835	321305
0.837	354623
0.838	387940
0.840	421115
0.842	453790
0.843	486125
0.845	517492
0.847	547984
0.848	576622
0.850	601542
0.852	619496
0.853	625957
0.855	615171
0.857	582666
0.858	527670
0.860	453058
0.862	366630
0.863	279521
0.865	201665
0.867	140450
0.868	98472
0.870	75112
0.872	64915
0.873	63949
0.875	67737
0.877	74341
0.878	81442
0.880	89767
0.882	98079
0.883	106434
0.885	114533
0.887	122434
0.888	129410
0.890	135820
0.892	141938
0.893	147509
0.895	152347
0.897	156799
0.898	160876
0.900	164130
0.902	166772
0.903	169130
0.905	171007
0.907	172333
0.908	173556
0.910	174661
0.912	175471
0.913	176024
0.915	176982
0.917	177333
0.918	177409
0.920	177330
0.922	177067
0.923	176158
0.925	175602
0.927	174948
0.928	174583
0.930	174323
0.932	174336
0.933	174425
0.935	174715
0.937	174703
0.938	174895
0.940	174797
0.942	174460
0.943	173834
0.945	173673
0.947	172966
0.948	172711
0.950	172570
0.952	172747
0.953	171939
0.955	171907
0.957	171379
0.958	170709
0.960	169889
0.962	169768
0.963	168907
0.965	168370
0.967	168095
0.968	167993
0.970	167670
0.972	167792
0.973	167910
0.975	167672
0.977	167075
0.978	166749
0.980	165869
0.982	165274
0.983	164992
0.985	164854
0.987	164646
0.988	165188
0.990	165247
0.992	165358
0.993	165553
0.995	165831
0.997	165666
0.998	165622
1.000	165276
1.002	165337
1.003	165184
1.005	165208
1.007	165156
1.008	165544
1.010	165175
1.012	165063
1.013	164915
1.015	165092
1.017	165101
1.018	165364
1.020	165512
1.022	170819
1.023	194618
1.025	216564
1.027	237421
1.028	257106
1.030	265683
1.032	235844
1.033	208514
1.035	182795
1.037	158432
1.038	140222
1.040	142863
1.042	147328
1.043	154592
1.045	163900
1.047	174255
1.048	184085
1.050	189953
1.052	190613
1.053	187554
1.055	182645
1.057	176877
1.058	172923
1.060	170636
1.062	170292
1.063	170319
1.065	170153
1.067	169458
1.068	169058
1.070	168069
1.072	167228
1.073	166815
1.075	166697
1.077	166470
1.078	166297
1.080	166337
1.082	166500
1.083	165915
1.085	166408
1.087	167103
1.088	167542
1.090	167929
1.092	169110
1.093	168593
1.095	167644
1.097	166878
1.098	166113
1.100	165066
1.102	164879
1.103	165136
1.105	165136
1.107	165092
1.108	165293
1.110	165372
1.112	165472
1.113	165643
1.115	165915
1.117	165962
1.118	166345
1.120	166279
1.122	166380
1.123	166682
1.125	166885
1.127	166555
1.128	166631
1.130	166650
1.132	166144
1.133	166065
1.135	166325
1.137	166471
1.138	166794
1.140	167392
1.142	167672
1.143	167559
1.145	167413
1.147	167030
1.148	166840
1.150	166520
1.152	166856
1.153	167345
1.155	167556
1.157	167733
1.158	168024
1.160	168081
1.162	167741
1.163	167609
1.165	167239
1.167	166937
1.168	166541
1.170	166452
1.172	166686
1.173	167099
1.175	167666
1.177	168096
1.178	168580
1.180	168830
1.182	168907
1.183	168931
1.185	169010
1.187	169367
1.188	169546
1.190	170011
1.192	170572
1.193	171208
1.195	171280
1.197	171631
1.198	171693
1.200	171521
1.202	171365
1.203	171264
1.205	171041
1.207	171069
1.208	170821
1.210	170754
1.212	170967
1.213	171181
1.215	171296
1.217	172054
1.218	172472
1.220	172907
1.222	173479
1.223	174022
1.225	173872
1.227	173861
1.228	173619
1.230	173071
1.232	172412
1.233	172141
1.235	171848
1.237	171702
1.238	171842
1.240	171826
1.242	171635
1.243	171231
1.245	170578
1.247	169383
1.248	168773
1.250	167918
1.252	167517
1.253	166918
1.255	166852
1.257	166449
1.258	166588
1.260	166483
1.262	166717
1.263	166767
1.265	166766
1.267	166281
1.268	165775
1.270	165276
1.272	164720
1.273	164314
1.275	164049
1.277	163985
1.278	163731
1.280	163698
1.282	163221
1.283	162948
1.285	162256
1.287	161940
1.288	161496
1.290	161464
1.292	161396
1.293	161754
1.295	161655
1.297	161753
1.298	161848
1.300	161652
1.302	161584
1.303	161858
1.305	161713
1.307	161849
1.308	162054
1.310	161727
1.312	161173
1.313	161136
1.315	160709
1.317	160289
1.318	160379
1.320	160596
1.322	160381
1.323	160049
1.325	160149
1.327	159967
1.328	159476
1.330	159376
1.332	159601
1.333	159072
1.335	158662
1.337	158883
1.338	158790
1.340	158547
1.342	158910
1.343	159141
1.345	159324
1.347	159303
1.348	159250
1.350	159077
1.352	159302
1.353	158833
1.355	158833
1.357	158848
1.358	158969
1.360	158478
1.362	158296
1.363	158470
1.365	158607
1.367	158699
1.368	159318
1.370	159930
1.372	159765
1.373	159911
1.375	159838
1.377	159380
1.378	159579
1.380	159769
1.382	159670
1.383	159720
1.385	160192
1.387	159905
1.388	160049
1.390	160257
1.392	160438
1.393	160271
1.395	160798
1.397	161112
1.398	161357
1.400	161623
1.402	161800
1.403	161116
1.405	160211
1.407	159624
1.408	158940
1.410	158494
1.412	158308
1.413	158789
1.415	158569
1.417	158682
1.418	158952
1.420	159374
1.422	159300
1.423	159876
1.425	160143
1.427	160022
1.428	159808
1.430	160013
1.432	160016
1.433	160109
1.435	160235
1.437	160585
1.438	160435
1.440	160448
1.442	160399
1.443	160617
1.445	160821
1.447	161094
1.448	161316
1.450	162251
1.452	162698
1.453	163184
1.455	163865
1.457	164462
1.458	164024
1.460	164366
1.462	164193
1.463	164310
1.465	163993
1.467	164165
1.468	164005
1.470	164287
1.472	164037
1.473	164367
1.475	164848
1.477	165035
1.478	165160
1.480	165325
1.482	165537
1.483	165568
1.485	165828
1.487	166141
1.488	166703
1.490	167068
1.492	167438
1.493	167765
1.495	168180
1.497	168503
1.498	168943
1.500	169835
1.502	170990
1.503	172322
1.505	174185
1.507	176027
1.508	177507
1.510	179126
1.512	180715
1.513	182081
1.515	183459
1.517	185483
1.518	187438
1.520	189572
1.522	191623
1.523	194168
1.525	196344
1.527	198451
1.528	200916
1.530	203636
1.532	206663
1.533	209759
1.535	213268
1.537	215997
1.538	218707
1.540	220323
1.542	221633
1.543	221926
1.545	221875
1.547	221015
1.548	219925
1.550	217965
1.552	215584
1.553	212704
1.555	209616
1.557	206065
1.558	202377
1.560	199361
1.562	196817
1.563	194164
1.565	192383
1.567	191576
1.568	190562
1.570	189743
1.572	189848
1.573	189529
1.575	189223
1.577	189261
1.578	189502
1.580	189645
1.582	190497
1.583	191210
1.585	191968
1.587	193008
1.588	193937
1.590	194439
1.592	195661
1.593	196880
1.595	197811
1.597	199149
1.598	200941
1.600	202101
1.602	203538
1.603	205384
1.605	206950
1.607	208629
1.608	210751
1.610	212860
1.612	214800
1.613	217281
1.615	219774
1.617	222155
1.618	224951
1.620	228090
1.622	231007
1.623	233833
1.625	236954
1.627	239744
1.628	242511
1.630	245323
1.632	248349
1.633	251599
1.635	255271
1.637	258743
1.638	262654
1.640	266753
1.642	270500
1.643	274336
1.645	278836
1.647	283202
1.648	287950
1.650	293226
1.652	298695
1.653	304013
1.655	310007
1.657	315875
1.658	321784
1.660	327626
1.662	333827
1.663	339556
1.665	345414
1.667	351666
1.668	358162
1.670	364987
1.672	372243
1.673	379942
1.675	387638
1.677	395811
1.678	403561
1.680	411728
1.682	419914
1.683	428265
1.685	437173
1.687	446697
1.688	456472
1.690	466434
1.692	476720
1.693	486284
1.695	496264
1.697	506251
1.698	516785
1.700	527538
1.702	539109
1.703	550589
1.705	562107
1.707	572876
1.708	583210
1.710	593193
1.712	602930
1.713	613074
1.715	624111
1.717	636366
1.718	649354
1.720	663639
1.722	678269
1.723	693206
1.725	708414
1.727	723847
1.728	738997
1.730	754462
1.732	770567
1.733	786439
1.735	802990
1.737	819985
1.738	837206
1.740	854349
1.742	872095
1.743	889763
1.745	907801
1.747	926355
1.748	945569
1.750	965021
1.752	984739
1.753	1004623
1.755	1024636
1.757	1044273
1.758	1064489
1.760	1085040
1.762	1105820
1.763	1126872
1.765	1148722
1.767	1170154
1.768	1191897
1.770	1213902
1.772	1236098
1.773	1258201
1.775	1280845
1.777	1303429
1.778	1326183
1.780	1349080
1.782	1372268
1.783	1395743
1.785	1419365
1.787	1443420
1.788	1467622
1.790	1491702
1.792	1515615
1.793	1540231
1.795	1564367
1.797	1588353
1.798	1612274
1.800	1636564
1.802	1659861
1.803	1683300
1.805	1707010
1.807	1731020
1.808	1754554
1.810	1778575
1.812	1802404
1.813	1825689
1.815	1848644
1.817	1870968
1.818	1892824
1.820	1914461
1.822	1935740
1.823	1956780
1.825	1978113
1.827	1999023
1.828	2019741
1.830	2040422
1.832	2060503
1.833	2079809
1.835	2098686
1.837	2116610
1.838	2133950
1.840	2150542
1.842	2166982
1.843	2182526
1.845	2197799
1.847	2212314
1.848	2226803
1.850	2239886
1.852	2252969
1.853	2265037
1.855	2276395
1.857	2286648
1.858	2296337
1.860	2305093
1.862	2313779
1.863	2321987
1.865	2329707
1.867	2337652
1.868	2344851
1.870	2351018
1.872	2356841
1.873	2362581
1.875	2367693
1.877	2372922
1.878	2378097
1.880	2382612
1.882	2386245
1.883	2389204
1.885	2391171
1.887	2392630
1.888	2393487
1.890	2394431
1.892	2394921
1.893	2394995
1.895	2394419
1.897	2393969
1.898	2392551
1.900	2390851
1.902	2389143
1.903	2387687
1.905	2385280
1.907	2382732
1.908	2379958
1.910	2377097
1.912	2373721
1.913	2370714
1.915	2367744
1.917	2364532
1.918	2360698
1.920	2356799
1.922	2352608
1.923	2348224
1.925	2343429
1.927	2339042
1.928	2334227
1.930	2329418
1.932	2323934
1.933	2319190
1.935	2313691
1.937	2308831
1.938	2303847
1.940	2299861
1.942	2295150
1.943	2291024
1.945	2286170
1.947	2281361
1.948	2275853
1.950	2270577
1.952	2265299
1.953	2260264
1.955	2255118
1.957	2249977
1.958	2245020
1.960	2239963
1.962	2234724
1.963	2229616
1.965	2224893
1.967	2220015
1.968	2214566
1.970	2209704
1.972	2204899
1.973	2200058
1.975	2195456
1.977	2191547
1.978	2187711
1.980	2183548
1.982	2179609
1.983	2175673
1.985	2172267
1.987	2168530
1.988	2165525
1.990	2162427
1.992	2159811
1.993	2156385
1.995	2153757
1.997	2151227
1.998	2149347
2.000	2147718
2.002	2147713
2.003	2147897
2.005	2149186
2.007	2151380
2.008	2154200
2.010	2158020
2.012	2162994
2.013	2168729
2.015	2174884
2.017	2181735
2.018	2187549
2.020	2192706
2.022	2196603
2.023	2199209
2.025	2200406
2.027	2200862
2.028	2200485
2.030	2199526
2.032	2198156
2.033	2196513
2.035	2194427
2.037	2192139
2.038	2189492
2.040	2186781
2.042	2184035
2.043	2181695
2.045	2179042
2.047	2176446
2.048	2174156
2.050	2172020
2.052	2169912
2.053	2168192
2.055	2167302
2.057	2166885
2.058	2166741
2.060	2167034
2.062	2168275
2.063	2169880
2.065	2171489
2.067	2173827
2.068	2176780
2.070	2180092
2.072	2183330
2.073	2186760
2.075	2189536
2.077	2191815
2.078	2192534
2.080	2192705
2.082	2192182
2.083	2191042
2.085	2188479
2.087	2186199
2.088	2183307
2.090	2180137
2.092	2176764
2.093	2174094
2.095	2171593
2.097	2169535
2.098	2167789
2.100	2167673
2.102	2168299
2.103	2170289
2.105	2174058
2.107	2180206
2.108	2188093
2.110	2199746
2.112	2215578
2.113	2237655
2.115	2268733
2.117	2313584
2.118	2376533
2.120	2461714
2.122	2572353
2.123	2708597
2.125	2866058
2.127	3038206
2.128	3217633
2.130	3395398
2.132	3564453
2.133	3722225
2.135	3866303
2.137	3995641
2.138	4109766
2.140	4206643
2.142	4279841
2.143	4324685
2.145	4335193
2.147	4307846
2.148	4242257
2.150	4143344
2.152	4016934
2.153	3872536
2.155	3718537
2.157	3563319
2.158	3412738
2.160	3271237
2.162	3141817
2.163	3025780
2.165	2922828
2.167	2832260
2.168	2753632
2.170	2684421
2.172	2623593
2.173	2569932
2.175	2523017
2.177	2481182
2.178	2444639
2.180	2412656
2.182	2384755
2.183	2359806
2.185	2338074
2.187	2318778
2.188	2301731
2.190	2286482
2.192	2273396
2.193	2262291
2.195	2252873
2.197	2244735
2.198	2237905
2.200	2232436
2.202	2227358
2.203	2223142
2.205	2219929
2.207	2217968
2.208	2216318
2.210	2216065
2.212	2216235
2.213	2217107
2.215	2217999
2.217	2219748
2.218	2221260
2.220	2223774
2.222	2226182
2.223	2229027
2.225	2231649
2.227	2235041
2.228	2237817
2.230	2240884
2.232	2244090
2.233	2248440
2.235	2253421
2.237	2259292
2.238	2265443
2.240	2271561
2.242	2276085
2.243	2277821
2.245	2278313
2.247	2278624
2.248	2278685
2.250	2279228
2.252	2282100
2.253	2285571
2.255	2289004
2.257	2292679
2.258	2297003
2.260	2300948
2.262	2305516
2.263	2310547
2.265	2316057
2.267	2321565
2.268	2327796
2.270	2334043
2.272	2341076
2.273	2348595
2.275	2357564
2.277	2367756
2.278	2379877
2.280	2393949
2.282	2410991
2.283	2430725
2.285	2454488
2.287	2485065
2.288	2526699
2.290	2591725
2.292	2707149
2.293	2924033
2.295	3325069
2.297	4023152
2.298	5136852
2.300	6756558
2.302	8899583
2.303	11488525
2.305	14346385
2.307	17217606
2.308	19837800
2.310	21984190
2.312	23496388
2.313	24305608
2.315	24441560
2.317	23976984
2.318	23015696
2.320	21694520
2.322	20139152
2.323	18457334
2.325	16744557
2.327	15082248
2.328	13515007
2.330	12076718
2.332	10784178
2.333	9642109
2.335	8641355
2.337	7773435
2.338	7025225
2.340	6382280
2.342	5831906
2.343	5363676
2.345	4966733
2.347	4631511
2.348	4349090
2.350	4112284
2.352	3912885
2.353	3745249
2.355	3603626
2.357	3484549
2.358	3382823
2.360	3296434
2.362	3222984
2.363	3160395
2.365	3106298
2.367	3061032
2.368	3022959
2.370	2990188
2.372	2962572
2.373	2939626
2.375	2919535
2.377	2902181
2.378	2887541
2.380	2875135
2.382	2864213
2.383	2856155
2.385	2849412
2.387	2844284
2.388	2839965
2.390	2836449
2.392	2832194
2.393	2828046
2.395	2823917
2.397	2819752
2.398	2816036
2.400	2812667
2.402	2810069
2.403	2807301
2.405	2805079
2.407	2803697
2.408	2803851
2.410	2804254
2.412	2805668
2.413	2807808
2.415	2810179
2.417	2811701
2.418	2813497
2.420	2815860
2.422	2818164
2.423	2820431
2.425	2823002
2.427	2826202
2.428	2828925
2.430	2831905
2.432	2834502
2.433	2837217
2.435	2839193
2.437	2840980
2.438	2842254
2.440	2844197
2.442	2846478
2.443	2849161
2.445	2852482
2.447	2857010
2.448	2862218
2.450	2867977
2.452	2874622
2.453	2881208
2.455	2886979
2.457	2890942
2.458	2894688
2.460	2897039
2.462	2899232
2.463	2901573
2.465	2905756
2.467	2908849
2.468	2912850
2.470	2917095
2.472	2921253
2.473	2923973
2.475	2927645
2.477	2930747
2.478	2934254
2.480	2937836
2.482	2941837
2.483	2945160
2.485	2948603
2.487	2951009
2.488	2953723
2.490	2957118
2.492	2961538
2.493	2966403
2.495	2971631
2.497	2976405
2.498	2980338
2.500	2983035
2.502	2985830
2.503	2988769
2.505	2992116
2.507	2996404
2.508	3002291
2.510	3008421
2.512	3015297
2.513	3023483
2.515	3032433
2.517	3041138
2.518	3049385
2.520	3056580
2.522	3062073
2.523	3064591
2.525	3065224
2.527	3065381
2.528	3065907
2.530	3066059
2.532	3068200
2.533	3071801
2.535	3075935
2.537	3080523
2.538	3086034
2.540	3091579
2.542	3097307
2.543	3102714
2.545	3107377
2.547	3111245
2.548	3114457
2.550	3117124
2.552	3120250
2.553	3123519
2.555	3127852
2.557	3132693
2.558	3137686
2.560	3142334
2.562	3147507
2.563	3151963
2.565	3155999
2.567	3159782
2.568	3164041
2.570	3168539
2.572	3174204
2.573	3180864
2.575	3188335
2.577	3195169
2.578	3200933
2.580	3205216
2.582	3209094
2.583	3212264
2.585	3215833
2.587	3219003
2.588	3222195
2.590	3224089
2.592	3225866
2.593	3227502
2.595	3230075
2.597	3232997
2.598	3236922
2.600	3241601
2.602	3246790
2.603	3252935
2.605	3259485
2.607	3266533
2.608	3273444
2.610	3280026
2.612	3285359
2.613	3290879
2.615	3295794
2.617	3300117
2.618	3303660
2.620	3306820
2.622	3308879
2.623	3310899
2.625	3313666
2.627	3318583
2.628	3326033
2.630	3336499
2.632	3348244
2.633	3359463
2.635	3367919
2.637	3372333
2.638	3371463
2.640	3367710
2.642	3362889
2.643	3358601
2.645	3356282
2.647	3356682
2.648	3359015
2.650	3362312
2.652	3366412
2.653	3370835
2.655	3375917
2.657	3380609
2.658	3385079
2.660	3389641
2.662	3394043
2.663	3398402
2.665	3403246
2.667	3408993
2.668	3414520
2.670	3420454
2.672	3425454
2.673	3430049
2.675	3434466
2.677	3438632
2.678	3441657
2.680	3444737
2.682	3447316
2.683	3448809
2.685	3449645
2.687	3451192
2.688	3452997
2.690	3455588
2.692	3459289
2.693	3464486
2.695	3469347
2.697	3474114
2.698	3478480
2.700	3481963
2.702	3484763
2.703	3487406
2.705	3490312
2.707	3493921
2.708	3498135
2.710	3502069
2.712	3507006
2.713	3512378
2.715	3517684
2.717	3526662
2.718	3540730
2.720	3558617
2.722	3578570
2.723	3598851
2.725	3613257
2.727	3620842
2.728	3622071
2.730	3619814
2.732	3616911
2.733	3616400
2.735	3618773
2.737	3625193
2.738	3633696
2.740	3643510
2.742	3655093
2.743	3666215
2.745	3675320
2.747	3684813
2.748	3693937
2.750	3701359
2.752	3709070
2.753	3717314
2.755	3723684
2.757	3728498
2.758	3732633
2.760	3735188
2.762	3737225
2.763	3740057
2.765	3743212
2.767	3745454
2.768	3747344
2.770	3746073
2.772	3740882
2.773	3733299
2.775	3725599
2.777	3717769
2.778	3712493
2.780	3710418
2.782	3710241
2.783	3711359
2.785	3713601
2.787	3717973
2.788	3724091
2.790	3731260
2.792	3738685
2.793	3746509
2.795	3750892
2.797	3751775
2.798	3751863
2.800	3751126
2.802	3749963
2.803	3750674
2.805	3752808
2.807	3755210
2.808	3758551
2.810	3761567
2.812	3765078
2.813	3769564
2.815	3773914
2.817	3778841
2.818	3784695
2.820	3790339
2.822	3795471
2.823	3800517
2.825	3803266
2.827	3806266
2.828	3809929
2.830	3814085
2.832	3818487
2.833	3824336
2.835	3828336
2.837	3829761
2.838	3830100
2.840	3829925
2.842	3830083
2.843	3831677
2.845	3835885
2.847	3840932
2.848	3847330
2.850	3853554
2.852	3859912
2.853	3865006
2.855	3869997
2.857	3874334
2.858	3878487
2.860	3882062
2.862	3886798
2.863	3891567
2.865	3896283
2.867	3901482
2.868	3907124
2.870	3911789
2.872	3916447
2.873	3921065
2.875	3924785
2.877	3928978
2.878	3933473
2.880	3939519
2.882	3945583
2.883	3952058
2.885	3956893
2.887	3961072
2.888	3961912
2.890	3962112
2.892	3962478
2.893	3963338
2.895	3965099
2.897	3968264
2.898	3971638
2.900	3973774
2.902	3976156
2.903	3976570
2.905	3976690
2.907	3977003
2.908	3978025
2.910	3979015
2.912	3981651
2.913	3985248
2.915	3989071
2.917	3993956
2.918	3999158
2.920	4004644
2.922	4009247
2.923	4013460
2.925	4016637
2.927	4020270
2.928	4025239
2.930	4032630
2.932	4042114
2.933	4054752
2.935	4069735
2.937	4085935
2.938	4103397
2.940	4120964
2.942	4135601
2.943	4146009
2.945	4150689
2.947	4148699
2.948	4142134
2.950	4134237
2.952	4126246
2.953	4120403
2.955	4117697
2.957	4116616
2.958	4116372
2.960	4117149
2.962	4117868
2.963	4118277
2.965	4119639
2.967	4121192
2.968	4121977
2.970	4122384
2.972	4122382
2.973	4121145
2.975	4119168
2.977	4117637
2.978	4117295
2.980	4118522
2.982	4120732
2.983	4123841
2.985	4127414
2.987	4130088
2.988	4131208
2.990	4132458
2.992	4133801
2.993	4135420
2.995	4137920
2.997	4141519
2.998	4145561
3.000	4149994
3.002	4153825
3.003	4158013
3.005	4161696
3.007	4164606
3.008	4167006
3.010	4170247
3.012	4173001
3.013	4175989
3.015	4179580
3.017	4183193
3.018	4185998
3.020	4188777
3.022	4191843
3.023	4194487
3.025	4196974
3.027	4199557
3.028	4200993
3.030	4201896
3.032	4202027
3.033	4202561
3.035	4202961
3.037	4204596
3.038	4205873
3.040	4208602
3.042	4210490
3.043	4213352
3.045	4216451
3.047	4220635
3.048	4224338
3.050	4229641
3.052	4235035
3.053	4241277
3.055	4247886
3.057	4255845
3.058	4263006
3.060	4269629
3.062	4275822
3.063	4283047
3.065	4290158
3.067	4298427
3.068	4307279
3.070	4314986
3.072	4320803
3.073	4324961
3.075	4326849
3.077	4327135
3.078	4326488
3.080	4324098
3.082	4319992
3.083	4315806
3.085	4311468
3.087	4307648
3.088	4304969
3.090	4304203
3.092	4304397
3.093	4305116
3.095	4307087
3.097	4309838
3.098	4312952
3.100	4315806
3.102	4318988
3.103	4320886
3.105	4322042
3.107	4323083
3.108	4324872
3.110	4327940
3.112	4332704
3.113	4340150
3.115	4347919
3.117	4355780
3.118	4362145
3.120	4367958
3.122	4370275
3.123	4372181
3.125	4373539
3.127	4374814
3.128	4374577
3.130	4375296
3.132	4374725
3.133	4373004
3.135	4371482
3.137	4371448
3.138	4371614
3.140	4373734
3.142	4376525
3.143	4379193
3.145	4380642
3.147	4381613
3.148	4380844
3.150	4380097
3.152	4379602
3.153	4380215
3.155	4381914
3.157	4385413
3.158	4389669
3.160	4393848
3.162	4396770
3.163	4399015
3.165	4399821
3.167	4400151
3.168	4400533
3.170	4402920
3.172	4405575
3.173	4409118
3.175	4412425
3.177	4415656
3.178	4417690
3.180	4419607
3.182	4421104
3.183	4422753
3.185	4424695
3.187	4426326
3.188	4428314
3.190	4430462
3.192	4432794
3.193	4435051
3.195	4438354
3.197	4441310
3.198	4444569
3.200	4447919
3.202	4450966
3.203	4452544
3.205	4454046
3.207	4455008
3.208	4455410
3.210	4455829
3.212	4457415
3.213	4458939
3.215	4460628
3.217	4462971
3.218	4465520
3.220	4468195
3.222	4472369
3.223	4476885
3.225	4481104
3.227	4485918
3.228	4490881
3.230	4493961
3.232	4497629
3.233	4501932
3.235	4505463
3.237	4508264
3.238	4512074
3.240	4514822
3.242	4517707
3.243	4522634
3.245	4529777
3.247	4540183
3.248	4555367
3.250	4574950
3.252	4598375
3.253	4624065
3.255	4649001
3.257	4671675
3.258	4689847
3.260	4700903
3.262	4706365
3.263	4706647
3.265	4701662
3.267	4692738
3.268	4682396
3.270	4670417
3.272	4657520
3.273	4645113
3.275	4633340
3.277	4622177
3.278	4611808
3.280	4603283
3.282	4596080
3.283	4591168
3.285	4588002
3.287	4586764
3.288	4586627
3.290	4587448
3.292	4588846
3.293	4591100
3.295	4593708
3.297	4596484
3.298	4599747
3.300	4601896
3.302	4602710
3.303	4603254
3.305	4603434
3.307	4603558
3.308	4604827
3.310	4607682
3.312	4610627
3.313	4614803
3.315	4618910
3.317	4623594
3.318	4628165
3.320	4633496
3.322	4637966
3.323	4642987
3.325	4647422
3.327	4651901
3.328	4656186
3.330	4661013
3.332	4666337
[truncated: 1,001 more rows]
