# Supplementary material for: A simple method for developing lysine targeted covalent protein reagents
Source: Nat Commun. 2023 Dec 1;14:7933. doi: 10.1038/s41467-023-42632-5 (PMC10692228; doi:10.1038/s41467-023-42632-5)
Supplement: Supplementary file 4 — Source data [file 41467_2023_42632_MOESM4_ESM.zip › Source Data/Purified peptide data/Chromatograms/Peptide_6!_67-69chromarogram.txt]

0.000	0
0.002	2456
0.003	4606
0.005	6957
0.007	9580
0.008	12251
0.010	14930
0.012	18154
0.013	20789
0.015	23693
0.017	26510
0.018	28995
0.020	31435
0.022	34223
0.023	36850
0.025	39615
0.027	42462
0.028	44909
0.030	47207
0.032	49671
0.033	52325
0.035	55361
0.037	58471
0.038	61557
0.040	63983
0.042	65391
0.043	65164
0.045	63374
0.047	59867
0.048	53993
0.050	46306
0.052	36937
0.053	26289
0.055	14546
0.057	2973
0.058	-8499
0.060	-19406
0.062	-29631
0.063	-38561
0.065	-46639
0.067	-53852
0.068	-60269
0.070	-66003
0.072	-72221
0.073	-77858
0.075	-82972
0.077	-87486
0.078	-91139
0.080	-92540
0.082	-93362
0.083	-93284
0.085	-92360
0.087	-91004
0.088	-89927
0.090	-88486
0.092	-87138
0.093	-85681
0.095	-84114
0.097	-82895
0.098	-81559
0.100	-80370
0.102	-79268
0.103	-78531
0.105	-77353
0.107	-76463
0.108	-75237
0.110	-74559
0.112	-73351
0.113	-72345
0.115	-70870
0.117	-69020
0.118	-65329
0.120	-60550
0.122	-54213
0.123	-45895
0.125	-35553
0.127	-23910
0.128	-10556
0.130	3950
0.132	18975
0.133	34458
0.135	49753
0.137	64096
0.138	78526
0.140	92267
0.142	104970
0.143	116784
0.145	128267
0.147	138058
0.148	146809
0.150	154356
0.152	160567
0.153	165427
0.155	169300
0.157	172154
0.158	174156
0.160	175832
0.162	177175
0.163	178436
0.165	179547
0.167	180431
0.168	181520
0.170	182448
0.172	182991
0.173	183591
0.175	184636
0.177	185400
0.178	185921
0.180	186713
0.182	187565
0.183	188323
0.185	188791
0.187	189735
0.188	190366
0.190	190873
0.192	191522
0.193	192189
0.195	192622
0.197	193646
0.198	194582
0.200	194784
0.202	195293
0.203	196043
0.205	196110
0.207	196191
0.208	197065
0.210	197740
0.212	198075
0.213	198698
0.215	199648
0.217	199810
0.218	200403
0.220	200912
0.222	201462
0.223	201747
0.225	202743
0.227	203307
0.228	204204
0.230	204924
0.232	205663
0.233	205923
0.235	206158
0.237	206190
0.238	206272
0.240	206391
0.242	207072
0.243	207886
0.245	208615
0.247	209672
0.248	210808
0.250	211206
0.252	211635
0.253	212452
0.255	213122
0.257	213411
0.258	214184
0.260	214969
0.262	215451
0.263	215643
0.265	216104
0.267	216272
0.268	216446
0.270	216468
0.272	216625
0.273	216903
0.275	217562
0.277	217791
0.278	218344
0.280	219043
0.282	219644
0.283	219949
0.285	220759
0.287	221474
0.288	221977
0.290	222210
0.292	222521
0.293	222385
0.295	222135
0.297	222081
0.298	222371
0.300	222825
0.302	223788
0.303	224515
0.305	225266
0.307	225870
0.308	225948
0.310	225648
0.312	225900
0.313	226149
0.315	225979
0.317	226358
0.318	226899
0.320	227225
0.322	227112
0.323	227539
0.325	227727
0.327	227694
0.328	227451
0.330	227739
0.332	227737
0.333	227772
0.335	228182
0.337	228541
0.338	228629
0.340	228870
0.342	229033
0.343	228686
0.345	228446
0.347	228436
0.348	228230
0.350	228111
0.352	228387
0.353	228743
0.355	228620
0.357	228820
0.358	229012
0.360	229024
0.362	228983
0.363	229301
0.365	228994
0.367	228869
0.368	228914
0.370	228867
0.372	228814
0.373	229429
0.375	229662
0.377	229787
0.378	229787
0.380	229822
0.382	229414
0.383	229346
0.385	229282
0.387	229785
0.388	230171
0.390	230832
0.392	231151
0.393	231335
0.395	230913
0.397	230424
0.398	229676
0.400	228905
0.402	228443
0.403	228306
0.405	227855
0.407	227614
0.408	227802
0.410	227611
0.412	227309
0.413	227602
0.415	227531
0.417	227046
0.418	227036
0.420	226711
0.422	226205
0.423	226055
0.425	226385
0.427	225951
0.428	226148
0.430	226171
0.432	226338
0.433	225915
0.435	226373
0.437	226146
0.438	226340
0.440	225874
0.442	225950
0.443	225499
0.445	225636
0.447	225710
0.448	226329
0.450	226945
0.452	227823
0.453	228873
0.455	229415
0.457	229968
0.458	230532
0.460	230843
0.462	231106
0.463	231786
0.465	232786
0.467	233397
0.468	234883
0.470	236158
0.472	237447
0.473	238167
0.475	239325
0.477	239388
0.478	239507
0.480	239743
0.482	240034
0.483	240315
0.485	240798
0.487	241252
0.488	241408
0.490	242029
0.492	242370
0.493	242951
0.495	243742
0.497	244394
0.498	244746
0.500	245175
0.502	245416
0.503	245436
0.505	245570
0.507	245621
0.508	245841
0.510	246400
0.512	246730
0.513	247309
0.515	247571
0.517	247689
0.518	247332
0.520	247326
0.522	247113
0.523	247372
0.525	247751
0.527	248509
0.528	248967
0.530	249413
0.532	249687
0.533	249966
0.535	249914
0.537	250243
0.538	250867
0.540	251392
0.542	251667
0.543	252184
0.545	252491
0.547	252414
0.548	252711
0.550	253089
0.552	253311
0.553	253637
0.555	254227
0.557	254593
0.558	255208
0.560	255852
0.562	256881
0.563	257605
0.565	258268
0.567	258880
0.568	259649
0.570	259576
0.572	260083
0.573	260700
0.575	261024
0.577	261448
0.578	262124
0.580	262186
0.582	262068
0.583	262232
0.585	262024
0.587	262143
0.588	262590
0.590	262832
0.592	263016
0.593	263484
0.595	263864
0.597	264012
0.598	264582
0.600	265127
0.602	265455
0.603	265608
0.605	265997
0.607	266398
0.608	266761
0.610	267495
0.612	268129
0.613	269110
0.615	270052
0.617	271508
0.618	273050
0.620	275155
0.622	277236
0.623	279506
0.625	281146
0.627	282509
0.628	283375
0.630	283895
0.632	283947
0.633	284316
0.635	284459
0.637	284761
0.638	284631
0.640	284662
0.642	284114
0.643	283525
0.645	282282
0.647	281243
0.648	279864
0.650	278603
0.652	277216
0.653	276164
0.655	275133
0.657	274040
0.658	273230
0.660	272437
0.662	272000
0.663	271497
0.665	270792
0.667	270038
0.668	269490
0.670	268487
0.672	267802
0.673	267758
0.675	267437
0.677	266932
0.678	266654
0.680	266434
0.682	265884
0.683	265751
0.685	265767
0.687	265811
0.688	265399
0.690	265115
0.692	264682
0.693	264641
0.695	264473
0.697	264807
0.698	265542
0.700	266435
0.702	267301
0.703	268861
0.705	271043
0.707	273415
0.708	275275
0.710	275490
0.712	271383
0.713	258532
0.715	233016
0.717	190279
0.718	124627
0.720	32269
0.722	-88251
0.723	-238477
0.725	-416813
0.727	-619931
0.728	-844218
0.730	-1085287
0.732	-1337656
0.733	-1597485
0.735	-1860425
0.737	-2122488
0.738	-2380597
0.740	-2632615
0.742	-2876497
0.743	-3111056
0.745	-3335872
0.747	-3550580
0.748	-3754425
0.750	-3946972
0.752	-4126252
0.753	-4287176
0.755	-4419670
0.757	-4508356
0.758	-4531122
0.760	-4464194
0.762	-4287625
0.763	-3992821
0.765	-3586686
0.767	-3093951
0.768	-2552579
0.770	-2006170
0.772	-1494322
0.773	-1046226
0.775	-676716
0.777	-387020
0.778	-168469
0.780	-7769
0.782	109269
0.783	194740
0.785	257908
0.787	304515
0.788	339312
0.790	364506
0.792	382345
0.793	393478
0.795	400150
0.797	401668
0.798	399084
0.800	391217
0.802	377954
0.803	357445
0.805	330934
0.807	298505
0.808	263817
0.810	230064
0.812	201692
0.813	181363
0.815	171646
0.817	172265
0.818	182748
0.820	201137
0.822	225108
0.823	253186
0.825	283718
0.827	315654
0.828	348449
0.830	381847
0.832	415249
0.833	448941
0.835	482474
0.837	515894
0.838	548884
0.840	581756
0.842	614153
0.843	646305
0.845	677895
0.847	709455
0.848	740425
0.850	770725
0.852	800301
0.853	828638
0.855	854065
0.857	873284
0.858	881853
0.860	872276
0.862	839661
0.863	781015
0.865	699348
0.867	601730
0.868	501338
0.870	409521
0.872	335928
0.873	283812
0.875	253176
0.877	238545
0.878	234337
0.880	235406
0.882	239365
0.883	243721
0.885	247904
0.887	252164
0.888	256517
0.890	260092
0.892	263496
0.893	267325
0.895	270724
0.897	273748
0.898	276926
0.900	279512
0.902	281316
0.903	282772
0.905	283517
0.907	284071
0.908	284521
0.910	284919
0.912	285299
0.913	286177
0.915	286770
0.917	287032
0.918	287232
0.920	287207
0.922	286801
0.923	286179
0.925	286058
0.927	285704
0.928	285501
0.930	285317
0.932	285441
0.933	285339
0.935	285546
0.937	285479
0.938	285256
0.940	285137
0.942	285009
0.943	284506
0.945	284236
0.947	284141
0.948	283399
0.950	282426
0.952	281753
0.953	280998
0.955	280083
0.957	279730
0.958	279608
0.960	279096
0.962	278802
0.963	278929
0.965	278542
0.967	278011
0.968	277708
0.970	277063
0.972	275857
0.973	275403
0.975	275109
0.977	274990
0.978	274866
0.980	275022
0.982	274318
0.983	273726
0.985	273051
0.987	272406
0.988	271898
0.990	272146
0.992	272161
0.993	272051
0.995	272329
0.997	272127
0.998	271596
1.000	271070
1.002	270536
1.003	269664
1.005	269251
1.007	268654
1.008	268331
1.010	268137
1.012	268031
1.013	267832
1.015	267971
1.017	267695
1.018	267443
1.020	266909
1.022	272829
1.023	295145
1.025	315939
1.027	335241
1.028	353910
1.030	358661
1.032	329126
1.033	302318
1.035	277401
1.037	253637
1.038	237957
1.040	242244
1.042	247316
1.043	253677
1.045	261520
1.047	269435
1.048	274334
1.050	276524
1.052	275813
1.053	272529
1.055	268222
1.057	264359
1.058	261112
1.060	258919
1.062	257524
1.063	256215
1.065	255296
1.067	254975
1.068	254711
1.070	254553
1.072	254659
1.073	254886
1.075	254791
1.077	255047
1.078	254983
1.080	255087
1.082	254999
1.083	255153
1.085	254606
1.087	254734
1.088	254427
1.090	254034
1.092	253567
1.093	253496
1.095	253114
1.097	252873
1.098	253067
1.100	252761
1.102	252761
1.103	252577
1.105	252540
1.107	252279
1.108	252671
1.110	252466
1.112	252572
1.113	252669
1.115	252881
1.117	252642
1.118	253083
1.120	253458
1.122	253693
1.123	253796
1.125	254653
1.127	254676
1.128	254876
1.130	255481
1.132	256110
1.133	256039
1.135	256891
1.137	257472
1.138	257633
1.140	257771
1.142	258175
1.143	258151
1.145	258132
1.147	258271
1.148	258656
1.150	259032
1.152	259191
1.153	259581
1.155	259860
1.157	260060
1.158	260147
1.160	260619
1.162	260761
1.163	261267
1.165	261533
1.167	261850
1.168	262144
1.170	262740
1.172	263161
1.173	263583
1.175	263841
1.177	264192
1.178	264357
1.180	264269
1.182	264410
1.183	264919
1.185	264965
1.187	264975
1.188	265210
1.190	265548
1.192	265828
1.193	266380
1.195	266972
1.197	267606
1.198	268009
1.200	268145
1.202	268316
1.203	269035
1.205	269518
1.207	270105
1.208	271095
1.210	271740
1.212	271841
1.213	272115
1.215	272351
1.217	272146
1.218	272329
1.220	272394
1.222	272651
1.223	272725
1.225	273025
1.227	273269
1.228	273828
1.230	273973
1.232	274133
1.233	274204
1.235	274285
1.237	274077
1.238	274109
1.240	274442
1.242	274437
1.243	274383
1.245	274475
1.247	274225
1.248	273760
1.250	273908
1.252	273718
1.253	273593
1.255	273567
1.257	273572
1.258	273203
1.260	273336
1.262	273344
1.263	273444
1.265	273672
1.267	273743
1.268	273693
1.270	273572
1.272	273656
1.273	273503
1.275	273582
1.277	273518
1.278	273656
1.280	273243
1.282	273167
1.283	273144
1.285	272813
1.287	272580
1.288	272838
1.290	272772
1.292	272627
1.293	272803
1.295	272832
1.297	272503
1.298	272344
1.300	272515
1.302	272886
1.303	272951
1.305	273295
1.307	273545
1.308	273061
1.310	272381
1.312	272353
1.313	272069
1.315	271687
1.317	271950
1.318	272292
1.320	271690
1.322	271735
1.323	271743
1.325	271521
1.327	270798
1.328	270995
1.330	270692
1.332	270682
1.333	270532
1.335	271208
1.337	271280
1.338	271439
1.340	271349
1.342	271183
1.343	270767
1.345	270558
1.347	269926
1.348	269922
1.350	270098
1.352	269956
1.353	269841
1.355	270218
1.357	269741
1.358	269307
1.360	268899
1.362	268490
1.363	268032
1.365	267853
1.367	267630
1.368	267952
1.370	268021
1.372	268311
1.373	268689
1.375	268813
1.377	268283
1.378	268291
1.380	267659
1.382	267072
1.383	266882
1.385	266973
1.387	266668
1.388	266878
1.390	267352
1.392	267541
1.393	267858
1.395	268114
1.397	268367
1.398	267992
1.400	267808
1.402	267583
1.403	267644
1.405	267196
1.407	267353
1.408	267534
1.410	267535
1.412	267192
1.413	267747
1.415	267813
1.417	267564
1.418	267524
1.420	267864
1.422	267708
1.423	267948
1.425	268490
1.427	269093
1.428	269614
1.430	270140
1.432	270368
1.433	270553
1.435	270812
1.437	270770
1.438	270509
1.440	270511
1.442	270358
1.443	270211
1.445	270492
1.447	270828
1.448	271072
1.450	271482
1.452	271705
1.453	271668
1.455	272333
1.457	272928
1.458	273655
1.460	274308
1.462	275120
1.463	274979
1.465	275300
1.467	275393
1.468	275579
1.470	275673
1.472	276436
1.473	276625
1.475	276781
1.477	277045
1.478	277387
1.480	277697
1.482	278290
1.483	279370
1.485	280359
1.487	281226
1.488	281753
1.490	282369
1.492	282134
1.493	282152
1.495	282294
1.497	282692
1.498	283151
1.500	284180
1.502	285168
1.503	286200
1.505	287253
1.507	288168
1.508	289113
1.510	289961
1.512	291083
1.513	292030
1.515	293120
1.517	294152
1.518	295125
1.520	295954
1.522	297311
1.523	298730
1.525	300207
1.527	302011
1.528	303586
1.530	305298
1.532	306974
1.533	308761
1.535	310451
1.537	312649
1.538	314327
1.540	316113
1.542	317912
1.543	319890
1.545	321280
1.547	322434
1.548	323139
1.550	323660
1.552	323437
1.553	323306
1.555	323273
1.557	322910
1.558	322089
1.560	321520
1.562	320258
1.563	318707
1.565	317233
1.567	315968
1.568	314213
1.570	312850
1.572	312052
1.573	311562
1.575	311094
1.577	311363
1.578	312196
1.580	312649
1.582	313462
1.583	314447
1.585	315511
1.587	316142
1.588	317103
1.590	317876
1.592	318664
1.593	319436
1.595	320702
1.597	322213
1.598	323751
1.600	325675
1.602	327518
1.603	328938
1.605	330167
1.607	331672
1.608	332865
1.610	334148
1.612	336194
1.613	338389
1.615	340551
1.617	342978
1.618	345688
1.620	347803
1.622	350212
1.623	352861
1.625	355673
1.627	358262
1.628	361607
1.630	364897
1.632	367960
1.633	371222
1.635	375085
1.637	378564
1.638	382187
1.640	386115
1.642	389861
1.643	393557
1.645	397894
1.647	402143
1.648	406782
1.650	411684
1.652	416522
1.653	421052
1.655	426060
1.657	431138
1.658	436483
1.660	442245
1.662	448316
1.663	454482
1.665	460503
1.667	466473
1.668	472479
1.670	478781
1.672	484919
1.673	491687
1.675	498941
1.677	506341
1.678	513876
1.680	521899
1.682	530075
1.683	538452
1.685	546847
1.687	555575
1.688	564636
1.690	573523
1.692	582149
1.693	591534
1.695	600708
1.697	610252
1.698	620297
1.700	630814
1.702	641420
1.703	652544
1.705	663247
1.707	674011
1.708	685207
1.710	696851
1.712	708545
1.713	721040
1.715	733837
1.717	746772
1.718	759196
1.720	772392
1.722	785677
1.723	799533
1.725	813717
1.727	828737
1.728	843657
1.730	858671
1.732	873450
1.733	888342
1.735	903331
1.737	918605
1.738	934435
1.740	950623
1.742	967172
1.743	984025
1.745	1000978
1.747	1017953
1.748	1035491
1.750	1053266
1.752	1071199
1.753	1089475
1.755	1108432
1.757	1127379
1.758	1146661
1.760	1166464
1.762	1186682
1.763	1206675
1.765	1226741
1.767	1247012
1.768	1267002
1.770	1286847
1.772	1307050
1.773	1327824
1.775	1348718
1.777	1370208
1.778	1392119
1.780	1413764
1.782	1435827
1.783	1458089
1.785	1480057
1.787	1502519
1.788	1525634
1.790	1548278
1.792	1571025
1.793	1594363
1.795	1617310
1.797	1640051
1.798	1663175
1.800	1686096
1.802	1708528
1.803	1731182
1.805	1753745
1.807	1775954
1.808	1798235
1.810	1820856
1.812	1842919
1.813	1865549
1.815	1888124
1.817	1910508
1.818	1932443
1.820	1954735
1.822	1975871
1.823	1997037
1.825	2018023
1.827	2038553
1.828	2058376
1.830	2078814
1.832	2098511
1.833	2117660
1.835	2136927
1.837	2155564
1.838	2173117
1.840	2190297
1.842	2207493
1.843	2223823
1.845	2240249
1.847	2256059
1.848	2271526
1.850	2285662
1.852	2299353
1.853	2312124
1.855	2324650
1.857	2336321
1.858	2347924
1.860	2358902
1.862	2369291
1.863	2378946
1.865	2388093
1.867	2396608
1.868	2404493
1.870	2412328
1.872	2419672
1.873	2426789
1.875	2433493
1.877	2440362
1.878	2446280
1.880	2452137
1.882	2457480
1.883	2462583
1.885	2466267
1.887	2469906
1.888	2472457
1.890	2474675
1.892	2475945
1.893	2477362
1.895	2478075
1.897	2478821
1.898	2478507
1.900	2478350
1.902	2477663
1.903	2476375
1.905	2474825
1.907	2473669
1.908	2471798
1.910	2470178
1.912	2468436
1.913	2466306
1.915	2463840
1.917	2461695
1.918	2458682
1.920	2455942
1.922	2453081
1.923	2449758
1.925	2446235
1.927	2442960
1.928	2438880
1.930	2435062
1.932	2431422
1.933	2427159
1.935	2422496
1.937	2418655
1.938	2414256
1.940	2409689
1.942	2405885
1.943	2402481
1.945	2398363
1.947	2394479
1.948	2390637
1.950	2385911
1.952	2381348
1.953	2376994
1.955	2372430
1.957	2368024
1.958	2364240
1.960	2359856
1.962	2355349
1.963	2351291
1.965	2346748
1.967	2341960
1.968	2337530
1.970	2333244
1.972	2328472
1.973	2324351
1.975	2320171
1.977	2316290
1.978	2312414
1.980	2308871
1.982	2305085
1.983	2302191
1.985	2298714
1.987	2295333
1.988	2292185
1.990	2289276
1.992	2285214
1.993	2281873
1.995	2278896
1.997	2275597
1.998	2271981
2.000	2268929
2.002	2265399
2.003	2261362
2.005	2257556
2.007	2254060
2.008	2251024
2.010	2248584
2.012	2246760
2.013	2245504
2.015	2244788
2.017	2244146
2.018	2243276
2.020	2242552
2.022	2241684
2.023	2240293
2.025	2238813
2.027	2237817
2.028	2236885
2.030	2236490
2.032	2237639
2.033	2240007
2.035	2242931
2.037	2247320
2.038	2252185
2.040	2257051
2.042	2262121
2.043	2268166
2.045	2273299
2.047	2278581
2.048	2283527
2.050	2286999
2.052	2288499
2.053	2289340
2.055	2288692
2.057	2286562
2.058	2284327
2.060	2281763
2.062	2278735
2.063	2275767
2.065	2272986
2.067	2269901
2.068	2267333
2.070	2264913
2.072	2262266
2.073	2260360
2.075	2258926
2.077	2257446
2.078	2255887
2.080	2254885
2.082	2253539
2.083	2251776
2.085	2250311
2.087	2249365
2.088	2248934
2.090	2249465
2.092	2253039
2.093	2259924
2.095	2273293
2.097	2295082
2.098	2327517
2.100	2370396
2.102	2423725
2.103	2483287
2.105	2544489
2.107	2601540
2.108	2649758
2.110	2683999
2.112	2702003
2.113	2703800
2.115	2691081
2.117	2665922
2.118	2632971
2.120	2595516
2.122	2556815
2.123	2518901
2.125	2484130
2.127	2452970
2.128	2425785
2.130	2402145
2.132	2382303
2.133	2365165
2.135	2349939
2.137	2336920
2.138	2325568
2.140	2315313
2.142	2306042
2.143	2298206
2.145	2291268
2.147	2285099
2.148	2279931
2.150	2275980
2.152	2272285
2.153	2268917
2.155	2266599
2.157	2264203
2.158	2262099
2.160	2260731
2.162	2260102
2.163	2258863
2.165	2258699
2.167	2258782
2.168	2258977
2.170	2258977
2.172	2260088
2.173	2261245
2.175	2262394
2.177	2264279
2.178	2266490
2.180	2268789
2.182	2270818
2.183	2273247
2.185	2275438
2.187	2278414
2.188	2282501
2.190	2289047
2.192	2298550
2.193	2311213
2.195	2326589
2.197	2344059
2.198	2362063
2.200	2378441
2.202	2392724
2.203	2403610
2.205	2410682
2.207	2413469
2.208	2413433
2.210	2410589
2.212	2406017
2.213	2400418
2.215	2395059
2.217	2389948
2.218	2384954
2.220	2380888
2.222	2377307
2.223	2374382
2.225	2372053
2.227	2371071
2.228	2370773
2.230	2371508
2.232	2372943
2.233	2374715
2.235	2376757
2.237	2378796
2.238	2380667
2.240	2382431
2.242	2384501
2.243	2386504
2.245	2388778
2.247	2391673
2.248	2394658
2.250	2397538
2.252	2400701
2.253	2403748
2.255	2406364
2.257	2409543
2.258	2413107
2.260	2416827
2.262	2420998
2.263	2425595
2.265	2429927
2.267	2434428
2.268	2438763
2.270	2443465
2.272	2448358
2.273	2453956
2.275	2459532
2.277	2465946
2.278	2472062
2.280	2478407
2.282	2485002
2.283	2494023
2.285	2506564
2.287	2531412
2.288	2589075
2.290	2722248
2.292	3000599
2.293	3516028
2.295	4355817
2.297	5571193
2.298	7145042
2.300	8977213
2.302	10899225
2.303	12718859
2.305	14270693
2.307	15456285
2.308	16256575
2.310	16718346
2.312	16919452
2.313	16931716
2.315	16801592
2.317	16542100
2.318	16145508
2.320	15598133
2.322	14898177
2.323	14057689
2.325	13111942
2.327	12105350
2.328	11085998
2.330	10097825
2.332	9175077
2.333	8337015
2.335	7593219
2.337	6943748
2.338	6380951
2.340	5895904
2.342	5478977
2.343	5120901
2.345	4812986
2.347	4548921
2.348	4322926
2.350	4129315
2.352	3962027
2.353	3818834
2.355	3695510
2.357	3588831
2.358	3496603
2.360	3418488
2.362	3350767
2.363	3292408
2.365	3242000
2.367	3198677
2.368	3160648
2.370	3127476
2.372	3098910
2.373	3074779
2.375	3053843
2.377	3035519
2.378	3019770
2.380	3005731
2.382	2992635
2.383	2980714
2.385	2970417
2.387	2961718
2.388	2954334
2.390	2947909
2.392	2942918
2.393	2938405
2.395	2934187
2.397	2930579
2.398	2928001
2.400	2925709
2.402	2924015
2.403	2922519
2.405	2921450
2.407	2920442
2.408	2919458
2.410	2918616
2.412	2918628
2.413	2918507
2.415	2918871
2.417	2919933
2.418	2921389
2.420	2922945
2.422	2925066
2.423	2927154
2.425	2929551
2.427	2931935
2.428	2934291
2.430	2936376
2.432	2938681
2.433	2940153
2.435	2941938
2.437	2943473
2.438	2945451
2.440	2946905
2.442	2949075
2.443	2950812
2.445	2952897
2.447	2954406
2.448	2957105
2.450	2958984
2.452	2961341
2.453	2963578
2.455	2966789
2.457	2969061
2.458	2973015
2.460	2976915
2.462	2981252
2.463	2985059
2.465	2989399
2.467	2992962
2.468	2997049
2.470	3001227
2.472	3006001
2.473	3010789
2.475	3015552
2.477	3019743
2.478	3023849
2.480	3027768
2.482	3032308
2.483	3036748
2.485	3041637
2.487	3046238
2.488	3050823
2.490	3054663
2.492	3058822
2.493	3063172
2.495	3068412
2.497	3074513
2.498	3081320
2.500	3088104
2.502	3094405
2.503	3099457
2.505	3102383
2.507	3103946
2.508	3104950
2.510	3105639
2.512	3106847
2.513	3108971
2.515	3112111
2.517	3115567
2.518	3119560
2.520	3123704
2.522	3128055
2.523	3132363
2.525	3136944
2.527	3141445
2.528	3145679
2.530	3150226
2.532	3154743
2.533	3159284
2.535	3163922
2.537	3168474
2.538	3172834
2.540	3176844
2.542	3180423
2.543	3183715
2.545	3187821
2.547	3191660
2.548	3195746
2.550	3199935
2.552	3204181
2.553	3207381
2.555	3210668
2.557	3214009
2.558	3217369
2.560	3221295
2.562	3226222
2.563	3231685
2.565	3237197
2.567	3243379
2.568	3249094
2.570	3254373
2.572	3259310
2.573	3264596
2.575	3269192
2.577	3273913
2.578	3278362
2.580	3282645
2.582	3286285
2.583	3289674
2.585	3292605
2.587	3295239
2.588	3297634
2.590	3299776
2.592	3301953
2.593	3304522
2.595	3307653
2.597	3310915
2.598	3314807
2.600	3319275
2.602	3323703
2.603	3327974
2.605	3332630
2.607	3336862
2.608	3341193
2.610	3346014
2.612	3351955
2.613	3358785
2.615	3366748
2.617	3374640
2.618	3382532
2.620	3388695
2.622	3392944
2.623	3395903
2.625	3398483
2.627	3400200
2.628	3402311
2.630	3405082
2.632	3407912
2.633	3410439
2.635	3412730
2.637	3415446
2.638	3419031
2.640	3423300
2.642	3428515
2.643	3435499
2.645	3443385
2.647	3450190
2.648	3456535
2.650	3461454
2.652	3464702
2.653	3466285
2.655	3468368
2.657	3470711
2.658	3474528
2.660	3478642
2.662	3482973
2.663	3486754
2.665	3489851
2.667	3492607
2.668	3495830
2.670	3499818
2.672	3505546
2.673	3512560
2.675	3519137
2.677	3525424
2.678	3530979
2.680	3533678
2.682	3535066
2.683	3536819
2.685	3538138
2.687	3540425
2.688	3544544
2.690	3549460
2.692	3553855
2.693	3558925
2.695	3562953
2.697	3566307
2.698	3569432
2.700	3572972
2.702	3576348
2.703	3580299
2.705	3585041
2.707	3589971
2.708	3594487
2.710	3598967
2.712	3603698
2.713	3607836
2.715	3611950
2.717	3616923
2.718	3622386
2.720	3627593
2.722	3633485
2.723	3639677
2.725	3645609
2.727	3651836
2.728	3659125
2.730	3666686
2.732	3674766
2.733	3684020
2.735	3693531
2.737	3703310
2.738	3713686
2.740	3724609
2.742	3735417
2.743	3746555
2.745	3757737
2.747	3768731
2.748	3779502
2.750	3789980
2.752	3799781
2.753	3808906
2.755	3817338
2.757	3824377
2.758	3830745
2.760	3836087
2.762	3839595
2.763	3841531
2.765	3842436
2.767	3841172
2.768	3839205
2.770	3836835
2.772	3834476
2.773	3831869
2.775	3829712
2.777	3827039
2.778	3824535
2.780	3821960
2.782	3820119
2.783	3818880
2.785	3819022
2.787	3820686
2.788	3822753
2.790	3824347
2.792	3826173
2.793	3828067
2.795	3828884
2.797	3829923
2.798	3831965
2.800	3834434
2.802	3836522
2.803	3839105
2.805	3842482
2.807	3846291
2.808	3850126
2.810	3854613
2.812	3859960
2.813	3864846
2.815	3869592
2.817	3874970
2.818	3879912
2.820	3883913
2.822	3887715
2.823	3891379
2.825	3893981
2.827	3897048
2.828	3900512
2.830	3904294
2.832	3908025
2.833	3912436
2.835	3916045
2.837	3920160
2.838	3924482
2.840	3928076
2.842	3930986
2.843	3934497
2.845	3936714
2.847	3938877
2.848	3941947
2.850	3945653
2.852	3949159
2.853	3953592
2.855	3957466
2.857	3961615
2.858	3965408
2.860	3969449
2.862	3973407
2.863	3977915
2.865	3981959
2.867	3986353
2.868	3991255
2.870	3997044
2.872	4002986
2.873	4009061
2.875	4015746
2.877	4021981
2.878	4026845
2.880	4031776
2.882	4036555
2.883	4040309
2.885	4044048
2.887	4048000
2.888	4050725
2.890	4052985
2.892	4054855
2.893	4055960
2.895	4057074
2.897	4059059
2.898	4061474
2.900	4064438
2.902	4067500
2.903	4070659
2.905	4073412
2.907	4076045
2.908	4078635
2.910	4082187
2.912	4085751
2.913	4089193
2.915	4092871
2.917	4096403
2.918	4099155
2.920	4102037
2.922	4106015
2.923	4109815
2.925	4114230
2.927	4119124
2.928	4124939
2.930	4131545
2.932	4139413
2.933	4148476
2.935	4159443
2.937	4171079
2.938	4182300
2.940	4194033
2.942	4205517
2.943	4215152
2.945	4222874
2.947	4228678
2.948	4231595
2.950	4231144
2.952	4228957
2.953	4225620
2.955	4221964
2.957	4218907
2.958	4217641
2.960	4217796
2.962	4218997
2.963	4221117
2.965	4223059
2.967	4224637
2.968	4225244
2.970	4225781
2.972	4225521
2.973	4225644
2.975	4226072
2.977	4226930
2.978	4227413
2.980	4227963
2.982	4228329
2.983	4228551
2.985	4228684
2.987	4228862
2.988	4230322
2.990	4232392
2.992	4234478
2.993	4237201
2.995	4240404
2.997	4243070
2.998	4244955
3.000	4247196
3.002	4249179
3.003	4251515
3.005	4253292
3.007	4255571
3.008	4258193
3.010	4261188
3.012	4264271
3.013	4268222
3.015	4272720
3.017	4277326
3.018	4281697
3.020	4285586
3.022	4289354
3.023	4292083
3.025	4293583
3.027	4294653
3.028	4297599
3.030	4303693
3.032	4312237
3.033	4321984
3.035	4332206
3.037	4338724
3.038	4338120
3.040	4333543
3.042	4328015
3.043	4322668
3.045	4319317
3.047	4320033
3.048	4322763
3.050	4325689
3.052	4327765
3.053	4329822
3.055	4331134
3.057	4333242
3.058	4336589
3.060	4341702
3.062	4348492
3.063	4357744
3.065	4367630
3.067	4377852
3.068	4387929
3.070	4396931
3.072	4404090
3.073	4410217
3.075	4414500
3.077	4416082
3.078	4416095
3.080	4414743
3.082	4411733
3.083	4408213
3.085	4405345
3.087	4402186
3.088	4399367
3.090	4396512
3.092	4394525
3.093	4392988
3.095	4392989
3.097	4393371
3.098	4395174
3.100	4396647
3.102	4398832
3.103	4400740
3.105	4402981
3.107	4404896
3.108	4407521
3.110	4410072
3.112	4413074
3.113	4416896
3.115	4421415
3.117	4426623
3.118	4432199
3.120	4437562
3.122	4442486
3.123	4447129
3.125	4451157
3.127	4454319
3.128	4457082
3.130	4459041
3.132	4460033
3.133	4459919
3.135	4459216
3.137	4458083
3.138	4456867
3.140	4455820
3.142	4455315
3.143	4455578
3.145	4456005
3.147	4456977
3.148	4458562
3.150	4460450
3.152	4462242
3.153	4464406
3.155	4466586
3.157	4468754
3.158	4470618
3.160	4472825
3.162	4475261
3.163	4478058
3.165	4480664
3.167	4483692
3.168	4486266
3.170	4488689
3.172	4490599
3.173	4492275
3.175	4494000
3.177	4496366
3.178	4498459
3.180	4501207
3.182	4505102
3.183	4508780
3.185	4512291
3.187	4515750
3.188	4519458
3.190	4522104
3.192	4525015
3.193	4527495
3.195	4530576
3.197	4532092
3.198	4533880
3.200	4535530
3.202	4537149
3.203	4538248
3.205	4539985
3.207	4540943
3.208	4541470
3.210	4542718
3.212	4544397
3.213	4546134
3.215	4548864
3.217	4552132
3.218	4555027
3.220	4557044
3.222	4560163
3.223	4563326
3.225	4566470
3.227	4569534
3.228	4573577
3.230	4575972
3.232	4578263
3.233	4580699
3.235	4583311
3.237	4585730
3.238	4589678
3.240	4593382
3.242	4597164
3.243	4601556
3.245	4607014
3.247	4613271
3.248	4622399
3.250	4634185
3.252	4649280
3.253	4667356
3.255	4688248
3.257	4709809
3.258	4731870
3.260	4751940
3.262	4768413
3.263	4779737
3.265	4786104
3.267	4786414
3.268	4781961
3.270	4774024
3.272	4764778
3.273	4754356
3.275	4743632
3.277	4733141
3.278	4723346
3.280	4713659
3.282	4705343
3.283	4699014
3.285	4694723
3.287	4691518
3.288	4689633
3.290	4688243
3.292	4687265
3.293	4686174
3.295	4686396
3.297	4686695
3.298	4688443
3.300	4690391
3.302	4693091
3.303	4695430
3.305	4698487
3.307	4700092
3.308	4702058
3.310	4703652
3.312	4705020
3.313	4706564
3.315	4709425
3.317	4712704
3.318	4716619
3.320	4720940
3.322	4724814
3.323	4727880
3.325	4730055
3.327	4732002
3.328	4734177
3.330	4736854
3.332	4740816
[truncated: 1,001 more rows]
