# Supplementary material for: A simple method for developing lysine targeted covalent protein reagents
Source: Nat Commun. 2023 Dec 1;14:7933. doi: 10.1038/s41467-023-42632-5 (PMC10692228; doi:10.1038/s41467-023-42632-5)
Supplement: Supplementary file 4 — Source data [file 41467_2023_42632_MOESM4_ESM.zip › Source Data/Purified peptide data/Chromatograms/Peptide_7!chromatogram.txt]

0.000	0
0.002	793
0.003	2084
0.005	3552
0.007	4699
0.008	6079
0.010	7520
0.012	8906
0.013	10505
0.015	12567
0.017	14833
0.018	17447
0.020	20400
0.022	22877
0.023	24935
0.025	25741
0.027	24415
0.028	20715
0.030	15099
0.032	6730
0.033	-3579
0.035	-15233
0.037	-28018
0.038	-41297
0.040	-54309
0.042	-66823
0.043	-77902
0.045	-87394
0.047	-95728
0.048	-102445
0.050	-107799
0.052	-112210
0.053	-115971
0.055	-118599
0.057	-120789
0.058	-122284
0.060	-123419
0.062	-124067
0.063	-124740
0.065	-125060
0.067	-124970
0.068	-124649
0.070	-124117
0.072	-123064
0.073	-121807
0.075	-120882
0.077	-119867
0.078	-118412
0.080	-116989
0.082	-115500
0.083	-113804
0.085	-111785
0.087	-110349
0.088	-109076
0.090	-107823
0.092	-106287
0.093	-105511
0.095	-104491
0.097	-103386
0.098	-102288
0.100	-101449
0.102	-99181
0.103	-95771
0.105	-90767
0.107	-83968
0.108	-74823
0.110	-64019
0.112	-51048
0.113	-36865
0.115	-21544
0.117	-5273
0.118	11452
0.120	27550
0.122	43540
0.123	59340
0.125	73863
0.127	87455
0.128	99785
0.130	111253
0.132	120828
0.133	129345
0.135	136431
0.137	142634
0.138	147184
0.140	151059
0.142	154229
0.143	156553
0.145	158528
0.147	160372
0.148	162165
0.150	163241
0.152	164357
0.153	165485
0.155	166202
0.157	166472
0.158	167580
0.160	168693
0.162	169393
0.163	170272
0.165	171226
0.167	171420
0.168	171528
0.170	171774
0.172	171990
0.173	172517
0.175	172769
0.177	173106
0.178	173252
0.180	173514
0.182	173061
0.183	173671
0.185	174256
0.187	174958
0.188	175544
0.190	176900
0.192	177538
0.193	177992
0.195	178517
0.197	178968
0.198	179225
0.200	179514
0.202	180357
0.203	180949
0.205	182150
0.207	183105
0.208	184009
0.210	184296
0.212	185171
0.213	185128
0.215	185228
0.217	185790
0.218	186453
0.220	186512
0.222	187158
0.223	187847
0.225	187989
0.227	188114
0.228	188370
0.230	188681
0.232	188618
0.233	189011
0.235	189665
0.237	190359
0.238	190380
0.240	191216
0.242	191570
0.243	191647
0.245	191665
0.247	192371
0.248	192035
0.250	192196
0.252	192361
0.253	192618
0.255	192819
0.257	193668
0.258	194174
0.260	194846
0.262	195470
0.263	195871
0.265	196321
0.267	196620
0.268	197096
0.270	197965
0.272	198619
0.273	199114
0.275	199781
0.277	200063
0.278	199614
0.280	199595
0.282	199728
0.283	199837
0.285	200118
0.287	200533
0.288	200830
0.290	200575
0.292	200528
0.293	200476
0.295	200854
0.297	200867
0.298	201459
0.300	201942
0.302	202298
0.303	202408
0.305	202711
0.307	202593
0.308	202499
0.310	202475
0.312	202561
0.313	202812
0.315	203668
0.317	204238
0.318	204747
0.320	205272
0.322	205619
0.323	205353
0.325	205290
0.327	205518
0.328	205349
0.330	205514
0.332	205967
0.333	206406
0.335	206513
0.337	206896
0.338	207025
0.340	206823
0.342	206749
0.343	206939
0.345	207250
0.347	207468
0.348	207948
0.350	208252
0.352	208418
0.353	208365
0.355	208498
0.357	208750
0.358	208926
0.360	208948
0.362	209208
0.363	209353
0.365	209416
0.367	209784
0.368	210150
0.370	210274
0.372	210475
0.373	210510
0.375	210206
0.377	210440
0.378	210665
0.380	210587
0.382	210737
0.383	211079
0.385	210919
0.387	210860
0.388	211037
0.390	211115
0.392	210871
0.393	210565
0.395	210467
0.397	210023
0.398	209806
0.400	209473
0.402	209532
0.403	209350
0.405	209565
0.407	209412
0.408	209806
0.410	209789
0.412	209650
0.413	209416
0.415	209320
0.417	209082
0.418	209135
0.420	209413
0.422	209669
0.423	210095
0.425	210267
0.427	210491
0.428	210688
0.430	211072
0.432	211329
0.433	211579
0.435	211618
0.437	211721
0.438	211488
0.440	210942
0.442	210625
0.443	210682
0.445	210603
0.447	210743
0.448	211562
0.450	212190
0.452	212674
0.453	213546
0.455	214560
0.457	215145
0.458	216263
0.460	217226
0.462	217934
0.463	218374
0.465	219179
0.467	219618
0.468	220255
0.470	220815
0.472	222059
0.473	223051
0.475	223833
0.477	224484
0.478	225136
0.480	224970
0.482	224968
0.483	225319
0.485	225418
0.487	225731
0.488	226511
0.490	226718
0.492	226838
0.493	226962
0.495	226969
0.497	226393
0.498	226184
0.500	225715
0.502	225416
0.503	224837
0.505	224633
0.507	224384
0.508	223758
0.510	223496
0.512	223423
0.513	223176
0.515	222978
0.517	223414
0.518	223331
0.520	223200
0.522	223387
0.523	223257
0.525	223405
0.527	223689
0.528	223891
0.530	223661
0.532	223556
0.533	222879
0.535	222163
0.537	221516
0.538	220814
0.540	220673
0.542	220549
0.543	220512
0.545	220600
0.547	220920
0.548	220655
0.550	220424
0.552	220175
0.553	219912
0.555	219814
0.557	219861
0.558	220102
0.560	220297
0.562	220424
0.563	220520
0.565	220560
0.567	220620
0.568	220648
0.570	220467
0.572	220305
0.573	220356
0.575	220131
0.577	220185
0.578	220613
0.580	220869
0.582	220965
0.583	221144
0.585	221016
0.587	221065
0.588	221235
0.590	221196
0.592	221336
0.593	221494
0.595	221257
0.597	220838
0.598	220783
0.600	220715
0.602	220996
0.603	221209
0.605	221703
0.607	222369
0.608	223011
0.610	223530
0.612	224468
0.613	225626
0.615	226772
0.617	227943
0.618	229752
0.620	231888
0.622	233871
0.623	235854
0.625	238347
0.627	240164
0.628	241372
0.630	242584
0.632	243842
0.633	244434
0.635	244540
0.637	244562
0.638	244325
0.640	243506
0.642	242558
0.643	241951
0.645	241219
0.647	240517
0.648	239800
0.650	238934
0.652	238000
0.653	237174
0.655	236156
0.657	235085
0.658	234618
0.660	234034
0.662	233651
0.663	233419
0.665	233430
0.667	232903
0.668	232703
0.670	232425
0.672	232146
0.673	232127
0.675	232448
0.677	232738
0.678	232734
0.680	233196
0.682	233235
0.683	233438
0.685	233442
0.687	234046
0.688	233990
0.690	234238
0.692	234413
0.693	234695
0.695	234839
0.697	235286
0.698	235703
0.700	236316
0.702	237314
0.703	238668
0.705	240527
0.707	243533
0.708	247333
0.710	251456
0.712	255031
0.713	256913
0.715	253245
0.717	240147
0.718	212967
0.720	166301
0.722	94635
0.723	-5508
0.725	-136235
0.727	-297572
0.728	-487428
0.730	-701931
0.732	-936308
0.733	-1185230
0.735	-1443453
0.737	-1706245
0.738	-1969704
0.740	-2230230
0.742	-2484841
0.743	-2731843
0.745	-2969583
0.747	-3196337
0.748	-3410532
0.750	-3609273
0.752	-3785358
0.753	-3924895
0.755	-4007453
0.757	-4007543
0.758	-3900003
0.760	-3668266
0.762	-3313916
0.763	-2857978
0.765	-2339053
0.767	-1804967
0.768	-1301327
0.770	-861374
0.772	-502295
0.773	-225810
0.775	-21370
0.777	125080
0.778	228821
0.780	301669
0.782	353533
0.783	389442
0.785	414358
0.787	430279
0.788	439875
0.790	444019
0.792	444470
0.793	442295
0.795	437983
0.797	431773
0.798	423220
0.800	409992
0.802	387970
0.803	353922
0.805	303358
0.807	235461
0.808	153480
0.810	64547
0.812	-22359
0.813	-97100
0.815	-152948
0.817	-187815
0.818	-203565
0.820	-204753
0.822	-196793
0.823	-184839
0.825	-172896
0.827	-162688
0.828	-156110
0.830	-153914
0.832	-157224
0.833	-164959
0.835	-177313
0.837	-192103
0.838	-208033
0.840	-222549
0.842	-234674
0.843	-242530
0.845	-245890
0.847	-244323
0.848	-238566
0.850	-228499
0.852	-215319
0.853	-199579
0.855	-182287
0.857	-163297
0.858	-143624
0.860	-123408
0.862	-102579
0.863	-81216
0.865	-60084
0.867	-38822
0.868	-17231
0.870	3672
0.872	23716
0.873	43522
0.875	62247
0.877	80015
0.878	97195
0.880	114289
0.882	130528
0.883	146285
0.885	160855
0.887	174515
0.888	186754
0.890	197810
0.892	207750
0.893	217088
0.895	225063
0.897	232297
0.898	238515
0.900	243988
0.902	248371
0.903	252095
0.905	254988
0.907	257881
0.908	260145
0.910	261815
0.912	263633
0.913	265222
0.915	265954
0.917	266238
0.918	266630
0.920	266629
0.922	266323
0.923	265899
0.925	266140
0.927	266335
0.928	266274
0.930	266094
0.932	266417
0.933	265819
0.935	265200
0.937	264809
0.938	264870
0.940	264491
0.942	264747
0.943	264868
0.945	264883
0.947	264689
0.948	264364
0.950	263587
0.952	262827
0.953	262050
0.955	260920
0.957	260443
0.958	260354
0.960	260460
0.962	260393
0.963	260874
0.965	260746
0.967	260493
0.968	260088
0.970	260136
0.972	259954
0.973	260016
0.975	260108
0.977	260057
0.978	259650
0.980	259253
0.982	259153
0.983	258582
0.985	258101
0.987	257815
0.988	257578
0.990	256736
0.992	256604
0.993	256524
0.995	256264
0.997	256060
0.998	256315
1.000	256224
1.002	256158
1.003	256196
1.005	256068
1.007	255689
1.008	255616
1.010	255572
1.012	255595
1.013	255504
1.015	255626
1.017	255234
1.018	254931
1.020	254493
1.022	254518
1.023	272359
1.025	305274
1.027	340261
1.028	377984
1.030	418214
1.032	425300
1.033	406535
1.035	386960
1.037	365872
1.038	342811
1.040	336078
1.042	341842
1.043	347778
1.045	354032
1.047	360909
1.048	367931
1.050	373555
1.052	377049
1.053	378574
1.055	378197
1.057	375795
1.058	373217
1.060	371304
1.062	369683
1.063	368559
1.065	368225
1.067	368078
1.068	367650
1.070	367917
1.072	368208
1.073	368453
1.075	368612
1.077	369054
1.078	368718
1.080	368403
1.082	368024
1.083	367820
1.085	367393
1.087	367524
1.088	367465
1.090	367602
1.092	367523
1.093	367613
1.095	367202
1.097	367098
1.098	366750
1.100	366765
1.102	366754
1.103	366809
1.105	366822
1.107	367108
1.108	367008
1.110	367174
1.112	367728
1.113	368280
1.115	368552
1.117	369004
1.118	369060
1.120	368999
1.122	368837
1.123	368929
1.125	368888
1.127	369146
1.128	369199
1.130	369209
1.132	368964
1.133	368980
1.135	368473
1.137	368376
1.138	368223
1.140	368203
1.142	367910
1.143	367988
1.145	367640
1.147	367210
1.148	366905
1.150	366671
1.152	366374
1.153	366343
1.155	366548
1.157	366600
1.158	366473
1.160	366418
1.162	366033
1.163	365466
1.165	364956
1.167	364427
1.168	363934
1.170	363739
1.172	363487
1.173	363321
1.175	363444
1.177	363482
1.178	363438
1.180	363323
1.182	363441
1.183	363305
1.185	363595
1.187	363779
1.188	364176
1.190	364051
1.192	364344
1.193	363875
1.195	363745
1.197	363900
1.198	364160
1.200	364042
1.202	364267
1.203	364647
1.205	364621
1.207	365034
1.208	365609
1.210	366490
1.212	366613
1.213	367359
1.215	367762
1.217	368287
1.218	368664
1.220	369561
1.222	369805
1.223	370087
1.225	370190
1.227	369904
1.228	369623
1.230	369375
1.232	369300
1.233	369246
1.235	369483
1.237	369520
1.238	369665
1.240	369532
1.242	369376
1.243	369308
1.245	369085
1.247	369025
1.248	369209
1.250	369259
1.252	369309
1.253	369709
1.255	370307
1.257	370483
1.258	370859
1.260	371102
1.262	371012
1.263	370475
1.265	370210
1.267	369988
1.268	369519
1.270	369437
1.272	369428
1.273	369793
1.275	369953
1.277	370424
1.278	370390
1.280	370608
1.282	370187
1.283	369939
1.285	369739
1.287	369934
1.288	369922
1.290	369974
1.292	370021
1.293	369999
1.295	369682
1.297	369589
1.298	369735
1.300	369807
1.302	370075
1.303	370726
1.305	370907
1.307	371151
1.308	371343
1.310	371308
1.312	370929
1.313	371550
1.315	371517
1.317	371757
1.318	371986
1.320	372134
1.322	371411
1.323	371245
1.325	371130
1.327	370897
1.328	371206
1.330	371621
1.332	372266
1.333	372586
1.335	373030
1.337	372956
1.338	373106
1.340	372771
1.342	372554
1.343	372437
1.345	372808
1.347	372886
1.348	373394
1.350	373928
1.352	374460
1.353	374551
1.355	375073
1.357	375092
1.358	375186
1.360	375155
1.362	375226
1.363	375223
1.365	375344
1.367	375386
1.368	375306
1.370	375300
1.372	374952
1.373	374721
1.375	374752
1.377	375020
1.378	375372
1.380	375902
1.382	376589
1.383	376737
1.385	377013
1.387	377327
1.388	377459
1.390	377395
1.392	377655
1.393	377688
1.395	377670
1.397	378205
1.398	378414
1.400	379017
1.402	379539
1.403	379895
1.405	379892
1.407	380486
1.408	380308
1.410	380183
1.412	380238
1.413	380299
1.415	379906
1.417	380069
1.418	380490
1.420	380821
1.422	381284
1.423	381885
1.425	382377
1.427	382682
1.428	382819
1.430	382828
1.432	383133
1.433	383570
1.435	383953
1.437	384713
1.438	385415
1.440	385862
1.442	386225
1.443	386522
1.445	386649
1.447	386953
1.448	387211
1.450	387349
1.452	387934
1.453	388605
1.455	389017
1.457	389656
1.458	390347
1.460	390592
1.462	390770
1.463	391349
1.465	391557
1.467	391721
1.468	392003
1.470	392412
1.472	392502
1.473	393063
1.475	393785
1.477	394629
1.478	395325
1.480	396109
1.482	396429
1.483	396691
1.485	396896
1.487	396903
1.488	396982
1.490	397648
1.492	398259
1.493	398731
1.495	399584
1.497	400498
1.498	400937
1.500	401366
1.502	402159
1.503	402719
1.505	403286
1.507	404178
1.508	405246
1.510	406246
1.512	407389
1.513	408506
1.515	409435
1.517	410456
1.518	411501
1.520	412743
1.522	414097
1.523	415782
1.525	417694
1.527	419554
1.528	421432
1.530	423666
1.532	426135
1.533	428264
1.535	430799
1.537	433302
1.538	435531
1.540	437593
1.542	439827
1.543	442162
1.545	444566
1.547	447216
1.548	449903
1.550	452776
1.552	455221
1.553	457473
1.555	459206
1.557	460488
1.558	461098
1.560	461271
1.562	461106
1.563	460457
1.565	459399
1.567	457951
1.568	456142
1.570	454036
1.572	452075
1.573	449957
1.575	448044
1.577	446746
1.578	445565
1.580	444576
1.582	444145
1.583	444060
1.585	443573
1.587	443518
1.588	443683
1.590	443784
1.592	443990
1.593	444911
1.595	445682
1.597	446537
1.598	447556
1.600	448783
1.602	449898
1.603	451272
1.605	452773
1.607	454707
1.608	456564
1.610	458403
1.612	460484
1.613	462377
1.615	464308
1.617	466183
1.618	468480
1.620	470725
1.622	473483
1.623	476060
1.625	478920
1.627	481687
1.628	484487
1.630	487376
1.632	490732
1.633	494396
1.635	497967
1.637	501922
1.638	505745
1.640	509335
1.642	512674
1.643	516680
1.645	520430
1.647	524243
1.648	528440
1.650	532789
1.652	536796
1.653	541106
1.655	545761
1.657	550582
1.658	556058
1.660	561371
1.662	566940
1.663	572503
1.665	578082
1.667	583338
1.668	589521
1.670	595883
1.672	602602
1.673	609363
1.675	616546
1.677	623519
1.678	630819
1.680	638047
1.682	645910
1.683	653790
1.685	661983
1.687	670092
1.688	678635
1.690	687047
1.692	695583
1.693	704350
1.695	713145
1.697	722191
1.698	731391
1.700	740936
1.702	750419
1.703	760720
1.705	771085
1.707	781998
1.708	793487
1.710	805336
1.712	816913
1.713	829040
1.715	840983
1.717	852507
1.718	864750
1.720	877413
1.722	889941
1.723	903059
1.725	916692
1.727	930290
1.728	944427
1.730	959055
1.732	973860
1.733	989172
1.735	1004460
1.737	1019939
1.738	1035513
1.740	1051493
1.742	1067471
1.743	1084317
1.745	1100920
1.747	1118066
1.748	1135187
1.750	1152866
1.752	1170250
1.753	1188410
1.755	1206405
1.757	1225070
1.758	1243809
1.760	1263234
1.762	1282733
1.763	1302439
1.765	1322411
1.767	1342324
1.768	1362386
1.770	1382609
1.772	1403703
1.773	1424712
1.775	1446281
1.777	1467966
1.778	1490008
1.780	1511729
1.782	1533575
1.783	1555453
1.785	1577324
1.787	1599552
1.788	1622008
1.790	1644695
1.792	1667663
1.793	1690777
1.795	1713502
1.797	1736455
1.798	1759798
1.800	1782776
1.802	1805948
1.803	1829123
1.805	1852222
1.807	1874707
1.808	1897344
1.810	1919880
1.812	1942386
1.813	1964958
1.815	1987596
1.817	2010105
1.818	2032350
1.820	2054659
1.822	2076196
1.823	2097571
1.825	2118644
1.827	2139354
1.828	2159654
1.830	2179694
1.832	2199117
1.833	2218172
1.835	2236915
1.837	2254978
1.838	2272906
1.840	2290594
1.842	2307904
1.843	2324624
1.845	2340762
1.847	2356362
1.848	2371524
1.850	2385868
1.852	2399691
1.853	2412973
1.855	2425480
1.857	2437104
1.858	2448009
1.860	2458115
1.862	2467588
1.863	2476562
1.865	2484818
1.867	2493025
1.868	2500887
1.870	2508628
1.872	2516121
1.873	2523902
1.875	2531926
1.877	2541865
1.878	2554683
1.880	2573237
1.882	2604322
1.883	2660010
1.885	2758610
1.887	2926389
1.888	3191130
1.890	3571461
1.892	4072581
1.893	4678707
1.895	5350337
1.897	6036146
1.898	6682118
1.900	7241573
1.902	7683699
1.903	7999558
1.905	8191965
1.907	8278831
1.908	8281016
1.910	8221362
1.912	8118325
1.913	7988537
1.915	7842504
1.917	7687854
1.918	7528762
1.920	7367101
1.922	7203587
1.923	7037305
1.925	6867944
1.927	6694615
1.928	6518186
1.930	6339409
1.932	6159103
1.933	5978605
1.935	5799391
1.937	5621320
1.938	5445713
1.940	5273272
1.942	5104942
1.943	4941033
1.945	4783002
1.947	4631127
1.948	4485971
1.950	4347542
1.952	4217487
1.953	4095484
1.955	3982126
1.957	3879580
1.958	3789362
1.960	3711858
1.962	3648650
1.963	3598187
1.965	3556317
1.967	3518810
1.968	3480640
1.970	3436595
1.972	3385271
1.973	3326736
1.975	3262605
1.977	3195530
1.978	3128866
1.980	3064405
1.982	3003860
1.983	2948052
1.985	2897007
1.987	2850809
1.988	2809667
1.990	2773147
1.992	2740832
1.993	2713670
1.995	2691358
1.997	2672790
1.998	2657957
2.000	2645986
2.002	2634485
2.003	2622058
2.005	2608474
2.007	2593142
2.008	2575705
2.010	2557395
2.012	2539090
2.013	2520932
2.015	2503223
2.017	2486799
2.018	2471532
2.020	2457299
2.022	2444525
2.023	2432671
2.025	2421601
2.027	2411329
2.028	2401822
2.030	2392787
2.032	2384421
2.033	2377145
2.035	2370273
2.037	2363987
2.038	2358258
2.040	2353829
2.042	2349643
2.043	2346772
2.045	2345171
2.047	2344658
2.048	2345086
2.050	2347170
2.052	2350483
2.053	2355044
2.055	2360713
2.057	2367532
2.058	2374607
2.060	2381696
2.062	2388052
2.063	2394402
2.065	2399246
2.067	2403351
2.068	2406515
2.070	2409322
2.072	2410687
2.073	2411959
2.075	2412579
2.077	2412628
2.078	2412430
2.080	2412415
2.082	2412031
2.083	2411923
2.085	2411875
2.087	2411476
2.088	2410677
2.090	2409418
2.092	2407406
2.093	2404839
2.095	2401835
2.097	2398804
2.098	2395649
2.100	2392363
2.102	2389253
2.103	2385785
2.105	2382053
2.107	2378551
2.108	2375302
2.110	2371871
2.112	2369466
2.113	2367068
2.115	2364658
2.117	2362695
2.118	2361348
2.120	2359602
2.122	2358440
2.123	2357804
2.125	2356616
2.127	2355711
2.128	2355275
2.130	2354817
2.132	2354314
2.133	2354712
2.135	2354822
2.137	2354858
2.138	2354973
2.140	2355206
2.142	2355300
2.143	2355666
2.145	2356402
2.147	2357476
2.148	2358637
2.150	2359533
2.152	2360288
2.153	2360839
2.155	2360909
2.157	2361101
2.158	2361802
2.160	2362835
2.162	2364391
2.163	2366835
2.165	2369313
2.167	2371582
2.168	2373932
2.170	2376000
2.172	2377409
2.173	2379022
2.175	2381079
2.177	2383189
2.178	2385680
2.180	2388412
2.182	2391409
2.183	2394556
2.185	2398047
2.187	2401405
2.188	2405932
2.190	2410502
2.192	2416241
2.193	2425998
2.195	2440093
2.197	2456853
2.198	2475242
2.200	2492196
2.202	2501177
2.203	2501629
2.205	2494469
2.207	2483579
2.208	2470601
2.210	2460509
2.212	2453354
2.213	2449706
2.215	2446866
2.217	2446670
2.218	2447173
2.220	2449219
2.222	2451769
2.223	2455905
2.225	2459821
2.227	2464065
2.228	2468607
2.230	2473437
2.232	2477949
2.233	2482325
2.235	2486854
2.237	2490600
2.238	2494193
2.240	2497920
2.242	2500997
2.243	2503783
2.245	2506781
2.247	2509872
2.248	2512112
2.250	2514926
2.252	2517525
2.253	2519954
2.255	2522124
2.257	2524875
2.258	2527899
2.260	2530898
2.262	2533909
2.263	2537022
2.265	2539725
2.267	2542050
2.268	2545152
2.270	2548820
2.272	2552708
2.273	2557498
2.275	2562876
2.277	2568070
2.278	2572917
2.280	2577948
2.282	2582997
2.283	2588089
2.285	2593863
2.287	2600733
2.288	2608649
2.290	2617700
2.292	2627730
2.293	2638284
2.295	2649129
2.297	2659649
2.298	2669075
2.300	2677045
2.302	2683091
2.303	2686534
2.305	2688184
2.307	2687580
2.308	2686069
2.310	2684044
2.312	2682626
2.313	2681071
2.315	2681308
2.317	2681965
2.318	2683648
2.320	2685987
2.322	2689551
2.323	2692973
2.325	2697482
2.327	2701831
2.328	2706093
2.330	2710629
2.332	2715533
2.333	2720077
2.335	2725608
2.337	2731518
2.338	2737005
2.340	2742208
2.342	2747491
2.343	2751621
2.345	2755202
2.347	2758350
2.348	2761791
2.350	2764807
2.352	2768036
2.353	2771657
2.355	2775550
2.357	2779156
2.358	2782641
2.360	2786935
2.362	2792526
2.363	2800175
2.365	2808420
2.367	2817324
2.368	2825039
2.370	2830061
2.372	2831585
2.373	2831806
2.375	2831866
2.377	2832740
2.378	2834637
2.380	2838845
2.382	2844161
2.383	2849415
2.385	2854468
2.387	2860447
2.388	2865232
2.390	2869582
2.392	2873982
2.393	2878547
2.395	2882096
2.397	2885959
2.398	2890223
2.400	2894249
2.402	2898683
2.403	2904733
2.405	2913087
2.407	2924512
2.408	2940570
2.410	2960945
2.412	2984886
2.413	3010642
2.415	3035057
2.417	3055369
2.418	3069396
2.420	3076287
2.422	3076022
2.423	3070281
2.425	3061892
2.427	3053502
2.428	3047495
2.430	3048038
2.432	3059013
2.433	3082676
2.435	3122516
2.437	3180752
2.438	3254808
2.440	3338990
2.442	3425531
2.443	3502369
2.445	3558553
2.447	3586971
2.448	3584756
2.450	3553974
2.452	3502885
2.453	3440207
2.455	3374485
2.457	3313142
2.458	3260517
2.460	3217629
2.462	3184321
2.463	3159331
2.465	3141510
2.467	3129486
2.468	3122132
2.470	3117636
2.472	3115934
2.473	3115106
2.475	3115054
2.477	3115122
2.478	3116453
2.480	3118954
2.482	3122615
2.483	3126881
2.485	3132327
2.487	3138357
2.488	3144093
2.490	3151548
2.492	3161365
2.493	3174429
2.495	3191623
2.497	3213541
2.498	3238724
2.500	3265279
2.502	3289985
2.503	3310308
2.505	3324001
2.507	3329401
2.508	3327240
2.510	3319241
2.512	3307105
2.513	3293556
2.515	3280963
2.517	3270265
2.518	3261640
2.520	3255631
2.522	3251908
2.523	3249215
2.525	3247585
2.527	3247609
2.528	3248432
2.530	3248984
2.532	3250729
2.533	3253061
2.535	3255348
2.537	3257965
2.538	3261637
2.540	3265061
2.542	3268594
2.543	3271988
2.545	3274851
2.547	3277984
2.548	3281600
2.550	3285144
2.552	3289260
2.553	3294380
2.555	3299180
2.557	3304132
2.558	3309713
2.560	3315218
2.562	3320463
2.563	3325520
2.565	3329459
2.567	3333257
2.568	3337174
2.570	3341346
2.572	3346036
2.573	3351608
2.575	3356661
2.577	3361166
2.578	3365531
2.580	3369887
2.582	3374237
2.583	3378912
2.585	3383865
2.587	3387988
2.588	3391758
2.590	3394807
2.592	3397552
2.593	3400444
2.595	3403931
2.597	3406681
2.598	3409679
2.600	3412451
2.602	3414886
2.603	3416783
2.605	3419543
2.607	3423142
2.608	3426835
2.610	3430973
2.612	3435422
2.613	3439941
2.615	3443216
2.617	3447102
2.618	3450470
2.620	3455001
2.622	3459930
2.623	3466533
2.625	3473671
2.627	3481577
2.628	3487922
2.630	3493834
2.632	3498880
2.633	3502805
2.635	3505736
2.637	3509376
2.638	3511963
2.640	3513881
2.642	3515367
2.643	3517919
2.645	3520409
2.647	3524422
2.648	3529372
2.650	3535448
2.652	3540522
2.653	3545239
2.655	3548959
2.657	3551886
2.658	3554205
2.660	3556837
2.662	3559941
2.663	3563393
2.665	3567292
2.667	3570763
2.668	3573962
2.670	3576887
2.672	3579763
2.673	3582673
2.675	3586370
2.677	3590971
2.678	3595844
2.680	3600647
2.682	3605553
2.683	3610853
2.685	3615628
2.687	3619645
2.688	3624144
2.690	3627895
2.692	3630415
2.693	3632786
2.695	3636491
2.697	3639435
2.698	3643147
2.700	3647396
2.702	3651077
2.703	3653528
2.705	3656434
2.707	3659088
2.708	3661876
2.710	3665773
2.712	3670501
2.713	3675952
2.715	3682146
2.717	3688499
2.718	3694851
2.720	3700269
2.722	3704834
2.723	3708781
2.725	3712854
2.727	3717133
2.728	3722558
2.730	3728653
2.732	3735345
2.733	3742642
2.735	3750224
2.737	3758604
2.738	3767936
2.740	3778130
2.742	3788943
2.743	3800754
2.745	3812502
2.747	3823943
2.748	3835884
2.750	3847986
2.752	3859639
2.753	3870827
2.755	3881855
2.757	3891125
2.758	3898558
2.760	3904472
2.762	3909358
2.763	3912685
2.765	3914821
2.767	3915682
2.768	3915366
2.770	3913938
2.772	3911292
2.773	3908270
2.775	3905504
2.777	3903101
2.778	3900305
2.780	3898689
2.782	3897475
2.783	3896290
2.785	3894891
2.787	3894358
2.788	3893032
2.790	3892421
2.792	3891930
2.793	3892354
2.795	3893456
2.797	3896161
2.798	3898797
2.800	3902175
2.802	3905751
2.803	3909236
2.805	3911876
2.807	3914988
2.808	3918618
2.810	3922758
2.812	3927444
2.813	3933199
2.815	3939603
2.817	3946032
2.818	3952412
2.820	3959435
2.822	3967125
2.823	3974811
2.825	3982997
2.827	3992282
2.828	4001299
2.830	4010589
2.832	4020860
2.833	4032627
2.835	4045237
2.837	4059859
2.838	4076845
2.840	4096614
2.842	4119159
2.843	4145687
2.845	4176983
2.847	4212061
2.848	4249974
2.850	4289856
2.852	4329925
2.853	4366140
2.855	4396507
2.857	4418949
2.858	4430899
2.860	4430686
2.862	4420274
2.863	4400265
2.865	4372541
2.867	4340307
2.868	4306842
2.870	4273109
2.872	4242171
2.873	4214917
2.875	4192010
2.877	4173514
2.878	4159446
2.880	4148343
2.882	4140350
2.883	4134556
2.885	4130084
2.887	4127395
2.888	4127612
2.890	4130610
2.892	4135390
2.893	4140362
2.895	4144895
2.897	4146496
2.898	4144228
2.900	4139827
2.902	4135130
2.903	4130823
2.905	4128217
2.907	4127205
2.908	4127306
2.910	4128882
2.912	4130347
2.913	4131845
2.915	4133706
2.917	4135429
2.918	4136630
2.920	4138226
2.922	4139729
2.923	4141307
2.925	4143859
2.927	4146417
2.928	4148795
2.930	4151750
2.932	4155038
2.933	4158460
2.935	4163304
2.937	4169674
2.938	4176232
2.940	4183572
2.942	4190260
2.943	4194691
2.945	4197605
2.947	4199805
2.948	4200722
2.950	4201307
2.952	4202495
2.953	4203354
2.955	4204232
2.957	4205474
2.958	4207150
2.960	4208945
2.962	4211664
2.963	4214405
2.965	4217243
2.967	4219778
2.968	4222448
2.970	4224643
2.972	4227320
2.973	4229814
2.975	4232647
2.977	4236596
2.978	4240698
2.980	4244271
2.982	4248031
2.983	4251727
2.985	4253111
2.987	4254507
2.988	4255608
2.990	4256617
2.992	4257225
2.993	4259090
2.995	4260633
2.997	4263196
2.998	4265555
3.000	4268055
3.002	4270411
3.003	4273058
3.005	4275053
3.007	4277186
3.008	4279892
3.010	4282463
3.012	4285327
3.013	4288716
3.015	4292628
3.017	4296234
3.018	4300537
3.020	4304970
3.022	4308872
3.023	4312423
3.025	4316339
3.027	4321358
3.028	4326497
3.030	4331886
3.032	4337218
3.033	4341389
3.035	4342015
3.037	4340750
3.038	4339105
3.040	4336730
3.042	4334771
3.043	4334551
3.045	4335716
3.047	4336907
3.048	4339083
3.050	4341461
3.052	4344162
3.053	4346660
3.055	4349332
3.057	4351512
3.058	4353551
3.060	4355343
3.062	4357156
3.063	4359020
3.065	4360906
3.067	4363240
3.068	4365602
3.070	4368497
3.072	4371364
3.073	4374487
3.075	4377051
3.077	4379798
3.078	4382089
3.080	4384141
3.082	4386251
3.083	4388820
3.085	4390990
3.087	4393809
3.088	4396933
3.090	4399916
3.092	4402923
3.093	4407606
3.095	4411488
3.097	4415382
3.098	4419173
3.100	4422151
3.102	4422531
3.103	4423013
3.105	4423379
3.107	4424320
3.108	4426432
3.110	4429962
3.112	4433944
3.113	4438397
3.115	4442517
3.117	4446699
3.118	4451172
3.120	4455304
3.122	4459164
3.123	4463196
3.125	4466704
3.127	4469662
3.128	4472477
3.130	4475044
3.132	4476854
3.133	4477922
3.135	4478463
3.137	4479807
3.138	4481182
3.140	4482989
3.142	4485318
3.143	4488268
3.145	4489654
3.147	4490136
3.148	4489669
3.150	4488577
3.152	4487064
3.153	4485865
3.155	4485506
3.157	4486361
3.158	4487994
3.160	4490093
3.162	4493236
3.163	4496800
3.165	4500569
3.167	4504468
3.168	4508339
3.170	4511755
3.172	4515180
3.173	4518233
3.175	4521247
3.177	4523878
3.178	4526071
3.180	4527107
3.182	4527518
3.183	4527512
3.185	4527923
3.187	4529065
3.188	4531071
3.190	4533680
3.192	4536145
3.193	4538513
3.195	4540142
3.197	4541617
3.198	4542770
3.200	4544296
3.202	4545913
3.203	4547778
3.205	4550370
3.207	4553187
3.208	4556179
3.210	4558587
3.212	4560714
3.213	4561462
3.215	4561697
3.217	4561356
3.218	4561533
3.220	4562607
3.222	4564366
3.223	4566597
3.225	4569487
3.227	4572719
3.228	4575459
3.230	4577926
3.232	4580632
3.233	4582780
3.235	4584344
3.237	4585834
3.238	4588210
3.240	4590916
3.242	4594168
3.243	4597631
3.245	4601493
3.247	4604909
3.248	4607436
3.250	4610512
3.252	4614532
3.253	4619423
3.255	4625905
3.257	4634393
3.258	4643775
3.260	4654021
3.262	4663923
3.263	4672867
3.265	4680424
3.267	4685963
3.268	4688811
3.270	4690329
3.272	4689905
3.273	4689000
3.275	4687595
3.277	4686134
3.278	4683927
3.280	4681911
3.282	4678230
3.283	4674272
3.285	4670760
3.287	4668023
3.288	4666226
3.290	4666204
3.292	4666985
3.293	4668237
3.295	4670197
3.297	4672077
3.298	4674055
3.300	4676594
3.302	4679313
3.303	4681723
3.305	4684111
3.307	4686746
3.308	4688673
3.310	4690438
3.312	4692550
3.313	4694894
3.315	4697016
3.317	4699353
3.318	4701693
3.320	4703299
3.322	4704831
3.323	4706330
3.325	4708062
3.327	4710215
3.328	4713050
3.330	4716221
3.332	4719665
[truncated: 1,001 more rows]
