# Supplementary material for: A simple method for developing lysine targeted covalent protein reagents
Source: Nat Commun. 2023 Dec 1;14:7933. doi: 10.1038/s41467-023-42632-5 (PMC10692228; doi:10.1038/s41467-023-42632-5)
Supplement: Supplementary file 4 — Source data [file 41467_2023_42632_MOESM4_ESM.zip › Source Data/Purified peptide data/Chromatograms/Peptide_8!chromatogram.txt]

0.000	0
0.002	105005
0.003	202449
0.005	291509
0.007	371206
0.008	441738
0.010	503524
0.012	556503
0.013	601774
0.015	639466
0.017	671326
0.018	697317
0.020	718548
0.022	735400
0.023	749873
0.025	761019
0.027	770570
0.028	778965
0.030	786440
0.032	792681
0.033	798708
0.035	804110
0.037	808720
0.038	813401
0.040	817768
0.042	821665
0.043	825446
0.045	829198
0.047	832094
0.048	835169
0.050	837863
0.052	840243
0.053	842345
0.055	844542
0.057	845755
0.058	847359
0.060	848600
0.062	849476
0.063	849898
0.065	850627
0.067	850217
0.068	849510
0.070	848341
0.072	846794
0.073	844601
0.075	842524
0.077	840207
0.078	837906
0.080	835709
0.082	833316
0.083	830936
0.085	828271
0.087	825380
0.088	822344
0.090	819019
0.092	815551
0.093	812234
0.095	808880
0.097	805304
0.098	801964
0.100	798067
0.102	793725
0.103	788930
0.105	783972
0.107	778682
0.108	773689
0.110	768366
0.112	763076
0.113	757380
0.115	751547
0.117	745112
0.118	739117
0.120	733050
0.122	727009
0.123	720705
0.125	714751
0.127	708440
0.128	701879
0.130	695719
0.132	689618
0.133	683540
0.135	677689
0.137	672070
0.138	666206
0.140	660371
0.142	654500
0.143	648434
0.145	642448
0.147	636471
0.148	630755
0.150	624939
0.152	619214
0.153	613366
0.155	607468
0.157	601511
0.158	595571
0.160	589717
0.162	584245
0.163	579028
0.165	573579
0.167	568403
0.168	563359
0.170	557808
0.172	552246
0.173	546839
0.175	541431
0.177	535898
0.178	530342
0.180	524567
0.182	519282
0.183	513699
0.185	508270
0.187	503384
0.188	498751
0.190	493686
0.192	488963
0.193	484324
0.195	479502
0.197	474991
0.198	470596
0.200	466195
0.202	461902
0.203	457707
0.205	453372
0.207	449283
0.208	445470
0.210	441594
0.212	438105
0.213	434469
0.215	430789
0.217	427197
0.218	423649
0.220	419795
0.222	416104
0.223	412542
0.225	408682
0.227	404820
0.228	401025
0.230	397359
0.232	393704
0.233	390160
0.235	386822
0.237	383684
0.238	380233
0.240	376569
0.242	373165
0.243	369656
0.245	365951
0.247	362768
0.248	360057
0.250	357052
0.252	354267
0.253	351675
0.255	348837
0.257	345840
0.258	343069
0.260	339808
0.262	336727
0.263	333736
0.265	330731
0.267	327788
0.268	325195
0.270	322513
0.272	319745
0.273	316813
0.275	313593
0.277	310404
0.278	307025
0.280	303558
0.282	300134
0.283	297110
0.285	294197
0.287	291341
0.288	288601
0.290	285950
0.292	282963
0.293	279604
0.295	276357
0.297	272935
0.298	269477
0.300	266154
0.302	262705
0.303	259093
0.305	255592
0.307	251919
0.308	248108
0.310	244697
0.312	241255
0.313	237428
0.315	233586
0.317	229569
0.318	225161
0.320	220611
0.322	216534
0.323	212374
0.325	208349
0.327	204482
0.328	200641
0.330	196481
0.332	192620
0.333	188955
0.335	185020
0.337	181346
0.338	177854
0.340	174381
0.342	170652
0.343	167368
0.345	164131
0.347	160766
0.348	157206
0.350	153552
0.352	149579
0.353	145501
0.355	141355
0.357	136986
0.358	132932
0.360	128991
0.362	124684
0.363	120230
0.365	116021
0.367	111385
0.368	106445
0.370	101706
0.372	96935
0.373	91811
0.375	86880
0.377	81534
0.378	75863
0.380	70222
0.382	64655
0.383	58745
0.385	53300
0.387	48035
0.388	42709
0.390	37334
0.392	32387
0.393	27817
0.395	23278
0.397	18991
0.398	14926
0.400	10636
0.402	5837
0.403	1211
0.405	-3781
0.407	-9186
0.408	-14812
0.410	-20674
0.412	-27355
0.413	-33957
0.415	-40466
0.417	-47001
0.418	-53454
0.420	-59441
0.422	-65617
0.423	-72050
0.425	-78237
0.427	-84364
0.428	-90652
0.430	-97012
0.432	-103343
0.433	-109891
0.435	-116630
0.437	-123328
0.438	-129631
0.440	-135815
0.442	-141641
0.443	-147060
0.445	-152152
0.447	-157020
0.448	-161300
0.450	-165372
0.452	-168955
0.453	-172062
0.455	-175044
0.457	-177774
0.458	-180105
0.460	-182064
0.462	-183935
0.463	-185333
0.465	-186542
0.467	-187296
0.468	-188168
0.470	-188567
0.472	-188648
0.473	-188574
0.475	-188588
0.477	-188098
0.478	-187699
0.480	-187351
0.482	-186816
0.483	-186334
0.485	-186133
0.487	-185986
0.488	-185756
0.490	-185861
0.492	-185599
0.493	-185500
0.495	-185125
0.497	-185060
0.498	-184760
0.500	-184968
0.502	-184551
0.503	-184922
0.505	-185063
0.507	-185251
0.508	-185145
0.510	-185789
0.512	-185680
0.513	-185622
0.515	-185751
0.517	-186284
0.518	-186383
0.520	-186895
0.522	-187543
0.523	-188023
0.525	-188120
0.527	-188567
0.528	-188832
0.530	-189093
0.532	-189260
0.533	-189841
0.535	-190121
0.537	-190545
0.538	-190951
0.540	-191741
0.542	-192189
0.543	-192909
0.545	-193507
0.547	-194110
0.548	-194400
0.550	-194731
0.552	-194705
0.553	-194659
0.555	-194484
0.557	-194146
0.558	-193829
0.560	-193926
0.562	-194011
0.563	-194103
0.565	-194525
0.567	-194988
0.568	-194856
0.570	-194557
0.572	-194497
0.573	-194106
0.575	-193717
0.577	-193606
0.578	-193973
0.580	-193850
0.582	-194070
0.583	-194130
0.585	-194481
0.587	-194280
0.588	-194754
0.590	-195190
0.592	-195643
0.593	-195785
0.595	-196349
0.597	-196472
0.598	-196264
0.600	-196333
0.602	-196357
0.603	-196210
0.605	-195638
0.607	-195127
0.608	-194270
0.610	-193765
0.612	-193069
0.613	-193142
0.615	-193242
0.617	-193068
0.618	-192325
0.620	-191536
0.622	-190500
0.623	-189109
0.625	-188109
0.627	-187211
0.628	-186523
0.630	-185567
0.632	-185515
0.633	-185424
0.635	-185906
0.637	-186589
0.638	-187810
0.640	-188748
0.642	-190192
0.643	-191690
0.645	-193289
0.647	-195061
0.648	-197101
0.650	-198705
0.652	-200185
0.653	-201807
0.655	-203258
0.657	-204430
0.658	-205933
0.660	-207469
0.662	-208470
0.663	-209233
0.665	-210216
0.667	-210908
0.668	-211519
0.670	-212493
0.672	-213392
0.673	-213959
0.675	-214607
0.677	-215080
0.678	-215371
0.680	-215790
0.682	-216094
0.683	-216068
0.685	-215912
0.687	-215698
0.688	-215107
0.690	-214401
0.692	-212236
0.693	-202951
0.695	-169316
0.697	-75056
0.698	138486
0.700	541788
0.702	1195554
0.703	2122652
0.705	3283908
0.707	4573699
0.708	5846500
0.710	6964407
0.712	7846475
0.713	8497487
0.715	9001375
0.717	9482652
0.718	10049279
0.720	10740059
0.722	11500559
0.723	12180983
0.725	12565849
0.727	12437481
0.728	11650011
0.730	10171292
0.732	8115670
0.733	5728235
0.735	3316395
0.737	1151486
0.738	-590840
0.740	-1859466
0.742	-2711576
0.743	-3265194
0.745	-3642789
0.747	-3934150
0.748	-4188724
0.750	-4424585
0.752	-4644037
0.753	-4841124
0.755	-5011888
0.757	-5154543
0.758	-5269637
0.760	-5359723
0.762	-5428119
0.763	-5477469
0.765	-5510442
0.767	-5529716
0.768	-5536316
0.770	-5532553
0.772	-5519578
0.773	-5498790
0.775	-5470615
0.777	-5436915
0.778	-5397871
0.780	-5354367
0.782	-5306268
0.783	-5254521
0.785	-5198702
0.787	-5138478
0.788	-5073800
0.790	-5004319
0.792	-4929168
0.793	-4848262
0.795	-4761515
0.797	-4668666
0.798	-4570661
0.800	-4467999
0.802	-4360844
0.803	-4250264
0.805	-4136555
0.807	-4019708
0.808	-3900973
0.810	-3780493
0.812	-3658813
0.813	-3536813
0.815	-3415319
0.817	-3293801
0.818	-3173397
0.820	-3053689
0.822	-2935434
0.823	-2818251
0.825	-2702890
0.827	-2588910
0.828	-2477364
0.830	-2367367
0.832	-2259036
0.833	-2152622
0.835	-2048885
0.837	-1946742
0.838	-1846911
0.840	-1749817
0.842	-1655285
0.843	-1562633
0.845	-1472882
0.847	-1385576
0.848	-1300783
0.850	-1218680
0.852	-1139522
0.853	-1063083
0.855	-989642
0.857	-919519
0.858	-851942
0.860	-787387
0.862	-725952
0.863	-667439
0.865	-611678
0.867	-559641
0.868	-510753
0.870	-465029
0.872	-423088
0.873	-384487
0.875	-348863
0.877	-316566
0.878	-287496
0.880	-260977
0.882	-237354
0.883	-216417
0.885	-197795
0.887	-181366
0.888	-167267
0.890	-154834
0.892	-144298
0.893	-135217
0.895	-127392
0.897	-120558
0.898	-114821
0.900	-109490
0.902	-105048
0.903	-101074
0.905	-97225
0.907	-93888
0.908	-91208
0.910	-88597
0.912	-86755
0.913	-85554
0.915	-84485
0.917	-83723
0.918	-83315
0.920	-82670
0.922	-82289
0.923	-81989
0.925	-81599
0.927	-81185
0.928	-81056
0.930	-80616
0.932	-80259
0.933	-80192
0.935	-80093
0.937	-79999
0.938	-80138
0.940	-80635
0.942	-80979
0.943	-81683
0.945	-82376
0.947	-82870
0.948	-83281
0.950	-83653
0.952	-83912
0.953	-83929
0.955	-84317
0.957	-84363
0.958	-84236
0.960	-83772
0.962	-83343
0.963	-82469
0.965	-81421
0.967	-80409
0.968	-79248
0.970	-77932
0.972	-76535
0.973	-75264
0.975	-73719
0.977	-72520
0.978	-71599
0.980	-70916
0.982	-70521
0.983	-70658
0.985	-70687
0.987	-70686
0.988	-70922
0.990	-70850
0.992	-70870
0.993	-70870
0.995	-70936
0.997	-71283
0.998	-71979
1.000	-72446
1.002	-53936
1.003	-11980
1.005	36561
1.007	90830
1.008	150462
1.010	177323
1.012	162743
1.013	141656
1.015	114660
1.017	82571
1.018	64506
1.020	65019
1.022	67192
1.023	71448
1.025	77087
1.027	83653
1.028	90738
1.030	96943
1.032	100623
1.033	102028
1.035	101617
1.037	99285
1.038	95976
1.040	93489
1.042	91460
1.043	89739
1.045	88860
1.047	88763
1.048	88668
1.050	88531
1.052	88615
1.053	88645
1.055	88221
1.057	87427
1.058	86855
1.060	86216
1.062	85481
1.063	85051
1.065	84753
1.067	84475
1.068	84424
1.070	84515
1.072	84537
1.073	84597
1.075	84614
1.077	84285
1.078	83482
1.080	82673
1.082	82021
1.083	81355
1.085	80933
1.087	80826
1.088	80630
1.090	80368
1.092	80166
1.093	80080
1.095	79832
1.097	79774
1.098	79997
1.100	80030
1.102	79607
1.103	79995
1.105	80254
1.107	80073
1.108	80103
1.110	80811
1.112	80648
1.113	80667
1.115	80962
1.117	81370
1.118	81270
1.120	81571
1.122	81921
1.123	82099
1.125	82004
1.127	82055
1.128	82138
1.130	82510
1.132	83144
1.133	83849
1.135	84473
1.137	84867
1.138	84441
1.140	83827
1.142	83298
1.143	83054
1.145	82854
1.147	82957
1.148	82866
1.150	82848
1.152	82675
1.153	82523
1.155	82733
1.157	83089
1.158	83392
1.160	84006
1.162	84695
1.163	85084
1.165	85805
1.167	86736
1.168	87075
1.170	87426
1.172	87952
1.173	88450
1.175	88436
1.177	88888
1.178	89330
1.180	89769
1.182	89845
1.183	90530
1.185	90595
1.187	90801
1.188	91009
1.190	91464
1.192	91281
1.193	91925
1.195	92243
1.197	92676
1.198	92847
1.200	93585
1.202	94021
1.203	94769
1.205	95151
1.207	95807
1.208	96242
1.210	96701
1.212	96997
1.213	97828
1.215	98557
1.217	99392
1.218	100159
1.220	101033
1.222	101436
1.223	101981
1.225	102362
1.227	102756
1.228	102918
1.230	103186
1.232	103514
1.233	103853
1.235	104303
1.237	104869
1.238	105461
1.240	105830
1.242	106168
1.243	106235
1.245	106473
1.247	106922
1.248	107346
1.250	108002
1.252	108871
1.253	109482
1.255	109858
1.257	110218
1.258	110320
1.260	110291
1.262	110609
1.263	110648
1.265	110836
1.267	111251
1.268	111393
1.270	111284
1.272	111585
1.273	111485
1.275	111347
1.277	111946
1.278	112448
1.280	113031
1.282	113805
1.283	114238
1.285	114180
1.287	114247
1.288	113951
1.290	113892
1.292	114007
1.293	114097
1.295	114055
1.297	114297
1.298	114405
1.300	114543
1.302	114833
1.303	115176
1.305	115447
1.307	115678
1.308	116045
1.310	116306
1.312	116771
1.313	117171
1.315	117579
1.317	117912
1.318	118207
1.320	118435
1.322	118546
1.323	118517
1.325	118365
1.327	118354
1.328	117981
1.330	117924
1.332	118124
1.333	117981
1.335	117892
1.337	118071
1.338	117883
1.340	117542
1.342	117874
1.343	118146
1.345	118360
1.347	118770
1.348	119060
1.350	118970
1.352	118771
1.353	118491
1.355	118384
1.357	118459
1.358	118648
1.360	119246
1.362	120086
1.363	120685
1.365	121109
1.367	121707
1.368	121661
1.370	121528
1.372	121394
1.373	121641
1.375	121356
1.377	121347
1.378	121302
1.380	121520
1.382	121242
1.383	121439
1.385	121696
1.387	121827
1.388	121667
1.390	121731
1.392	121844
1.393	121936
1.395	122184
1.397	122324
1.398	122646
1.400	122763
1.402	122785
1.403	122932
1.405	123534
1.407	123923
1.408	124151
1.410	124815
1.412	125149
1.413	124864
1.415	124798
1.417	124878
1.418	124528
1.420	124409
1.422	124737
1.423	125001
1.425	125211
1.427	125585
1.428	125806
1.430	126167
1.432	126504
1.433	126792
1.435	126846
1.437	127153
1.438	127220
1.440	127102
1.442	127111
1.443	127343
1.445	127488
1.447	127380
1.448	127270
1.450	127199
1.452	127168
1.453	126706
1.455	126758
1.457	127183
1.458	127505
1.460	127766
1.462	128693
1.463	129273
1.465	129725
1.467	130312
1.468	130813
1.470	130833
1.472	131038
1.473	130839
1.475	130635
1.477	130415
1.478	130303
1.480	130140
1.482	130479
1.483	130662
1.485	130897
1.487	131092
1.488	131406
1.490	131633
1.492	131564
1.493	131506
1.495	131892
1.497	131883
1.498	131554
1.500	131589
1.502	131803
1.503	131472
1.505	131414
1.507	131660
1.508	131874
1.510	131758
1.512	131793
1.513	131570
1.515	131224
1.517	130877
1.518	130570
1.520	130343
1.522	130006
1.523	129630
1.525	129257
1.527	129007
1.528	128794
1.530	129178
1.532	129403
1.533	129680
1.535	130063
1.537	130012
1.538	129532
1.540	129529
1.542	129320
1.543	128735
1.545	128812
1.547	128975
1.548	128834
1.550	128685
1.552	128742
1.553	128549
1.555	128536
1.557	128513
1.558	128630
1.560	128925
1.562	128977
1.563	128618
1.565	128170
1.567	127681
1.568	126597
1.570	126050
1.572	125966
1.573	126004
1.575	126164
1.577	126910
1.578	127150
1.580	127057
1.582	127062
1.583	126923
1.585	126574
1.587	126496
1.588	126710
1.590	126847
1.592	127391
1.593	128121
1.595	128969
1.597	129848
1.598	131053
1.600	131988
1.602	132964
1.603	133668
1.605	134232
1.607	134675
1.608	134824
1.610	134754
1.612	135106
1.613	135307
1.615	135205
1.617	135235
1.618	135457
1.620	135195
1.622	134927
1.623	134750
1.625	134491
1.627	133960
1.628	133544
1.630	133164
1.632	132996
1.633	133096
1.635	133407
1.637	133888
1.638	134704
1.640	135320
1.642	136124
1.643	136924
1.645	137853
1.647	138593
1.648	139671
1.650	140549
1.652	141725
1.653	142975
1.655	144492
1.657	146074
1.658	148061
1.660	149973
1.662	151986
1.663	153862
1.665	155682
1.667	157478
1.668	159385
1.670	161248
1.672	163501
1.673	166117
1.675	168715
1.677	171232
1.678	174256
1.680	177193
1.682	179861
1.683	182878
1.685	186104
1.687	189013
1.688	192184
1.690	195716
1.692	198985
1.693	202583
1.695	206473
1.697	210338
1.698	214527
1.700	219157
1.702	223881
1.703	228712
1.705	233940
1.707	238954
1.708	244220
1.710	249703
1.712	255528
1.713	261086
1.715	267103
1.717	273438
1.718	279768
1.720	286378
1.722	293696
1.723	301048
1.725	308383
1.727	315838
1.728	323293
1.730	330479
1.732	338120
1.733	346064
1.735	354350
1.737	362749
1.738	371896
1.740	380963
1.742	390047
1.743	399422
1.745	409222
1.747	419299
1.748	429454
1.750	440091
1.752	451170
1.753	462214
1.755	473273
1.757	484745
1.758	496454
1.760	508196
1.762	520607
1.763	533246
1.765	546324
1.767	559509
1.768	572942
1.770	586669
1.772	600811
1.773	614941
1.775	629745
1.777	644696
1.778	659777
1.780	674695
1.782	690416
1.783	705781
1.785	721795
1.787	738005
1.788	755060
1.790	772241
1.792	790286
1.793	808450
1.795	827006
1.797	845851
1.798	864766
1.800	883897
1.802	902980
1.803	922395
1.805	941987
1.807	961980
1.808	982293
1.810	1003454
1.812	1024929
1.813	1046607
1.815	1068460
1.817	1090471
1.818	1112595
1.820	1134862
1.822	1157362
1.823	1180399
1.825	1203444
1.827	1226648
1.828	1250015
1.830	1273639
1.832	1297086
1.833	1320937
1.835	1344863
1.837	1369171
1.838	1393640
1.840	1418378
1.842	1443494
1.843	1468580
1.845	1493958
1.847	1519066
1.848	1544422
1.850	1569209
1.852	1594553
1.853	1619519
1.855	1644914
1.857	1669972
1.858	1695415
1.860	1720259
1.862	1744999
1.863	1769426
1.865	1793607
1.867	1817729
1.868	1841809
1.870	1865549
1.872	1889265
1.873	1912699
1.875	1935312
1.877	1957840
1.878	1980034
1.880	2001476
1.882	2022991
1.883	2044223
1.885	2064689
1.887	2085219
1.888	2105355
1.890	2124586
1.892	2143858
1.893	2162540
1.895	2180079
1.897	2197496
1.898	2214634
1.900	2230269
1.902	2245541
1.903	2260738
1.905	2274818
1.907	2287851
1.908	2300938
1.910	2313413
1.912	2324508
1.913	2335277
1.915	2345895
1.917	2355476
1.918	2364438
1.920	2373264
1.922	2381444
1.923	2388722
1.925	2396084
1.927	2402721
1.928	2409052
1.930	2414686
1.932	2420110
1.933	2424823
1.935	2429538
1.937	2433531
1.938	2437278
1.940	2440457
1.942	2443122
1.943	2445046
1.945	2446995
1.947	2448721
1.948	2450249
1.950	2451469
1.952	2452672
1.953	2453198
1.955	2453689
1.957	2453867
1.958	2453692
1.960	2453013
1.962	2452485
1.963	2451154
1.965	2449701
1.967	2448563
1.968	2447652
1.970	2446337
1.972	2445225
1.973	2443996
1.975	2442160
1.977	2439762
1.978	2437245
1.980	2434354
1.982	2431568
1.983	2428912
1.985	2426353
1.987	2423848
1.988	2421480
1.990	2418650
1.992	2415780
1.993	2412842
1.995	2409541
1.997	2406292
1.998	2403163
2.000	2399687
2.002	2395997
2.003	2392810
2.005	2389241
2.007	2385612
2.008	2382234
2.010	2379260
2.012	2375828
2.013	2372680
2.015	2369683
2.017	2366771
2.018	2363612
2.020	2360691
2.022	2357623
2.023	2354593
2.025	2351066
2.027	2347859
2.028	2344615
2.030	2341594
2.032	2338549
2.033	2335914
2.035	2332822
2.037	2329773
2.038	2326376
2.040	2322930
2.042	2319588
2.043	2316621
2.045	2313923
2.047	2311478
2.048	2309048
2.050	2306526
2.052	2303849
2.053	2300808
2.055	2297982
2.057	2295011
2.058	2292272
2.060	2289591
2.062	2286780
2.063	2284093
2.065	2281583
2.067	2278532
2.068	2276035
2.070	2273677
2.072	2270937
2.073	2268546
2.075	2266638
2.077	2263948
2.078	2261737
2.080	2259495
2.082	2257080
2.083	2254616
2.085	2252660
2.087	2250234
2.088	2248099
2.090	2245855
2.092	2243808
2.093	2241727
2.095	2240149
2.097	2238884
2.098	2237643
2.100	2236348
2.102	2234968
2.103	2233370
2.105	2231465
2.107	2229663
2.108	2227703
2.110	2225997
2.112	2224086
2.113	2222380
2.115	2220779
2.117	2219661
2.118	2218362
2.120	2217436
2.122	2216378
2.123	2215568
2.125	2214535
2.127	2213761
2.128	2212915
2.130	2212309
2.132	2211453
2.133	2210607
2.135	2210023
2.137	2209630
2.138	2209305
2.140	2209191
2.142	2209528
2.143	2209608
2.145	2209428
2.147	2209245
2.148	2209018
2.150	2208945
2.152	2209009
2.153	2209807
2.155	2210781
2.157	2212542
2.158	2213989
2.160	2217083
2.162	2222393
2.163	2231264
2.165	2244133
2.167	2262601
2.168	2284907
2.170	2309507
2.172	2334773
2.173	2358468
2.175	2378468
2.177	2394718
2.178	2407150
2.180	2415983
2.182	2423158
2.183	2430678
2.185	2439854
2.187	2453348
2.188	2474130
2.190	2503970
2.192	2545078
2.193	2599130
2.195	2666173
2.197	2744712
2.198	2833546
2.200	2928215
2.202	3023693
2.203	3114185
2.205	3194543
2.207	3258323
2.208	3302773
2.210	3326974
2.212	3332542
2.213	3322241
2.215	3302071
2.217	3277712
2.218	3254117
2.220	3236446
2.222	3231481
2.223	3249306
2.225	3313624
2.227	3470236
2.228	3790211
2.230	4364083
2.232	5278342
2.233	6580854
2.235	8250236
2.237	10183419
2.238	12201522
2.240	14091392
2.242	15655849
2.243	16755497
2.245	17322054
2.247	17366946
2.248	16959224
2.250	16197194
2.252	15187854
2.253	14037773
2.255	12838121
2.257	11661831
2.258	10562984
2.260	9574389
2.262	8710499
2.263	7971997
2.265	7349857
2.267	6828507
2.268	6391584
2.270	6023895
2.272	5711842
2.273	5443522
2.275	5210849
2.277	5008115
2.278	4829709
2.280	4671762
2.282	4531204
2.283	4404835
2.285	4289815
2.287	4184043
2.288	4085019
2.290	3991885
2.292	3903678
2.293	3819442
2.295	3738972
2.297	3662952
2.298	3590626
2.300	3522898
2.302	3459938
2.303	3401845
2.305	3347889
2.307	3298198
2.308	3251196
2.310	3206716
2.312	3163914
2.313	3122653
2.315	3082854
2.317	3045607
2.318	3010239
2.320	2977874
2.322	2948867
2.323	2923069
2.325	2899782
2.327	2879816
2.328	2861878
2.330	2845808
2.332	2831649
2.333	2819253
2.335	2808331
2.337	2799372
2.338	2791955
2.340	2785748
2.342	2780586
2.343	2776091
2.345	2772167
2.347	2768719
2.348	2765788
2.350	2763756
2.352	2762297
2.353	2761254
2.355	2760935
2.357	2761276
2.358	2761963
2.360	2763627
2.362	2766702
2.363	2770869
2.365	2776426
2.367	2783344
2.368	2792668
2.370	2804059
2.372	2818680
2.373	2836889
2.375	2859956
2.377	2885467
2.378	2913201
2.380	2940833
2.382	2966304
2.383	2986942
2.385	3002416
2.387	3011761
2.388	3015476
2.390	3014194
2.392	3008688
2.393	3000228
2.395	2989572
2.397	2977411
2.398	2964279
2.400	2951362
2.402	2939031
2.403	2927706
2.405	2917751
2.407	2909985
2.408	2903652
2.410	2898555
2.412	2894939
2.413	2892658
2.415	2891010
2.417	2890367
2.418	2890872
2.420	2891873
2.422	2893394
2.423	2895302
2.425	2897466
2.427	2899567
2.428	2901677
2.430	2904114
2.432	2906640
2.433	2909023
2.435	2911673
2.437	2914708
2.438	2916985
2.440	2919212
2.442	2921503
2.443	2923559
2.445	2925337
2.447	2927815
2.448	2930507
2.450	2933266
2.452	2936205
2.453	2939273
2.455	2942231
2.457	2945164
2.458	2948581
2.460	2952082
2.462	2955636
2.463	2959050
2.465	2962700
2.467	2965898
2.468	2968999
2.470	2972162
2.472	2975661
2.473	2978925
2.475	2982622
2.477	2986631
2.478	2991279
2.480	2996728
2.482	3002648
2.483	3009186
2.485	3015246
2.487	3020663
2.488	3024680
2.490	3027692
2.492	3029028
2.493	3030771
2.495	3032326
2.497	3033908
2.498	3036478
2.500	3040037
2.502	3043499
2.503	3047175
2.505	3051741
2.507	3055833
2.508	3060007
2.510	3064383
2.512	3069107
2.513	3073514
2.515	3078367
2.517	3083086
2.518	3087665
2.520	3092391
2.522	3097185
2.523	3101412
2.525	3105722
2.527	3110349
2.528	3114539
2.530	3118925
2.532	3124132
2.533	3129668
2.535	3134895
2.537	3140715
2.538	3146569
2.540	3151990
2.542	3157092
2.543	3162169
2.545	3166495
2.547	3170437
2.548	3174220
2.550	3177827
2.552	3181762
2.553	3186247
2.555	3191000
2.557	3195999
2.558	3201268
2.560	3206556
2.562	3211578
2.563	3216272
2.565	3221065
2.567	3226016
2.568	3230357
2.570	3235138
2.572	3240391
2.573	3245371
2.575	3250374
2.577	3256194
2.578	3261310
2.580	3266375
2.582	3271681
2.583	3276267
2.585	3280231
2.587	3284275
2.588	3288020
2.590	3291225
2.592	3295226
2.593	3299193
2.595	3303751
2.597	3308054
2.598	3312977
2.600	3317375
2.602	3321597
2.603	3325604
2.605	3330315
2.607	3334441
2.608	3338901
2.610	3344163
2.612	3349230
2.613	3353937
2.615	3359066
2.617	3363986
2.618	3368597
2.620	3373351
2.622	3378346
2.623	3383304
2.625	3388556
2.627	3393590
2.628	3398449
2.630	3403255
2.632	3407902
2.633	3412545
2.635	3417276
2.637	3422446
2.638	3427334
2.640	3432506
2.642	3437503
2.643	3442241
2.645	3446805
2.647	3451473
2.648	3455864
2.650	3460104
2.652	3465250
2.653	3469760
2.655	3474618
2.657	3479620
2.658	3484932
2.660	3489292
2.662	3494592
2.663	3499176
2.665	3503842
2.667	3508380
2.668	3513333
2.670	3517794
2.672	3522926
2.673	3527790
2.675	3532593
2.677	3537520
2.678	3542418
2.680	3547131
2.682	3552062
2.683	3557313
2.685	3562094
2.687	3566868
2.688	3571722
2.690	3576430
2.692	3580803
2.693	3585257
2.695	3590005
2.697	3594463
2.698	3598718
2.700	3603193
2.702	3608286
2.703	3613348
2.705	3618693
2.707	3624405
2.708	3629911
2.710	3634992
2.712	3639911
2.713	3644555
2.715	3649109
2.717	3654213
2.718	3659281
2.720	3664122
2.722	3669440
2.723	3674604
2.725	3679403
2.727	3683839
2.728	3688744
2.730	3693607
2.732	3698878
2.733	3703797
2.735	3709562
2.737	3714997
2.738	3720274
2.740	3725203
2.742	3730444
2.743	3735155
2.745	3739938
2.747	3744238
2.748	3748684
2.750	3753269
2.752	3757695
2.753	3762209
2.755	3767247
2.757	3772189
2.758	3776906
2.760	3782016
2.762	3786946
2.763	3792049
2.765	3797221
2.767	3802300
2.768	3807403
2.770	3812881
2.772	3817870
2.773	3823305
2.775	3828773
2.777	3834443
2.778	3840155
2.780	3846304
2.782	3851838
2.783	3857923
2.785	3863974
2.787	3869813
2.788	3875637
2.790	3882098
2.792	3888668
2.793	3895069
2.795	3901938
2.797	3909019
2.798	3916217
2.800	3923102
2.802	3930517
2.803	3937960
2.805	3945675
2.807	3953268
2.808	3961536
2.810	3969587
2.812	3977418
2.813	3984773
2.815	3991929
2.817	3998093
2.818	4003321
2.820	4007966
2.822	4011803
2.823	4014649
2.825	4016930
2.827	4019165
2.828	4021247
2.830	4023584
2.832	4026595
2.833	4030034
2.835	4033653
2.837	4037571
2.838	4041665
2.840	4045578
2.842	4049569
2.843	4054023
2.845	4058318
2.847	4062765
2.848	4067443
2.850	4072361
2.852	4077036
2.853	4082225
2.855	4087466
2.857	4092614
2.858	4097930
2.860	4103450
2.862	4108879
2.863	4114318
2.865	4120263
2.867	4125758
2.868	4131377
2.870	4136814
2.872	4142339
2.873	4147198
2.875	4152399
2.877	4157515
2.878	4162645
2.880	4167471
2.882	4172726
2.883	4177605
2.885	4182083
2.887	4186513
2.888	4191325
2.890	4195911
2.892	4201045
2.893	4206418
2.895	4212101
2.897	4217610
2.898	4223411
2.900	4228746
2.902	4234158
2.903	4239356
2.905	4244678
2.907	4249592
2.908	4254792
2.910	4260321
2.912	4265826
2.913	4271131
2.915	4276737
2.917	4282764
2.918	4288271
2.920	4294359
2.922	4300488
2.923	4306949
2.925	4312780
2.927	4319153
2.928	4324791
2.930	4331291
2.932	4337587
2.933	4344148
2.935	4350226
2.937	4356660
2.938	4361765
2.940	4366345
2.942	4370425
2.943	4374238
2.945	4377797
2.947	4381419
2.948	4385298
2.950	4389073
2.952	4393265
2.953	4397339
2.955	4401841
2.957	4406525
2.958	4411960
2.960	4417615
2.962	4423519
2.963	4429714
2.965	4435652
2.967	4440829
2.968	4445627
2.970	4450325
2.972	4454304
2.973	4458129
2.975	4462292
2.977	4466448
2.978	4470478
2.980	4475143
2.982	4480439
2.983	4485984
2.985	4491403
2.987	4497100
2.988	4502213
2.990	4506670
2.992	4510589
2.993	4514933
2.995	4518811
2.997	4522670
2.998	4526610
3.000	4530391
3.002	4533509
3.003	4536832
3.005	4540696
3.007	4544279
3.008	4548575
3.010	4552999
3.012	4557595
3.013	4561427
3.015	4565697
3.017	4569865
3.018	4574055
3.020	4578370
3.022	4583225
3.023	4588237
3.025	4592452
3.027	4597098
3.028	4601228
3.030	4605245
3.032	4608628
3.033	4612601
3.035	4616646
3.037	4620475
3.038	4624232
3.040	4628453
3.042	4632418
3.043	4635748
3.045	4639201
3.047	4642786
3.048	4646101
3.050	4649797
3.052	4653760
3.053	4658391
3.055	4662825
3.057	4667225
3.058	4671475
3.060	4675778
3.062	4679945
3.063	4684293
3.065	4689198
3.067	4694074
3.068	4698733
3.070	4703293
3.072	4708416
3.073	4713012
3.075	4717795
3.077	4722885
3.078	4727805
3.080	4732167
3.082	4736329
3.083	4739740
3.085	4743084
3.087	4746273
3.088	4749007
3.090	4751953
3.092	4755630
3.093	4758941
3.095	4762476
3.097	4766128
3.098	4769825
3.100	4773367
3.102	4776925
3.103	4780310
3.105	4783832
3.107	4787581
3.108	4791316
3.110	4795401
3.112	4799588
3.113	4804261
3.115	4808729
3.117	4813127
3.118	4817406
3.120	4821573
3.122	4825902
3.123	4830330
3.125	4835038
3.127	4840437
3.128	4846574
3.130	4852835
3.132	4859662
3.133	4866681
3.135	4873342
3.137	4879200
3.138	4884114
3.140	4887664
3.142	4890599
3.143	4892363
3.145	4894147
3.147	4895803
3.148	4897702
3.150	4899123
3.152	4901288
3.153	4903335
3.155	4905694
3.157	4908675
3.158	4912174
3.160	4915939
3.162	4919877
3.163	4924504
3.165	4929268
3.167	4934488
3.168	4939653
3.170	4944847
3.172	4949154
3.173	4953170
3.175	4956774
3.177	4959874
3.178	4962628
3.180	4965457
3.182	4967582
3.183	4969219
3.185	4971026
3.187	4973189
3.188	4975566
3.190	4978661
3.192	4982208
3.193	4985843
3.195	4989114
3.197	4992352
3.198	4995255
3.200	4998264
3.202	5001169
3.203	5004638
3.205	5008026
3.207	5011903
3.208	5015608
3.210	5019443
3.212	5022907
3.213	5026678
3.215	5029805
3.217	5033062
3.218	5036608
3.220	5040283
3.222	5043798
3.223	5047721
3.225	5051896
3.227	5055498
3.228	5059266
3.230	5062848
3.232	5066411
3.233	5069791
3.235	5073786
3.237	5077642
3.238	5081969
3.240	5086550
3.242	5090707
3.243	5094640
3.245	5098562
3.247	5102255
3.248	5105349
3.250	5109086
3.252	5112557
3.253	5115892
3.255	5119036
3.257	5122507
3.258	5125757
3.260	5129080
3.262	5132813
3.263	5136721
3.265	5140466
3.267	5143890
3.268	5147684
3.270	5150962
3.272	5154338
3.273	5158030
3.275	5161927
3.277	5165368
3.278	5168763
3.280	5172235
3.282	5175413
3.283	5178675
3.285	5182292
3.287	5186186
3.288	5189802
3.290	5193728
3.292	5196989
3.293	5200245
3.295	5203497
3.297	5206972
3.298	5209968
3.300	5214190
3.302	5218042
3.303	5221700
3.305	5225158
3.307	5229378
3.308	5233197
3.310	5238293
3.312	5244917
3.313	5253995
3.315	5266100
3.317	5283255
3.318	5305986
3.320	5335672
3.322	5371404
3.323	5411419
3.325	5451820
3.327	5488799
3.328	5517048
3.330	5533295
3.332	5536092
[truncated: 1,001 more rows]
