# Supplementary material for: A simple method for developing lysine targeted covalent protein reagents
Source: Nat Commun. 2023 Dec 1;14:7933. doi: 10.1038/s41467-023-42632-5 (PMC10692228; doi:10.1038/s41467-023-42632-5)
Supplement: Supplementary file 4 — Source data [file 41467_2023_42632_MOESM4_ESM.zip › Source Data/Purified peptide data/Chromatograms/Peptide_9!chromatogram.txt]

0.000	0
0.002	2904
0.003	5541
0.005	8048
0.007	10386
0.008	12813
0.010	15183
0.012	17639
0.013	20590
0.015	23681
0.017	26902
0.018	30119
0.020	33794
0.022	36884
0.023	40111
0.025	43246
0.027	46671
0.028	49691
0.030	53576
0.032	57155
0.033	60958
0.035	64090
0.037	66719
0.038	67637
0.040	67195
0.042	64164
0.043	58701
0.045	50426
0.047	39220
0.048	25590
0.050	9893
0.052	-6840
0.053	-24090
0.055	-40750
0.057	-56554
0.058	-70633
0.060	-83222
0.062	-93802
0.063	-102239
0.065	-108933
0.067	-113507
0.068	-115924
0.070	-116987
0.072	-116800
0.073	-115547
0.075	-113719
0.077	-111994
0.078	-109700
0.080	-107303
0.082	-104590
0.083	-101743
0.085	-98296
0.087	-94880
0.088	-91255
0.090	-87568
0.092	-84329
0.093	-81225
0.095	-78284
0.097	-75691
0.098	-73238
0.100	-70158
0.102	-67278
0.103	-63834
0.105	-59883
0.107	-55143
0.108	-49321
0.110	-41583
0.112	-32086
0.113	-19729
0.115	-4650
0.117	12724
0.118	32388
0.120	54190
0.122	76976
0.123	100182
0.125	123559
0.127	146500
0.128	168119
0.130	187981
0.132	206363
0.133	222853
0.135	236928
0.137	249426
0.138	260670
0.140	270161
0.142	278042
0.143	285230
0.145	291145
0.147	296135
0.148	300303
0.150	304562
0.152	308068
0.153	311481
0.155	314473
0.157	317420
0.158	319910
0.160	322439
0.162	324418
0.163	326649
0.165	328805
0.167	330795
0.168	332755
0.170	334888
0.172	336519
0.173	338170
0.175	339356
0.177	340148
0.178	341278
0.180	342246
0.182	342924
0.183	343824
0.185	344995
0.187	345709
0.188	346737
0.190	347627
0.192	348706
0.193	349593
0.195	350396
0.197	350801
0.198	351477
0.200	352032
0.202	352446
0.203	352701
0.205	353117
0.207	353321
0.208	353410
0.210	353840
0.212	354774
0.213	355733
0.215	356771
0.217	357665
0.218	358240
0.220	358705
0.222	359184
0.223	359322
0.225	359694
0.227	360147
0.228	360394
0.230	360377
0.232	361032
0.233	361366
0.235	361621
0.237	362029
0.238	362490
0.240	362477
0.242	362880
0.243	363019
0.245	362751
0.247	362744
0.248	362809
0.250	362351
0.252	362316
0.253	362447
0.255	362341
0.257	362293
0.258	362659
0.260	362775
0.262	362943
0.263	363259
0.265	363255
0.267	362969
0.268	362642
0.270	362464
0.272	361744
0.273	361534
0.275	361382
0.277	361240
0.278	360908
0.280	361183
0.282	361094
0.283	360862
0.285	360720
0.287	360648
0.288	360402
0.290	360167
0.292	360112
0.293	359892
0.295	359719
0.297	359454
0.298	358997
0.300	358710
0.302	358578
0.303	358444
0.305	358264
0.307	358441
0.308	358384
0.310	358549
0.312	358335
0.313	358359
0.315	358372
0.317	358079
0.318	357576
0.320	357674
0.322	357543
0.323	357514
0.325	357821
0.327	358123
0.328	357983
0.330	358160
0.332	357879
0.333	357936
0.335	357826
0.337	358164
0.338	358022
0.340	358122
0.342	358030
0.343	358246
0.345	357955
0.347	357915
0.348	358025
0.350	357727
0.352	357054
0.353	356628
0.355	356064
0.357	355562
0.358	355327
0.360	355213
0.362	355091
0.363	355054
0.365	354188
0.367	353452
0.368	353030
0.370	352181
0.372	351197
0.373	350861
0.375	349895
0.377	348436
0.378	347167
0.380	345781
0.382	344144
0.383	342774
0.385	341566
0.387	340555
0.388	339878
0.390	339549
0.392	339392
0.393	339385
0.395	339308
0.397	339474
0.398	339466
0.400	339954
0.402	340480
0.403	341257
0.405	341581
0.407	342147
0.408	342121
0.410	341956
0.412	341393
0.413	340910
0.415	340156
0.417	339063
0.418	338135
0.420	337091
0.422	336215
0.423	335073
0.425	334527
0.427	333752
0.428	333264
0.430	332715
0.432	332506
0.433	332338
0.435	332250
0.437	331907
0.438	331455
0.440	330978
0.442	329933
0.443	329014
0.445	328646
0.447	328082
0.448	328052
0.450	328410
0.452	328983
0.453	329125
0.455	330150
0.457	330507
0.458	331519
0.460	332466
0.462	334245
0.463	335886
0.465	338440
0.467	340850
0.468	343438
0.470	345840
0.472	348205
0.473	350582
0.475	353186
0.477	356094
0.478	359264
0.480	363083
0.482	366789
0.483	370382
0.485	373942
0.487	377433
0.488	380567
0.490	383535
0.492	386357
0.493	389260
0.495	392094
0.497	394488
0.498	397091
0.500	399889
0.502	402370
0.503	404611
0.505	407257
0.507	409663
0.508	411567
0.510	413543
0.512	415517
0.513	417244
0.515	418805
0.517	420676
0.518	422361
0.520	423939
0.522	425637
0.523	427307
0.525	428632
0.527	429848
0.528	431058
0.530	431769
0.532	432571
0.533	433542
0.535	434519
0.537	435442
0.538	436697
0.540	437626
0.542	438278
0.543	439053
0.545	439643
0.547	439863
0.548	440323
0.550	440888
0.552	441032
0.553	441336
0.555	441777
0.557	441796
0.558	441835
0.560	441943
0.562	441965
0.563	441895
0.565	441993
0.567	441888
0.568	441730
0.570	441489
0.572	441029
0.573	440576
0.575	440199
0.577	439878
0.578	439301
0.580	439107
0.582	438654
0.583	437831
0.585	436939
0.587	435979
0.588	434648
0.590	433201
0.592	432093
0.593	431166
0.595	430388
0.597	429615
0.598	429201
0.600	428526
0.602	427334
0.603	426170
0.605	425305
0.607	424178
0.608	423230
0.610	422641
0.612	421723
0.613	420774
0.615	420014
0.617	419547
0.618	419404
0.620	420286
0.622	421326
0.623	423059
0.625	424993
0.627	427002
0.628	428720
0.630	430584
0.632	431909
0.633	432594
0.635	432846
0.637	432305
0.638	431310
0.640	429676
0.642	427879
0.643	425944
0.645	423972
0.647	421479
0.648	418951
0.650	416351
0.652	413337
0.653	410385
0.655	407477
0.657	404621
0.658	401765
0.660	399189
0.662	396634
0.663	394336
0.665	392476
0.667	390623
0.668	388762
0.670	387008
0.672	385441
0.673	383685
0.675	382304
0.677	380986
0.678	379830
0.680	378435
0.682	377089
0.683	375624
0.685	374588
0.687	373388
0.688	372815
0.690	372031
0.692	371422
0.693	370422
0.695	369542
0.697	368102
0.698	367462
0.700	366447
0.702	365710
0.703	364938
0.705	364604
0.707	363657
0.708	363267
0.710	363005
0.712	363189
0.713	363393
0.715	363662
0.717	363780
0.718	364167
0.720	364579
0.722	365959
0.723	369534
0.725	375799
0.727	385795
0.728	400724
0.730	420057
0.732	442192
0.733	464205
0.735	481073
0.737	486221
0.738	473881
0.740	438650
0.742	378263
0.743	292872
0.745	187082
0.747	66912
0.748	-59068
0.750	-181728
0.752	-290505
0.753	-374214
0.755	-419398
0.757	-412576
0.758	-342407
0.760	-203837
0.762	-1531
0.763	247996
0.765	520357
0.767	786641
0.768	1021146
0.770	1205602
0.772	1332921
0.773	1404459
0.775	1428385
0.777	1415373
0.778	1376810
0.780	1320609
0.782	1249151
0.783	1154191
0.785	1015651
0.787	805179
0.788	499051
0.790	89586
0.792	-403631
0.793	-933026
0.795	-1435014
0.797	-1852072
0.798	-2149824
0.800	-2323471
0.802	-2393514
0.803	-2394742
0.805	-2360301
0.807	-2313300
0.808	-2265988
0.810	-2222853
0.812	-2182784
0.813	-2144600
0.815	-2106897
0.817	-2068531
0.818	-2029021
0.820	-1987844
0.822	-1945289
0.823	-1901418
0.825	-1856214
0.827	-1808995
0.828	-1761139
0.830	-1712151
0.832	-1661940
0.833	-1611122
0.835	-1560366
0.837	-1508711
0.838	-1456752
0.840	-1404841
0.842	-1352314
0.843	-1299799
0.845	-1247707
0.847	-1195533
0.848	-1143571
0.850	-1092344
0.852	-1041148
0.853	-990130
0.855	-939770
0.857	-889827
0.858	-840392
0.860	-791321
0.862	-743207
0.863	-695623
0.865	-648745
0.867	-602763
0.868	-557800
0.870	-513405
0.872	-469859
0.873	-427324
0.875	-385565
0.877	-345039
0.878	-305277
0.880	-266889
0.882	-229510
0.883	-193002
0.885	-157369
0.887	-123208
0.888	-89903
0.890	-57767
0.892	-27172
0.893	2021
0.895	29854
0.897	56141
0.898	80922
0.900	104378
0.902	126520
0.903	147213
0.905	166487
0.907	184256
0.908	200253
0.910	214674
0.912	227997
0.913	239781
0.915	250412
0.917	260281
0.918	269141
0.920	276617
0.922	283563
0.923	289927
0.925	295284
0.927	300097
0.928	304733
0.930	308841
0.932	312082
0.933	315338
0.935	318018
0.937	320240
0.938	322106
0.940	324128
0.942	325852
0.943	327731
0.945	329213
0.947	330556
0.948	331648
0.950	332383
0.952	332740
0.953	333300
0.955	333529
0.957	333646
0.958	333536
0.960	333507
0.962	333299
0.963	333394
0.965	333354
0.967	333361
0.968	333411
0.970	333435
0.972	333108
0.973	332785
0.975	332867
0.977	332505
0.978	331933
0.980	331907
0.982	331827
0.983	331180
0.985	330968
0.987	330734
0.988	329881
0.990	328885
0.992	328005
0.993	327222
0.995	326425
0.997	325920
0.998	325937
1.000	325782
1.002	325159
1.003	324980
1.005	324591
1.007	323673
1.008	323079
1.010	322573
1.012	321945
1.013	321364
1.015	320722
1.017	320125
1.018	319612
1.020	318695
1.022	317901
1.023	322072
1.025	346505
1.027	373271
1.028	403215
1.030	435896
1.032	461764
1.033	449603
1.035	435462
1.037	418351
1.038	398350
1.040	380944
1.042	381494
1.043	382555
1.045	385502
1.047	390047
1.048	394902
1.050	400260
1.052	404957
1.053	406793
1.055	406539
1.057	404924
1.058	401966
1.060	398684
1.062	396371
1.063	394617
1.065	393549
1.067	392911
1.068	392444
1.070	392095
1.072	391726
1.073	391171
1.075	391021
1.077	390590
1.078	390324
1.080	389957
1.082	389627
1.083	388719
1.085	388195
1.087	387426
1.088	386708
1.090	385813
1.092	385248
1.093	384393
1.095	383445
1.097	382610
1.098	382008
1.100	381166
1.102	380473
1.103	379790
1.105	378952
1.107	377998
1.108	377257
1.110	376477
1.112	375931
1.113	375577
1.115	374941
1.117	374632
1.118	374289
1.120	373966
1.122	373352
1.123	373275
1.125	372613
1.127	371898
1.128	371144
1.130	370530
1.132	369614
1.133	368878
1.135	368387
1.137	367489
1.138	366814
1.140	366084
1.142	365709
1.143	365219
1.145	365178
1.147	364819
1.148	364793
1.150	364275
1.152	363418
1.153	362650
1.155	361960
1.157	360965
1.158	360042
1.160	359793
1.162	358862
1.163	358334
1.165	357704
1.167	357434
1.168	356655
1.170	356440
1.172	356075
1.173	356009
1.175	355857
1.177	355741
1.178	355641
1.180	355129
1.182	354582
1.183	353994
1.185	353670
1.187	353362
1.188	353583
1.190	353769
1.192	353672
1.193	353483
1.195	353189
1.197	352677
1.198	352274
1.200	352340
1.202	352351
1.203	352502
1.205	352781
1.207	352681
1.208	352704
1.210	352709
1.212	352483
1.213	352255
1.215	352546
1.217	352061
1.218	351874
1.220	351979
1.222	352066
1.223	351788
1.225	352222
1.227	352403
1.228	352333
1.230	352082
1.232	351836
1.233	351427
1.235	351190
1.237	350945
1.238	350863
1.240	350823
1.242	350649
1.243	350202
1.245	349968
1.247	349673
1.248	349332
1.250	349272
1.252	349513
1.253	349730
1.255	350165
1.257	350829
1.258	351036
1.260	351129
1.262	351169
1.263	350907
1.265	350694
1.267	350715
1.268	350480
1.270	350131
1.272	350082
1.273	349608
1.275	349551
1.277	349772
1.278	350189
1.280	350249
1.282	350583
1.283	350439
1.285	350078
1.287	349510
1.288	349297
1.290	349124
1.292	349220
1.293	349439
1.295	349995
1.297	350456
1.298	350590
1.300	350442
1.302	350491
1.303	350161
1.305	349608
1.307	349521
1.308	349859
1.310	350056
1.312	350234
1.313	350547
1.315	350762
1.317	350524
1.318	350126
1.320	350168
1.322	350582
1.323	350749
1.325	351124
1.327	351572
1.328	351601
1.330	351080
1.332	350631
1.333	350337
1.335	350036
1.337	350067
1.338	350194
1.340	350511
1.342	350459
1.343	350786
1.345	350916
1.347	351287
1.348	351321
1.350	351899
1.352	351723
1.353	351738
1.355	351392
1.357	351319
1.358	350615
1.360	350541
1.362	350193
1.363	350332
1.365	350250
1.367	350689
1.368	350728
1.370	351197
1.372	351202
1.373	351367
1.375	351439
1.377	351808
1.378	351705
1.380	352047
1.382	352161
1.383	352319
1.385	352000
1.387	351944
1.388	351576
1.390	351512
1.392	351099
1.393	351263
1.395	351306
1.397	351651
1.398	351849
1.400	352519
1.402	352883
1.403	353245
1.405	353361
1.407	353449
1.408	353502
1.410	353487
1.412	353610
1.413	353694
1.415	353891
1.417	353730
1.418	353767
1.420	353799
1.422	353847
1.423	353758
1.425	354115
1.427	354311
1.428	354454
1.430	354686
1.432	355074
1.433	355137
1.435	355523
1.437	355774
1.438	356049
1.440	356261
1.442	356510
1.443	356181
1.445	356158
1.447	356349
1.448	356361
1.450	356565
1.452	356945
1.453	357135
1.455	357001
1.457	357179
1.458	357243
1.460	357706
1.462	358133
1.463	358602
1.465	358982
1.467	359299
1.468	359350
1.470	359858
1.472	360134
1.473	360256
1.475	360525
1.477	360915
1.478	360524
1.480	360861
1.482	361240
1.483	361425
1.485	361524
1.487	362205
1.488	362226
1.490	362476
1.492	362862
1.493	363242
1.495	363515
1.497	364232
1.498	364717
1.500	364947
1.502	365298
1.503	365619
1.505	365516
1.507	365478
1.508	365933
1.510	366150
1.512	366414
1.513	367048
1.515	367817
1.517	368494
1.518	369333
1.520	369991
1.522	370458
1.523	370687
1.525	370524
1.527	370201
1.528	370055
1.530	370092
1.532	370119
1.533	370453
1.535	370903
1.537	371352
1.538	371701
1.540	372079
1.542	372446
1.543	372906
1.545	373386
1.547	373836
1.548	374571
1.550	375320
1.552	375953
1.553	376371
1.555	377069
1.557	377473
1.558	377801
1.560	378302
1.562	379043
1.563	379533
1.565	379969
1.567	380623
1.568	381070
1.570	381244
1.572	381453
1.573	381488
1.575	381342
1.577	381400
1.578	381606
1.580	381794
1.582	382444
1.583	383118
1.585	383621
1.587	384226
1.588	384874
1.590	385271
1.592	385625
1.593	386082
1.595	386683
1.597	387289
1.598	388201
1.600	389378
1.602	390820
1.603	392084
1.605	393777
1.607	395737
1.608	397675
1.610	399896
1.612	402643
1.613	405436
1.615	408061
1.617	410955
1.618	413693
1.620	416083
1.622	418378
1.623	420547
1.625	422349
1.627	423713
1.628	424843
1.630	425276
1.632	425500
1.633	425390
1.635	425341
1.637	425352
1.638	425717
1.640	426042
1.642	426663
1.643	427059
1.645	427443
1.647	427794
1.648	428419
1.650	429067
1.652	430036
1.653	431509
1.655	433363
1.657	435301
1.658	437612
1.660	440435
1.662	443177
1.663	446076
1.665	449152
1.667	452347
1.668	455408
1.670	458568
1.672	461490
1.673	464698
1.675	468237
1.677	472098
1.678	476458
1.680	481322
1.682	486094
1.683	490699
1.685	495291
1.687	499469
1.688	504010
1.690	508752
1.692	513747
1.693	519103
1.695	524722
1.697	530103
1.698	535671
1.700	541253
1.702	546403
1.703	552096
1.705	558438
1.707	565047
1.708	572081
1.710	579939
1.712	587849
1.713	595514
1.715	603399
1.717	611365
1.718	619334
1.720	627353
1.722	635418
1.723	643614
1.725	652132
1.727	660913
1.728	670051
1.730	679658
1.732	689637
1.733	699502
1.735	709635
1.737	719907
1.738	730497
1.740	741017
1.742	751982
1.743	763118
1.745	774473
1.747	786017
1.748	797709
1.750	809841
1.752	821923
1.753	834298
1.755	846704
1.757	859758
1.758	872750
1.760	886169
1.762	899499
1.763	913169
1.765	926513
1.767	940537
1.768	954955
1.770	969785
1.772	984697
1.773	1000306
1.775	1015703
1.777	1031294
1.778	1047499
1.780	1064410
1.782	1081431
1.783	1098864
1.785	1116310
1.787	1133869
1.788	1151316
1.790	1169162
1.792	1187285
1.793	1205931
1.795	1224552
1.797	1243539
1.798	1262571
1.800	1281906
1.802	1301149
1.803	1320548
1.805	1340266
1.807	1360179
1.808	1379875
1.810	1400262
1.812	1421131
1.813	1441916
1.815	1463116
1.817	1484966
1.818	1506781
1.820	1528766
1.822	1551142
1.823	1573469
1.825	1595859
1.827	1618263
1.828	1640742
1.830	1663185
1.832	1685978
1.833	1708923
1.835	1732018
1.837	1755242
1.838	1778468
1.840	1801659
1.842	1824739
1.843	1848004
1.845	1871205
1.847	1894745
1.848	1918157
1.850	1941453
1.852	1964387
1.853	1987569
1.855	2010358
1.857	2032893
1.858	2055523
1.860	2077843
1.862	2099865
1.863	2121447
1.865	2143309
1.867	2164627
1.868	2185921
1.870	2206554
1.872	2227457
1.873	2247312
1.875	2267350
1.877	2287228
1.878	2306782
1.880	2325496
1.882	2344395
1.883	2362272
1.885	2379479
1.887	2396448
1.888	2412851
1.890	2428769
1.892	2444394
1.893	2459516
1.895	2474179
1.897	2488918
1.898	2502953
1.900	2516482
1.902	2529589
1.903	2542369
1.905	2554308
1.907	2565679
1.908	2576487
1.910	2586819
1.912	2596397
1.913	2605256
1.915	2613802
1.917	2621787
1.918	2629263
1.920	2636113
1.922	2643051
1.923	2649352
1.925	2655497
1.927	2661180
1.928	2666479
1.930	2671118
1.932	2675419
1.933	2678998
1.935	2682152
1.937	2685153
1.938	2687386
1.940	2689313
1.942	2691102
1.943	2692657
1.945	2693516
1.947	2694454
1.948	2695200
1.950	2695323
1.952	2694919
1.953	2694950
1.955	2694693
1.957	2694127
1.958	2693629
1.960	2693443
1.962	2692123
1.963	2690765
1.965	2689137
1.967	2687428
1.968	2685337
1.970	2683961
1.972	2682129
1.973	2680157
1.975	2678136
1.977	2675926
1.978	2673093
1.980	2670389
1.982	2667737
1.983	2664582
1.985	2661476
1.987	2658477
1.988	2655470
1.990	2652254
1.992	2649265
1.993	2646080
1.995	2642822
1.997	2639201
1.998	2635555
2.000	2631889
2.002	2628309
2.003	2624465
2.005	2620772
2.007	2617212
2.008	2613144
2.010	2609186
2.012	2605350
2.013	2601631
2.015	2597748
2.017	2594459
2.018	2590706
2.020	2587014
2.022	2583260
2.023	2579762
2.025	2575809
2.027	2572668
2.028	2569689
2.030	2566951
2.032	2563781
2.033	2561077
2.035	2557727
2.037	2553847
2.038	2549788
2.040	2546349
2.042	2542819
2.043	2539594
2.045	2537255
2.047	2534523
2.048	2531680
2.050	2528620
2.052	2525810
2.053	2522088
2.055	2519354
2.057	2516223
2.058	2513535
2.060	2510511
2.062	2508276
2.063	2505636
2.065	2503456
2.067	2501197
2.068	2499339
2.070	2497281
2.072	2494916
2.073	2492387
2.075	2489741
2.077	2486852
2.078	2483800
2.080	2481365
2.082	2479016
2.083	2476839
2.085	2474554
2.087	2472821
2.088	2470957
2.090	2469002
2.092	2467180
2.093	2465845
2.095	2464262
2.097	2462667
2.098	2461464
2.100	2459948
2.102	2458247
2.103	2456326
2.105	2454367
2.107	2452446
2.108	2450740
2.110	2449489
2.112	2448250
2.113	2447257
2.115	2446015
2.117	2444991
2.118	2443455
2.120	2442501
2.122	2441436
2.123	2440319
2.125	2439270
2.127	2438199
2.128	2437087
2.130	2435946
2.132	2434942
2.133	2433661
2.135	2432847
2.137	2432292
2.138	2431871
2.140	2431712
2.142	2431896
2.143	2432188
2.145	2431843
2.147	2431965
2.148	2432462
2.150	2433403
2.152	2434898
2.153	2438025
2.155	2442746
2.157	2450311
2.158	2461356
2.160	2476435
2.162	2495436
2.163	2517347
2.165	2540195
2.167	2562336
2.168	2582203
2.170	2598117
2.172	2610273
2.173	2618675
2.175	2624048
2.177	2627042
2.178	2629242
2.180	2630889
2.182	2632342
2.183	2633803
2.185	2635547
2.187	2636997
2.188	2637957
2.190	2639160
2.192	2640427
2.193	2641245
2.195	2642340
2.197	2643461
2.198	2644542
2.200	2645417
2.202	2646856
2.203	2648029
2.205	2649710
2.207	2651310
2.208	2653679
2.210	2656881
2.212	2662036
2.213	2669283
2.215	2680051
2.217	2694836
2.218	2714164
2.220	2737378
2.222	2765020
2.223	2795539
2.225	2827698
2.227	2859790
2.228	2891362
2.230	2920476
2.232	2946200
2.233	2967984
2.235	2985936
2.237	2999142
2.238	3007438
2.240	3011693
2.242	3011611
2.243	3006817
2.245	2998737
2.247	2987639
2.248	2974374
2.250	2960482
2.252	2948243
2.253	2938548
2.255	2935161
2.257	2941662
2.258	2965696
2.260	3023574
2.262	3148875
2.263	3397690
2.265	3853841
2.267	4618474
2.268	5781335
2.270	7378136
2.272	9362625
2.273	11590806
2.275	13834329
2.277	15824341
2.278	17324550
2.280	18173102
2.282	18306580
2.283	17763554
2.285	16668752
2.287	15186671
2.288	13496401
2.290	11768262
2.292	10142388
2.293	8714891
2.295	7540976
2.297	6630691
2.298	5964111
2.300	5503105
2.302	5200191
2.303	5008944
2.305	4892667
2.307	4821324
2.308	4771649
2.310	4730659
2.312	4688871
2.313	4640204
2.315	4582648
2.317	4516806
2.318	4442747
2.320	4362541
2.322	4279414
2.323	4194392
2.325	4109088
2.327	4025805
2.328	3945586
2.330	3868399
2.332	3795642
2.333	3728054
2.335	3665484
2.337	3607511
2.338	3554619
2.340	3506643
2.342	3462765
2.343	3422804
2.345	3387008
2.347	3354725
2.348	3325708
2.350	3300210
2.352	3277090
2.353	3256187
2.355	3237269
2.357	3219674
2.358	3202782
2.360	3186723
2.362	3171779
2.363	3157623
2.365	3144602
2.367	3133031
2.368	3123500
2.370	3115120
2.372	3108469
2.373	3103186
2.375	3098685
2.377	3095049
2.378	3092343
2.380	3090304
2.382	3088850
2.383	3088419
2.385	3088513
2.387	3089051
2.388	3089468
2.390	3090277
2.392	3091209
2.393	3091753
2.395	3092582
2.397	3093953
2.398	3095541
2.400	3097371
2.402	3100189
2.403	3103424
2.405	3107111
2.407	3111006
2.408	3115576
2.410	3120292
2.412	3125264
2.413	3130633
2.415	3136851
2.417	3143603
2.418	3151774
2.420	3161627
2.422	3173340
2.423	3187165
2.425	3203084
2.427	3220134
2.428	3237802
2.430	3255126
2.432	3270847
2.433	3284360
2.435	3295131
2.437	3302448
2.438	3306580
2.440	3308282
2.442	3307250
2.443	3304116
2.445	3300062
2.447	3295218
2.448	3289373
2.450	3283460
2.452	3277936
2.453	3272602
2.455	3267728
2.457	3264082
2.458	3261593
2.460	3259994
2.462	3259225
2.463	3259660
2.465	3260534
2.467	3261963
2.468	3264008
2.470	3266733
2.472	3269351
2.473	3272334
2.475	3274794
2.477	3277485
2.478	3279717
2.480	3282315
2.482	3284895
2.483	3288163
2.485	3291285
2.487	3294595
2.488	3297557
2.490	3300522
2.492	3303255
2.493	3305854
2.495	3308770
2.497	3312256
2.498	3315622
2.500	3319436
2.502	3323844
2.503	3328328
2.505	3332361
2.507	3337308
2.508	3341983
2.510	3346265
2.512	3350582
2.513	3355293
2.515	3359342
2.517	3363679
2.518	3367953
2.520	3372406
2.522	3376699
2.523	3380961
2.525	3384920
2.527	3389075
2.528	3392682
2.530	3396646
2.532	3400513
2.533	3404820
2.535	3409555
2.537	3414828
2.538	3419760
2.540	3425020
2.542	3430038
2.543	3434566
2.545	3439019
2.547	3443806
2.548	3448693
2.550	3453449
2.552	3458182
2.553	3462984
2.555	3467397
2.557	3472101
2.558	3476981
2.560	3482420
2.562	3487936
2.563	3493717
2.565	3499015
2.567	3504709
2.568	3510069
2.570	3515142
2.572	3520478
2.573	3526298
2.575	3531609
2.577	3537033
2.578	3542543
2.580	3547800
2.582	3552077
2.583	3556588
2.585	3560587
2.587	3564741
2.588	3568729
2.590	3573530
2.592	3578072
2.593	3583057
2.595	3587593
2.597	3592102
2.598	3596336
2.600	3600434
2.602	3604455
2.603	3609026
2.605	3613649
2.607	3618128
2.608	3622966
2.610	3627891
2.612	3632297
2.613	3637094
2.615	3642109
2.617	3647018
2.618	3651809
2.620	3657082
2.622	3662012
2.623	3666814
2.625	3671867
2.627	3676901
2.628	3681642
2.630	3686282
2.632	3691178
2.633	3695484
2.635	3699802
2.637	3703971
2.638	3708594
2.640	3712902
2.642	3717512
2.643	3722014
2.645	3726519
2.647	3730900
2.648	3735476
2.650	3740249
2.652	3745202
2.653	3750532
2.655	3755598
2.657	3760397
2.658	3765153
2.660	3769699
2.662	3774034
2.663	3777955
2.665	3782361
2.667	3786691
2.668	3791281
2.670	3795810
2.672	3801253
2.673	3806210
2.675	3811186
2.677	3815968
2.678	3821148
2.680	3826031
2.682	3831537
2.683	3837407
2.685	3844139
2.687	3851659
2.688	3860314
2.690	3870219
2.692	3881396
2.693	3893391
2.695	3905123
2.697	3915801
2.698	3924097
2.700	3930016
2.702	3932999
2.703	3934039
2.705	3933882
2.707	3933517
2.708	3933087
2.710	3933363
2.712	3934138
2.713	3935299
2.715	3937325
2.717	3939958
2.718	3943191
2.720	3947156
2.722	3951805
2.723	3956691
2.725	3961809
2.727	3967374
2.728	3972741
2.730	3977994
2.732	3982823
2.733	3987624
2.735	3991806
2.737	3996369
2.738	4001051
2.740	4006235
2.742	4011306
2.743	4016857
2.745	4021761
2.747	4026453
2.748	4030930
2.750	4035490
2.752	4039719
2.753	4044431
2.755	4049368
2.757	4054207
2.758	4059157
2.760	4064147
2.762	4069222
2.763	4074452
2.765	4080092
2.767	4085379
2.768	4091250
2.770	4096947
2.772	4102265
2.773	4107426
2.775	4113304
2.777	4118768
2.778	4124729
2.780	4131302
2.782	4138110
2.783	4144899
2.785	4152311
2.787	4159917
2.788	4167894
2.790	4176266
2.792	4184945
2.793	4193460
2.795	4201403
2.797	4209060
2.798	4216531
2.800	4223538
2.802	4230786
2.803	4238527
2.805	4245438
2.807	4251950
2.808	4257975
2.810	4262833
2.812	4266184
2.813	4269277
2.815	4271523
2.817	4273046
2.818	4274342
2.820	4276018
2.822	4277602
2.823	4279035
2.825	4280822
2.827	4283120
2.828	4285627
2.830	4289019
2.832	4293068
2.833	4297789
2.835	4302569
2.837	4307664
2.838	4312245
2.840	4316861
2.842	4321605
2.843	4326372
2.845	4330890
2.847	4335476
2.848	4340405
2.850	4344743
2.852	4349189
2.853	4353960
2.855	4359146
2.857	4364245
2.858	4369811
2.860	4375629
2.862	4381951
2.863	4388477
2.865	4395505
2.867	4402779
2.868	4410213
2.870	4416557
2.872	4422150
2.873	4426633
2.875	4430411
2.877	4432940
2.878	4436040
2.880	4439138
2.882	4442177
2.883	4445464
2.885	4449266
2.887	4452932
2.888	4456918
2.890	4461753
2.892	4466314
2.893	4471614
2.895	4477257
2.897	4482898
2.898	4488512
2.900	4494562
2.902	4500208
2.903	4505751
2.905	4511616
2.907	4517013
2.908	4522738
2.910	4528438
2.912	4533942
2.913	4539187
2.915	4544965
2.917	4550274
2.918	4556193
2.920	4562224
2.922	4568438
2.923	4574618
2.925	4581315
2.927	4587593
2.928	4594244
2.930	4600639
2.932	4606856
2.933	4612232
2.935	4616994
2.937	4621256
2.938	4624748
2.940	4627866
2.942	4631131
2.943	4634422
2.945	4637354
2.947	4640742
2.948	4644085
2.950	4647505
2.952	4651367
2.953	4655661
2.955	4660243
2.957	4665185
2.958	4670145
2.960	4674893
2.962	4679442
2.963	4683792
2.965	4688149
2.967	4692627
2.968	4697061
2.970	4701830
2.972	4706786
2.973	4711763
2.975	4716792
2.977	4722140
2.978	4727389
2.980	4732970
2.982	4738442
2.983	4744034
2.985	4749708
2.987	4755308
2.988	4760092
2.990	4764714
2.992	4768782
2.993	4772231
2.995	4775556
2.997	4779010
2.998	4782622
3.000	4786515
3.002	4790458
3.003	4794170
3.005	4798096
3.007	4802066
3.008	4805949
3.010	4809779
3.012	4814232
3.013	4818620
3.015	4822771
3.017	4827110
3.018	4831586
3.020	4835369
3.022	4839386
3.023	4843375
3.025	4847158
3.027	4850922
3.028	4855066
3.030	4858654
3.032	4862522
3.033	4866268
3.035	4869813
3.037	4873327
3.038	4877293
3.040	4880964
3.042	4885032
3.043	4889438
3.045	4893923
3.047	4898175
3.048	4902546
3.050	4906517
3.052	4910703
3.053	4914616
3.055	4918786
3.057	4922868
3.058	4927641
3.060	4931964
3.062	4936736
3.063	4941609
3.065	4946549
3.067	4951264
3.068	4956702
3.070	4961624
3.072	4966698
3.073	4971917
3.075	4976684
3.077	4980521
3.078	4984487
3.080	4987705
3.082	4990834
3.083	4993787
3.085	4996669
3.087	4999664
3.088	5003015
3.090	5005993
3.092	5009437
3.093	5013104
3.095	5016697
3.097	5019950
3.098	5023594
3.100	5027271
3.102	5031198
3.103	5035280
3.105	5040028
3.107	5044847
3.108	5049417
3.110	5053762
3.112	5058204
3.113	5062177
3.115	5066005
3.117	5070587
3.118	5075739
3.120	5080878
3.122	5087189
3.123	5094096
3.125	5100776
3.127	5107633
3.128	5114669
3.130	5120796
3.132	5126351
3.133	5130866
3.135	5133992
3.137	5136326
3.138	5137577
3.140	5138205
3.142	5138878
3.143	5140029
3.145	5141111
3.147	5143400
3.148	5145892
3.150	5149166
3.152	5152578
3.153	5156618
3.155	5160131
3.157	5164299
3.158	5168673
3.160	5173295
3.162	5178104
3.163	5183199
3.165	5188271
3.167	5192934
3.168	5197189
3.170	5200919
3.172	5204500
3.173	5207244
3.175	5209941
3.177	5212565
3.178	5215244
3.180	5217701
3.182	5220687
3.183	5223401
3.185	5226351
3.187	5229222
3.188	5232049
3.190	5234881
3.192	5237828
3.193	5240908
3.195	5243837
3.197	5247582
3.198	5251007
3.200	5254520
3.202	5257897
3.203	5261724
3.205	5264588
3.207	5268024
3.208	5271943
3.210	5275607
3.212	5279167
3.213	5283578
3.215	5287784
3.217	5291394
3.218	5295249
3.220	5299181
3.222	5302850
3.223	5306368
3.225	5310152
3.227	5314200
3.228	5318291
3.230	5321825
3.232	5325784
3.233	5329562
3.235	5332917
3.237	5336008
3.238	5339719
3.240	5342878
3.242	5346219
3.243	5349510
3.245	5352729
3.247	5355703
3.248	5359030
3.250	5362289
3.252	5365705
3.253	5369071
3.255	5372463
3.257	5375290
3.258	5378106
3.260	5380917
3.262	5384042
3.263	5387221
3.265	5390684
3.267	5394191
3.268	5397560
3.270	5400852
3.272	5403744
3.273	5406957
3.275	5410142
3.277	5413505
3.278	5416707
3.280	5420324
3.282	5423715
3.283	5427238
3.285	5430542
3.287	5434070
3.288	5437524
3.290	5441084
3.292	5444816
3.293	5448612
3.295	5452253
3.297	5455698
3.298	5458791
3.300	5461333
3.302	5464227
3.303	5467676
3.305	5471733
3.307	5477532
3.308	5485468
3.310	5496373
3.312	5511930
3.313	5533930
3.315	5562895
3.317	5599230
3.318	5641309
3.320	5685378
3.322	5727056
3.323	5761303
3.325	5783605
3.327	5791496
3.328	5785297
3.330	5766831
3.332	5740039
[truncated: 1,001 more rows]
