# Supplementary material for: A simple method for developing lysine targeted covalent protein reagents
Source: Nat Commun. 2023 Dec 1;14:7933. doi: 10.1038/s41467-023-42632-5 (PMC10692228; doi:10.1038/s41467-023-42632-5)
Supplement: Supplementary file 4 — Source data [file 41467_2023_42632_MOESM4_ESM.zip › Source Data/Purified peptide data/Chromatograms/Plot_MSlist.m]

function Plot_MSlist
% Reads the MS files and plots everything in the folder.


a=ls('*.txt');


for i=1:length(a(:,1))
    figure
    hold on
    
    filename=strrep(a(i,:),' ','');
    FID=fopen(filename); % Open file
    A=fscanf(FID,'%f');
    B=reshape(A,2,length(A)/2);
    data=B(2,:);
    moverz=B(1,:);
    fclose(FID);

    normalizeddata=100*data/max(data);
    [~,I]=max(data); 
    
    index=find(filename=='!');
    newname=[filename(1:(index-1)) '.jpg']
    moverz(I)

    %% Plot
    plot(moverz,normalizeddata,'linewidth',1);
    set(gca,'Fontname','Arial');
    set(gca,'Fontsize',16);
    xlabel('Time (minutes)');
    ylabel('Absorbance (AU)');
    xlim([1.5,3.5])

    saveas(gca,newname);
    close all
    
end

%% Save file


end
