# Supplementary material for: A simple method for developing lysine targeted covalent protein reagents
Source: Nat Commun. 2023 Dec 1;14:7933. doi: 10.1038/s41467-023-42632-5 (PMC10692228; doi:10.1038/s41467-023-42632-5)
Supplement: Supplementary file 4 — Source data [file 41467_2023_42632_MOESM4_ESM.zip › Source Data/Purified peptide data/Chromatograms/PropGly-3ph!chromatogram.txt]

0.00000	0
0.00167	-283
0.00333	-312
0.00500	-443
0.00667	-456
0.00833	-205
0.01000	19
0.01167	-292
0.01333	-1670
0.01500	-5093
0.01667	-10645
0.01833	-18169
0.02000	-27001
0.02167	-34876
0.02333	-40325
0.02500	-43050
0.02667	-43010
0.02833	-40551
0.03000	-37162
0.03167	-33474
0.03333	-29765
0.03500	-26093
0.03667	-22522
0.03833	-19335
0.04000	-16434
0.04167	-13806
0.04333	-10990
0.04500	-7641
0.04667	-2924
0.04833	3230
0.05000	10775
0.05167	18720
0.05333	26470
0.05500	32966
0.05667	37634
0.05833	40302
0.06000	41430
0.06167	41001
0.06333	39899
0.06500	38280
0.06667	36460
0.06833	34718
0.07000	33362
0.07167	32068
0.07333	31116
0.07500	30237
0.07667	29530
0.07833	28756
0.08000	27816
0.08167	26801
0.08333	26007
0.08500	24847
0.08667	24090
0.08833	23616
0.09000	23157
0.09167	22553
0.09333	22248
0.09500	21488
0.09667	20605
0.09833	19887
0.10000	19328
0.10167	18671
0.10333	18202
0.10500	17994
0.10667	17775
0.10833	20490
0.11000	65202
0.11167	113602
0.11333	165634
0.11500	220114
0.11667	270235
0.11833	237265
0.12000	197622
0.12167	150918
0.12333	99710
0.12500	48849
0.12667	38593
0.12833	31121
0.13000	26519
0.13167	23723
0.13333	21649
0.13500	20233
0.13667	18999
0.13833	18103
0.14000	17603
0.14167	17388
0.14333	17211
0.14500	17219
0.14667	17593
0.14833	17720
0.15000	17964
0.15167	18045
0.15333	17946
0.15500	17639
0.15667	17477
0.15833	17266
0.16000	17243
0.16167	17416
0.16333	17463
0.16500	17327
0.16667	17105
0.16833	16813
0.17000	16292
0.17167	16163
0.17333	16116
0.17500	16480
0.17667	16799
0.17833	17434
0.18000	17286
0.18167	17458
0.18333	17066
0.18500	16672
0.18667	15980
0.18833	15804
0.19000	15496
0.19167	15506
0.19333	15571
0.19500	15677
0.19667	15839
0.19833	15674
0.20000	15464
0.20167	15305
0.20333	15154
0.20500	14912
0.20667	14849
0.20833	14754
0.21000	14594
0.21167	14381
0.21333	14203
0.21500	13950
0.21667	13643
0.21833	13333
0.22000	13006
0.22167	12670
0.22333	12510
0.22500	12349
0.22667	12070
0.22833	11827
0.23000	11555
0.23167	11213
0.23333	10942
0.23500	10864
0.23667	10694
0.23833	10531
0.24000	10371
0.24167	10063
0.24333	9852
0.24500	9876
0.24667	9856
0.24833	9860
0.25000	10058
0.25167	9957
0.25333	9749
0.25500	9492
0.25667	9135
0.25833	8653
0.26000	8335
0.26167	7963
0.26333	7785
0.26500	7667
0.26667	7670
0.26833	7737
0.27000	7870
0.27167	7825
0.27333	7794
0.27500	7765
0.27667	7736
0.27833	7624
0.28000	7523
0.28167	7577
0.28333	7493
0.28500	7068
0.28667	6977
0.28833	6754
0.29000	6436
0.29167	6320
0.29333	6429
0.29500	6020
0.29667	5839
0.29833	5535
0.30000	5105
0.30167	4812
0.30333	4918
0.30500	4714
0.30667	4754
0.30833	4559
0.31000	4320
0.31167	3941
0.31333	3857
0.31500	3614
0.31667	3756
0.31833	3694
0.32000	3622
0.32167	3634
0.32333	3446
0.32500	3185
0.32667	3015
0.32833	3163
0.33000	3417
0.33167	4657
0.33333	6288
0.33500	8830
0.33667	11849
0.33833	15042
0.34000	17650
0.34167	19781
0.34333	20745
0.34500	20829
0.34667	20253
0.34833	19159
0.35000	18113
0.35167	17244
0.35333	16284
0.35500	15130
0.35667	14126
0.35833	13021
0.36000	11978
0.36167	11336
0.36333	11496
0.36500	12620
0.36667	15158
0.36833	21790
0.37000	36928
0.37167	68024
0.37333	124394
0.37500	212766
0.37667	328685
0.37833	452629
0.38000	548653
0.38167	571524
0.38333	483442
0.38500	273529
0.38667	-30868
0.38833	-365982
0.39000	-647269
0.39167	-795686
0.39333	-762399
0.39500	-542712
0.39667	-177259
0.39833	258391
0.40000	671113
0.40167	974199
0.40333	1102685
0.40500	1026961
0.40667	758945
0.40833	349307
0.41000	-131819
0.41167	-611699
0.41333	-1032876
0.41500	-1361704
0.41667	-1591594
0.41833	-1733681
0.42000	-1807723
0.42167	-1833282
0.42333	-1827514
0.42500	-1801932
0.42667	-1763978
0.42833	-1718493
0.43000	-1668445
0.43167	-1615181
0.43333	-1560204
0.43500	-1504150
0.43667	-1447564
0.43833	-1390620
0.44000	-1333817
0.44167	-1276955
0.44333	-1220687
0.44500	-1164875
0.44667	-1109902
0.44833	-1055731
0.45000	-1002650
0.45167	-950585
0.45333	-899731
0.45500	-849969
0.45667	-801825
0.45833	-755032
0.46000	-709725
0.46167	-665748
0.46333	-623454
0.46500	-582476
0.46667	-542904
0.46833	-504750
0.47000	-468177
0.47167	-432890
0.47333	-398639
0.47500	-366160
0.47667	-334906
0.47833	-305194
0.48000	-277020
0.48167	-251028
0.48333	-226275
0.48500	-203227
0.48667	-181760
0.48833	-161814
0.49000	-143114
0.49167	-126047
0.49333	-110532
0.49500	-96326
0.49667	-83856
0.49833	-72771
0.50000	-63144
0.50167	-55058
0.50333	-48368
0.50500	-42625
0.50667	-37924
0.50833	-34191
0.51000	-30904
0.51167	-28423
0.51333	-26205
0.51500	-24829
0.51667	-23643
0.51833	-22798
0.52000	-22033
0.52167	-21849
0.52333	-21173
0.52500	-20798
0.52667	-20661
0.52833	-20322
0.53000	-19813
0.53167	-19780
0.53333	-19255
0.53500	-18706
0.53667	-18231
0.53833	-17935
0.54000	-17486
0.54167	-17536
0.54333	-17354
0.54500	-17487
0.54667	-17345
0.54833	-17244
0.55000	-17123
0.55167	-17039
0.55333	-16708
0.55500	-16757
0.55667	-16779
0.55833	-16564
0.56000	-16494
0.56167	-16633
0.56333	-16375
0.56500	-16122
0.56667	-15952
0.56833	-15729
0.57000	-15446
0.57167	-15345
0.57333	-15341
0.57500	-15440
0.57667	-15466
0.57833	-15580
0.58000	-15584
0.58167	-15511
0.58333	-15460
0.58500	-15610
0.58667	-15459
0.58833	-15602
0.59000	-15786
0.59167	-15939
0.59333	-15866
0.59500	-15963
0.59667	-15866
0.59833	-15586
0.60000	-15390
0.60167	-15368
0.60333	-15486
0.60500	-15737
0.60667	-16198
0.60833	-16499
0.61000	-16731
0.61167	-16778
0.61333	-16708
0.61500	-16641
0.61667	-16609
0.61833	-16558
0.62000	-16683
0.62167	-16806
0.62333	-16820
0.62500	-16969
0.62667	-17277
0.62833	-17347
0.63000	-17369
0.63167	-17514
0.63333	-17548
0.63500	-17540
0.63667	-17801
0.63833	-18074
0.64000	-18294
0.64167	-18403
0.64333	-18390
0.64500	-18304
0.64667	-18198
0.64833	-18072
0.65000	-18375
0.65167	-18622
0.65333	-18878
0.65500	-19146
0.65667	-19604
0.65833	-19542
0.66000	-19624
0.66167	-19422
0.66333	-19490
0.66500	-19267
0.66667	-19184
0.66833	-19124
0.67000	-19201
0.67167	-19096
0.67333	-19085
0.67500	-19306
0.67667	-19439
0.67833	-19785
0.68000	-19884
0.68167	-19930
0.68333	-19855
0.68500	-19755
0.68667	-19397
0.68833	-19500
0.69000	-19734
0.69167	-19812
0.69333	-20018
0.69500	-20468
0.69667	-20573
0.69833	-20662
0.70000	-21037
0.70167	-21270
0.70333	-21256
0.70500	-21493
0.70667	-21778
0.70833	-21826
0.71000	-22320
0.71167	-22773
0.71333	-23158
0.71500	-23484
0.71667	-23957
0.71833	-23961
0.72000	-24337
0.72167	-24627
0.72333	-25138
0.72500	-25528
0.72667	-26210
0.72833	-26593
0.73000	-26981
0.73167	-27107
0.73333	-27499
0.73500	-27696
0.73667	-28068
0.73833	-28482
0.74000	-29096
0.74167	-29471
0.74333	-29871
0.74500	-30285
0.74667	-30699
0.74833	-30935
0.75000	-31330
0.75167	-31809
0.75333	-32309
0.75500	-32717
0.75667	-33138
0.75833	-33449
0.76000	-33951
0.76167	-34277
0.76333	-34652
0.76500	-35259
0.76667	-35918
0.76833	-36127
0.77000	-36415
0.77167	-36685
0.77333	-36534
0.77500	-36245
0.77667	-36414
0.77833	-36490
0.78000	-36570
0.78167	-37009
0.78333	-37579
0.78500	-37704
0.78667	-37924
0.78833	-38170
0.79000	-38018
0.79167	-38058
0.79333	-38153
0.79500	-38343
0.79667	-38588
0.79833	-39020
0.80000	-39139
0.80167	-39449
0.80333	-39504
0.80500	-39357
0.80667	-39448
0.80833	-39410
0.81000	-39349
0.81167	-39349
0.81333	-39546
0.81500	-39287
0.81667	-39339
0.81833	-39308
0.82000	-39237
0.82167	-39109
0.82333	-39221
0.82500	-39297
0.82667	-39149
0.82833	-39093
0.83000	-39042
0.83167	-38779
0.83333	-38386
0.83500	-38280
0.83667	-38185
0.83833	-37945
0.84000	-37804
0.84167	-37602
0.84333	-37217
0.84500	-36734
0.84667	-36393
0.84833	-36028
0.85000	-35999
0.85167	-35960
0.85333	-35802
0.85500	-35555
0.85667	-35206
0.85833	-34398
0.86000	-33670
0.86167	-33124
0.86333	-32327
0.86500	-31698
0.86667	-31232
0.86833	-30704
0.87000	-29945
0.87167	-29244
0.87333	-28393
0.87500	-27497
0.87667	-26511
0.87833	-25719
0.88000	-25325
0.88167	-24893
0.88333	-24478
0.88500	-24056
0.88667	-23728
0.88833	-22922
0.89000	-22315
0.89167	-21747
0.89333	-21268
0.89500	-20596
0.89667	-20303
0.89833	-19810
0.90000	-19284
0.90167	-18847
0.90333	-18503
0.90500	-17955
0.90667	-17626
0.90833	-17315
0.91000	-17090
0.91167	-16966
0.91333	-16916
0.91500	-16712
0.91667	-16609
0.91833	-16283
0.92000	-15852
0.92167	-15494
0.92333	-15300
0.92500	-15127
0.92667	-15035
0.92833	-15225
0.93000	-15397
0.93167	-15721
0.93333	-16167
0.93500	-16708
0.93667	-17030
0.93833	-17388
0.94000	-17646
0.94167	-17938
0.94333	-18296
0.94500	-18886
0.94667	-19418
0.94833	-20102
0.95000	-20746
0.95167	-21265
0.95333	-21802
0.95500	-22643
0.95667	-23323
0.95833	-23962
0.96000	-24817
0.96167	-25625
0.96333	-26177
0.96500	-26779
0.96667	-27451
0.96833	-28005
0.97000	-28739
0.97167	-29477
0.97333	-30308
0.97500	-31195
0.97667	-32111
0.97833	-32907
0.98000	-33890
0.98167	-34684
0.98333	-35542
0.98500	-36366
0.98667	-37116
0.98833	-37735
0.99000	-38275
0.99167	-38579
0.99333	-38564
0.99500	-38616
0.99667	-38594
0.99833	-38558
1.00000	-38476
1.00167	-37314
1.00333	-10580
1.00500	25298
1.00667	66305
1.00833	112479
1.01000	160849
1.01167	163676
1.01333	153284
1.01500	137710
1.01667	117229
1.01833	93563
1.02000	90225
1.02167	91373
1.02333	92603
1.02500	93510
1.02667	93988
1.02833	93889
1.03000	92819
1.03167	91335
1.03333	89444
1.03500	87251
1.03667	85166
1.03833	83569
1.04000	81979
1.04167	80959
1.04333	80364
1.04500	80125
1.04667	79747
1.04833	79837
1.05000	79876
1.05167	79855
1.05333	79661
1.05500	80072
1.05667	80220
1.05833	80314
1.06000	80604
1.06167	81115
1.06333	81254
1.06500	81450
1.06667	81611
1.06833	81622
1.07000	81285
1.07167	81040
1.07333	80766
1.07500	80682
1.07667	80406
1.07833	80296
1.08000	80073
1.08167	80151
1.08333	79988
1.08500	80018
1.08667	80226
1.08833	80481
1.09000	80369
1.09167	80445
1.09333	80394
1.09500	80181
1.09667	79935
1.09833	79707
1.10000	79529
1.10167	79525
1.10333	79401
1.10500	79348
1.10667	79478
1.10833	79407
1.11000	79251
1.11167	79161
1.11333	78978
1.11500	78630
1.11667	78361
1.11833	77985
1.12000	77725
1.12167	77661
1.12333	77600
1.12500	77533
1.12667	77748
1.12833	77838
1.13000	77661
1.13167	77669
1.13333	77587
1.13500	77439
1.13667	77210
1.13833	77058
1.14000	76754
1.14167	76780
1.14333	76704
1.14500	76711
1.14667	76870
1.14833	77138
1.15000	77030
1.15167	76816
1.15333	76720
1.15500	76351
1.15667	75833
1.15833	75620
1.16000	75606
1.16167	75466
1.16333	75719
1.16500	75971
1.16667	76087
1.16833	76084
1.17000	76185
1.17167	75914
1.17333	75846
1.17500	75815
1.17667	75731
1.17833	75882
1.18000	76108
1.18167	76267
1.18333	76377
1.18500	76570
1.18667	76372
1.18833	76453
1.19000	76274
1.19167	76334
1.19333	76509
1.19500	76822
1.19667	76926
1.19833	77498
1.20000	77782
1.20167	77879
1.20333	78182
1.20500	78528
1.20667	78589
1.20833	78761
1.21000	79237
1.21167	79609
1.21333	80045
1.21500	80716
1.21667	81341
1.21833	81802
1.22000	82008
1.22167	82363
1.22333	82548
1.22500	82995
1.22667	83416
1.22833	84392
1.23000	85072
1.23167	85751
1.23333	86359
1.23500	87165
1.23667	87784
1.23833	88553
1.24000	89755
1.24167	90734
1.24333	91695
1.24500	92657
1.24667	93844
1.24833	94732
1.25000	95985
1.25167	97150
1.25333	98303
1.25500	99414
1.25667	100606
1.25833	101624
1.26000	103138
1.26167	104702
1.26333	106210
1.26500	107962
1.26667	109819
1.26833	111168
1.27000	112771
1.27167	114381
1.27333	115927
1.27500	117536
1.27667	119510
1.27833	121443
1.28000	123482
1.28167	125663
1.28333	128099
1.28500	130359
1.28667	132610
1.28833	135077
1.29000	137490
1.29167	139651
1.29333	142217
1.29500	144948
1.29667	147506
1.29833	150056
1.30000	152732
1.30167	155369
1.30333	158006
1.30500	160787
1.30667	163802
1.30833	167065
1.31000	170194
1.31167	173398
1.31333	176853
1.31500	180404
1.31667	183712
1.31833	187344
1.32000	191036
1.32167	194471
1.32333	197806
1.32500	201515
1.32667	205063
1.32833	208618
1.33000	212502
1.33167	216424
1.33333	220392
1.33500	224575
1.33667	228718
1.33833	232736
1.34000	237113
1.34167	241399
1.34333	245404
1.34500	249830
1.34667	254425
1.34833	258812
1.35000	263165
1.35167	268088
1.35333	272861
1.35500	277692
1.35667	282634
1.35833	287872
1.36000	293029
1.36167	298068
1.36333	303320
1.36500	308678
1.36667	313993
1.36833	319247
1.37000	324563
1.37167	329656
1.37333	335019
1.37500	340423
1.37667	345973
1.37833	351761
1.38000	357787
1.38167	363405
1.38333	369222
1.38500	375014
1.38667	380764
1.38833	386555
1.39000	392548
1.39167	398304
1.39333	404053
1.39500	409851
1.39667	415783
1.39833	421615
1.40000	427642
1.40167	433806
1.40333	440150
1.40500	446422
1.40667	452914
1.40833	459331
1.41000	465779
1.41167	471938
1.41333	478221
1.41500	484479
1.41667	490850
1.41833	497195
1.42000	503615
1.42167	509781
1.42333	515876
1.42500	521969
1.42667	528038
1.42833	534206
1.43000	540652
1.43167	547042
1.43333	553515
1.43500	559883
1.43667	566053
1.43833	571939
1.44000	578049
1.44167	583831
1.44333	589795
1.44500	595816
1.44667	602039
1.44833	607914
1.45000	613964
1.45167	619720
1.45333	625455
1.45500	631135
1.45667	636781
1.45833	642182
1.46000	647918
1.46167	653482
1.46333	659024
1.46500	664502
1.46667	670025
1.46833	675037
1.47000	680255
1.47167	685075
1.47333	690072
1.47500	694957
1.47667	700027
1.47833	704745
1.48000	709681
1.48167	714309
1.48333	719022
1.48500	723556
1.48667	728114
1.48833	732697
1.49000	737110
1.49167	741393
1.49333	745748
1.49500	749969
1.49667	753878
1.49833	758156
1.50000	762286
1.50167	766236
1.50333	770360
1.50500	774485
1.50667	778264
1.50833	782152
1.51000	785903
1.51167	789594
1.51333	793334
1.51500	797244
1.51667	800979
1.51833	805000
1.52000	808679
1.52167	812165
1.52333	815317
1.52500	818437
1.52667	821240
1.52833	824119
1.53000	827226
1.53167	830401
1.53333	833628
1.53500	836767
1.53667	840167
1.53833	843472
1.54000	846839
1.54167	850121
1.54333	853506
1.54500	856708
1.54667	859575
1.54833	862425
1.55000	865152
1.55167	867926
1.55333	870508
1.55500	873296
1.55667	876012
1.55833	878820
1.56000	881618
1.56167	884624
1.56333	887552
1.56500	890454
1.56667	893310
1.56833	896046
1.57000	898487
1.57167	900931
1.57333	903362
1.57500	905759
1.57667	908264
1.57833	910962
1.58000	913783
1.58167	916592
1.58333	919521
1.58500	922522
1.58667	925547
1.58833	928451
1.59000	931350
1.59167	934155
1.59333	936555
1.59500	938879
1.59667	941154
1.59833	943378
1.60000	945634
1.60167	948189
1.60333	950742
1.60500	953311
1.60667	955943
1.60833	958567
1.61000	961128
1.61167	963642
1.61333	966239
1.61500	968807
1.61667	971467
1.61833	974216
1.62000	977072
1.62167	980086
1.62333	983039
1.62500	985757
1.62667	988652
1.62833	991429
1.63000	993939
1.63167	996601
1.63333	999570
1.63500	1002215
1.63667	1004985
1.63833	1007982
1.64000	1011051
1.64167	1013856
1.64333	1016813
1.64500	1019731
1.64667	1022520
1.64833	1025113
1.65000	1028004
1.65167	1030936
1.65333	1033957
1.65500	1036877
1.65667	1040089
1.65833	1043197
1.66000	1046218
1.66167	1049060
1.66333	1052101
1.66500	1055026
1.66667	1057803
1.66833	1060444
1.67000	1063167
1.67167	1065916
1.67333	1068506
1.67500	1071020
1.67667	1073820
1.67833	1076774
1.68000	1079658
1.68167	1082644
1.68333	1085792
1.68500	1088955
1.68667	1091629
1.68833	1094514
1.69000	1097355
1.69167	1100376
1.69333	1103025
1.69500	1106119
1.69667	1108904
1.69833	1111848
1.70000	1114334
1.70167	1117380
1.70333	1120344
1.70500	1123302
1.70667	1125840
1.70833	1128856
1.71000	1131550
1.71167	1134035
1.71333	1136586
1.71500	1139674
1.71667	1142304
1.71833	1145123
1.72000	1147936
1.72167	1151019
1.72333	1153892
1.72500	1156847
1.72667	1159655
1.72833	1162751
1.73000	1165373
1.73167	1167834
1.73333	1170437
1.73500	1173017
1.73667	1175454
1.73833	1178297
1.74000	1181185
1.74167	1184003
1.74333	1186924
1.74500	1189834
1.74667	1192506
1.74833	1195484
1.75000	1198514
1.75167	1201400
1.75333	1204355
1.75500	1207440
1.75667	1210044
1.75833	1212740
1.76000	1215519
1.76167	1218272
1.76333	1221000
1.76500	1224075
1.76667	1226983
1.76833	1230051
1.77000	1232957
1.77167	1236148
1.77333	1239278
1.77500	1242434
1.77667	1245499
1.77833	1248869
1.78000	1251786
1.78167	1254743
1.78333	1257806
1.78500	1260962
1.78667	1263969
1.78833	1267225
1.79000	1270274
1.79167	1273345
1.79333	1276311
1.79500	1279362
1.79667	1282403
1.79833	1285717
1.80000	1288946
1.80167	1292227
1.80333	1295420
1.80500	1298651
1.80667	1301831
1.80833	1305028
1.81000	1308487
1.81167	1311682
1.81333	1314999
1.81500	1318101
1.81667	1321169
1.81833	1324054
1.82000	1327276
1.82167	1330208
1.82333	1333328
1.82500	1336854
1.82667	1340210
1.82833	1343717
1.83000	1347329
1.83167	1350992
1.83333	1354298
1.83500	1357784
1.83667	1361126
1.83833	1364913
1.84000	1368448
1.84167	1372232
1.84333	1376009
1.84500	1379755
1.84667	1383270
1.84833	1386969
1.85000	1390630
1.85167	1394429
1.85333	1398210
1.85500	1401837
1.85667	1405650
1.85833	1409312
1.86000	1412688
1.86167	1416131
1.86333	1419643
1.86500	1422965
1.86667	1426163
1.86833	1429682
1.87000	1433052
1.87167	1436551
1.87333	1439896
1.87500	1443607
1.87666	1447138
1.87833	1450781
1.88000	1454306
1.88166	1458157
1.88333	1461895
1.88500	1465848
1.88666	1469903
1.88833	1474109
1.89000	1478104
1.89166	1482170
1.89333	1485957
1.89500	1489655
1.89666	1493484
1.89833	1497387
1.90000	1501187
1.90166	1505365
1.90333	1509407
1.90500	1513406
1.90666	1517552
1.90833	1521671
1.91000	1525568
1.91166	1529707
1.91333	1533446
1.91500	1537123
1.91666	1540874
1.91833	1544771
1.92000	1548340
1.92166	1552561
1.92333	1556499
1.92500	1560678
1.92666	1564833
1.92833	1569124
1.93000	1572773
1.93166	1576919
1.93333	1580608
1.93500	1584136
1.93666	1587972
1.93833	1592062
1.94000	1595845
1.94166	1599805
1.94333	1603672
1.94500	1607222
1.94666	1610844
1.94833	1614538
1.95000	1618097
1.95166	1621887
1.95333	1625792
1.95500	1629515
1.95666	1633070
1.95833	1636863
1.96000	1640657
1.96166	1644543
1.96333	1648624
1.96500	1653042
1.96666	1657544
1.96833	1661893
1.97000	1666154
1.97166	1670428
1.97333	1674467
1.97500	1678136
1.97666	1682061
1.97833	1686035
1.98000	1690002
1.98166	1694002
1.98333	1698283
1.98500	1702491
1.98666	1706577
1.98833	1710494
1.99000	1714485
1.99166	1718347
1.99333	1721765
1.99500	1724988
1.99666	1728247
1.99833	1731369
2.00000	1734230
2.00166	1737535
2.00333	1740884
2.00500	1744300
2.00667	1747663
2.00833	1751330
2.01000	1754832
2.01167	1758859
2.01333	1762817
2.01500	1766975
2.01667	1771165
2.01833	1775567
2.02000	1779520
2.02167	1783533
2.02333	1787589
2.02500	1791427
2.02667	1794991
2.02833	1798751
2.03000	1802410
2.03167	1805955
2.03333	1809831
2.03500	1813794
2.03667	1817682
2.03833	1821685
2.04000	1825735
2.04167	1829626
2.04333	1833805
2.04500	1838017
2.04667	1842480
2.04833	1847023
2.05000	1851818
2.05167	1856524
2.05334	1861427
2.05500	1866000
2.05667	1870879
2.05834	1875274
2.06000	1879564
2.06167	1883346
2.06334	1887249
2.06500	1890404
2.06667	1893824
2.06834	1896929
2.07000	1900372
2.07167	1903614
2.07334	1907070
2.07500	1910370
2.07667	1914036
2.07834	1917563
2.08000	1921352
2.08167	1925158
2.08334	1929052
2.08500	1932813
2.08667	1936812
2.08834	1940757
2.09000	1945140
2.09167	1949792
2.09334	1954618
2.09500	1959666
2.09667	1964740
2.09834	1969567
2.10001	1974287
2.10167	1979095
2.10334	1983449
2.10501	1987647
2.10667	1991635
2.10834	1995651
2.11001	1999181
2.11167	2002966
2.11334	2007030
2.11501	2011482
2.11667	2016243
2.11834	2021540
2.12001	2027637
2.12167	2034283
2.12334	2042211
2.12501	2051164
2.12667	2062076
2.12834	2074210
2.13001	2087720
2.13167	2101133
2.13334	2114561
2.13501	2126356
2.13667	2135986
2.13834	2143013
2.14001	2148152
2.14167	2151011
2.14334	2152058
2.14501	2152293
2.14668	2152080
2.14834	2151160
2.15001	2149838
2.15168	2148778
2.15334	2147822
2.15501	2147223
2.15668	2147463
2.15834	2149054
2.16001	2151975
2.16168	2156138
2.16334	2161795
2.16501	2168727
2.16668	2177242
2.16834	2189146
2.17001	2211144
2.17168	2259295
2.17334	2366761
2.17501	2585765
2.17668	2983862
2.17834	3627883
2.18001	4560574
2.18168	5776640
2.18334	7209425
2.18501	8735422
2.18668	10199458
2.18834	11450053
2.19001	12371015
2.19168	12901749
2.19335	13040730
2.19501	12831206
2.19668	12343776
2.19835	11657281
2.20001	10846703
2.20168	9974427
2.20335	9090992
2.20501	8232132
2.20668	7423199
2.20835	6679379
2.21001	6009600
2.21168	5415900
2.21335	4897530
2.21501	4450930
2.21668	4070724
2.21835	3750263
2.22001	3483568
2.22168	3263801
2.22335	3083967
2.22501	2938156
2.22668	2820900
2.22835	2726610
2.23001	2651352
2.23168	2591607
2.23335	2544160
2.23501	2506335
2.23668	2476473
2.23835	2452585
2.24002	2433657
2.24168	2418745
2.24335	2407436
2.24502	2398707
2.24668	2392055
2.24835	2387205
2.25002	2383586
2.25168	2380789
2.25335	2378789
2.25502	2377842
2.25668	2377564
2.25835	2377998
2.26002	2379138
2.26168	2381092
2.26335	2383591
2.26502	2386196
2.26668	2389370
2.26835	2392782
2.27002	2396138
2.27168	2399238
2.27335	2402469
2.27502	2405172
2.27668	2407475
2.27835	2409367
2.28002	2411311
2.28168	2413205
2.28335	2414907
2.28502	2417022
2.28668	2419598
2.28835	2422169
2.29002	2424929
2.29169	2428734
2.29335	2432263
2.29502	2436025
2.29669	2440046
2.29835	2444330
2.30002	2448193
2.30169	2452497
2.30335	2456877
2.30502	2461164
2.30669	2465321
2.30835	2469299
2.31002	2473265
2.31169	2477162
2.31335	2481041
2.31502	2485156
2.31669	2489621
2.31835	2493948
2.32002	2498092
2.32169	2502607
2.32335	2506985
2.32502	2511087
2.32669	2515355
2.32835	2519833
2.33002	2523838
2.33169	2527558
2.33335	2531066
2.33502	2534477
2.33669	2537359
2.33836	2540196
2.34002	2542801
2.34169	2545673
2.34336	2548049
2.34502	2551080
2.34669	2554307
2.34836	2558143
2.35002	2562178
2.35169	2567348
2.35336	2572596
2.35502	2578805
2.35669	2585385
2.35836	2592305
2.36002	2598784
2.36169	2604929
2.36336	2609929
2.36502	2613826
2.36669	2616948
2.36836	2619247
2.37002	2621253
2.37169	2623036
2.37336	2625329
2.37502	2628029
2.37669	2631855
2.37836	2636909
2.38002	2643654
2.38169	2651536
2.38336	2660399
2.38503	2669308
2.38669	2677541
2.38836	2684015
2.39003	2688637
2.39169	2691021
2.39336	2691609
2.39503	2690651
2.39669	2689328
2.39836	2687932
2.40003	2686988
2.40169	2686842
2.40336	2688005
2.40503	2689891
2.40669	2692558
2.40836	2696262
2.41003	2700612
2.41169	2705277
2.41336	2710431
2.41503	2715863
2.41669	2721054
2.41836	2726219
2.42003	2731097
2.42169	2735654
2.42336	2739868
2.42503	2744037
2.42669	2747992
2.42836	2751963
2.43003	2755906
2.43170	2760082
2.43336	2764306
2.43503	2768659
2.43670	2773126
2.43836	2778074
2.44003	2783004
2.44170	2788091
2.44336	2793411
2.44503	2798642
2.44670	2802903
2.44836	2806826
2.45003	2810099
2.45170	2812470
2.45336	2814342
2.45503	2816365
2.45670	2818130
2.45836	2819999
2.46003	2822160
2.46170	2824555
2.46336	2827394
2.46503	2830715
2.46670	2834339
2.46836	2838289
2.47003	2842618
2.47170	2846824
2.47336	2851338
2.47503	2855916
2.47670	2860854
2.47837	2865906
2.48003	2871297
2.48170	2876409
2.48337	2881729
2.48503	2886844
2.48670	2891567
2.48837	2895931
2.49003	2900056
2.49170	2903703
2.49337	2906961
2.49503	2910015
2.49670	2913164
2.49837	2916387
2.50003	2919729
2.50170	2923375
2.50337	2927605
2.50503	2931909
2.50670	2936443
2.50837	2941310
2.51003	2946395
2.51170	2951456
2.51337	2956770
2.51503	2962645
2.51670	2968740
2.51837	2975186
2.52003	2981905
2.52170	2988696
2.52337	2994678
2.52504	3000536
2.52670	3005572
2.52837	3009851
2.53004	3013407
2.53170	3016854
2.53337	3019362
2.53504	3021522
2.53670	3023379
2.53837	3025089
2.54004	3026679
2.54170	3028479
2.54337	3030506
2.54504	3032871
2.54670	3035594
2.54837	3038653
2.55004	3042603
2.55170	3047280
2.55337	3053306
2.55504	3060597
2.55670	3069217
2.55837	3078526
2.56004	3088702
2.56170	3098155
2.56337	3106607
2.56504	3113249
2.56670	3117919
2.56837	3120288
2.57004	3120987
2.57171	3120462
2.57337	3119393
2.57504	3118510
2.57671	3117976
2.57837	3118291
2.58004	3119399
2.58171	3121426
2.58337	3123822
2.58504	3126778
2.58671	3130207
2.58837	3133900
2.59004	3137436
2.59171	3141198
2.59337	3145102
2.59504	3148963
2.59671	3152773
2.59837	3156884
2.60004	3161011
2.60171	3165105
2.60337	3168967
2.60504	3173018
2.60671	3176864
2.60837	3180889
2.61004	3184915
2.61171	3189034
2.61337	3193112
2.61504	3197418
2.61671	3201505
2.61838	3205723
2.62004	3209949
2.62171	3214013
2.62338	3217906
2.62504	3221773
2.62671	3225118
2.62838	3228538
2.63004	3232114
2.63171	3235821
2.63338	3239677
2.63504	3243927
2.63671	3248319
2.63838	3252690
2.64004	3257060
2.64171	3261380
2.64338	3265802
2.64504	3270193
2.64671	3274726
2.64838	3279162
2.65004	3283659
2.65171	3288191
2.65338	3292753
2.65504	3297112
2.65671	3301892
2.65838	3306670
2.66004	3311477
2.66171	3316162
2.66338	3320731
2.66505	3324537
2.66671	3328184
2.66838	3331424
2.67005	3334425
2.67171	3337230
2.67338	3340383
2.67505	3343275
2.67671	3346110
2.67838	3349002
2.68005	3352115
2.68171	3355066
2.68338	3358428
2.68505	3362108
2.68671	3365861
2.68838	3369690
2.69005	3373702
2.69171	3377466
2.69338	3381329
2.69505	3385253
2.69671	3389159
2.69838	3393083
2.70005	3397266
2.70171	3401166
2.70338	3405211
2.70505	3409326
2.70671	3413730
2.70838	3418075
2.71005	3422591
2.71171	3427180
2.71338	3431553
2.71505	3435447
2.71672	3439308
2.71838	3443149
2.72005	3446790
2.72172	3450601
2.72338	3454453
2.72505	3458066
2.72672	3461451
2.72838	3464943
2.73005	3468497
2.73172	3472313
2.73338	3476450
2.73505	3480773
2.73672	3485119
2.73838	3489272
2.74005	3493209
2.74172	3496916
2.74338	3500657
2.74505	3504043
2.74672	3507475
2.74838	3510864
2.75005	3514359
2.75172	3517788
2.75338	3521580
2.75505	3525610
2.75672	3530017
2.75838	3535593
2.76005	3542985
2.76172	3552932
2.76339	3566770
2.76505	3585568
2.76672	3609257
2.76839	3637706
2.77005	3669288
2.77172	3701102
2.77339	3730028
2.77505	3752557
2.77672	3765610
2.77839	3768339
2.78005	3761009
2.78172	3745423
2.78339	3724734
2.78505	3702695
2.78672	3681242
2.78839	3663161
2.79005	3649092
2.79172	3639113
2.79339	3632445
2.79505	3629319
2.79672	3628140
2.79839	3628499
2.80005	3630154
2.80172	3632628
2.80339	3635432
2.80505	3638361
2.80672	3641538
2.80839	3644696
2.81006	3648023
2.81172	3651186
2.81339	3654782
2.81506	3658415
2.81672	3661886
2.81839	3665334
2.82006	3669082
2.82172	3672599
2.82339	3676166
2.82506	3680148
2.82672	3684065
2.82839	3687745
2.83006	3691592
2.83172	3695575
2.83339	3699570
2.83506	3703730
2.83672	3708073
2.83839	3712398
2.84006	3716545
2.84172	3720503
2.84339	3724422
2.84506	3728165
2.84672	3731874
2.84839	3735784
2.85006	3739448
2.85172	3743402
2.85339	3747933
2.85506	3753323
2.85673	3759925
2.85839	3768952
2.86006	3779956
2.86173	3793106
2.86339	3807613
2.86506	3822604
2.86673	3836254
2.86839	3847228
2.87006	3854393
2.87173	3857682
2.87339	3856560
2.87506	3852198
2.87673	3846465
2.87839	3839954
2.88006	3833779
2.88173	3829375
2.88339	3826581
2.88506	3825068
2.88673	3825421
2.88839	3826863
2.89006	3828906
2.89173	3831745
2.89339	3834812
2.89506	3838129
2.89673	3841508
2.89839	3845324
2.90006	3848863
2.90173	3852876
2.90340	3856382
2.90506	3860014
2.90673	3863068
2.90840	3866184
2.91006	3868885
2.91173	3871607
2.91340	3874164
2.91506	3876715
2.91673	3879595
2.91840	3882364
2.92006	3885394
2.92173	3888752
2.92340	3892398
2.92506	3895526
2.92673	3899133
2.92840	3902709
2.93006	3905749
2.93173	3908854
2.93340	3912114
2.93506	3915030
2.93673	3917977
2.93840	3921382
2.94006	3924701
2.94173	3928322
2.94340	3932043
2.94506	3935870
2.94673	3939953
2.94840	3944219
2.95007	3948631
2.95173	3953664
2.95340	3958891
2.95507	3964379
2.95673	3970410
2.95840	3976667
2.96007	3982680
2.96173	3989044
2.96340	3995069
2.96507	4000471
2.96673	4005230
2.96840	4009184
2.97007	4011998
2.97173	4014058
2.97340	4015150
2.97507	4015623
2.97673	4016262
2.97840	4016759
2.98007	4017271
2.98173	4018653
2.98340	4020358
2.98507	4022253
2.98673	4024590
2.98840	4027046
2.99007	4029382
2.99173	4032276
2.99340	4035104
2.99507	4037925
2.99674	4041344
2.99840	4044709
3.00007	4047903
3.00174	4051038
3.00340	4054515
3.00507	4057586
3.00674	4060750
3.00840	4063982
3.01007	4067552
3.01174	4070890
3.01340	4074373
3.01507	4078248
3.01674	4081943
3.01840	4085571
3.02007	4089274
3.02174	4093215
3.02340	4096629
3.02507	4099993
3.02674	4102759
3.02840	4105398
3.03007	4107467
3.03174	4109816
3.03340	4112262
3.03507	4115380
3.03674	4118627
3.03840	4122293
3.04007	4125999
3.04174	4129908
3.04341	4133646
3.04507	4137351
3.04674	4141237
3.04841	4144717
3.05007	4148110
3.05174	4151352
3.05341	4154341
3.05507	4156799
3.05674	4159548
3.05841	4161922
3.06007	4164606
3.06174	4167583
3.06341	4170848
3.06507	4174216
3.06674	4177947
3.06841	4181331
3.07007	4184923
3.07174	4188438
3.07341	4191780
3.07507	4194831
3.07674	4198220
3.07841	4201150
3.08007	4204122
3.08174	4207083
3.08341	4210655
3.08507	4213812
3.08674	4217262
3.08841	4220670
3.09008	4224344
3.09174	4227463
3.09341	4231196
3.09508	4234857
3.09674	4238608
3.09841	4242107
3.10008	4246065
3.10174	4249383
3.10341	4252557
3.10508	4255693
3.10674	4258963
3.10841	4261609
3.11008	4264405
3.11174	4267155
3.11341	4269962
3.11508	4272379
3.11674	4275167
3.11841	4277979
3.12008	4280969
3.12174	4283652
3.12341	4286889
3.12508	4290106
3.12674	4293410
3.12841	4296789
3.13008	4300305
3.13174	4303539
3.13341	4306803
3.13508	4309954
3.13674	4313009
3.13841	4316444
3.14008	4319786
3.14175	4323396
3.14341	4327342
3.14508	4331113
3.14675	4334651
3.14841	4338485
3.15008	4341814
3.15175	4344963
3.15341	4348422
3.15508	4351646
3.15675	4354918
3.15841	4358276
3.16008	4361445
3.16175	4364615
3.16341	4368117
3.16508	4371369
3.16675	4374760
3.16841	4378368
3.17008	4381714
3.17175	4384955
3.17341	4388047
3.17508	4391293
3.17675	4394514
3.17841	4397784
3.18008	4401068
3.18175	4404569
3.18341	4408063
3.18508	4411315
3.18675	4415083
3.18842	4418776
3.19008	4422648
3.19175	4426366
3.19342	4430561
3.19508	4433958
3.19675	4437377
3.19842	4440416
3.20008	4443282
3.20175	4445823
3.20342	4448943
3.20508	4452018
3.20675	4455621
3.20842	4459814
3.21008	4464509
3.21175	4469404
3.21342	4475002
3.21508	4480657
3.21675	4486489
3.21842	4492125
3.22008	4497361
3.22175	4501801
3.22342	4505294
3.22508	4507603
3.22675	4509181
3.22842	4510377
3.23008	4511341
3.23175	4512715
3.23342	4514426
3.23509	4516544
3.23675	4518832
3.23842	4521558
3.24009	4524058
3.24175	4527148
3.24342	4529984
3.24509	4533095
3.24675	4536002
3.24842	4539563
3.25009	4542517
3.25175	4545878
3.25342	4548892
3.25509	4551976
3.25675	4554626
3.25842	4557587
3.26009	4560553
3.26175	4564033
3.26342	4567565
3.26509	4571538
3.26675	4575579
3.26842	4579799
3.27009	4583993
3.27175	4588597
3.27342	4592913
3.27509	4597458
3.27675	4601851
3.27842	4605726
3.28009	4609046
3.28176	4612354
3.28342	4614698
3.28509	4616712
3.28676	4618834
3.28842	4620802
3.29009	4622545
3.29176	4624835
3.29342	4627264
3.29509	4629965
3.29676	4633033
3.29842	4636392
3.30009	4639938
3.30176	4643718
3.30342	4647716
3.30509	4652119
3.30676	4656683
3.30842	4661336
3.31009	4666177
3.31176	4670608
3.31342	4674482
3.31509	4678255
3.31676	4681364
3.31842	4683895
3.32009	4686383
3.32176	4688465
3.32342	4690344
3.32509	4692778
3.32676	4695368
3.32843	4698345
3.33009	4702072
3.33176	4706050
[truncated: 1,001 more rows]
