# Supplementary material for: A simple method for developing lysine targeted covalent protein reagents
Source: Nat Commun. 2023 Dec 1;14:7933. doi: 10.1038/s41467-023-42632-5 (PMC10692228; doi:10.1038/s41467-023-42632-5)
Supplement: Supplementary file 4 — Source data [file 41467_2023_42632_MOESM4_ESM.zip › Source Data/Purified peptide data/Chromatograms/Propgly3!_methchromatogram.txt]

0.000	0
0.002	2900
0.003	5806
0.005	9853
0.007	13638
0.008	17776
0.010	21967
0.012	26251
0.013	28788
0.015	30740
0.017	30434
0.018	27508
0.020	21942
0.022	14072
0.023	3328
0.025	-9298
0.027	-23114
0.028	-38202
0.030	-53735
0.032	-69206
0.033	-83448
0.035	-96565
0.037	-107621
0.038	-116512
0.040	-122776
0.042	-127850
0.043	-131385
0.045	-133570
0.047	-134835
0.048	-135767
0.050	-135333
0.052	-133839
0.053	-132072
0.055	-129451
0.057	-126606
0.058	-123838
0.060	-121558
0.062	-119183
0.063	-117667
0.065	-115812
0.067	-114657
0.068	-113065
0.070	-111502
0.072	-109410
0.073	-107584
0.075	-105214
0.077	-103405
0.078	-101624
0.080	-100324
0.082	-99484
0.083	-98836
0.085	-97921
0.087	-97321
0.088	-95650
0.090	-92495
0.092	-87280
0.093	-80069
0.095	-69590
0.097	-56781
0.098	-41519
0.100	-24476
0.102	-5909
0.103	13336
0.105	32742
0.107	51673
0.108	69524
0.110	86726
0.112	101882
0.113	116284
0.115	129041
0.117	140505
0.118	149769
0.120	158314
0.122	164496
0.123	169817
0.125	174278
0.127	177900
0.128	180944
0.130	183504
0.132	185564
0.133	186572
0.135	188330
0.137	188773
0.138	189687
0.140	190391
0.142	191700
0.143	191712
0.145	192610
0.147	192985
0.148	193235
0.150	193556
0.152	194220
0.153	195095
0.155	196308
0.157	197275
0.158	197923
0.160	198770
0.162	199146
0.163	199524
0.165	200300
0.167	200820
0.168	201320
0.170	201428
0.172	201365
0.173	201096
0.175	201300
0.177	201376
0.178	202001
0.180	202719
0.182	203389
0.183	203637
0.185	203943
0.187	204657
0.188	204833
0.190	205199
0.192	206132
0.193	206958
0.195	206895
0.197	207316
0.198	207452
0.200	207234
0.202	207159
0.203	207665
0.205	208206
0.207	208839
0.208	209576
0.210	210240
0.212	210583
0.213	211019
0.215	211514
0.217	211742
0.218	212031
0.220	212565
0.222	212729
0.223	212944
0.225	213760
0.227	214419
0.228	214672
0.230	215235
0.232	215923
0.233	216212
0.235	216881
0.237	217819
0.238	218611
0.240	219295
0.242	219729
0.243	219739
0.245	219696
0.247	219600
0.248	219567
0.250	220345
0.252	221532
0.253	223166
0.255	224976
0.257	227034
0.258	227908
0.260	228140
0.262	227876
0.263	227501
0.265	226314
0.267	226221
0.268	226203
0.270	226565
0.272	226591
0.273	227487
0.275	227854
0.277	228684
0.278	228942
0.280	229932
0.282	230187
0.283	230673
0.285	230836
0.287	231399
0.288	231256
0.290	231814
0.292	231630
0.293	231962
0.295	231939
0.297	232139
0.298	231732
0.300	232143
0.302	231834
0.303	231975
0.305	232329
0.307	232990
0.308	233506
0.310	234051
0.312	234488
0.313	234898
0.315	235219
0.317	235507
0.318	236449
0.320	237161
0.322	237656
0.323	237807
0.325	237896
0.327	237278
0.328	237101
0.330	236856
0.332	237304
0.333	237623
0.335	238442
0.337	238598
0.338	239117
0.340	239250
0.342	239548
0.343	239682
0.345	240555
0.347	240804
0.348	241401
0.350	241839
0.352	242292
0.353	241812
0.355	241821
0.357	241372
0.358	241289
0.360	240892
0.362	241052
0.363	241406
0.365	241585
0.367	241167
0.368	241184
0.370	241505
0.372	241483
0.373	241750
0.375	242545
0.377	243175
0.378	243512
0.380	243468
0.382	243927
0.383	243765
0.385	243584
0.387	243303
0.388	243826
0.390	243439
0.392	243526
0.393	243589
0.395	243883
0.397	243504
0.398	243697
0.400	244228
0.402	244535
0.403	244569
0.405	244826
0.407	244790
0.408	244224
0.410	243919
0.412	243468
0.413	242986
0.415	243032
0.417	242595
0.418	242252
0.420	242002
0.422	242231
0.423	241841
0.425	242042
0.427	241888
0.428	242251
0.430	242009
0.432	241693
0.433	241690
0.435	241931
0.437	242001
0.438	241716
0.440	242104
0.442	242188
0.443	241836
0.445	241222
0.447	241436
0.448	241362
0.450	240972
0.452	241438
0.453	242076
0.455	242302
0.457	242358
0.458	243479
0.460	243990
0.462	244354
0.463	244978
0.465	246191
0.467	246025
0.468	246525
0.470	247063
0.472	247580
0.473	247604
0.475	248165
0.477	248002
0.478	248429
0.480	248577
0.482	248636
0.483	248836
0.485	249257
0.487	248642
0.488	248416
0.490	248377
0.492	248375
0.493	248304
0.495	249152
0.497	249421
0.498	249824
0.500	250009
0.502	250467
0.503	250006
0.505	249931
0.507	249878
0.508	249798
0.510	249660
0.512	250081
0.513	250552
0.515	250715
0.517	250886
0.518	250731
0.520	250609
0.522	250094
0.523	249741
0.525	249826
0.527	250063
0.528	250095
0.530	250698
0.532	251087
0.533	251009
0.535	251315
0.537	252218
0.538	252270
0.540	252584
0.542	253095
0.543	253229
0.545	252226
0.547	252338
0.548	252458
0.550	252216
0.552	252040
0.553	252689
0.555	252587
0.557	252482
0.558	252747
0.560	253183
0.562	253533
0.563	254103
0.565	254378
0.567	254772
0.568	255311
0.570	255183
0.572	254915
0.573	255151
0.575	255664
0.577	255322
0.578	256065
0.580	257072
0.582	257674
0.583	257347
0.585	257753
0.587	257508
0.588	257407
0.590	257234
0.592	257260
0.593	257210
0.595	257701
0.597	257495
0.598	258240
0.600	259219
0.602	260022
0.603	260196
0.605	261130
0.607	260755
0.608	260964
0.610	261325
0.612	262075
0.613	262620
0.615	264776
0.617	266017
0.618	267868
0.620	270247
0.622	273081
0.623	275527
0.625	279103
0.627	282449
0.628	285281
0.630	287805
0.632	289175
0.633	289808
0.635	289866
0.637	289773
0.638	289092
0.640	288849
0.642	288329
0.643	287368
0.645	286259
0.647	285510
0.648	284462
0.650	283215
0.652	282573
0.653	281451
0.655	279585
0.657	278316
0.658	277345
0.660	276208
0.662	275645
0.663	275908
0.665	275741
0.667	275415
0.668	274980
0.670	274217
0.672	273481
0.673	272364
0.675	271814
0.677	271705
0.678	272271
0.680	272563
0.682	273360
0.683	273770
0.685	273539
0.687	272900
0.688	272349
0.690	272089
0.692	271750
0.693	272222
0.695	272765
0.697	273439
0.698	274043
0.700	275093
0.702	275645
0.703	276793
0.705	278467
0.707	280847
0.708	284645
0.710	290264
0.712	297597
0.713	306346
0.715	314632
0.717	319308
0.718	316036
0.720	298925
0.722	261552
0.723	199111
0.725	106757
0.727	-16166
0.728	-169407
0.730	-349889
0.732	-552603
0.733	-771247
0.735	-1000111
0.737	-1231224
0.738	-1454635
0.740	-1658486
0.742	-1823780
0.743	-1928075
0.745	-1947260
0.747	-1862487
0.748	-1666210
0.750	-1369413
0.752	-997613
0.753	-589680
0.755	-187497
0.757	175406
0.758	477574
0.760	709121
0.762	873726
0.763	982003
0.765	1044422
0.767	1071728
0.768	1074365
0.770	1058711
0.772	1029553
0.773	991557
0.775	948978
0.777	902947
0.778	854996
0.780	802883
0.782	737353
0.783	638719
0.785	486420
0.787	263203
0.788	-34686
0.790	-391321
0.792	-769376
0.793	-1124122
0.795	-1416999
0.797	-1627109
0.798	-1753348
0.800	-1810729
0.802	-1821023
0.803	-1804483
0.805	-1773928
0.807	-1736185
0.808	-1694045
0.810	-1648680
0.812	-1600831
0.813	-1551089
0.815	-1500193
0.817	-1448579
0.818	-1396567
0.820	-1344143
0.822	-1292271
0.823	-1240157
0.825	-1187979
0.827	-1136699
0.828	-1086024
0.830	-1035202
0.832	-985224
0.833	-936569
0.835	-887536
0.837	-839293
0.838	-792436
0.840	-745521
0.842	-698486
0.843	-653661
0.845	-609387
0.847	-565028
0.848	-522729
0.850	-481752
0.852	-440486
0.853	-400092
0.855	-361555
0.857	-323331
0.858	-286034
0.860	-250230
0.862	-215945
0.863	-182116
0.865	-149437
0.867	-117648
0.868	-86727
0.870	-56262
0.872	-27694
0.873	364
0.875	26726
0.877	51823
0.878	75213
0.880	98576
0.882	119053
0.883	138677
0.885	156947
0.887	173922
0.888	188706
0.890	203678
0.892	216843
0.893	228925
0.895	239882
0.897	249784
0.898	257572
0.900	265083
0.902	271372
0.903	276593
0.905	280939
0.907	285384
0.908	288577
0.910	291137
0.912	293433
0.913	295387
0.915	296694
0.917	297928
0.918	299059
0.920	300272
0.922	301214
0.923	302023
0.925	302809
0.927	303215
0.928	303249
0.930	303372
0.932	303170
0.933	302879
0.935	303266
0.937	302956
0.938	302986
0.940	303491
0.942	303494
0.943	303095
0.945	303353
0.947	303469
0.948	303045
0.950	303338
0.952	303633
0.953	304263
0.955	304463
0.957	305055
0.958	305233
0.960	305504
0.962	305018
0.963	304946
0.965	304417
0.967	304092
0.968	303734
0.970	303853
0.972	303723
0.973	304426
0.975	304988
0.977	305110
0.978	305290
0.980	305673
0.982	305264
0.983	305120
0.985	305739
0.987	306205
0.988	306506
0.990	307399
0.992	307750
0.993	307844
0.995	307688
0.997	307720
0.998	307363
1.000	307235
1.002	306888
1.003	307223
1.005	307145
1.007	307248
1.008	307342
1.010	307756
1.012	307327
1.013	307269
1.015	307171
1.017	306969
1.018	306914
1.020	307270
1.022	307428
1.023	309355
1.025	337740
1.027	363655
1.028	388482
1.030	413073
1.032	433761
1.033	401488
1.035	373663
1.037	348300
1.038	323774
1.040	302190
1.042	308494
1.043	313117
1.045	317384
1.047	322568
1.048	327585
1.050	331939
1.052	335850
1.053	338444
1.055	338855
1.057	338597
1.058	337637
1.060	335989
1.062	334657
1.063	334058
1.065	333453
1.067	332848
1.068	332895
1.070	332715
1.072	332840
1.073	332718
1.075	332410
1.077	332248
1.078	332245
1.080	331625
1.082	331398
1.083	331711
1.085	331361
1.087	330978
1.088	330825
1.090	330388
1.092	329697
1.093	329214
1.095	328465
1.097	327814
1.098	327356
1.100	326703
1.102	326319
1.103	326157
1.105	325821
1.107	325612
1.108	325720
1.110	325102
1.112	325179
1.113	325590
1.115	325502
1.117	325165
1.118	325709
1.120	324961
1.122	323902
1.123	323180
1.125	323015
1.127	322318
1.128	322744
1.130	323114
1.132	323204
1.133	322425
1.135	322200
1.137	321461
1.138	320890
1.140	321234
1.142	321726
1.143	321525
1.145	321442
1.147	321309
1.148	320173
1.150	319747
1.152	319674
1.153	319610
1.155	319677
1.157	320195
1.158	320087
1.160	320245
1.162	320629
1.163	320810
1.165	320785
1.167	321117
1.168	321255
1.170	320784
1.172	320383
1.173	320302
1.175	320122
1.177	320040
1.178	320061
1.180	320003
1.182	320033
1.183	319788
1.185	319029
1.187	318367
1.188	317849
1.190	316768
1.192	316331
1.193	316276
1.195	316638
1.197	317073
1.198	317834
1.200	317584
1.202	317592
1.203	317055
1.205	316290
1.207	315660
1.208	315991
1.210	315772
1.212	315776
1.213	316215
1.215	316341
1.217	315802
1.218	315825
1.220	315787
1.222	315668
1.223	315680
1.225	315985
1.227	315971
1.228	315980
1.230	315685
1.232	315329
1.233	314714
1.235	314157
1.237	313293
1.238	312540
1.240	312115
1.242	312096
1.243	311655
1.245	311835
1.247	311970
1.248	311869
1.250	311816
1.252	312326
1.253	312239
1.255	312587
1.257	312422
1.258	312087
1.260	311758
1.262	311801
1.263	311348
1.265	311784
1.267	312238
1.268	312623
1.270	313086
1.272	313538
1.273	313412
1.275	313205
1.277	312750
1.278	312141
1.280	311632
1.282	311412
1.283	310804
1.285	310617
1.287	310295
1.288	310343
1.290	310086
1.292	310299
1.293	310327
1.295	310545
1.297	310450
1.298	310677
1.300	311114
1.302	311015
1.303	311006
1.305	310750
1.307	310645
1.308	310227
1.310	310531
1.312	310188
1.313	310065
1.315	310088
1.317	309893
1.318	309258
1.320	309780
1.322	310178
1.323	310213
1.325	310694
1.327	311440
1.328	311654
1.330	312365
1.332	312815
1.333	312836
1.335	313327
1.337	313119
1.338	312732
1.340	312510
1.342	312961
1.343	312721
1.345	313316
1.347	313617
1.348	314166
1.350	314033
1.352	314201
1.353	314110
1.355	314205
1.357	313949
1.358	314360
1.360	314565
1.362	314798
1.363	315725
1.365	316884
1.367	317438
1.368	318152
1.370	318855
1.372	318550
1.373	318132
1.375	317926
1.377	317884
1.378	317460
1.380	317520
1.382	317921
1.383	318289
1.385	317922
1.387	318583
1.388	318805
1.390	319073
1.392	319403
1.393	320391
1.395	320509
1.397	321370
1.398	321575
1.400	322159
1.402	322765
1.403	323111
1.405	323094
1.407	323387
1.408	323195
1.410	322643
1.412	323067
1.413	323223
1.415	323342
1.417	323893
1.418	324714
1.420	324830
1.422	325520
1.423	326396
1.425	326726
1.427	326654
1.428	327152
1.430	327092
1.432	327308
1.433	327591
1.435	328718
1.437	329282
1.438	330098
1.440	330264
1.442	330859
1.443	330827
1.445	330825
1.447	330868
1.448	331476
1.450	331977
1.452	332636
1.453	333917
1.455	334926
1.457	335781
1.458	336406
1.460	336995
1.462	336798
1.463	337045
1.465	337117
1.467	337322
1.468	337440
1.470	338259
1.472	338911
1.473	339126
1.475	339412
1.477	340215
1.478	339987
1.480	339887
1.482	340440
1.483	341042
1.485	341000
1.487	341912
1.488	342505
1.490	342910
1.492	343685
1.493	344579
1.495	345273
1.497	346767
1.498	348412
1.500	349171
1.502	350142
1.503	351764
1.505	352564
1.507	353310
1.508	354939
1.510	356627
1.512	357347
1.513	358158
1.515	359011
1.517	359586
1.518	360520
1.520	362033
1.522	363985
1.523	366167
1.525	367959
1.527	369455
1.528	370808
1.530	372005
1.532	373298
1.533	375436
1.535	377143
1.537	378904
1.538	380455
1.540	381502
1.542	381970
1.543	382211
1.545	382195
1.547	381967
1.548	381718
1.550	380688
1.552	380041
1.553	379204
1.555	378093
1.557	376754
1.558	375856
1.560	374868
1.562	373742
1.563	372989
1.565	372328
1.567	371982
1.568	371484
1.570	371448
1.572	371682
1.573	371957
1.575	371962
1.577	372563
1.578	372755
1.580	372776
1.582	373081
1.583	373818
1.585	373697
1.587	374390
1.588	374792
1.590	375127
1.592	375510
1.593	376795
1.595	377150
1.597	378237
1.598	379375
1.600	379827
1.602	380198
1.603	381131
1.605	381604
1.607	382025
1.608	383648
1.610	384704
1.612	386287
1.613	388132
1.615	389941
1.617	390962
1.618	392716
1.620	393666
1.622	394710
1.623	396266
1.625	398284
1.627	400057
1.628	402309
1.630	404193
1.632	406207
1.633	407863
1.635	409768
1.637	411495
1.638	414211
1.640	416321
1.642	418812
1.643	421159
1.645	424024
1.647	426378
1.648	429703
1.650	433061
1.652	436830
1.653	440650
1.655	444309
1.657	447545
1.658	451273
1.660	454867
1.662	458578
1.663	463064
1.665	467952
1.667	472236
1.668	476948
1.670	481336
1.672	485515
1.673	489659
1.675	494506
1.677	499337
1.678	505190
1.680	511719
1.682	518146
1.683	524784
1.685	531800
1.687	538339
1.688	544140
1.690	550888
1.692	557446
1.693	564017
1.695	570998
1.697	578999
1.698	586371
1.700	594399
1.702	602452
1.703	610920
1.705	619314
1.707	628611
1.708	637814
1.710	647916
1.712	657459
1.713	667532
1.715	677303
1.717	687775
1.718	697657
1.720	708355
1.722	718921
1.723	730367
1.725	741941
1.727	753881
1.728	766380
1.730	779587
1.732	792007
1.733	804350
1.735	817674
1.737	831067
1.738	843741
1.740	857879
1.742	872367
1.743	886290
1.745	900495
1.747	916000
1.748	930843
1.750	946317
1.752	962582
1.753	979023
1.755	995379
1.757	1012643
1.758	1029798
1.760	1047522
1.762	1065963
1.763	1084460
1.765	1103266
1.767	1122954
1.768	1142245
1.770	1161102
1.772	1181010
1.773	1200728
1.775	1220363
1.777	1240630
1.778	1261704
1.780	1282701
1.782	1304333
1.783	1326173
1.785	1348552
1.787	1371059
1.788	1393437
1.790	1415882
1.792	1438971
1.793	1461904
1.795	1485225
1.797	1509122
1.798	1533392
1.800	1557452
1.802	1581917
1.803	1606448
1.805	1630962
1.807	1655981
1.808	1681132
1.810	1706144
1.812	1731453
1.813	1757270
1.815	1782228
1.817	1807732
1.818	1833121
1.820	1858434
1.822	1883134
1.823	1908526
1.825	1933333
1.827	1958871
1.828	1983941
1.830	2009308
1.832	2034626
1.833	2060112
1.835	2084413
1.837	2109480
1.838	2133756
1.840	2157194
1.842	2180184
1.843	2203543
1.845	2225547
1.847	2247888
1.848	2269863
1.850	2291369
1.852	2311921
1.853	2332102
1.855	2350827
1.857	2369319
1.858	2386955
1.860	2404011
1.862	2420499
1.863	2437221
1.865	2452500
1.867	2467604
1.868	2482086
1.870	2495718
1.872	2508566
1.873	2521330
1.875	2532837
1.877	2543857
1.878	2554297
1.880	2563446
1.882	2572461
1.883	2580659
1.885	2588305
1.887	2595095
1.888	2601320
1.890	2605986
1.892	2610568
1.893	2613748
1.895	2616322
1.897	2618976
1.898	2621149
1.900	2622467
1.902	2623597
1.903	2624746
1.905	2624419
1.907	2623787
1.908	2622435
1.910	2621099
1.912	2618964
1.913	2616996
1.915	2614619
1.917	2612654
1.918	2609785
1.920	2606569
1.922	2603031
1.923	2599754
1.925	2595436
1.927	2590823
1.928	2585740
1.930	2580715
1.932	2574273
1.933	2568448
1.935	2563239
1.937	2558215
1.938	2552624
1.940	2547550
1.942	2541925
1.943	2535335
1.945	2528714
1.947	2522229
1.948	2515901
1.950	2509642
1.952	2504364
1.953	2498322
1.955	2492052
1.957	2485931
1.958	2479824
1.960	2472222
1.962	2465657
1.963	2459566
1.965	2453178
1.967	2446297
1.968	2440537
1.970	2434472
1.972	2428143
1.973	2421548
1.975	2415844
1.977	2410082
1.978	2404702
1.980	2399005
1.982	2393623
1.983	2387508
1.985	2381359
1.987	2374786
1.988	2368695
1.990	2363032
1.992	2357806
1.993	2352841
1.995	2347616
1.997	2342575
1.998	2336843
2.000	2331343
2.002	2325018
2.003	2319122
2.005	2313409
2.007	2308127
2.008	2302910
2.010	2298951
2.012	2295579
2.013	2291784
2.015	2288974
2.017	2287017
2.018	2285642
2.020	2284798
2.022	2285647
2.023	2287090
2.025	2289288
2.027	2291669
2.028	2295332
2.030	2299576
2.032	2304365
2.033	2309166
2.035	2314679
2.037	2319337
2.038	2322957
2.040	2325488
2.042	2326768
2.043	2326051
2.045	2324477
2.047	2322053
2.048	2319166
2.050	2315768
2.052	2312908
2.053	2308970
2.055	2305119
2.057	2300226
2.058	2295972
2.060	2291336
2.062	2288098
2.063	2285015
2.065	2282980
2.067	2280303
2.068	2278011
2.070	2274835
2.072	2271517
2.073	2268636
2.075	2266346
2.077	2264272
2.078	2262654
2.080	2261491
2.082	2259736
2.083	2258034
2.085	2256028
2.087	2254290
2.088	2251806
2.090	2249912
2.092	2247843
2.093	2245715
2.095	2243566
2.097	2242359
2.098	2241007
2.100	2239663
2.102	2239048
2.103	2238583
2.105	2237716
2.107	2236852
2.108	2236658
2.110	2235814
2.112	2234810
2.113	2234092
2.115	2233260
2.117	2231817
2.118	2231376
2.120	2230569
2.122	2230073
2.123	2230015
2.125	2230815
2.127	2230002
2.128	2230371
2.130	2230589
2.132	2230264
2.133	2229264
2.135	2230162
2.137	2230242
2.138	2229880
2.140	2230494
2.142	2231443
2.143	2231532
2.145	2232070
2.147	2233585
2.148	2234627
2.150	2235412
2.152	2236654
2.153	2237550
2.155	2237825
2.157	2237995
2.158	2238474
2.160	2238838
2.162	2239868
2.163	2240973
2.165	2242411
2.167	2244446
2.168	2246157
2.170	2247311
2.172	2248823
2.173	2251067
2.175	2252670
2.177	2254157
2.178	2256159
2.180	2258202
2.182	2259387
2.183	2260761
2.185	2262749
2.187	2264853
2.188	2266952
2.190	2269323
2.192	2271539
2.193	2274407
2.195	2276924
2.197	2279120
2.198	2281060
2.200	2283652
2.202	2285460
2.203	2287422
2.205	2290261
2.207	2293556
2.208	2296830
2.210	2299944
2.212	2303598
2.213	2306620
2.215	2309677
2.217	2312573
2.218	2316065
2.220	2319422
2.222	2323212
2.223	2327837
2.225	2332694
2.227	2338064
2.228	2343693
2.230	2349760
2.232	2354891
2.233	2360140
2.235	2365052
2.237	2369638
2.238	2373094
2.240	2376356
2.242	2379163
2.243	2380968
2.245	2383026
2.247	2386092
2.248	2389416
2.250	2393706
2.252	2400668
2.253	2408845
2.255	2419035
2.257	2433490
2.258	2453475
2.260	2480707
2.262	2520746
2.263	2577569
2.265	2652755
2.267	2744817
2.268	2848396
2.270	2952853
2.272	3047217
2.273	3121131
2.275	3168285
2.277	3187299
2.278	3180604
2.280	3152816
2.282	3110988
2.283	3060642
2.285	3006689
2.287	2953959
2.288	2905427
2.290	2862555
2.292	2828312
2.293	2802797
2.295	2786115
2.297	2777416
2.298	2775538
2.300	2776125
2.302	2778180
2.303	2777398
2.305	2772035
2.307	2761387
2.308	2747080
2.310	2728881
2.312	2709875
2.313	2691630
2.315	2675514
2.317	2661347
2.318	2650143
2.320	2641491
2.322	2635277
2.323	2630663
2.325	2628562
2.327	2627524
2.328	2628500
2.330	2631220
2.332	2635178
2.333	2638983
2.335	2643764
2.337	2647256
2.338	2649504
2.340	2650856
2.342	2652396
2.343	2653637
2.345	2656039
2.347	2659539
2.348	2664092
2.350	2668708
2.352	2673989
2.353	2678790
2.355	2683077
2.357	2687933
2.358	2693284
2.360	2698410
2.362	2703961
2.363	2710025
2.365	2715561
2.367	2721171
2.368	2727597
2.370	2735776
2.372	2743883
2.373	2752118
2.375	2759864
2.377	2765896
2.378	2769695
2.380	2772997
2.382	2775846
2.383	2779836
2.385	2784783
2.387	2790209
2.388	2796152
2.390	2802739
2.392	2808727
2.393	2814771
2.395	2820986
2.397	2828020
2.398	2835476
2.400	2842960
2.402	2851715
2.403	2861182
2.405	2870990
2.407	2881143
2.408	2893755
2.410	2908839
2.412	2930252
2.413	2967212
2.415	3042737
2.417	3204950
2.418	3545784
2.420	4206247
2.422	5352433
2.423	7141853
2.425	9661541
2.427	12888830
2.428	16653690
2.430	20675788
2.432	24608836
2.433	28132146
2.435	30985794
2.437	33021260
2.438	34187444
2.440	34533736
2.442	34147536
2.443	33146022
2.445	31658194
2.447	29822380
2.448	27743018
2.450	25520860
2.452	23250306
2.453	21001776
2.455	18825604
2.457	16769544
2.458	14872885
2.460	13149681
2.462	11616353
2.463	10272510
2.465	9116532
2.467	8131729
2.468	7305741
2.470	6617054
2.472	6049400
2.473	5582099
2.475	5199043
2.477	4885808
2.478	4628541
2.480	4415895
2.482	4239780
2.483	4093037
2.485	3969391
2.487	3865563
2.488	3779424
2.490	3706575
2.492	3645478
2.493	3593918
2.495	3550846
2.497	3513160
2.498	3481290
2.500	3453486
2.502	3430579
2.503	3409824
2.505	3394851
2.507	3393568
2.508	3402375
2.510	3416068
2.512	3434471
2.513	3450987
2.515	3446793
2.517	3429262
2.518	3405161
2.520	3378218
2.522	3352148
2.523	3337320
2.525	3330024
2.527	3326082
2.528	3323361
2.530	3321342
2.532	3320049
2.533	3317861
2.535	3317282
2.537	3317104
2.538	3317061
2.540	3316704
2.542	3318173
2.543	3318713
2.545	3319447
2.547	3321630
2.548	3324565
2.550	3326678
2.552	3329973
2.553	3334142
2.555	3337202
2.557	3340281
2.558	3344478
2.560	3348756
2.562	3353372
2.563	3359196
2.565	3364511
2.567	3369306
2.568	3373704
2.570	3376796
2.572	3378966
2.573	3381654
2.575	3384051
2.577	3386213
2.578	3388605
2.580	3391061
2.582	3392958
2.583	3394929
2.585	3397429
2.587	3400534
2.588	3403978
2.590	3408305
2.592	3412753
2.593	3416515
2.595	3420632
2.597	3424836
2.598	3428824
2.600	3433245
2.602	3439186
2.603	3444814
2.605	3450844
2.607	3457049
2.608	3462954
2.610	3468744
2.612	3475001
2.613	3481284
2.615	3487928
2.617	3495928
2.618	3502545
2.620	3509021
2.622	3514634
2.623	3518814
2.625	3520638
2.627	3522542
2.628	3523427
2.630	3524274
2.632	3525636
2.633	3527779
2.635	3529509
2.637	3531566
2.638	3533115
2.640	3535015
2.642	3537283
2.643	3540823
2.645	3544880
2.647	3550489
2.648	3556383
2.650	3562104
2.652	3567207
2.653	3572303
2.655	3576797
2.657	3581026
2.658	3585506
2.660	3590375
2.662	3594809
2.663	3599374
2.665	3604066
2.667	3608634
2.668	3614055
2.670	3620876
2.672	3627788
2.673	3634183
2.675	3640598
2.677	3644846
2.678	3647318
2.680	3649521
2.682	3651997
2.683	3654832
2.685	3659109
2.687	3664044
2.688	3669337
2.690	3674374
2.692	3679207
2.693	3683824
2.695	3688376
2.697	3691708
2.698	3696422
2.700	3700865
2.702	3705440
2.703	3710489
2.705	3717035
2.707	3722243
2.708	3728882
2.710	3735820
2.712	3743059
2.713	3749678
2.715	3757023
2.717	3762191
2.718	3766862
2.720	3770781
2.722	3774739
2.723	3777948
2.725	3782292
2.727	3786338
2.728	3789777
2.730	3793877
2.732	3798814
2.733	3803578
2.735	3809237
2.737	3816109
2.738	3822562
2.740	3829742
2.742	3838019
2.743	3846385
2.745	3855223
2.747	3864751
2.748	3872027
2.750	3878399
2.752	3884598
2.753	3889912
2.755	3894878
2.757	3901193
2.758	3906821
2.760	3912324
2.762	3917225
2.763	3921409
2.765	3925376
2.767	3929600
2.768	3932811
2.770	3936687
2.772	3940957
2.773	3945476
2.775	3950303
2.777	3956243
2.778	3962416
2.780	3967945
2.782	3973585
2.783	3979315
2.785	3984813
2.787	3989725
2.788	3996128
2.790	4002056
2.792	4008721
2.793	4016061
2.795	4024059
2.797	4031131
2.798	4038715
2.800	4044588
2.802	4050033
2.803	4056123
2.805	4062263
2.807	4069389
2.808	4079024
2.810	4090077
2.812	4101793
2.813	4115435
2.815	4128228
2.817	4140629
2.818	4151579
2.820	4160332
2.822	4165955
2.823	4170701
2.825	4172497
2.827	4173093
2.828	4172743
2.830	4173124
2.832	4173410
2.833	4175574
2.835	4178286
2.837	4182729
2.838	4187911
2.840	4193681
2.842	4198818
2.843	4204775
2.845	4210187
2.847	4215519
2.848	4220992
2.850	4226939
2.852	4232574
2.853	4239328
2.855	4245844
2.857	4252087
2.858	4259105
2.860	4265813
2.862	4271815
2.863	4278179
2.865	4285293
2.867	4291141
2.868	4297582
2.870	4303192
2.872	4309020
2.873	4314034
2.875	4320538
2.877	4327405
2.878	4335693
2.880	4343554
2.882	4351355
2.883	4357509
2.885	4362055
2.887	4364791
2.888	4366237
2.890	4366649
2.892	4366962
2.893	4367391
2.895	4368600
2.897	4370771
2.898	4374186
2.900	4376959
2.902	4380446
2.903	4383218
2.905	4385702
2.907	4387599
2.908	4390685
2.910	4393111
2.912	4396729
2.913	4400535
2.915	4405013
2.917	4409301
2.918	4414558
2.920	4418909
2.922	4423927
2.923	4427820
2.925	4432491
2.927	4436404
2.928	4441646
2.930	4446718
2.932	4453101
2.933	4458663
2.935	4464226
2.937	4468551
2.938	4472010
2.940	4474273
2.942	4476635
2.943	4479296
2.945	4481945
2.947	4484789
2.948	4488388
2.950	4491561
2.952	4494752
2.953	4498043
2.955	4501345
2.957	4503947
2.958	4506752
2.960	4509053
2.962	4511055
2.963	4513429
2.965	4516447
2.967	4519649
2.968	4523723
2.970	4528158
2.972	4532324
2.973	4535750
2.975	4538659
2.977	4540785
2.978	4542445
2.980	4544457
2.982	4546754
2.983	4550245
2.985	4553838
2.987	4557855
2.988	4561207
2.990	4564914
2.992	4567436
2.993	4570211
2.995	4572933
2.997	4576243
2.998	4579817
3.000	4583590
3.002	4587101
3.003	4590267
3.005	4593392
3.007	4596388
3.008	4599852
3.010	4604066
3.012	4609479
3.013	4615374
3.015	4620607
3.017	4625984
3.018	4630824
3.020	4634734
3.022	4638017
3.023	4641867
3.025	4645406
3.027	4649098
3.028	4652638
3.030	4655468
3.032	4658155
3.033	4660065
3.035	4660827
3.037	4661870
3.038	4664111
3.040	4666388
3.042	4669378
3.043	4673645
3.045	4679180
3.047	4683694
3.048	4688140
3.050	4693173
3.052	4698086
3.053	4700307
3.055	4703497
3.057	4706324
3.058	4708264
3.060	4710679
3.062	4715137
3.063	4719159
3.065	4724059
3.067	4729707
3.068	4734616
3.070	4738796
3.072	4743592
3.073	4748195
3.075	4751932
3.077	4755990
3.078	4759859
3.080	4762946
3.082	4765522
3.083	4768860
3.085	4771310
3.087	4774047
3.088	4777275
3.090	4780474
3.092	4783508
3.093	4788079
3.095	4792500
3.097	4797334
3.098	4802420
3.100	4807292
3.102	4811435
3.103	4816339
3.105	4820069
3.107	4824451
3.108	4829141
3.110	4833630
3.112	4837435
3.113	4842194
3.115	4846030
3.117	4849535
3.118	4853558
3.120	4857541
3.122	4861516
3.123	4866221
3.125	4871408
3.127	4875968
3.128	4881473
3.130	4886296
3.132	4890421
3.133	4893824
3.135	4897764
3.137	4900659
3.138	4904616
3.140	4908789
3.142	4913890
3.143	4919144
3.145	4924201
3.147	4929028
3.148	4933966
3.150	4938618
3.152	4943073
3.153	4948788
3.155	4953851
3.157	4958754
3.158	4963696
3.160	4968401
3.162	4972765
3.163	4978160
3.165	4984369
3.167	4990128
3.168	4996356
3.170	5001674
3.172	5006040
3.173	5010288
3.175	5014446
3.177	5018503
3.178	5022938
3.180	5027429
3.182	5030830
3.183	5034659
3.185	5038263
3.187	5042779
3.188	5047978
3.190	5053922
3.192	5060389
3.193	5067389
3.195	5072955
3.197	5077757
3.198	5082741
3.200	5086413
3.202	5089185
3.203	5093059
3.205	5096959
3.207	5100148
3.208	5104202
3.210	5108621
3.212	5112804
3.213	5118137
3.215	5124940
3.217	5132873
3.218	5141598
3.220	5150443
3.222	5158975
3.223	5165464
3.225	5169662
3.227	5172559
3.228	5175123
3.230	5175940
3.232	5176876
3.233	5178677
3.235	5180320
3.237	5181451
3.238	5183819
3.240	5187015
3.242	5190037
3.243	5193868
3.245	5197509
3.247	5201642
3.248	5205737
3.250	5210794
3.252	5216888
3.253	5224376
3.255	5232870
3.257	5245265
3.258	5261950
3.260	5281433
3.262	5303355
3.263	5325083
3.265	5341775
3.267	5349481
3.268	5350817
3.270	5347812
3.272	5341665
3.273	5335050
3.275	5331208
3.277	5328794
3.278	5324965
3.280	5322286
3.282	5320092
3.283	5318276
3.285	5317121
3.287	5318454
3.288	5320026
3.290	5322718
3.292	5326286
3.293	5329587
3.295	5332615
3.297	5335692
3.298	5338205
3.300	5340565
3.302	5343690
3.303	5347930
3.305	5352693
3.307	5358609
3.308	5364628
3.310	5371274
3.312	5377494
3.313	5383703
3.315	5389022
3.317	5394115
3.318	5397491
3.320	5399236
3.322	5400668
3.323	5402145
3.325	5404277
3.327	5407673
3.328	5412601
3.330	5418519
3.332	5425028
[truncated: 1,001 more rows]
