# Supplementary material for: A simple method for developing lysine targeted covalent protein reagents
Source: Nat Commun. 2023 Dec 1;14:7933. doi: 10.1038/s41467-023-42632-5 (PMC10692228; doi:10.1038/s41467-023-42632-5)
Supplement: Supplementary file 4 — Source data [file 41467_2023_42632_MOESM4_ESM.zip › Source Data/Purified peptide data/Chromatograms/Propgly8!_methchromatogram.txt]

0.000	0
0.002	1880
0.003	4078
0.005	5990
0.007	8709
0.008	11323
0.010	14060
0.012	17096
0.013	20086
0.015	22578
0.017	25304
0.018	28527
0.020	31722
0.022	35338
0.023	38616
0.025	42003
0.027	44859
0.028	46788
0.030	48700
0.032	50674
0.033	52243
0.035	53824
0.037	56672
0.038	59056
0.040	62310
0.042	66213
0.043	70851
0.045	75335
0.047	80334
0.048	85021
0.050	90437
0.052	95180
0.053	99638
0.055	104420
0.057	109413
0.058	112977
0.060	116968
0.062	121038
0.063	123938
0.065	124659
0.067	123616
0.068	119659
0.070	112095
0.072	101518
0.073	89416
0.075	75836
0.077	61524
0.078	47912
0.080	35174
0.082	22683
0.083	11693
0.085	1771
0.087	-7419
0.088	-15368
0.090	-21465
0.092	-26559
0.093	-30079
0.095	-32591
0.097	-34068
0.098	-34983
0.100	-34738
0.102	-34717
0.103	-33829
0.105	-32573
0.107	-31122
0.108	-30439
0.110	-28715
0.112	-26699
0.113	-24991
0.115	-22754
0.117	-20245
0.118	-17397
0.120	-15364
0.122	-12890
0.123	-10804
0.125	-8191
0.127	-7056
0.128	-5512
0.130	-4580
0.132	-4150
0.133	-4380
0.135	-4089
0.137	-3480
0.138	-1767
0.140	1322
0.142	6497
0.143	14283
0.145	23809
0.147	35742
0.148	50328
0.150	66256
0.152	83252
0.153	101921
0.155	120462
0.157	138174
0.158	155570
0.160	171598
0.162	186011
0.163	198993
0.165	210394
0.167	220443
0.168	229098
0.170	235905
0.172	241683
0.173	246614
0.175	249821
0.177	252794
0.178	255673
0.180	257592
0.182	259267
0.183	261174
0.185	262005
0.187	262329
0.188	262961
0.190	263317
0.192	263529
0.193	264183
0.195	264841
0.197	265470
0.198	265807
0.200	266313
0.202	266553
0.203	267310
0.205	267673
0.207	268572
0.208	268753
0.210	269139
0.212	268787
0.213	268747
0.215	268601
0.217	268782
0.218	268955
0.220	269640
0.222	269967
0.223	269761
0.225	269963
0.227	270011
0.228	269529
0.230	269713
0.232	270393
0.233	270569
0.235	270980
0.237	271551
0.238	271491
0.240	271388
0.242	271629
0.243	271480
0.245	271680
0.247	272020
0.248	272350
0.250	272766
0.252	273013
0.253	272950
0.255	273041
0.257	272958
0.258	272636
0.260	272900
0.262	273248
0.263	273465
0.265	273781
0.267	273877
0.268	274032
0.270	274246
0.272	274583
0.273	274468
0.275	274923
0.277	274908
0.278	274895
0.280	274651
0.282	275186
0.283	275406
0.285	275560
0.287	275684
0.288	275831
0.290	275423
0.292	275015
0.293	274794
0.295	274512
0.297	274495
0.298	274667
0.300	274690
0.302	274459
0.303	273979
0.305	273815
0.307	273330
0.308	273354
0.310	273543
0.312	274211
0.313	273767
0.315	273794
0.317	273172
0.318	273072
0.320	272556
0.322	273025
0.323	273101
0.325	273763
0.327	273784
0.328	274147
0.330	273424
0.332	273315
0.333	272734
0.335	272476
0.337	272241
0.338	272822
0.340	273018
0.342	273171
0.343	273173
0.345	272940
0.347	272862
0.348	272357
0.350	272410
0.352	272464
0.353	272617
0.355	272022
0.357	272390
0.358	272110
0.360	271759
0.362	271011
0.363	271266
0.365	270486
0.367	270308
0.368	270504
0.370	271040
0.372	271274
0.373	272149
0.375	272562
0.377	272547
0.378	272825
0.380	272812
0.382	272416
0.383	272594
0.385	272459
0.387	272548
0.388	272519
0.390	272667
0.392	272222
0.393	272665
0.395	272365
0.397	272339
0.398	272290
0.400	272664
0.402	272623
0.403	272510
0.405	272052
0.407	272023
0.408	271712
0.410	271310
0.412	271489
0.413	271988
0.415	271731
0.417	271463
0.418	271286
0.420	270972
0.422	270561
0.423	270715
0.425	271198
0.427	271845
0.428	272223
0.430	272860
0.432	273466
0.433	273969
0.435	273941
0.437	274330
0.438	274169
0.440	274009
0.442	273417
0.443	273388
0.445	273512
0.447	274407
0.448	274881
0.450	276179
0.452	277183
0.453	277924
0.455	277661
0.457	278091
0.458	277794
0.460	277901
0.462	277777
0.463	278778
0.465	279108
0.467	280234
0.468	280549
0.470	281357
0.472	281566
0.473	281929
0.475	281609
0.477	282031
0.478	281866
0.480	281750
0.482	282038
0.483	282364
0.485	282742
0.487	283458
0.488	284187
0.490	284513
0.492	285079
0.493	285314
0.495	285054
0.497	285006
0.498	285706
0.500	286057
0.502	286569
0.503	288056
0.505	288818
0.507	288445
0.508	288533
0.510	288890
0.512	288397
0.513	288881
0.515	290081
0.517	291061
0.518	291256
0.520	291832
0.522	291797
0.523	291722
0.525	291368
0.527	291790
0.528	292237
0.530	292906
0.532	293506
0.533	294542
0.535	295144
0.537	296087
0.538	296822
0.540	297825
0.542	298104
0.543	298976
0.545	299034
0.547	299138
0.548	298514
0.550	298810
0.552	298735
0.553	298935
0.555	299306
0.557	300434
0.558	301234
0.560	301585
0.562	302090
0.563	302419
0.565	302788
0.567	302652
0.568	303384
0.570	304172
0.572	305233
0.573	305555
0.575	306556
0.577	306489
0.578	306354
0.580	306067
0.582	306276
0.583	306100
0.585	306596
0.587	307253
0.588	307568
0.590	307826
0.592	308361
0.593	308958
0.595	309575
0.597	310338
0.598	311443
0.600	312296
0.602	313100
0.603	313580
0.605	314289
0.607	314560
0.608	315062
0.610	315638
0.612	316894
0.613	318308
0.615	319983
0.617	322384
0.618	324740
0.620	327055
0.622	329671
0.623	332751
0.625	334809
0.627	337315
0.628	339645
0.630	341643
0.632	342863
0.633	344659
0.635	345524
0.637	346278
0.638	345957
0.640	345574
0.642	344132
0.643	343199
0.645	340920
0.647	339594
0.648	338026
0.650	337016
0.652	335216
0.653	334758
0.655	333314
0.657	332588
0.658	331119
0.660	330127
0.662	328325
0.663	327608
0.665	326780
0.667	326666
0.668	326559
0.670	327161
0.672	327336
0.673	326919
0.675	326682
0.677	326163
0.678	325643
0.680	325164
0.682	324674
0.683	324117
0.685	324016
0.687	323693
0.688	323290
0.690	323606
0.692	323662
0.693	323757
0.695	323922
0.697	324718
0.698	325297
0.700	326245
0.702	327305
0.703	328746
0.705	329998
0.707	331260
0.708	333579
0.710	336706
0.712	340020
0.713	342549
0.715	342124
0.717	334127
0.718	313363
0.720	274966
0.722	212882
0.723	123221
0.725	2521
0.727	-148258
0.728	-328541
0.730	-533549
0.732	-759334
0.733	-999477
0.735	-1249797
0.737	-1504317
0.738	-1759887
0.740	-2011698
0.742	-2257151
0.743	-2492192
0.745	-2712434
0.747	-2907041
0.748	-3059894
0.750	-3146314
0.752	-3139879
0.753	-3016429
0.755	-2766639
0.757	-2401198
0.758	-1951524
0.760	-1462019
0.762	-981424
0.763	-549331
0.765	-189031
0.767	92204
0.768	299896
0.770	446380
0.772	546442
0.773	611648
0.775	651603
0.777	672797
0.778	681376
0.780	679923
0.782	671406
0.783	658043
0.785	642497
0.787	624289
0.788	605449
0.790	586952
0.792	568931
0.793	549763
0.795	528543
0.797	497991
0.798	449283
0.800	373141
0.802	263213
0.803	119131
0.805	-48889
0.807	-224405
0.808	-388683
0.810	-525407
0.812	-626742
0.813	-693236
0.815	-730824
0.817	-747829
0.818	-752617
0.820	-749610
0.822	-741948
0.823	-730451
0.825	-715510
0.827	-697622
0.828	-677507
0.830	-654246
0.832	-629021
0.833	-602655
0.835	-574385
0.837	-544973
0.838	-515085
0.840	-484885
0.842	-453364
0.843	-421854
0.845	-389945
0.847	-358029
0.848	-325392
0.850	-293603
0.852	-261935
0.853	-230505
0.855	-199168
0.857	-168876
0.858	-138711
0.860	-109227
0.862	-80268
0.863	-51747
0.865	-23578
0.867	3978
0.868	31127
0.870	57390
0.872	82258
0.873	105703
0.875	127722
0.877	148209
0.878	167375
0.880	185547
0.882	203208
0.883	219783
0.885	235221
0.887	249715
0.888	263294
0.890	274739
0.892	285355
0.893	295104
0.895	303532
0.897	310478
0.898	317456
0.900	323123
0.902	327510
0.903	331447
0.905	335016
0.907	337789
0.908	340224
0.910	342618
0.912	344286
0.913	345482
0.915	346120
0.917	346903
0.918	347536
0.920	348284
0.922	348814
0.923	349456
0.925	349773
0.927	349943
0.928	350148
0.930	350818
0.932	351308
0.933	351751
0.935	352104
0.937	352102
0.938	351790
0.940	351672
0.942	351500
0.943	351531
0.945	352131
0.947	352901
0.948	353234
0.950	353791
0.952	354276
0.953	353853
0.955	352836
0.957	352410
0.958	351555
0.960	350570
0.962	350325
0.963	350765
0.965	350916
0.967	351174
0.968	351766
0.970	352386
0.972	352438
0.973	352531
0.975	352799
0.977	352669
0.978	352195
0.980	352487
0.982	352704
0.983	352932
0.985	353017
0.987	353154
0.988	353285
0.990	353046
0.992	353103
0.993	353534
0.995	354116
0.997	353897
0.998	354229
1.000	353759
1.002	353378
1.003	352708
1.005	352440
1.007	352184
1.008	352207
1.010	352081
1.012	352464
1.013	352625
1.015	352459
1.017	352759
1.018	352683
1.020	352237
1.022	351849
1.023	367439
1.025	395042
1.027	422486
1.028	449686
1.030	476931
1.032	472694
1.033	444532
1.035	418158
1.037	393126
1.038	369087
1.040	361761
1.042	366921
1.043	371804
1.045	376533
1.047	381500
1.048	385924
1.050	389744
1.052	391908
1.053	393064
1.055	392623
1.057	391397
1.058	389430
1.060	388554
1.062	387521
1.063	386889
1.065	386675
1.067	386937
1.068	386590
1.070	386701
1.072	386590
1.073	386412
1.075	386280
1.077	386380
1.078	386673
1.080	387312
1.082	387700
1.083	387939
1.085	388101
1.087	387037
1.088	386307
1.090	385664
1.092	385128
1.093	384508
1.095	385209
1.097	384876
1.098	384437
1.100	383601
1.102	382814
1.103	381293
1.105	380642
1.107	380246
1.108	380482
1.110	380989
1.112	381531
1.113	381296
1.115	381319
1.117	381117
1.118	380065
1.120	379501
1.122	379950
1.123	379843
1.125	379223
1.127	379948
1.128	379943
1.130	379215
1.132	378886
1.133	379333
1.135	378550
1.137	378545
1.138	378626
1.140	378515
1.142	378025
1.143	378215
1.145	377937
1.147	378083
1.148	378101
1.150	377867
1.152	377462
1.153	377208
1.155	376404
1.157	376174
1.158	376653
1.160	376909
1.162	377144
1.163	377930
1.165	378151
1.167	377828
1.168	378051
1.170	378212
1.172	377813
1.173	377799
1.175	378011
1.177	378053
1.178	377912
1.180	378117
1.182	378230
1.183	378248
1.185	378027
1.187	378353
1.188	378406
1.190	378418
1.192	378399
1.193	378525
1.195	378266
1.197	378262
1.198	378150
1.200	377956
1.202	378218
1.203	378268
1.205	378576
1.207	378759
1.208	379056
1.210	378589
1.212	379050
1.213	378810
1.215	378823
1.217	378968
1.218	379640
1.220	379180
1.222	379124
1.223	378908
1.225	378999
1.227	378299
1.228	378361
1.230	378770
1.232	379407
1.233	379486
1.235	380531
1.237	381204
1.238	381418
1.240	381779
1.242	382274
1.243	382235
1.245	382289
1.247	382392
1.248	382591
1.250	382394
1.252	382559
1.253	382916
1.255	383219
1.257	382842
1.258	383498
1.260	383459
1.262	383233
1.263	383352
1.265	383701
1.267	383261
1.268	383988
1.270	385074
1.272	385606
1.273	386362
1.275	387402
1.277	387534
1.278	387369
1.280	387210
1.282	387330
1.283	386728
1.285	386727
1.287	386359
1.288	386672
1.290	386262
1.292	387112
1.293	387354
1.295	387931
1.297	388390
1.298	389313
1.300	388984
1.302	389101
1.303	389233
1.305	389098
1.307	388724
1.308	389263
1.310	389849
1.312	390520
1.313	391172
1.315	391858
1.317	392461
1.318	392325
1.320	391996
1.322	392083
1.323	392247
1.325	392335
1.327	392936
1.328	393912
1.330	394377
1.332	394798
1.333	395139
1.335	395589
1.337	395942
1.338	396498
1.340	397243
1.342	397842
1.343	398480
1.345	398867
1.347	399249
1.348	399139
1.350	399321
1.352	399596
1.353	399885
1.355	400160
1.357	400857
1.358	401212
1.360	401651
1.362	401701
1.363	401850
1.365	402006
1.367	402746
1.368	402436
1.370	403352
1.372	404150
1.373	404963
1.375	405188
1.377	406538
1.378	406716
1.380	406736
1.382	406568
1.383	406445
1.385	406026
1.387	406156
1.388	406655
1.390	407338
1.392	408308
1.393	409093
1.395	409825
1.397	410444
1.398	410781
1.400	411407
1.402	412131
1.403	412688
1.405	413064
1.407	414102
1.408	414222
1.410	414386
1.412	414827
1.413	415452
1.415	415413
1.417	416040
1.418	416979
1.420	418010
1.422	418873
1.423	420028
1.425	420541
1.427	420820
1.428	420394
1.430	420358
1.432	420572
1.433	421854
1.435	422183
1.437	423411
1.438	424160
1.440	424363
1.442	423910
1.443	424778
1.445	424785
1.447	425367
1.448	425869
1.450	426706
1.452	427415
1.453	428371
1.455	429011
1.457	430254
1.458	430882
1.460	430919
1.462	431386
1.463	431579
1.465	431759
1.467	432087
1.468	432925
1.470	433316
1.472	434252
1.473	434729
1.475	435513
1.477	435679
1.478	436472
1.480	436806
1.482	436936
1.483	437405
1.485	438714
1.487	439104
1.488	439659
1.490	440748
1.492	441373
1.493	441506
1.495	442474
1.497	443531
1.498	444284
1.500	445396
1.502	446341
1.503	447104
1.505	447878
1.507	449403
1.508	450698
1.510	452401
1.512	454452
1.513	456350
1.515	457659
1.517	459287
1.518	460422
1.520	461276
1.522	462339
1.523	463712
1.525	464683
1.527	466908
1.528	469030
1.530	471498
1.532	473624
1.533	476143
1.535	477620
1.537	479007
1.538	480000
1.540	481373
1.542	482424
1.543	483669
1.545	484775
1.547	485413
1.548	485499
1.550	484903
1.552	483700
1.553	482544
1.555	481151
1.557	479315
1.558	477830
1.560	476474
1.562	474643
1.563	473162
1.565	472123
1.567	471476
1.568	470925
1.570	470985
1.572	471132
1.573	472077
1.575	472288
1.577	473080
1.578	474366
1.580	475294
1.582	475661
1.583	476888
1.585	477438
1.587	477052
1.588	478137
1.590	478927
1.592	479709
1.593	481006
1.595	482809
1.597	483526
1.598	484605
1.600	485698
1.602	486581
1.603	487863
1.605	489173
1.607	490736
1.608	492393
1.610	494790
1.612	496709
1.613	498902
1.615	501258
1.617	503456
1.618	505005
1.620	506550
1.622	508807
1.623	510898
1.625	513246
1.627	515789
1.628	519309
1.630	521895
1.632	524728
1.633	527867
1.635	531599
1.637	534846
1.638	538712
1.640	542474
1.642	545835
1.643	548970
1.645	551948
1.647	555502
1.648	559587
1.650	564162
1.652	569135
1.653	574801
1.655	580085
1.657	585030
1.658	590393
1.660	595787
1.662	601126
1.663	606557
1.665	612513
1.667	618458
1.668	624428
1.670	630693
1.672	637121
1.673	643968
1.675	650671
1.677	657379
1.678	664626
1.680	672621
1.682	680398
1.683	689055
1.685	698316
1.687	707259
1.688	715918
1.690	725392
1.692	734681
1.693	744111
1.695	753969
1.697	764515
1.698	774390
1.700	784911
1.702	795957
1.703	806961
1.705	818073
1.707	830151
1.708	842136
1.710	854236
1.712	867005
1.713	879680
1.715	892418
1.717	904976
1.718	917588
1.720	930225
1.722	943613
1.723	957612
1.725	972344
1.727	987587
1.728	1003454
1.730	1019426
1.732	1035318
1.733	1051697
1.735	1067966
1.737	1083933
1.738	1099977
1.740	1116415
1.742	1133012
1.743	1150314
1.745	1168301
1.747	1186529
1.748	1205027
1.750	1223599
1.752	1241764
1.753	1260688
1.755	1280245
1.757	1299623
1.758	1319654
1.760	1340924
1.762	1361853
1.763	1382828
1.765	1404456
1.767	1425953
1.768	1447178
1.770	1468676
1.772	1490436
1.773	1512662
1.775	1535417
1.777	1558345
1.778	1581022
1.780	1604059
1.782	1626509
1.783	1649274
1.785	1671758
1.787	1695214
1.788	1718258
1.790	1742106
1.792	1765090
1.793	1789188
1.795	1812706
1.797	1836604
1.798	1860514
1.800	1885109
1.802	1908795
1.803	1932375
1.805	1956470
1.807	1979850
1.808	2002736
1.810	2025849
1.812	2049539
1.813	2072026
1.815	2095178
1.817	2118136
1.818	2140874
1.820	2162598
1.822	2184471
1.823	2205427
1.825	2226483
1.827	2246850
1.828	2267468
1.830	2287471
1.832	2307699
1.833	2327185
1.835	2346147
1.837	2364743
1.838	2382664
1.840	2399120
1.842	2415019
1.843	2430831
1.845	2445082
1.847	2459155
1.848	2472653
1.850	2485473
1.852	2497159
1.853	2509245
1.855	2520610
1.857	2531696
1.858	2542555
1.860	2553213
1.862	2562402
1.863	2571123
1.865	2579292
1.867	2586435
1.868	2592641
1.870	2598575
1.872	2603618
1.873	2608673
1.875	2612976
1.877	2617463
1.878	2621297
1.880	2624991
1.882	2627060
1.883	2629166
1.885	2630097
1.887	2630885
1.888	2630974
1.890	2631491
1.892	2631716
1.893	2631453
1.895	2630663
1.897	2629635
1.898	2627960
1.900	2625217
1.902	2622894
1.903	2620720
1.905	2618635
1.907	2616192
1.908	2614702
1.910	2612249
1.912	2609490
1.913	2606367
1.915	2603303
1.917	2599241
1.918	2596233
1.920	2592717
1.922	2588559
1.923	2584709
1.925	2581077
1.927	2576282
1.928	2571546
1.930	2567842
1.932	2563512
1.933	2558891
1.935	2554459
1.937	2550571
1.938	2545872
1.940	2541189
1.942	2537328
1.943	2533379
1.945	2528462
1.947	2523440
1.948	2518627
1.950	2512941
1.952	2507107
1.953	2502168
1.955	2497170
1.957	2491946
1.958	2486448
1.960	2481643
1.962	2476110
1.963	2470771
1.965	2465392
1.967	2460691
1.968	2455691
1.970	2450810
1.972	2446199
1.973	2441429
1.975	2437170
1.977	2432167
1.978	2427765
1.980	2423089
1.982	2419305
1.983	2414118
1.985	2410143
1.987	2405402
1.988	2400970
1.990	2395413
1.992	2391214
1.993	2386409
1.995	2382101
1.997	2377303
1.998	2373542
2.000	2368908
2.002	2364521
2.003	2360595
2.005	2357680
2.007	2355016
2.008	2353068
2.010	2352121
2.012	2351806
2.013	2351644
2.015	2352394
2.017	2355027
2.018	2358620
2.020	2363570
2.022	2370152
2.023	2377367
2.025	2384067
2.027	2390760
2.028	2395781
2.030	2400168
2.032	2403717
2.033	2406615
2.035	2408062
2.037	2409247
2.038	2408685
2.040	2406659
2.042	2403870
2.043	2400153
2.045	2396245
2.047	2392640
2.048	2388845
2.050	2384622
2.052	2381558
2.053	2378461
2.055	2374872
2.057	2372001
2.058	2369535
2.060	2366083
2.062	2362302
2.063	2359371
2.065	2356512
2.067	2353539
2.068	2351720
2.070	2350474
2.072	2349076
2.073	2347826
2.075	2347216
2.077	2346002
2.078	2345102
2.080	2343877
2.082	2342261
2.083	2340756
2.085	2339447
2.087	2337863
2.088	2336608
2.090	2335836
2.092	2334756
2.093	2333492
2.095	2331794
2.097	2330500
2.098	2329865
2.100	2328551
2.102	2328094
2.103	2328863
2.105	2329318
2.107	2328680
2.108	2329550
2.110	2329551
2.112	2329210
2.113	2329479
2.115	2330360
2.117	2331082
2.118	2332328
2.120	2334031
2.122	2335327
2.123	2336770
2.125	2338233
2.127	2339853
2.128	2340577
2.130	2341715
2.132	2343163
2.133	2343642
2.135	2344936
2.137	2346444
2.138	2347788
2.140	2348753
2.142	2350760
2.143	2351324
2.145	2352333
2.147	2353269
2.148	2354593
2.150	2355799
2.152	2358150
2.153	2361265
2.155	2365554
2.157	2370688
2.158	2377031
2.160	2385162
2.162	2394773
2.163	2405377
2.165	2418158
2.167	2432693
2.168	2448139
2.170	2464503
2.172	2481602
2.173	2498173
2.175	2513370
2.177	2526897
2.178	2537945
2.180	2547013
2.182	2553564
2.183	2558631
2.185	2562397
2.187	2565325
2.188	2567653
2.190	2569723
2.192	2571543
2.193	2573098
2.195	2575306
2.197	2577632
2.198	2580770
2.200	2585924
2.202	2594517
2.203	2607918
2.205	2630817
2.207	2673180
2.208	2756035
2.210	2925593
2.212	3253775
2.213	3837542
2.215	4782930
2.217	6171694
2.218	8032167
2.220	10310816
2.222	12870159
2.223	15512214
2.225	18018118
2.227	20181688
2.228	21864456
2.230	22989046
2.232	23544644
2.233	23580710
2.235	23175688
2.237	22411960
2.238	21391014
2.240	20194120
2.242	18885746
2.243	17524246
2.245	16151170
2.247	14788416
2.248	13463117
2.250	12191629
2.252	10986166
2.253	9863360
2.255	8834210
2.257	7904943
2.258	7081220
2.260	6362419
2.262	5743538
2.263	5218345
2.265	4777589
2.267	4409537
2.268	4106869
2.270	3858170
2.272	3655020
2.273	3489592
2.275	3357068
2.277	3248559
2.278	3161515
2.280	3091689
2.282	3035533
2.283	2989158
2.285	2952021
2.287	2921484
2.288	2896394
2.290	2875932
2.292	2859497
2.293	2846505
2.295	2836154
2.297	2828659
2.298	2823351
2.300	2820661
2.302	2820325
2.303	2822740
2.305	2826756
2.307	2832423
2.308	2839076
2.310	2845740
2.312	2851544
2.313	2856278
2.315	2859250
2.317	2860662
2.318	2861511
2.320	2861963
2.322	2861664
2.323	2862086
2.325	2862890
2.327	2862788
2.328	2862600
2.330	2863788
2.332	2864498
2.333	2865322
2.335	2866923
2.337	2868999
2.338	2869994
2.340	2872096
2.342	2874201
2.343	2876793
2.345	2880136
2.347	2885482
2.348	2891993
2.350	2902331
2.352	2916509
2.353	2935297
2.355	2958727
2.357	2985775
2.358	3014593
2.360	3044441
2.362	3072278
2.363	3096389
2.365	3116563
2.367	3131233
2.368	3139437
2.370	3143027
2.372	3142578
2.373	3138576
2.375	3132335
2.377	3126031
2.378	3118633
2.380	3111117
2.382	3103736
2.383	3096667
2.385	3089269
2.387	3082767
2.388	3077238
2.390	3072234
2.392	3068553
2.393	3065242
2.395	3062674
2.397	3060315
2.398	3058262
2.400	3056494
2.402	3056594
2.403	3057074
2.405	3058092
2.407	3061371
2.408	3065177
2.410	3068178
2.412	3071840
2.413	3075491
2.415	3077919
2.417	3079600
2.418	3082020
2.420	3084683
2.422	3087655
2.423	3090857
2.425	3095119
2.427	3098633
2.428	3101665
2.430	3104545
2.432	3107372
2.433	3110116
2.435	3113685
2.437	3117217
2.438	3121452
2.440	3126166
2.442	3130830
2.443	3135692
2.445	3140929
2.447	3145814
2.448	3150417
2.450	3155156
2.452	3159154
2.453	3164344
2.455	3170718
2.457	3177554
2.458	3184839
2.460	3192871
2.462	3199276
2.463	3202743
2.465	3205953
2.467	3207925
2.468	3209024
2.470	3209924
2.472	3212678
2.473	3214938
2.475	3217762
2.477	3220774
2.478	3224692
2.480	3228326
2.482	3232008
2.483	3236125
2.485	3240914
2.487	3245139
2.488	3249688
2.490	3254716
2.492	3259645
2.493	3264562
2.495	3270358
2.497	3276543
2.498	3283835
2.500	3291212
2.502	3298496
2.503	3305376
2.505	3312158
2.507	3318055
2.508	3323821
2.510	3329406
2.512	3335144
2.513	3340361
2.515	3345040
2.517	3349087
2.518	3352892
2.520	3355992
2.522	3359362
2.523	3362287
2.525	3365692
2.527	3369214
2.528	3373444
2.530	3377719
2.532	3382734
2.533	3387573
2.535	3393587
2.537	3403571
2.538	3419240
2.540	3439363
2.542	3461534
2.543	3482286
2.545	3494689
2.547	3495756
2.548	3488843
2.550	3478962
2.552	3469361
2.553	3464233
2.555	3464803
2.557	3469100
2.558	3474583
2.560	3481121
2.562	3488954
2.563	3497714
2.565	3506925
2.567	3515866
2.568	3523491
2.570	3527056
2.572	3528226
2.573	3527865
2.575	3527752
2.577	3530471
2.578	3541104
2.580	3555800
2.582	3571989
2.583	3588655
2.585	3600102
2.587	3601355
2.588	3597056
2.590	3591975
2.592	3586437
2.593	3584188
2.595	3586934
2.597	3592829
2.598	3599275
2.600	3605353
2.602	3611238
2.603	3617321
2.605	3623495
2.607	3629505
2.608	3635630
2.610	3640924
2.612	3645473
2.613	3649040
2.615	3652429
2.617	3656409
2.618	3661187
2.620	3665350
2.622	3670144
2.623	3674657
2.625	3678373
2.627	3682323
2.628	3688059
2.630	3693996
2.632	3700796
2.633	3707794
2.635	3714174
2.637	3719679
2.638	3724956
2.640	3729619
2.642	3734959
2.643	3741004
2.645	3746848
2.647	3753011
2.648	3759109
2.650	3765420
2.652	3771285
2.653	3777912
2.655	3783867
2.657	3790464
2.658	3796541
2.660	3802540
2.662	3807295
2.663	3812602
2.665	3816906
2.667	3820260
2.668	3823649
2.670	3828445
2.672	3832856
2.673	3838009
2.675	3844040
2.677	3849798
2.678	3853930
2.680	3857977
2.682	3861361
2.683	3864747
2.685	3868202
2.687	3873037
2.688	3878059
2.690	3883985
2.692	3889690
2.693	3895926
2.695	3901770
2.697	3907626
2.698	3913354
2.700	3919748
2.702	3926169
2.703	3932589
2.705	3939699
2.707	3946454
2.708	3952151
2.710	3957616
2.712	3962949
2.713	3967067
2.715	3970998
2.717	3975852
2.718	3980149
2.720	3984432
2.722	3989468
2.723	3994946
2.725	4000280
2.727	4006429
2.728	4013537
2.730	4020844
2.732	4028975
2.733	4037215
2.735	4045678
2.737	4054732
2.738	4064395
2.740	4073880
2.742	4084043
2.743	4093983
2.745	4101609
2.747	4107569
2.748	4112107
2.750	4114320
2.752	4115738
2.753	4117040
2.755	4118391
2.757	4119741
2.758	4122437
2.760	4124917
2.762	4128153
2.763	4131635
2.765	4134901
2.767	4137643
2.768	4140894
2.770	4144723
2.772	4148420
2.773	4153455
2.775	4158455
2.777	4163631
2.778	4168178
2.780	4174356
2.782	4180486
2.783	4187776
2.785	4195245
2.787	4203896
2.788	4211379
2.790	4218093
2.792	4225307
2.793	4232935
2.795	4240076
2.797	4248334
2.798	4257993
2.800	4267088
2.802	4276321
2.803	4285956
2.805	4294187
2.807	4301883
2.808	4308864
2.810	4314578
2.812	4319419
2.813	4324210
2.815	4327780
2.817	4330899
2.818	4333660
2.820	4335785
2.822	4337049
2.823	4339015
2.825	4341769
2.827	4345133
2.828	4348507
2.830	4353113
2.832	4357418
2.833	4361135
2.835	4365210
2.837	4370709
2.838	4376617
2.840	4382639
2.842	4388607
2.843	4395295
2.845	4401158
2.847	4406380
2.848	4411869
2.850	4417668
2.852	4422213
2.853	4426620
2.855	4431212
2.857	4435536
2.858	4439732
2.860	4443662
2.862	4448294
2.863	4452029
2.865	4455670
2.867	4459456
2.868	4463739
2.870	4466709
2.872	4469961
2.873	4472891
2.875	4475350
2.877	4477383
2.878	4480246
2.880	4484077
2.882	4489005
2.883	4494321
2.885	4500071
2.887	4505235
2.888	4509680
2.890	4514574
2.892	4520235
2.893	4526334
2.895	4533371
2.897	4539760
2.898	4543592
2.900	4544813
2.902	4544908
2.903	4543458
2.905	4542136
2.907	4541752
2.908	4543556
2.910	4546120
2.912	4549490
2.913	4554483
2.915	4560072
2.917	4564939
2.918	4569521
2.920	4574544
2.922	4577304
2.923	4579755
2.925	4582912
2.927	4586211
2.928	4589550
2.930	4594029
2.932	4599047
2.933	4603011
2.935	4607066
2.937	4610794
2.938	4614834
2.940	4618051
2.942	4622280
2.943	4626384
2.945	4630552
2.947	4634232
2.948	4638290
2.950	4641745
2.952	4644496
2.953	4646553
2.955	4648763
2.957	4650691
2.958	4651682
2.960	4653964
2.962	4656459
2.963	4658869
2.965	4661608
2.967	4667715
2.968	4673847
2.970	4681332
2.972	4688820
2.973	4695997
2.975	4698851
2.977	4700550
2.978	4701315
2.980	4701896
2.982	4703070
2.983	4706529
2.985	4709872
2.987	4713234
2.988	4716954
2.990	4720851
2.992	4724165
2.993	4728228
2.995	4731528
2.997	4734903
2.998	4737937
3.000	4741500
3.002	4745481
3.003	4750549
3.005	4756434
3.007	4762293
3.008	4769358
3.010	4776086
3.012	4782809
3.013	4788003
3.015	4793189
3.017	4795711
3.018	4798409
3.020	4800564
3.022	4803052
3.023	4804720
3.025	4808588
3.027	4812931
3.028	4818169
3.030	4823616
3.032	4830628
3.033	4835751
3.035	4839621
3.037	4841969
3.038	4843639
3.040	4844721
3.042	4847274
3.043	4850119
3.045	4854027
3.047	4858853
3.048	4863714
3.050	4867372
3.052	4872221
3.053	4877259
3.055	4884248
3.057	4893713
3.058	4907981
3.060	4923964
3.062	4942109
3.063	4958065
3.065	4970477
3.067	4976900
3.068	4978855
3.070	4975994
3.072	4971445
3.073	4965621
3.075	4960683
3.077	4956240
3.078	4953877
3.080	4953710
3.082	4956294
3.083	4960604
3.085	4967147
3.087	4974186
3.088	4980409
3.090	4985741
3.092	4990088
3.093	4992273
3.095	4993925
3.097	4996254
3.098	4998930
3.100	5001735
3.102	5006196
3.103	5010371
3.105	5013753
3.107	5017804
3.108	5021892
3.110	5026027
3.112	5031453
3.113	5039637
3.115	5049844
3.117	5063404
3.118	5078092
3.120	5092472
3.122	5102954
3.123	5108294
3.125	5107294
3.127	5103505
3.128	5099089
3.130	5097488
3.132	5099045
3.133	5104316
3.135	5110864
3.137	5117657
3.138	5122317
3.140	5125860
3.142	5129342
3.143	5132754
3.145	5135903
3.147	5140169
3.148	5144463
3.150	5148399
3.152	5152645
3.153	5157490
3.155	5162487
3.157	5168385
3.158	5173455
3.160	5177778
3.162	5181761
3.163	5184713
3.165	5187070
3.167	5190977
3.168	5195402
3.170	5199616
3.172	5205178
3.173	5210696
3.175	5215189
3.177	5220566
3.178	5225614
3.180	5230247
3.182	5235744
3.183	5241704
3.185	5246621
3.187	5252806
3.188	5259331
3.190	5265191
3.192	5271428
3.193	5277591
3.195	5283357
3.197	5288032
3.198	5292238
3.200	5295269
3.202	5298158
3.203	5300092
3.205	5302614
3.207	5305644
3.208	5309523
3.210	5314240
3.212	5319087
3.213	5324147
3.215	5329146
3.217	5334017
3.218	5337960
3.220	5343106
3.222	5347685
3.223	5351713
3.225	5355047
3.227	5358622
3.228	5360853
3.230	5363848
3.232	5367989
3.233	5372563
3.235	5377560
3.237	5383468
3.238	5388322
3.240	5393183
3.242	5397977
3.243	5401927
3.245	5405657
3.247	5410373
3.248	5414231
3.250	5418885
3.252	5425232
3.253	5431889
3.255	5439900
3.257	5449159
3.258	5459882
3.260	5471139
3.262	5482985
3.263	5493354
3.265	5502309
3.267	5508932
3.268	5512887
3.270	5514891
3.272	5515065
3.273	5514727
3.275	5513110
3.277	5511428
3.278	5510587
3.280	5511956
3.282	5515091
3.283	5520339
3.285	5527098
3.287	5533132
3.288	5537350
3.290	5539048
3.292	5539034
3.293	5537445
3.295	5536961
3.297	5537970
3.298	5540671
3.300	5545302
3.302	5551847
3.303	5558164
3.305	5563732
3.307	5568992
3.308	5573386
3.310	5575939
3.312	5578405
3.313	5581778
3.315	5585828
3.317	5589823
3.318	5595544
3.320	5601145
3.322	5605940
3.323	5609746
3.325	5613688
3.327	5617244
3.328	5621295
3.330	5626526
3.332	5632736
[truncated: 1,001 more rows]
