# Supplementary material for: A simple method for developing lysine targeted covalent protein reagents
Source: Nat Commun. 2023 Dec 1;14:7933. doi: 10.1038/s41467-023-42632-5 (PMC10692228; doi:10.1038/s41467-023-42632-5)
Supplement: Supplementary file 4 — Source data [file 41467_2023_42632_MOESM4_ESM.zip › Source Data/Purified peptide data/Spectra/BDP-Propgly3!_methspectrum.txt]

79.77	0.000e0
82.27	0.000e0
82.35	2.047e6
82.43	4.068e6
82.51	5.439e6
82.59	7.586e6
82.67	1.788e7
82.75	3.178e7
82.83	4.560e7
82.91	6.309e7
82.99	7.421e7
83.07	9.271e7
83.15	1.275e8
83.24	1.259e8
83.32	1.342e8
83.40	1.237e8
83.48	6.508e7
83.56	5.241e7
83.64	2.136e7
83.72	9.310e6
83.80	5.340e6
83.88	3.439e6
83.96	4.384e6
84.04	4.407e6
84.12	8.551e6
84.20	6.523e6
84.28	6.503e6
84.36	5.763e6
84.45	6.069e6
84.53	4.826e6
84.61	4.334e6
84.69	5.980e5
84.77	4.403e4
84.85	1.331e4
84.93	1.024e4
85.01	2.355e4
85.09	2.048e4
85.17	3.072e4
85.25	1.126e4
85.33	3.072e3
85.41	8.192e3
85.49	1.434e4
85.57	0.000e0
85.82	0.000e0
85.90	2.785e5
85.98	2.877e5
86.06	9.882e5
86.14	2.109e5
86.22	7.281e5
86.30	1.069e6
86.38	1.505e6
86.46	9.636e5
86.54	4.116e5
86.62	1.024e3
86.70	0.000e0
86.95	0.000e0
87.03	2.284e5
87.11	5.120e3
87.19	7.383e5
87.27	4.608e4
87.35	0.000e0
87.75	0.000e0
87.83	7.496e5
87.91	1.782e6
87.99	7.844e5
88.08	1.442e6
88.16	6.154e5
88.24	3.688e6
88.32	2.361e6
88.40	1.526e5
88.48	0.000e0
89.45	0.000e0
89.53	6.349e5
89.61	3.348e5
89.69	0.000e0
90.25	0.000e0
90.33	1.475e6
90.41	1.095e6
90.50	1.546e5
90.58	1.325e6
90.66	1.966e5
90.74	2.007e5
90.82	0.000e0
91.62	0.000e0
91.71	2.867e5
91.79	2.662e4
91.87	0.000e0
92.43	0.000e0
92.51	2.867e4
92.59	8.479e5
92.67	3.584e4
92.75	0.000e0
93.24	0.000e0
93.32	1.171e6
93.40	4.506e5
93.48	4.608e5
93.56	2.847e5
93.64	0.000e0
93.88	0.000e0
93.96	1.050e6
94.04	9.011e4
94.13	0.000e0
94.21	3.132e6
94.29	4.004e5
94.37	0.000e0
94.93	0.000e0
95.01	1.668e6
95.09	2.068e5
95.17	4.301e4
95.26	1.126e4
95.34	0.000e0
96.14	0.000e0
96.22	5.120e4
96.30	1.464e5
96.38	0.000e0
96.47	8.079e5
96.55	1.485e5
96.63	0.000e0
97.68	0.000e0
97.76	7.762e5
97.84	2.662e5
97.92	5.007e5
98.00	6.963e4
98.08	0.000e0
99.05	0.000e0
99.13	3.973e5
99.21	3.492e5
99.29	0.000e0
99.53	0.000e0
99.61	1.633e6
99.69	1.050e6
99.77	2.142e6
99.85	3.385e6
99.93	1.409e6
100.01	3.072e5
100.10	0.000e0
100.26	0.000e0
100.34	3.379e5
100.42	1.232e6
100.50	4.096e5
100.58	0.000e0
100.66	4.106e5
100.74	4.209e5
100.82	0.000e0
100.90	0.000e0
100.98	4.219e5
101.06	3.379e5
101.14	0.000e0
101.22	0.000e0
101.31	2.826e5
101.39	7.137e5
101.47	1.331e4
101.55	0.000e0
101.71	0.000e0
101.79	1.741e4
101.87	7.322e5
101.95	2.131e6
102.03	3.645e5
102.11	1.492e6
102.19	9.697e5
102.27	2.196e6
102.35	1.299e6
102.43	3.574e5
102.52	1.229e4
102.60	0.000e0
103.64	0.000e0
103.73	3.512e5
103.81	3.994e4
103.89	0.000e0
104.61	0.000e0
104.69	1.674e6
104.77	2.335e5
104.85	7.885e5
104.94	2.408e6
105.02	1.193e6
105.10	2.118e6
105.18	5.499e5
105.26	7.066e5
105.34	8.755e5
105.42	3.727e5
105.50	9.114e4
105.58	0.000e0
107.27	0.000e0
107.36	7.608e5
107.44	1.618e5
107.52	0.000e0
108.65	0.000e0
108.73	1.776e6
108.81	1.141e6
108.89	1.843e4
108.97	1.031e6
109.05	6.042e4
109.13	9.759e5
109.21	4.280e5
109.29	0.000e0
109.37	9.114e5
109.45	1.144e6
109.53	1.043e6
109.61	8.776e5
109.69	1.659e5
109.78	0.000e0
109.86	2.386e5
109.94	9.308e5
110.02	2.924e6
110.10	1.329e6
110.18	1.298e6
110.26	2.360e6
110.34	9.523e4
110.42	4.346e6
110.50	2.686e6
110.58	6.963e4
110.66	3.317e6
110.74	4.854e6
110.82	6.091e6
110.91	3.787e6
110.99	5.233e6
111.07	8.442e6
111.15	9.868e6
111.23	1.088e7
111.31	8.909e6
111.39	7.567e6
111.47	2.934e6
111.55	4.583e6
111.63	4.025e6
111.71	3.586e6
111.79	3.096e6
111.87	9.630e6
111.95	1.107e7
112.03	3.993e6
112.12	5.400e6
112.20	6.752e6
112.28	2.702e6
112.36	2.651e6
112.44	1.586e6
112.52	3.942e6
112.60	3.466e6
112.68	2.587e6
112.76	1.884e6
112.84	2.226e6
112.92	1.383e6
113.00	1.802e5
113.08	0.000e0
113.16	0.000e0
113.24	1.812e5
113.33	5.335e5
113.41	1.608e5
113.49	1.201e6
113.57	4.659e5
113.65	2.031e6
113.73	1.983e6
113.81	1.198e5
113.89	1.915e5
113.97	9.011e4
114.05	5.898e5
114.13	2.199e6
114.21	9.226e5
114.29	1.843e4
114.37	0.000e0
114.45	6.922e5
114.54	4.403e4
114.62	2.563e6
114.70	1.194e6
114.78	3.919e6
114.86	4.229e5
114.94	8.284e5
115.02	5.181e5
115.10	2.048e3
115.18	2.232e6
115.26	1.486e6
115.34	1.423e5
115.42	6.646e5
115.50	1.843e4
115.58	1.341e5
115.66	3.032e6
115.75	3.338e5
115.83	0.000e0
115.91	0.000e0
115.99	2.058e5
116.07	5.601e5
116.15	1.270e6
116.23	4.915e4
116.31	0.000e0
116.39	0.000e0
116.47	1.742e6
116.55	2.744e5
116.63	0.000e0
116.79	0.000e0
116.87	1.055e5
116.96	1.434e4
117.04	0.000e0
117.60	0.000e0
117.68	2.652e5
117.76	6.666e5
117.84	7.936e5
117.92	4.997e5
118.00	1.172e6
118.08	2.847e5
118.17	7.025e5
118.25	2.621e5
118.33	8.212e5
118.41	1.209e6
118.49	2.867e4
118.57	0.000e0
118.89	0.000e0
118.97	2.253e4
119.05	5.417e5
119.13	1.536e4
119.21	0.000e0
119.29	0.000e0
119.38	5.540e5
119.46	1.946e4
119.54	6.646e5
119.62	1.559e6
119.70	5.796e5
119.78	5.939e4
119.86	6.226e5
119.94	1.782e6
120.02	2.228e6
120.10	6.205e5
120.18	3.508e6
120.26	1.560e6
120.34	6.164e5
120.42	1.024e4
120.50	0.000e0
120.59	4.434e5
120.67	3.492e5
120.75	5.612e5
120.83	1.121e6
120.91	1.565e6
120.99	1.020e6
121.07	5.540e5
121.15	2.212e5
121.23	1.659e6
121.31	9.544e5
121.39	1.139e6
121.47	2.253e5
121.55	1.067e6
121.63	5.745e5
121.71	8.663e5
121.80	2.113e6
121.88	1.364e6
121.96	3.894e6
122.04	3.004e6
122.12	1.761e6
122.20	2.004e6
122.28	3.523e6
122.36	3.525e6
122.44	1.061e6
122.52	1.774e6
122.60	5.632e5
122.68	1.116e6
122.76	3.157e6
122.84	2.028e5
122.92	7.076e5
123.01	1.435e6
123.09	6.124e5
123.17	6.031e5
123.25	2.048e3
123.33	1.960e6
123.41	1.134e6
123.49	2.867e4
123.57	0.000e0
124.30	0.000e0
124.38	3.482e4
124.46	3.758e5
124.54	2.048e3
124.62	0.000e0
125.51	0.000e0
125.59	3.082e5
125.67	1.085e5
125.75	0.000e0
126.80	0.000e0
126.88	3.932e5
126.96	1.581e6
127.04	6.451e4
127.12	0.000e0
127.20	1.434e4
127.28	9.052e5
127.36	4.608e4
127.44	0.000e0
128.09	0.000e0
128.17	2.867e4
128.25	1.908e6
128.33	1.106e5
128.41	8.325e5
128.49	1.754e6
128.57	1.966e6
128.65	1.004e5
128.73	0.000e0
128.81	9.615e5
128.89	4.803e5
128.98	6.738e5
129.06	3.901e5
129.14	1.029e6
129.22	8.397e4
129.30	2.875e6
129.38	2.457e6
129.46	2.826e5
129.54	8.151e5
129.62	9.626e5
129.70	6.761e6
129.78	5.794e6
129.86	9.117e6
129.94	8.425e6
130.02	1.731e7
130.10	2.060e7
130.19	1.781e7
130.27	2.216e7
130.35	3.096e7
130.43	2.656e7
130.51	2.634e7
130.59	1.871e7
130.67	1.405e7
130.75	8.627e6
130.83	1.082e7
130.91	8.406e6
130.99	9.382e6
131.07	9.752e6
131.15	1.319e7
131.23	2.254e7
131.31	2.280e7
131.40	2.224e7
131.48	3.099e7
131.56	3.563e7
131.64	3.662e7
131.72	2.741e7
131.80	3.539e7
131.88	3.453e7
131.96	1.579e7
132.04	8.659e6
132.12	1.504e7
132.20	1.476e7
132.28	8.703e6
132.36	1.467e7
132.44	1.593e7
132.52	1.790e7
132.61	1.288e7
132.69	1.574e7
132.77	1.673e7
132.85	9.262e6
132.93	1.316e7
133.01	5.515e6
133.09	6.666e5
133.17	3.984e6
133.25	7.422e6
133.33	1.059e7
133.41	2.743e6
133.49	3.082e6
133.57	4.537e6
133.65	1.475e6
133.73	2.634e6
133.82	2.812e6
133.90	1.542e6
133.98	2.413e6
134.06	3.222e6
134.14	7.639e5
134.22	4.072e6
134.30	6.892e5
134.38	9.216e3
134.46	1.280e5
134.54	2.120e5
134.62	3.789e4
134.70	2.004e6
134.78	9.011e5
134.86	3.079e6
134.94	4.342e5
135.03	1.331e4
135.11	0.000e0
135.19	0.000e0
135.27	4.925e5
135.35	1.884e5
135.43	1.054e6
135.51	1.326e6
135.59	4.966e5
135.67	4.096e3
135.75	5.417e5
135.83	6.308e5
135.91	7.168e3
135.99	6.359e5
136.07	1.669e5
136.15	1.188e6
136.24	5.868e5
136.32	3.072e3
136.40	0.000e0
136.48	0.000e0
136.56	1.285e6
136.64	7.864e5
136.72	1.853e5
136.80	2.959e5
136.88	0.000e0
136.96	0.000e0
137.04	1.812e5
137.12	4.639e5
137.20	1.372e6
137.28	1.122e6
137.36	1.250e6
137.45	4.813e5
137.53	4.250e5
137.61	1.060e6
137.69	5.120e4
137.77	0.000e0
138.01	0.000e0
138.09	1.935e5
138.17	8.069e5
138.25	1.946e4
138.33	0.000e0
138.66	0.000e0
138.74	9.421e4
138.82	0.000e0
138.90	0.000e0
138.98	8.909e5
139.06	2.550e5
139.14	6.779e5
139.22	8.233e5
139.30	1.434e4
139.38	0.000e0
139.95	0.000e0
140.03	1.280e5
140.11	2.509e5
140.19	0.000e0
140.35	0.000e0
140.43	3.185e5
140.51	1.267e6
140.59	4.915e4
140.67	0.000e0
141.56	0.000e0
141.64	2.253e5
141.72	3.840e5
141.80	0.000e0
141.88	2.714e5
141.96	1.638e4
142.04	3.758e5
142.12	3.789e4
142.20	0.000e0
142.37	0.000e0
142.45	1.475e5
142.53	7.875e5
142.61	2.097e6
142.69	1.024e5
142.77	4.536e5
142.85	1.850e6
142.93	2.395e6
143.01	3.692e6
143.09	1.422e6
143.17	5.519e5
143.25	1.683e6
143.33	3.503e6
143.41	1.116e6
143.50	1.047e6
143.58	2.446e6
143.66	2.819e6
143.74	9.462e5
143.82	5.171e5
143.90	2.441e6
143.98	9.411e5
144.06	5.396e5
144.14	1.059e6
144.22	2.458e5
144.30	0.000e0
144.46	0.000e0
144.54	5.837e5
144.62	3.994e4
144.71	5.294e5
144.79	1.706e6
144.87	1.134e6
144.95	1.006e6
145.03	1.352e5
145.11	0.000e0
145.19	9.206e5
145.27	2.130e6
145.35	1.552e6
145.43	1.340e6
145.51	1.249e5
145.59	0.000e0
146.00	0.000e0
146.08	1.352e5
146.16	9.769e5
146.24	3.072e4
146.32	0.000e0
146.72	0.000e0
146.80	1.238e6
146.88	4.444e5
146.96	0.000e0
147.13	0.000e0
147.21	1.352e5
147.29	4.096e3
147.37	0.000e0
148.82	0.000e0
148.90	7.373e4
148.98	3.359e5
149.06	0.000e0
149.14	0.000e0
149.22	1.065e5
149.30	6.257e5
149.38	1.638e4
149.47	0.000e0
149.71	0.000e0
149.79	9.554e5
149.87	1.193e6
149.95	2.867e4
150.03	0.000e0
150.27	0.000e0
150.35	5.642e5
150.43	1.393e5
150.51	8.704e5
150.59	1.835e6
150.68	1.166e6
150.76	3.063e6
150.84	1.254e6
150.92	2.587e6
151.00	2.310e6
151.08	4.035e5
151.16	2.454e6
151.24	2.970e6
151.32	6.543e5
151.40	1.424e6
151.48	2.092e6
151.56	3.586e6
151.64	1.602e7
151.72	2.191e7
151.80	2.313e7
151.89	3.441e7
151.97	4.975e7
152.05	5.019e7
152.13	4.388e7
152.21	4.276e7
152.29	5.743e7
152.37	5.879e7
152.45	4.065e7
152.53	2.692e7
152.61	2.481e7
152.69	1.679e7
152.77	1.961e7
152.85	1.657e7
152.93	2.778e7
153.01	2.119e7
153.10	2.646e7
153.18	2.583e7
153.26	2.620e7
153.34	2.311e7
153.42	2.732e7
153.50	1.531e7
153.58	7.939e6
153.66	1.167e7
153.74	9.111e6
153.82	3.078e6
153.90	5.979e6
153.98	7.404e6
154.06	3.180e6
154.14	3.666e6
154.22	1.851e6
154.31	9.830e4
154.39	6.546e6
154.47	3.441e6
154.55	1.483e6
154.63	4.321e5
154.71	8.755e5
154.79	2.540e5
154.87	9.626e4
154.95	4.251e6
155.03	4.315e6
155.11	2.002e6
155.19	2.531e6
155.27	1.023e6
155.35	2.661e6
155.43	3.871e5
155.52	6.144e3
155.60	0.000e0
155.92	0.000e0
156.00	1.024e3
156.08	0.000e0
156.24	0.000e0
156.32	6.144e3
156.40	0.000e0
156.64	0.000e0
156.73	2.560e4
156.81	4.475e5
156.89	1.331e4
156.97	0.000e0
157.05	1.024e3
157.13	4.649e5
157.21	1.659e5
157.29	0.000e0
157.37	2.775e5
157.45	7.270e4
157.53	0.000e0
157.61	3.072e3
157.69	3.256e5
157.77	8.192e3
157.85	2.857e5
157.94	7.864e5
158.02	3.840e5
158.10	4.915e5
158.18	9.216e3
158.26	6.400e5
158.34	1.443e6
158.42	3.799e5
158.50	1.126e4
158.58	2.048e3
158.66	0.000e0
158.98	0.000e0
159.06	1.132e6
159.15	3.185e5
159.23	3.584e5
159.31	2.488e5
159.39	0.000e0
159.47	1.649e5
159.55	1.741e4
159.63	0.000e0
160.76	0.000e0
160.84	3.799e5
160.92	1.393e5
161.00	0.000e0
161.16	0.000e0
161.24	1.638e4
161.32	0.000e0
161.57	0.000e0
161.65	5.970e5
161.73	2.765e4
161.81	9.257e5
161.89	1.460e6
161.97	4.966e5
162.05	1.878e6
162.13	1.579e6
162.21	5.745e5
162.29	1.420e6
162.37	8.079e5
162.45	1.195e6
162.53	9.032e5
162.61	1.642e6
162.69	1.157e6
162.78	2.458e4
162.86	0.000e0
162.94	0.000e0
163.02	5.202e5
163.10	6.113e5
163.18	3.492e5
163.26	7.393e5
163.34	3.410e5
163.42	2.396e5
163.50	8.468e5
163.58	2.294e5
163.66	8.397e5
163.74	2.509e5
163.82	4.096e3
163.90	0.000e0
167.05	0.000e0
167.13	1.171e6
167.21	1.690e5
167.29	0.000e0
168.74	0.000e0
168.83	1.280e5
168.91	1.008e6
168.99	3.686e4
169.07	0.000e0
169.15	0.000e0
169.23	5.775e5
169.31	3.072e4
169.39	9.216e3
169.47	9.585e5
169.55	5.427e4
169.63	0.000e0
171.33	0.000e0
171.41	8.806e4
171.49	2.765e4
171.57	0.000e0
171.89	0.000e0
171.97	1.398e6
172.05	2.113e6
172.13	9.114e4
172.21	3.420e5
172.29	8.602e4
172.38	0.000e0
172.46	6.605e5
172.54	5.130e5
172.62	2.048e3
172.70	0.000e0
173.02	0.000e0
173.10	1.391e6
173.18	1.782e5
173.26	0.000e0
173.67	0.000e0
173.75	2.662e4
173.83	8.294e4
173.91	0.000e0
174.15	0.000e0
174.23	6.308e5
174.31	4.219e5
174.39	5.069e5
174.47	5.222e4
174.55	0.000e0
174.63	0.000e0
174.71	4.536e5
174.80	3.676e5
174.88	8.366e5
174.96	1.056e6
175.04	3.758e5
175.12	0.000e0
175.28	0.000e0
175.36	1.522e6
175.44	5.980e5
175.52	0.000e0
175.60	0.000e0
175.68	1.741e4
175.76	2.744e5
175.84	5.120e3
175.92	5.253e5
176.01	1.741e4
176.09	0.000e0
177.22	0.000e0
177.30	2.826e5
177.38	1.437e6
177.46	3.420e5
177.54	2.427e5
177.62	3.871e5
177.70	0.000e0
177.78	7.997e5
177.86	1.147e5
177.94	3.072e5
178.02	1.331e4
178.10	0.000e0
178.18	9.421e4
178.26	9.441e5
178.34	3.686e4
178.43	0.000e0
178.51	4.659e5
178.59	4.301e4
178.67	0.000e0
179.15	0.000e0
179.23	1.027e6
179.31	3.267e5
179.39	0.000e0
181.89	0.000e0
181.97	1.434e4
182.06	1.588e6
182.14	9.011e4
182.22	0.000e0
182.30	0.000e0
182.38	8.438e5
182.46	1.024e5
182.54	0.000e0
182.62	2.519e5
182.70	1.229e4
182.78	0.000e0
182.94	0.000e0
183.02	7.885e4
183.10	8.847e5
183.18	3.686e4
183.27	2.755e5
183.35	1.741e4
183.43	0.000e0
183.51	1.056e6
183.59	2.109e5
183.67	0.000e0
184.48	0.000e0
184.56	7.260e5
184.64	6.861e4
184.72	7.905e5
184.80	6.851e5
184.88	6.072e5
184.96	7.578e4
185.04	0.000e0
185.12	4.925e5
185.20	6.810e5
185.28	5.007e5
185.36	0.000e0
185.44	2.028e5
185.52	1.162e6
185.60	4.864e5
185.69	0.000e0
185.77	0.000e0
185.85	7.414e5
185.93	3.133e5
186.01	4.219e5
186.09	3.922e5
186.17	7.352e5
186.25	1.367e6
186.33	6.861e4
186.41	1.454e5
186.49	4.628e5
186.57	1.063e6
186.65	2.867e4
186.73	3.195e5
186.81	4.229e5
186.90	2.099e5
186.98	0.000e0
187.06	3.686e4
187.14	2.952e6
187.22	4.864e5
187.30	2.150e4
187.38	0.000e0
187.46	0.000e0
187.54	7.444e5
187.62	4.454e5
187.70	3.297e5
187.78	1.024e3
187.86	0.000e0
189.32	0.000e0
189.40	1.638e4
189.48	1.419e6
189.56	7.680e4
189.64	0.000e0
189.88	0.000e0
189.96	2.089e5
190.04	1.710e5
190.12	0.000e0
190.20	6.554e4
190.28	1.731e5
190.36	0.000e0
190.44	3.912e5
190.53	2.724e5
190.61	0.000e0
191.01	0.000e0
191.09	5.396e5
191.17	9.216e4
191.25	0.000e0
191.98	0.000e0
192.06	6.697e5
192.14	3.686e4
192.22	0.000e0
193.43	0.000e0
193.51	7.782e4
193.59	3.318e5
193.67	0.000e0
193.99	0.000e0
194.07	4.956e5
194.16	8.602e4
194.24	6.881e5
194.32	4.434e5
194.40	1.167e6
194.48	2.263e5
194.56	0.000e0
194.64	3.604e5
194.72	8.397e4
194.80	0.000e0
194.88	0.000e0
194.96	7.578e4
195.04	6.482e5
195.12	1.434e4
195.20	0.000e0
195.45	0.000e0
195.53	4.137e5
195.61	1.270e5
195.69	0.000e0
195.77	4.106e5
195.85	5.816e5
195.93	5.120e3
196.01	0.000e0
196.17	0.000e0
196.25	7.270e4
196.33	6.144e4
196.41	0.000e0
196.74	0.000e0
196.82	2.801e6
196.90	5.560e5
196.98	1.024e3
197.06	1.818e6
197.14	2.294e5
197.22	0.000e0
197.38	0.000e0
197.46	2.744e5
197.54	6.349e4
197.62	0.000e0
197.79	0.000e0
197.87	1.031e6
197.95	7.168e4
198.03	0.000e0
199.08	0.000e0
199.16	6.359e5
199.24	2.980e5
199.32	0.000e0
199.64	0.000e0
199.72	2.990e5
199.80	1.345e6
199.88	9.216e4
199.96	2.867e4
200.04	1.107e6
200.13	1.001e6
200.21	2.048e4
200.29	4.413e5
200.37	1.474e6
200.45	1.976e5
200.53	5.222e4
200.61	1.229e5
200.69	0.000e0
200.77	0.000e0
200.85	7.987e4
200.93	5.417e5
201.01	9.216e3
201.09	0.000e0
201.58	0.000e0
201.66	1.393e5
201.74	0.000e0
202.14	0.000e0
202.22	1.265e6
202.30	4.116e5
202.38	0.000e0
203.43	0.000e0
203.51	4.997e5
203.59	5.284e5
203.67	1.024e3
203.76	0.000e0
207.06	0.000e0
207.14	3.062e5
207.22	1.475e5
207.30	0.000e0
207.47	0.000e0
207.55	1.489e6
207.63	2.417e5
207.71	0.000e0
209.89	0.000e0
209.97	4.639e5
210.05	2.908e5
210.13	0.000e0
210.29	0.000e0
210.37	5.048e5
210.45	3.830e5
210.53	0.000e0
211.98	0.000e0
212.06	6.011e5
212.14	2.150e4
212.23	0.000e0
213.44	0.000e0
213.52	5.396e5
213.60	2.775e5
213.68	0.000e0
213.92	0.000e0
214.00	3.154e5
214.08	7.526e5
214.16	3.041e5
214.24	3.236e5
214.32	3.154e5
214.40	0.000e0
214.48	0.000e0
214.56	5.304e5
214.65	1.085e5
214.73	0.000e0
216.50	0.000e0
216.58	1.004e5
216.66	3.533e5
216.74	0.000e0
217.79	0.000e0
217.87	4.710e4
217.95	1.444e5
218.03	0.000e0
218.36	0.000e0
218.44	7.168e3
218.52	5.980e5
218.60	1.843e4
218.68	0.000e0
218.76	0.000e0
218.84	3.277e4
218.92	3.359e5
219.00	1.024e3
219.08	0.000e0
219.16	7.301e5
219.24	3.994e4
219.32	0.000e0
219.40	0.000e0
219.49	4.444e5
219.57	2.376e5
219.65	0.000e0
219.73	0.000e0
219.81	3.410e5
219.89	4.291e5
219.97	0.000e0
220.21	0.000e0
220.29	7.629e5
220.37	1.628e5
220.45	0.000e0
220.61	0.000e0
220.70	2.399e6
220.78	7.670e5
220.86	2.048e3
220.94	0.000e0
221.26	0.000e0
221.34	4.966e5
221.42	3.174e5
221.50	0.000e0
221.91	0.000e0
221.99	8.253e5
222.07	3.062e5
222.15	0.000e0
222.23	0.000e0
222.31	1.058e6
222.39	2.066e6
222.47	9.421e4
222.55	0.000e0
222.63	1.032e6
222.71	6.093e5
222.79	6.144e3
222.87	8.786e5
222.95	1.594e6
223.03	1.635e6
223.12	3.099e6
223.20	3.000e5
223.28	7.680e4
223.36	1.532e6
223.44	1.288e6
223.52	1.498e6
223.60	2.591e5
223.68	0.000e0
223.84	0.000e0
223.92	3.174e4
224.00	6.892e5
224.08	9.236e5
224.16	9.728e5
224.24	5.233e5
224.33	0.000e0
224.41	9.523e4
224.49	4.485e5
224.57	1.096e6
224.65	3.994e4
224.73	0.000e0
225.78	0.000e0
225.86	2.898e5
225.94	1.198e5
226.02	0.000e0
226.18	0.000e0
226.26	1.024e3
226.34	2.683e5
226.42	0.000e0
227.55	0.000e0
227.63	7.219e5
227.71	1.034e5
227.79	8.253e5
227.88	2.662e4
227.96	0.000e0
228.04	0.000e0
228.12	3.512e5
228.20	4.535e6
228.28	1.525e6
228.36	3.922e5
228.44	0.000e0
228.52	5.530e4
228.60	6.144e3
228.68	0.000e0
229.09	0.000e0
229.17	4.209e5
229.25	1.536e4
229.33	0.000e0
229.81	0.000e0
229.89	2.826e5
229.97	1.677e6
230.05	8.253e5
230.13	2.150e5
230.21	5.663e5
230.30	1.307e6
230.38	2.060e6
230.46	8.571e5
230.54	1.843e5
230.62	0.000e0
230.70	3.543e5
230.78	3.953e5
230.86	8.704e4
230.94	5.816e5
231.02	1.229e4
231.10	7.076e5
231.18	2.478e5
231.26	1.434e4
231.34	6.461e5
231.42	2.355e4
231.51	0.000e0
231.59	0.000e0
231.67	1.613e6
231.75	2.465e6
231.83	8.806e4
231.91	1.148e6
231.99	7.987e4
232.07	0.000e0
232.15	2.570e5
232.23	1.536e5
232.31	0.000e0
232.80	0.000e0
232.88	7.066e5
232.96	7.762e5
233.04	5.120e4
233.12	0.000e0
234.81	0.000e0
234.89	5.448e5
234.97	3.185e5
235.05	0.000e0
235.14	0.000e0
235.22	1.597e5
235.30	0.000e0
241.91	0.000e0
241.99	2.314e5
242.07	7.066e5
242.15	1.062e6
242.23	9.441e5
242.31	2.028e6
242.40	4.004e5
242.48	7.383e5
242.56	1.550e6
242.64	1.239e5
242.72	4.854e5
242.80	5.018e4
242.88	8.376e5
242.96	1.602e6
243.04	1.382e5
243.12	4.884e5
243.20	1.239e5
243.28	7.434e5
243.36	4.301e4
243.44	0.000e0
243.52	0.000e0
243.61	7.332e5
243.69	6.656e5
243.77	7.895e5
243.85	1.272e6
243.93	8.192e4
244.01	0.000e0
244.09	0.000e0
244.17	6.564e5
244.25	1.623e6
244.33	1.391e6
244.41	2.219e6
244.49	6.851e5
244.57	6.154e5
244.65	4.710e5
244.73	8.796e5
244.82	4.454e5
244.90	6.062e5
244.98	9.216e3
245.06	0.000e0
251.19	0.000e0
251.27	5.540e5
251.35	6.349e4
251.43	0.000e0
253.12	0.000e0
253.20	7.434e5
253.29	6.830e5
253.37	2.662e4
253.45	0.000e0
254.01	0.000e0
254.09	2.017e5
254.17	3.379e4
254.25	9.523e4
254.33	4.383e5
254.41	6.144e3
254.50	0.000e0
255.46	0.000e0
255.54	1.468e6
255.62	4.946e5
255.71	0.000e0
255.87	0.000e0
255.95	4.178e5
256.03	1.285e6
256.11	2.413e6
256.19	1.720e6
256.27	2.589e6
256.35	9.472e5
256.43	1.426e6
256.51	3.003e6
256.59	1.626e6
256.67	1.283e6
256.75	3.625e5
256.83	1.874e5
256.92	4.311e5
257.00	5.837e4
257.08	7.752e5
257.16	1.091e6
257.24	2.478e5
257.32	4.014e5
257.40	5.540e5
257.48	9.216e3
257.56	1.035e6
257.64	1.760e6
257.72	1.002e6
257.80	6.482e5
257.88	7.219e5
257.96	2.150e4
258.04	0.000e0
258.13	0.000e0
258.21	3.072e4
258.29	0.000e0
260.30	0.000e0
260.38	6.144e3
260.47	9.943e5
260.55	4.915e4
260.63	0.000e0
262.00	0.000e0
262.08	9.032e5
262.16	6.963e5
262.24	2.662e4
262.32	0.000e0
262.40	9.595e5
262.48	6.554e5
262.56	7.168e5
262.64	6.144e3
262.72	0.000e0
263.13	0.000e0
263.21	9.185e5
263.29	1.270e5
263.37	1.358e6
263.45	2.609e6
263.53	1.044e5
263.61	0.000e0
266.92	0.000e0
267.00	8.192e3
267.08	3.205e5
267.16	0.000e0
267.24	5.786e5
267.32	2.478e5
267.40	0.000e0
267.89	0.000e0
267.97	6.384e6
268.05	1.058e6
268.13	8.192e3
268.21	5.755e5
268.29	6.144e4
268.37	0.000e0
268.45	5.908e5
268.53	3.072e4
268.61	5.038e5
268.69	2.560e4
268.77	0.000e0
269.98	0.000e0
270.06	5.806e5
270.15	3.891e4
270.23	0.000e0
270.55	0.000e0
270.63	2.048e3
270.71	0.000e0
271.11	0.000e0
271.19	1.051e6
271.27	2.161e5
271.36	2.089e5
271.44	6.318e5
271.52	8.888e5
271.60	3.789e4
271.68	0.000e0
272.16	0.000e0
272.24	4.014e5
272.32	9.011e4
272.40	0.000e0
272.48	2.959e5
272.57	3.144e5
272.65	0.000e0
273.94	0.000e0
274.02	6.134e5
274.10	1.782e5
274.18	0.000e0
274.26	3.604e5
274.34	1.102e6
274.42	7.578e4
274.50	7.711e5
274.58	1.116e5
274.66	0.000e0
274.74	0.000e0
274.82	2.570e5
274.90	7.578e4
274.99	7.885e4
275.07	2.550e5
275.15	0.000e0
276.11	0.000e0
276.20	1.004e5
276.28	0.000e0
278.13	0.000e0
278.21	1.239e5
278.29	4.844e5
278.37	3.113e5
278.45	0.000e0
278.94	0.000e0
279.02	1.700e5
279.10	5.734e4
279.18	3.543e5
279.26	1.741e5
279.34	0.000e0
279.42	1.526e5
279.50	2.447e5
279.58	0.000e0
279.66	1.260e5
279.74	7.516e5
279.83	1.843e4
279.91	0.000e0
279.99	0.000e0
280.07	2.048e4
280.15	5.110e5
280.23	1.434e4
280.31	0.000e0
280.55	0.000e0
280.63	3.441e5
280.71	5.120e4
280.79	0.000e0
282.16	0.000e0
282.25	3.174e5
282.33	1.817e6
282.41	1.079e6
282.49	1.434e4
282.57	0.000e0
284.18	0.000e0
284.26	5.202e5
284.34	6.615e5
284.42	7.168e3
284.50	0.000e0
284.58	4.782e5
284.67	5.837e4
284.75	0.000e0
286.28	0.000e0
286.36	9.267e5
286.44	7.588e5
286.52	1.935e5
286.60	9.830e4
286.68	0.000e0
286.92	0.000e0
287.00	6.257e5
287.09	9.349e5
287.17	4.710e4
287.25	0.000e0
287.41	0.000e0
287.49	4.690e5
287.57	1.308e6
287.65	5.939e4
287.73	0.000e0
288.13	0.000e0
288.21	6.697e5
288.30	3.157e6
288.38	2.265e6
288.46	1.381e6
288.54	4.506e4
288.62	6.625e5
288.70	2.951e6
288.78	1.715e6
288.86	4.178e5
288.94	3.072e3
289.02	0.000e0
289.59	0.000e0
289.67	2.458e5
289.75	3.502e5
289.83	0.000e0
291.04	0.000e0
291.12	1.019e6
291.20	2.048e5
291.28	0.000e0
293.14	0.000e0
293.22	4.321e5
293.30	6.554e4
293.38	0.000e0
294.02	0.000e0
294.10	1.331e4
294.18	8.786e5
294.26	3.502e5
294.35	0.000e0
294.59	0.000e0
294.67	2.703e5
294.75	6.062e5
294.83	9.216e3
294.91	0.000e0
295.07	0.000e0
295.15	1.372e5
295.23	5.007e5
295.31	5.120e3
295.39	0.000e0
296.04	0.000e0
296.12	7.926e5
296.20	4.403e4
296.28	0.000e0
296.93	0.000e0
297.01	5.007e5
297.09	2.778e6
297.17	2.055e6
297.25	4.608e4
297.33	0.000e0
298.46	0.000e0
298.54	4.485e5
298.62	1.546e5
298.70	0.000e0
298.86	0.000e0
298.94	1.731e5
299.02	1.341e5
299.10	0.000e0
299.99	0.000e0
300.07	8.458e5
300.15	1.280e5
300.23	0.000e0
301.36	0.000e0
301.44	2.458e4
301.52	2.765e5
301.61	0.000e0
303.62	0.000e0
303.70	1.536e5
303.78	2.048e4
303.86	0.000e0
304.11	0.000e0
304.19	4.403e5
304.27	1.843e4
304.35	0.000e0
304.51	0.000e0
304.59	5.775e5
304.67	2.703e5
304.75	8.294e4
304.83	0.000e0
305.64	0.000e0
305.72	6.758e4
305.80	7.260e5
305.88	1.946e4
305.96	0.000e0
310.48	0.000e0
310.56	1.354e6
310.64	1.096e5
310.72	0.000e0
310.80	4.096e3
310.88	2.724e5
310.96	0.000e0
313.63	0.000e0
313.71	2.939e5
313.79	1.085e5
313.87	0.000e0
314.03	0.000e0
314.11	5.949e5
314.19	6.246e4
314.27	0.000e0
315.24	0.000e0
315.32	1.075e5
315.40	8.878e5
315.48	3.379e4
315.56	4.936e5
315.64	2.693e5
315.72	0.000e0
316.77	0.000e0
316.85	3.072e3
316.93	2.171e5
317.01	0.000e0
317.17	0.000e0
317.26	2.058e5
317.34	5.540e5
317.42	3.072e3
317.50	1.477e6
317.58	2.417e5
317.66	0.000e0
317.74	5.673e5
317.82	1.513e6
317.90	6.492e5
317.98	1.024e4
318.06	0.000e0
318.22	0.000e0
318.30	4.608e4
318.38	7.117e5
318.47	2.355e4
318.55	0.000e0
319.51	0.000e0
319.59	8.397e4
319.68	6.083e5
319.76	1.638e4
319.84	0.000e0
320.08	0.000e0
320.16	2.052e6
320.24	6.420e5
320.32	1.024e3
320.40	0.000e0
320.56	0.000e0
320.64	5.120e5
320.72	7.496e5
320.80	1.024e4
320.89	0.000e0
322.34	0.000e0
322.42	3.482e4
322.50	6.830e5
322.58	2.150e4
322.66	0.000e0
323.31	0.000e0
323.39	9.544e5
323.47	1.403e5
323.55	0.000e0
324.43	0.000e0
324.52	1.372e5
324.60	3.072e3
324.68	0.000e0
325.40	0.000e0
325.48	1.577e5
325.56	0.000e0
326.13	0.000e0
326.21	1.024e3
326.29	9.339e5
326.37	1.874e5
326.45	0.000e0
328.71	0.000e0
328.79	7.680e4
328.87	3.103e5
328.95	0.000e0
329.03	1.659e5
329.11	1.853e5
329.19	0.000e0
329.60	0.000e0
329.68	1.741e5
329.76	7.578e5
329.84	1.741e4
329.92	0.000e0
331.37	0.000e0
331.45	2.652e5
331.53	1.925e5
331.61	4.710e4
331.69	1.315e6
331.78	6.246e4
331.86	0.000e0
334.44	0.000e0
334.52	1.935e5
334.60	1.116e5
334.68	0.000e0
335.41	0.000e0
335.49	1.761e5
335.57	2.560e4
335.65	0.000e0
335.73	5.335e5
335.81	4.198e4
335.89	0.000e0
336.62	0.000e0
336.70	1.782e5
336.78	3.430e5
336.86	0.000e0
337.66	0.000e0
337.74	3.031e5
337.83	5.202e5
337.91	1.526e5
337.99	0.000e0
338.63	0.000e0
338.71	5.939e4
338.79	1.853e5
338.87	0.000e0
341.62	0.000e0
341.70	5.478e5
341.78	2.499e5
341.86	0.000e0
347.51	0.000e0
347.59	3.604e5
347.67	6.789e5
347.75	2.458e4
347.83	0.000e0
350.41	0.000e0
350.49	5.673e5
350.57	2.048e4
350.65	0.000e0
351.05	0.000e0
351.14	3.697e5
351.22	5.530e4
351.30	0.000e0
351.38	0.000e0
351.46	4.588e5
351.54	1.106e5
351.62	0.000e0
351.70	0.000e0
351.78	1.004e5
351.86	9.216e3
351.94	0.000e0
353.39	0.000e0
353.47	2.499e5
353.56	1.587e5
353.64	0.000e0
353.72	2.724e5
353.80	1.853e5
353.88	2.232e5
353.96	6.390e5
354.04	1.362e6
354.12	8.550e5
354.20	6.185e5
354.28	2.366e6
354.36	1.925e6
354.44	6.308e5
354.52	2.486e6
354.60	4.161e6
354.68	2.012e6
354.77	2.211e6
354.85	5.315e5
354.93	4.977e5
355.01	8.428e5
355.09	1.987e5
355.17	0.000e0
355.33	0.000e0
355.41	4.403e4
355.49	8.417e5
355.57	1.966e5
355.65	1.474e6
355.73	4.280e5
355.81	1.024e3
355.89	8.745e5
355.98	1.526e5
356.06	0.000e0
359.52	0.000e0
359.61	6.349e5
359.69	3.697e5
359.77	7.107e5
359.85	1.434e4
359.93	0.000e0
360.33	0.000e0
360.41	6.656e4
360.49	5.571e5
360.57	4.536e5
360.65	5.018e4
360.73	0.000e0
361.54	0.000e0
361.62	7.076e5
361.70	5.120e4
361.78	0.000e0
364.53	0.000e0
364.61	7.475e4
364.69	2.867e4
364.77	0.000e0
365.58	0.000e0
365.66	3.891e4
365.74	2.806e6
365.82	1.843e5
365.90	0.000e0
367.35	0.000e0
367.43	2.898e5
367.51	6.246e4
367.59	0.000e0
372.19	0.000e0
372.27	3.287e5
372.35	2.662e4
372.43	0.000e0
374.77	0.000e0
374.85	3.523e5
374.93	3.686e4
375.01	0.000e0
377.11	0.000e0
377.19	4.383e5
377.27	4.198e4
377.35	0.000e0
378.16	0.000e0
378.24	1.341e6
378.32	7.895e5
378.40	5.120e3
378.48	0.000e0
378.97	0.000e0
379.05	3.931e6
379.13	5.243e5
379.21	0.000e0
379.93	0.000e0
380.01	9.011e4
380.10	9.339e5
380.18	3.277e4
380.26	0.000e0
382.27	0.000e0
382.35	4.782e5
382.43	1.649e5
382.52	2.877e5
382.60	1.038e6
382.68	3.482e4
382.76	0.000e0
382.84	7.373e4
382.92	9.421e4
383.00	0.000e0
383.89	0.000e0
383.97	1.326e6
384.05	9.267e5
384.13	2.089e5
384.21	0.000e0
384.29	7.373e5
384.37	5.560e5
384.45	1.024e3
384.53	0.000e0
384.94	0.000e0
385.02	6.861e5
385.10	1.318e6
385.18	4.608e4
385.26	0.000e0
385.42	0.000e0
385.50	6.195e5
385.58	2.867e4
385.66	0.000e0
392.28	0.000e0
392.36	7.373e4
392.44	2.310e6
392.52	1.290e5
392.60	0.000e0
392.68	8.837e5
392.76	2.130e6
392.84	7.066e4
392.92	0.000e0
394.21	0.000e0
394.29	8.458e5
394.37	1.260e5
394.45	0.000e0
396.63	0.000e0
396.71	6.779e5
396.79	3.040e6
396.87	2.212e5
396.95	0.000e0
397.36	0.000e0
397.44	1.352e5
397.52	3.009e6
397.60	1.690e5
397.68	0.000e0
397.76	5.263e5
397.84	3.174e4
397.92	0.000e0
398.65	0.000e0
398.73	2.877e5
398.81	1.710e5
398.89	0.000e0
400.50	0.000e0
400.58	1.058e6
400.67	1.823e5
400.75	2.058e5
400.83	1.669e5
400.91	0.000e0
401.88	0.000e0
401.96	1.049e6
402.04	1.086e6
402.12	1.843e4
402.20	1.111e6
402.28	1.095e6
402.36	1.946e4
402.44	0.000e0
402.84	0.000e0
402.92	1.166e6
403.00	5.673e5
403.09	5.356e5
403.17	1.454e5
403.25	0.000e0
403.97	0.000e0
404.05	9.482e5
404.13	1.225e6
404.21	4.403e4
404.30	0.000e0
404.38	0.000e0
404.46	3.953e5
404.54	6.543e5
404.62	7.168e3
404.70	3.031e5
404.78	8.622e5
404.86	2.447e5
404.94	1.741e6
405.02	1.331e5
405.10	0.000e0
405.18	1.340e6
405.26	8.909e4
405.34	0.000e0
405.42	2.048e4
405.51	1.748e6
405.59	2.621e5
405.67	0.000e0
405.99	0.000e0
406.07	1.567e6
406.15	8.131e5
406.23	7.496e5
406.31	1.571e6
406.39	7.322e5
406.47	9.216e3
406.55	0.000e0
406.72	0.000e0
406.80	5.222e4
406.88	1.141e6
406.96	5.018e4
407.04	0.000e0
407.12	9.421e5
407.20	2.058e5
407.28	9.646e5
407.36	3.482e5
407.44	8.294e4
407.52	0.000e0
407.76	0.000e0
407.84	1.920e6
407.93	3.830e5
408.01	0.000e0
408.33	0.000e0
408.41	6.543e5
408.49	2.079e5
408.57	0.000e0
411.23	0.000e0
411.31	4.506e4
411.39	4.321e5
411.47	4.096e3
411.56	0.000e0
412.36	0.000e0
412.44	9.892e5
412.52	7.066e4
412.60	0.000e0
416.40	0.000e0
416.48	2.120e5
416.56	7.168e5
416.64	1.638e4
416.72	0.000e0
417.44	0.000e0
417.52	2.004e6
417.61	2.755e5
417.69	0.000e0
417.77	0.000e0
417.85	2.447e5
417.93	6.963e4
418.01	0.000e0
418.49	0.000e0
418.57	5.427e4
418.65	4.657e6
418.73	5.100e5
418.82	0.000e0
419.62	0.000e0
419.70	1.843e4
419.78	2.048e4
419.86	0.000e0
419.94	0.000e0
420.03	1.853e6
420.11	8.581e5
420.19	1.229e4
420.27	6.676e5
420.35	1.413e5
420.43	0.000e0
420.51	6.001e5
420.59	8.704e4
420.67	0.000e0
420.91	0.000e0
420.99	3.103e5
421.07	3.072e4
421.15	0.000e0
421.40	0.000e0
421.48	1.229e4
421.56	2.737e6
421.64	1.905e5
421.72	0.000e0
421.88	0.000e0
421.96	2.138e6
422.04	6.226e5
422.12	0.000e0
422.20	0.000e0
422.28	2.186e6
422.36	1.550e6
422.45	3.994e4
422.53	0.000e0
422.69	0.000e0
422.77	1.651e6
422.85	1.167e5
422.93	0.000e0
423.01	1.075e6
423.09	2.294e5
423.17	0.000e0
425.91	0.000e0
425.99	1.331e4
426.08	3.113e5
426.16	2.048e3
426.24	0.000e0
426.48	0.000e0
426.56	1.741e4
426.64	2.799e6
426.72	2.089e5
426.80	0.000e0
426.88	0.000e0
426.96	7.741e5
427.04	1.785e6
427.12	5.939e4
427.20	5.612e5
427.29	1.299e6
427.37	3.584e4
427.45	0.000e0
428.17	0.000e0
428.25	1.915e5
428.33	7.168e3
428.41	0.000e0
428.50	0.000e0
428.58	3.348e5
428.66	1.299e6
428.74	2.082e6
428.82	1.609e6
428.90	1.341e6
428.98	2.560e4
429.06	0.000e0
430.03	0.000e0
430.11	2.266e6
430.19	2.847e5
430.27	0.000e0
431.88	0.000e0
431.96	3.195e5
432.04	2.375e6
432.13	1.044e5
432.21	0.000e0
432.53	0.000e0
432.61	3.645e5
432.69	3.277e4
432.77	0.000e0
433.58	0.000e0
433.66	5.202e5
433.74	2.458e4
433.82	0.000e0
434.14	0.000e0
434.22	6.554e4
434.30	1.741e4
434.38	0.000e0
436.16	0.000e0
436.24	1.096e5
436.32	5.325e4
436.40	0.000e0
437.05	0.000e0
437.13	9.492e5
437.21	5.018e4
437.29	0.000e0
437.45	0.000e0
437.53	5.448e5
437.61	3.072e4
437.69	0.000e0
438.42	0.000e0
438.50	1.253e6
438.58	1.133e6
438.66	1.741e4
438.74	0.000e0
441.56	0.000e0
441.64	3.277e4
441.73	4.465e5
441.81	8.192e3
441.89	0.000e0
442.53	0.000e0
[truncated: 5,126 more rows]
