# Supplementary material for: A simple method for developing lysine targeted covalent protein reagents
Source: Nat Commun. 2023 Dec 1;14:7933. doi: 10.1038/s41467-023-42632-5 (PMC10692228; doi:10.1038/s41467-023-42632-5)
Supplement: Supplementary file 4 — Source data [file 41467_2023_42632_MOESM4_ESM.zip › Source Data/Purified peptide data/Spectra/BDP-Propgly3ph!spectrum.txt]

81	0.000e0
81	4.551e4
81	3.182e4
81	3.967e4
81	4.164e4
81	6.444e4
81	9.891e4
81	5.465e4
81	1.107e5
82	4.244e5
82	6.536e5
82	4.990e5
82	1.871e5
82	1.918e5
82	4.431e5
82	2.284e5
82	4.572e5
82	6.386e5
82	7.311e5
82	1.523e6
82	2.321e6
83	3.430e6
83	7.129e6
83	1.250e7
83	2.079e7
83	2.923e7
83	3.774e7
83	4.554e7
83	5.342e7
83	5.663e7
83	5.711e7
83	5.017e7
83	3.716e7
84	2.624e7
84	8.772e6
84	3.051e6
84	2.169e6
84	2.206e6
84	2.367e6
84	2.679e6
84	3.082e6
84	3.089e6
84	3.039e6
84	2.882e6
84	2.225e6
84	1.547e6
85	8.753e5
85	1.470e5
85	8.575e4
85	1.010e5
85	8.192e3
85	4.221e4
85	1.026e5
85	3.755e4
85	1.524e5
85	1.149e5
85	7.028e4
85	1.319e5
86	7.494e4
86	1.313e5
86	1.545e5
86	3.394e5
86	4.508e5
86	5.732e5
86	6.057e5
86	7.909e5
86	7.824e5
86	1.280e6
86	1.025e6
86	7.396e5
86	4.569e5
87	3.342e5
87	9.694e4
87	5.226e4
87	1.194e5
87	7.524e4
87	1.483e5
87	1.899e5
87	7.991e4
87	1.639e5
87	2.433e5
87	2.598e5
87	1.592e5
88	3.685e5
88	7.545e5
88	1.031e6
88	1.417e6
88	2.243e6
88	2.708e6
88	2.830e6
88	3.908e6
88	4.209e6
88	3.736e6
88	3.520e6
88	2.351e6
89	2.184e6
89	1.294e6
89	4.130e5
89	3.641e5
89	2.902e5
89	3.616e5
89	3.543e5
89	6.773e5
89	5.008e5
89	4.299e5
89	7.678e5
89	7.449e5
89	7.657e5
90	8.718e5
90	3.303e5
90	3.053e5
90	5.385e5
90	6.685e5
90	4.123e5
90	6.255e5
90	8.517e5
90	1.091e6
90	1.365e6
90	1.054e6
90	1.253e6
91	1.123e6
91	1.603e6
91	1.238e6
91	1.290e6
91	1.221e6
91	1.101e6
91	5.453e5
91	2.408e5
91	6.951e5
91	6.058e5
91	5.169e5
91	6.440e5
91	8.311e5
92	7.314e5
92	6.599e5
92	6.074e5
92	3.007e5
92	3.078e5
92	2.336e5
92	2.708e4
92	6.129e4
92	5.898e4
92	8.799e4
92	9.542e4
92	3.611e4
93	8.090e4
93	4.729e4
93	1.131e5
93	6.887e4
93	4.350e4
93	7.635e4
93	1.062e4
93	9.459e4
93	6.410e4
93	2.257e4
93	1.533e5
93	8.730e4
94	1.330e5
94	3.000e5
94	3.678e5
94	2.166e5
94	3.114e5
94	4.044e5
94	5.183e5
94	6.038e5
94	6.475e5
94	1.009e6
94	8.074e5
94	7.595e5
94	5.851e5
95	3.065e5
95	3.047e5
95	3.664e5
95	2.483e5
95	2.100e5
95	1.758e5
95	1.745e5
95	9.444e3
95	1.772e5
95	2.482e5
95	1.833e5
95	4.669e4
96	1.205e5
96	2.776e4
96	6.163e4
96	1.066e5
96	1.995e4
96	3.690e4
96	3.489e4
96	1.066e5
96	2.750e4
96	7.589e4
96	1.623e4
96	9.861e3
96	1.274e4
97	0.000e0
97	0.000e0
97	2.090e4
97	4.513e4
97	3.720e4
97	4.339e4
97	1.540e4
97	5.567e4
97	1.608e4
97	4.407e4
97	1.350e4
98	0.000e0
98	1.004e5
98	1.193e5
98	6.243e4
98	2.009e5
98	2.313e5
98	3.363e5
98	2.461e5
98	3.117e5
98	3.454e5
98	3.629e5
98	5.844e5
99	4.705e5
99	5.431e5
99	4.197e5
99	6.691e5
99	3.593e5
99	2.810e5
99	3.680e5
99	5.981e5
99	6.736e5
99	8.225e5
99	1.495e6
99	2.015e6
99	1.964e6
100	1.506e6
100	2.039e6
100	2.946e6
100	3.708e6
100	4.568e6
100	5.122e6
100	5.553e6
100	5.139e6
100	5.280e6
100	5.004e6
100	3.992e6
100	3.083e6
101	2.145e6
101	1.111e6
101	6.775e5
101	6.486e5
101	6.865e5
101	4.963e5
101	3.870e5
101	4.897e5
101	3.942e5
101	5.717e5
101	5.240e5
101	3.491e5
101	2.544e5
102	4.424e5
102	3.824e5
102	6.494e5
102	8.757e5
102	7.510e5
102	5.363e5
102	5.971e5
102	6.741e5
102	6.076e5
102	7.951e5
102	6.511e5
102	6.228e5
103	3.174e5
103	1.319e5
103	1.134e5
103	1.445e5
103	1.973e5
103	2.430e5
103	1.630e5
103	2.378e5
103	9.174e4
103	5.996e4
103	2.037e4
103	2.465e3
104	1.298e5
104	1.608e5
104	5.044e4
104	1.244e4
104	3.220e4
104	1.464e5
104	2.067e4
104	8.712e4
104	2.594e4
104	2.803e4
104	1.408e5
104	6.660e4
104	4.016e4
105	7.737e4
105	2.180e5
105	1.845e5
105	2.605e5
105	2.282e5
105	4.198e5
105	4.198e5
105	4.714e5
105	3.981e5
105	3.674e5
105	3.343e5
105	2.249e5
106	2.020e5
106	4.957e4
106	2.650e2
106	2.469e4
106	8.367e4
106	1.876e5
106	1.500e5
106	1.660e5
106	1.655e5
106	3.298e5
106	8.958e4
106	3.622e4
106	7.983e4
107	9.626e4
107	8.056e4
107	4.297e4
107	1.783e4
107	1.820e3
107	6.990e4
107	1.021e5
107	3.136e4
107	9.246e4
107	1.460e5
107	1.772e5
107	6.724e4
108	6.755e4
108	3.178e4
108	1.214e4
108	1.112e5
108	1.443e5
108	6.846e4
108	4.210e4
108	1.795e5
108	1.151e5
108	1.261e5
108	1.592e5
108	1.786e5
109	9.079e4
109	9.777e4
109	1.282e5
109	1.122e5
109	1.249e5
109	6.853e4
109	1.549e5
109	7.892e4
109	1.300e5
109	1.553e5
109	1.639e5
109	2.084e5
109	3.768e5
110	4.838e5
110	7.835e5
110	9.208e5
110	7.951e5
110	1.266e6
110	1.570e6
110	1.324e6
110	1.204e6
110	1.011e6
110	1.114e6
110	1.011e6
110	9.935e5
111	1.191e6
111	1.534e6
111	2.753e6
111	2.933e6
111	3.945e6
111	4.152e6
111	5.057e6
111	4.474e6
111	4.375e6
111	5.265e6
111	4.220e6
111	3.454e6
111	2.669e6
112	1.709e6
112	1.917e6
112	1.701e6
112	1.494e6
112	1.582e6
112	1.984e6
112	2.239e6
112	1.857e6
112	1.770e6
112	1.841e6
112	1.066e6
112	1.107e6
113	9.892e5
113	5.317e5
113	6.955e5
113	5.748e5
113	4.189e5
113	6.161e5
113	4.730e5
113	3.462e5
113	1.844e5
113	1.910e5
113	1.543e5
113	1.291e5
114	1.432e5
114	2.038e5
114	2.249e5
114	2.542e5
114	2.359e5
114	2.307e5
114	2.847e5
114	4.222e5
114	7.422e5
114	6.011e5
114	8.176e5
114	7.068e5
114	8.988e5
115	9.280e5
115	7.046e5
115	9.759e5
115	9.533e5
115	7.240e5
115	4.514e5
115	6.823e5
115	5.736e5
115	5.223e5
115	4.723e5
115	9.413e4
115	1.474e5
116	2.833e5
116	3.014e5
116	3.754e5
116	2.883e5
116	3.942e5
116	1.559e5
116	1.602e5
116	1.669e5
116	1.972e5
116	2.198e5
116	9.440e4
116	1.455e5
117	5.332e4
117	1.217e5
117	2.458e5
117	2.770e5
117	3.091e5
117	3.950e5
117	5.083e5
117	4.355e5
117	4.203e5
117	3.529e5
117	6.058e5
117	3.719e5
117	2.764e5
118	2.686e5
118	1.200e5
118	1.201e5
118	2.825e4
118	2.427e4
118	2.268e4
118	1.434e5
118	1.682e5
118	6.144e4
118	1.407e5
118	4.403e4
118	3.910e4
119	8.454e4
119	5.014e4
119	8.211e4
119	2.593e5
119	8.640e4
119	2.313e4
119	8.010e4
119	1.215e5
119	1.400e5
119	1.857e5
119	1.723e5
119	2.309e5
119	2.920e5
120	3.184e5
120	6.523e5
120	9.490e5
120	1.225e6
120	1.544e6
120	1.558e6
120	1.509e6
120	1.572e6
120	1.681e6
120	1.649e6
120	1.371e6
120	1.032e6
121	8.482e5
121	6.534e5
121	3.675e5
121	4.632e5
121	5.235e5
121	6.464e5
121	1.016e6
121	1.021e6
121	8.818e5
121	1.014e6
121	7.076e5
121	4.214e5
122	3.056e5
122	2.060e5
122	1.792e5
122	2.759e5
122	1.081e5
122	1.531e5
122	3.102e5
122	3.412e5
122	4.952e5
122	6.849e5
122	5.443e5
122	7.490e5
122	8.818e5
123	1.035e6
123	1.090e6
123	6.500e5
123	9.051e5
123	7.320e5
123	4.413e5
123	5.737e5
123	2.112e5
123	1.728e5
123	1.546e5
123	1.633e5
123	9.463e4
124	3.262e4
124	1.022e5
124	4.763e4
124	7.661e3
124	7.232e4
124	4.521e4
124	8.040e4
124	6.300e4
124	1.873e4
124	7.710e4
124	6.466e4
124	5.590e4
124	5.014e4
125	1.445e4
125	2.313e3
125	4.198e4
125	7.809e4
125	9.546e4
125	1.987e4
125	6.561e3
125	1.532e4
125	3.228e4
125	9.842e4
125	4.665e3
125	2.287e4
126	1.449e4
126	2.211e4
126	6.963e4
126	5.351e4
126	1.092e5
126	1.709e5
126	2.005e5
126	1.799e5
126	1.402e5
126	5.268e4
126	8.678e4
126	7.809e4
127	1.167e5
127	6.595e4
127	4.035e4
127	3.633e4
127	5.962e4
127	1.117e5
127	1.385e5
127	1.824e5
127	1.662e5
127	1.106e5
127	6.095e4
127	1.581e5
127	5.905e4
128	1.991e4
128	1.140e2
128	9.937e3
128	1.143e5
128	2.424e4
128	7.585e4
128	1.775e4
128	5.124e4
128	6.076e4
128	3.470e4
128	1.257e5
128	2.822e5
129	6.758e4
129	3.364e4
129	3.740e4
129	6.694e4
129	2.097e5
129	4.790e4
129	1.162e5
129	1.536e5
129	8.351e4
129	2.538e5
129	2.423e5
129	3.728e5
129	3.421e5
130	4.382e5
130	4.275e5
130	8.592e5
130	1.100e6
130	1.212e6
130	1.937e6
130	2.003e6
130	2.108e6
130	2.030e6
130	2.521e6
130	2.954e6
130	2.707e6
131	1.814e6
131	1.700e6
131	1.579e6
131	1.967e6
131	1.771e6
131	2.164e6
131	1.960e6
131	2.078e6
131	2.569e6
131	3.296e6
131	4.177e6
131	4.705e6
132	4.265e6
132	4.146e6
132	4.640e6
132	4.227e6
132	3.917e6
132	3.025e6
132	2.224e6
132	2.181e6
132	1.820e6
132	1.839e6
132	2.079e6
132	1.953e6
132	1.554e6
133	2.077e6
133	1.914e6
133	1.719e6
133	1.531e6
133	9.012e5
133	8.584e5
133	7.910e5
133	7.553e5
133	7.090e5
133	5.965e5
133	8.454e5
133	7.501e5
134	5.902e5
134	8.614e5
134	1.127e6
134	1.296e6
134	1.329e6
134	1.325e6
134	1.588e6
134	1.696e6
134	1.334e6
134	1.700e6
134	1.601e6
134	1.082e6
134	6.629e5
135	5.629e5
135	4.311e5
135	4.908e5
135	3.345e5
135	2.699e5
135	4.567e5
135	2.379e5
135	2.109e5
135	1.461e5
135	2.004e5
135	2.029e5
135	1.163e5
136	1.925e5
136	1.802e5
136	4.753e5
136	5.207e5
136	6.135e5
136	9.224e5
136	9.039e5
136	8.798e5
136	5.217e5
136	6.606e5
136	7.425e5
136	3.408e5
137	2.515e5
137	3.800e5
137	1.692e5
137	1.526e5
137	2.098e5
137	2.393e5
137	1.987e5
137	1.677e5
137	1.955e5
137	1.010e5
137	1.320e5
137	1.977e5
137	1.231e5
138	9.235e4
138	4.172e3
138	0.000e0
138	1.984e4
138	8.325e4
138	6.959e4
138	1.007e5
138	1.197e5
138	1.122e5
138	9.868e4
138	4.380e4
138	2.898e4
139	4.210e3
139	0.000e0
139	3.959e4
139	1.305e5
139	1.883e5
139	2.006e5
139	6.728e4
139	8.234e4
139	1.568e5
139	7.748e4
139	9.273e4
139	1.268e5
139	1.375e5
140	1.220e5
140	4.384e4
140	1.900e2
140	0.000e0
140	5.253e4
140	1.020e4
140	3.235e4
140	5.643e4
140	5.480e4
140	6.288e4
140	2.833e4
140	7.600e1
141	0.000e0
141	0.000e0
141	9.481e3
141	1.191e4
141	3.645e4
141	6.281e4
141	1.216e5
141	1.474e5
141	1.139e5
141	2.393e4
141	3.417e4
141	6.895e4
142	7.361e4
142	7.585e4
142	7.460e4
142	8.112e4
142	6.038e4
142	7.517e4
142	1.718e5
142	1.503e5
142	1.066e5
142	5.841e4
142	8.033e4
142	2.459e5
142	2.089e5
143	1.022e5
143	2.489e5
143	5.183e5
143	6.775e5
143	9.131e5
143	9.066e5
143	8.722e5
143	8.363e5
143	8.561e5
143	9.828e5
143	7.157e5
143	6.342e5
144	6.226e5
144	2.998e5
144	1.234e5
144	3.196e5
144	1.899e5
144	2.426e5
144	8.651e4
144	8.647e4
144	5.776e4
144	6.895e4
144	8.143e4
144	4.085e4
144	6.929e4
145	1.412e5
145	1.716e5
145	2.444e5
145	2.944e5
145	5.293e5
145	2.450e5
145	2.970e5
145	2.989e5
145	4.439e5
145	2.340e5
145	3.254e5
145	1.656e5
146	1.588e5
146	1.743e5
146	4.726e4
146	5.143e4
146	7.221e4
146	3.755e4
146	2.370e4
146	4.908e4
146	4.669e4
146	8.871e4
146	1.023e5
146	5.317e4
147	4.297e4
147	9.572e4
147	1.422e5
147	3.303e4
147	1.450e5
147	1.522e5
147	3.228e4
147	1.497e5
147	2.023e5
147	1.550e5
147	1.033e5
147	1.255e5
147	7.801e4
148	9.136e4
148	5.765e3
148	0.000e0
148	2.264e4
148	1.805e4
148	0.000e0
148	0.000e0
148	1.991e4
148	2.351e4
148	5.863e4
148	5.476e4
148	1.896e3
149	6.645e4
149	6.076e4
149	2.727e4
149	2.829e4
149	3.326e4
149	8.609e3
149	0.000e0
149	2.651e4
149	2.886e4
149	1.069e4
149	4.471e4
149	5.863e4
149	1.245e5
150	6.523e3
150	0.000e0
150	0.000e0
150	5.666e4
150	1.332e5
150	4.892e4
150	3.136e4
150	4.528e4
150	1.504e5
150	6.902e4
150	8.514e4
150	1.067e5
151	1.510e4
151	7.138e4
151	1.075e5
151	5.090e4
151	1.504e5
151	8.901e4
151	1.787e5
151	2.204e5
151	1.504e5
151	2.932e5
151	3.848e5
151	3.963e5
152	4.094e5
152	3.413e5
152	8.601e5
152	1.333e6
152	1.161e6
152	1.428e6
152	1.808e6
152	2.037e6
152	2.533e6
152	1.993e6
152	2.207e6
152	1.834e6
152	1.163e6
153	1.194e6
153	9.959e5
153	6.568e5
153	6.607e5
153	1.015e6
153	1.067e6
153	1.061e6
153	8.958e5
153	7.278e5
153	7.019e5
153	7.327e5
153	5.381e5
154	7.922e5
154	4.976e5
154	2.833e5
154	2.822e5
154	3.132e5
154	3.347e5
154	1.996e5
154	2.425e5
154	1.732e5
154	1.803e5
154	3.044e5
154	1.374e5
154	3.614e4
155	1.267e4
155	6.030e4
155	1.083e5
155	7.365e4
155	8.556e4
155	1.191e5
155	1.144e5
155	1.894e5
155	1.392e5
155	1.779e5
155	1.101e5
155	5.048e4
156	3.307e4
156	1.248e4
156	3.030e4
156	5.423e3
156	1.566e4
156	1.077e4
156	5.723e4
156	3.099e4
156	4.248e3
156	2.059e4
156	5.742e4
156	2.226e4
157	5.450e4
157	9.504e4
157	6.216e4
157	6.508e4
157	2.162e4
157	2.035e5
157	2.242e5
157	1.299e5
157	8.662e4
157	2.084e5
157	1.244e5
157	7.172e4
157	1.239e5
158	1.345e5
158	3.348e5
158	3.670e5
158	4.082e5
158	5.614e5
158	6.505e5
158	1.178e6
158	1.134e6
158	1.528e6
158	1.531e6
158	1.127e6
158	1.153e6
159	9.267e5
159	5.891e5
159	3.639e5
159	2.164e5
159	1.964e5
159	3.732e5
159	3.383e5
159	5.291e5
159	3.630e5
159	4.577e5
159	4.990e5
159	2.140e5
160	2.434e5
160	1.852e5
160	1.291e5
160	4.771e4
160	5.128e4
160	3.375e4
160	1.512e5
160	4.263e4
160	2.010e4
160	5.951e4
160	5.734e4
160	5.310e3
160	1.896e3
161	3.800e1
161	0.000e0
161	5.814e4
161	1.153e4
161	1.858e3
161	9.406e3
161	3.091e4
161	9.100e2
161	3.546e4
161	5.302e4
161	1.466e5
161	6.804e4
162	8.749e4
162	1.673e4
162	8.105e4
162	3.766e4
162	9.406e3
162	4.324e3
162	0.000e0
162	0.000e0
162	1.058e4
162	6.387e4
163	1.862e4
163	2.386e4
163	5.894e4
163	1.389e5
163	9.330e4
163	3.516e4
163	1.379e5
163	1.709e5
163	2.456e5
163	3.219e5
163	2.051e5
163	1.423e5
164	1.476e5
164	9.201e4
164	2.067e4
164	4.972e4
164	2.188e4
164	3.952e4
164	2.731e3
164	1.695e4
164	1.176e3
164	9.034e4
164	6.940e3
164	0.000e0
165	0.000e0
165	2.022e4
165	4.267e4
165	1.100e3
165	2.389e4
165	6.641e4
165	2.295e4
165	5.992e3
165	4.460e4
165	4.703e4
165	4.107e4
165	9.508e4
165	2.367e4
166	1.889e4
166	0.000e0
166	0.000e0
166	2.238e4
166	2.499e4
166	6.450e2
166	1.877e4
166	4.297e4
166	1.289e3
166	0.000e0
166	4.214e4
166	1.039e4
167	5.992e3
167	4.654e4
167	6.243e4
167	1.196e5
167	1.978e5
167	1.842e5
167	1.007e5
167	1.300e5
167	1.828e5
167	1.034e5
167	1.732e5
167	1.859e5
167	1.204e5
168	1.312e4
168	6.447e3
168	5.105e4
168	6.561e4
168	1.320e4
168	8.799e4
168	1.123e4
168	7.968e4
168	1.118e5
168	7.320e3
168	1.487e4
168	4.051e4
169	3.603e3
169	0.000e0
169	0.000e0
169	5.090e4
169	2.636e4
169	4.657e4
169	2.291e4
169	5.617e4
169	5.382e4
169	5.844e4
170	7.946e4
170	7.566e4
170	2.856e4
170	5.690e2
170	1.140e2
170	6.656e4
170	4.536e4
170	1.209e5
170	8.321e4
170	4.073e4
170	1.715e5
170	3.728e4
170	2.431e4
171	1.005e4
171	5.014e4
171	3.603e3
171	3.785e4
171	1.159e5
171	1.475e5
171	4.047e4
171	4.563e4
171	1.363e5
171	9.944e4
171	7.972e4
171	1.143e5
172	9.083e4
172	9.982e4
172	8.552e4
172	1.409e5
172	1.931e5
172	2.117e5
172	2.825e5
172	2.902e5
172	2.878e5
172	3.483e5
172	4.459e5
172	2.521e5
172	1.428e5
173	3.724e4
173	1.627e4
173	3.171e4
173	2.568e4
173	1.383e5
173	1.026e5
173	5.336e4
173	1.705e5
173	1.001e5
173	8.336e4
173	2.181e4
173	7.126e4
174	7.976e4
174	1.248e4
174	6.819e4
174	1.481e5
174	7.581e4
174	8.071e4
174	1.773e5
174	2.043e5
174	3.741e5
174	2.845e5
174	1.498e5
174	9.686e4
175	1.805e5
175	8.165e4
175	4.559e4
175	1.316e4
175	0.000e0
175	0.000e0
175	4.305e4
175	9.402e4
175	1.673e4
175	4.551e3
175	5.245e4
175	4.274e4
175	5.628e4
176	8.901e4
176	7.813e3
176	5.882e4
176	2.052e4
176	4.308e4
176	1.571e5
176	1.933e5
176	1.449e5
176	2.515e5
176	1.836e5
176	2.703e5
176	2.898e5
177	1.828e5
177	6.990e4
177	1.557e5
177	4.153e4
177	2.374e4
177	8.109e4
177	1.146e5
177	2.189e5
177	1.097e5
177	7.593e4
177	1.673e5
177	2.249e4
177	4.210e3
178	6.702e4
178	3.849e4
178	2.268e4
178	3.963e4
178	4.005e4
178	1.104e4
178	6.428e4
178	5.044e4
178	3.311e4
178	1.680e4
178	5.613e3
178	4.179e4
179	5.063e4
179	6.334e3
179	1.597e4
179	7.703e4
179	3.440e4
179	5.196e3
179	4.172e4
179	3.064e4
179	2.086e4
179	2.606e4
179	5.647e4
179	7.092e3
180	2.917e4
180	2.814e4
180	1.183e4
180	5.230e4
180	2.469e4
180	7.600e1
180	0.000e0
180	1.855e4
180	4.104e4
180	3.952e4
180	3.068e4
180	6.865e3
180	2.655e3
181	0.000e0
181	5.518e4
181	3.614e4
181	3.410e2
181	0.000e0
181	0.000e0
181	7.210e2
181	4.490e4
181	3.034e3
181	2.223e4
181	9.569e4
181	9.747e3
182	0.000e0
182	5.082e3
182	6.070e2
182	2.723e4
182	1.934e4
182	3.963e4
182	1.312e4
182	0.000e0
182	2.332e4
182	6.925e4
182	4.032e4
182	9.588e4
182	6.546e4
183	9.368e3
183	0.000e0
183	1.627e4
183	7.016e4
183	6.717e4
183	2.340e5
183	1.203e5
183	6.573e4
183	2.813e5
183	1.539e5
183	1.044e5
183	3.630e4
184	5.431e4
184	3.705e4
184	5.344e4
184	8.886e4
184	2.958e4
184	1.877e4
184	5.268e4
184	6.413e4
184	2.086e4
184	2.192e4
184	6.986e4
184	9.489e4
185	1.481e5
185	1.122e5
185	1.112e5
185	1.618e5
185	3.871e5
185	2.579e5
185	4.243e5
185	3.898e5
185	6.376e5
185	5.184e5
185	4.696e5
185	4.074e5
185	1.929e5
186	3.793e4
186	1.616e4
186	6.070e2
186	0.000e0
186	0.000e0
186	3.770e4
186	7.873e4
186	4.858e4
186	4.987e4
186	7.908e4
186	1.229e5
186	2.196e4
187	1.486e5
187	5.814e4
187	4.437e4
187	1.741e5
187	2.743e5
187	1.549e5
187	1.272e5
187	1.814e5
187	1.575e5
187	1.469e5
187	2.146e5
187	9.500e4
187	1.054e5
188	8.882e4
188	6.425e4
188	5.082e3
188	2.571e4
188	8.875e3
188	5.044e3
188	1.035e5
188	5.643e4
188	3.337e4
188	8.427e4
188	2.420e4
188	3.463e4
189	2.807e3
189	0.000e0
189	1.760e4
189	1.189e5
189	8.230e4
189	7.528e4
189	7.422e4
189	1.065e5
189	2.966e4
189	4.623e4
189	6.466e4
189	3.952e4
190	3.224e3
190	0.000e0
190	0.000e0
190	1.490e4
190	1.820e3
190	9.785e3
190	7.509e3
190	1.707e4
190	1.231e5
190	3.592e4
190	8.192e4
190	6.675e3
190	3.349e4
191	3.944e4
191	1.555e4
191	8.647e3
191	7.904e4
191	9.531e4
191	5.302e4
191	1.547e4
191	6.561e3
191	1.047e4
191	6.531e4
191	6.136e4
191	6.450e2
192	0.000e0
192	3.474e4
192	6.220e3
192	2.602e4
192	7.361e4
192	8.742e4
192	4.145e4
192	8.385e4
192	5.222e4
192	5.093e4
192	1.434e5
192	1.303e5
192	2.541e4
193	7.213e4
193	5.351e4
193	6.315e4
193	1.798e4
193	6.136e4
193	1.090e5
193	5.507e4
193	4.718e4
193	1.026e5
193	1.029e5
193	6.656e4
193	6.918e4
194	7.487e4
194	1.767e4
194	4.585e4
194	8.052e4
194	1.336e5
194	2.188e5
194	2.745e5
194	1.715e5
194	2.872e5
194	3.917e5
194	3.800e5
194	4.046e5
195	2.097e5
195	1.673e5
195	5.890e4
195	9.682e4
195	4.843e4
195	1.448e5
195	3.580e4
195	6.277e4
195	4.210e4
195	5.867e4
195	2.081e5
195	1.067e5
195	2.040e4
196	7.267e4
196	3.592e4
196	2.389e4
196	8.507e4
196	4.710e4
196	4.528e4
196	8.852e4
196	1.388e5
196	1.045e5
196	4.035e4
196	2.211e4
196	7.388e4
197	1.798e4
197	1.123e4
197	8.720e2
197	1.828e4
197	4.779e4
197	1.851e4
197	4.563e4
197	6.834e4
197	1.517e4
197	4.691e4
197	1.733e4
197	2.556e4
197	4.346e4
198	2.025e4
198	5.689e3
198	2.241e4
198	4.589e4
198	3.208e4
198	6.952e4
198	8.336e4
198	9.967e4
198	4.836e4
198	7.714e4
198	4.870e4
198	9.155e4
199	3.523e4
199	1.843e4
199	2.996e3
199	0.000e0
199	3.569e4
199	9.948e4
199	3.937e4
199	2.704e4
199	5.351e4
199	8.757e4
199	8.954e4
199	8.294e4
200	1.960e5
200	6.978e4
200	6.353e4
200	8.613e4
200	1.186e5
200	6.853e4
200	2.583e4
200	1.726e5
200	1.382e5
200	1.389e5
200	1.034e5
200	5.894e4
200	1.065e5
201	8.985e4
201	1.191e4
201	0.000e0
201	2.515e4
201	1.211e5
201	1.271e4
201	4.805e4
201	2.962e4
201	1.972e4
201	2.169e4
201	6.417e4
201	2.882e3
202	0.000e0
202	0.000e0
202	2.162e4
202	8.913e3
202	3.064e4
202	2.719e4
202	6.618e4
202	5.374e4
202	1.373e5
202	1.586e5
202	1.429e5
202	1.468e5
203	2.006e4
203	3.171e4
203	2.674e4
203	2.264e4
203	1.745e3
203	0.000e0
203	0.000e0
203	7.828e4
203	2.325e4
203	1.195e4
203	9.557e3
203	1.445e4
203	3.330e4
204	5.879e3
204	4.183e4
204	7.308e4
204	1.965e4
204	3.679e3
204	8.154e3
204	3.068e4
204	3.895e4
204	7.377e4
204	2.450e4
204	1.570e4
204	1.308e4
205	0.000e0
205	0.000e0
205	4.817e4
205	2.355e4
205	1.092e4
205	2.837e4
205	6.591e4
205	4.415e4
205	1.912e4
205	3.208e4
205	4.232e4
206	3.292e4
206	1.418e4
206	2.245e4
206	5.690e2
206	0.000e0
206	0.000e0
206	4.035e4
206	5.681e4
206	1.267e4
206	1.027e5
206	5.704e4
206	4.145e4
207	4.210e4
207	1.593e4
207	3.664e4
207	2.598e4
207	2.162e3
207	3.406e4
207	1.843e4
207	1.532e4
207	1.054e4
207	0.000e0
208	0.000e0
208	1.764e4
208	2.363e4
208	1.528e4
208	1.547e4
208	6.830e4
208	4.115e4
208	3.129e4
208	4.111e4
208	1.132e5
208	1.034e5
208	2.841e4
208	4.016e4
209	1.422e4
209	4.578e4
209	2.879e4
209	4.487e4
209	8.154e3
209	0.000e0
209	0.000e0
209	5.234e3
209	4.032e4
209	7.016e3
209	2.442e4
210	2.454e4
210	1.252e3
210	2.162e4
210	1.441e3
210	1.479e3
210	4.582e4
210	4.020e4
210	2.841e4
210	1.176e4
210	4.088e4
210	7.983e4
210	1.320e4
210	0.000e0
211	2.685e4
211	2.803e4
211	3.030e2
211	5.105e4
211	1.381e4
211	0.000e0
211	8.040e3
211	1.479e4
211	1.290e4
211	3.887e4
211	8.545e4
211	2.401e4
212	5.992e3
212	0.000e0
212	7.638e4
212	2.666e4
212	3.800e1
212	0.000e0
212	4.786e4
212	1.183e4
212	0.000e0
212	1.187e4
212	9.026e3
212	0.000e0
213	1.236e4
213	8.913e3
213	1.217e4
213	5.651e3
213	0.000e0
213	0.000e0
213	5.772e4
213	1.179e5
213	2.359e4
213	0.000e0
213	2.769e4
213	2.053e5
213	1.397e5
214	4.957e4
214	8.571e3
214	5.029e4
214	1.214e3
214	1.934e3
214	8.454e4
214	4.502e4
214	6.098e4
214	8.048e4
214	9.216e4
214	3.413e3
214	0.000e0
215	2.844e3
215	9.261e4
215	1.287e5
215	8.230e4
215	1.039e4
215	2.647e4
215	2.150e4
215	4.718e4
215	8.761e3
215	7.600e1
215	0.000e0
215	1.176e3
215	6.459e4
216	3.375e3
216	5.450e4
216	2.594e4
216	7.847e4
216	2.321e4
216	1.900e2
216	1.479e4
216	5.659e4
216	1.392e4
216	1.106e5
216	3.410e4
216	5.196e3
217	4.726e4
217	2.757e4
217	1.010e5
217	1.775e4
217	0.000e0
217	0.000e0
217	2.473e4
217	4.407e4
217	5.416e4
217	2.996e3
217	2.598e4
217	1.949e4
218	0.000e0
218	0.000e0
218	2.650e2
218	4.384e4
218	3.497e4
218	7.047e4
218	1.498e4
218	2.829e4
218	5.852e4
218	5.048e4
218	6.497e4
218	2.078e4
218	9.125e4
219	8.112e4
219	9.220e4
219	4.077e4
219	1.946e4
219	1.359e5
219	3.083e4
219	8.374e4
219	4.460e4
219	4.657e4
219	2.765e4
219	5.211e4
219	2.647e4
220	1.722e4
220	7.168e3
220	3.906e3
220	3.565e3
220	0.000e0
220	7.251e4
220	2.814e4
220	8.211e4
220	4.187e4
220	4.972e4
220	4.714e4
220	2.488e4
220	3.410e4
221	1.540e4
221	4.684e4
221	3.626e4
221	2.704e4
221	1.771e4
221	1.051e4
221	1.760e4
221	9.519e4
221	8.696e4
221	6.721e4
221	5.947e4
221	2.200e3
222	2.363e4
222	8.002e3
222	0.000e0
222	0.000e0
222	2.518e4
222	1.441e3
222	2.169e4
222	3.288e4
222	2.905e4
222	5.970e4
222	1.007e5
222	3.019e4
223	1.764e4
223	0.000e0
223	1.767e4
223	4.320e4
223	3.413e3
223	1.077e4
223	2.719e4
223	2.655e4
223	4.475e4
223	3.163e4
223	1.109e5
223	5.230e4
223	4.752e4
224	9.755e4
224	1.764e4
224	3.228e4
224	9.182e4
224	2.174e5
224	7.236e4
224	1.520e5
224	1.850e5
224	2.457e5
224	2.121e5
224	1.555e4
224	1.786e4
225	3.523e4
225	7.737e4
225	9.701e4
225	5.575e4
225	1.340e5
225	5.143e4
225	4.782e4
225	6.626e4
225	5.526e4
225	9.595e3
225	6.846e4
225	5.385e3
225	5.389e4
226	3.952e4
226	5.690e2
226	0.000e0
226	6.751e3
226	6.398e4
226	1.531e5
226	4.217e4
226	0.000e0
226	4.892e4
226	4.062e4
226	1.692e4
226	3.790e2
227	0.000e0
227	1.479e4
227	4.665e3
227	6.334e3
227	3.759e4
227	6.906e4
227	3.152e4
227	6.804e4
227	3.777e4
227	9.034e4
227	5.480e4
227	1.062e3
228	3.573e4
228	1.866e4
228	8.040e3
228	3.720e4
228	2.662e4
228	1.031e5
228	9.083e4
228	1.559e5
228	1.332e5
228	1.404e5
228	1.084e5
228	2.552e5
228	1.890e5
229	7.760e4
229	7.589e4
229	8.241e4
229	4.312e4
229	1.498e4
229	8.852e4
229	3.508e4
229	3.554e4
229	6.068e3
229	6.303e4
229	4.198e4
229	5.090e4
230	2.541e3
230	7.221e4
230	4.240e4
230	9.216e3
230	1.221e4
230	1.214e4
230	5.321e4
230	1.296e5
230	1.741e4
230	5.932e4
230	2.549e4
230	6.409e3
230	2.420e4
231	6.070e2
231	7.881e4
231	9.523e4
231	1.946e4
231	0.000e0
231	2.704e4
231	7.843e4
231	1.521e4
231	3.937e4
231	1.384e4
231	1.881e4
231	0.000e0
232	0.000e0
232	3.527e3
232	3.793e3
232	0.000e0
232	1.866e4
232	2.169e4
232	3.265e4
232	5.128e4
232	1.453e4
232	4.217e4
232	1.532e4
232	2.200e3
233	2.465e4
233	3.724e4
233	9.823e3
233	5.690e2
233	4.305e4
233	6.865e3
233	1.164e4
233	4.475e4
233	3.838e4
233	3.368e4
233	5.560e4
233	4.589e3
233	7.282e3
234	2.139e4
234	3.247e4
234	6.296e3
234	0.000e0
234	0.000e0
234	1.407e4
234	3.136e4
234	1.570e4
234	2.784e4
234	7.073e4
234	1.079e5
235	4.210e4
235	3.410e2
235	6.004e4
235	3.083e4
235	3.394e4
235	1.608e4
235	8.469e4
235	6.588e4
235	1.320e5
235	1.794e4
235	7.926e4
235	1.062e5
235	3.311e4
236	4.100e4
236	2.025e4
236	3.641e3
236	6.785e4
236	7.934e4
236	1.377e5
236	1.175e5
236	4.779e4
236	3.774e5
236	2.605e5
236	1.398e5
236	1.388e5
237	4.452e4
237	1.824e4
237	7.798e4
237	1.791e5
237	6.770e4
237	8.112e4
237	2.291e4
237	2.219e4
237	8.021e4
237	8.325e4
237	7.870e4
237	8.787e4
238	6.076e4
238	2.693e3
238	7.244e3
238	7.798e4
238	1.320e4
238	5.412e4
238	1.176e5
238	5.200e4
238	5.412e4
238	7.437e4
238	3.061e4
238	1.274e4
238	8.746e4
239	7.654e4
239	1.007e5
239	3.664e4
239	1.312e4
239	3.990e4
239	8.875e3
239	5.245e4
239	1.779e4
239	3.307e4
239	1.072e5
239	3.387e4
239	1.783e4
240	7.600e1
240	0.000e0
240	0.000e0
240	4.058e3
240	2.780e4
240	6.450e2
240	0.000e0
240	0.000e0
240	4.892e3
240	6.990e4
240	4.949e4
240	1.893e4
241	0.000e0
241	7.270e4
241	5.173e4
241	2.970e4
241	7.851e3
241	2.355e4
241	6.235e4
241	1.073e5
241	5.056e4
241	2.287e4
241	4.597e4
241	8.894e4
242	2.848e4
242	8.875e3
242	1.483e4
242	1.999e4
242	5.154e4
242	4.134e3
242	0.000e0
242	0.000e0
242	9.007e4
242	4.039e4
242	1.140e2
242	4.058e3
243	6.789e3
243	0.000e0
243	5.325e4
243	1.039e4
243	1.137e5
243	1.180e4
243	0.000e0
243	0.000e0
243	1.803e5
[truncated: 16,820 more rows]
