# Supplementary material for: A simple method for developing lysine targeted covalent protein reagents
Source: Nat Commun. 2023 Dec 1;14:7933. doi: 10.1038/s41467-023-42632-5 (PMC10692228; doi:10.1038/s41467-023-42632-5)
Supplement: Supplementary file 4 — Source data [file 41467_2023_42632_MOESM4_ESM.zip › Source Data/Purified peptide data/Spectra/BDP-Propgly8!_methspectrum.txt]

79.77	0.000e0
80.17	0.000e0
80.25	4.491e4
80.33	6.071e3
80.41	0.000e0
80.65	0.000e0
80.73	6.012e4
80.82	4.389e3
80.90	6.473e4
80.98	2.202e4
81.06	0.000e0
81.14	1.858e4
81.22	4.345e4
81.30	7.310e2
81.38	8.082e4
81.46	1.661e5
81.54	6.561e4
81.62	2.728e4
81.70	1.810e5
81.78	1.723e5
81.86	3.811e4
81.94	1.232e5
82.03	2.684e5
82.11	3.160e5
82.19	4.231e5
82.27	9.916e5
82.35	1.689e6
82.43	2.202e6
82.51	4.865e6
82.59	8.087e6
82.67	1.477e7
82.75	3.050e7
82.83	5.298e7
82.91	7.688e7
82.99	1.021e8
83.07	1.261e8
83.15	1.333e8
83.24	1.338e8
83.32	1.342e8
83.40	1.329e8
83.48	9.814e7
83.56	7.543e7
83.64	3.253e7
83.72	9.397e6
83.80	4.695e6
83.88	4.667e6
83.96	5.468e6
84.04	7.096e6
84.12	9.975e6
84.20	9.303e6
84.28	9.163e6
84.36	9.681e6
84.45	8.203e6
84.53	4.950e6
84.61	3.225e6
84.69	8.524e5
84.77	1.930e5
84.85	6.107e4
84.93	1.881e5
85.01	1.709e5
85.09	5.262e5
85.17	2.621e5
85.25	2.929e5
85.33	3.911e5
85.41	1.102e5
85.49	1.500e5
85.57	2.317e5
85.66	7.512e4
85.74	9.662e4
85.82	9.055e4
85.90	5.347e4
85.98	2.861e5
86.06	1.834e5
86.14	1.255e5
86.22	2.355e5
86.30	5.859e5
86.38	4.252e5
86.46	1.549e5
86.54	2.254e5
86.62	1.256e5
86.70	6.941e4
86.78	5.859e4
86.87	8.192e4
86.95	6.327e4
87.03	2.251e5
87.11	2.063e5
87.19	6.488e4
87.27	1.570e5
87.35	2.182e5
87.43	3.803e4
87.51	2.529e5
87.59	2.957e5
87.67	4.274e5
87.75	3.529e5
87.83	5.557e5
87.91	7.581e5
87.99	8.065e5
88.08	9.604e5
88.16	1.402e6
88.24	1.567e6
88.32	1.294e6
88.40	9.341e5
88.48	1.000e6
88.56	6.413e5
88.64	5.248e5
88.72	2.317e5
88.80	2.625e5
88.88	1.917e5
88.96	3.892e5
89.04	2.303e5
89.12	3.672e5
89.20	2.992e5
89.29	2.431e5
89.37	2.230e5
89.45	7.499e5
89.53	4.177e5
89.61	3.390e5
89.69	1.613e5
89.77	6.424e5
89.85	2.471e5
89.93	1.649e5
90.01	3.369e5
90.09	3.606e5
90.17	4.843e5
90.25	9.376e5
90.33	6.734e5
90.41	9.019e5
90.50	5.982e5
90.58	3.640e5
90.66	1.134e6
90.74	1.240e6
90.82	7.139e5
90.90	8.839e5
90.98	1.160e6
91.06	5.478e5
91.14	6.722e5
91.22	2.850e5
91.30	6.311e5
91.38	4.220e5
91.46	1.725e5
91.54	6.415e5
91.62	7.142e5
91.71	2.504e5
91.79	6.649e4
91.87	1.375e5
91.95	1.302e4
92.03	1.646e5
92.11	2.092e4
92.19	1.473e5
92.27	1.755e5
92.35	1.851e5
92.43	7.088e4
92.51	7.687e4
92.59	1.025e5
92.67	6.510e4
92.75	1.300e5
92.83	1.984e5
92.92	2.219e5
93.00	4.353e5
93.08	1.938e5
93.16	2.058e5
93.24	4.961e5
93.32	1.721e5
93.40	2.820e5
93.48	1.899e5
93.56	2.982e5
93.64	2.522e5
93.72	4.653e5
93.80	2.278e5
93.88	4.148e5
93.96	5.130e5
94.04	3.961e5
94.13	2.275e5
94.21	2.089e5
94.29	1.885e5
94.37	2.793e5
94.45	4.517e5
94.53	2.841e5
94.61	2.137e5
94.69	7.534e4
94.77	9.574e4
94.85	3.846e5
94.93	4.561e5
95.01	3.408e5
95.09	7.033e5
95.17	8.177e5
95.26	5.164e5
95.34	4.630e5
95.42	6.138e5
95.50	2.605e5
95.58	1.785e5
95.66	1.574e5
95.74	2.259e5
95.82	1.388e5
95.90	4.886e4
95.98	3.116e4
96.06	1.971e5
96.14	6.788e4
96.22	3.182e5
96.30	2.556e5
96.38	1.357e5
96.47	5.742e4
96.55	0.000e0
96.63	0.000e0
96.71	7.314e4
96.79	6.875e3
96.87	0.000e0
96.95	4.198e4
97.03	5.098e4
97.11	1.709e5
97.19	3.124e5
97.27	3.143e5
97.35	1.832e5
97.43	2.196e5
97.51	4.271e4
97.59	3.033e5
97.68	5.124e5
97.76	1.646e5
97.84	3.101e5
97.92	2.749e5
98.00	7.057e5
98.08	3.722e5
98.16	5.391e5
98.24	7.614e5
98.32	6.774e5
98.40	8.554e5
98.48	7.269e5
98.56	1.175e6
98.64	9.402e5
98.72	4.890e5
98.80	5.207e5
98.89	4.117e5
98.97	2.649e5
99.05	3.596e5
99.13	5.711e5
99.21	7.967e5
99.29	1.049e6
99.37	1.142e6
99.45	1.003e6
99.53	1.639e6
99.61	1.909e6
99.69	2.105e6
99.77	2.066e6
99.85	2.591e6
99.93	1.800e6
100.01	1.637e6
100.10	9.701e5
100.18	1.561e6
100.26	1.681e6
100.34	1.197e6
100.42	1.301e6
100.50	1.012e6
100.58	9.825e5
100.66	1.102e6
100.74	6.851e5
100.82	4.429e5
100.90	5.976e5
100.98	5.694e5
101.06	5.223e5
101.14	8.254e5
101.22	6.819e5
101.31	3.804e5
101.39	5.601e5
101.47	3.386e5
101.55	3.779e5
101.63	5.013e5
101.71	9.650e5
101.79	1.316e6
101.87	1.579e6
101.95	1.349e6
102.03	2.352e6
102.11	1.709e6
102.19	1.997e6
102.27	1.366e6
102.35	1.483e6
102.43	1.274e6
102.52	1.232e6
102.60	1.057e6
102.68	5.257e5
102.76	2.175e5
102.84	4.784e4
102.92	9.735e4
103.00	1.342e5
103.08	1.586e5
103.16	9.179e4
103.24	1.529e5
103.32	6.495e4
103.40	4.293e5
103.48	2.518e5
103.56	3.737e5
103.64	3.716e4
103.73	9.735e4
103.81	9.874e3
103.89	5.625e4
103.97	2.855e5
104.05	4.397e5
104.13	2.465e5
104.21	8.280e4
104.29	1.006e5
104.37	2.709e5
104.45	1.409e5
104.53	4.323e4
104.61	2.594e5
104.69	3.711e5
104.77	4.923e5
104.85	7.642e5
104.94	1.044e6
105.02	1.911e6
105.10	1.311e6
105.18	1.686e6
105.26	1.462e6
105.34	1.296e6
105.42	1.325e6
105.50	8.207e5
105.58	8.335e5
105.66	2.895e5
105.74	6.268e4
105.82	7.607e4
105.90	1.132e5
105.98	2.338e5
106.06	2.256e5
106.15	1.036e5
106.23	1.085e5
106.31	2.332e5
106.39	2.858e5
106.47	2.186e5
106.55	5.310e4
106.63	2.328e5
106.71	8.441e4
106.79	3.258e5
106.87	2.560e5
106.95	3.497e5
107.03	4.086e5
107.11	3.571e5
107.19	3.245e5
107.27	5.881e4
107.36	2.830e5
107.44	3.568e5
107.52	6.568e4
107.60	1.633e5
107.68	2.006e5
107.76	2.993e5
107.84	3.935e5
107.92	2.025e5
108.00	3.065e4
108.08	1.186e5
108.16	2.105e5
108.24	3.294e5
108.32	3.900e5
108.40	6.328e5
108.48	2.331e5
108.57	2.327e5
108.65	1.674e5
108.73	4.882e5
108.81	3.120e5
108.89	3.852e5
108.97	7.824e5
109.05	6.886e5
109.13	5.094e5
109.21	5.992e5
109.29	1.310e6
109.37	1.137e6
109.45	1.254e6
109.53	1.398e6
109.61	1.814e6
109.69	2.530e6
109.78	3.042e6
109.86	4.069e6
109.94	4.322e6
110.02	3.717e6
110.10	4.598e6
110.18	5.091e6
110.26	5.241e6
110.34	4.648e6
110.42	4.317e6
110.50	2.311e6
110.58	4.737e6
110.66	5.352e6
110.74	6.329e6
110.82	8.022e6
110.91	9.800e6
110.99	1.325e7
111.07	1.385e7
111.15	1.266e7
111.23	1.370e7
111.31	1.251e7
111.39	1.193e7
111.47	7.724e6
111.55	7.034e6
111.63	5.875e6
111.71	6.165e6
111.79	6.146e6
111.87	5.017e6
111.95	5.587e6
112.03	5.647e6
112.12	5.783e6
112.20	6.325e6
112.28	6.312e6
112.36	4.737e6
112.44	3.864e6
112.52	2.271e6
112.60	1.915e6
112.68	1.250e6
112.76	1.519e6
112.84	1.603e6
112.92	1.942e6
113.00	1.415e6
113.08	1.758e6
113.16	1.803e6
113.24	1.220e6
113.33	6.930e5
113.41	1.422e6
113.49	7.729e5
113.57	7.086e5
113.65	1.190e6
113.73	1.053e6
113.81	1.874e6
113.89	1.609e6
113.97	1.391e6
114.05	1.717e6
114.13	1.374e6
114.21	1.438e6
114.29	1.705e6
114.37	1.087e6
114.45	1.451e6
114.54	1.372e6
114.62	1.271e6
114.70	1.120e6
114.78	1.366e6
114.86	1.488e6
114.94	1.024e6
115.02	1.126e6
115.10	1.253e6
115.18	1.049e6
115.26	8.431e5
115.34	1.234e6
115.42	7.567e5
115.50	4.073e5
115.58	4.970e5
115.66	6.124e5
115.75	4.384e5
115.83	4.691e5
115.91	6.292e5
115.99	9.738e5
116.07	1.385e6
116.15	9.948e5
116.23	1.115e6
116.31	1.174e6
116.39	6.658e5
116.47	4.694e5
116.55	3.490e5
116.63	4.566e5
116.71	5.554e5
116.79	3.786e5
116.87	4.991e5
116.96	1.035e6
117.04	9.166e5
117.12	7.809e5
117.20	6.562e5
117.28	4.623e5
117.36	7.041e5
117.44	8.752e5
117.52	5.113e5
117.60	5.712e5
117.68	2.856e5
117.76	3.214e5
117.84	5.286e5
117.92	5.829e5
118.00	5.361e5
118.08	9.114e5
118.17	9.577e5
118.25	1.722e6
118.33	1.648e6
118.41	1.463e6
118.49	1.225e6
118.57	1.529e6
118.65	1.239e6
118.73	1.035e6
118.81	8.450e5
118.89	1.206e6
118.97	7.214e5
119.05	5.608e5
119.13	6.107e5
119.21	5.379e5
119.29	3.930e5
119.38	5.154e5
119.46	4.988e5
119.54	4.779e5
119.62	8.596e5
119.70	9.569e5
119.78	1.372e6
119.86	2.440e6
119.94	2.495e6
120.02	2.502e6
120.10	2.107e6
120.18	2.535e6
120.26	2.751e6
120.34	2.110e6
120.42	2.742e6
120.50	1.386e6
120.59	1.254e6
120.67	1.199e6
120.75	9.196e5
120.83	1.291e6
120.91	9.640e5
120.99	1.623e6
121.07	1.859e6
121.15	1.849e6
121.23	1.995e6
121.31	1.526e6
121.39	1.122e6
121.47	5.811e5
121.55	4.002e5
121.63	4.530e5
121.71	3.134e5
121.80	6.603e5
121.88	1.412e6
121.96	1.453e6
122.04	1.155e6
122.12	1.413e6
122.20	2.194e6
122.28	3.714e6
122.36	2.977e6
122.44	3.286e6
122.52	3.148e6
122.60	3.266e6
122.68	3.316e6
122.76	3.019e6
122.84	2.582e6
122.92	3.470e6
123.01	1.855e6
123.09	1.043e6
123.17	1.343e6
123.25	7.858e5
123.33	5.175e5
123.41	3.777e5
123.49	2.120e5
123.57	3.192e5
123.65	1.495e5
123.73	1.336e5
123.81	1.466e5
123.89	1.029e5
123.97	1.584e5
124.05	6.612e4
124.13	2.029e5
124.22	2.030e5
124.30	3.083e5
124.38	3.209e5
124.46	1.267e5
124.54	9.311e4
124.62	2.085e5
124.70	3.806e5
124.78	2.135e5
124.86	9.933e4
124.94	2.275e5
125.02	3.591e4
125.10	3.348e5
125.18	6.977e5
125.26	3.150e5
125.34	6.129e4
125.43	1.088e5
125.51	5.032e4
125.59	3.087e4
125.67	0.000e0
125.75	1.565e4
125.83	2.602e5
125.91	2.194e5
125.99	1.634e5
126.07	2.819e5
126.15	1.211e5
126.23	1.012e5
126.31	6.773e4
126.39	3.313e4
126.47	1.425e5
126.55	5.851e3
126.64	0.000e0
126.72	1.488e5
126.80	3.914e5
126.88	3.211e5
126.96	4.735e5
127.04	4.307e5
127.12	6.066e5
127.20	5.783e5
127.28	3.212e5
127.36	5.705e5
127.44	6.071e5
127.52	4.874e5
127.60	1.894e5
127.68	1.829e5
127.76	1.397e5
127.85	1.870e5
127.93	5.880e5
128.01	4.822e5
128.09	3.431e5
128.17	3.338e5
128.25	5.844e5
128.33	5.171e5
128.41	8.233e5
128.49	9.936e5
128.57	9.125e5
128.65	1.040e6
128.73	8.616e5
128.81	8.270e5
128.89	7.153e5
128.98	6.617e5
129.06	5.290e5
129.14	7.600e5
129.22	4.967e5
129.30	1.224e6
129.38	1.196e6
129.46	8.707e5
129.54	1.103e6
129.62	2.224e6
129.70	3.961e6
129.78	6.477e6
129.86	7.465e6
129.94	1.041e7
130.02	1.118e7
130.10	1.473e7
130.19	1.675e7
130.27	1.864e7
130.35	1.991e7
130.43	1.933e7
130.51	1.976e7
130.59	1.652e7
130.67	1.514e7
130.75	1.297e7
130.83	1.148e7
130.91	9.938e6
130.99	9.930e6
131.07	1.038e7
131.15	1.524e7
131.23	1.910e7
131.31	1.982e7
131.40	2.331e7
131.48	2.455e7
131.56	2.632e7
131.64	2.948e7
131.72	2.774e7
131.80	2.558e7
131.88	2.532e7
131.96	2.071e7
132.04	1.356e7
132.12	1.416e7
132.20	1.226e7
132.28	1.013e7
132.36	1.207e7
132.44	1.315e7
132.52	1.168e7
132.61	1.239e7
132.69	1.053e7
132.77	1.015e7
132.85	1.054e7
132.93	9.415e6
133.01	6.563e6
133.09	5.876e6
133.17	3.500e6
133.25	3.763e6
133.33	3.355e6
133.41	2.320e6
133.49	1.899e6
133.57	1.049e6
133.65	1.326e6
133.73	1.662e6
133.82	2.201e6
133.90	2.219e6
133.98	1.200e6
134.06	9.124e5
134.14	8.367e5
134.22	6.305e5
134.30	1.160e6
134.38	1.312e6
134.46	9.966e5
134.54	1.145e6
134.62	7.832e5
134.70	1.307e6
134.78	7.638e5
134.86	9.460e5
134.94	1.333e6
135.03	7.372e5
135.11	6.159e5
135.19	4.046e5
135.27	6.241e5
135.35	5.837e5
135.43	4.916e5
135.51	2.736e5
135.59	2.414e5
135.67	1.730e5
135.75	2.352e5
135.83	8.080e5
135.91	5.941e5
135.99	9.204e5
136.07	7.943e5
136.15	7.477e5
136.24	7.163e5
136.32	8.264e5
136.40	8.640e5
136.48	5.604e5
136.56	2.955e5
136.64	5.151e5
136.72	6.941e5
136.80	7.067e5
136.88	6.347e5
136.96	3.531e5
137.04	5.217e5
137.12	4.797e5
137.20	4.337e5
137.28	6.091e5
137.36	2.937e5
137.45	2.235e5
137.53	5.187e5
137.61	3.474e5
137.69	1.305e5
137.77	2.666e5
137.85	4.287e5
137.93	2.465e4
138.01	1.872e5
138.09	2.576e5
138.17	1.614e5
138.25	5.716e5
138.33	4.191e5
138.41	2.056e5
138.49	3.983e5
138.57	1.893e5
138.66	1.930e5
138.74	4.412e5
138.82	6.922e5
138.90	9.054e5
138.98	1.032e6
139.06	6.238e5
139.14	8.922e5
139.22	9.274e5
139.30	6.410e5
139.38	6.875e5
139.46	4.146e5
139.54	4.780e5
139.62	4.646e5
139.70	1.230e5
139.78	7.475e4
139.87	4.535e5
139.95	2.878e5
140.03	1.600e5
140.11	1.688e5
140.19	3.734e5
140.27	3.175e5
140.35	8.163e4
140.43	1.842e5
140.51	6.327e4
140.59	1.448e5
140.67	8.287e4
140.75	6.693e4
140.83	1.764e5
140.91	1.363e5
140.99	1.584e5
141.08	2.265e5
141.16	4.502e5
141.24	3.411e5
141.32	1.779e5
141.40	1.382e5
141.48	1.779e5
141.56	2.337e5
141.64	1.098e5
141.72	1.741e5
141.80	2.239e5
141.88	2.047e5
141.96	1.881e5
142.04	2.845e5
142.12	4.565e5
142.20	4.196e5
142.29	4.259e5
142.37	2.472e5
142.45	3.279e5
142.53	1.933e5
142.61	6.416e5
142.69	1.007e6
142.77	2.089e6
142.85	2.277e6
142.93	3.214e6
143.01	3.596e6
143.09	2.642e6
143.17	3.269e6
143.25	4.112e6
143.33	3.705e6
143.41	3.831e6
143.50	1.927e6
143.58	1.590e6
143.66	1.575e6
143.74	7.814e5
143.82	3.509e5
143.90	7.675e5
143.98	6.030e5
144.06	4.993e5
144.14	5.774e5
144.22	3.814e5
144.30	3.773e5
144.38	4.089e5
144.46	2.801e5
144.54	2.823e5
144.62	4.711e5
144.71	4.321e5
144.79	5.624e5
144.87	5.034e5
144.95	8.519e5
145.03	1.197e6
145.11	1.507e6
145.19	1.228e6
145.27	1.143e6
145.35	8.185e5
145.43	8.226e5
145.51	6.388e5
145.59	4.954e5
145.67	2.739e5
145.75	2.205e5
145.83	1.358e5
145.92	4.226e5
146.00	2.266e5
146.08	1.118e5
146.16	7.548e4
146.24	4.203e5
146.32	2.353e5
146.40	1.103e5
146.48	7.848e4
146.56	4.162e4
146.64	2.280e5
146.72	2.104e5
146.80	1.349e5
146.88	2.038e5
146.96	2.828e5
147.04	3.544e5
147.13	2.088e5
147.21	1.881e5
147.29	3.287e5
147.37	3.722e5
147.45	2.849e5
147.53	1.126e5
147.61	1.829e3
147.69	2.322e5
147.77	7.995e4
147.85	2.363e5
147.93	1.629e5
148.01	6.971e4
148.09	1.595e4
148.17	5.617e4
148.25	2.031e5
148.34	2.598e5
148.42	1.279e5
148.50	2.025e5
148.58	1.102e5
148.66	2.213e5
148.74	8.865e4
148.82	4.440e5
148.90	5.021e5
148.98	4.318e5
149.06	3.444e5
149.14	3.893e5
149.22	4.240e5
149.30	5.064e5
149.38	4.332e5
149.47	7.167e5
149.55	3.018e5
149.63	2.987e5
149.71	1.430e5
149.79	2.441e5
149.87	5.148e5
149.95	1.342e5
150.03	2.740e5
150.11	3.236e5
150.19	3.329e5
150.27	6.154e5
150.35	4.185e5
150.43	2.774e5
150.51	6.250e5
150.59	2.456e5
150.68	1.319e5
150.76	4.764e5
150.84	2.708e5
150.92	4.719e5
151.00	4.786e5
151.08	9.247e5
151.16	1.793e6
151.24	1.850e6
151.32	1.342e6
151.40	2.165e6
151.48	2.659e6
151.56	3.297e6
151.64	6.745e6
151.72	1.199e7
151.80	1.470e7
151.89	1.762e7
151.97	2.176e7
152.05	2.717e7
152.13	2.581e7
152.21	2.823e7
152.29	2.901e7
152.37	2.713e7
152.45	2.644e7
152.53	1.693e7
152.61	1.257e7
152.69	1.375e7
152.77	1.227e7
152.85	1.166e7
152.93	1.346e7
153.01	1.228e7
153.10	1.186e7
153.18	1.279e7
153.26	1.144e7
153.34	1.089e7
153.42	1.455e7
153.50	9.470e6
153.58	5.815e6
153.66	6.145e6
153.74	4.389e6
153.82	3.933e6
153.90	2.995e6
153.98	2.316e6
154.06	1.760e6
154.14	2.276e6
154.22	2.693e6
154.31	2.842e6
154.39	2.709e6
154.47	2.325e6
154.55	1.016e6
154.63	8.847e5
154.71	8.717e5
154.79	4.518e5
154.87	9.484e5
154.95	1.044e6
155.03	6.015e5
155.11	4.701e5
155.19	5.970e5
155.27	5.383e5
155.35	5.497e5
155.43	7.547e5
155.52	6.036e5
155.60	3.120e5
155.68	3.520e5
155.76	1.182e5
155.84	1.436e5
155.92	3.277e5
156.00	2.074e5
156.08	2.022e5
156.16	2.727e5
156.24	1.805e5
156.32	2.431e5
156.40	1.668e5
156.48	1.326e5
156.56	9.026e4
156.64	3.222e5
156.73	5.713e4
156.81	1.423e5
156.89	1.949e5
156.97	2.594e5
157.05	5.345e5
157.13	4.854e5
157.21	4.874e5
157.29	4.050e5
157.37	2.285e5
157.45	9.830e4
157.53	2.070e5
157.61	3.336e5
157.69	2.036e5
157.77	3.050e5
157.85	2.918e5
157.94	2.695e5
158.02	5.217e5
158.10	4.999e5
158.18	4.103e5
158.26	5.560e5
158.34	4.999e5
158.42	4.713e5
158.50	5.064e5
158.58	1.117e6
158.66	1.348e6
158.74	1.384e6
158.82	2.455e6
158.90	2.976e6
158.98	2.941e6
159.06	2.926e6
159.15	2.833e6
159.23	2.905e6
159.31	2.365e6
159.39	1.895e6
159.47	1.398e6
159.55	8.681e5
159.63	6.783e5
159.71	1.288e5
159.79	2.039e5
159.87	1.691e5
159.95	2.240e5
160.03	1.134e5
160.11	2.330e5
160.19	1.030e5
160.27	5.559e4
160.36	5.691e4
160.44	8.777e3
160.52	1.044e5
160.60	1.584e5
160.68	7.921e4
160.76	9.055e4
160.84	6.437e3
160.92	7.951e4
161.00	9.538e4
161.08	2.443e4
161.16	2.194e3
161.24	1.507e5
161.32	1.884e5
161.40	5.873e4
161.48	1.165e5
161.57	1.148e4
161.65	1.071e5
161.73	1.105e4
161.81	1.679e5
161.89	1.110e5
161.97	5.639e4
162.05	1.721e5
162.13	2.413e5
162.21	2.582e5
162.29	3.675e5
162.37	2.714e5
162.45	1.202e5
162.53	3.192e5
162.61	2.314e5
162.69	1.216e5
162.78	2.588e5
162.86	3.780e5
162.94	3.020e5
163.02	3.564e5
163.10	6.161e5
163.18	1.014e6
163.26	1.168e6
163.34	1.352e6
163.42	1.100e6
163.50	1.102e6
163.58	7.196e5
163.66	1.289e5
163.74	2.997e5
163.82	2.646e5
163.90	2.641e5
163.99	1.284e5
164.07	1.348e5
164.15	1.383e5
164.23	2.882e4
164.31	2.977e5
164.39	2.047e5
164.47	7.614e4
164.55	4.454e4
164.63	1.625e5
164.71	6.861e4
164.79	7.241e4
164.87	2.553e4
164.95	9.399e4
165.03	1.595e5
165.11	8.543e4
165.20	2.692e4
165.28	2.458e4
165.36	1.910e5
165.44	2.441e5
165.52	9.494e4
165.60	2.801e4
165.68	7.856e4
165.76	3.138e4
165.84	1.374e5
165.92	7.241e3
166.00	2.904e4
166.08	1.682e3
166.16	0.000e0
166.24	4.820e4
166.32	2.926e3
166.41	5.800e4
166.49	1.283e5
166.57	1.740e5
166.65	1.147e5
166.73	1.788e5
166.81	3.185e5
166.89	3.083e5
166.97	3.925e5
167.05	3.508e5
167.13	2.978e5
167.21	7.316e5
167.29	7.869e5
167.37	4.933e5
167.45	5.690e5
167.53	3.302e5
167.62	1.603e5
167.70	1.360e5
167.78	4.601e4
167.86	2.385e4
167.94	0.000e0
168.02	6.810e4
168.10	2.772e5
168.18	5.146e5
168.26	5.152e5
168.34	2.578e5
168.42	3.623e5
168.50	1.308e5
168.58	2.668e5
168.66	1.300e5
168.74	2.537e5
168.83	1.243e5
168.91	2.126e5
168.99	2.518e5
169.07	1.299e5
169.15	1.348e5
169.23	1.638e5
169.31	2.818e5
169.39	1.552e5
169.47	2.300e5
169.55	2.055e5
169.63	3.174e4
169.71	2.436e4
169.79	1.687e5
169.87	1.875e5
169.95	3.875e5
170.04	4.177e5
170.12	3.584e5
170.20	1.788e5
170.28	3.329e5
170.36	4.054e5
170.44	2.588e5
170.52	6.517e4
170.60	3.844e5
170.68	5.037e5
170.76	5.101e5
170.84	3.444e5
170.92	4.017e5
171.00	4.157e5
171.08	7.769e5
171.17	6.068e5
171.25	7.672e5
171.33	7.777e5
171.41	9.640e5
171.49	7.607e5
171.57	8.128e5
171.65	9.451e5
171.73	8.478e5
171.81	1.384e6
171.89	2.030e6
171.97	2.585e6
172.05	3.228e6
172.13	3.140e6
172.21	3.533e6
172.29	3.184e6
172.38	2.956e6
172.46	1.651e6
172.54	1.331e6
172.62	1.050e6
172.70	3.119e5
172.78	4.158e5
172.86	5.280e5
172.94	3.362e5
173.02	4.410e5
173.10	3.563e5
173.18	3.472e5
173.26	4.786e5
173.34	4.623e5
173.42	4.175e5
173.50	1.799e5
173.59	1.704e5
173.67	4.608e4
173.75	6.532e4
173.83	2.216e4
173.91	5.522e4
173.99	4.029e5
174.07	2.719e5
174.15	3.297e5
174.23	2.831e5
174.31	2.691e5
174.39	3.951e5
174.47	4.091e5
174.55	2.412e5
174.63	3.605e5
174.71	1.914e5
174.80	1.515e5
174.88	2.030e5
174.96	1.526e5
175.04	1.213e5
175.12	5.910e4
175.20	2.436e4
175.28	1.627e5
175.36	2.734e5
175.44	7.702e4
175.52	7.885e4
175.60	1.097e4
175.68	1.417e5
175.76	1.443e5
175.84	8.565e4
175.92	1.397e4
176.01	1.038e5
176.09	1.258e4
176.17	9.223e4
176.25	6.875e4
176.33	1.112e5
176.41	1.219e5
176.49	2.069e5
176.57	2.219e5
176.65	2.966e5
176.73	1.859e5
176.81	3.453e5
176.89	8.787e5
176.97	8.172e5
177.05	1.037e6
177.13	8.281e5
177.22	1.267e6
177.30	1.330e6
177.38	1.192e6
177.46	9.838e5
177.54	6.410e5
177.62	3.310e5
177.70	4.339e5
177.78	2.813e5
177.86	1.031e5
177.94	2.465e5
178.02	2.220e5
178.10	3.730e5
178.18	3.358e5
178.26	1.777e5
178.34	3.516e5
178.43	5.691e5
178.51	1.710e5
178.59	9.414e4
178.67	3.218e3
178.75	0.000e0
178.83	1.053e4
178.91	1.747e5
178.99	1.066e5
179.07	2.669e5
179.15	7.709e4
179.23	9.567e4
179.31	6.144e4
179.39	1.565e5
179.47	1.750e5
179.55	9.896e4
179.64	1.463e3
179.72	0.000e0
179.80	1.092e5
179.88	1.467e5
179.96	1.842e5
180.04	1.807e5
180.12	4.737e5
180.20	2.813e5
180.28	5.186e4
180.36	2.826e5
180.44	2.493e5
180.52	2.648e5
180.60	3.220e5
180.68	2.346e5
180.76	1.156e4
180.85	2.765e4
180.93	1.894e4
181.01	5.786e4
181.09	1.652e5
181.17	3.770e5
181.25	9.092e4
181.33	4.052e4
181.41	1.065e5
181.49	2.450e5
181.57	9.509e4
181.65	1.157e5
181.73	8.909e4
181.81	3.302e5
181.89	1.750e5
181.97	1.336e5
182.06	1.041e5
182.14	3.458e5
182.22	1.723e5
182.30	5.749e4
182.38	1.697e5
182.46	1.212e5
182.54	2.040e5
182.62	1.022e5
182.70	2.735e5
182.78	1.429e5
182.86	2.049e5
182.94	2.336e5
183.02	3.229e5
183.10	4.344e5
183.18	4.304e5
183.27	8.003e5
183.35	6.117e5
183.43	4.961e5
183.51	3.686e5
183.59	2.609e5
183.67	6.722e4
183.75	1.039e4
183.83	2.847e5
183.91	1.189e5
183.99	1.131e5
184.07	8.514e4
184.15	1.014e5
184.23	1.237e5
184.31	3.518e4
184.39	2.731e5
184.48	2.510e5
184.56	5.498e5
184.64	2.341e5
184.72	2.282e5
184.80	4.832e5
184.88	1.188e6
184.96	1.239e6
185.04	1.194e6
185.12	1.399e6
185.20	1.642e6
185.28	1.166e6
185.36	1.282e6
185.44	1.182e6
185.52	7.050e5
185.60	4.171e5
185.69	1.622e5
185.77	5.128e5
185.85	3.308e5
185.93	4.909e5
186.01	2.665e5
186.09	4.422e5
186.17	6.146e5
186.25	4.736e5
186.33	9.465e5
186.41	9.524e5
186.49	7.212e5
186.57	7.727e5
186.65	3.762e5
186.73	5.935e5
186.81	6.648e5
186.90	6.967e5
186.98	1.079e6
187.06	1.112e6
187.14	8.979e5
187.22	1.188e6
187.30	1.225e6
187.38	1.288e6
187.46	9.081e5
187.54	3.718e5
187.62	3.547e5
187.70	1.855e5
187.78	1.619e5
187.86	5.244e5
187.94	4.022e5
188.02	1.910e5
188.11	2.780e5
188.19	4.265e5
188.27	6.159e5
188.35	4.835e5
188.43	5.190e5
188.51	2.199e5
188.59	1.159e5
188.67	2.449e5
188.75	3.804e5
188.83	3.210e5
188.91	3.059e5
188.99	2.436e5
189.07	3.378e5
189.15	4.154e5
189.23	4.065e5
189.32	2.616e5
189.40	2.233e5
189.48	1.519e5
189.56	2.436e5
189.64	3.395e5
189.72	3.289e5
189.80	2.014e5
189.88	1.721e5
189.96	5.477e5
190.04	5.676e5
190.12	6.156e5
190.20	5.993e5
190.28	4.627e5
190.36	4.139e5
190.44	5.444e5
190.53	3.512e5
190.61	2.738e5
190.69	1.483e5
190.77	1.128e5
190.85	2.688e5
190.93	8.719e4
191.01	3.411e5
191.09	5.967e5
191.17	5.227e5
191.25	2.984e5
191.33	3.560e5
191.41	1.891e5
191.49	3.586e5
191.57	4.362e5
191.65	4.127e5
191.74	3.983e5
191.82	3.073e5
191.90	1.505e5
191.98	2.565e5
192.06	3.559e5
192.14	3.800e5
192.22	1.272e5
192.30	1.183e5
192.38	1.319e5
192.46	7.314e4
192.54	1.891e5
192.62	3.406e5
192.70	2.148e5
192.78	6.444e4
192.86	2.333e5
192.95	3.453e5
193.03	1.573e5
193.11	1.537e5
193.19	3.379e5
193.27	3.150e5
193.35	2.335e5
193.43	3.722e5
193.51	1.219e5
193.59	1.306e5
193.67	2.253e4
193.75	3.401e4
193.83	1.942e5
193.91	3.449e5
193.99	3.271e5
194.07	4.023e5
194.16	4.414e5
194.24	6.138e5
194.32	2.646e5
194.40	5.715e5
194.48	8.917e5
194.56	4.814e5
194.64	3.381e5
194.72	1.527e5
194.80	2.194e4
194.88	7.490e4
194.96	1.894e5
195.04	3.432e5
195.12	4.113e5
195.20	6.633e5
195.28	7.203e5
195.37	6.663e5
195.45	5.539e5
195.53	3.971e5
195.61	2.284e5
195.69	2.813e5
195.77	2.369e5
195.85	7.358e4
195.93	3.589e5
196.01	5.039e5
196.09	5.144e5
196.17	3.788e5
196.25	2.939e5
196.33	1.812e5
196.41	3.148e5
196.50	2.023e5
196.58	2.115e5
196.66	1.213e5
196.74	8.887e4
196.82	4.462e3
196.90	2.038e5
196.98	2.563e5
197.06	1.126e5
197.14	3.726e5
197.22	1.343e5
197.30	8.975e4
197.38	1.942e5
197.46	7.044e4
197.54	1.774e5
197.62	2.689e5
197.71	4.786e5
197.79	9.223e4
197.87	2.096e5
197.95	1.669e5
198.03	4.909e5
198.11	3.646e5
198.19	3.259e5
198.27	4.082e5
198.35	3.585e5
198.43	2.883e5
198.51	1.561e5
198.59	1.140e5
198.67	1.362e5
198.75	1.796e5
198.83	1.091e5
198.92	6.627e4
199.00	1.349e5
199.08	1.022e5
199.16	5.793e4
199.24	2.806e5
199.32	2.595e5
199.40	1.864e5
199.48	3.337e5
199.56	3.662e5
199.64	4.734e5
199.72	6.939e5
199.80	8.121e5
199.88	1.321e6
199.96	2.235e6
200.04	2.424e6
200.13	3.317e6
200.21	3.436e6
200.29	2.714e6
200.37	2.284e6
200.45	1.870e6
200.53	9.865e5
200.61	6.832e5
200.69	5.507e5
200.77	2.806e5
200.85	1.804e5
200.93	2.563e5
201.01	4.119e5
201.09	1.740e5
201.17	3.022e5
201.25	5.805e5
201.34	3.604e5
201.42	3.073e5
201.50	1.073e5
201.58	2.476e5
201.66	1.858e5
201.74	2.336e5
201.82	1.800e5
201.90	3.803e5
201.98	1.932e5
202.06	2.501e5
202.14	5.345e5
202.22	3.509e5
202.30	2.682e5
202.38	3.109e5
202.46	1.988e5
202.55	2.367e5
202.63	1.006e5
202.71	4.864e4
202.79	2.185e5
202.87	8.353e4
202.95	1.560e5
203.03	1.046e5
203.11	1.148e5
203.19	2.074e5
203.27	1.841e5
203.35	6.202e4
203.43	2.010e5
203.51	7.958e4
203.59	1.117e5
203.67	4.901e3
203.76	1.287e4
203.84	7.402e4
203.92	3.291e3
204.00	0.000e0
204.08	4.337e4
204.16	2.774e5
204.24	8.221e4
204.32	2.029e5
204.40	2.815e5
204.48	2.323e5
204.56	2.349e5
204.64	9.604e4
204.72	4.359e4
204.80	3.109e4
204.88	2.633e3
204.97	1.324e5
205.05	1.162e5
205.13	1.361e4
205.21	9.260e4
205.29	4.769e4
205.37	1.090e4
205.45	9.531e4
205.53	1.085e5
205.61	1.260e5
205.69	7.578e4
205.77	1.792e4
205.85	1.921e5
205.93	8.967e4
206.01	8.623e4
206.09	1.938e5
206.18	3.994e4
206.26	1.502e5
206.34	1.227e5
206.42	3.279e5
206.50	3.460e5
206.58	2.236e5
206.66	2.025e5
206.74	3.122e5
206.82	8.338e4
206.90	2.164e5
206.98	3.053e5
207.06	3.372e5
207.14	5.064e5
207.22	4.347e5
207.30	4.906e5
207.39	6.660e5
207.47	4.759e5
207.55	6.830e5
207.63	5.004e5
207.71	2.326e5
207.79	2.874e4
207.87	8.741e4
207.95	9.238e4
208.03	1.970e5
208.11	2.422e5
208.19	3.978e5
208.27	2.352e5
208.35	2.790e5
208.43	1.920e5
208.51	1.651e5
208.60	2.461e5
208.68	2.608e5
208.76	8.558e4
208.84	1.113e5
208.92	9.099e4
209.00	2.853e3
209.08	1.870e5
209.16	2.801e5
209.24	2.598e5
209.32	2.891e5
209.40	4.816e5
209.48	2.032e5
209.56	1.479e5
209.64	2.319e4
209.72	5.193e3
209.81	1.516e5
209.89	2.512e5
209.97	1.071e5
210.05	1.243e5
210.13	6.005e4
210.21	2.092e4
210.29	2.233e5
210.37	2.377e4
210.45	1.251e4
210.53	1.602e4
210.61	0.000e0
210.69	1.667e5
210.77	6.093e4
210.85	1.397e4
210.93	6.298e4
211.02	2.060e5
211.10	2.091e5
211.18	1.860e5
211.26	1.333e5
211.34	3.299e5
211.42	1.937e5
211.50	1.636e5
211.58	9.004e4
211.66	2.679e5
211.74	1.597e5
211.82	1.424e5
211.90	3.386e4
211.98	4.133e4
212.06	9.669e4
212.14	1.837e5
212.23	1.230e5
212.31	2.043e5
212.39	3.245e5
212.47	1.624e5
212.55	2.234e5
212.63	3.942e4
212.71	6.195e4
212.79	8.155e4
212.87	1.344e5
212.95	4.518e5
213.03	1.483e5
213.11	4.113e5
213.19	2.290e5
213.27	1.966e5
213.35	1.449e5
213.44	1.501e5
213.52	7.974e5
213.60	3.963e5
213.68	3.858e5
213.76	1.593e5
213.84	8.711e4
213.92	1.192e5
214.00	2.519e5
214.08	4.607e5
214.16	2.405e5
214.24	2.210e5
214.32	1.459e5
214.40	5.259e4
214.48	2.116e5
214.56	1.721e5
214.65	9.574e4
214.73	9.510e2
214.81	2.747e5
214.89	2.968e5
214.97	1.126e5
215.05	1.192e4
215.13	1.910e5
215.21	2.613e5
215.29	1.987e5
215.37	1.025e5
215.45	2.622e5
215.53	6.188e4
215.61	3.811e4
215.69	2.889e4
215.77	1.470e4
215.86	8.726e4
215.94	1.998e5
216.02	1.234e5
216.10	5.705e3
216.18	5.120e3
216.26	1.742e5
216.34	2.174e5
216.42	1.141e5
216.50	1.905e5
216.58	2.251e5
216.66	2.193e5
216.74	1.058e5
216.82	1.925e5
216.90	3.372e4
216.98	4.454e4
217.07	1.609e3
217.15	8.060e4
217.23	1.108e5
217.31	1.049e5
217.39	1.594e5
217.47	2.011e5
217.55	2.959e5
217.63	1.290e5
217.71	3.178e5
217.79	9.977e4
217.87	1.006e5
217.95	5.595e4
218.03	2.571e5
218.11	3.935e4
218.19	2.763e5
218.28	3.116e5
218.36	4.283e5
218.44	9.830e4
218.52	2.180e5
218.60	1.191e5
218.68	6.656e3
218.76	1.041e5
218.84	1.118e5
218.92	8.799e4
219.00	2.723e5
219.08	2.534e5
219.16	2.107e5
219.24	5.546e5
219.32	3.652e5
219.40	2.330e5
219.49	3.080e5
219.57	2.949e5
219.65	7.724e4
219.73	4.703e4
219.81	1.339e4
219.89	2.392e4
219.97	9.011e4
220.05	2.172e4
220.13	1.793e5
220.21	2.259e5
220.29	3.541e5
220.37	2.231e5
220.45	3.825e5
220.53	2.570e5
220.61	7.790e4
220.70	1.611e5
220.78	8.419e4
220.86	9.925e4
220.94	2.532e5
221.02	1.786e5
221.10	1.884e5
221.18	1.256e5
221.26	1.663e5
221.34	2.487e5
221.42	9.289e4
221.50	2.722e5
221.58	1.470e5
221.66	1.342e5
221.74	4.645e4
221.82	1.347e5
221.91	2.139e5
221.99	3.024e5
222.07	2.795e5
222.15	1.920e5
222.23	4.141e5
222.31	2.317e5
222.39	1.011e5
222.47	1.009e5
222.55	2.128e5
222.63	2.441e5
222.71	2.567e5
222.79	3.744e5
222.87	1.211e6
222.95	1.283e6
223.03	2.174e6
223.12	2.464e6
223.20	2.165e6
223.28	2.884e6
223.36	2.068e6
223.44	1.961e6
223.52	1.962e6
223.60	1.605e6
223.68	7.493e5
223.76	6.930e5
223.84	5.076e5
223.92	5.916e5
224.00	8.324e5
224.08	7.814e5
224.16	8.272e5
224.24	1.093e6
224.33	9.974e5
224.41	9.291e5
224.49	9.237e5
224.57	4.465e5
224.65	3.926e5
224.73	1.761e5
224.81	1.625e5
224.89	1.135e5
224.97	2.104e5
225.05	3.760e5
225.13	3.741e5
225.21	3.111e5
225.29	3.207e5
225.37	1.698e5
225.46	3.069e5
225.54	4.467e5
225.62	1.648e5
225.70	3.612e5
225.78	2.738e5
225.86	2.016e5
225.94	3.934e5
226.02	2.583e5
226.10	6.607e5
226.18	5.523e5
226.26	2.793e5
226.34	5.174e5
226.42	5.031e5
226.50	4.912e5
226.58	2.898e5
226.67	4.623e4
226.75	1.637e5
226.83	9.765e4
226.91	9.838e4
226.99	1.647e5
227.07	2.072e5
227.15	2.089e5
227.23	3.245e5
227.31	3.555e5
227.39	2.273e5
227.47	2.749e5
227.55	1.226e5
227.63	4.067e5
227.71	2.574e5
227.79	1.282e5
227.88	3.580e5
227.96	5.345e5
228.04	4.795e5
228.12	8.652e5
228.20	7.908e5
228.28	7.207e5
228.36	5.710e5
228.44	5.659e5
228.52	1.252e5
228.60	8.404e4
228.68	1.189e5
228.76	1.924e5
228.84	4.155e5
228.92	1.496e5
229.00	2.338e5
229.09	4.506e5
229.17	7.993e5
229.25	7.993e5
229.33	5.434e5
229.41	7.316e5
229.49	7.240e5
229.57	5.257e5
229.65	2.161e5
229.73	2.177e5
229.81	3.033e5
229.89	4.162e4
229.97	1.304e5
230.05	3.618e5
230.13	3.509e5
230.21	2.396e5
230.30	4.182e5
230.38	2.053e5
230.46	5.232e5
230.54	3.777e5
230.62	2.053e5
230.70	1.648e5
230.78	2.779e4
230.86	9.435e4
230.94	1.736e5
231.02	8.982e4
231.10	3.725e5
231.18	1.444e5
231.26	2.597e5
231.34	1.518e5
231.42	2.392e4
231.51	3.335e4
231.59	6.327e4
231.67	1.869e5
231.75	1.336e5
231.83	9.991e4
231.91	1.024e3
231.99	1.247e5
232.07	8.367e4
232.15	1.189e5
232.23	4.542e4
232.31	2.104e5
232.39	1.591e5
232.47	1.424e5
232.55	3.389e5
232.63	1.530e5
232.72	8.821e4
232.80	3.335e4
232.88	1.935e5
232.96	2.556e5
233.04	3.375e5
233.12	6.407e4
233.20	4.857e4
233.28	1.686e5
233.36	3.703e5
233.44	1.654e5
233.52	1.695e5
233.60	3.606e4
233.68	4.893e4
233.76	1.087e5
233.84	1.303e5
233.93	1.343e5
234.01	2.926e3
234.09	4.864e4
234.17	1.349e5
234.25	1.752e5
234.33	1.704e4
234.41	6.875e4
234.49	5.135e4
234.57	1.339e4
234.65	1.627e5
234.73	2.089e5
234.81	1.064e5
234.89	1.850e5
234.97	2.897e5
235.05	3.808e5
235.14	4.954e5
235.22	4.272e5
235.30	3.975e5
235.38	1.477e5
235.46	1.006e5
235.54	1.369e5
235.62	1.839e5
235.70	5.544e4
235.78	1.284e5
235.86	1.253e5
235.94	1.431e5
236.02	1.330e5
236.10	2.806e5
236.18	1.067e5
236.26	5.076e4
236.35	2.403e5
236.43	1.589e5
236.51	6.744e4
236.59	1.551e5
236.67	2.721e4
236.75	0.000e0
236.83	0.000e0
236.91	8.697e4
236.99	1.422e5
237.07	1.968e5
237.15	2.393e5
237.23	8.784e4
237.31	5.866e4
237.39	1.434e5
237.47	2.530e5
237.56	1.471e5
237.64	1.633e5
237.72	1.648e5
237.80	4.315e4
237.88	1.121e5
237.96	6.875e3
238.04	1.355e5
238.12	2.503e5
238.20	9.289e3
238.28	4.762e4
238.36	4.769e4
238.44	8.097e4
238.52	6.305e4
238.60	1.646e5
238.68	3.027e5
238.77	1.053e4
238.85	7.263e4
238.93	6.444e4
239.01	5.061e4
239.09	1.671e5
239.17	2.336e5
239.25	2.128e5
239.33	7.680e4
239.41	5.303e4
239.49	1.393e5
239.57	2.109e5
239.65	2.509e5
239.73	2.316e5
239.81	8.404e4
239.89	7.885e4
239.98	8.916e4
240.06	7.080e4
240.14	1.953e4
240.22	4.169e4
240.30	1.026e5
240.38	7.278e4
240.46	2.378e5
240.54	3.847e4
240.62	2.042e5
240.70	3.799e5
240.78	6.144e4
240.86	5.032e4
240.94	1.090e5
241.02	4.169e3
241.10	3.660e5
241.19	3.579e5
241.27	2.047e5
241.35	1.645e5
241.43	1.352e5
241.51	1.042e5
[truncated: 20,653 more rows]
