# Supplementary material for: A simple method for developing lysine targeted covalent protein reagents
Source: Nat Commun. 2023 Dec 1;14:7933. doi: 10.1038/s41467-023-42632-5 (PMC10692228; doi:10.1038/s41467-023-42632-5)
Supplement: Supplementary file 4 — Source data [file 41467_2023_42632_MOESM4_ESM.zip › Source Data/Purified peptide data/Spectra/Biotin-P3 Spectrum.txt]

82	0.000e0
82	4.352e5
82	1.024e4
82	0.000e0
82	0.000e0
82	1.169e6
83	2.672e6
83	3.178e6
83	3.321e6
83	1.165e7
83	1.246e7
83	1.999e7
83	2.189e7
83	2.204e7
83	1.959e7
83	2.630e7
83	2.422e7
83	1.729e7
84	9.278e6
84	3.176e6
84	3.543e5
84	6.144e3
84	3.072e3
84	5.120e5
84	4.362e5
84	1.213e6
84	1.503e6
84	1.293e6
84	1.703e6
84	8.653e5
84	3.123e5
85	5.837e4
85	0.000e0
86	0.000e0
86	4.045e5
86	7.281e5
86	5.642e5
86	3.072e4
86	4.710e5
86	1.754e6
86	1.097e6
86	1.651e6
86	6.451e5
86	3.594e5
86	3.983e5
86	6.216e5
87	1.925e5
87	0.000e0
87	0.000e0
88	3.471e5
88	6.144e3
88	0.000e0
91	0.000e0
91	5.837e5
92	2.560e4
92	0.000e0
92	0.000e0
92	6.984e5
92	1.336e6
92	3.584e4
92	0.000e0
101	0.000e0
101	5.110e5
101	9.021e5
101	3.072e4
101	6.461e5
101	2.867e4
101	1.122e6
101	1.249e5
101	0.000e0
107	0.000e0
107	5.120e3
107	9.216e3
107	0.000e0
110	0.000e0
110	1.843e5
110	5.980e5
110	1.126e4
110	0.000e0
111	0.000e0
111	7.557e5
111	4.096e4
111	0.000e0
111	0.000e0
111	1.072e6
112	7.987e4
112	0.000e0
112	0.000e0
112	1.554e6
112	1.227e6
112	2.867e4
112	4.997e5
112	1.464e5
112	0.000e0
117	0.000e0
117	6.164e5
117	6.840e5
118	9.216e3
118	0.000e0
120	0.000e0
120	8.878e5
120	3.195e5
120	0.000e0
129	0.000e0
129	5.734e4
129	1.894e5
129	0.000e0
130	0.000e0
130	9.216e3
131	1.504e6
131	4.813e5
131	1.434e5
131	0.000e0
131	6.943e5
131	2.895e6
131	7.844e5
131	3.308e5
131	1.474e6
131	1.435e6
131	8.909e4
131	2.591e5
132	7.946e5
132	1.137e6
132	1.561e6
132	1.014e5
132	4.506e5
132	1.556e5
132	0.000e0
132	0.000e0
132	8.817e5
132	5.734e4
132	0.000e0
132	0.000e0
133	1.569e6
133	6.707e5
133	2.048e3
133	0.000e0
136	0.000e0
136	6.656e5
136	2.970e4
137	0.000e0
137	0.000e0
137	1.070e6
137	1.720e5
137	0.000e0
137	0.000e0
138	2.437e5
138	4.198e4
138	0.000e0
139	0.000e0
139	3.850e5
139	1.843e4
139	0.000e0
139	0.000e0
139	1.445e6
139	1.096e5
139	0.000e0
147	0.000e0
147	3.400e5
147	5.038e5
147	0.000e0
150	0.000e0
150	4.813e4
150	8.837e5
150	3.379e4
150	0.000e0
157	0.000e0
157	3.789e4
157	3.256e5
157	0.000e0
167	0.000e0
167	2.222e5
167	1.106e5
167	0.000e0
170	0.000e0
170	2.765e5
170	1.741e4
171	0.000e0
183	0.000e0
183	1.741e4
183	3.697e5
183	5.120e3
183	0.000e0
185	0.000e0
185	7.270e4
185	7.352e5
185	2.150e4
185	0.000e0
190	0.000e0
190	1.034e6
190	4.127e5
190	0.000e0
190	0.000e0
191	1.356e6
191	2.284e5
191	0.000e0
207	0.000e0
207	8.294e4
207	7.475e4
207	0.000e0
208	0.000e0
208	1.403e5
208	1.997e5
208	0.000e0
224	0.000e0
224	9.421e4
224	3.338e5
224	0.000e0
230	0.000e0
230	4.710e4
230	3.369e5
230	3.072e3
230	0.000e0
237	0.000e0
237	8.038e5
237	2.580e5
237	0.000e0
263	0.000e0
263	1.700e6
263	9.349e5
263	9.216e3
263	0.000e0
280	0.000e0
280	8.786e5
280	1.628e5
280	0.000e0
315	0.000e0
315	6.820e5
315	5.018e4
315	1.823e6
315	1.007e6
316	7.537e5
316	1.087e6
316	2.078e6
316	2.933e6
316	6.431e5
316	0.000e0
316	0.000e0
316	7.250e5
316	3.584e4
316	0.000e0
316	6.646e5
316	4.833e5
316	0.000e0
317	9.851e5
317	7.137e5
317	7.168e4
317	9.759e5
317	7.987e4
317	0.000e0
317	0.000e0
317	1.004e5
317	1.137e5
317	0.000e0
321	0.000e0
321	6.656e5
321	4.301e4
321	0.000e0
321	0.000e0
321	1.434e4
321	2.002e6
321	1.230e6
321	1.573e6
321	2.476e6
321	1.391e6
321	1.549e6
322	1.782e5
322	0.000e0
322	0.000e0
322	1.628e6
322	1.925e5
322	0.000e0
323	0.000e0
323	1.485e5
323	4.250e5
323	1.024e3
323	0.000e0
325	0.000e0
325	6.973e5
325	4.649e5
325	0.000e0
354	0.000e0
354	3.072e5
355	7.752e5
355	2.355e4
355	0.000e0
357	0.000e0
357	3.277e4
357	1.587e5
357	0.000e0
369	0.000e0
369	2.217e6
369	3.195e5
369	0.000e0
370	0.000e0
370	5.427e4
370	4.022e6
370	2.796e5
370	0.000e0
383	0.000e0
383	8.909e5
383	2.796e5
383	0.000e0
383	1.690e5
383	6.932e5
383	8.110e5
383	5.714e5
383	8.356e5
384	3.676e5
384	0.000e0
384	0.000e0
384	1.536e4
384	6.154e5
384	1.843e4
384	0.000e0
385	0.000e0
385	6.554e5
385	1.239e5
385	0.000e0
393	0.000e0
394	9.513e5
394	1.262e6
394	3.584e4
394	0.000e0
399	0.000e0
399	1.906e6
399	1.297e6
399	1.946e4
399	0.000e0
402	0.000e0
402	1.552e6
402	4.444e5
402	1.745e6
402	1.798e6
402	4.403e4
402	0.000e0
404	0.000e0
404	9.615e5
404	4.024e5
404	0.000e0
407	0.000e0
407	2.376e5
407	2.652e5
407	0.000e0
407	0.000e0
407	1.090e6
407	9.748e5
407	2.615e6
408	3.103e5
408	0.000e0
408	9.257e5
408	5.691e6
408	3.112e6
408	3.840e5
408	2.759e6
408	1.009e6
408	1.126e4
408	0.000e0
409	0.000e0
409	1.084e6
409	4.096e5
409	1.638e4
409	0.000e0
413	0.000e0
413	6.554e5
413	1.254e6
413	1.510e6
413	3.026e6
413	2.816e5
413	1.527e6
413	3.615e6
413	1.589e6
413	4.291e5
413	8.694e5
414	5.356e5
414	0.000e0
414	6.180e6
414	5.415e6
414	1.265e6
414	2.168e6
414	1.050e6
414	3.994e4
414	0.000e0
414	3.174e4
414	2.001e6
414	1.249e5
415	0.000e0
415	0.000e0
415	9.830e4
415	0.000e0
421	0.000e0
421	1.331e4
421	1.375e6
421	7.475e4
421	0.000e0
426	0.000e0
426	1.441e6
426	4.864e5
426	0.000e0
426	0.000e0
426	2.036e6
426	1.976e5
426	2.452e6
426	4.260e5
426	0.000e0
430	0.000e0
430	1.434e4
430	3.686e5
430	4.096e3
430	0.000e0
430	0.000e0
430	2.355e5
430	7.782e4
430	1.117e6
430	1.415e6
430	3.789e4
430	0.000e0
431	4.854e5
431	4.782e5
431	4.096e3
431	0.000e0
431	0.000e0
431	5.530e5
431	2.253e4
431	0.000e0
431	0.000e0
432	2.458e5
432	2.016e6
432	1.330e6
432	5.530e4
432	0.000e0
433	0.000e0
434	1.908e6
434	2.191e5
434	0.000e0
471	0.000e0
471	9.626e4
471	1.270e5
471	0.000e0
481	0.000e0
481	1.388e6
481	2.427e5
481	0.000e0
487	0.000e0
487	9.318e4
487	1.260e5
487	0.000e0
488	0.000e0
488	6.861e5
488	5.581e5
488	1.024e3
488	0.000e0
500	0.000e0
500	5.222e4
500	5.837e4
500	0.000e0
508	0.000e0
508	4.465e5
508	1.638e4
508	0.000e0
512	0.000e0
512	1.315e6
512	1.137e5
512	0.000e0
517	0.000e0
517	1.126e4
517	9.728e5
517	4.301e4
517	0.000e0
530	0.000e0
530	3.287e5
530	5.816e5
530	4.096e3
530	3.082e5
530	1.976e5
531	0.000e0
542	0.000e0
542	1.650e6
542	5.673e5
542	1.510e6
542	1.034e5
542	0.000e0
542	1.311e5
542	0.000e0
542	0.000e0
542	2.591e5
543	2.591e5
543	0.000e0
545	0.000e0
545	9.114e5
545	8.192e4
545	0.000e0
546	0.000e0
546	4.096e4
546	1.473e6
546	7.373e4
546	0.000e0
546	0.000e0
546	6.031e5
546	3.891e4
546	0.000e0
546	1.535e6
547	1.946e5
547	0.000e0
549	0.000e0
549	6.605e5
549	1.323e6
549	3.789e4
549	0.000e0
553	0.000e0
553	1.317e6
553	1.444e5
553	0.000e0
554	0.000e0
554	1.623e6
555	1.036e6
555	9.667e5
555	1.638e5
555	0.000e0
555	0.000e0
555	1.152e6
556	1.147e5
556	0.000e0
563	0.000e0
563	1.080e6
563	2.918e5
563	0.000e0
570	0.000e0
570	7.926e5
570	1.186e6
570	2.867e4
570	0.000e0
570	0.000e0
570	9.503e5
570	1.444e5
570	1.993e6
570	1.648e6
571	1.148e6
571	3.830e6
571	3.895e6
571	2.792e6
571	3.313e6
571	5.224e6
571	2.860e6
571	3.124e6
571	2.289e6
571	2.222e5
571	1.865e6
571	1.843e5
571	1.634e6
572	2.028e5
572	0.000e0
572	0.000e0
572	5.243e5
572	6.298e5
572	1.423e5
572	1.416e6
572	5.939e4
572	0.000e0
573	3.471e5
573	1.372e5
573	0.000e0
582	0.000e0
583	1.334e6
583	5.622e5
583	0.000e0
587	0.000e0
588	2.064e6
588	6.400e5
588	3.072e3
588	0.000e0
588	0.000e0
588	1.505e5
588	6.144e3
588	0.000e0
592	0.000e0
592	1.049e6
592	9.083e5
592	1.126e4
592	0.000e0
597	0.000e0
597	3.973e5
597	1.946e5
597	0.000e0
597	2.089e6
597	3.318e5
597	0.000e0
597	0.000e0
597	1.905e5
598	4.291e5
598	7.229e5
598	1.658e6
598	2.758e6
598	1.751e5
598	1.823e5
598	1.024e3
598	0.000e0
598	0.000e0
598	3.185e5
599	9.544e5
599	1.198e5
599	0.000e0
601	0.000e0
601	6.175e5
601	2.867e4
601	7.404e5
601	3.625e5
601	0.000e0
601	0.000e0
601	2.888e5
601	1.568e6
601	9.933e4
602	3.513e6
602	3.572e6
602	8.679e6
602	8.132e6
602	3.102e6
602	7.646e6
602	6.744e6
602	1.144e7
602	4.811e6
602	4.055e6
602	2.920e6
602	7.215e6
603	1.324e7
603	3.655e6
603	4.892e6
603	2.921e6
603	5.166e6
603	3.799e5
603	3.453e6
603	5.399e6
603	2.542e6
603	1.059e6
603	1.063e6
603	2.434e6
604	2.626e6
604	2.816e6
604	2.056e6
604	1.379e6
604	1.457e6
604	3.492e5
604	0.000e0
605	0.000e0
605	9.441e5
605	1.690e5
605	0.000e0
610	0.000e0
610	2.852e6
610	2.284e5
610	1.677e6
610	9.444e6
611	6.102e6
611	8.814e6
611	7.022e6
611	1.115e7
611	1.238e7
611	1.420e7
611	1.963e7
611	2.509e7
611	2.716e7
611	2.149e7
611	2.210e7
611	2.260e7
611	1.824e7
612	1.976e7
612	2.295e7
612	1.324e7
612	1.457e7
612	1.524e7
612	7.166e6
612	9.950e6
612	4.883e6
612	3.461e6
612	2.746e6
612	5.991e6
612	4.730e6
613	3.825e6
613	3.742e6
613	4.470e6
613	8.755e5
613	2.638e6
613	1.919e6
613	8.223e5
613	1.808e6
613	2.313e6
613	1.987e5
613	4.188e5
613	1.463e6
614	1.315e6
614	1.343e6
614	7.158e5
614	7.547e5
614	2.048e4
614	0.000e0
614	0.000e0
614	8.919e5
614	6.246e4
614	0.000e0
618	0.000e0
618	6.287e5
618	1.496e6
618	1.939e6
618	1.831e6
618	7.936e5
618	2.867e5
618	7.782e5
619	2.495e6
619	3.056e6
619	4.753e6
619	6.985e6
619	7.426e6
619	1.440e7
619	3.756e7
619	4.254e7
619	7.088e7
619	9.843e7
619	1.023e8
619	1.342e8
619	1.342e8
620	1.342e8
620	1.342e8
620	1.342e8
620	1.342e8
620	1.342e8
620	1.342e8
620	1.342e8
620	1.342e8
620	1.342e8
620	1.341e8
620	1.231e8
620	1.130e8
621	1.029e8
621	9.511e7
621	8.186e7
621	6.434e7
621	5.210e7
621	4.782e7
621	4.056e7
621	4.057e7
621	2.733e7
621	2.366e7
621	1.621e7
621	1.218e7
621	1.249e7
622	9.560e6
622	7.940e6
622	5.084e6
622	4.681e6
622	5.528e6
622	6.106e6
622	5.748e6
622	2.676e6
622	5.161e5
622	1.027e6
622	2.783e6
622	5.680e6
623	1.070e6
623	8.919e5
623	1.382e5
623	5.939e4
623	6.246e4
623	4.147e5
623	4.147e5
623	6.656e4
623	3.891e4
623	3.072e4
623	7.270e4
623	1.284e6
624	1.516e5
624	2.253e4
624	3.891e4
624	4.608e4
624	3.482e4
624	3.174e4
624	1.229e4
624	2.458e4
624	1.434e4
624	4.096e3
624	4.096e3
624	2.765e4
624	2.970e4
625	5.120e4
625	1.229e4
625	2.560e4
625	1.741e4
625	3.277e4
625	6.144e3
625	3.174e4
625	2.560e4
625	3.174e4
625	7.168e3
625	0.000e0
625	1.156e6
626	2.048e5
626	4.096e3
626	0.000e0
626	0.000e0
626	7.168e3
626	0.000e0
626	0.000e0
626	2.048e3
626	3.277e4
626	8.192e3
626	0.000e0
627	0.000e0
627	2.048e3
627	2.150e4
627	7.168e3
627	0.000e0
627	0.000e0
627	1.725e6
627	2.356e6
627	1.219e5
627	2.048e4
627	1.536e4
627	0.000e0
628	0.000e0
628	1.536e4
628	0.000e0
628	0.000e0
628	2.765e4
628	0.000e0
628	7.168e3
628	3.072e3
628	0.000e0
630	0.000e0
630	2.048e3
630	0.000e0
630	0.000e0
630	3.891e5
630	1.181e6
630	2.046e6
630	3.004e6
630	3.412e6
630	1.910e6
631	1.104e6
631	1.421e6
631	3.052e6
631	6.180e6
631	4.072e6
631	1.199e6
631	6.564e5
631	1.255e6
631	1.478e6
631	1.007e6
631	1.997e5
631	3.057e6
631	2.877e5
632	0.000e0
632	9.216e4
632	1.764e6
632	6.892e5
632	1.228e6
632	1.008e6
632	1.272e6
632	9.933e4
632	0.000e0
632	1.485e6
632	1.137e6
632	2.355e4
633	0.000e0
633	0.000e0
633	3.676e5
633	1.628e5
633	0.000e0
635	0.000e0
635	2.048e3
636	0.000e0
639	0.000e0
639	3.072e3
639	6.646e5
639	2.662e4
639	0.000e0
639	1.134e6
639	6.195e5
639	9.216e3
639	0.000e0
644	0.000e0
644	7.281e5
644	3.891e4
644	8.509e5
645	8.192e5
645	1.741e4
645	0.000e0
646	0.000e0
647	1.327e6
647	1.931e6
647	9.011e4
647	0.000e0
647	0.000e0
647	3.502e5
647	1.007e6
647	1.034e5
647	4.690e5
647	2.150e4
647	2.381e6
647	1.485e6
647	4.198e4
648	0.000e0
648	0.000e0
648	6.881e5
648	7.240e5
648	9.216e3
648	0.000e0
649	0.000e0
649	1.751e5
649	1.232e6
649	4.608e4
649	0.000e0
650	0.000e0
650	7.588e5
650	3.533e5
650	0.000e0
651	0.000e0
651	1.946e4
651	1.723e6
651	1.178e5
651	0.000e0
654	0.000e0
654	8.233e5
654	4.588e5
654	0.000e0
664	0.000e0
664	4.895e5
664	5.652e5
664	2.366e6
664	1.405e6
665	2.253e4
665	7.619e5
665	5.898e5
665	1.560e6
665	7.168e4
665	8.837e5
665	1.002e6
665	2.458e4
665	0.000e0
665	5.018e4
665	8.172e5
665	2.662e4
666	0.000e0
666	1.119e6
666	1.488e6
666	3.666e5
666	3.072e3
666	0.000e0
666	0.000e0
666	4.372e5
667	2.755e5
667	0.000e0
667	0.000e0
667	4.393e5
667	4.628e5
667	1.019e6
667	7.168e4
667	0.000e0
675	0.000e0
675	5.427e5
676	3.768e5
676	2.253e4
676	1.329e6
676	1.210e6
676	2.378e6
676	1.971e6
676	3.292e6
676	1.843e5
676	0.000e0
676	5.120e4
676	7.526e5
676	2.458e4
677	6.134e5
677	1.077e6
677	6.666e5
677	1.720e6
677	2.103e6
677	4.342e5
677	0.000e0
677	0.000e0
677	1.100e6
678	6.451e4
678	0.000e0
683	0.000e0
683	1.135e6
683	9.011e4
684	0.000e0
690	0.000e0
690	1.700e5
690	3.748e5
690	0.000e0
697	0.000e0
697	3.942e5
697	1.249e5
697	0.000e0
709	0.000e0
709	4.639e5
709	1.290e5
709	0.000e0
710	0.000e0
710	1.577e5
710	5.734e4
710	0.000e0
711	0.000e0
711	3.840e5
711	6.554e4
711	0.000e0
732	0.000e0
732	4.598e5
732	1.864e5
733	0.000e0
737	0.000e0
737	9.114e4
737	3.277e5
737	0.000e0
746	0.000e0
746	3.164e5
746	3.072e4
746	0.000e0
812	0.000e0
812	3.994e5
813	2.867e5
813	0.000e0
825	0.000e0
826	3.686e4
826	5.161e5
826	1.024e4
826	0.000e0
835	0.000e0
835	6.042e4
835	4.680e5
835	7.168e3
835	0.000e0
855	0.000e0
855	8.499e4
855	5.222e4
855	0.000e0
856	1.864e5
856	1.946e4
856	5.202e5
856	4.229e5
856	0.000e0
856	0.000e0
856	3.092e5
856	3.072e3
856	0.000e0
923	0.000e0
923	1.072e6
923	8.847e5
923	3.359e5
923	1.971e6
923	4.270e5
924	4.178e5
924	1.946e4
924	1.516e5
924	2.458e4
924	0.000e0
924	3.502e5
924	4.096e4
924	4.096e3
924	1.039e6
924	5.417e5
924	9.216e3
924	0.000e0
924	0.000e0
925	7.127e5
925	8.243e5
925	1.382e5
925	1.076e6
925	7.987e4
925	0.000e0
925	0.000e0
926	7.270e4
926	2.427e5
926	6.144e4
926	1.679e5
926	7.731e5
926	8.806e4
926	0.000e0
927	0.000e0
927	2.458e4
927	2.150e4
927	0.000e0
931	0.000e0
931	6.625e5
932	6.656e4
932	0.000e0
949	0.000e0
949	5.530e4
949	6.963e5
949	2.048e4
949	0.000e0
962	0.000e0
962	9.933e4
962	2.560e4
962	0.000e0
1023	0.000e0
1023	7.424e5
1023	2.120e5
1023	0.000e0
1032	0.000e0
1032	4.219e5
1032	2.570e5
1032	0.000e0
1033	0.000e0
1033	3.482e4
1033	1.649e5
1033	0.000e0
1054	0.000e0
1054	2.099e5
1054	6.349e4
1054	0.000e0
1091	0.000e0
1091	4.608e5
1091	1.004e5
1091	0.000e0
1095	0.000e0
1095	1.137e5
1095	3.072e3
1095	0.000e0
1097	0.000e0
1097	1.004e5
1097	6.216e5
1097	2.150e4
1097	0.000e0
1107	0.000e0
1107	5.192e5
1108	3.072e4
1108	1.946e4
1108	0.000e0
1108	0.000e0
1108	7.168e3
1108	1.669e6
1108	2.908e5
1108	0.000e0
1108	0.000e0
1108	9.933e4
1108	0.000e0
1109	0.000e0
1109	9.011e4
1109	9.564e5
1109	3.379e4
1109	0.000e0
1109	2.130e5
1109	4.301e5
1109	3.994e4
1109	0.000e0
1110	0.000e0
1110	3.994e4
1110	3.891e4
1110	0.000e0
1121	0.000e0
1121	5.837e4
1121	1.126e4
1121	0.000e0
1124	0.000e0
1124	3.072e4
1124	3.584e4
1124	0.000e0
1125	0.000e0
1125	2.959e5
1125	5.120e3
1125	0.000e0
1139	0.000e0
1139	2.048e3
1140	4.547e5
1140	1.628e5
1140	0.000e0
1140	4.168e5
1140	4.045e5
1140	3.430e5
1140	2.519e5
1140	0.000e0
1140	3.512e5
1140	5.069e5
1140	2.714e5
1140	6.758e4
1140	3.820e5
1141	1.331e4
1141	0.000e0
1141	7.373e4
1141	1.126e4
1141	0.000e0
1141	2.673e5
1141	1.599e6
1141	6.502e5
1141	2.048e3
1141	1.741e5
1141	1.843e4
1141	0.000e0
1142	0.000e0
1142	1.864e5
1142	1.976e5
1142	0.000e0
1142	0.000e0
1142	8.909e4
1142	2.253e4
1142	0.000e0
1142	0.000e0
1143	5.612e5
1143	7.619e5
1143	4.198e4
1143	0.000e0
1153	0.000e0
1153	2.662e4
1153	4.403e4
1153	0.000e0
1158	0.000e0
1158	3.092e5
1158	1.905e5
1158	0.000e0
1158	1.358e6
1158	1.013e6
1158	7.250e5
1158	8.192e5
1158	1.423e5
1158	6.881e5
1158	5.069e5
1158	9.349e5
1159	1.391e6
1159	1.567e5
1159	0.000e0
1159	2.918e5
1159	6.246e4
1159	0.000e0
1160	0.000e0
1160	3.236e5
1160	4.915e4
1160	2.836e5
1160	7.782e4
1160	0.000e0
1164	0.000e0
1164	1.536e5
1164	1.741e4
1164	0.000e0
1166	0.000e0
1167	1.710e5
1167	6.554e4
1167	0.000e0
1167	5.140e5
1167	6.349e4
1167	1.874e5
1167	2.836e5
1167	1.126e5
1167	0.000e0
1168	0.000e0
1168	3.256e5
1168	3.482e5
1168	0.000e0
1169	0.000e0
1169	1.946e4
1169	5.796e5
1169	4.352e5
1169	1.126e4
1169	0.000e0
1170	0.000e0
1170	9.421e4
1170	0.000e0
1181	0.000e0
1182	6.236e5
1182	4.106e5
1182	0.000e0
1182	0.000e0
1182	3.072e5
1182	2.560e4
1182	1.946e4
1182	0.000e0
1182	2.632e5
1182	1.505e5
1182	1.536e4
1183	0.000e0
1184	0.000e0
1184	2.734e5
1184	4.198e4
1184	0.000e0
1196	0.000e0
1196	2.560e5
1196	7.373e4
1196	0.000e0
1199	0.000e0
1199	3.656e5
1199	2.253e4
1199	0.000e0
1200	0.000e0
1200	2.304e5
1200	8.192e3
1200	0.000e0
1218	0.000e0
1218	6.973e5
1218	6.758e4
1218	0.000e0
1220	0.000e0
1220	2.734e5
1220	6.349e5
1220	8.192e3
1220	0.000e0
1221	0.000e0
1221	3.994e4
1221	8.591e5
1221	3.277e4
1221	0.000e0
1222	0.000e0
1223	4.024e5
1223	1.188e5
1223	2.580e5
1223	2.560e4
1223	0.000e0
1223	0.000e0
1223	1.044e5
1223	7.168e3
1224	0.000e0
1224	2.079e5
1224	5.939e4
1224	0.000e0
1224	1.004e5
1224	0.000e0
1225	0.000e0
1225	4.209e5
1225	3.328e5
1225	8.192e3
1225	0.000e0
1236	0.000e0
1236	2.396e5
1236	8.192e3
1236	0.000e0
1236	8.806e4
1236	3.789e4
1236	0.000e0
1236	0.000e0
1236	6.697e5
1236	7.782e4
1236	1.280e5
1237	1.761e5
1237	5.396e5
1237	3.185e5
1237	1.254e6
1237	1.208e6
1237	1.122e6
1237	2.136e6
1237	3.400e6
1237	4.894e6
1237	1.053e7
1237	1.175e7
1237	2.222e7
1238	3.792e7
1238	5.460e7
1238	6.913e7
1238	9.543e7
1238	1.077e8
1238	1.204e8
1238	1.326e8
1238	1.342e8
1238	1.128e8
1238	8.992e7
1238	8.865e7
1238	9.324e7
1239	8.208e7
1239	7.199e7
1239	7.712e7
1239	7.108e7
1239	7.700e7
1239	7.759e7
1239	8.011e7
1239	9.289e7
1239	8.091e7
1239	6.894e7
1239	4.711e7
1239	4.318e7
1239	4.993e7
1240	4.766e7
1240	4.142e7
1240	3.849e7
1240	4.427e7
1240	4.832e7
1240	4.193e7
1240	4.286e7
1240	4.433e7
1240	2.875e7
1240	2.872e7
1240	2.898e7
1240	2.234e7
1241	2.346e7
1241	2.365e7
1241	1.740e7
1241	1.621e7
1241	1.778e7
1241	1.682e7
1241	1.597e7
1241	1.367e7
1241	1.155e7
1241	1.352e7
1241	1.243e7
1241	9.615e6
1241	7.827e6
1242	1.032e7
1242	6.111e6
1242	4.697e6
1242	7.264e6
1242	4.480e6
1242	2.487e6
1242	3.584e6
1242	2.467e6
1242	2.902e6
1242	4.122e6
1242	2.650e6
1242	1.787e6
1243	2.443e6
1243	1.493e6
1243	2.021e6
1243	1.102e6
1243	1.497e6
1243	1.517e6
1243	1.903e6
1243	9.738e5
1243	5.243e5
1243	3.041e5
1243	1.925e5
1243	1.044e5
1244	2.816e5
1244	6.789e5
1244	6.789e5
1244	1.567e5
1244	2.417e5
1244	8.735e5
1244	3.891e5
1244	9.523e4
1244	1.239e5
1244	4.096e3
1244	3.246e5
1244	2.161e5
1244	1.126e4
1245	1.157e5
1245	1.311e5
1245	0.000e0
1245	0.000e0
1245	4.127e5
1245	7.987e4
1245	1.464e5
1245	0.000e0
1245	0.000e0
1245	2.048e3
1245	0.000e0
1246	0.000e0
1246	3.072e3
1246	0.000e0
1247	0.000e0
1247	4.096e3
1247	0.000e0
1247	5.120e3
1247	3.072e3
1247	1.024e3
1247	0.000e0
1247	0.000e0
1247	2.048e3
1247	0.000e0
1249	0.000e0
1249	1.024e3
1249	2.048e3
1249	0.000e0
1250	0.000e0
1250	3.410e5
1250	1.454e5
1250	1.024e3
1250	0.000e0
1251	0.000e0
1251	1.024e3
1251	0.000e0
1254	0.000e0
1254	1.106e5
1254	2.662e4
1254	0.000e0
1255	0.000e0
1255	3.482e5
1255	1.638e4
1255	0.000e0
1259	0.000e0
1260	3.512e5
1260	8.038e5
1260	1.014e6
1260	3.441e5
1260	1.401e6
1260	6.707e5
1260	1.325e6
1260	8.847e5
1260	6.697e5
1260	2.048e4
1260	4.270e5
1260	1.556e5
1261	1.210e6
1261	2.346e6
1261	1.551e6
1261	1.090e6
1261	1.232e6
1261	1.141e6
1261	5.345e5
1261	1.229e4
1261	2.560e5
1261	1.576e6
1261	1.025e6
1261	6.810e5
1261	7.178e5
1262	6.461e5
1262	3.891e4
1262	1.761e5
1262	1.024e3
1262	7.680e4
1262	1.546e5
1262	3.062e5
1262	1.526e5
1262	1.659e5
1262	2.365e5
1262	4.915e4
1262	0.000e0
1263	0.000e0
1263	7.680e4
1263	1.495e5
1263	0.000e0
1263	0.000e0
1263	2.406e5
1263	1.024e4
1263	0.000e0
1264	0.000e0
1264	3.748e5
1264	1.495e5
1264	0.000e0
1265	0.000e0
1265	1.741e5
1265	1.536e4
1265	2.980e5
1265	3.871e5
1265	0.000e0
1265	0.000e0
1265	7.281e5
1266	9.421e4
1266	0.000e0
1266	0.000e0
1267	8.120e5
1267	5.632e4
1267	0.000e0
1267	0.000e0
1267	7.660e5
1267	6.042e4
1267	0.000e0
1269	0.000e0
1270	7.987e4
1270	8.192e3
1270	0.000e0
1275	0.000e0
1275	2.867e4
1275	1.331e4
1275	1.024e3
1275	0.000e0
1276	0.000e0
1276	1.341e5
1277	8.294e4
1277	0.000e0
1277	0.000e0
1277	7.782e4
1277	1.741e4
1278	0.000e0
1278	0.000e0
1278	3.277e4
1278	0.000e0
1279	0.000e0
1279	1.331e4
1279	1.167e5
1279	0.000e0
1279	3.994e4
1279	0.000e0
1281	0.000e0
1281	1.495e5
1281	4.403e4
1281	0.000e0
1296	0.000e0
1296	3.932e5
1296	9.216e3
1296	0.000e0
1309	0.000e0
1309	2.386e5
1309	2.304e5
1309	0.000e0
1309	0.000e0
1309	2.898e5
1309	1.946e4
1309	0.000e0
1309	1.000e6
1310	8.397e4
1310	0.000e0
1310	0.000e0
1310	8.499e4
1310	0.000e0
1310	0.000e0
1311	1.464e5
1311	3.789e4
1311	0.000e0
1311	0.000e0
1311	3.052e5
1312	3.789e4
1312	0.000e0
1325	0.000e0
1325	4.956e5
1325	1.741e4
1325	5.837e4
1325	0.000e0
1328	0.000e0
1328	2.673e5
1329	5.499e5
1329	4.813e4
1329	0.000e0
1330	0.000e0
1330	9.216e4
1330	3.482e4
1330	0.000e0
1333	0.000e0
1333	3.584e4
1333	1.300e5
1333	0.000e0
1350	0.000e0
1350	5.120e5
1350	4.096e4
1350	0.000e0
1351	0.000e0
1351	2.806e5
1351	2.109e5
1351	1.024e3
1351	0.000e0
1352	0.000e0
1352	1.157e5
1352	1.024e4
1352	0.000e0
1352	0.000e0
1353	2.365e5
1353	1.352e5
1353	0.000e0
1380	0.000e0
1380	4.342e5
1380	2.857e5
1380	0.000e0
1659	0.000e0
1659	5.120e3
1659	1.495e5
1659	0.000e0
1701	0.000e0
1701	1.270e6
1701	1.116e5
1701	0.000e0
1857	0.000e0
1857	3.932e5
1857	4.956e5
1857	2.048e3
1857	0.000e0
1857	0.000e0
1857	9.298e5
1857	6.554e4
1858	0.000e0
1858	0.000e0
1858	2.191e5
1858	8.192e3
1858	0.000e0
1858	5.222e5
1858	3.420e5
1858	5.059e5
1858	8.192e3
1859	0.000e0
1859	0.000e0
1859	3.871e5
1859	1.915e5
1859	0.000e0
1859	0.000e0
1859	8.909e4
1859	1.475e5
1859	9.626e4
1859	2.130e5
1859	0.000e0
1868	0.000e0
1868	1.915e5
1868	7.987e4
1868	0.000e0
1868	3.000e5
1868	5.612e5
1868	6.144e3
1868	0.000e0
1869	0.000e0
1869	1.034e5
1869	3.779e5
1869	1.229e4
1869	8.899e5
1869	8.294e4
1869	0.000e0
1869	5.939e5
1869	2.867e4
1869	0.000e0
1870	0.000e0
1870	1.423e5
1870	6.861e4
1870	0.000e0
1870	0.000e0
1870	4.465e5
1870	3.379e4
1870	3.635e5
1870	4.506e4
1870	0.000e0
1877	0.000e0
1877	1.454e5
1877	2.847e5
1877	0.000e0
1883	0.000e0
1883	5.202e5
1884	1.567e5
1884	0.000e0
1884	0.000e0
1884	1.700e5
1884	1.169e6
1884	4.854e5
1884	5.427e4
1884	1.403e5
1884	5.089e5
1884	1.331e4
1884	0.000e0
1888	0.000e0
1888	3.871e5
1888	3.891e5
1888	0.000e0
1898	0.000e0
1898	1.044e5
1898	9.216e3
1899	0.000e0
1900	0.000e0
1900	3.308e5
1900	6.666e5
1900	1.126e4
1901	0.000e0
1913	0.000e0
1913	3.052e5
1913	1.454e5
1913	0.000e0
1914	0.000e0
1914	1.311e5
1914	4.731e5
1914	4.096e3
1914	0.000e0
1915	0.000e0
1915	7.424e5
1915	3.082e5
1915	0.000e0
1918	0.000e0
1918	1.280e5
1918	4.803e5
1918	6.144e3
1918	0.000e0
1953	0.000e0
1953	6.246e4
1953	0.000e0
1954	8.704e4
1954	0.000e0
2089	0.000e0
2089	7.270e4
2089	1.669e5
2089	0.000e0
2296	0.000e0
2296	7.885e4
2296	6.758e4
2296	0.000e0
2373	0.000e0
2373	1.577e5
2373	6.861e4
2373	0.000e0
2377	0.000e0
2377	4.383e5
2377	7.782e4
2377	0.000e0
2382	0.000e0
2382	3.277e4
2382	0.000e0
2423	0.000e0
2423	5.325e4
2423	9.216e3
2423	0.000e0
2437	0.000e0
2437	1.720e5
2437	2.253e4
2437	0.000e0
2453	0.000e0
2453	8.397e4
2453	9.216e3
2453	0.000e0
2467	0.000e0
2467	4.096e4
2467	5.212e5
2467	1.024e4
2467	0.000e0
2474	0.000e0
2474	1.536e4
2474	0.000e0
2474	3.584e5
2474	4.055e5
2474	2.007e5
2474	2.898e5
2474	5.949e5
2475	1.864e6
2475	1.061e6
2475	9.595e5
2475	1.289e6
2475	1.306e6
2475	1.097e6
2475	2.718e6
2475	2.517e6
2475	1.201e6
2475	2.653e6
2475	1.291e6
2475	1.401e6
2475	4.869e6
2476	2.200e6
2476	4.958e6
2476	3.078e6
2476	3.988e6
2476	6.681e6
2476	5.586e6
2476	5.086e6
2476	8.464e6
2476	4.788e6
2476	3.865e6
2476	2.100e6
2476	7.502e6
2477	4.180e6
2477	7.040e6
2477	7.175e6
2477	6.084e6
2477	4.115e6
2477	6.517e6
2477	4.896e6
2477	3.276e6
2477	3.772e6
2477	6.865e6
2477	5.280e6
2477	4.563e6
2477	4.247e6
2478	6.712e6
2478	3.803e6
2478	4.363e6
2478	4.679e6
2478	3.652e6
2478	1.920e6
2478	2.953e6
2478	3.824e6
2478	1.670e6
2478	2.246e6
2478	5.192e5
2478	1.256e6
2479	1.518e6
2479	1.517e6
2479	1.097e6
2479	1.047e6
2479	6.738e5
2479	1.228e6
2479	4.178e5
2479	1.858e6
2479	1.248e6
2479	8.509e5
2479	7.250e5
2479	1.763e6
2480	9.677e5
2480	7.434e5
2480	4.434e5
2480	9.933e4
2480	2.765e4
2480	3.891e4
2480	6.298e5
2480	1.987e5
2480	1.966e5
2480	1.024e3
2480	0.000e0
2480	3.584e4
2480	0.000e0
2481	7.496e5
2481	1.444e5
2481	0.000e0
2481	0.000e0
2481	3.451e5
2481	1.229e4
2481	6.451e4
2481	1.843e4
2481	0.000e0
2482	0.000e0
2482	7.168e3
2482	0.000e0
2482	0.000e0
2482	1.577e5
2482	5.222e4
2482	0.000e0
2482	0.000e0
2482	9.615e5
2482	1.034e5
2483	0.000e0
2483	0.000e0
2483	8.806e4
2483	2.048e4
2483	0.000e0
2483	1.229e5
2483	4.710e4
2483	0.000e0
2483	0.000e0
2483	4.168e5
2483	5.734e4
2484	0.000e0
2484	1.802e5
2484	2.458e4
2484	3.676e5
2484	3.072e3
2484	0.000e0
2484	0.000e0
2484	9.564e5
2484	5.632e4
2485	4.710e4
2485	0.000e0
2485	0.000e0
2485	8.704e4
2485	5.427e4
2485	0.000e0
2485	0.000e0
2485	1.839e6
2486	1.219e5
2486	0.000e0
2486	2.181e5
2486	1.853e5
2486	0.000e0
2486	0.000e0
2486	6.451e4
2486	5.171e5
2486	2.468e5
2487	0.000e0
2487	0.000e0
2487	4.577e5
2487	2.243e5
2487	2.775e5
2487	0.000e0
2487	0.000e0
2487	2.437e5
2487	2.970e5
2487	1.188e5
2487	0.000e0
2488	0.000e0
2488	9.216e3
2488	0.000e0
2488	3.820e5
2488	3.103e5
2488	0.000e0
2488	0.000e0
2488	1.843e4
2488	2.775e5
2488	4.096e4
2489	1.190e6
2489	1.270e5
2489	1.444e5
2489	6.144e3
2489	0.000e0
2493	0.000e0
2493	3.338e5
2493	3.584e4
2493	0.000e0
2494	0.000e0
2494	1.987e5
2494	1.812e5
2494	3.072e5
2494	1.454e5
2494	0.000e0
2496	0.000e0
2496	1.843e5
2496	1.946e4
2496	0.000e0
2496	0.000e0
2496	1.331e4
2496	1.362e5
2496	3.072e4
2496	0.000e0
2496	6.226e5
2496	1.362e5
2497	0.000e0
2498	0.000e0
2498	1.321e5
2499	2.468e5
2499	0.000e0
2500	0.000e0
2500	5.120e4
2500	6.349e4
