# Supplementary material for: A simple method for developing lysine targeted covalent protein reagents
Source: Nat Commun. 2023 Dec 1;14:7933. doi: 10.1038/s41467-023-42632-5 (PMC10692228; doi:10.1038/s41467-023-42632-5)
Supplement: Supplementary file 4 — Source data [file 41467_2023_42632_MOESM4_ESM.zip › Source Data/Purified peptide data/Spectra/Biotin-P8 Spectrum.txt]

81	0.000e0
81	6.871e5
81	4.813e4
81	0.000e0
82	0.000e0
82	3.983e5
82	1.025e6
82	5.222e4
82	1.258e6
83	3.028e6
83	5.768e6
83	8.475e6
83	1.726e7
83	2.088e7
83	2.841e7
83	2.718e7
83	3.398e7
83	3.691e7
83	4.708e7
83	4.076e7
83	1.937e7
84	2.042e7
84	9.318e6
84	2.861e6
84	2.017e5
84	5.028e5
84	1.362e6
84	3.527e6
84	1.402e6
84	2.950e6
84	2.952e6
84	1.630e6
84	9.554e5
84	6.523e5
85	1.023e6
85	3.379e5
85	0.000e0
85	0.000e0
85	8.192e3
85	1.382e5
85	2.970e4
85	4.731e5
85	3.430e5
85	0.000e0
86	0.000e0
86	1.058e6
86	2.038e5
86	0.000e0
89	0.000e0
89	1.208e6
89	9.318e4
89	1.478e6
89	1.249e5
89	0.000e0
89	2.040e6
90	3.031e5
90	0.000e0
90	0.000e0
90	5.448e5
90	1.032e6
90	2.560e4
90	0.000e0
90	0.000e0
90	4.198e5
90	4.250e5
91	2.520e6
91	7.352e5
91	5.120e3
91	4.096e4
91	2.378e6
91	1.854e6
91	3.451e5
91	1.207e6
91	3.833e6
91	2.466e6
91	2.103e6
91	1.895e6
91	1.164e6
92	1.366e6
92	2.355e5
92	1.797e6
92	3.267e5
92	0.000e0
92	2.181e5
92	3.471e5
92	0.000e0
92	6.902e5
92	4.413e5
92	0.000e0
95	0.000e0
95	7.588e5
95	3.328e5
95	0.000e0
98	0.000e0
98	2.406e6
98	2.959e5
98	0.000e0
99	0.000e0
99	5.734e4
99	5.140e5
99	1.126e4
99	0.000e0
100	0.000e0
100	5.253e5
100	4.301e5
100	0.000e0
101	0.000e0
101	4.598e5
101	5.110e5
101	1.025e6
101	1.240e6
101	4.495e5
101	1.905e5
101	0.000e0
102	0.000e0
103	3.154e5
103	1.802e5
103	0.000e0
107	0.000e0
107	2.417e5
107	6.339e5
107	1.024e4
107	0.000e0
109	0.000e0
110	1.449e6
110	1.249e5
110	0.000e0
110	8.643e5
110	3.533e5
110	0.000e0
110	1.940e6
110	6.472e5
110	1.149e6
110	2.673e5
110	1.658e6
110	8.499e5
111	4.308e6
111	7.043e6
111	1.001e7
111	1.606e7
111	1.827e7
111	2.363e7
111	3.063e7
111	3.704e7
111	4.368e7
111	3.134e7
111	3.089e7
111	2.276e7
111	1.751e7
112	1.363e7
112	1.069e7
112	4.077e6
112	6.724e6
112	2.005e6
112	1.106e6
112	6.994e5
112	5.181e5
112	2.661e6
112	2.918e6
112	2.661e6
112	4.255e6
113	3.326e6
113	9.196e5
113	1.684e6
113	2.202e5
113	5.356e5
113	2.468e5
113	0.000e0
114	0.000e0
114	9.216e3
114	9.953e5
114	5.222e4
114	0.000e0
114	0.000e0
114	2.401e6
114	1.967e6
114	5.120e4
114	0.000e0
114	0.000e0
114	6.861e5
115	8.622e5
115	2.150e4
115	0.000e0
115	0.000e0
115	2.304e5
115	1.352e5
115	0.000e0
115	0.000e0
115	2.662e4
115	8.663e5
115	3.482e4
115	0.000e0
120	0.000e0
120	2.048e4
120	3.994e5
120	6.144e3
121	1.178e6
121	1.249e5
121	0.000e0
121	0.000e0
121	2.765e4
121	9.482e5
121	1.341e5
121	0.000e0
122	0.000e0
122	6.410e5
122	4.424e5
122	0.000e0
123	0.000e0
123	8.530e5
123	3.820e5
123	0.000e0
123	5.560e5
123	3.011e5
123	0.000e0
127	0.000e0
127	4.946e5
127	3.082e5
127	0.000e0
127	0.000e0
128	9.851e5
128	2.888e5
128	5.837e4
128	7.537e5
128	2.355e4
128	3.881e5
128	1.392e6
128	5.806e5
128	4.096e3
128	0.000e0
128	0.000e0
129	2.867e4
129	1.098e6
129	9.011e4
129	0.000e0
129	0.000e0
129	3.942e5
129	2.775e5
129	9.933e5
129	2.108e6
129	2.335e5
129	5.530e4
129	2.220e6
129	2.990e5
130	6.390e5
130	2.775e5
130	4.137e5
130	2.048e4
130	0.000e0
130	3.779e5
130	1.953e6
130	4.792e5
130	2.836e5
130	1.125e6
130	5.878e5
130	8.602e5
131	1.452e6
131	1.208e5
131	2.038e5
131	2.540e5
131	7.076e5
131	3.297e5
131	5.693e5
131	1.024e4
131	0.000e0
132	0.000e0
132	4.413e5
132	3.174e4
132	0.000e0
132	0.000e0
132	2.166e6
132	1.843e5
133	0.000e0
138	0.000e0
138	3.697e5
138	1.444e5
138	0.000e0
138	0.000e0
138	5.837e4
138	1.055e5
138	0.000e0
139	0.000e0
139	8.192e3
139	5.222e5
139	9.708e5
139	7.342e5
139	1.229e4
139	0.000e0
142	0.000e0
142	2.488e5
142	5.704e5
142	9.216e3
142	0.000e0
143	0.000e0
143	1.956e5
143	1.162e6
143	3.011e5
143	0.000e0
143	0.000e0
143	3.256e5
143	4.588e5
143	3.072e3
143	0.000e0
145	0.000e0
145	3.830e5
145	3.328e5
145	0.000e0
145	0.000e0
145	2.970e5
146	1.638e4
146	7.168e3
146	2.714e5
146	0.000e0
146	6.390e5
146	6.953e5
146	2.451e6
146	7.680e5
146	1.048e6
146	2.506e6
146	2.028e6
146	1.097e6
147	2.150e4
147	5.509e5
147	4.516e5
147	2.304e5
147	1.659e5
147	7.096e5
147	4.864e5
147	0.000e0
147	3.656e5
147	8.602e4
147	0.000e0
151	0.000e0
151	4.434e5
151	4.813e4
151	0.000e0
152	0.000e0
152	5.243e5
152	7.752e5
152	1.126e4
152	0.000e0
155	0.000e0
155	3.645e5
155	1.341e5
155	0.000e0
155	0.000e0
155	6.513e5
155	5.140e5
155	0.000e0
156	0.000e0
156	3.727e5
156	3.604e5
157	0.000e0
157	0.000e0
157	2.263e5
157	1.823e5
157	0.000e0
158	0.000e0
159	1.823e5
159	1.454e5
159	0.000e0
161	0.000e0
161	8.704e4
162	6.932e5
162	1.843e4
162	0.000e0
163	0.000e0
163	1.361e6
163	3.021e5
163	0.000e0
163	4.147e5
163	7.997e5
164	1.434e4
164	0.000e0
167	0.000e0
167	2.304e5
167	4.813e4
167	0.000e0
169	0.000e0
169	2.181e5
169	2.673e5
169	0.000e0
169	0.000e0
169	1.399e6
169	3.912e5
170	0.000e0
171	0.000e0
171	1.843e5
171	1.793e6
171	2.601e5
171	0.000e0
172	6.144e3
172	0.000e0
172	0.000e0
172	8.049e5
172	1.198e5
172	0.000e0
175	0.000e0
175	1.024e3
175	4.157e5
175	1.434e4
175	0.000e0
176	0.000e0
176	1.024e3
176	7.188e5
176	3.072e4
176	0.000e0
177	0.000e0
177	8.192e3
177	5.489e5
177	1.741e4
177	0.000e0
181	0.000e0
181	3.348e5
181	4.014e5
181	2.048e3
181	0.000e0
182	0.000e0
182	3.994e4
182	4.700e5
182	6.144e3
182	0.000e0
183	0.000e0
183	9.216e4
183	3.994e4
183	2.191e5
183	1.618e5
183	0.000e0
185	0.000e0
185	8.325e5
185	1.915e5
185	0.000e0
188	0.000e0
188	1.002e6
188	2.703e5
188	0.000e0
189	0.000e0
189	6.758e5
189	6.861e4
189	0.000e0
190	0.000e0
190	3.686e4
190	1.000e6
191	4.198e4
191	0.000e0
198	0.000e0
198	3.584e4
198	1.229e4
198	0.000e0
200	0.000e0
200	5.386e5
200	4.178e5
200	0.000e0
200	0.000e0
200	5.007e5
200	1.853e5
200	0.000e0
210	0.000e0
210	3.809e5
210	2.693e5
210	0.000e0
212	0.000e0
212	3.840e5
212	2.150e4
212	0.000e0
213	0.000e0
213	5.253e5
213	1.577e5
213	0.000e0
213	1.126e5
213	0.000e0
223	0.000e0
223	5.120e4
223	3.174e4
223	0.000e0
233	0.000e0
233	9.339e5
233	8.315e5
233	1.024e4
234	0.000e0
237	0.000e0
237	4.250e5
238	2.427e5
238	0.000e0
238	0.000e0
238	7.762e5
238	1.024e5
238	0.000e0
240	0.000e0
240	1.126e4
240	1.969e6
240	1.249e5
240	0.000e0
241	0.000e0
241	6.246e4
241	1.712e6
241	8.499e4
241	0.000e0
241	0.000e0
241	1.164e6
241	2.929e5
241	2.437e5
241	0.000e0
242	0.000e0
242	9.626e5
242	2.016e6
242	8.315e5
242	1.260e6
242	7.301e5
242	3.072e3
243	0.000e0
243	0.000e0
243	1.208e5
243	4.506e4
243	0.000e0
243	0.000e0
243	7.404e5
243	1.106e5
243	0.000e0
243	1.106e5
243	7.895e5
244	2.458e4
244	0.000e0
248	0.000e0
248	1.102e6
248	1.870e6
248	5.222e4
248	0.000e0
256	0.000e0
256	3.451e5
256	2.867e4
256	0.000e0
256	3.226e5
256	1.459e6
257	7.670e5
257	6.144e3
257	6.216e5
257	3.584e4
257	0.000e0
257	0.000e0
257	6.543e5
257	4.869e6
257	4.905e5
257	7.475e4
257	4.628e5
258	1.741e4
258	0.000e0
258	0.000e0
258	2.632e5
258	3.379e4
258	0.000e0
258	0.000e0
258	1.039e6
258	2.130e5
258	0.000e0
259	0.000e0
259	7.066e5
259	2.990e5
259	0.000e0
262	0.000e0
262	6.789e5
262	2.662e4
262	0.000e0
263	0.000e0
263	1.075e6
263	1.499e6
263	3.891e4
263	0.000e0
264	0.000e0
265	8.489e5
265	1.198e5
265	0.000e0
267	0.000e0
267	3.635e5
267	8.602e4
267	0.000e0
269	0.000e0
269	1.219e5
269	8.182e5
269	2.458e4
270	0.000e0
270	0.000e0
270	7.076e5
270	8.120e5
270	7.322e5
270	4.721e5
270	4.086e5
270	4.946e5
270	5.601e5
270	9.216e3
270	0.000e0
271	0.000e0
271	9.523e4
271	0.000e0
271	0.000e0
271	3.901e5
271	3.379e5
271	0.000e0
281	0.000e0
281	1.269e6
281	4.372e5
281	0.000e0
290	0.000e0
290	1.339e6
290	5.786e5
290	0.000e0
293	0.000e0
293	2.098e6
293	2.929e5
293	0.000e0
295	0.000e0
295	8.622e5
295	9.626e4
295	1.500e6
295	8.950e5
295	7.168e3
295	0.000e0
297	0.000e0
297	1.508e6
297	2.022e6
297	1.987e5
297	0.000e0
298	7.168e3
298	0.000e0
298	0.000e0
298	1.874e5
298	2.662e4
298	0.000e0
300	0.000e0
300	1.191e6
301	9.626e4
301	0.000e0
330	0.000e0
330	1.270e5
330	8.090e4
330	0.000e0
346	0.000e0
346	7.608e5
346	3.901e5
346	0.000e0
350	0.000e0
350	5.468e5
350	4.946e5
350	0.000e0
353	0.000e0
353	2.662e4
353	7.567e5
353	2.662e4
353	0.000e0
355	0.000e0
355	8.356e5
355	6.758e4
355	0.000e0
358	0.000e0
358	1.341e5
358	2.324e5
358	0.000e0
361	0.000e0
361	5.693e5
361	5.693e5
361	2.048e3
361	0.000e0
375	0.000e0
375	1.055e6
375	8.294e4
375	0.000e0
378	0.000e0
378	1.332e6
378	6.994e5
378	3.072e3
379	0.000e0
380	0.000e0
380	1.339e6
380	1.665e6
380	4.301e4
380	0.000e0
382	0.000e0
382	4.849e6
382	6.615e5
382	1.024e3
382	0.000e0
382	0.000e0
382	2.260e6
382	8.448e5
383	4.475e5
383	2.734e5
383	0.000e0
383	0.000e0
383	7.148e5
383	1.758e6
383	3.676e6
383	3.523e5
383	0.000e0
386	0.000e0
386	7.793e5
386	9.144e5
386	1.331e4
386	1.963e6
386	1.234e6
386	3.914e6
386	2.016e6
386	9.359e5
386	4.229e6
387	1.822e6
387	1.616e6
387	4.198e4
387	0.000e0
388	0.000e0
388	1.329e6
388	3.523e5
388	2.340e6
388	3.236e5
388	0.000e0
396	0.000e0
396	1.317e6
396	3.973e5
396	0.000e0
400	0.000e0
400	9.206e5
401	5.939e4
401	0.000e0
407	0.000e0
407	2.775e5
407	3.103e6
407	1.608e5
407	0.000e0
410	0.000e0
410	5.007e5
410	5.315e5
411	1.024e3
411	1.055e5
411	3.092e5
411	0.000e0
415	0.000e0
415	1.792e5
416	7.537e5
416	1.741e4
416	0.000e0
430	0.000e0
431	4.864e5
431	3.584e4
431	0.000e0
434	0.000e0
435	4.444e5
435	6.461e5
435	6.144e3
435	0.000e0
437	0.000e0
437	1.202e6
437	9.318e4
437	0.000e0
442	0.000e0
443	1.833e6
443	2.775e5
443	2.365e6
443	1.239e5
443	1.467e6
443	1.014e6
443	1.536e4
443	0.000e0
444	0.000e0
445	1.638e4
445	6.400e5
445	1.946e4
445	0.000e0
448	0.000e0
448	4.362e5
448	3.072e4
448	0.000e0
449	0.000e0
449	1.059e6
449	7.567e5
449	5.120e3
449	0.000e0
453	0.000e0
454	1.360e6
454	4.854e5
454	0.000e0
459	0.000e0
459	1.480e6
459	7.660e5
459	1.351e6
459	1.300e5
459	0.000e0
463	0.000e0
463	1.004e6
463	1.290e5
463	0.000e0
468	0.000e0
468	3.082e5
468	2.374e6
468	6.369e5
468	0.000e0
472	0.000e0
472	1.864e5
472	1.694e6
472	7.270e4
472	0.000e0
473	0.000e0
473	7.916e5
473	1.926e6
473	8.806e4
473	1.565e6
473	9.318e4
473	0.000e0
475	0.000e0
475	3.246e5
475	6.083e5
475	1.024e4
475	0.000e0
478	0.000e0
478	1.288e6
478	8.602e4
478	0.000e0
478	0.000e0
478	1.099e6
478	3.871e5
478	0.000e0
481	0.000e0
481	1.356e6
481	1.147e5
481	2.409e6
481	1.997e5
481	0.000e0
482	0.000e0
482	2.271e6
482	2.941e6
482	3.460e6
482	1.787e6
482	8.458e5
482	1.648e6
482	1.418e6
482	1.136e6
482	8.929e5
482	1.024e4
483	0.000e0
484	0.000e0
484	1.769e6
484	2.324e5
484	0.000e0
486	0.000e0
486	1.983e6
486	2.642e5
486	0.000e0
486	0.000e0
487	3.502e5
487	1.034e5
487	0.000e0
490	0.000e0
490	3.492e5
490	1.233e6
490	8.397e4
490	1.331e6
490	2.612e6
490	2.003e6
490	1.706e6
490	7.086e5
490	8.867e6
490	5.866e6
490	1.163e7
490	1.828e7
491	1.605e7
491	2.982e7
491	2.208e7
491	4.020e7
491	5.563e7
491	5.321e7
491	3.010e7
491	4.074e7
491	3.829e7
491	3.102e7
491	2.740e7
491	2.206e7
492	2.176e7
492	3.304e7
492	2.339e7
492	1.289e7
492	1.450e7
492	1.259e7
492	9.548e6
492	5.722e6
492	1.454e6
492	2.217e6
492	2.797e6
492	2.099e5
493	2.048e3
493	0.000e0
493	0.000e0
493	2.227e6
493	5.714e5
493	6.144e3
493	0.000e0
495	0.000e0
495	1.410e6
495	1.713e6
495	3.830e5
495	1.622e6
495	1.423e6
495	3.277e4
495	0.000e0
495	0.000e0
496	6.768e6
496	3.071e6
496	5.482e6
496	9.535e6
496	1.199e7
496	1.119e7
496	3.246e7
496	3.720e7
496	4.563e7
496	5.308e7
496	7.634e7
496	1.006e8
497	1.029e8
497	1.279e8
497	1.096e8
497	9.505e7
497	1.120e8
497	1.192e8
497	9.393e7
497	8.148e7
497	5.288e7
497	6.023e7
497	5.426e7
497	3.816e7
498	3.095e7
498	3.047e7
498	3.024e7
498	1.545e7
498	1.506e7
498	1.755e7
498	1.141e7
498	1.292e6
498	1.507e6
498	7.711e6
498	4.063e6
498	1.817e6
498	2.765e5
499	2.070e6
499	1.894e5
499	7.434e5
499	1.073e6
499	8.909e4
499	1.536e4
499	3.482e4
499	7.168e3
499	0.000e0
499	0.000e0
499	4.096e3
500	1.741e4
500	2.048e4
500	1.331e4
500	1.331e4
500	1.843e4
500	2.150e4
500	4.096e3
500	6.144e3
500	2.867e4
500	2.458e4
500	5.120e3
500	6.144e3
500	0.000e0
501	4.096e3
501	0.000e0
501	8.192e3
501	7.168e3
501	0.000e0
501	0.000e0
501	6.144e3
501	0.000e0
501	0.000e0
501	4.096e3
502	0.000e0
502	0.000e0
502	6.144e3
502	0.000e0
502	0.000e0
502	4.096e3
502	0.000e0
504	0.000e0
504	3.901e5
504	2.178e6
504	1.853e5
504	1.290e6
504	6.246e4
504	0.000e0
504	1.018e6
504	2.759e6
504	8.806e5
505	4.372e5
505	1.266e6
505	4.198e4
505	0.000e0
505	0.000e0
505	1.328e6
505	4.721e5
505	0.000e0
506	0.000e0
506	1.120e6
506	4.178e5
506	0.000e0
509	0.000e0
509	4.079e6
509	8.561e5
509	7.168e3
509	5.837e5
509	1.755e6
509	6.144e4
509	0.000e0
510	1.304e6
510	1.343e6
510	2.970e4
510	0.000e0
510	1.670e6
510	5.612e5
510	0.000e0
514	0.000e0
514	2.537e6
514	8.004e6
514	2.288e6
514	3.017e6
515	4.234e6
515	5.702e6
515	3.941e6
515	7.014e5
515	2.222e6
515	8.643e5
515	4.574e6
515	6.001e5
515	0.000e0
517	0.000e0
517	1.607e6
517	4.669e5
517	0.000e0
519	0.000e0
519	2.117e6
519	1.864e5
519	0.000e0
520	0.000e0
520	1.815e6
520	1.248e6
520	2.355e4
520	1.516e6
520	1.502e6
520	1.618e5
521	1.961e6
521	9.206e5
521	7.168e3
521	0.000e0
526	0.000e0
526	4.393e5
526	6.339e5
526	1.229e4
526	0.000e0
526	0.000e0
526	4.301e4
526	1.765e6
526	9.114e4
527	0.000e0
527	0.000e0
527	4.372e5
527	2.722e6
527	1.189e6
527	2.150e4
527	0.000e0
528	0.000e0
528	3.492e5
528	8.397e4
528	0.000e0
529	0.000e0
529	1.843e4
529	1.513e6
529	1.096e5
529	0.000e0
533	0.000e0
533	7.578e4
533	7.578e4
533	0.000e0
533	7.373e4
533	7.168e4
534	4.125e6
534	6.973e5
534	2.613e6
534	6.971e6
534	7.197e6
534	5.961e6
534	2.738e6
534	1.873e6
534	8.890e6
534	7.978e6
534	3.058e6
534	1.717e6
535	2.147e6
535	2.313e6
535	4.367e6
535	6.643e6
535	1.724e6
535	3.737e6
535	6.646e5
535	1.241e6
535	4.065e5
535	0.000e0
538	0.000e0
539	2.541e6
539	2.580e5
539	0.000e0
542	0.000e0
542	5.540e5
542	2.302e6
542	8.806e4
542	0.000e0
543	0.000e0
543	8.090e5
543	1.367e6
543	3.297e5
543	0.000e0
556	0.000e0
556	1.272e6
556	2.683e5
557	0.000e0
566	0.000e0
566	6.134e5
566	3.983e5
566	0.000e0
568	0.000e0
568	9.042e5
568	5.745e5
568	0.000e0
572	0.000e0
572	2.021e6
572	3.389e5
572	0.000e0
572	0.000e0
572	3.400e5
572	1.184e6
572	3.379e4
572	0.000e0
580	0.000e0
580	9.923e5
580	7.854e5
580	8.192e3
581	0.000e0
585	0.000e0
585	1.290e6
585	6.072e5
585	1.024e3
585	0.000e0
590	0.000e0
590	1.777e6
590	1.782e5
590	0.000e0
591	0.000e0
591	2.939e5
591	2.447e5
591	0.000e0
599	0.000e0
599	2.355e4
599	1.071e6
599	5.018e4
599	0.000e0
601	0.000e0
601	1.740e6
601	1.096e5
601	0.000e0
609	0.000e0
609	8.212e5
609	1.505e5
609	0.000e0
609	0.000e0
609	3.768e5
609	4.588e5
609	2.048e3
609	0.000e0
609	5.233e5
609	1.040e6
609	2.458e4
610	0.000e0
610	0.000e0
610	2.171e5
611	3.584e4
611	0.000e0
615	0.000e0
615	1.638e5
615	1.125e6
615	4.096e4
615	1.296e6
615	8.602e4
615	1.505e5
615	1.737e6
615	1.965e6
616	7.475e4
616	4.700e5
616	1.454e5
616	0.000e0
636	0.000e0
636	6.625e5
636	4.178e5
636	1.521e6
636	1.188e5
636	0.000e0
642	0.000e0
642	8.305e5
642	6.554e4
643	0.000e0
658	0.000e0
658	7.782e4
658	0.000e0
662	0.000e0
663	1.987e5
663	1.024e3
663	0.000e0
663	0.000e0
663	8.315e5
663	7.578e4
663	3.799e5
663	7.137e5
663	9.216e3
664	0.000e0
671	0.000e0
671	5.284e5
671	3.666e5
671	1.823e5
671	2.273e5
671	3.371e6
671	1.718e6
672	2.012e6
672	3.827e6
672	2.374e6
672	2.866e6
672	3.968e6
672	2.791e6
672	4.806e6
672	3.906e6
672	4.205e6
672	8.724e5
672	1.403e5
672	1.390e6
672	2.202e6
673	9.646e5
673	1.107e6
673	1.075e5
673	1.000e6
673	1.239e5
673	3.055e6
673	2.437e5
673	1.263e6
673	2.816e5
673	0.000e0
673	6.851e5
673	1.290e5
674	0.000e0
681	0.000e0
681	6.451e5
681	8.817e5
681	1.638e4
681	0.000e0
682	0.000e0
682	8.550e5
682	1.853e5
682	0.000e0
691	0.000e0
692	9.871e5
692	5.120e4
692	0.000e0
694	0.000e0
694	5.243e5
694	1.040e6
695	2.662e4
695	0.000e0
697	0.000e0
698	1.413e5
698	1.546e5
698	0.000e0
708	0.000e0
708	1.597e5
708	9.400e5
708	2.765e4
708	0.000e0
708	0.000e0
708	6.533e5
708	2.159e6
709	6.676e5
709	4.372e5
709	3.340e6
709	1.161e6
709	1.843e4
709	0.000e0
709	0.000e0
709	3.172e6
709	1.404e6
709	7.270e4
709	7.700e5
710	2.138e6
710	1.553e6
710	7.619e5
710	1.618e5
710	0.000e0
710	0.000e0
710	9.011e4
710	8.448e5
710	2.796e5
710	3.287e5
710	0.000e0
713	0.000e0
713	7.434e5
713	5.130e5
713	1.024e3
713	0.000e0
716	0.000e0
716	4.065e5
716	1.024e4
716	0.000e0
716	0.000e0
716	1.292e6
716	1.615e6
717	4.506e4
717	7.547e5
717	5.007e5
717	0.000e0
717	0.000e0
717	5.734e4
717	1.842e6
717	9.728e4
717	0.000e0
720	0.000e0
720	7.567e5
720	1.128e6
720	2.662e4
720	0.000e0
724	0.000e0
724	5.110e5
725	2.970e4
725	0.000e0
735	0.000e0
735	1.100e6
735	2.652e5
736	0.000e0
736	5.734e4
736	9.032e5
736	2.970e4
736	7.782e4
736	2.048e4
736	0.000e0
736	2.241e6
736	9.185e5
736	2.662e4
736	2.135e6
736	1.724e6
737	4.700e5
737	1.734e6
737	1.123e6
737	1.434e4
737	2.134e6
737	1.021e6
737	2.253e4
737	0.000e0
743	0.000e0
743	2.121e6
743	3.738e5
743	6.554e4
743	3.451e6
743	9.523e5
743	1.799e6
743	2.343e6
743	4.095e6
743	6.986e6
743	1.465e7
743	1.819e7
744	3.020e7
744	4.771e7
744	6.655e7
744	1.001e8
744	1.336e8
744	1.342e8
744	1.342e8
744	1.342e8
744	1.342e8
744	1.342e8
744	1.342e8
744	1.342e8
745	1.342e8
745	1.342e8
745	1.342e8
745	1.342e8
745	1.342e8
745	1.342e8
745	1.342e8
745	1.342e8
745	1.342e8
745	1.342e8
745	1.141e8
745	9.681e7
745	9.128e7
746	8.407e7
746	7.443e7
746	7.459e7
746	6.305e7
746	4.610e7
746	3.158e7
746	2.894e7
746	3.358e7
746	2.480e7
746	1.666e7
746	1.656e7
746	1.441e7
747	6.662e6
747	4.765e6
747	8.141e6
747	7.947e6
747	4.395e6
747	8.003e6
747	5.445e6
747	2.606e6
747	2.017e6
747	1.751e5
747	4.280e5
747	8.131e5
747	1.567e5
748	1.208e5
748	5.704e5
748	2.789e6
748	5.356e5
748	7.578e4
748	1.085e5
748	6.144e4
748	3.379e4
748	9.523e4
748	7.782e4
748	5.530e4
748	5.120e4
749	1.143e6
749	3.451e5
749	4.915e4
749	2.355e4
749	7.168e3
749	1.024e4
749	2.458e4
749	2.867e4
749	2.970e4
749	4.403e4
749	3.994e4
749	6.246e4
750	3.277e4
750	3.277e4
750	1.608e5
750	9.830e4
750	3.072e4
750	6.144e3
750	3.072e3
750	5.939e4
750	3.379e4
750	2.253e4
750	5.120e3
750	5.530e4
750	2.560e4
751	1.229e4
751	4.506e4
751	4.659e5
751	4.157e5
751	1.946e4
751	1.024e4
751	1.024e4
751	1.024e3
751	7.168e3
751	1.024e4
751	2.468e5
751	1.359e6
752	7.782e4
752	1.536e4
752	1.946e4
752	1.229e4
752	0.000e0
752	5.120e3
752	4.096e3
752	0.000e0
752	9.216e3
752	8.192e3
752	0.000e0
752	4.096e3
752	1.126e4
753	1.331e4
753	4.536e5
753	2.273e5
753	0.000e0
753	4.915e4
753	9.216e3
753	7.168e3
753	1.024e3
753	0.000e0
753	0.000e0
753	6.144e3
753	0.000e0
754	0.000e0
754	1.024e3
754	1.024e3
754	0.000e0
754	0.000e0
754	1.638e4
754	0.000e0
754	0.000e0
755	1.450e6
755	1.036e6
755	1.954e6
755	2.744e5
755	1.741e4
755	1.881e6
755	2.103e6
755	3.426e6
755	1.630e6
755	5.821e6
755	5.014e6
755	6.744e6
755	2.590e6
756	1.715e6
756	1.605e6
756	1.979e6
756	6.294e6
756	2.873e6
756	2.353e6
756	1.241e6
756	1.395e6
756	1.819e6
756	1.956e6
756	7.680e4
756	0.000e0
757	0.000e0
757	1.146e6
757	2.474e6
757	5.857e5
757	1.776e6
757	8.796e5
757	2.150e4
757	0.000e0
757	0.000e0
757	6.892e5
757	3.901e5
757	1.331e4
758	0.000e0
758	0.000e0
758	1.024e3
758	1.034e5
758	1.270e5
758	0.000e0
759	0.000e0
759	8.499e4
759	3.164e5
759	2.048e3
759	0.000e0
759	0.000e0
759	1.450e6
759	5.417e5
759	1.126e4
759	0.000e0
760	4.096e3
760	0.000e0
760	0.000e0
760	1.044e6
760	1.763e6
760	8.120e5
760	1.372e5
760	0.000e0
761	0.000e0
761	1.024e3
761	0.000e0
763	0.000e0
763	2.308e6
763	1.187e6
763	2.365e5
763	1.126e4
763	1.017e6
763	5.325e4
763	4.833e5
763	3.420e5
763	0.000e0
763	0.000e0
763	5.888e5
764	1.649e5
764	1.229e4
764	7.506e5
764	4.403e4
764	0.000e0
765	0.000e0
765	1.208e6
765	1.069e6
765	9.349e5
765	4.915e4
765	0.000e0
766	0.000e0
766	2.949e5
766	8.991e5
766	5.806e5
766	4.096e3
767	0.000e0
767	0.000e0
767	5.356e5
767	4.465e5
767	1.843e4
768	0.000e0
768	0.000e0
768	8.694e5
768	2.048e5
768	0.000e0
770	0.000e0
770	3.533e5
771	1.057e6
771	4.012e6
771	1.407e6
771	3.686e4
771	0.000e0
771	0.000e0
771	3.584e4
771	2.703e5
771	1.577e6
771	8.909e4
771	0.000e0
771	5.417e5
772	4.680e5
772	4.608e5
772	1.306e6
772	1.183e6
772	4.608e5
772	9.400e5
772	3.277e4
772	0.000e0
772	7.793e5
772	9.073e5
772	5.939e4
772	1.720e5
772	4.598e5
773	4.096e3
773	0.000e0
773	0.000e0
773	2.714e5
773	1.741e5
773	6.851e5
773	6.697e5
773	5.120e3
773	0.000e0
774	0.000e0
775	5.120e3
775	0.000e0
775	1.024e6
775	5.478e5
775	0.000e0
776	0.000e0
776	2.427e5
776	9.974e5
776	4.198e4
776	0.000e0
779	0.000e0
779	4.506e4
779	1.967e6
780	1.711e6
780	1.364e6
780	1.320e6
780	1.997e6
780	8.499e4
780	0.000e0
780	0.000e0
780	4.096e3
780	1.004e6
780	5.427e4
780	1.706e6
780	5.652e5
781	2.386e5
781	4.403e4
781	1.853e6
781	3.738e5
781	0.000e0
781	0.000e0
781	7.885e4
782	1.285e6
782	5.837e4
782	0.000e0
785	0.000e0
785	1.782e5
785	1.093e6
785	3.686e4
785	0.000e0
786	0.000e0
786	1.321e5
786	1.436e6
786	6.349e4
786	0.000e0
788	0.000e0
789	1.451e6
789	5.765e5
789	1.366e6
789	9.841e5
789	6.226e5
789	2.843e6
789	3.361e6
789	9.196e5
789	4.917e6
789	4.465e6
789	2.500e6
789	1.966e6
790	2.267e6
790	6.802e6
790	9.768e6
790	5.639e6
790	4.163e6
790	2.789e6
790	2.610e6
790	1.601e6
790	1.500e6
790	1.698e6
790	3.161e6
790	1.521e6
790	1.857e6
791	2.851e6
791	2.885e6
791	1.999e6
791	1.375e6
791	1.075e5
791	0.000e0
791	0.000e0
791	4.731e5
791	1.567e5
792	2.017e5
792	6.205e5
792	5.222e4
792	1.823e6
792	1.106e5
792	0.000e0
793	0.000e0
793	8.919e5
793	8.602e4
793	0.000e0
795	0.000e0
796	3.092e5
796	6.246e4
796	0.000e0
796	0.000e0
796	1.004e5
796	1.483e6
796	4.209e5
796	0.000e0
797	0.000e0
797	9.359e5
797	3.359e5
797	0.000e0
797	1.024e3
797	0.000e0
798	0.000e0
799	1.884e5
799	6.205e5
799	1.126e4
799	0.000e0
800	0.000e0
800	7.793e5
800	1.766e6
800	2.439e6
800	1.708e6
800	1.965e6
800	2.562e6
800	5.984e6
800	3.210e6
800	1.656e6
800	2.800e6
800	4.937e6
801	3.975e6
801	6.311e6
801	1.990e6
801	2.755e6
801	4.728e6
801	1.107e6
801	2.385e6
801	7.731e5
801	4.710e5
801	8.120e5
801	8.673e5
801	2.194e6
802	8.366e5
802	8.909e4
802	2.836e6
802	1.691e6
802	6.031e5
802	9.216e5
802	2.816e5
802	1.571e6
802	3.052e5
802	0.000e0
802	0.000e0
802	1.226e6
803	6.543e5
803	1.440e6
803	1.526e5
803	0.000e0
807	0.000e0
807	2.232e5
807	1.382e5
807	0.000e0
808	0.000e0
808	1.142e6
808	7.455e5
808	1.126e4
808	0.000e0
808	1.499e6
809	2.243e5
809	0.000e0
812	0.000e0
812	2.816e5
812	1.004e5
812	0.000e0
824	0.000e0
824	6.902e5
824	1.044e5
824	0.000e0
829	0.000e0
830	1.115e6
830	2.847e5
830	0.000e0
834	0.000e0
834	3.113e5
834	8.602e4
834	0.000e0
834	1.729e6
834	1.823e5
834	0.000e0
856	0.000e0
856	6.083e5
856	1.294e6
856	3.994e4
857	0.000e0
875	0.000e0
875	4.055e5
875	3.604e5
876	0.000e0
880	0.000e0
880	7.885e4
880	5.325e5
880	9.216e3
880	0.000e0
886	0.000e0
886	3.226e5
886	1.772e5
886	0.000e0
896	0.000e0
896	1.505e5
896	2.048e3
896	0.000e0
900	0.000e0
900	5.837e4
900	2.355e4
900	0.000e0
915	0.000e0
915	1.191e6
915	8.294e4
915	0.000e0
922	0.000e0
922	2.775e5
922	3.512e5
922	0.000e0
945	0.000e0
945	2.683e5
945	1.085e5
945	0.000e0
991	0.000e0
991	9.933e4
991	9.349e5
991	1.091e6
991	2.230e6
992	2.298e6
992	3.467e6
992	2.418e6
992	1.625e6
992	1.004e6
992	6.584e5
992	1.338e6
992	7.987e4
992	7.569e6
992	6.068e6
992	2.603e6
992	1.415e6
992	1.126e6
993	2.492e6
993	2.576e6
993	7.475e5
993	8.817e5
993	2.553e6
993	2.435e6
993	1.288e6
993	1.239e5
993	0.000e0
993	0.000e0
993	6.318e5
994	2.642e5
994	3.091e6
994	1.833e5
994	7.311e5
994	8.172e5
994	1.126e4
994	0.000e0
1000	0.000e0
1000	1.940e6
1000	1.526e5
1000	0.000e0
1000	0.000e0
1000	8.755e5
1000	1.700e5
1000	0.000e0
1001	0.000e0
1001	5.560e5
1001	1.174e6
1001	2.867e4
1001	0.000e0
1004	0.000e0
1004	9.185e5
1004	1.669e5
1004	0.000e0
1009	0.000e0
1010	1.169e6
1010	8.602e4
1010	0.000e0
1010	0.000e0
1010	9.216e3
1010	0.000e0
1011	0.000e0
1011	8.499e4
1011	1.525e6
1011	6.861e4
1011	0.000e0
1012	0.000e0
1012	9.708e5
1013	8.090e4
1013	0.000e0
1013	0.000e0
1013	1.110e6
1013	3.246e5
1013	0.000e0
1030	0.000e0
1030	9.779e5
1030	9.974e5
1030	3.072e4
1030	0.000e0
1031	0.000e0
1031	1.417e6
1031	8.745e5
1031	9.216e3
1031	0.000e0
1038	0.000e0
1038	3.308e5
1038	2.079e5
1038	0.000e0
1055	0.000e0
1055	6.646e5
1055	2.243e5
1055	0.000e0
1061	0.000e0
1061	3.379e5
1061	6.144e5
1062	9.216e3
1062	0.000e0
1083	0.000e0
1083	6.799e5
1083	7.475e4
1083	0.000e0
1085	0.000e0
1086	1.178e5
1086	0.000e0
1102	0.000e0
1102	3.000e5
1103	1.024e4
1103	0.000e0
1106	0.000e0
1106	3.789e4
1106	2.673e5
1106	0.000e0
1106	4.710e4
1106	0.000e0
1110	0.000e0
1110	3.236e5
1110	4.506e4
1110	0.000e0
1130	0.000e0
1130	9.216e4
1130	2.673e5
1130	0.000e0
1132	0.000e0
1132	4.782e5
1132	4.762e5
1132	0.000e0
1147	0.000e0
1147	1.485e5
1147	0.000e0
1147	0.000e0
1147	2.560e4
1147	3.830e5
1147	5.120e3
1147	0.000e0
1148	0.000e0
1148	1.608e5
1148	1.331e4
1148	0.000e0
1195	0.000e0
1195	4.372e5
1195	2.560e4
1195	0.000e0
1199	0.000e0
[truncated: 1,285 more rows]
