# Supplementary material for: A simple method for developing lysine targeted covalent protein reagents
Source: Nat Commun. 2023 Dec 1;14:7933. doi: 10.1038/s41467-023-42632-5 (PMC10692228; doi:10.1038/s41467-023-42632-5)
Supplement: Supplementary file 4 — Source data [file 41467_2023_42632_MOESM4_ESM.zip › Source Data/Purified peptide data/Spectra/Peptide_1!_20spectrum.txt]

79.77	0.000e0
80.90	0.000e0
80.98	4.342e5
81.06	8.131e5
81.14	1.434e4
81.22	0.000e0
82.03	0.000e0
82.11	6.185e5
82.19	9.636e5
82.27	7.209e5
82.35	8.520e5
82.43	5.612e5
82.51	4.150e6
82.59	6.311e6
82.67	9.905e6
82.75	1.611e7
82.83	2.432e7
82.91	3.514e7
82.99	5.940e7
83.07	5.686e7
83.15	5.538e7
83.24	6.103e7
83.32	7.647e7
83.40	6.037e7
83.48	5.171e7
83.56	2.236e7
83.64	6.388e6
83.72	3.096e6
83.80	3.857e6
83.88	2.548e6
83.96	7.895e5
84.04	1.412e6
84.12	4.790e6
84.20	2.464e6
84.28	3.522e6
84.36	6.611e6
84.45	2.582e6
84.53	1.023e6
84.61	4.710e4
84.69	0.000e0
85.33	0.000e0
85.41	2.458e5
85.49	1.946e4
85.57	0.000e0
86.14	0.000e0
86.22	3.891e4
86.30	2.107e6
86.38	1.260e5
86.46	0.000e0
86.78	0.000e0
86.87	6.400e5
86.95	7.373e4
87.03	0.000e0
87.91	0.000e0
87.99	3.994e5
88.08	4.915e4
88.16	6.543e5
88.24	3.451e5
88.32	1.138e6
88.40	4.987e5
88.48	4.731e5
88.56	1.093e6
88.64	5.734e4
88.72	0.000e0
90.90	0.000e0
90.98	2.980e5
91.06	7.506e5
91.14	1.741e4
91.22	0.000e0
91.95	0.000e0
92.03	4.076e5
92.11	2.222e5
92.19	0.000e0
97.11	0.000e0
97.19	5.601e5
97.27	3.072e4
97.35	0.000e0
98.40	0.000e0
98.48	7.127e5
98.56	6.953e5
98.64	5.120e3
98.72	0.000e0
98.80	3.267e5
98.89	1.838e6
98.97	2.120e5
99.05	0.000e0
99.13	1.769e6
99.21	8.223e5
99.29	6.943e5
99.37	1.298e6
99.45	4.038e6
99.53	7.814e6
99.61	1.031e7
99.69	1.827e7
99.77	2.680e7
99.85	3.265e7
99.93	3.666e7
100.01	4.922e7
100.10	5.061e7
100.18	4.121e7
100.26	4.086e7
100.34	3.860e7
100.42	2.875e7
100.50	2.080e7
100.58	1.588e7
100.66	4.265e6
100.74	4.072e6
100.82	4.056e6
100.90	2.369e6
100.98	2.478e5
101.06	2.512e6
101.14	4.933e6
101.22	2.733e6
101.31	2.776e6
101.39	2.564e6
101.47	2.121e6
101.55	8.315e5
101.63	1.331e5
101.71	0.000e0
101.79	0.000e0
101.87	4.127e5
101.95	7.936e5
102.03	5.939e4
102.11	0.000e0
102.19	1.253e6
102.27	1.215e6
102.35	1.666e6
102.43	4.915e5
102.52	1.029e6
102.60	1.195e6
102.68	5.222e4
102.76	0.000e0
104.77	0.000e0
104.85	4.608e5
104.94	5.683e5
105.02	7.455e5
105.10	5.847e5
105.18	1.350e6
105.26	1.331e5
105.34	0.000e0
105.42	0.000e0
105.50	8.397e4
105.58	2.028e5
105.66	0.000e0
107.27	0.000e0
107.36	4.311e5
107.44	3.553e5
107.52	0.000e0
110.82	0.000e0
110.91	5.693e5
110.99	8.550e5
111.07	5.427e4
111.15	0.000e0
112.60	0.000e0
112.68	2.611e5
112.76	5.284e5
112.84	1.239e5
112.92	0.000e0
113.00	2.099e5
113.08	1.005e6
113.16	4.096e4
113.24	0.000e0
113.33	2.693e5
113.41	6.758e5
113.49	2.765e4
113.57	0.000e0
113.89	0.000e0
113.97	2.171e5
114.05	2.908e5
114.13	9.830e4
114.21	0.000e0
115.75	0.000e0
115.83	5.110e5
115.91	1.382e5
115.99	0.000e0
116.15	0.000e0
116.23	3.400e5
116.31	5.673e5
116.39	1.126e4
116.47	0.000e0
116.87	0.000e0
116.96	1.679e5
117.04	5.693e5
117.12	5.120e3
117.20	1.434e4
117.28	1.661e6
117.36	9.933e4
117.44	0.000e0
117.68	0.000e0
117.76	7.229e5
117.84	6.431e5
117.92	6.144e3
118.00	0.000e0
118.08	6.482e5
118.17	7.475e4
118.25	0.000e0
118.33	4.762e5
118.41	1.802e5
118.49	0.000e0
118.57	9.021e5
118.65	2.284e5
118.73	0.000e0
119.13	0.000e0
119.21	2.406e5
119.29	8.335e5
119.38	1.946e4
119.46	0.000e0
120.34	0.000e0
120.42	8.878e5
120.50	1.618e5
120.59	0.000e0
120.91	0.000e0
120.99	5.202e5
121.07	5.837e4
121.15	0.000e0
121.23	0.000e0
121.31	5.775e5
121.39	4.157e5
121.47	6.144e3
121.55	0.000e0
122.04	0.000e0
122.12	4.690e5
122.20	3.809e5
122.28	4.465e5
122.36	0.000e0
126.15	0.000e0
126.23	3.471e5
126.31	8.090e4
126.39	0.000e0
128.01	0.000e0
128.09	5.499e5
128.17	3.850e5
128.25	0.000e0
129.46	0.000e0
129.54	8.346e5
129.62	1.219e5
129.70	0.000e0
129.86	0.000e0
129.94	6.605e5
130.02	3.584e4
130.10	7.977e5
130.19	1.280e5
130.27	0.000e0
130.35	9.216e3
130.43	5.581e5
130.51	2.355e4
130.59	1.331e4
130.67	0.000e0
130.75	0.000e0
130.83	1.014e5
130.91	2.468e5
130.99	0.000e0
131.88	0.000e0
131.96	2.550e5
132.04	2.191e5
132.12	0.000e0
132.44	0.000e0
132.52	1.734e6
132.61	1.649e5
132.69	0.000e0
132.93	0.000e0
133.01	6.431e5
133.09	1.389e6
133.17	3.584e4
133.25	0.000e0
133.90	0.000e0
133.98	2.077e6
134.06	4.649e5
134.14	0.000e0
135.51	0.000e0
135.59	5.427e4
135.67	2.048e3
135.75	0.000e0
139.78	0.000e0
139.87	3.318e5
139.95	4.895e5
140.03	1.024e3
140.11	0.000e0
140.91	0.000e0
140.99	7.444e5
141.08	7.393e5
141.16	1.331e5
141.24	0.000e0
143.25	0.000e0
143.33	4.731e5
143.41	3.809e5
143.50	6.451e4
143.58	0.000e0
145.11	0.000e0
145.19	2.304e5
145.27	8.704e4
145.35	0.000e0
146.64	0.000e0
146.72	4.506e5
146.80	2.867e5
146.88	6.328e5
146.96	1.096e5
147.04	0.000e0
148.58	0.000e0
148.66	2.068e5
148.74	9.912e5
148.82	4.997e5
148.90	0.000e0
149.71	0.000e0
149.79	7.025e5
149.87	3.994e4
149.95	0.000e0
150.03	0.000e0
150.11	1.520e6
150.19	1.393e5
150.27	0.000e0
150.68	0.000e0
150.76	3.789e4
150.84	0.000e0
150.92	1.570e6
151.00	5.007e5
151.08	0.000e0
151.80	0.000e0
151.89	9.810e5
151.97	2.345e5
152.05	1.449e6
152.13	7.219e5
152.21	1.229e4
152.29	4.342e5
152.37	6.267e5
152.45	8.192e3
152.53	0.000e0
152.61	4.792e5
152.69	3.123e5
152.77	0.000e0
152.85	0.000e0
152.93	1.195e6
153.01	3.092e5
153.10	0.000e0
156.89	0.000e0
156.97	6.328e5
157.05	3.584e4
157.13	0.000e0
158.98	0.000e0
159.06	1.802e5
159.15	0.000e0
163.10	0.000e0
163.18	1.397e6
163.26	1.731e5
163.34	4.680e5
163.42	2.253e4
163.50	0.000e0
168.18	0.000e0
168.26	4.966e5
168.34	4.239e5
168.42	0.000e0
170.12	0.000e0
170.20	7.680e5
170.28	5.120e4
170.36	0.000e0
171.97	0.000e0
172.05	6.963e4
172.13	6.543e5
172.21	1.741e4
172.29	0.000e0
172.62	0.000e0
172.70	4.997e5
172.78	1.935e5
172.86	0.000e0
173.75	0.000e0
173.83	1.449e6
173.91	2.560e5
173.99	3.420e5
174.07	2.048e3
174.15	0.000e0
176.57	0.000e0
176.65	2.724e5
176.73	9.114e4
176.81	0.000e0
176.89	0.000e0
176.97	8.632e5
177.05	1.290e5
177.13	8.468e5
177.22	1.349e6
177.30	3.584e4
177.38	0.000e0
177.46	4.833e5
177.54	2.458e4
177.62	0.000e0
178.02	0.000e0
178.10	1.229e4
178.18	9.441e5
178.26	4.096e4
178.34	0.000e0
179.96	0.000e0
180.04	2.038e5
180.12	1.577e5
180.20	0.000e0
181.17	0.000e0
181.25	7.076e5
181.33	7.987e4
181.41	0.000e0
182.30	0.000e0
182.38	8.663e5
182.46	4.813e4
182.54	0.000e0
183.10	0.000e0
183.18	2.417e5
183.27	4.925e5
183.35	7.168e3
183.43	0.000e0
183.67	0.000e0
183.75	7.281e5
183.83	9.431e5
183.91	4.915e4
183.99	0.000e0
185.77	0.000e0
185.85	4.362e5
185.93	1.495e5
186.01	0.000e0
186.33	0.000e0
186.41	3.830e5
186.49	1.024e4
186.57	0.000e0
186.73	0.000e0
186.81	4.700e5
186.90	1.208e5
186.98	0.000e0
187.06	0.000e0
187.14	3.717e5
187.22	2.867e4
187.30	0.000e0
188.27	0.000e0
188.35	1.393e6
188.43	1.014e5
188.51	0.000e0
188.83	0.000e0
188.91	2.703e5
188.99	1.724e6
189.07	6.554e4
189.15	0.000e0
199.64	0.000e0
199.72	1.203e6
199.80	9.830e4
199.88	1.425e6
199.96	2.089e5
200.04	4.516e5
200.13	3.942e5
200.21	0.000e0
200.29	3.625e5
200.37	3.717e5
200.45	8.243e5
200.53	5.120e4
200.61	0.000e0
202.06	0.000e0
202.14	1.894e5
202.22	7.219e5
202.30	5.847e5
202.38	8.131e5
202.46	1.252e6
202.55	3.994e4
202.63	0.000e0
202.71	3.584e5
202.79	6.451e4
202.87	0.000e0
203.84	0.000e0
203.92	5.509e5
204.00	3.195e5
204.08	0.000e0
206.90	0.000e0
206.98	7.424e5
207.06	7.270e5
207.14	2.222e5
207.22	3.482e5
207.30	8.018e5
207.39	9.349e5
207.47	1.853e6
207.55	8.192e4
207.63	0.000e0
207.79	0.000e0
207.87	4.106e5
207.95	2.765e5
208.03	0.000e0
208.11	0.000e0
208.19	6.943e5
208.27	3.482e4
208.35	0.000e0
209.48	0.000e0
209.56	5.386e5
209.64	6.492e5
209.72	5.120e3
209.81	0.000e0
212.14	0.000e0
212.23	2.560e4
212.31	9.462e5
212.39	4.096e4
212.47	0.000e0
218.52	0.000e0
218.60	1.071e6
218.68	1.694e6
218.76	5.325e4
218.84	1.479e6
218.92	3.686e5
219.00	4.393e5
219.08	1.024e3
219.16	0.000e0
219.24	0.000e0
219.32	5.427e4
219.40	1.123e6
219.49	4.915e4
219.57	0.000e0
222.39	0.000e0
222.47	4.547e5
222.55	3.195e5
222.63	0.000e0
222.87	0.000e0
222.95	1.114e6
223.03	1.699e6
223.12	1.035e6
223.20	5.192e5
223.28	1.584e6
223.36	1.770e6
223.44	1.999e6
223.52	8.520e5
223.60	1.843e4
223.68	0.000e0
223.92	0.000e0
224.00	1.678e6
224.08	9.994e5
224.16	1.267e6
224.24	8.018e5
224.33	8.899e5
224.41	3.656e5
224.49	2.867e4
224.57	4.639e5
224.65	1.024e4
224.73	0.000e0
225.21	0.000e0
225.29	1.341e5
225.37	6.543e5
225.46	1.229e4
225.54	0.000e0
227.23	0.000e0
227.31	1.010e6
227.39	3.041e5
227.47	0.000e0
228.12	0.000e0
228.20	1.364e6
228.28	7.885e4
228.36	0.000e0
228.44	0.000e0
228.52	5.939e4
228.60	6.912e5
228.68	1.946e4
228.76	1.324e6
228.84	2.063e6
228.92	7.383e5
229.00	1.073e6
229.09	2.458e4
229.17	0.000e0
229.33	0.000e0
229.41	9.318e5
229.49	7.782e4
229.57	0.000e0
229.65	7.475e4
229.73	0.000e0
234.33	0.000e0
234.41	1.495e5
234.49	4.813e4
234.57	0.000e0
237.72	0.000e0
237.80	5.612e5
237.88	9.933e4
237.96	0.000e0
238.85	0.000e0
238.93	3.502e5
239.01	2.847e5
239.09	0.000e0
239.25	0.000e0
239.33	2.349e6
239.41	2.540e5
239.49	0.000e0
239.57	4.434e5
239.65	2.046e6
239.73	8.294e4
239.81	0.000e0
240.54	0.000e0
240.62	1.843e5
240.70	1.200e6
240.78	3.994e4
240.86	0.000e0
241.35	0.000e0
241.43	3.092e5
241.51	8.960e5
241.59	1.242e6
241.67	3.860e5
241.75	0.000e0
241.91	0.000e0
241.99	1.741e4
242.07	6.932e5
242.15	2.662e4
242.23	0.000e0
246.51	0.000e0
246.59	2.591e5
246.67	1.818e6
246.75	7.270e4
246.83	0.000e0
248.20	0.000e0
248.28	9.974e5
248.36	2.110e6
248.45	2.305e6
248.53	1.105e6
248.61	2.939e5
248.69	1.270e6
248.77	3.830e5
248.85	0.000e0
250.06	0.000e0
250.14	7.055e5
250.22	4.598e5
250.30	0.000e0
250.46	0.000e0
250.54	1.587e6
250.62	2.933e6
250.70	3.982e6
250.78	3.609e6
250.87	2.465e6
250.95	1.204e6
251.03	1.432e6
251.11	6.758e4
251.19	0.000e0
251.27	4.383e5
251.35	5.048e5
251.43	3.717e5
251.51	1.785e6
251.59	2.089e5
251.67	1.450e6
251.75	3.983e5
251.83	0.000e0
252.96	0.000e0
253.04	2.140e5
253.12	8.776e5
253.20	7.209e5
253.29	1.034e5
253.37	0.000e0
254.25	0.000e0
254.33	1.067e6
254.41	1.618e5
254.50	0.000e0
255.54	0.000e0
255.62	1.137e5
255.71	3.686e4
255.79	0.000e0
258.93	0.000e0
259.01	2.550e5
259.09	4.669e5
259.17	0.000e0
262.24	0.000e0
262.32	1.382e5
262.40	2.647e6
262.48	2.038e5
262.56	0.000e0
262.64	3.167e6
262.72	1.371e6
262.80	1.457e6
262.89	1.137e5
262.97	0.000e0
267.40	0.000e0
267.48	1.618e5
267.56	3.840e5
267.64	7.168e3
267.73	0.000e0
268.05	0.000e0
268.13	1.639e6
268.21	2.806e5
268.29	0.000e0
268.77	0.000e0
268.85	1.263e6
268.94	1.956e5
269.02	0.000e0
269.18	0.000e0
269.26	1.434e5
269.34	2.765e4
269.42	0.000e0
270.06	0.000e0
270.15	1.326e6
270.23	7.823e5
270.31	7.342e5
270.39	3.267e5
270.47	0.000e0
270.95	0.000e0
271.03	2.458e6
271.11	1.154e6
271.19	2.836e5
271.27	1.577e6
271.36	2.629e6
271.44	3.222e6
271.52	1.988e6
271.60	1.662e6
271.68	8.499e4
271.76	0.000e0
271.84	0.000e0
271.92	4.434e5
272.00	1.392e6
272.08	1.628e6
272.16	2.570e5
272.24	3.789e4
272.32	1.500e6
272.40	1.802e5
272.48	0.000e0
272.97	0.000e0
273.05	4.362e5
273.13	5.949e5
273.21	1.186e6
273.29	4.936e5
273.37	0.000e0
273.61	0.000e0
273.69	2.185e6
273.78	4.823e5
273.86	3.031e5
273.94	2.768e6
274.02	1.227e6
274.10	1.434e4
274.18	6.339e5
274.26	3.000e5
274.34	0.000e0
274.50	0.000e0
274.58	3.122e6
274.66	7.926e5
274.74	1.024e3
274.82	1.603e6
274.90	4.618e5
274.99	0.000e0
275.31	0.000e0
275.39	1.331e5
275.47	1.845e6
275.55	8.602e4
275.63	0.000e0
276.36	0.000e0
276.44	1.628e5
276.52	1.860e6
276.60	1.123e6
276.68	1.342e6
276.76	3.174e4
276.84	0.000e0
276.92	6.881e5
277.00	7.782e4
277.08	7.168e4
277.16	5.806e5
277.24	1.638e4
277.32	8.765e5
277.41	4.732e6
277.49	3.540e6
277.57	2.232e5
277.65	1.589e6
277.73	1.174e6
277.81	1.587e5
277.89	9.687e5
277.97	3.686e4
278.05	1.112e6
278.13	7.578e4
278.21	0.000e0
278.29	4.403e4
278.37	1.004e6
278.45	3.994e4
278.53	0.000e0
278.86	0.000e0
278.94	1.260e5
279.02	1.233e6
279.10	4.915e4
279.18	1.137e5
279.26	3.441e5
279.34	4.393e5
279.42	4.506e4
279.50	8.192e3
279.58	0.000e0
279.66	0.000e0
279.74	3.656e5
279.83	1.843e4
279.91	2.048e3
279.99	5.888e5
280.07	2.150e4
280.15	0.000e0
282.41	0.000e0
282.49	7.363e5
282.57	1.505e5
282.65	0.000e0
282.73	0.000e0
282.81	1.802e5
282.89	1.055e5
282.97	0.000e0
283.37	0.000e0
283.46	6.789e5
283.54	3.697e5
283.62	0.000e0
283.70	0.000e0
283.78	2.332e6
283.86	1.098e6
283.94	2.253e4
284.02	0.000e0
284.10	4.659e5
284.18	6.328e5
284.26	7.168e3
284.34	8.745e5
284.42	7.014e5
284.50	5.396e5
284.58	0.000e0
287.81	0.000e0
287.89	2.736e6
287.97	7.496e5
288.05	1.024e3
288.13	0.000e0
288.21	1.722e6
288.30	2.478e5
288.38	0.000e0
288.54	0.000e0
288.62	1.647e6
288.70	1.137e5
288.78	0.000e0
288.86	1.403e5
288.94	2.785e5
289.02	0.000e0
290.23	0.000e0
290.31	3.707e6
290.39	1.844e6
290.47	1.325e6
290.55	1.106e5
290.63	0.000e0
290.72	2.345e6
290.80	2.621e6
290.88	9.748e5
290.96	3.606e6
291.04	8.919e5
291.12	2.891e6
291.20	2.954e6
291.28	1.592e6
291.36	2.763e6
291.44	1.299e6
291.52	2.038e6
291.60	1.527e6
291.68	3.597e6
291.76	2.777e6
291.84	9.380e5
291.93	1.794e6
292.01	5.059e5
292.09	3.099e6
292.17	2.744e6
292.25	8.591e5
292.33	5.929e5
292.41	1.229e5
292.49	5.745e5
292.57	9.032e5
292.65	1.638e4
292.73	0.000e0
293.78	0.000e0
293.86	3.666e5
293.94	3.830e5
294.02	2.816e5
294.10	6.769e5
294.18	1.126e4
294.26	0.000e0
295.56	0.000e0
295.64	3.963e5
295.72	3.994e4
295.80	2.518e6
295.88	4.270e5
295.96	0.000e0
296.28	0.000e0
296.36	6.298e5
296.44	4.096e4
296.52	0.000e0
297.65	0.000e0
297.73	1.320e6
297.81	3.686e5
297.89	0.000e0
298.06	0.000e0
298.14	2.028e5
298.22	8.151e5
298.30	2.355e4
298.38	1.487e6
298.46	5.949e5
298.54	0.000e0
298.62	5.622e5
298.70	1.700e5
298.78	9.626e4
298.86	9.851e5
298.94	7.485e5
299.02	3.543e6
299.10	4.152e6
299.19	4.592e6
299.27	8.333e6
299.35	1.100e7
299.43	7.060e6
299.51	1.988e7
299.59	1.826e7
299.67	1.967e7
299.75	1.760e7
299.83	1.451e7
299.91	2.461e7
299.99	2.547e7
300.07	2.093e7
300.15	1.700e7
300.23	1.655e7
300.32	1.256e7
300.40	8.741e6
300.48	8.168e6
300.56	7.187e6
300.64	1.714e6
300.72	1.204e6
300.80	2.818e6
300.88	3.900e6
300.96	1.745e6
301.04	4.412e6
301.12	6.830e5
301.20	1.362e5
301.28	1.505e6
301.36	2.633e6
301.44	3.850e5
301.52	1.019e6
301.61	3.482e4
301.69	0.000e0
302.90	0.000e0
302.98	1.374e6
303.06	2.826e5
303.14	0.000e0
304.59	0.000e0
304.67	5.120e3
304.75	2.734e5
304.83	0.000e0
305.16	0.000e0
305.24	3.994e4
305.32	1.021e6
305.40	4.915e4
305.48	0.000e0
306.28	0.000e0
306.37	1.389e6
306.45	1.838e6
306.53	4.187e6
306.61	7.091e6
306.69	8.087e6
306.77	4.136e6
306.85	6.974e6
306.93	7.050e6
307.01	2.461e6
307.09	2.298e6
307.17	1.164e6
307.25	1.636e6
307.33	1.125e6
307.41	8.356e5
307.49	1.608e6
307.58	9.523e4
307.66	6.441e5
307.74	3.841e6
307.82	2.710e6
307.90	2.614e6
307.98	8.499e4
308.06	0.000e0
308.14	0.000e0
308.22	1.649e6
308.30	1.290e5
308.38	0.000e0
308.46	6.912e5
308.54	5.274e5
308.62	0.000e0
310.64	0.000e0
310.72	1.022e6
310.80	6.349e4
310.88	0.000e0
311.37	0.000e0
311.45	9.441e5
311.53	2.115e6
311.61	7.373e4
311.69	6.748e5
311.77	1.042e6
311.85	6.666e5
311.93	1.894e6
312.01	7.496e5
312.09	4.096e3
312.17	0.000e0
312.82	0.000e0
312.90	2.009e6
312.98	3.369e5
313.06	0.000e0
313.63	0.000e0
313.71	1.033e6
313.79	1.116e5
313.87	0.000e0
314.59	0.000e0
314.67	1.082e6
314.75	5.837e4
314.84	0.000e0
317.66	0.000e0
317.74	9.411e5
317.82	7.977e5
317.90	7.168e3
317.98	0.000e0
318.22	0.000e0
318.30	1.352e5
318.38	1.303e6
318.47	1.333e6
318.55	3.686e4
318.63	0.000e0
319.11	0.000e0
319.19	1.577e5
319.27	0.000e0
320.16	0.000e0
320.24	2.550e5
320.32	3.103e6
320.40	1.896e6
320.48	1.892e6
320.56	8.561e5
320.64	3.185e5
320.72	8.786e5
320.80	9.523e4
320.89	0.000e0
321.05	0.000e0
321.13	6.656e5
321.21	1.916e6
321.29	1.368e6
321.37	4.147e5
321.45	0.000e0
321.53	0.000e0
321.61	3.830e5
321.69	1.857e6
321.77	7.168e4
321.85	0.000e0
322.01	0.000e0
322.10	8.796e5
322.18	1.440e6
322.26	3.584e4
322.34	0.000e0
325.81	0.000e0
325.89	6.164e5
325.97	8.212e5
326.05	1.575e6
326.13	5.734e4
326.21	2.924e6
326.29	3.341e6
326.37	7.434e5
326.45	1.126e4
326.53	4.280e5
326.61	2.161e5
326.69	0.000e0
326.77	0.000e0
326.85	1.638e4
326.94	9.994e5
327.02	6.881e5
327.10	8.192e3
327.18	9.892e5
327.26	8.704e4
327.34	0.000e0
327.42	1.049e6
327.50	4.516e5
327.58	0.000e0
327.66	0.000e0
327.74	2.001e6
327.82	3.543e5
327.90	0.000e0
328.23	0.000e0
328.31	7.178e5
328.39	4.854e5
328.47	0.000e0
328.87	0.000e0
328.95	8.530e5
329.03	1.157e5
329.11	0.000e0
329.27	0.000e0
329.36	2.017e5
329.44	1.199e6
329.52	4.096e4
329.60	0.000e0
332.90	0.000e0
332.99	1.483e6
333.07	7.250e5
333.15	1.024e4
333.23	0.000e0
333.31	2.847e5
333.39	1.561e6
333.47	4.434e5
333.55	3.502e5
333.63	2.107e6
333.71	9.318e4
333.79	0.000e0
334.28	0.000e0
334.36	6.369e5
334.44	1.303e6
334.52	6.728e5
334.60	9.677e5
334.68	1.946e4
334.76	0.000e0
335.49	0.000e0
335.57	6.963e4
335.65	1.123e6
335.73	4.608e4
335.81	1.258e6
335.89	3.215e5
335.97	4.311e5
336.05	4.096e3
336.13	7.219e5
336.21	8.325e5
336.29	9.411e5
336.37	7.936e5
336.45	1.024e4
336.53	8.079e5
336.62	4.096e4
336.70	0.000e0
337.10	0.000e0
337.18	3.543e5
337.26	1.546e5
337.34	0.000e0
342.42	0.000e0
342.50	8.602e5
342.58	4.045e5
342.67	0.000e0
342.75	0.000e0
342.83	1.106e6
342.91	5.837e4
342.99	0.000e0
343.07	0.000e0
343.15	6.359e5
343.23	3.102e6
343.31	2.261e6
343.39	4.704e6
343.47	1.410e6
343.55	1.198e6
343.63	1.174e6
343.71	2.899e6
343.79	1.025e6
343.88	7.721e5
343.96	2.355e4
344.04	1.547e6
344.12	1.597e5
344.20	0.000e0
344.36	0.000e0
344.44	1.491e6
344.52	8.069e5
344.60	8.192e3
344.68	5.714e5
344.76	1.290e5
344.84	0.000e0
346.62	0.000e0
346.70	4.659e5
346.78	6.339e5
346.86	4.096e3
346.94	0.000e0
347.75	0.000e0
347.83	1.325e6
347.91	7.741e5
347.99	7.168e3
348.07	0.000e0
348.15	0.000e0
348.23	5.018e4
348.31	0.000e0
349.84	0.000e0
349.93	2.089e6
350.01	2.642e5
350.09	0.000e0
350.17	0.000e0
350.25	1.553e6
350.33	4.116e5
350.41	0.000e0
350.49	7.096e5
350.57	3.584e4
350.65	0.000e0
350.73	5.898e5
350.81	2.335e5
350.89	9.390e5
350.97	2.867e4
351.05	0.000e0
355.01	0.000e0
355.09	7.301e5
355.17	1.413e5
355.25	0.000e0
355.33	0.000e0
355.41	1.452e6
355.49	1.055e5
355.57	0.000e0
355.98	0.000e0
356.06	2.355e4
356.14	1.454e5
356.22	0.000e0
357.10	0.000e0
357.19	3.185e5
357.27	4.772e5
357.35	1.024e3
357.43	1.362e5
357.51	9.718e5
357.59	1.598e6
357.67	2.888e5
357.75	0.000e0
359.52	0.000e0
359.61	7.588e5
359.69	1.587e5
359.77	0.000e0
362.11	0.000e0
362.19	1.647e6
362.27	1.628e5
362.35	0.000e0
362.99	0.000e0
363.07	3.686e5
363.16	2.918e5
363.24	0.000e0
363.88	0.000e0
363.96	2.396e5
364.04	1.043e6
364.12	3.072e4
364.20	0.000e0
366.54	0.000e0
366.62	7.076e5
366.70	1.075e5
366.79	0.000e0
366.87	0.000e0
366.95	7.782e5
367.03	1.572e6
367.11	4.506e4
367.19	0.000e0
369.45	0.000e0
369.53	3.523e5
369.61	1.011e6
369.69	3.174e4
369.77	0.000e0
370.74	0.000e0
370.82	2.648e6
370.90	5.857e5
370.98	0.000e0
371.06	0.000e0
371.14	9.523e4
371.22	3.461e5
371.30	0.000e0
372.03	0.000e0
372.11	1.754e6
372.19	1.495e6
372.27	1.881e6
372.35	2.572e6
372.43	2.679e6
372.51	1.281e6
372.59	2.662e4
372.67	7.250e5
372.75	5.683e5
372.84	1.126e4
372.92	7.076e5
373.00	3.103e5
373.08	9.605e5
373.16	1.751e5
373.24	9.605e5
373.32	2.939e5
373.40	0.000e0
373.48	0.000e0
373.56	4.301e4
373.64	1.638e6
373.72	8.499e4
373.80	0.000e0
378.72	0.000e0
378.80	7.875e5
378.89	4.198e4
378.97	0.000e0
380.18	0.000e0
380.26	2.744e5
380.34	7.946e5
380.42	2.458e5
380.50	2.103e6
380.58	2.805e6
380.66	1.229e5
380.74	1.598e6
380.82	5.304e5
380.90	0.000e0
380.98	6.861e4
381.06	1.152e6
381.14	2.373e6
381.22	2.038e5
381.31	0.000e0
381.63	0.000e0
381.71	2.324e5
381.79	1.024e3
381.87	0.000e0
381.95	1.414e6
382.03	1.966e6
382.11	3.256e5
382.19	0.000e0
382.27	1.423e5
382.35	4.257e6
382.43	4.270e5
382.52	5.427e5
382.60	8.202e5
382.68	1.434e4
382.76	2.355e4
382.84	1.952e6
382.92	4.823e5
383.00	0.000e0
383.08	9.329e5
383.16	3.154e5
383.24	0.000e0
383.48	0.000e0
383.56	2.166e6
383.64	6.625e5
383.73	2.013e6
383.81	2.335e6
383.89	1.331e6
383.97	2.560e4
384.05	1.683e6
384.13	4.833e5
384.21	3.072e3
384.29	0.000e0
384.45	0.000e0
384.53	1.167e5
384.61	6.400e5
384.69	1.434e4
384.77	0.000e0
384.85	0.000e0
384.94	7.885e4
385.02	4.219e5
385.10	3.072e3
385.18	0.000e0
388.32	0.000e0
388.40	6.359e5
388.48	6.758e5
388.57	7.168e3
388.65	1.976e6
388.73	7.752e5
388.81	1.412e6
388.89	2.478e5
388.97	1.132e6
389.05	4.301e4
389.13	9.564e5
389.21	6.963e5
389.29	5.772e6
389.37	3.154e6
389.45	5.671e6
389.53	2.850e6
389.61	5.560e5
389.69	1.434e6
389.78	8.028e5
389.86	1.866e6
389.94	1.210e6
390.02	3.529e6
390.10	1.002e6
390.18	4.035e5
390.26	3.694e6
390.34	2.666e6
390.42	5.775e5
390.50	8.581e5
390.58	8.786e5
390.66	1.959e6
390.74	9.216e4
390.82	8.264e5
390.90	6.605e5
390.99	4.096e3
391.07	0.000e0
391.23	0.000e0
391.31	1.741e4
391.39	1.141e6
391.47	6.656e4
391.55	4.639e5
391.63	5.366e5
391.71	3.072e3
391.79	0.000e0
392.44	0.000e0
392.52	1.946e4
392.60	0.000e0
393.32	0.000e0
393.41	2.734e5
393.49	1.526e5
393.57	0.000e0
393.73	0.000e0
393.81	6.656e4
393.89	6.216e5
393.97	1.434e4
394.05	0.000e0
396.55	0.000e0
396.63	5.530e4
396.71	4.608e4
396.79	0.000e0
398.33	0.000e0
398.41	5.202e5
398.49	2.039e6
398.57	4.854e5
398.65	1.218e6
398.73	1.075e5
398.81	1.365e6
398.89	6.451e4
398.97	1.094e6
399.05	5.714e5
399.13	1.568e6
399.21	7.875e5
399.29	1.359e6
399.37	3.969e6
399.46	5.652e5
399.54	0.000e0
400.18	0.000e0
400.26	5.960e5
400.34	1.559e6
400.42	4.813e4
400.50	0.000e0
403.09	0.000e0
403.17	7.465e5
403.25	2.058e5
403.33	0.000e0
403.81	0.000e0
403.89	4.444e5
403.97	2.635e6
404.05	1.649e5
404.13	0.000e0
410.02	0.000e0
410.10	7.834e5
410.18	1.582e6
410.26	2.764e6
410.35	2.201e6
410.43	4.956e5
410.51	0.000e0
410.59	1.385e6
410.67	1.884e5
410.75	7.649e5
410.83	3.789e4
410.91	0.000e0
410.99	0.000e0
411.07	5.151e5
411.15	4.987e5
411.23	1.024e3
411.31	0.000e0
411.39	0.000e0
411.47	1.213e6
411.56	1.485e5
411.64	0.000e0
411.72	0.000e0
411.80	2.130e5
411.88	1.072e6
411.96	3.379e4
412.04	0.000e0
413.17	0.000e0
413.25	2.662e4
413.33	1.258e6
413.41	6.349e4
413.49	0.000e0
414.94	0.000e0
415.02	1.536e4
415.10	1.540e6
415.19	8.602e4
415.27	0.000e0
415.35	0.000e0
415.43	1.360e6
415.51	8.243e5
415.59	8.192e3
415.67	0.000e0
415.75	5.980e5
415.83	1.094e6
415.91	2.970e4
415.99	0.000e0
416.15	0.000e0
416.23	9.646e5
416.31	2.278e6
416.40	1.331e5
416.48	0.000e0
417.28	0.000e0
417.36	4.628e5
417.44	2.150e4
417.52	0.000e0
417.69	0.000e0
417.77	4.792e5
417.85	9.329e5
417.93	1.843e4
418.01	2.100e6
418.09	2.048e5
418.17	0.000e0
418.25	0.000e0
418.33	1.290e5
418.41	5.652e5
418.49	9.216e3
418.57	0.000e0
418.98	0.000e0
419.06	9.779e5
419.14	4.301e5
419.22	0.000e0
419.62	0.000e0
419.70	2.550e5
419.78	1.018e6
419.86	7.148e5
419.94	1.578e6
420.03	2.221e6
420.11	1.001e6
420.19	3.459e6
420.27	3.898e6
420.35	4.163e6
420.43	2.309e6
420.51	2.665e6
420.59	3.068e6
420.67	6.001e5
420.75	9.216e3
420.83	2.488e5
420.91	2.037e6
420.99	7.455e5
421.07	1.621e6
421.15	9.421e4
421.24	1.676e6
421.32	1.040e6
421.40	1.229e4
421.48	9.472e5
421.56	1.420e6
421.64	3.635e5
421.72	0.000e0
421.88	0.000e0
421.96	5.827e5
422.04	3.072e5
422.12	0.000e0
422.93	0.000e0
423.01	8.028e5
423.09	6.195e5
423.17	2.048e3
423.25	2.018e6
423.33	2.693e6
423.41	5.832e6
423.49	2.695e6
423.57	2.059e6
423.66	4.001e6
423.74	9.434e6
423.82	1.210e7
423.90	1.101e7
423.98	1.345e7
424.06	1.920e7
424.14	1.620e7
424.22	1.707e7
424.30	1.586e7
424.38	2.308e7
424.46	1.801e7
424.54	2.381e7
424.62	1.903e7
424.70	1.104e7
424.78	1.129e7
424.87	9.010e6
424.95	9.002e6
425.03	1.362e7
425.11	8.012e6
425.19	5.101e6
425.27	4.082e6
425.35	3.786e6
425.43	2.010e6
425.51	1.834e6
425.59	3.864e6
425.67	9.400e5
425.75	3.296e6
425.83	2.898e6
425.91	2.396e5
425.99	0.000e0
426.08	4.741e5
426.16	7.834e5
426.24	6.318e5
426.32	6.595e5
426.40	9.216e3
426.48	6.339e5
426.56	2.515e6
426.64	4.065e5
426.72	0.000e0
426.88	0.000e0
426.96	5.509e5
427.04	3.379e4
427.12	4.096e3
427.20	0.000e0
428.58	0.000e0
428.66	6.093e5
428.74	7.219e5
428.82	1.024e4
428.90	0.000e0
429.14	0.000e0
429.22	7.578e4
429.30	1.392e6
429.38	6.349e4
429.46	0.000e0
430.67	0.000e0
430.75	2.067e6
430.83	1.526e5
430.92	0.000e0
431.24	0.000e0
431.32	1.176e6
431.40	1.290e5
431.48	1.676e6
431.56	2.918e6
431.64	1.365e6
431.72	1.800e6
431.80	2.692e6
431.88	6.438e6
431.96	8.091e6
432.04	1.299e7
432.13	2.447e7
432.21	3.708e7
432.29	6.837e7
432.37	1.048e8
432.45	1.319e8
432.53	1.342e8
432.61	1.342e8
432.69	1.342e8
432.77	1.342e8
432.85	1.342e8
432.93	1.342e8
433.01	1.342e8
433.09	1.342e8
433.17	1.342e8
433.25	1.342e8
433.34	1.342e8
433.42	1.305e8
433.50	1.142e8
433.58	1.108e8
433.66	8.025e7
433.74	6.329e7
433.82	6.851e7
433.90	4.831e7
433.98	5.228e7
434.06	6.021e7
434.14	3.371e7
434.22	2.282e7
434.30	2.548e7
434.38	1.263e7
434.46	1.063e7
434.55	1.136e7
434.63	6.966e6
434.71	5.563e6
434.79	5.892e6
434.87	3.007e6
434.95	3.820e5
435.03	4.035e6
435.11	4.107e6
435.19	1.207e6
435.27	1.966e5
435.35	9.165e5
435.43	2.471e6
435.51	4.762e5
435.59	6.779e5
435.67	3.953e5
435.76	6.349e4
435.84	5.632e4
435.92	4.403e4
436.00	4.096e4
436.08	1.946e4
436.16	3.994e4
436.24	3.174e4
436.32	2.662e4
436.40	4.403e4
436.48	5.325e4
436.56	3.482e4
436.64	3.584e4
436.72	1.536e4
436.80	2.867e4
436.88	0.000e0
436.97	2.765e4
437.05	1.741e4
437.13	1.126e4
437.21	1.229e4
437.29	4.403e4
437.37	1.638e4
437.45	2.150e4
437.53	0.000e0
437.61	6.144e3
437.69	1.741e4
437.77	1.638e4
437.85	6.144e3
437.93	1.843e4
438.01	4.096e3
438.09	1.434e4
438.18	2.662e4
438.26	1.229e4
438.34	7.168e3
438.42	0.000e0
438.50	9.216e3
438.58	2.048e3
438.66	1.024e3
438.74	0.000e0
438.82	1.718e6
438.90	1.399e6
438.98	2.744e5
439.06	1.946e4
439.14	8.192e3
439.22	0.000e0
439.30	6.554e5
439.39	3.287e5
439.47	2.284e5
439.55	6.472e5
439.63	6.697e5
439.71	6.246e4
439.79	0.000e0
439.87	0.000e0
439.95	1.024e3
440.03	2.048e3
440.11	0.000e0
440.27	0.000e0
440.35	2.048e3
440.43	0.000e0
440.51	8.335e5
440.60	3.553e5
440.68	4.096e3
440.76	0.000e0
441.00	0.000e0
441.08	1.024e3
441.16	0.000e0
442.13	0.000e0
442.21	6.205e5
442.29	8.745e5
442.37	2.758e6
442.45	1.194e6
442.53	2.355e4
442.61	4.352e5
442.69	6.461e5
442.77	8.458e5
442.85	3.502e5
442.93	2.765e4
443.02	1.213e6
443.10	6.246e4
443.18	0.000e0
443.26	1.587e5
443.34	3.492e5
443.42	1.198e6
443.50	6.349e4
443.58	1.342e6
443.66	1.018e6
443.74	3.267e5
443.82	1.739e6
443.90	9.892e5
443.98	1.331e5
444.06	1.700e5
444.14	1.102e6
444.23	1.190e6
444.31	1.320e6
444.39	3.523e5
444.47	3.072e3
444.55	0.000e0
444.79	0.000e0
444.87	2.048e3
444.95	1.128e6
445.03	5.161e5
445.11	8.724e5
445.19	2.611e5
445.27	3.891e4
445.35	0.000e0
445.44	5.499e5
445.52	3.830e5
445.60	1.843e4
445.68	0.000e0
445.84	0.000e0
445.92	2.048e3
446.00	2.058e5
446.08	4.506e4
446.16	0.000e0
446.32	0.000e0
446.40	7.404e5
446.48	2.734e5
446.57	0.000e0
446.81	0.000e0
446.89	5.990e5
446.97	1.178e6
447.05	3.072e4
447.13	0.000e0
448.18	0.000e0
448.26	1.024e4
448.34	5.120e5
448.42	1.946e4
448.50	0.000e0
451.32	0.000e0
451.41	1.464e5
451.49	6.605e5
451.57	2.970e4
451.65	6.758e4
451.73	1.396e6
451.81	7.168e4
451.89	0.000e0
451.97	0.000e0
452.05	1.258e6
452.13	1.649e5
452.21	0.000e0
452.29	3.072e3
452.37	0.000e0
452.45	0.000e0
452.53	1.270e5
452.62	4.700e5
452.70	4.096e3
452.78	0.000e0
453.42	0.000e0
453.50	8.079e5
453.58	1.256e6
453.66	1.509e6
453.74	1.194e6
453.83	7.885e4
453.91	0.000e0
454.07	0.000e0
454.15	1.143e6
454.23	9.011e4
454.31	3.072e3
454.39	0.000e0
454.63	0.000e0
454.71	1.311e6
454.79	2.447e5
454.87	2.048e3
454.95	0.000e0
456.16	0.000e0
456.25	5.693e5
456.33	6.892e5
456.41	9.216e3
456.49	0.000e0
456.57	0.000e0
456.65	8.684e5
456.73	7.270e4
456.81	0.000e0
456.89	4.741e5
456.97	2.355e4
457.05	0.000e0
457.21	0.000e0
457.29	5.868e5
457.37	8.499e5
457.46	2.386e5
457.54	0.000e0
457.94	0.000e0
458.02	1.741e4
458.10	7.854e5
458.18	7.813e5
458.26	2.085e6
458.34	1.393e5
458.42	6.810e5
458.50	1.552e6
458.58	1.586e6
458.67	8.663e5
458.75	1.411e6
458.83	1.219e5
458.91	1.125e6
458.99	2.604e6
459.07	4.146e6
459.15	4.150e6
459.23	3.522e6
459.31	7.629e6
459.39	7.604e6
459.47	4.953e6
459.55	6.220e6
459.63	1.445e6
459.71	4.866e6
459.79	4.422e6
459.88	2.429e6
459.96	5.810e6
460.04	5.037e6
460.12	2.903e6
460.20	5.604e6
460.28	9.759e5
460.36	1.065e6
460.44	4.676e6
460.52	2.797e6
460.60	1.885e6
460.68	8.325e5
460.76	1.239e6
460.84	1.703e6
460.92	8.827e5
461.00	9.411e5
461.09	4.915e4
461.17	0.000e0
461.25	3.328e5
461.33	9.656e5
461.41	2.355e4
461.49	0.000e0
461.57	5.960e5
461.65	8.417e5
461.73	1.024e4
461.81	1.523e6
461.89	1.054e6
461.97	1.638e4
462.05	1.459e6
462.13	8.561e5
462.21	1.331e4
462.30	1.454e5
462.38	1.913e6
462.46	1.096e6
462.54	6.861e4
462.62	0.000e0
463.26	0.000e0
463.34	2.529e5
463.42	4.035e5
463.51	2.048e3
463.59	0.000e0
465.04	0.000e0
465.12	7.270e4
465.20	1.069e6
465.28	4.198e4
465.36	0.000e0
466.73	0.000e0
466.81	1.399e6
466.89	5.949e5
466.97	0.000e0
467.05	0.000e0
467.14	1.256e6
467.22	1.702e6
467.30	2.048e6
467.38	8.120e5
467.46	1.211e6
467.54	5.591e5
467.62	3.348e5
467.70	0.000e0
467.78	1.620e6
467.86	1.833e5
467.94	0.000e0
468.51	0.000e0
468.59	1.286e6
468.67	1.536e5
468.75	1.762e6
468.83	1.220e6
468.91	3.891e5
468.99	9.011e5
469.07	7.537e5
469.15	1.024e4
469.23	0.000e0
469.31	0.000e0
469.39	6.902e5
469.47	4.506e4
469.56	0.000e0
470.44	0.000e0
470.52	1.165e6
470.60	1.516e5
470.68	0.000e0
475.69	0.000e0
475.77	1.105e6
475.85	1.013e6
475.93	4.475e6
476.01	3.811e6
476.09	8.714e5
476.17	9.964e5
476.25	3.132e6
476.33	3.402e6
476.41	2.724e6
476.49	4.297e6
476.57	3.851e6
476.65	5.552e6
476.73	3.313e6
476.82	4.200e6
476.90	3.295e6
476.98	2.908e6
477.06	2.760e6
477.14	2.210e6
477.22	1.116e5
477.30	0.000e0
477.38	0.000e0
477.46	3.885e6
477.54	2.505e6
477.62	1.362e5
477.70	1.105e6
477.78	2.703e5
477.86	2.867e4
477.94	4.874e5
478.03	8.540e5
478.11	6.308e5
478.19	5.745e5
478.27	5.120e3
478.35	0.000e0
480.93	0.000e0
481.01	1.422e6
481.09	7.352e5
481.17	1.229e4
481.25	0.000e0
482.06	0.000e0
482.14	5.048e5
482.22	4.086e5
482.30	0.000e0
482.38	9.411e5
482.46	3.482e5
482.54	0.000e0
483.11	0.000e0
483.19	5.171e5
483.27	5.632e5
483.35	6.953e5
483.43	8.192e3
483.51	4.065e5
483.59	1.556e5
483.67	0.000e0
484.48	0.000e0
484.56	2.662e4
484.64	3.697e5
484.72	6.144e3
484.80	0.000e0
485.61	0.000e0
485.69	2.468e5
485.77	4.608e4
485.85	4.792e5
485.93	2.877e5
486.01	0.000e0
486.33	0.000e0
486.41	1.333e6
486.50	3.461e5
486.58	0.000e0
494.00	0.000e0
494.08	3.318e5
494.16	3.052e5
494.24	0.000e0
494.80	0.000e0
494.88	3.277e5
494.97	6.144e3
495.05	0.000e0
498.19	0.000e0
498.27	6.461e5
498.35	1.618e5
498.43	0.000e0
499.56	0.000e0
499.64	6.318e5
499.72	4.403e4
499.81	4.946e5
499.89	1.123e6
499.97	1.534e6
500.05	6.451e5
500.13	8.684e5
500.21	4.239e5
500.29	6.144e3
500.37	5.448e5
500.45	1.822e6
500.53	1.866e6
500.61	6.697e5
500.69	1.648e6
500.77	2.355e6
[truncated: 6,436 more rows]
