# Supplementary material for: A simple method for developing lysine targeted covalent protein reagents
Source: Nat Commun. 2023 Dec 1;14:7933. doi: 10.1038/s41467-023-42632-5 (PMC10692228; doi:10.1038/s41467-023-42632-5)
Supplement: Supplementary file 4 — Source data [file 41467_2023_42632_MOESM4_ESM.zip › Source Data/Purified peptide data/Spectra/Peptide_10!_spectrum.txt]

79.63	0.000e0
81.73	0.000e0
81.81	2.222e5
81.89	7.680e5
81.97	1.638e4
82.06	0.000e0
82.14	0.000e0
82.22	7.434e5
82.30	3.584e4
82.38	3.768e5
82.46	1.184e6
82.54	7.048e6
82.62	7.343e6
82.70	2.505e7
82.78	3.178e7
82.86	3.671e7
82.94	4.021e7
83.02	3.810e7
83.10	5.829e7
83.18	7.011e7
83.27	6.914e7
83.35	4.575e7
83.43	3.090e7
83.51	1.132e7
83.59	2.689e6
83.67	6.011e5
83.75	3.236e6
83.83	3.360e6
83.91	2.646e6
83.99	2.620e6
84.07	5.710e6
84.15	3.157e6
84.23	4.765e6
84.31	2.897e6
84.40	9.062e5
84.48	1.116e6
84.56	5.427e4
84.64	0.000e0
85.36	0.000e0
85.44	2.335e5
85.52	3.594e5
85.61	8.192e3
85.69	6.595e5
85.77	2.529e5
85.85	6.564e5
85.93	3.707e5
86.01	6.564e5
86.09	7.516e5
86.17	1.434e4
86.25	0.000e0
87.62	0.000e0
87.70	3.973e5
87.78	2.785e5
87.86	0.000e0
88.67	0.000e0
88.75	6.031e5
88.83	2.324e5
88.91	0.000e0
88.99	0.000e0
89.07	3.072e3
89.16	7.567e5
89.24	3.789e4
89.32	0.000e0
90.45	0.000e0
90.53	1.048e6
90.61	7.885e4
90.69	0.000e0
94.08	0.000e0
94.16	4.741e5
94.24	1.925e5
94.32	8.980e5
94.40	7.987e4
94.48	0.000e0
94.96	0.000e0
95.05	6.636e5
95.13	1.731e5
95.21	0.000e0
97.55	0.000e0
97.63	6.513e5
97.71	4.905e5
97.79	0.000e0
97.95	0.000e0
98.03	4.372e5
98.11	1.843e4
98.19	7.557e5
98.27	7.762e5
98.35	9.134e5
98.43	1.741e4
98.51	0.000e0
99.64	0.000e0
99.72	8.868e5
99.81	2.990e5
99.89	0.000e0
100.05	0.000e0
100.13	7.066e5
100.21	9.523e4
100.29	0.000e0
101.10	0.000e0
101.18	4.444e5
101.26	6.257e5
101.34	7.168e3
101.42	0.000e0
107.23	0.000e0
107.31	2.724e5
107.39	1.628e5
107.47	0.000e0
108.03	0.000e0
108.12	6.472e5
108.20	1.382e5
108.28	0.000e0
111.26	0.000e0
111.34	1.289e6
111.42	7.660e5
111.50	6.144e3
111.58	0.000e0
113.36	0.000e0
113.44	4.506e4
113.52	1.041e6
113.60	4.096e4
113.68	0.000e0
113.92	0.000e0
114.01	1.142e6
114.09	2.312e6
114.17	8.499e4
114.25	0.000e0
115.70	0.000e0
115.78	4.680e5
115.86	1.770e6
115.94	5.110e5
116.02	6.892e5
116.10	9.216e3
116.18	0.000e0
116.26	0.000e0
116.35	1.075e6
116.43	2.478e5
116.51	0.000e0
117.39	0.000e0
117.47	6.472e5
117.56	4.004e5
117.64	0.000e0
117.72	1.026e6
117.80	2.284e5
117.88	0.000e0
118.04	0.000e0
118.12	1.556e5
118.20	8.765e5
118.28	2.867e4
118.36	0.000e0
118.44	5.796e5
118.52	6.134e5
118.60	3.072e3
118.68	0.000e0
118.77	0.000e0
118.85	6.144e3
118.93	8.192e5
119.01	3.686e4
119.09	0.000e0
119.81	0.000e0
119.90	4.454e5
119.98	1.946e4
120.06	0.000e0
120.14	0.000e0
120.22	3.379e5
120.30	1.506e6
120.38	7.168e4
120.46	0.000e0
121.02	0.000e0
121.11	1.605e6
121.19	1.597e5
121.27	0.000e0
121.75	0.000e0
121.83	5.939e4
121.91	5.704e5
121.99	1.466e6
122.07	2.601e5
122.15	0.000e0
122.32	0.000e0
122.40	2.990e5
122.48	1.403e5
122.56	9.984e5
122.64	3.277e4
122.72	0.000e0
123.20	0.000e0
123.28	2.038e5
123.36	4.526e5
123.45	3.389e5
123.53	0.000e0
124.01	0.000e0
124.09	2.990e5
124.17	2.458e4
124.25	0.000e0
126.03	0.000e0
126.11	7.475e4
126.19	4.096e3
126.27	0.000e0
127.88	0.000e0
127.96	8.991e5
128.04	7.260e5
128.12	7.168e3
128.21	0.000e0
128.29	0.000e0
128.37	7.332e5
128.45	6.584e5
128.53	1.229e4
128.61	0.000e0
128.85	0.000e0
128.93	3.645e5
129.01	6.676e5
129.09	9.236e5
129.17	9.523e4
129.25	0.000e0
129.33	0.000e0
129.42	2.550e5
129.50	6.144e3
129.58	7.096e5
129.66	1.393e5
129.74	0.000e0
129.98	0.000e0
130.06	4.485e5
130.14	7.270e4
130.22	0.000e0
131.27	0.000e0
131.35	6.851e5
131.43	2.519e5
131.51	0.000e0
132.16	0.000e0
132.24	7.956e5
132.32	1.383e6
132.40	1.013e6
132.48	1.536e4
132.56	0.000e0
132.64	0.000e0
132.72	3.021e5
132.80	2.079e5
132.88	0.000e0
135.22	0.000e0
135.31	3.656e5
135.39	4.045e5
135.47	0.000e0
135.95	0.000e0
136.03	4.536e5
136.11	3.860e5
136.19	1.686e6
136.27	1.444e5
136.35	8.499e4
136.43	4.188e5
136.52	1.024e3
136.60	0.000e0
143.13	0.000e0
143.21	7.608e5
143.29	4.506e4
143.37	0.000e0
145.63	0.000e0
145.71	4.372e5
145.79	7.373e4
145.87	0.000e0
146.60	0.000e0
146.68	5.704e5
146.76	7.004e5
146.84	8.192e3
146.92	0.000e0
147.00	1.031e6
147.08	1.956e5
147.17	0.000e0
148.70	0.000e0
148.78	3.748e5
148.86	3.994e5
148.94	8.878e5
149.02	9.165e5
149.10	1.937e6
149.18	5.079e5
149.26	5.417e5
149.34	4.925e5
149.42	0.000e0
152.57	0.000e0
152.65	7.752e5
152.73	3.994e5
152.81	4.895e5
152.89	5.386e5
152.97	1.024e3
153.05	0.000e0
157.65	0.000e0
157.73	5.079e5
157.81	2.284e5
157.90	0.000e0
157.98	5.212e5
158.06	3.891e4
158.14	0.000e0
158.30	0.000e0
158.38	1.352e5
158.46	5.683e5
158.54	1.229e4
158.62	0.000e0
158.70	1.362e5
158.78	1.198e5
158.86	0.000e0
158.94	7.987e4
159.03	2.591e5
159.11	0.000e0
164.91	0.000e0
165.00	5.683e5
165.08	3.789e4
165.16	0.000e0
171.61	0.000e0
171.69	3.779e5
171.77	6.042e4
171.85	0.000e0
171.93	5.540e5
172.01	4.301e4
172.10	8.878e5
172.18	7.076e5
172.26	4.588e5
172.34	0.000e0
172.42	7.158e5
172.50	6.881e5
172.58	8.192e3
172.66	0.000e0
177.26	0.000e0
177.34	1.202e6
177.42	1.188e5
177.50	0.000e0
178.15	0.000e0
178.23	5.171e5
178.31	3.215e5
178.39	0.000e0
178.95	0.000e0
179.03	1.669e5
179.11	2.048e3
179.19	0.000e0
182.34	0.000e0
182.42	6.287e5
182.50	3.052e5
182.58	0.000e0
182.91	0.000e0
182.99	2.068e5
183.07	8.806e4
183.15	0.000e0
185.08	0.000e0
185.17	6.932e5
185.25	2.437e5
185.33	0.000e0
195.17	0.000e0
195.25	1.495e5
195.33	4.721e5
195.41	3.072e3
195.49	0.000e0
197.35	0.000e0
197.43	6.246e4
197.51	3.809e5
197.59	2.048e3
197.67	0.000e0
199.77	0.000e0
199.85	6.758e4
199.93	9.216e4
200.01	1.368e6
200.09	1.147e5
200.17	0.000e0
200.25	5.294e5
200.33	7.076e5
200.41	1.280e5
200.49	5.468e5
200.57	2.017e5
200.66	0.000e0
201.78	0.000e0
201.87	5.018e4
201.95	7.680e4
202.03	0.000e0
203.00	0.000e0
203.08	1.434e4
203.16	0.000e0
205.01	0.000e0
205.09	1.116e5
205.17	0.000e0
205.50	0.000e0
205.58	5.745e5
205.66	7.373e5
205.74	7.168e3
205.82	0.000e0
217.36	0.000e0
217.44	3.011e5
217.52	6.144e3
217.60	0.000e0
228.41	0.000e0
228.49	5.827e5
228.57	1.306e6
228.65	3.277e4
228.73	0.000e0
228.89	0.000e0
228.97	4.803e5
229.05	9.421e5
229.13	1.843e4
229.22	0.000e0
231.31	0.000e0
231.39	5.786e5
231.47	2.867e4
231.55	0.000e0
235.51	0.000e0
235.59	5.816e5
235.67	1.260e5
235.75	0.000e0
239.62	0.000e0
239.70	1.242e6
239.78	8.673e5
239.86	7.168e3
239.95	0.000e0
241.88	0.000e0
241.96	8.499e4
242.04	5.386e5
242.12	9.216e3
242.20	0.000e0
247.04	0.000e0
247.13	1.413e5
247.21	0.000e0
248.09	0.000e0
248.17	6.144e3
248.26	1.214e6
248.34	6.451e4
248.42	0.000e0
250.84	0.000e0
250.92	5.294e5
251.00	2.427e5
251.08	0.000e0
251.24	0.000e0
251.32	6.011e5
251.40	3.379e4
251.48	0.000e0
253.90	0.000e0
253.98	3.379e4
254.06	2.550e6
254.14	1.597e5
254.23	0.000e0
256.65	0.000e0
256.73	2.222e5
256.81	2.284e5
256.89	0.000e0
263.18	0.000e0
263.26	1.126e4
263.34	2.458e5
263.42	0.000e0
264.71	0.000e0
264.79	3.717e5
264.87	1.120e6
264.96	3.072e4
265.04	0.000e0
267.78	0.000e0
267.86	3.635e5
267.94	3.277e4
268.02	0.000e0
269.39	0.000e0
269.47	1.270e5
269.55	2.028e5
269.63	0.000e0
271.09	0.000e0
271.17	6.001e5
271.25	2.243e5
271.33	0.000e0
272.62	0.000e0
272.70	4.506e4
272.78	6.042e4
272.86	0.000e0
273.02	0.000e0
273.10	1.905e5
273.18	6.636e5
273.26	2.209e6
273.35	2.185e6
273.43	8.294e5
273.51	1.201e6
273.59	2.050e6
273.67	1.401e6
273.75	3.379e4
273.83	0.000e0
274.07	0.000e0
274.15	4.792e5
274.23	3.994e4
274.31	0.000e0
275.12	0.000e0
275.20	5.130e5
275.28	4.178e5
275.36	0.000e0
275.44	7.404e5
275.52	3.635e5
275.60	0.000e0
278.59	0.000e0
278.67	1.065e5
278.75	1.024e4
278.83	0.000e0
278.91	4.055e5
278.99	3.820e5
279.07	4.198e4
279.15	3.174e5
279.23	1.108e6
279.32	7.854e5
279.40	5.919e5
279.48	1.080e6
279.56	6.707e5
279.64	1.876e6
279.72	1.249e6
279.80	1.225e6
279.88	3.226e5
279.96	0.000e0
280.20	0.000e0
280.28	2.765e4
280.36	2.785e5
280.45	0.000e0
280.53	0.000e0
280.61	3.604e5
280.69	1.044e5
280.77	0.000e0
281.09	0.000e0
281.17	2.519e5
281.25	2.437e5
281.33	0.000e0
281.41	0.000e0
281.49	6.410e5
281.57	3.584e4
281.66	0.000e0
281.82	0.000e0
281.90	4.557e5
281.98	6.042e4
282.06	0.000e0
293.19	0.000e0
293.27	5.018e5
293.35	3.379e4
293.43	0.000e0
304.81	0.000e0
304.89	2.495e6
304.97	4.833e5
305.05	0.000e0
306.34	0.000e0
306.42	4.997e5
306.50	6.134e5
306.58	4.096e3
306.66	0.000e0
328.29	0.000e0
328.37	5.274e5
328.45	6.195e5
328.53	3.072e3
328.61	0.000e0
339.98	0.000e0
340.06	5.847e5
340.14	2.296e6
340.23	8.602e4
340.31	0.000e0
343.86	0.000e0
343.94	5.253e5
344.02	3.082e5
344.10	0.000e0
349.10	0.000e0
349.18	3.512e5
349.26	2.171e5
349.34	0.000e0
349.42	0.000e0
349.50	8.806e4
349.58	4.608e4
349.66	0.000e0
362.25	0.000e0
362.33	1.618e6
362.41	4.475e5
362.49	0.000e0
392.58	0.000e0
392.66	6.656e4
392.74	1.382e5
392.82	0.000e0
398.31	0.000e0
398.39	6.861e4
398.47	7.270e4
398.55	0.000e0
406.22	0.000e0
406.30	8.909e5
406.38	7.680e5
406.46	7.168e3
406.54	0.000e0
406.94	0.000e0
407.02	6.431e5
407.10	2.970e4
407.18	0.000e0
410.41	0.000e0
410.49	4.792e5
410.57	5.089e5
410.65	1.024e3
410.73	0.000e0
411.14	0.000e0
411.22	6.451e5
411.30	7.772e5
411.38	8.069e5
411.46	1.229e4
411.54	0.000e0
412.75	0.000e0
412.83	1.902e6
412.91	1.894e5
412.99	0.000e0
416.22	0.000e0
416.30	2.596e6
416.38	1.562e6
416.46	1.798e6
416.54	5.530e4
416.62	8.233e5
416.70	7.209e5
416.78	1.165e6
416.87	2.273e6
416.95	5.130e5
417.03	0.000e0
420.66	0.000e0
420.74	6.758e4
420.82	1.655e6
420.90	8.192e4
420.98	0.000e0
428.72	0.000e0
428.80	2.212e6
428.89	3.283e6
428.97	2.898e6
429.05	3.262e6
429.13	1.583e6
429.21	2.565e6
429.29	2.439e6
429.37	5.478e5
429.45	1.586e6
429.53	3.137e6
429.61	6.374e6
429.69	7.963e6
429.77	5.764e6
429.85	2.000e6
429.93	3.428e6
430.02	2.301e6
430.10	3.031e5
430.18	0.000e0
430.42	0.000e0
430.50	1.820e6
430.58	2.898e5
430.66	0.000e0
434.13	0.000e0
434.21	8.776e5
434.29	2.001e6
434.37	9.421e4
434.45	4.650e6
434.53	6.917e6
434.61	1.465e7
434.69	2.051e7
434.77	2.252e7
434.86	2.730e7
434.94	4.018e7
435.02	5.360e7
435.10	5.601e7
435.18	6.307e7
435.26	5.319e7
435.34	4.901e7
435.42	4.225e7
435.50	3.914e7
435.58	2.589e7
435.66	2.611e7
435.74	2.623e7
435.82	2.273e7
435.90	7.367e6
435.98	1.295e7
436.07	1.221e7
436.15	8.303e6
436.23	5.383e6
436.31	3.518e6
436.39	4.627e6
436.47	2.901e6
436.55	2.406e5
436.63	0.000e0
436.71	0.000e0
436.79	1.024e3
436.87	0.000e0
436.95	1.147e6
437.03	2.281e6
437.11	1.208e5
437.19	7.168e3
437.28	0.000e0
437.44	0.000e0
437.52	6.676e5
437.60	4.301e4
437.68	0.000e0
442.60	0.000e0
442.68	2.399e6
442.76	1.925e5
442.84	0.000e0
447.84	0.000e0
447.92	6.103e5
448.01	1.421e6
448.09	3.994e4
448.17	0.000e0
448.25	0.000e0
448.33	1.473e6
448.41	1.065e5
448.49	0.000e0
451.80	0.000e0
451.88	3.188e6
451.96	1.935e6
452.04	4.608e4
452.12	0.000e0
452.28	0.000e0
452.36	1.166e6
452.44	2.441e6
452.52	8.909e5
452.60	2.570e5
452.68	2.269e6
452.76	1.111e6
452.85	3.452e6
452.93	4.663e6
453.01	5.959e6
453.09	1.956e6
453.17	2.913e6
453.25	4.808e6
453.33	2.232e5
453.41	1.066e6
453.49	9.830e5
453.57	1.638e4
453.65	0.000e0
454.38	0.000e0
454.46	1.311e6
454.54	1.348e6
454.62	3.482e4
454.70	1.065e5
454.78	1.345e6
454.86	5.939e4
454.94	0.000e0
458.49	0.000e0
458.57	7.967e5
458.65	1.597e5
458.73	0.000e0
463.49	0.000e0
463.57	2.893e6
463.66	2.488e5
463.74	0.000e0
463.90	0.000e0
463.98	2.133e6
464.06	7.496e5
464.14	6.144e3
464.22	1.979e6
464.30	4.753e6
464.38	3.504e6
464.46	2.097e6
464.54	1.851e6
464.62	2.048e6
464.70	1.842e6
464.78	3.040e6
464.87	6.287e5
464.95	8.909e4
465.03	1.423e5
465.11	0.000e0
465.19	0.000e0
465.27	4.055e5
465.35	1.062e6
465.43	3.174e4
465.51	0.000e0
466.88	0.000e0
466.96	1.524e6
467.04	7.291e5
467.12	1.024e3
467.21	0.000e0
481.56	0.000e0
481.65	2.647e6
481.73	4.639e5
481.81	0.000e0
481.97	0.000e0
482.05	1.501e6
482.13	9.626e4
482.21	0.000e0
487.37	0.000e0
487.45	6.861e4
487.53	2.041e6
487.62	1.096e5
487.70	0.000e0
497.38	0.000e0
497.46	4.813e4
497.54	1.954e6
497.62	1.065e5
497.70	0.000e0
500.44	0.000e0
500.52	9.779e5
500.60	1.096e5
500.68	0.000e0
506.41	0.000e0
506.49	1.454e5
506.57	4.116e5
506.65	2.048e3
506.73	0.000e0
513.27	0.000e0
513.35	3.359e5
513.43	5.765e5
513.51	4.096e3
513.59	0.000e0
516.33	0.000e0
516.42	1.257e6
516.50	4.270e5
516.58	0.000e0
517.38	0.000e0
517.46	7.926e5
517.54	1.215e6
517.63	3.502e5
517.71	0.000e0
518.03	0.000e0
518.11	3.881e5
518.19	6.420e5
518.27	6.144e3
518.35	0.000e0
518.43	6.851e5
518.51	3.379e4
518.59	0.000e0
521.50	0.000e0
521.58	6.861e4
521.66	4.751e5
521.74	6.144e3
521.82	0.000e0
523.19	0.000e0
523.27	4.680e5
523.35	1.598e6
523.43	5.325e4
523.51	0.000e0
529.40	0.000e0
529.48	8.591e5
529.56	8.120e5
529.65	1.229e4
529.73	0.000e0
544.97	0.000e0
545.05	4.444e5
545.13	1.905e5
545.21	5.745e5
545.30	8.550e5
545.38	5.990e5
545.46	2.509e5
545.54	1.035e6
545.62	1.260e5
545.70	1.812e5
545.78	8.192e5
545.86	1.005e6
545.94	3.482e4
546.02	0.000e0
546.67	0.000e0
546.75	3.021e5
546.83	3.092e5
546.91	5.222e5
546.99	3.891e4
547.07	0.000e0
552.64	0.000e0
552.72	5.233e5
552.80	1.363e6
552.88	7.066e4
552.96	3.860e5
553.04	5.120e3
553.12	0.000e0
553.20	9.841e5
553.28	1.423e6
553.36	3.727e5
553.44	0.000e0
554.33	0.000e0
554.41	5.407e5
554.49	4.004e5
554.57	0.000e0
561.91	0.000e0
561.99	1.016e6
562.08	5.796e5
562.16	0.000e0
564.33	0.000e0
564.41	2.273e5
564.50	3.686e5
564.58	0.000e0
566.75	0.000e0
566.83	5.345e5
566.92	2.355e4
567.00	0.000e0
567.72	0.000e0
567.80	9.257e5
567.88	4.301e5
567.96	0.000e0
579.18	0.000e0
579.26	1.137e6
579.34	1.260e5
579.42	0.000e0
579.74	0.000e0
579.82	1.063e6
579.90	1.109e6
579.98	2.867e4
580.06	0.000e0
580.63	0.000e0
580.71	7.373e5
580.79	2.130e5
580.87	0.000e0
581.19	0.000e0
581.27	1.921e6
581.36	3.850e5
581.44	0.000e0
584.18	0.000e0
584.26	6.011e5
584.34	3.686e4
584.42	0.000e0
588.45	0.000e0
588.54	1.483e6
588.62	3.021e5
588.70	0.000e0
590.79	0.000e0
590.87	1.016e6
590.96	1.055e5
591.04	0.000e0
593.94	0.000e0
594.02	9.687e5
594.10	1.352e5
594.18	0.000e0
594.83	0.000e0
594.91	1.503e6
594.99	3.625e5
595.07	0.000e0
608.62	0.000e0
608.70	1.960e6
608.78	6.400e5
608.86	0.000e0
613.46	0.000e0
613.54	1.037e6
613.62	6.339e5
613.70	2.048e3
613.79	0.000e0
615.72	0.000e0
615.80	1.341e5
615.88	1.047e6
615.96	1.616e6
616.04	5.714e5
616.12	1.853e5
616.21	9.421e5
616.29	8.079e5
616.37	9.216e3
616.45	1.495e5
616.53	1.793e6
616.61	9.216e4
616.69	7.158e5
616.77	1.888e6
616.85	2.166e6
616.93	2.092e6
617.01	3.860e6
617.09	2.525e6
617.17	9.114e5
617.25	9.011e4
617.33	5.990e5
617.42	2.089e5
617.50	0.000e0
617.58	0.000e0
617.66	9.544e5
617.74	9.769e5
617.82	2.136e6
617.90	3.246e6
617.98	7.772e5
618.06	1.024e3
618.14	0.000e0
618.22	0.000e0
618.30	1.208e5
618.38	4.547e5
618.46	3.072e3
618.54	0.000e0
618.63	1.720e5
618.71	5.161e5
618.79	6.144e3
618.87	0.000e0
619.43	0.000e0
619.51	6.963e4
619.59	0.000e0
622.82	0.000e0
622.90	9.472e5
622.98	9.912e5
623.06	5.632e4
623.14	1.828e6
623.22	1.085e5
623.30	0.000e0
623.39	0.000e0
623.47	1.050e6
623.55	1.300e6
623.63	2.867e4
623.71	7.578e4
623.79	1.314e6
623.87	4.389e6
623.95	6.282e6
624.03	7.046e6
624.11	5.726e6
624.19	5.231e6
624.27	5.794e6
624.35	3.679e6
624.43	2.153e6
624.51	1.289e6
624.60	6.892e6
624.68	3.290e6
624.76	5.334e6
624.84	2.621e6
624.92	6.697e5
625.00	4.086e6
625.08	1.965e6
625.16	4.506e4
625.24	2.038e5
625.32	8.192e5
625.40	2.275e6
625.48	8.223e5
625.56	2.939e6
625.64	1.434e5
625.72	0.000e0
625.81	0.000e0
625.89	8.417e5
625.97	7.813e5
626.05	8.192e3
626.13	0.000e0
626.37	0.000e0
626.45	3.185e5
626.53	5.120e4
626.61	0.000e0
629.60	0.000e0
629.68	3.656e5
629.76	2.212e5
629.84	0.000e0
631.21	0.000e0
631.29	1.879e6
631.37	2.304e5
631.45	7.168e5
631.53	4.772e5
631.61	0.000e0
632.90	0.000e0
632.98	5.192e5
633.07	1.843e4
633.15	0.000e0
634.52	0.000e0
634.60	6.687e5
634.68	7.936e5
634.76	9.216e3
634.84	0.000e0
640.16	0.000e0
640.25	1.362e5
640.33	0.000e0
640.41	2.068e5
640.49	1.075e5
640.57	0.000e0
642.42	0.000e0
642.50	1.024e6
642.58	6.656e4
642.67	0.000e0
643.07	0.000e0
643.15	6.144e3
643.23	4.506e5
643.31	1.024e4
643.39	0.000e0
643.47	0.000e0
643.55	3.533e5
643.63	2.253e4
643.71	0.000e0
643.79	0.000e0
643.88	2.048e3
643.96	1.279e6
644.04	7.270e4
644.12	0.000e0
644.20	0.000e0
644.28	4.403e4
644.36	8.243e5
644.44	2.970e4
644.52	0.000e0
645.73	0.000e0
645.81	9.103e5
645.89	3.236e5
645.97	0.000e0
646.78	0.000e0
646.86	2.140e5
646.94	2.509e5
647.02	0.000e0
649.36	0.000e0
649.44	5.253e5
649.52	2.406e5
649.60	0.000e0
650.57	0.000e0
650.65	1.358e6
650.73	1.449e6
650.81	4.506e4
650.89	1.950e6
650.97	1.073e6
651.06	2.280e6
651.14	4.643e6
651.22	5.741e6
651.30	6.583e6
651.38	9.767e6
651.46	1.530e7
651.54	2.869e7
651.62	3.344e7
651.70	5.932e7
651.78	7.629e7
651.86	1.117e8
651.94	1.192e8
652.02	1.321e8
652.10	1.342e8
652.18	1.342e8
652.27	1.342e8
652.35	1.342e8
652.43	1.342e8
652.51	1.342e8
652.59	1.342e8
652.67	1.342e8
652.75	1.342e8
652.83	1.255e8
652.91	1.247e8
652.99	9.518e7
653.07	7.883e7
653.15	7.108e7
653.23	5.785e7
653.31	6.013e7
653.39	5.213e7
653.48	2.689e7
653.56	2.774e7
653.64	2.951e7
653.72	3.293e7
653.80	2.883e7
653.88	1.760e7
653.96	1.426e7
654.04	1.232e7
654.12	9.533e6
654.20	7.544e6
654.28	5.984e6
654.36	3.052e6
654.44	3.614e6
654.52	3.259e6
654.60	3.738e5
654.69	8.827e5
654.77	2.093e6
654.85	1.512e6
654.93	1.169e6
655.01	1.229e5
655.09	6.789e5
655.17	1.044e5
655.25	4.710e4
655.33	4.301e4
655.41	5.632e4
655.49	8.192e3
655.57	4.321e5
655.65	3.041e5
655.73	1.249e5
655.81	3.236e5
655.90	1.434e4
655.98	3.072e3
656.06	1.126e4
656.14	2.253e4
656.22	0.000e0
656.38	0.000e0
656.46	4.096e3
656.54	0.000e0
656.62	0.000e0
656.70	4.096e3
656.78	0.000e0
657.02	0.000e0
657.11	2.253e4
657.19	1.126e4
657.27	0.000e0
657.83	0.000e0
657.91	2.048e3
657.99	0.000e0
658.72	0.000e0
658.80	1.024e3
658.88	1.024e3
658.96	0.000e0
659.20	0.000e0
659.28	2.048e3
659.36	0.000e0
659.61	0.000e0
659.69	2.417e5
659.77	2.714e5
659.85	4.096e3
659.93	0.000e0
660.09	0.000e0
660.17	3.164e5
660.25	8.325e5
660.33	1.741e4
660.41	0.000e0
662.35	0.000e0
662.43	3.267e5
662.51	9.933e4
662.59	7.680e4
662.67	1.085e5
662.75	0.000e0
662.99	0.000e0
663.07	1.039e6
663.16	1.483e6
663.24	3.149e6
663.32	1.192e6
663.40	6.021e5
663.48	1.475e5
663.56	0.000e0
663.64	3.666e5
663.72	1.096e6
663.80	3.584e4
663.88	0.000e0
664.85	0.000e0
664.93	6.943e5
665.01	4.915e5
665.09	4.096e3
665.17	0.000e0
667.27	0.000e0
667.35	1.078e6
667.43	1.772e5
667.51	0.000e0
667.59	0.000e0
667.67	1.024e3
667.75	3.205e5
667.83	8.192e3
667.92	0.000e0
670.17	0.000e0
670.25	8.346e5
670.34	8.192e4
670.42	0.000e0
671.06	0.000e0
671.14	4.772e5
671.22	2.560e4
671.30	0.000e0
671.63	0.000e0
671.71	8.489e5
671.79	6.554e4
671.87	0.000e0
671.95	1.886e6
672.03	2.501e6
672.11	1.475e5
672.19	0.000e0
678.16	0.000e0
678.24	7.250e5
678.32	6.687e5
678.40	1.787e6
678.48	1.779e6
678.56	1.321e5
678.64	1.712e6
678.73	9.636e5
678.81	3.430e6
678.89	9.912e5
678.97	9.523e5
679.05	3.467e6
679.13	1.385e6
679.21	2.970e4
679.29	0.000e0
679.37	6.083e5
679.45	1.009e6
679.53	5.970e5
679.61	9.247e5
679.69	3.727e5
679.77	3.174e4
679.85	0.000e0
679.94	0.000e0
680.02	1.181e6
680.10	1.858e6
680.18	1.792e5
680.26	1.346e6
680.34	2.949e5
680.42	8.796e5
680.50	5.018e4
680.58	1.990e6
680.66	1.270e5
680.74	0.000e0
681.06	0.000e0
681.15	1.355e6
681.23	3.092e5
681.31	0.000e0
681.71	0.000e0
681.79	1.556e5
681.87	6.564e5
681.95	1.331e4
682.03	0.000e0
687.76	0.000e0
687.84	8.899e5
687.92	1.672e6
688.00	7.956e5
688.08	1.126e4
688.16	0.000e0
688.57	0.000e0
688.65	2.007e5
688.73	5.407e5
688.81	8.192e3
688.89	1.153e6
688.97	1.116e5
689.05	0.000e0
694.70	0.000e0
694.78	1.096e6
694.86	1.925e5
694.94	1.632e6
695.02	7.782e4
695.10	1.097e6
695.18	2.555e6
695.26	1.623e6
695.34	6.784e6
695.42	7.401e6
695.50	5.866e6
695.59	7.190e6
695.67	5.449e6
695.75	6.556e6
695.83	1.047e7
695.91	4.147e6
695.99	3.541e6
696.07	6.110e6
696.15	1.042e7
696.23	1.038e7
696.31	3.882e6
696.39	3.438e6
696.47	2.700e6
696.55	1.010e7
696.63	2.291e6
696.71	2.519e6
696.80	3.156e6
696.88	7.381e6
696.96	2.089e6
697.04	1.224e6
697.12	1.031e6
697.20	5.038e5
697.28	1.637e6
697.36	2.355e5
697.44	0.000e0
697.68	0.000e0
697.76	7.680e4
697.84	1.141e6
697.92	9.708e5
698.01	2.816e5
698.09	0.000e0
698.65	0.000e0
698.73	1.132e6
698.81	5.560e5
698.89	2.048e3
698.97	0.000e0
703.41	0.000e0
703.49	2.744e5
703.57	3.482e4
703.65	1.062e6
703.73	8.428e5
703.81	9.216e3
703.89	0.000e0
706.48	0.000e0
706.56	7.424e5
706.64	2.540e5
706.72	0.000e0
709.94	0.000e0
710.03	7.608e5
710.11	3.482e4
710.19	0.000e0
711.15	0.000e0
711.24	6.277e5
711.32	3.379e5
711.40	0.000e0
717.20	0.000e0
717.29	7.393e5
717.37	1.792e5
717.45	0.000e0
723.58	0.000e0
723.66	7.117e5
723.74	6.758e4
723.82	0.000e0
730.60	0.000e0
730.68	5.417e5
730.76	2.406e5
730.84	0.000e0
733.18	0.000e0
733.26	8.571e5
733.34	7.649e5
733.42	1.331e4
733.50	0.000e0
739.07	0.000e0
739.15	1.656e6
739.23	1.264e6
739.31	1.391e6
739.39	5.325e4
739.47	3.840e5
739.55	1.352e5
739.63	0.000e0
740.12	0.000e0
740.20	9.196e5
740.28	1.444e5
740.36	0.000e0
742.78	0.000e0
742.86	1.695e6
742.94	4.833e5
743.02	0.000e0
743.10	0.000e0
743.18	3.256e5
743.26	2.386e5
743.34	0.000e0
749.07	0.000e0
749.15	3.133e5
749.23	1.126e5
749.31	0.000e0
767.06	0.000e0
767.14	7.035e5
767.22	7.270e4
767.30	0.000e0
770.69	0.000e0
770.77	2.796e5
770.85	6.144e4
770.93	0.000e0
780.61	0.000e0
780.69	4.495e5
780.77	2.632e5
780.85	0.000e0
798.92	0.000e0
799.00	1.382e5
799.09	1.946e4
799.17	0.000e0
804.01	0.000e0
804.09	1.741e4
804.17	9.175e5
804.25	3.994e4
804.33	0.000e0
809.17	0.000e0
809.25	1.413e5
809.33	2.826e5
809.41	0.000e0
818.37	0.000e0
818.45	2.509e5
818.53	7.885e5
818.61	1.434e4
818.69	0.000e0
824.34	0.000e0
824.42	1.439e6
824.50	3.645e5
824.58	0.000e0
825.95	0.000e0
826.03	3.246e5
826.11	3.072e3
826.19	0.000e0
847.57	0.000e0
847.65	8.704e5
847.73	1.106e5
847.81	0.000e0
875.40	0.000e0
875.48	1.577e5
875.56	2.816e5
875.64	0.000e0
879.51	0.000e0
879.59	2.836e5
879.68	2.529e5
879.76	0.000e0
882.18	0.000e0
882.26	5.007e5
882.34	6.390e5
882.42	5.120e3
882.50	0.000e0
883.87	0.000e0
883.95	1.915e5
884.03	9.626e4
884.11	0.000e0
886.37	0.000e0
886.45	7.895e5
886.53	7.250e5
886.61	7.168e3
886.69	0.000e0
886.77	4.362e5
886.85	2.331e6
886.94	1.642e6
887.02	1.464e5
887.10	1.924e6
887.18	4.393e5
887.26	0.000e0
887.50	0.000e0
887.58	1.280e5
887.66	5.018e4
887.74	0.000e0
895.00	0.000e0
895.08	3.779e5
895.16	9.114e4
895.24	0.000e0
903.80	0.000e0
903.88	2.048e4
903.96	4.577e5
904.04	6.144e3
904.12	0.000e0
911.06	0.000e0
911.14	2.007e5
911.22	1.126e4
911.30	0.000e0
916.54	0.000e0
916.62	1.057e6
916.70	8.909e4
916.78	0.000e0
930.74	0.000e0
930.82	1.001e6
930.90	4.260e5
930.98	0.000e0
951.96	0.000e0
952.04	5.908e5
952.12	4.506e4
952.20	0.000e0
952.60	0.000e0
952.68	7.578e4
952.76	6.492e5
952.84	1.638e4
952.92	0.000e0
953.33	0.000e0
953.41	4.239e5
953.49	8.499e4
953.57	0.000e0
990.68	0.000e0
990.76	1.227e6
990.84	6.216e5
990.92	0.000e0
991.08	0.000e0
991.16	1.267e6
991.24	7.578e4
991.32	0.000e0
991.89	0.000e0
991.97	2.408e6
992.05	2.171e5
992.13	0.000e0
1007.22	0.000e0
1007.30	3.799e5
1007.38	7.680e5
1007.46	1.024e4
1007.54	0.000e0
1020.20	0.000e0
1020.29	4.966e5
1020.37	1.090e6
1020.45	2.765e4
1020.53	0.000e0
1021.17	0.000e0
1021.25	3.635e5
1021.33	6.308e5
1021.41	6.144e3
1021.50	0.000e0
1033.92	0.000e0
1034.00	8.120e5
1034.08	5.612e5
1034.16	2.652e5
1034.24	0.000e0
1034.81	0.000e0
1034.89	1.423e5
1034.97	4.495e5
1035.05	5.274e5
1035.13	5.140e5
1035.21	6.656e5
1035.29	1.024e4
1035.37	1.843e5
1035.45	1.116e5
1035.53	0.000e0
1057.31	0.000e0
1057.39	2.253e4
1057.47	1.024e4
1057.56	0.000e0
1064.01	0.000e0
1064.09	7.188e5
1064.17	5.980e5
1064.25	1.024e3
1064.33	0.000e0
1076.76	0.000e0
1076.84	6.758e4
1076.92	1.843e4
1077.00	0.000e0
1097.00	0.000e0
1097.08	3.082e5
1097.17	6.144e4
1097.25	0.000e0
1101.52	0.000e0
1101.60	3.123e5
1101.68	2.324e5
1101.76	0.000e0
1102.17	0.000e0
1102.25	2.744e5
1102.33	1.618e5
1102.41	0.000e0
1104.43	0.000e0
1104.51	9.656e5
1104.59	6.656e4
1104.67	0.000e0
1104.75	2.703e5
1104.83	2.447e5
1104.91	8.530e5
1104.99	4.096e4
1105.07	1.669e5
1105.15	0.000e0
1105.23	2.959e5
1105.31	2.048e3
1105.39	0.000e0
1105.56	0.000e0
1105.64	5.120e3
1105.72	4.567e5
1105.80	1.024e4
1105.88	0.000e0
1105.96	0.000e0
1106.04	5.120e4
1106.12	6.564e5
1106.20	1.075e5
1106.28	0.000e0
1106.77	0.000e0
1106.85	1.628e5
1106.93	9.830e4
1107.01	3.799e5
1107.09	1.812e5
1107.17	0.000e0
1115.80	0.000e0
1115.88	3.072e3
1115.96	0.000e0
1150.01	0.000e0
1150.09	1.024e4
1150.17	6.656e5
1150.25	2.458e4
1150.33	0.000e0
1159.36	0.000e0
1159.45	1.966e5
1159.53	7.270e4
1159.61	0.000e0
1164.29	0.000e0
1164.37	8.008e5
1164.45	3.594e5
1164.53	0.000e0
1169.61	0.000e0
1169.69	1.434e4
1169.77	1.935e5
1169.85	0.000e0
1176.55	0.000e0
1176.63	3.584e4
1176.71	8.192e3
1176.79	0.000e0
1192.04	0.000e0
1192.12	3.359e5
1192.20	7.578e4
1192.28	0.000e0
1206.07	0.000e0
1206.16	1.741e4
1206.24	0.000e0
1218.98	0.000e0
1219.06	7.885e4
1219.14	1.393e5
1219.22	0.000e0
1222.69	0.000e0
1222.77	3.574e5
1222.85	2.253e4
1222.94	5.222e4
1223.02	3.062e5
1223.10	0.000e0
1223.50	0.000e0
1223.58	4.557e5
1223.66	5.120e4
1223.74	0.000e0
1224.55	0.000e0
1224.63	4.475e5
1224.71	4.506e4
1224.79	0.000e0
1231.57	0.000e0
1231.65	2.079e5
1231.73	1.751e5
1231.81	2.355e4
1231.89	4.229e5
1231.97	9.103e5
1232.05	9.667e5
1232.13	7.045e5
1232.21	1.679e5
1232.29	3.185e5
1232.37	0.000e0
1232.45	2.867e5
1232.54	8.182e5
1232.62	2.109e5
1232.70	0.000e0
1232.78	0.000e0
1232.86	3.502e5
1232.94	7.782e4
1233.02	0.000e0
1233.10	0.000e0
1233.18	5.356e5
1233.26	1.475e5
1233.34	0.000e0
1233.42	5.325e5
1233.50	4.710e4
1233.58	0.000e0
1234.71	0.000e0
1234.79	3.891e4
1234.88	0.000e0
1236.09	0.000e0
1236.17	1.806e6
1236.25	4.680e5
1236.33	0.000e0
1240.76	0.000e0
1240.84	4.639e5
1240.93	1.690e5
1241.01	0.000e0
1246.17	0.000e0
1246.25	3.072e3
1246.33	3.052e5
1246.41	4.096e3
1246.49	1.034e5
1246.57	3.942e5
1246.65	2.048e3
1246.73	2.191e5
1246.81	5.704e5
1246.90	2.908e5
1246.98	1.126e4
1247.06	1.905e5
1247.14	6.390e5
1247.22	4.106e5
1247.30	1.741e4
1247.38	5.796e5
1247.46	1.720e5
1247.54	2.273e5
1247.62	1.106e6
1247.70	1.475e5
1247.78	1.167e5
1247.86	2.734e5
1247.94	0.000e0
1248.02	0.000e0
1248.11	2.386e5
1248.19	2.191e5
1248.27	6.359e5
1248.35	7.229e5
1248.43	2.304e5
1248.51	1.403e5
1248.59	6.963e4
1248.67	1.055e5
1248.75	2.775e5
1248.83	7.885e4
1248.91	0.000e0
1249.48	0.000e0
1249.56	2.580e5
1249.64	1.321e5
1249.72	0.000e0
1249.80	9.011e4
1249.88	1.044e5
1249.96	0.000e0
1250.20	0.000e0
1250.28	1.050e6
1250.36	6.574e5
1250.45	5.939e4
1250.53	0.000e0
1267.79	0.000e0
1267.87	7.270e4
1267.95	9.144e5
1268.03	3.482e4
1268.11	0.000e0
1268.44	0.000e0
1268.52	2.867e4
1268.60	0.000e0
1268.84	0.000e0
1268.92	2.406e5
1269.00	3.174e4
1269.08	0.000e0
1269.16	9.728e4
1269.24	3.615e5
1269.32	0.000e0
1269.97	0.000e0
1270.05	1.526e5
1270.13	7.066e4
1270.21	0.000e0
1274.57	0.000e0
1274.65	7.168e4
1274.73	7.158e5
1274.81	1.946e4
1274.89	0.000e0
1275.37	0.000e0
1275.45	5.110e5
1275.53	6.963e4
1275.62	0.000e0
1280.38	0.000e0
1280.46	4.710e5
1280.54	8.090e4
1280.62	0.000e0
1289.17	0.000e0
1289.25	1.270e5
1289.33	0.000e0
1293.93	0.000e0
1294.01	1.649e5
1294.09	5.632e4
1294.17	0.000e0
1296.35	0.000e0
1296.43	1.198e6
1296.51	1.376e6
1296.59	2.867e4
1296.67	0.000e0
1296.83	0.000e0
1296.91	5.253e5
1296.99	5.458e5
1297.08	1.024e3
1297.16	0.000e0
1301.67	0.000e0
1301.75	3.021e5
1301.84	7.475e4
1301.92	0.000e0
1302.00	2.560e5
1302.08	5.120e5
1302.16	9.595e5
1302.24	1.226e6
1302.32	9.329e5
1302.40	1.642e6
1302.48	4.009e6
1302.56	5.917e6
1302.64	9.805e6
1302.72	8.978e6
1302.80	1.834e7
1302.88	2.026e7
1302.96	2.689e7
1303.05	3.226e7
1303.13	3.284e7
1303.21	3.457e7
1303.29	3.858e7
1303.37	3.702e7
1303.45	2.644e7
1303.53	2.249e7
1303.61	2.480e7
1303.69	2.395e7
1303.77	2.400e7
1303.85	2.404e7
1303.93	2.731e7
1304.01	3.350e7
1304.09	2.295e7
1304.17	2.622e7
1304.26	2.444e7
1304.34	2.760e7
1304.42	2.470e7
1304.50	1.597e7
1304.58	1.228e7
1304.66	1.264e7
1304.74	1.070e7
1304.82	1.377e7
1304.90	1.573e7
1304.98	1.146e7
1305.06	1.227e7
1305.14	8.989e6
1305.22	9.445e6
1305.30	1.470e7
1305.38	1.293e7
1305.47	9.145e6
1305.55	5.526e6
1305.63	5.541e6
1305.71	8.309e6
1305.79	6.284e6
1305.87	5.871e6
1305.95	4.670e6
1306.03	5.485e6
1306.11	6.357e6
1306.19	3.645e6
1306.27	3.969e6
1306.35	3.094e6
1306.43	4.241e6
1306.51	1.578e6
1306.59	1.382e6
1306.68	1.321e6
1306.76	1.531e6
1306.84	3.512e6
1306.92	1.075e6
1307.00	1.149e6
1307.08	9.277e5
1307.16	1.049e6
1307.24	3.410e5
1307.32	5.704e5
1307.40	2.755e5
1307.48	5.632e5
1307.56	1.025e6
1307.64	5.622e5
1307.72	1.167e5
1307.81	1.116e5
1307.89	1.413e6
1307.97	6.113e5
1308.05	1.014e5
1308.13	0.000e0
1308.21	6.144e3
1308.29	2.048e3
1308.37	0.000e0
1309.18	0.000e0
1309.26	1.024e4
1309.34	7.168e4
1309.42	1.208e5
1309.50	0.000e0
1309.58	5.417e5
1309.66	3.021e5
1309.74	0.000e0
1310.06	0.000e0
1310.14	4.915e4
1310.23	7.168e3
1310.31	0.000e0
1310.55	0.000e0
1310.63	2.048e3
1310.71	0.000e0
1314.58	0.000e0
1314.66	2.048e4
1314.74	5.048e5
1314.82	1.536e4
1314.90	0.000e0
1316.03	0.000e0
1316.11	8.243e5
1316.20	1.229e5
1316.28	0.000e0
1316.60	0.000e0
1316.68	1.852e6
1316.76	5.581e5
1316.84	0.000e0
1317.41	0.000e0
1317.49	5.089e5
1317.57	1.741e5
1317.65	0.000e0
1318.45	0.000e0
1318.53	5.222e4
1318.62	2.642e5
1318.70	0.000e0
1320.31	0.000e0
1320.39	2.560e4
1320.47	4.096e3
1320.55	0.000e0
1320.63	1.122e6
1320.71	1.249e5
1320.79	6.605e5
1320.87	5.530e4
1320.96	0.000e0
1321.20	0.000e0
1321.28	9.677e5
1321.36	4.209e5
1321.44	0.000e0
1321.92	0.000e0
1322.00	7.444e5
1322.08	7.731e5
1322.17	5.530e4
1322.25	5.151e5
1322.33	1.229e4
1322.41	0.000e0
1322.57	0.000e0
1322.65	6.246e4
1322.73	7.465e5
1322.81	2.458e4
1322.89	1.044e6
1322.97	2.058e5
1323.05	0.000e0
1323.13	1.679e5
1323.21	0.000e0
1323.29	0.000e0
1323.38	5.868e5
1323.46	3.482e4
1323.54	0.000e0
1323.62	1.303e6
1323.70	1.464e5
1323.78	0.000e0
1323.86	4.690e5
1323.94	2.079e5
1324.02	0.000e0
1324.10	6.410e5
1324.18	1.257e6
1324.26	5.612e5
1324.34	3.891e4
1324.42	0.000e0
1324.59	0.000e0
1324.67	4.004e5
1324.75	1.638e5
1324.83	6.154e5
1324.91	4.618e5
1324.99	6.349e5
1325.07	3.901e5
1325.15	4.680e5
1325.23	6.144e4
1325.31	0.000e0
1325.63	0.000e0
1325.72	1.976e5
1325.80	7.168e3
1325.88	1.175e6
1325.96	6.164e5
1326.04	2.970e4
1326.12	0.000e0
1326.20	0.000e0
1326.28	9.216e4
1326.36	7.782e5
1326.44	2.662e4
1326.52	0.000e0
1327.01	0.000e0
1327.09	1.423e5
1327.17	2.048e4
1327.25	0.000e0
1327.73	0.000e0
1327.81	2.939e5
1327.89	1.229e4
1327.97	0.000e0
1328.05	0.000e0
1328.14	1.649e5
1328.22	1.198e5
1328.30	1.843e4
1328.38	0.000e0
1329.18	0.000e0
1329.26	1.679e5
1329.35	5.734e4
1329.43	2.621e5
1329.51	1.075e5
1329.59	1.925e5
1329.67	1.393e5
1329.75	1.434e4
1329.83	0.000e0
1329.99	0.000e0
1330.07	3.451e5
1330.15	2.970e4
1330.23	1.485e5
1330.31	3.789e4
1330.39	1.101e6
1330.47	1.056e6
1330.56	5.325e4
1330.64	3.441e5
1330.72	8.909e4
1330.80	1.751e5
1330.88	2.120e5
1330.96	0.000e0
1331.04	3.994e4
1331.12	1.232e6
1331.20	1.124e6
1331.28	1.363e6
1331.36	8.397e4
1331.44	0.000e0
1331.52	1.553e6
1331.60	1.341e5
1331.69	2.253e5
1331.77	5.222e4
1331.85	9.318e4
1331.93	0.000e0
1332.01	2.898e5
1332.09	4.178e5
1332.17	2.304e5
1332.25	0.000e0
1332.41	0.000e0
1332.49	4.680e5
1332.57	3.389e5
1332.65	0.000e0
[truncated: 1,789 more rows]
