# Supplementary material for: A simple method for developing lysine targeted covalent protein reagents
Source: Nat Commun. 2023 Dec 1;14:7933. doi: 10.1038/s41467-023-42632-5 (PMC10692228; doi:10.1038/s41467-023-42632-5)
Supplement: Supplementary file 4 — Source data [file 41467_2023_42632_MOESM4_ESM.zip › Source Data/Purified peptide data/Spectra/Peptide_11!_spectrum.txt]

79.63	0.000e0
82.38	0.000e0
82.46	5.212e5
82.54	5.183e6
82.62	7.664e6
82.70	1.285e7
82.78	1.665e7
82.86	1.621e7
82.94	2.525e7
83.02	2.724e7
83.10	4.455e7
83.18	3.660e7
83.27	3.710e7
83.35	3.192e7
83.43	1.953e7
83.51	1.175e7
83.59	3.748e6
83.67	6.451e5
83.75	5.827e5
83.83	6.267e5
83.91	7.629e5
83.99	8.274e5
84.07	6.328e5
84.15	4.471e6
84.23	3.124e6
84.31	6.226e5
84.40	1.512e6
84.48	9.359e5
84.56	1.843e4
84.64	0.000e0
87.06	0.000e0
87.14	6.246e4
87.22	1.303e6
87.30	6.861e4
87.38	0.000e0
88.19	0.000e0
88.27	9.062e5
88.35	4.997e5
88.43	3.072e3
88.51	0.000e0
88.91	0.000e0
88.99	4.291e5
89.07	3.451e5
89.16	0.000e0
89.32	0.000e0
89.40	1.321e5
89.48	1.362e5
89.56	0.000e0
90.04	0.000e0
90.12	1.162e6
90.20	5.949e5
90.28	0.000e0
91.17	0.000e0
91.25	1.006e6
91.33	8.704e5
91.41	1.331e4
91.50	3.185e5
91.58	3.277e4
91.66	0.000e0
93.51	0.000e0
93.59	1.956e5
93.67	7.373e4
93.75	0.000e0
93.92	0.000e0
94.00	2.580e5
94.08	3.277e5
94.16	0.000e0
94.80	0.000e0
94.88	9.595e5
94.96	9.728e4
95.05	0.000e0
95.13	3.195e5
95.21	2.652e5
95.29	0.000e0
97.63	0.000e0
97.71	3.942e5
97.79	1.154e6
97.87	3.379e4
97.95	0.000e0
98.03	6.943e5
98.11	5.837e4
98.19	0.000e0
98.43	0.000e0
98.51	1.505e5
98.60	1.331e5
98.68	0.000e0
98.76	8.018e5
98.84	3.830e5
98.92	4.721e5
99.00	1.710e5
99.08	0.000e0
99.16	0.000e0
99.24	5.458e5
99.32	5.417e5
99.40	1.024e3
99.48	0.000e0
99.72	0.000e0
99.81	3.482e5
99.89	1.382e5
99.97	1.209e6
100.05	1.750e6
100.13	6.246e4
100.21	0.000e0
100.37	0.000e0
100.45	1.024e3
100.53	3.379e4
100.61	4.833e5
100.69	1.812e5
100.77	4.096e5
100.85	8.192e3
100.93	0.000e0
102.06	0.000e0
102.15	9.185e5
102.23	8.090e4
102.31	0.000e0
106.99	0.000e0
107.07	5.489e5
107.15	8.192e4
107.23	0.000e0
107.87	0.000e0
107.95	5.356e5
108.03	1.320e6
108.12	4.475e5
108.20	4.301e5
108.28	4.106e5
108.36	0.000e0
108.44	0.000e0
108.52	1.176e6
108.60	7.465e5
108.68	4.096e3
108.76	0.000e0
109.97	0.000e0
110.05	1.124e6
110.13	1.897e6
110.21	8.294e4
110.29	7.680e5
110.37	2.033e6
110.46	1.367e6
110.54	6.666e5
110.62	1.700e5
110.70	1.247e6
110.78	2.540e5
110.86	4.188e5
110.94	1.479e6
111.02	5.304e5
111.10	8.284e5
111.18	1.434e4
111.26	0.000e0
111.67	0.000e0
111.75	2.104e6
111.83	1.765e6
111.91	9.318e4
111.99	9.196e5
112.07	1.618e5
112.15	0.000e0
113.84	0.000e0
113.92	8.724e5
114.01	9.933e4
114.09	1.638e5
114.17	1.126e4
114.25	1.123e6
114.33	2.580e5
114.41	0.000e0
115.30	0.000e0
115.38	8.428e5
115.46	1.106e5
115.54	0.000e0
115.70	0.000e0
115.78	5.171e5
115.86	4.454e5
115.94	7.199e5
116.02	6.451e5
116.10	4.096e3
116.18	0.000e0
116.26	0.000e0
116.35	1.321e5
116.43	2.437e5
116.51	0.000e0
117.39	0.000e0
117.47	3.676e5
117.56	2.017e5
117.64	3.082e5
117.72	2.203e6
117.80	1.811e6
117.88	5.284e5
117.96	6.625e5
118.04	1.279e6
118.12	2.763e6
118.20	1.236e6
118.28	1.734e6
118.36	1.689e6
118.44	8.223e5
118.52	4.301e4
118.60	0.000e0
118.93	0.000e0
119.01	3.492e5
119.09	1.864e6
119.17	1.436e6
119.25	3.174e4
119.33	0.000e0
119.73	0.000e0
119.81	2.038e5
119.90	6.359e5
119.98	1.126e4
120.06	1.024e3
120.14	7.250e5
120.22	3.072e4
120.30	0.000e0
120.38	4.168e5
120.46	1.321e5
120.54	0.000e0
120.78	0.000e0
120.86	1.101e6
120.94	3.707e5
121.02	0.000e0
121.43	0.000e0
121.51	1.118e6
121.59	6.861e4
121.67	0.000e0
122.07	0.000e0
122.15	7.301e5
122.23	5.990e5
122.32	1.116e5
122.40	0.000e0
122.48	0.000e0
122.56	1.392e6
122.64	1.311e5
122.72	0.000e0
122.80	0.000e0
122.88	1.229e6
122.96	4.997e5
123.04	0.000e0
123.20	0.000e0
123.28	6.881e5
123.36	4.608e4
123.45	0.000e0
128.77	0.000e0
128.85	2.171e5
128.93	4.577e5
129.01	1.229e4
129.09	3.820e5
129.17	4.526e5
129.25	2.195e6
129.33	1.072e6
129.42	2.826e5
129.50	9.216e5
129.58	2.355e4
129.66	0.000e0
129.74	6.963e4
129.82	3.293e6
129.90	2.992e6
129.98	4.581e6
130.06	3.839e6
130.14	6.116e6
130.22	3.793e6
130.30	2.101e6
130.38	8.568e6
130.46	8.421e6
130.54	3.009e6
130.63	3.033e6
130.71	7.997e5
130.79	2.046e6
130.87	2.313e6
130.95	2.275e6
131.03	2.598e6
131.11	6.134e5
131.19	1.900e6
131.27	4.867e6
131.35	1.474e6
131.43	1.398e6
131.51	3.174e5
131.59	0.000e0
131.67	6.377e6
131.76	3.050e6
131.84	4.437e6
131.92	1.011e6
132.00	1.444e6
132.08	3.003e6
132.16	1.311e5
132.24	0.000e0
132.32	1.475e5
132.40	1.441e6
132.48	7.598e5
132.56	1.024e4
132.64	0.000e0
132.97	0.000e0
133.05	9.400e5
133.13	1.406e6
133.21	3.379e4
133.29	1.102e6
133.37	6.922e5
133.45	5.120e3
133.53	0.000e0
133.93	0.000e0
134.01	1.270e6
134.09	5.888e5
134.18	1.024e3
134.26	0.000e0
135.55	0.000e0
135.63	2.908e5
135.71	1.505e5
135.79	0.000e0
135.87	0.000e0
135.95	5.550e5
136.03	3.625e5
136.11	3.236e5
136.19	6.124e5
136.27	5.898e5
136.35	5.120e3
136.43	0.000e0
137.64	0.000e0
137.73	1.281e6
137.81	4.291e5
137.89	0.000e0
137.97	0.000e0
138.05	1.925e5
138.13	5.171e5
138.21	7.168e3
138.29	0.000e0
139.26	0.000e0
139.34	3.410e5
139.42	2.816e5
139.50	0.000e0
140.39	0.000e0
140.47	4.823e5
140.55	7.987e4
140.63	0.000e0
141.52	0.000e0
141.60	9.155e5
141.68	5.120e4
141.76	0.000e0
142.73	0.000e0
142.81	2.018e6
142.89	1.700e6
142.97	3.936e6
143.05	2.122e6
143.13	5.530e4
143.21	1.599e6
143.29	3.113e5
143.37	0.000e0
143.53	0.000e0
143.62	1.200e6
143.70	6.461e5
143.78	0.000e0
145.31	0.000e0
145.39	8.653e5
145.47	4.608e4
145.55	0.000e0
146.36	0.000e0
146.44	4.168e5
146.52	1.285e6
146.60	6.267e5
146.68	1.024e3
146.76	0.000e0
148.38	0.000e0
148.46	9.308e5
148.54	5.171e5
148.62	1.601e6
148.70	1.195e6
148.78	4.874e5
148.86	1.965e6
148.94	4.444e5
149.02	4.096e4
149.10	7.916e5
149.18	7.148e5
149.26	1.209e6
149.34	4.506e4
149.42	0.000e0
150.07	0.000e0
150.15	1.167e6
150.23	2.028e5
150.31	0.000e0
150.39	3.963e5
150.47	2.304e5
150.55	0.000e0
150.72	0.000e0
150.80	4.250e5
150.88	1.556e5
150.96	0.000e0
151.44	0.000e0
151.52	1.580e6
151.60	1.198e5
151.68	2.970e6
151.76	6.441e5
151.84	7.936e5
151.93	3.461e6
152.01	1.243e6
152.09	2.410e6
152.17	4.898e6
152.25	1.574e6
152.33	1.201e6
152.41	9.789e5
152.49	1.985e6
152.57	8.090e4
152.65	4.649e5
152.73	2.560e4
152.81	0.000e0
153.05	0.000e0
153.14	1.530e6
153.22	1.111e6
153.30	1.274e6
153.38	1.157e5
153.46	1.464e5
153.54	0.000e0
153.62	2.022e6
153.70	3.809e5
153.78	0.000e0
153.94	0.000e0
154.02	3.820e5
154.10	1.812e5
154.18	1.843e4
154.26	5.274e5
154.35	8.141e5
154.43	9.492e5
154.51	1.638e4
154.59	0.000e0
154.99	0.000e0
155.07	6.707e5
155.15	6.656e4
155.23	9.697e5
155.31	7.885e4
155.39	0.000e0
156.60	0.000e0
156.69	4.106e5
156.77	1.741e4
156.85	0.000e0
157.09	0.000e0
157.17	5.100e5
157.25	1.362e5
157.33	1.802e5
157.41	0.000e0
158.38	0.000e0
158.46	2.324e5
158.54	3.502e5
158.62	5.202e5
158.70	6.482e5
158.78	1.255e6
158.86	1.331e5
158.94	7.598e5
159.03	9.185e5
159.11	4.936e5
159.19	0.000e0
159.27	6.513e5
159.35	1.751e6
159.43	2.432e6
159.51	1.341e5
159.59	0.000e0
161.45	0.000e0
161.53	2.529e5
161.61	3.727e5
161.69	0.000e0
167.01	0.000e0
167.09	4.833e5
167.17	2.662e4
167.25	0.000e0
167.34	3.441e5
167.42	9.216e3
167.50	0.000e0
167.58	7.649e5
167.66	1.311e5
167.74	0.000e0
169.92	0.000e0
170.00	1.233e6
170.08	1.075e6
170.16	1.290e5
170.24	0.000e0
171.37	0.000e0
171.45	1.618e5
171.53	7.711e5
171.61	8.090e4
171.69	6.707e5
171.77	3.184e6
171.85	3.721e6
171.93	8.878e5
172.01	8.653e5
172.10	3.323e6
172.18	1.862e6
172.26	5.489e5
172.34	7.567e5
172.42	1.566e6
172.50	7.680e5
172.58	4.669e5
172.66	5.110e5
172.74	4.710e4
172.82	8.602e4
172.90	0.000e0
172.98	8.950e5
173.06	5.325e4
173.14	0.000e0
174.19	0.000e0
174.27	8.940e5
174.35	8.909e4
174.43	0.000e0
174.52	3.072e3
174.60	1.075e6
174.68	5.632e4
174.76	0.000e0
176.37	0.000e0
176.45	7.035e5
176.53	9.421e4
176.61	0.000e0
182.99	0.000e0
183.07	6.154e5
183.15	4.280e5
183.23	5.939e5
183.31	2.580e5
183.39	0.000e0
183.47	5.571e5
183.55	1.669e5
183.63	0.000e0
185.00	0.000e0
185.08	3.512e5
185.17	5.120e3
185.25	3.215e5
185.33	4.536e5
185.41	8.581e5
185.49	1.946e4
185.57	0.000e0
186.13	0.000e0
186.21	1.105e6
186.29	9.933e4
186.38	0.000e0
186.46	0.000e0
186.54	3.686e4
186.62	4.536e5
186.70	6.144e3
186.78	0.000e0
186.94	0.000e0
187.02	4.045e5
187.10	2.273e5
187.18	1.833e5
187.26	2.376e5
187.34	8.192e3
187.42	1.976e5
187.50	0.000e0
188.07	0.000e0
188.15	7.352e5
188.23	1.290e5
188.31	0.000e0
188.96	0.000e0
189.04	6.144e3
189.12	4.731e5
189.20	1.229e4
189.28	0.000e0
190.09	0.000e0
190.17	3.779e5
190.25	2.043e6
190.33	1.044e5
190.41	0.000e0
191.14	0.000e0
191.22	1.115e6
191.30	7.373e4
191.38	0.000e0
192.02	0.000e0
192.10	4.803e5
192.18	1.554e6
192.26	5.222e4
192.35	0.000e0
194.44	0.000e0
194.52	1.014e6
194.60	1.331e5
194.69	0.000e0
195.49	0.000e0
195.57	1.096e5
195.65	2.150e5
195.73	0.000e0
198.40	0.000e0
198.48	1.444e5
198.56	9.533e5
198.64	3.174e4
198.72	0.000e0
198.96	0.000e0
199.04	7.219e5
199.12	3.768e5
199.20	0.000e0
199.28	1.058e6
199.36	7.373e5
199.45	8.192e3
199.53	0.000e0
199.61	1.065e5
199.69	2.468e5
199.77	0.000e0
199.85	0.000e0
199.93	4.260e5
200.01	3.789e5
200.09	1.372e5
200.17	2.888e5
200.25	0.000e0
200.82	0.000e0
200.90	7.424e5
200.98	1.188e5
201.06	0.000e0
203.48	0.000e0
203.56	2.488e5
203.64	1.024e4
203.72	0.000e0
204.93	0.000e0
205.01	3.400e5
205.09	4.127e5
205.17	7.219e5
205.25	1.464e5
205.33	0.000e0
208.48	0.000e0
208.56	1.224e6
208.64	1.958e6
208.72	1.843e5
208.80	0.000e0
209.45	0.000e0
209.53	1.219e6
209.61	6.042e5
209.69	0.000e0
212.84	0.000e0
212.92	8.243e5
213.00	1.824e6
213.08	5.530e4
213.16	0.000e0
213.97	0.000e0
214.05	1.536e4
214.13	7.107e5
214.21	3.686e4
214.29	0.000e0
215.02	0.000e0
215.10	5.243e5
215.18	2.867e4
215.26	0.000e0
215.34	5.898e5
215.42	4.710e4
215.50	0.000e0
218.16	0.000e0
218.24	1.649e5
218.32	1.946e4
218.40	0.000e0
219.45	0.000e0
219.53	2.272e6
219.61	1.063e6
219.70	1.024e4
219.78	0.000e0
221.55	0.000e0
221.63	2.789e6
221.71	3.328e5
221.79	0.000e0
222.28	0.000e0
222.36	1.211e6
222.44	3.840e5
222.52	0.000e0
222.60	1.000e6
222.68	2.488e5
222.76	0.000e0
223.89	0.000e0
223.97	7.639e5
224.05	4.884e5
224.13	0.000e0
224.21	0.000e0
224.29	4.823e5
224.37	1.567e6
224.46	1.423e6
224.54	5.868e5
224.62	0.000e0
225.58	0.000e0
225.67	7.885e4
225.75	8.448e5
225.83	3.686e4
225.91	0.000e0
226.39	0.000e0
226.47	1.119e6
226.55	1.106e5
226.63	0.000e0
226.88	0.000e0
226.96	8.274e5
227.04	4.659e5
227.12	0.000e0
227.28	0.000e0
227.36	7.291e5
227.44	6.533e5
227.52	4.096e3
227.60	0.000e0
228.49	0.000e0
228.57	1.656e6
228.65	4.024e5
228.73	0.000e0
228.81	0.000e0
228.89	1.285e6
228.97	2.823e6
229.05	7.117e5
229.13	1.024e3
229.22	0.000e0
229.30	1.116e5
229.38	3.277e4
229.46	0.000e0
230.10	0.000e0
230.18	6.369e5
230.26	1.638e5
230.34	0.000e0
231.80	0.000e0
231.88	1.741e4
231.96	2.362e6
232.04	1.597e5
232.12	0.000e0
232.20	0.000e0
232.28	2.739e6
232.36	1.075e6
232.44	3.083e6
232.52	8.632e5
232.60	1.650e6
232.68	3.414e6
232.77	2.993e6
232.85	1.986e6
232.93	5.089e5
233.01	4.107e6
233.09	3.764e6
233.17	4.724e6
233.25	4.443e6
233.33	4.024e5
233.41	3.789e5
233.49	3.561e6
233.57	2.333e6
233.65	6.277e5
233.73	6.994e5
233.81	2.386e5
233.89	0.000e0
234.14	0.000e0
234.22	2.221e6
234.30	8.182e5
234.38	3.072e3
234.46	0.000e0
236.15	0.000e0
236.23	1.720e5
236.31	8.284e5
236.40	2.150e4
236.48	0.000e0
236.56	0.000e0
236.64	1.812e5
236.72	0.000e0
236.80	0.000e0
236.88	1.136e6
236.96	6.369e5
237.04	0.000e0
237.12	1.053e6
237.20	4.537e6
237.28	8.602e5
237.36	1.873e6
237.44	3.553e5
237.53	0.000e0
238.17	0.000e0
238.25	1.646e6
238.33	5.718e6
238.41	3.256e5
238.49	0.000e0
240.59	0.000e0
240.67	6.185e5
240.75	6.205e5
240.83	3.072e3
240.91	0.000e0
241.32	0.000e0
241.40	3.287e5
241.48	1.133e6
241.56	3.072e4
241.64	0.000e0
242.77	0.000e0
242.85	5.478e5
242.93	4.762e5
243.01	3.174e4
243.09	0.000e0
243.33	0.000e0
243.41	2.218e6
243.50	5.294e5
243.58	0.000e0
245.11	0.000e0
245.19	4.229e5
245.27	6.164e5
245.35	1.987e5
245.43	7.270e4
245.51	0.000e0
245.83	0.000e0
245.92	7.956e5
246.00	4.506e4
246.08	0.000e0
250.27	0.000e0
250.35	1.073e6
250.43	3.113e5
250.51	0.000e0
252.29	0.000e0
252.37	1.861e6
252.45	6.164e5
252.53	0.000e0
252.61	9.216e3
252.69	2.049e6
252.77	3.666e5
252.85	0.000e0
253.02	0.000e0
253.10	1.140e6
253.18	5.939e4
253.26	0.000e0
253.42	0.000e0
253.50	1.150e6
253.58	6.492e5
253.66	3.072e3
253.74	5.683e5
253.82	5.939e4
253.90	0.000e0
257.61	0.000e0
257.69	7.670e5
257.77	6.513e5
257.86	4.096e3
257.94	0.000e0
258.18	0.000e0
258.26	3.686e5
258.34	2.314e5
258.42	0.000e0
258.58	0.000e0
258.66	3.574e5
258.74	3.348e5
258.82	3.072e3
258.90	0.000e0
261.24	0.000e0
261.32	1.181e6
261.41	5.079e5
261.49	0.000e0
267.05	0.000e0
267.13	1.401e6
267.21	5.857e5
267.29	3.069e6
267.38	1.966e5
267.46	0.000e0
271.73	0.000e0
271.81	5.632e4
271.89	2.084e6
271.97	1.147e5
272.05	0.000e0
277.06	0.000e0
277.14	1.024e3
277.22	1.142e6
277.30	6.042e4
277.38	0.000e0
278.75	0.000e0
278.83	5.120e5
278.91	1.587e5
278.99	0.000e0
279.07	5.284e5
279.15	2.150e5
279.23	1.681e6
279.32	2.410e6
279.40	4.069e6
279.48	4.516e5
279.56	2.575e6
279.64	1.133e6
279.72	5.622e5
279.80	4.710e5
279.88	4.567e5
279.96	0.000e0
280.20	0.000e0
280.28	3.338e5
280.36	1.262e6
280.45	2.519e5
280.53	0.000e0
284.08	0.000e0
284.16	1.201e6
284.24	1.894e6
284.32	5.325e4
284.40	0.000e0
285.93	0.000e0
286.01	4.485e5
286.09	1.535e6
286.17	5.018e4
286.25	0.000e0
286.50	0.000e0
286.58	6.820e5
286.66	1.051e6
286.74	2.048e4
286.82	0.000e0
287.46	0.000e0
287.54	9.492e5
287.63	1.475e5
287.71	0.000e0
289.72	0.000e0
289.80	6.093e5
289.88	4.362e5
289.96	0.000e0
290.53	0.000e0
290.61	1.782e5
290.69	1.024e4
290.77	0.000e0
291.50	0.000e0
291.58	2.048e5
291.66	1.249e5
291.74	0.000e0
293.43	0.000e0
293.51	7.782e4
293.60	4.318e6
293.68	3.000e5
293.76	0.000e0
294.00	0.000e0
294.08	1.996e6
294.16	1.742e6
294.24	4.096e4
294.32	0.000e0
295.29	0.000e0
295.37	8.550e5
295.45	4.936e5
295.53	0.000e0
298.27	0.000e0
298.35	1.669e6
298.44	2.929e5
298.52	0.000e0
299.89	0.000e0
299.97	1.556e5
300.05	8.243e5
300.13	7.721e5
300.21	9.247e5
300.29	1.331e4
300.37	0.000e0
300.45	0.000e0
300.53	2.187e6
300.61	3.167e6
300.69	1.696e6
300.78	8.090e4
300.86	0.000e0
300.94	0.000e0
301.02	4.242e6
301.10	2.154e6
301.18	5.734e4
301.26	3.277e5
301.34	4.977e5
301.42	1.024e3
301.50	0.000e0
301.90	0.000e0
301.99	7.250e5
302.07	9.779e5
302.15	1.638e4
302.23	0.000e0
302.79	0.000e0
302.87	3.676e5
302.95	4.506e4
303.03	0.000e0
308.04	0.000e0
308.12	1.976e5
308.20	9.329e5
308.28	1.053e6
308.36	1.061e6
308.44	2.611e5
308.52	5.857e5
308.60	1.187e6
308.68	6.089e6
308.76	3.629e6
308.84	3.369e6
308.92	3.139e6
309.00	2.976e6
309.08	2.829e6
309.17	8.489e5
309.25	7.485e5
309.33	1.306e6
309.41	1.439e6
309.49	8.141e5
309.57	7.875e5
309.65	2.345e6
309.73	2.509e5
309.81	2.509e6
309.89	9.585e5
309.97	1.155e6
310.05	1.203e6
310.13	9.759e5
310.21	6.236e5
310.29	3.072e3
310.38	0.000e0
310.46	0.000e0
310.54	9.605e5
310.62	6.144e4
310.70	0.000e0
312.15	0.000e0
312.23	6.287e5
312.31	3.574e5
312.39	4.096e4
312.47	9.216e5
312.55	3.789e4
312.63	0.000e0
313.60	0.000e0
313.68	2.820e6
313.76	4.925e5
313.84	6.144e3
313.93	0.000e0
315.30	0.000e0
315.38	9.882e5
315.46	4.710e5
315.54	0.000e0
315.94	0.000e0
316.02	2.712e6
316.10	6.748e5
316.18	2.294e6
316.26	4.516e5
316.35	5.069e5
316.43	2.608e6
316.51	7.619e5
316.59	5.120e3
316.67	1.536e5
316.75	2.591e5
316.83	0.000e0
316.99	0.000e0
317.07	1.638e5
317.15	2.232e5
317.23	2.278e6
317.31	7.332e5
317.39	1.229e4
317.48	0.000e0
318.44	0.000e0
318.52	1.126e4
318.60	1.464e5
318.69	0.000e0
321.91	0.000e0
321.99	8.192e4
322.07	1.878e6
322.15	9.523e4
322.23	0.000e0
326.03	0.000e0
326.11	8.878e5
326.19	1.397e6
326.27	3.379e4
326.35	0.000e0
326.43	8.643e5
326.51	1.873e6
326.59	5.939e4
326.67	0.000e0
329.25	0.000e0
329.33	2.714e5
329.41	2.013e6
329.50	8.397e4
329.58	0.000e0
329.66	0.000e0
329.74	4.495e5
329.82	6.840e5
329.90	9.216e3
329.98	0.000e0
330.22	0.000e0
330.30	2.193e6
330.38	1.082e6
330.46	1.331e4
330.54	0.000e0
332.16	0.000e0
332.24	1.000e6
332.32	9.923e5
332.40	1.638e4
332.48	0.000e0
332.64	0.000e0
332.72	1.750e6
332.80	1.018e6
332.88	1.126e4
332.96	0.000e0
333.05	1.245e6
333.13	7.150e6
333.21	7.444e5
333.29	4.670e6
333.37	1.377e6
333.45	1.946e4
333.53	1.883e6
333.61	1.829e6
333.69	4.086e5
333.77	2.047e6
333.85	1.382e5
333.93	2.455e6
334.01	7.752e5
334.09	1.024e4
334.17	2.649e6
334.26	2.348e6
334.34	4.272e6
334.42	3.429e6
334.50	1.085e6
334.58	1.638e4
334.66	2.262e6
334.74	1.361e6
334.82	2.253e4
334.90	8.765e5
334.98	2.338e6
335.06	9.318e4
335.14	0.000e0
336.68	0.000e0
336.76	1.563e6
336.84	1.331e5
336.92	0.000e0
339.90	0.000e0
339.98	1.865e6
340.06	1.442e6
340.14	2.765e4
340.23	0.000e0
340.47	0.000e0
340.55	1.341e5
340.63	5.140e5
340.71	7.168e3
340.79	0.000e0
342.24	0.000e0
342.32	4.342e5
342.40	1.126e4
342.48	0.000e0
342.89	0.000e0
342.97	1.290e6
343.05	7.844e5
343.13	1.229e4
343.21	0.000e0
343.29	0.000e0
343.37	6.758e4
343.45	3.427e6
343.53	2.376e5
343.61	0.000e0
343.69	3.379e5
343.78	1.674e6
343.86	6.246e4
343.94	0.000e0
346.44	0.000e0
346.52	2.786e6
346.60	2.308e6
346.68	3.727e6
346.76	1.311e6
346.84	3.379e4
346.92	6.472e5
347.00	2.458e4
347.08	0.000e0
347.16	1.322e6
347.24	8.397e5
347.32	9.216e3
347.41	0.000e0
347.49	0.000e0
347.57	1.059e6
347.65	1.928e6
347.73	6.042e4
347.81	1.198e5
347.89	6.144e3
347.97	0.000e0
348.78	0.000e0
348.86	1.395e6
348.94	5.468e5
349.02	0.000e0
349.42	0.000e0
349.50	1.221e6
349.58	7.383e5
349.66	4.096e3
349.74	0.000e0
352.00	0.000e0
352.08	8.407e5
352.17	2.201e6
352.25	7.373e4
352.33	7.741e5
352.41	4.598e5
352.49	0.000e0
352.97	0.000e0
353.05	1.323e6
353.13	9.636e5
353.21	1.229e4
353.29	0.000e0
354.42	0.000e0
354.50	1.930e6
354.59	1.570e6
354.67	3.584e4
354.75	0.000e0
360.39	0.000e0
360.47	7.455e5
360.56	2.204e6
360.64	7.578e4
360.72	0.000e0
361.85	0.000e0
361.93	1.228e6
362.01	1.052e6
362.09	1.536e4
362.17	0.000e0
362.41	0.000e0
362.49	4.782e5
362.57	1.208e5
362.65	0.000e0
363.54	0.000e0
363.62	2.604e6
363.70	1.075e6
363.78	1.024e4
363.86	0.000e0
364.67	0.000e0
364.75	1.423e5
364.83	2.216e6
364.91	1.106e5
364.99	0.000e0
365.15	0.000e0
365.23	4.178e5
365.32	1.030e6
365.40	2.662e4
365.48	0.000e0
367.25	0.000e0
367.33	4.055e5
367.41	1.302e6
367.49	3.789e4
367.57	0.000e0
370.56	0.000e0
370.64	2.523e6
370.72	2.632e5
370.80	0.000e0
371.12	0.000e0
371.20	7.209e5
371.28	4.669e5
371.37	0.000e0
371.45	2.478e5
371.53	2.431e6
371.61	1.137e5
371.69	0.000e0
371.77	0.000e0
371.85	1.629e6
371.93	9.492e5
372.01	1.024e4
372.09	0.000e0
372.25	0.000e0
372.33	1.190e6
372.41	9.298e5
372.49	9.216e3
372.58	2.192e6
372.66	3.441e5
372.74	0.000e0
377.42	0.000e0
377.50	3.348e5
377.58	1.381e6
377.66	5.325e4
377.74	0.000e0
378.06	0.000e0
378.14	1.447e6
378.22	2.349e6
378.30	7.066e4
378.38	0.000e0
378.55	0.000e0
378.63	2.350e6
378.71	1.823e5
378.79	0.000e0
379.11	0.000e0
379.19	1.444e6
379.27	1.260e5
379.35	0.000e0
382.10	0.000e0
382.18	2.158e6
382.26	2.898e5
382.34	0.000e0
385.89	0.000e0
385.97	7.117e5
386.05	1.147e5
386.13	0.000e0
386.77	0.000e0
386.85	1.505e5
386.94	6.246e5
387.02	1.126e4
387.10	0.000e0
387.82	0.000e0
387.90	4.229e5
387.98	9.236e5
388.07	1.843e4
388.15	1.090e6
388.23	1.311e5
388.31	0.000e0
393.31	0.000e0
393.39	9.656e5
393.47	6.851e5
393.55	2.048e3
393.63	0.000e0
393.79	0.000e0
393.87	1.063e6
393.95	4.424e5
394.03	0.000e0
396.46	0.000e0
396.54	1.431e6
396.62	1.148e6
396.70	1.843e4
396.78	0.000e0
397.50	0.000e0
397.58	3.901e5
397.67	1.886e6
397.75	7.168e4
397.83	0.000e0
399.20	0.000e0
399.28	8.294e4
399.36	1.103e6
399.44	4.301e4
399.52	0.000e0
399.84	0.000e0
399.92	1.351e6
400.00	3.170e6
400.09	4.669e5
400.17	2.048e3
400.25	0.000e0
401.13	0.000e0
401.21	5.847e5
401.30	6.994e5
401.38	1.228e6
401.46	1.229e5
401.54	0.000e0
401.62	7.772e5
401.70	1.444e5
401.78	0.000e0
402.10	0.000e0
402.18	1.095e6
402.26	3.308e5
402.34	0.000e0
402.67	0.000e0
402.75	1.111e6
402.83	2.170e6
402.91	3.472e6
402.99	3.750e6
403.07	4.660e6
403.15	3.528e6
403.23	8.223e5
403.31	4.096e3
403.39	0.000e0
403.47	2.320e6
403.55	1.964e6
403.63	1.710e5
403.72	1.398e6
403.80	6.656e4
403.88	0.000e0
405.09	0.000e0
405.17	5.018e4
405.25	2.118e6
405.33	1.167e5
405.41	0.000e0
405.57	0.000e0
405.65	2.796e5
405.73	3.379e5
405.81	0.000e0
405.89	0.000e0
405.97	3.789e4
406.06	2.324e5
406.14	0.000e0
407.27	0.000e0
407.35	2.857e5
407.43	1.349e6
407.51	6.195e5
407.59	5.048e5
407.67	8.684e5
407.75	1.147e5
407.83	0.000e0
408.56	0.000e0
408.64	2.294e5
408.72	6.052e5
408.80	7.168e3
408.88	0.000e0
410.41	0.000e0
410.49	9.011e4
410.57	2.017e6
410.65	1.024e5
410.73	0.000e0
411.86	0.000e0
411.94	1.225e6
412.03	1.238e6
412.11	1.191e6
412.19	7.578e5
412.27	3.127e6
412.35	1.701e6
412.43	1.679e5
412.51	1.960e6
412.59	1.024e5
412.67	6.666e5
412.75	2.140e5
412.83	0.000e0
413.15	0.000e0
413.24	4.096e4
413.32	4.639e5
413.40	8.192e3
413.48	0.000e0
414.85	0.000e0
414.93	2.472e6
415.01	1.884e5
415.09	0.000e0
416.30	0.000e0
416.38	9.923e5
416.46	1.436e6
416.54	3.379e4
416.62	0.000e0
416.70	3.267e5
416.78	4.127e5
416.87	0.000e0
417.11	0.000e0
417.19	9.554e5
417.27	1.160e6
417.35	2.150e4
417.43	0.000e0
417.67	0.000e0
417.75	1.233e6
417.83	4.178e5
417.91	0.000e0
420.01	0.000e0
420.09	5.427e4
420.17	1.801e6
420.25	1.096e5
420.33	2.570e5
420.42	1.137e6
420.50	5.161e5
420.58	8.745e5
420.66	4.485e5
420.74	3.763e6
420.82	6.593e6
420.90	4.592e6
420.98	3.063e6
421.06	2.760e6
421.14	1.248e6
421.22	4.710e5
421.30	2.138e6
421.38	3.052e5
421.46	0.000e0
421.54	1.372e5
421.63	2.950e6
421.71	1.976e5
421.79	0.000e0
423.80	0.000e0
423.88	2.212e5
423.96	8.786e5
424.05	8.274e5
424.13	3.185e5
424.21	0.000e0
424.37	0.000e0
424.45	8.837e5
424.53	2.253e5
424.61	0.000e0
425.09	0.000e0
425.17	1.192e6
425.26	7.475e4
425.34	0.000e0
425.58	0.000e0
425.66	2.629e6
425.74	7.939e6
425.82	3.336e6
425.90	7.292e6
425.98	1.644e7
426.06	3.670e7
426.14	3.482e7
426.22	4.735e7
426.30	5.023e7
426.38	6.460e7
426.47	6.074e7
426.55	5.316e7
426.63	5.775e7
426.71	4.466e7
426.79	4.649e7
426.87	5.427e7
426.95	4.137e7
427.03	3.912e7
427.11	2.376e7
427.19	1.767e7
427.27	2.004e7
427.35	1.543e7
427.43	6.449e6
427.51	4.390e6
427.59	2.766e6
427.68	7.056e6
427.76	2.622e6
427.84	3.505e6
427.92	3.070e6
428.00	1.695e6
428.08	4.915e4
428.16	2.048e3
428.24	3.092e5
428.32	1.947e6
428.40	9.523e4
428.48	0.000e0
428.56	3.072e3
428.64	2.019e6
428.72	4.086e5
428.80	0.000e0
428.89	0.000e0
428.97	1.688e6
429.05	3.625e5
429.13	0.000e0
429.29	0.000e0
429.37	1.120e6
429.45	1.141e6
429.53	2.458e4
429.61	0.000e0
430.42	0.000e0
430.50	1.454e5
430.58	1.636e6
430.66	7.475e4
430.74	0.000e0
430.82	0.000e0
430.90	1.027e6
430.98	1.537e6
431.06	1.383e6
431.14	1.413e5
431.23	1.612e6
431.31	1.715e6
431.39	1.128e6
431.47	2.048e4
431.55	0.000e0
431.63	3.241e6
431.71	3.927e6
431.79	5.745e5
431.87	6.636e5
431.95	1.055e5
432.03	0.000e0
433.73	0.000e0
433.81	1.024e4
433.89	1.032e6
433.97	6.349e4
434.05	0.000e0
434.13	4.608e4
434.21	0.000e0
434.77	0.000e0
434.86	1.978e6
434.94	2.007e5
435.02	0.000e0
435.42	0.000e0
435.50	6.881e5
435.58	9.984e5
435.66	2.253e4
435.74	0.000e0
436.39	0.000e0
436.47	1.927e6
436.55	5.427e5
436.63	0.000e0
437.44	0.000e0
437.52	1.249e5
437.60	1.486e6
437.68	6.861e4
437.76	0.000e0
438.97	0.000e0
439.05	1.165e6
439.13	6.676e5
439.21	6.144e3
439.29	0.000e0
439.37	0.000e0
439.45	1.231e6
439.53	9.964e5
439.62	3.020e6
439.70	3.820e5
439.78	0.000e0
439.86	0.000e0
439.94	3.584e5
440.02	2.077e6
440.10	8.397e4
440.18	0.000e0
440.26	0.000e0
440.34	1.965e6
440.42	2.038e5
440.50	0.000e0
440.58	1.214e6
440.66	3.430e5
440.74	0.000e0
441.71	0.000e0
441.79	1.963e6
441.87	4.833e5
441.95	0.000e0
442.60	0.000e0
442.68	9.083e5
442.76	1.825e6
442.84	4.086e5
442.92	0.000e0
443.25	0.000e0
443.33	2.698e6
443.41	1.389e6
443.49	5.222e4
443.57	3.040e6
443.65	2.333e6
443.73	2.525e6
443.81	2.103e6
443.89	1.325e7
443.97	1.246e7
444.05	1.995e7
444.13	1.186e7
444.21	1.832e7
444.29	1.930e7
444.37	1.116e7
444.46	1.034e7
444.54	1.434e7
444.62	1.292e7
444.70	1.443e7
444.78	5.033e6
444.86	4.374e6
444.94	8.914e6
445.02	8.756e6
445.10	5.658e6
445.18	2.514e6
445.26	3.581e6
445.34	3.400e6
445.42	4.591e6
445.50	3.944e6
445.58	2.187e6
445.67	2.237e6
445.75	2.262e6
445.83	4.258e6
445.91	1.577e6
445.99	2.662e4
446.07	1.174e6
446.15	3.490e6
446.23	3.820e5
446.31	0.000e0
446.88	0.000e0
446.96	1.497e6
447.04	1.516e5
447.12	1.332e6
447.20	1.539e6
447.28	3.584e4
447.36	0.000e0
447.52	0.000e0
447.60	2.271e6
447.68	1.432e6
447.76	1.812e5
447.84	0.000e0
448.57	0.000e0
448.65	1.468e6
448.73	6.902e5
448.81	1.024e3
448.89	0.000e0
449.38	0.000e0
449.46	4.178e5
449.54	7.066e5
449.62	7.168e5
449.70	1.166e6
449.78	2.361e6
449.86	2.806e5
449.94	0.000e0
450.18	0.000e0
450.26	2.078e6
450.34	4.239e5
450.43	4.219e5
450.51	1.959e6
450.59	3.901e5
450.67	0.000e0
450.75	1.315e6
450.83	8.704e4
450.91	0.000e0
452.60	0.000e0
452.68	4.403e5
452.76	1.485e5
452.85	0.000e0
455.10	0.000e0
455.18	2.146e6
455.27	2.372e6
455.35	3.502e5
455.43	1.496e6
455.51	3.480e6
455.59	2.303e6
455.67	1.341e5
455.75	0.000e0
455.91	0.000e0
455.99	4.997e5
456.07	8.602e4
456.15	0.000e0
458.90	0.000e0
458.98	1.470e6
459.06	5.540e5
459.14	5.130e5
459.22	1.672e6
459.30	5.632e4
459.38	0.000e0
459.86	0.000e0
459.94	1.029e6
460.03	6.451e5
460.11	1.024e3
460.19	0.000e0
461.24	0.000e0
461.32	9.892e5
461.40	1.339e6
461.48	8.622e5
461.56	1.229e4
461.64	0.000e0
461.72	6.932e5
461.80	1.162e6
461.88	1.559e6
461.96	1.587e5
462.04	0.000e0
462.61	0.000e0
462.69	1.116e5
462.77	2.048e3
462.85	0.000e0
462.93	0.000e0
463.01	5.171e5
463.09	1.479e6
463.17	4.506e4
463.25	0.000e0
464.14	0.000e0
464.22	2.775e5
464.30	2.929e5
464.38	4.280e5
464.46	0.000e0
464.54	5.560e5
464.62	6.656e4
464.70	3.666e5
464.78	2.427e5
464.87	0.000e0
464.95	0.000e0
465.03	2.765e4
465.11	1.196e6
465.19	8.090e4
465.27	1.016e6
465.35	5.222e4
465.43	0.000e0
468.74	0.000e0
468.82	2.082e6
468.90	2.200e6
468.98	1.075e5
469.06	0.000e0
469.30	0.000e0
469.38	1.889e6
469.46	2.324e5
469.54	0.000e0
470.67	0.000e0
470.75	3.912e5
470.84	3.226e5
470.92	0.000e0
471.08	0.000e0
471.16	1.926e6
471.24	7.465e5
471.32	2.048e3
471.40	0.000e0
471.96	0.000e0
472.05	2.193e6
472.13	1.755e6
472.21	7.117e5
472.29	1.363e6
472.37	2.877e5
472.45	4.951e6
472.53	2.086e6
472.61	7.885e4
472.69	2.546e6
472.77	1.872e6
472.85	7.455e5
472.93	8.192e4
473.01	3.633e6
473.09	4.977e5
473.17	0.000e0
473.58	0.000e0
473.66	1.545e6
473.74	1.056e6
473.82	1.536e4
473.90	0.000e0
478.82	0.000e0
478.90	1.636e6
478.98	1.249e5
479.06	1.542e6
479.14	1.352e6
479.23	2.253e4
479.31	0.000e0
483.34	0.000e0
483.42	9.841e5
483.50	1.491e6
483.58	3.994e4
483.66	0.000e0
484.39	0.000e0
484.47	4.096e4
484.55	1.410e6
484.63	7.066e4
484.71	0.000e0
490.04	0.000e0
490.12	3.584e4
490.20	1.327e6
490.28	6.554e4
490.36	0.000e0
499.55	0.000e0
499.64	8.673e5
499.72	4.301e4
499.80	0.000e0
503.59	0.000e0
503.67	1.459e6
503.75	1.014e5
503.83	0.000e0
504.31	0.000e0
504.39	1.120e6
504.48	7.987e4
504.56	0.000e0
504.80	0.000e0
504.88	1.437e6
504.96	1.668e6
505.04	3.215e5
505.12	0.000e0
505.61	0.000e0
505.69	7.926e5
505.77	1.480e6
505.85	3.994e4
505.93	0.000e0
506.57	0.000e0
506.65	9.513e5
506.73	1.280e5
506.82	0.000e0
507.14	0.000e0
507.22	1.225e6
507.30	1.628e5
507.38	0.000e0
507.54	0.000e0
507.62	8.868e5
507.70	3.308e5
507.78	0.000e0
508.43	0.000e0
508.51	2.040e6
508.59	1.570e6
508.67	3.174e4
508.75	0.000e0
509.88	0.000e0
509.96	1.219e6
510.04	1.802e5
510.12	0.000e0
514.48	0.000e0
514.56	7.086e5
514.64	3.604e5
514.72	0.000e0
516.42	0.000e0
516.50	9.830e5
516.58	9.052e5
516.66	2.662e4
516.74	0.000e0
519.80	0.000e0
519.88	1.471e6
519.96	1.768e6
520.05	4.198e4
520.13	0.000e0
525.29	0.000e0
525.37	6.093e5
525.45	2.867e4
525.53	0.000e0
527.14	0.000e0
527.22	8.110e5
527.31	1.751e5
527.39	3.308e5
527.47	5.939e4
527.55	5.601e5
527.63	2.775e5
527.71	0.000e0
527.79	0.000e0
527.87	2.407e6
527.95	2.298e6
528.03	8.602e4
528.11	0.000e0
528.44	0.000e0
528.52	6.216e5
528.60	1.544e6
528.68	2.324e5
528.76	0.000e0
532.55	0.000e0
532.63	6.820e5
532.71	1.127e6
532.79	2.662e4
532.87	0.000e0
534.00	0.000e0
534.08	1.789e6
534.16	1.884e5
534.24	0.000e0
534.32	0.000e0
534.40	6.656e5
534.49	1.014e5
534.57	0.000e0
535.53	0.000e0
535.61	1.080e6
535.70	1.024e6
535.78	1.638e4
535.86	0.000e0
536.18	0.000e0
536.26	3.789e4
536.34	5.509e5
536.42	1.024e4
536.50	0.000e0
536.58	0.000e0
536.66	1.430e6
536.74	9.728e4
536.83	0.000e0
537.47	0.000e0
537.55	1.874e5
537.63	4.506e4
537.71	0.000e0
539.33	0.000e0
539.41	1.533e6
539.49	5.151e5
539.57	2.167e6
539.65	1.935e6
539.73	2.889e6
539.81	1.109e6
539.89	3.295e6
539.97	3.026e6
540.05	2.678e6
540.13	1.464e6
540.21	2.694e6
540.29	3.324e6
540.37	1.262e6
540.46	2.251e6
540.54	2.814e6
540.62	3.328e5
540.70	6.636e5
540.78	1.608e6
540.86	7.854e5
540.94	8.827e5
541.02	1.054e6
541.10	4.239e5
541.18	1.902e6
541.26	1.911e6
541.34	5.202e5
541.42	1.024e3
541.50	1.138e6
541.58	2.683e5
541.67	0.000e0
541.83	0.000e0
541.91	9.656e5
541.99	5.540e5
542.07	0.000e0
545.05	0.000e0
545.13	7.004e5
545.21	5.356e5
545.30	0.000e0
545.38	0.000e0
545.46	5.847e5
545.54	7.066e4
545.62	0.000e0
546.59	0.000e0
546.67	1.352e5
546.75	1.526e5
546.83	0.000e0
546.91	0.000e0
546.99	2.806e5
547.07	1.853e6
547.15	4.250e5
547.23	0.000e0
547.80	0.000e0
547.88	1.311e6
547.96	7.578e4
548.04	1.093e6
548.12	4.731e5
548.20	0.000e0
548.68	0.000e0
548.76	6.717e5
548.84	8.704e4
548.93	0.000e0
549.89	0.000e0
549.97	2.171e5
550.06	7.946e5
550.14	1.638e4
550.22	0.000e0
551.27	0.000e0
551.35	3.635e5
551.43	5.673e5
551.51	5.120e3
551.59	0.000e0
558.28	0.000e0
558.36	1.295e6
558.44	2.304e5
558.53	0.000e0
560.95	0.000e0
561.03	1.333e6
561.11	3.459e6
561.19	2.806e5
561.27	0.000e0
561.35	0.000e0
561.43	1.919e6
561.51	1.238e6
561.59	8.274e5
561.67	7.393e5
561.75	7.168e3
561.83	0.000e0
563.04	0.000e0
563.12	4.270e5
563.20	6.451e4
563.29	0.000e0
563.53	0.000e0
563.61	1.620e6
563.69	3.430e5
563.77	0.000e0
566.03	0.000e0
566.11	2.089e5
566.19	4.116e5
566.27	2.048e3
566.35	0.000e0
566.59	0.000e0
566.67	1.379e6
566.75	1.157e5
566.83	0.000e0
566.92	0.000e0
567.00	1.382e5
567.08	9.544e5
567.16	3.277e4
567.24	0.000e0
567.88	0.000e0
567.96	1.599e6
568.04	1.587e5
568.13	1.025e6
568.21	4.741e5
568.29	0.000e0
570.14	0.000e0
570.22	3.594e5
570.30	6.318e5
570.38	6.144e3
570.46	0.000e0
570.55	1.434e5
570.63	4.925e5
570.71	7.188e5
570.79	1.587e5
570.87	0.000e0
571.03	0.000e0
571.11	1.128e6
571.19	4.782e5
571.27	9.042e5
571.35	1.946e4
571.43	8.079e5
571.51	5.663e5
571.59	0.000e0
572.16	0.000e0
572.24	3.748e5
572.32	7.209e5
572.40	1.126e4
572.48	0.000e0
576.35	0.000e0
576.43	2.058e5
576.52	1.220e6
576.60	4.506e4
576.68	0.000e0
579.34	0.000e0
579.42	6.308e5
579.50	3.994e4
579.58	0.000e0
579.66	0.000e0
[truncated: 3,910 more rows]
