# Supplementary material for: A simple method for developing lysine targeted covalent protein reagents
Source: Nat Commun. 2023 Dec 1;14:7933. doi: 10.1038/s41467-023-42632-5 (PMC10692228; doi:10.1038/s41467-023-42632-5)
Supplement: Supplementary file 4 — Source data [file 41467_2023_42632_MOESM4_ESM.zip › Source Data/Purified peptide data/Spectra/Peptide_2!_8-10spectrum.txt]

79.77	0.000e0
81.94	0.000e0
82.03	4.096e4
82.11	1.434e5
82.19	0.000e0
82.27	1.024e3
82.35	1.443e6
82.43	1.157e5
82.51	1.843e5
82.59	1.714e6
82.67	4.074e6
82.75	8.506e6
82.83	9.434e6
82.91	1.162e7
82.99	1.628e7
83.07	1.979e7
83.15	2.546e7
83.24	2.100e7
83.32	2.574e7
83.40	1.838e7
83.48	1.816e7
83.56	1.019e7
83.64	1.596e6
83.72	1.495e5
83.80	6.779e5
83.88	1.511e6
83.96	1.859e6
84.04	2.652e5
84.12	2.685e6
84.20	5.018e5
84.28	5.622e5
84.36	4.772e5
84.45	1.418e6
84.53	7.424e5
84.61	7.168e3
84.69	0.000e0
86.14	0.000e0
86.22	2.243e5
86.30	2.365e5
86.38	0.000e0
86.70	0.000e0
86.78	2.140e5
86.87	7.793e5
86.95	2.560e4
87.03	0.000e0
87.27	0.000e0
87.35	5.458e5
87.43	2.232e5
87.51	0.000e0
87.67	0.000e0
87.75	1.073e6
87.83	2.540e5
87.91	0.000e0
87.99	0.000e0
88.08	8.233e5
88.16	8.602e4
88.24	0.000e0
90.74	0.000e0
90.82	1.710e5
90.90	1.331e5
90.98	0.000e0
94.21	0.000e0
94.29	1.123e6
94.37	4.557e5
94.45	0.000e0
97.68	0.000e0
97.76	1.298e6
97.84	1.475e5
97.92	0.000e0
99.05	0.000e0
99.13	2.205e6
99.21	4.188e5
99.29	1.024e3
99.37	0.000e0
99.45	1.483e6
99.53	1.256e6
99.61	3.784e6
99.69	6.001e6
99.77	5.223e6
99.85	1.220e7
99.93	6.183e6
100.01	1.031e7
100.10	1.706e7
100.18	1.013e7
100.26	1.095e7
100.34	9.782e6
100.42	8.087e6
100.50	6.157e6
100.58	5.679e6
100.66	1.332e6
100.74	8.684e5
100.82	5.796e5
100.90	4.659e5
100.98	1.166e6
101.06	3.706e6
101.14	1.028e6
101.22	1.800e6
101.31	4.086e5
101.39	1.234e6
101.47	6.554e5
101.55	5.120e3
101.63	0.000e0
101.71	0.000e0
101.79	8.817e5
101.87	8.909e4
101.95	0.000e0
104.05	0.000e0
104.13	1.367e6
104.21	2.806e5
104.29	6.093e5
104.37	4.096e4
104.45	1.571e6
104.53	3.729e6
104.61	6.628e6
104.69	4.370e6
104.77	8.846e6
104.85	1.426e7
104.94	1.886e7
105.02	1.834e7
105.10	1.849e7
105.18	2.168e7
105.26	1.741e7
105.34	1.845e7
105.42	1.243e7
105.50	6.981e6
105.58	5.403e6
105.66	2.354e6
105.74	1.269e6
105.82	1.607e6
105.90	1.044e5
105.98	1.022e6
106.06	1.341e6
106.15	2.888e5
106.23	9.114e4
106.31	1.268e6
106.39	2.632e5
106.47	7.066e4
106.55	1.058e6
106.63	1.157e5
106.71	0.000e0
108.89	0.000e0
108.97	1.823e5
109.05	9.820e5
109.13	3.072e4
109.21	0.000e0
109.45	0.000e0
109.53	2.068e5
109.61	2.058e5
109.69	0.000e0
110.10	0.000e0
110.18	2.007e5
110.26	5.315e5
110.34	4.096e3
110.42	0.000e0
114.37	0.000e0
114.45	3.226e5
114.54	8.090e4
114.62	0.000e0
115.75	0.000e0
115.83	4.516e5
115.91	3.174e4
115.99	0.000e0
116.23	0.000e0
116.31	2.621e5
116.39	6.953e5
116.47	1.331e4
116.55	0.000e0
118.08	0.000e0
118.17	7.475e4
118.25	0.000e0
123.17	0.000e0
123.25	2.120e5
123.33	7.475e5
123.41	1.638e4
123.49	0.000e0
123.57	0.000e0
123.65	9.318e4
123.73	7.793e5
123.81	2.253e4
123.89	0.000e0
124.46	0.000e0
124.54	5.192e5
124.62	1.669e5
124.70	0.000e0
129.70	0.000e0
129.78	2.734e5
129.86	6.164e5
129.94	1.260e5
130.02	6.963e4
130.10	4.547e5
130.19	1.024e4
130.27	0.000e0
130.59	0.000e0
130.67	6.113e5
130.75	1.556e5
130.83	2.184e6
130.91	8.837e5
130.99	7.168e3
131.07	0.000e0
140.19	0.000e0
140.27	1.270e6
140.35	7.270e4
140.43	0.000e0
140.59	0.000e0
140.67	3.779e5
140.75	1.300e5
140.83	0.000e0
145.59	0.000e0
145.67	6.216e5
145.75	1.280e5
145.83	0.000e0
145.92	0.000e0
146.00	3.072e3
146.08	4.618e5
146.16	1.229e4
146.24	0.000e0
148.09	0.000e0
148.17	4.710e4
148.25	3.850e5
148.34	4.096e3
148.42	0.000e0
152.53	0.000e0
152.61	1.188e5
152.69	3.439e6
152.77	3.389e5
152.85	0.000e0
160.84	0.000e0
160.92	3.369e5
161.00	6.707e5
161.08	1.946e4
161.16	0.000e0
161.89	0.000e0
161.97	6.031e5
162.05	5.530e4
162.13	0.000e0
163.10	0.000e0
163.18	6.349e5
163.26	4.239e5
163.34	0.000e0
163.42	0.000e0
163.50	1.413e6
163.58	6.605e5
163.66	0.000e0
163.74	0.000e0
163.82	5.222e4
163.90	6.093e5
163.99	1.638e4
164.07	0.000e0
172.29	0.000e0
172.38	1.720e5
172.46	9.359e5
172.54	2.560e4
172.62	0.000e0
174.07	0.000e0
174.15	1.109e6
174.23	1.331e5
174.31	0.000e0
175.28	0.000e0
175.36	3.082e5
175.44	9.011e4
175.52	0.000e0
177.38	0.000e0
177.46	9.830e4
177.54	3.656e5
177.62	0.000e0
178.10	0.000e0
178.18	4.219e5
178.26	1.157e6
178.34	1.362e5
178.43	5.847e5
178.51	7.578e4
178.59	0.000e0
183.10	0.000e0
183.18	4.956e5
183.27	2.765e4
183.35	0.000e0
185.77	0.000e0
185.85	5.509e5
185.93	2.417e5
186.01	0.000e0
186.41	0.000e0
186.49	7.127e5
186.57	2.365e5
186.65	0.000e0
193.99	0.000e0
194.07	6.349e5
194.16	5.837e4
194.24	0.000e0
199.72	0.000e0
199.80	5.960e5
199.88	9.626e4
199.96	0.000e0
200.21	0.000e0
200.29	4.874e5
200.37	1.372e5
200.45	0.000e0
201.66	0.000e0
201.74	5.048e5
201.82	4.332e5
201.90	0.000e0
202.14	0.000e0
202.22	2.869e6
202.30	1.550e6
202.38	4.096e4
202.46	0.000e0
205.93	0.000e0
206.01	6.390e5
206.09	4.332e5
206.18	0.000e0
208.11	0.000e0
208.19	1.485e5
208.27	4.628e5
208.35	1.024e3
208.43	0.000e0
214.40	0.000e0
214.48	8.499e4
214.56	3.277e4
214.65	0.000e0
215.05	0.000e0
215.13	1.049e6
215.21	2.877e5
215.29	0.000e0
218.52	0.000e0
218.60	9.708e5
218.68	2.243e5
218.76	0.000e0
222.55	0.000e0
222.63	5.304e5
222.71	1.095e6
222.79	6.349e4
222.87	0.000e0
222.95	2.079e5
223.03	3.482e5
223.12	1.556e5
223.20	4.301e4
223.28	0.000e0
223.36	0.000e0
223.44	2.703e5
223.52	2.642e5
223.60	0.000e0
223.68	2.273e5
223.76	8.704e4
223.84	0.000e0
223.92	0.000e0
224.00	6.164e5
224.08	5.376e5
224.16	2.048e3
224.24	0.000e0
224.57	0.000e0
224.65	6.001e5
224.73	1.049e6
224.81	3.738e5
224.89	0.000e0
226.75	0.000e0
226.83	5.601e5
226.91	3.277e4
226.99	0.000e0
227.07	0.000e0
227.15	3.901e5
227.23	2.058e5
227.31	0.000e0
227.55	0.000e0
227.63	1.126e4
227.71	4.096e3
227.79	0.000e0
242.64	0.000e0
242.72	6.246e4
242.80	5.407e5
242.88	1.024e4
242.96	0.000e0
244.17	0.000e0
244.25	8.755e5
244.33	4.710e4
244.41	0.000e0
248.77	0.000e0
248.85	4.393e5
248.93	1.229e5
249.01	0.000e0
273.45	0.000e0
273.53	5.130e5
273.61	1.608e5
273.69	0.000e0
280.71	0.000e0
280.79	7.219e5
280.87	7.485e5
280.95	6.144e3
281.04	0.000e0
282.57	0.000e0
282.65	3.047e6
282.73	4.639e5
282.81	0.000e0
288.05	0.000e0
288.13	5.591e5
288.21	3.891e5
288.30	0.000e0
292.49	0.000e0
292.57	1.744e6
292.65	1.082e6
292.73	1.434e4
292.81	0.000e0
296.20	0.000e0
296.28	3.072e3
296.36	2.355e4
296.44	9.748e5
296.52	4.710e4
296.60	0.000e0
297.01	0.000e0
297.09	1.394e6
297.17	1.035e6
297.25	1.331e4
297.33	0.000e0
298.94	0.000e0
299.02	4.925e5
299.10	2.253e4
299.19	0.000e0
300.15	0.000e0
300.23	1.424e6
300.32	1.348e6
300.40	2.662e4
300.48	0.000e0
303.06	0.000e0
303.14	8.940e5
303.22	3.717e5
303.30	0.000e0
311.85	0.000e0
311.93	2.071e6
312.01	1.853e5
312.09	0.000e0
312.42	0.000e0
312.50	7.086e5
312.58	1.070e6
312.66	2.253e4
312.74	0.000e0
315.32	0.000e0
315.40	1.176e6
315.48	7.793e5
315.56	5.018e5
315.64	3.072e3
315.72	8.991e5
315.80	4.393e5
315.88	0.000e0
316.21	0.000e0
316.29	8.704e4
316.37	2.355e4
316.45	0.000e0
319.76	0.000e0
319.84	1.107e6
319.92	5.990e5
320.00	2.458e4
320.08	0.000e0
320.16	6.431e5
320.24	1.987e5
320.32	0.000e0
321.05	0.000e0
321.13	3.830e5
321.21	9.830e4
321.29	0.000e0
324.35	0.000e0
324.43	2.488e5
324.52	9.626e4
324.60	0.000e0
325.97	0.000e0
326.05	1.462e6
326.13	6.216e5
326.21	1.024e3
326.29	0.000e0
326.85	0.000e0
326.94	6.246e5
327.02	2.177e6
327.10	7.987e4
327.18	0.000e0
327.82	0.000e0
327.90	2.253e4
327.98	1.945e6
328.06	1.137e5
328.15	1.024e3
328.23	3.123e5
328.31	2.048e3
328.39	0.000e0
341.62	0.000e0
341.70	3.686e4
341.78	3.329e6
341.86	2.437e5
341.94	0.000e0
342.02	0.000e0
342.10	4.460e6
342.18	6.584e5
342.26	0.000e0
345.65	0.000e0
345.73	7.188e5
345.81	4.751e5
345.89	0.000e0
350.89	0.000e0
350.97	1.434e4
351.05	1.716e6
351.14	9.933e4
351.22	0.000e0
356.78	0.000e0
356.86	2.719e6
356.94	9.021e5
357.02	6.144e3
357.10	0.000e0
358.56	0.000e0
358.64	2.925e6
358.72	2.216e6
358.80	3.373e6
358.88	1.570e6
358.96	1.070e6
359.04	2.225e6
359.12	2.844e6
359.20	8.028e6
359.28	3.740e6
359.36	4.151e6
359.44	5.211e6
359.52	5.963e6
359.61	6.238e6
359.69	3.879e6
359.77	6.386e6
359.85	3.602e6
359.93	5.071e6
360.01	4.639e6
360.09	1.555e6
360.17	7.444e5
360.25	1.976e5
360.33	2.895e6
360.41	3.686e5
360.49	7.670e5
360.57	1.200e6
360.65	1.205e6
360.73	3.154e5
360.82	0.000e0
360.90	8.684e5
360.98	3.574e5
361.06	3.779e5
361.14	1.741e4
361.22	0.000e0
361.30	1.490e6
361.38	1.587e5
361.46	0.000e0
361.70	0.000e0
361.78	4.608e5
361.86	3.277e4
361.94	0.000e0
362.75	0.000e0
362.83	1.546e5
362.91	5.437e5
362.99	8.192e3
363.07	0.000e0
364.69	0.000e0
364.77	1.834e6
364.85	2.980e5
364.93	0.000e0
365.66	0.000e0
365.74	1.973e6
365.82	2.939e5
365.90	0.000e0
374.85	0.000e0
374.93	2.417e5
375.01	2.488e5
375.09	0.000e0
375.74	0.000e0
375.82	4.239e5
375.90	1.524e6
375.98	4.915e4
376.06	0.000e0
378.80	0.000e0
378.89	9.759e5
378.97	6.922e5
379.05	3.072e3
379.13	0.000e0
381.55	0.000e0
381.63	1.670e6
381.71	1.430e6
381.79	1.895e6
381.87	5.530e4
381.95	2.406e5
382.03	8.428e5
382.11	2.560e4
382.19	0.000e0
383.24	0.000e0
383.32	1.928e6
383.40	2.083e6
383.48	1.188e5
383.56	1.034e5
383.64	1.170e6
383.73	4.506e4
383.81	0.000e0
388.16	0.000e0
388.24	1.014e6
388.32	1.300e5
388.40	2.560e4
388.48	3.258e6
388.57	2.064e6
388.65	2.232e6
388.73	5.356e5
388.81	1.382e6
388.89	2.449e6
388.97	2.314e6
389.05	1.578e6
389.13	1.863e6
389.21	6.175e5
389.29	1.024e3
389.37	0.000e0
389.45	1.536e4
389.53	1.000e6
389.61	4.710e4
389.69	0.000e0
389.78	0.000e0
389.86	1.205e6
389.94	1.106e5
390.02	0.000e0
390.10	0.000e0
390.18	1.902e6
390.26	1.732e6
390.34	6.687e5
390.42	1.157e5
390.50	9.656e5
390.58	1.756e6
390.66	9.462e5
390.74	3.789e4
390.82	0.000e0
390.90	3.502e5
390.99	3.256e5
391.07	1.434e4
391.15	3.994e4
391.23	5.007e5
391.31	1.229e4
391.39	1.128e6
391.47	2.191e5
391.55	0.000e0
391.63	0.000e0
391.71	1.252e6
391.79	4.977e5
391.87	2.502e6
391.95	1.915e5
392.03	7.864e5
392.11	6.963e4
392.20	2.048e3
392.28	0.000e0
392.44	0.000e0
392.52	3.482e4
392.60	2.147e6
392.68	1.260e5
392.76	0.000e0
394.94	0.000e0
395.02	2.570e5
395.10	4.854e5
395.18	2.048e3
395.26	0.000e0
396.71	0.000e0
396.79	1.409e6
396.87	2.048e5
396.95	1.593e6
397.04	1.979e6
397.12	1.666e6
397.20	5.234e6
397.28	5.133e6
397.36	5.776e6
397.44	6.543e6
397.52	4.313e6
397.60	3.181e6
397.68	4.080e6
397.76	1.218e6
397.84	3.609e6
397.92	1.404e6
398.00	2.684e6
398.08	3.552e6
398.16	2.540e5
398.25	0.000e0
398.41	0.000e0
398.49	1.653e6
398.57	8.745e5
398.65	9.216e3
398.73	0.000e0
399.46	0.000e0
399.54	7.168e4
399.62	2.908e5
399.70	0.000e0
403.25	0.000e0
403.33	1.414e6
403.41	2.150e5
403.49	0.000e0
408.25	0.000e0
408.33	2.007e5
408.41	1.722e6
408.49	7.373e4
408.57	0.000e0
412.20	0.000e0
412.28	7.383e5
412.36	3.031e5
412.44	0.000e0
415.51	0.000e0
415.59	8.960e5
415.67	1.495e5
415.75	0.000e0
416.56	0.000e0
416.64	1.577e5
416.72	1.247e6
416.80	4.506e4
416.88	0.000e0
418.01	0.000e0
418.09	1.103e6
418.17	1.757e6
418.25	3.123e5
418.33	5.683e5
418.41	6.144e3
418.49	0.000e0
418.57	1.966e5
418.65	7.537e5
418.73	7.905e5
418.82	1.126e4
418.90	0.000e0
423.01	0.000e0
423.09	3.031e5
423.17	1.053e6
423.25	7.649e5
423.33	1.638e4
423.41	0.000e0
425.35	0.000e0
425.43	1.660e6
425.51	1.444e5
425.59	0.000e0
431.24	0.000e0
431.32	7.117e5
431.40	2.479e6
431.48	2.921e6
431.56	6.469e6
431.64	7.070e6
431.72	1.430e7
431.80	1.443e7
431.88	1.328e7
431.96	1.424e7
432.04	1.507e7
432.13	2.457e7
432.21	2.176e7
432.29	1.344e7
432.37	1.926e7
432.45	1.877e7
432.53	3.016e7
432.61	2.392e7
432.69	1.333e7
432.77	1.505e7
432.85	7.402e6
432.93	1.149e7
433.01	1.445e7
433.09	2.452e6
433.17	3.848e6
433.25	4.699e6
433.34	6.833e6
433.42	4.223e6
433.50	1.790e6
433.58	2.746e6
433.66	2.410e6
433.74	2.201e6
433.82	5.028e5
433.90	2.048e3
433.98	5.755e5
434.06	2.243e5
434.14	2.007e5
434.22	1.143e6
434.30	5.816e5
434.38	7.168e3
434.46	1.692e6
434.55	1.246e6
434.63	3.482e4
434.71	0.000e0
438.50	0.000e0
438.58	1.249e5
438.66	1.225e6
438.74	4.608e4
438.82	0.000e0
439.06	0.000e0
439.14	7.803e5
439.22	1.660e6
439.30	2.617e6
439.39	1.202e6
439.47	1.123e6
439.55	6.554e4
439.63	0.000e0
439.71	1.905e5
439.79	1.912e6
439.87	7.837e6
439.95	9.085e6
440.03	9.622e6
440.11	2.439e7
440.19	3.590e7
440.27	5.974e7
440.35	9.349e7
440.43	1.229e8
440.51	1.342e8
440.60	1.342e8
440.68	1.342e8
440.76	1.342e8
440.84	1.342e8
440.92	1.342e8
441.00	1.342e8
441.08	1.342e8
441.16	1.342e8
441.24	1.342e8
441.32	1.342e8
441.40	1.342e8
441.48	1.342e8
441.56	1.333e8
441.64	1.179e8
441.73	8.833e7
441.81	7.360e7
441.89	5.612e7
441.97	4.236e7
442.05	4.574e7
442.13	3.947e7
442.21	2.640e7
442.29	2.463e7
442.37	2.412e7
442.45	1.312e7
442.53	1.022e7
442.61	3.080e6
442.69	5.001e6
442.77	3.936e6
442.85	3.827e6
442.93	2.040e6
443.02	2.166e6
443.10	5.479e6
443.18	1.821e6
443.26	7.506e5
443.34	1.475e5
443.42	1.167e5
443.50	1.147e5
443.58	1.175e6
443.66	1.862e6
443.74	1.436e6
443.82	1.413e5
443.90	9.779e5
443.98	7.629e5
444.06	7.782e4
444.14	7.066e4
444.23	9.830e4
444.31	2.560e4
444.39	4.198e4
444.47	5.530e4
444.55	7.680e4
444.63	4.813e4
444.71	2.560e4
444.79	3.482e4
444.87	3.994e4
444.95	4.608e4
445.03	1.638e4
445.11	1.638e4
445.19	2.765e4
445.27	2.253e4
445.35	1.229e4
445.44	1.024e4
445.52	4.915e4
445.60	1.229e4
445.68	3.174e4
445.76	1.024e4
445.84	6.144e3
445.92	4.301e4
446.00	3.277e4
446.08	1.946e4
446.16	9.216e3
446.24	1.434e4
446.32	1.638e4
446.40	0.000e0
446.65	0.000e0
446.73	5.120e3
446.81	3.072e3
446.89	4.096e3
446.97	1.024e3
447.05	0.000e0
447.13	2.048e3
447.21	1.024e4
447.29	3.615e5
447.37	2.519e5
447.45	5.120e3
447.53	0.000e0
447.61	1.126e4
447.69	1.331e4
447.77	2.048e3
447.86	0.000e0
447.94	2.632e5
448.02	2.645e6
448.10	2.467e6
448.18	4.762e5
448.26	0.000e0
448.74	0.000e0
448.82	1.024e3
448.90	0.000e0
449.87	0.000e0
449.95	4.096e3
450.03	0.000e0
450.11	0.000e0
450.20	2.017e6
450.28	8.765e5
450.36	3.379e4
450.44	2.823e6
450.52	3.388e6
450.60	3.512e5
450.68	0.000e0
450.76	1.772e5
450.84	1.454e6
450.92	6.001e5
451.00	8.192e3
451.08	1.874e5
451.16	1.841e6
451.24	6.728e5
451.32	2.253e4
451.41	0.000e0
451.49	1.455e6
451.57	1.423e5
451.65	0.000e0
451.73	8.663e5
451.81	3.912e5
451.89	6.144e3
451.97	0.000e0
452.05	2.048e3
452.13	0.000e0
452.29	0.000e0
452.37	1.150e6
452.45	2.826e5
452.53	0.000e0
453.10	0.000e0
453.18	1.004e6
453.26	7.444e5
453.34	6.144e3
453.42	0.000e0
454.95	0.000e0
455.04	2.048e3
455.12	1.024e3
455.20	0.000e0
459.79	0.000e0
459.88	6.195e5
459.96	1.915e5
460.04	0.000e0
460.44	0.000e0
460.52	1.412e6
460.60	4.393e5
460.68	0.000e0
461.17	0.000e0
461.25	5.233e5
461.33	1.993e6
461.41	1.936e6
461.49	1.372e5
461.57	0.000e0
461.65	1.082e6
461.73	7.373e4
461.81	0.000e0
462.21	0.000e0
462.30	1.022e6
462.38	2.089e5
462.46	1.073e6
462.54	1.024e5
462.62	0.000e0
466.09	0.000e0
466.17	4.987e5
466.25	1.625e6
466.33	5.734e4
466.41	0.000e0
466.73	0.000e0
466.81	6.769e5
466.89	2.007e5
466.97	7.127e5
467.05	5.796e5
467.14	4.055e5
467.22	1.934e6
467.30	1.695e6
467.38	1.650e6
467.46	2.067e6
467.54	3.640e6
467.62	2.034e6
467.70	1.377e6
467.78	1.656e6
467.86	6.636e5
467.94	9.083e5
468.02	8.305e5
468.10	4.680e5
468.18	3.067e6
468.26	2.569e6
468.35	3.644e6
468.43	2.418e6
468.51	8.765e5
468.59	1.741e4
468.67	7.383e5
468.75	1.504e6
468.83	7.260e5
468.91	1.024e4
468.99	0.000e0
469.07	2.683e5
469.15	4.721e5
469.23	1.473e6
469.31	3.226e5
469.39	4.588e5
469.47	1.375e6
469.56	1.697e6
469.64	8.428e5
469.72	2.082e6
469.80	1.618e5
469.88	0.000e0
470.77	0.000e0
470.85	4.936e5
470.93	2.560e4
471.01	5.028e5
471.09	8.397e4
471.17	0.000e0
471.25	2.212e5
471.33	8.335e5
471.41	2.560e4
471.49	0.000e0
476.98	0.000e0
477.06	1.189e6
477.14	5.693e5
477.22	0.000e0
478.75	0.000e0
478.83	1.775e6
478.91	2.580e5
478.99	0.000e0
483.83	0.000e0
483.91	1.308e6
483.99	2.212e5
484.08	0.000e0
484.16	8.888e5
484.24	1.085e6
484.32	2.253e4
484.40	6.810e5
484.48	1.246e6
484.56	4.096e5
484.64	0.000e0
485.12	0.000e0
485.20	3.942e5
485.29	9.165e5
485.37	2.458e4
485.45	0.000e0
494.48	0.000e0
494.56	1.030e6
494.64	4.741e5
494.72	0.000e0
496.98	0.000e0
497.06	3.727e5
497.14	6.533e5
497.22	8.192e3
497.30	3.328e5
497.39	1.577e5
497.47	0.000e0
507.87	0.000e0
507.95	2.540e5
508.03	9.953e5
508.11	2.765e4
508.19	0.000e0
513.52	0.000e0
513.60	1.434e4
513.68	7.905e5
513.76	3.174e4
513.84	0.000e0
522.07	0.000e0
522.15	3.410e5
522.23	8.192e4
522.31	0.000e0
560.71	0.000e0
560.79	1.126e4
560.87	7.393e5
560.95	3.584e4
561.03	0.000e0
561.44	0.000e0
561.52	4.710e5
561.60	1.235e6
561.68	1.700e5
561.76	0.000e0
562.16	0.000e0
562.24	6.932e5
562.32	5.837e4
562.40	4.628e5
562.48	1.638e4
562.56	0.000e0
562.81	0.000e0
562.89	3.860e5
562.97	2.150e4
563.05	0.000e0
614.59	0.000e0
614.68	2.908e5
614.76	9.769e5
614.84	4.096e4
614.92	0.000e0
630.00	0.000e0
630.08	3.533e5
630.16	1.229e4
630.24	0.000e0
686.63	0.000e0
686.71	4.997e5
686.79	6.656e4
686.87	0.000e0
686.95	4.813e4
687.03	8.274e5
687.12	4.086e5
687.20	4.915e4
687.28	1.495e5
687.36	2.580e5
687.44	0.000e0
688.00	0.000e0
688.08	5.683e5
688.16	3.686e4
688.24	0.000e0
688.57	0.000e0
688.65	8.202e5
688.73	4.608e4
688.81	0.000e0
689.21	0.000e0
689.29	3.400e5
689.37	3.123e5
689.45	5.120e4
689.54	0.000e0
689.62	0.000e0
689.70	4.813e4
689.78	7.629e5
689.86	1.106e5
689.94	0.000e0
692.60	0.000e0
692.68	7.834e5
692.76	2.294e5
692.84	0.000e0
701.47	0.000e0
701.55	4.116e5
701.64	1.024e4
701.72	0.000e0
706.31	0.000e0
706.39	5.202e5
706.48	8.817e5
706.56	1.434e4
706.64	0.000e0
708.90	0.000e0
708.98	8.397e4
709.06	2.120e5
709.14	0.000e0
715.27	0.000e0
715.35	2.048e3
715.43	4.721e5
715.51	1.229e4
715.59	0.000e0
737.86	0.000e0
737.94	5.407e5
738.02	3.287e5
738.10	0.000e0
743.74	0.000e0
743.82	6.246e4
743.91	6.124e5
743.99	1.434e4
744.07	0.000e0
744.39	0.000e0
744.47	3.891e4
744.55	7.567e5
744.63	2.765e4
744.71	0.000e0
756.09	0.000e0
756.17	2.048e3
756.25	0.000e0
756.65	0.000e0
756.73	5.417e5
756.81	1.649e5
756.89	0.000e0
770.12	0.000e0
770.20	9.933e4
770.28	1.239e5
770.36	0.000e0
775.37	0.000e0
775.45	2.212e5
775.53	7.475e4
775.61	1.044e5
775.69	1.089e6
775.77	1.390e6
775.85	1.403e6
775.93	1.214e6
776.01	1.185e6
776.09	9.789e5
776.17	1.328e6
776.25	2.742e6
776.33	2.357e6
776.41	4.453e6
776.50	2.497e6
776.58	2.345e6
776.66	3.251e6
776.74	1.683e6
776.82	1.725e6
776.90	1.454e6
776.98	1.269e6
777.06	5.079e5
777.14	2.724e6
777.22	9.708e5
777.30	9.667e5
777.38	2.959e5
777.46	5.079e5
777.54	4.536e5
777.62	3.697e5
777.71	1.443e6
777.79	1.097e6
777.87	7.834e5
777.95	5.857e5
778.03	9.114e4
778.11	4.608e4
778.19	0.000e0
778.27	0.000e0
778.35	5.069e5
778.43	1.169e6
778.51	7.148e5
778.59	9.595e5
778.67	2.662e4
778.75	2.847e5
778.83	5.222e5
778.92	1.987e5
779.00	1.535e6
779.08	8.366e5
779.16	1.393e5
779.24	1.166e6
779.32	2.879e6
779.40	9.431e5
779.48	2.099e6
779.56	9.390e5
779.64	8.878e5
779.72	2.088e6
779.80	1.611e6
779.88	7.977e5
779.96	4.915e5
780.04	7.711e5
780.13	1.490e6
780.21	1.106e6
780.29	6.124e5
780.37	1.924e6
780.45	1.670e6
780.53	1.068e6
780.61	4.977e5
780.69	1.826e6
780.77	3.830e5
780.85	1.853e5
780.93	7.444e5
781.01	7.168e4
781.09	0.000e0
781.17	1.587e5
781.25	9.871e5
781.34	2.345e5
781.42	1.034e5
781.50	3.246e5
781.58	6.523e5
781.66	4.301e4
781.74	0.000e0
782.46	0.000e0
782.55	9.830e4
782.63	3.205e5
782.71	2.601e5
782.79	9.626e4
782.87	2.560e4
782.95	0.000e0
783.35	0.000e0
783.43	5.345e5
783.51	2.867e4
783.59	0.000e0
783.67	0.000e0
783.76	1.024e3
783.84	2.724e5
783.92	5.530e4
784.00	0.000e0
785.21	0.000e0
785.29	2.038e5
785.37	3.072e3
785.45	0.000e0
790.21	0.000e0
790.29	2.017e5
790.37	0.000e0
792.06	0.000e0
792.15	5.274e5
792.23	5.939e4
792.31	2.365e5
792.39	3.256e5
792.47	0.000e0
792.55	1.178e5
792.63	1.608e5
792.71	0.000e0
792.79	2.734e5
792.87	3.351e6
792.95	1.741e6
793.03	4.933e6
793.11	5.807e6
793.19	5.472e6
793.27	5.105e6
793.36	9.135e6
793.44	7.209e6
793.52	1.280e7
793.60	1.117e7
793.68	7.951e6
793.76	8.605e6
793.84	5.606e6
793.92	6.599e6
794.00	4.628e6
794.08	7.188e6
794.16	5.582e6
794.24	3.052e6
794.32	2.104e6
794.40	4.590e6
794.48	5.845e6
794.57	4.593e6
794.65	4.336e6
794.73	3.251e6
794.81	4.702e6
794.89	1.140e6
794.97	1.623e6
795.05	2.758e6
795.13	2.438e6
795.21	3.932e5
795.29	6.369e5
795.37	5.407e5
795.45	1.543e6
795.53	9.974e5
795.61	2.468e5
795.69	8.387e5
795.78	1.167e6
795.86	7.721e5
795.94	6.564e5
796.02	1.178e5
796.10	4.157e5
796.18	1.720e5
796.26	2.345e5
796.34	0.000e0
796.58	0.000e0
796.66	3.840e5
796.74	1.164e6
796.82	2.314e5
796.90	0.000e0
797.07	0.000e0
797.15	8.909e4
797.23	3.277e5
797.31	2.048e3
797.39	0.000e0
797.71	0.000e0
797.79	5.540e5
797.87	9.830e4
797.95	0.000e0
798.76	0.000e0
798.84	1.802e5
798.92	8.151e5
799.00	2.150e4
799.08	0.000e0
800.45	0.000e0
800.53	1.536e4
800.62	0.000e0
800.70	0.000e0
800.78	2.529e5
800.86	2.048e3
800.94	4.977e5
801.02	3.011e5
801.10	0.000e0
805.13	0.000e0
805.21	1.273e6
805.29	6.451e5
805.37	5.151e5
805.46	4.086e5
805.54	2.447e5
805.62	1.428e6
805.70	2.478e5
805.78	7.885e4
805.86	8.909e4
805.94	0.000e0
806.18	0.000e0
806.26	2.417e5
806.34	5.478e5
806.42	7.168e3
806.50	0.000e0
807.15	0.000e0
807.23	4.342e5
807.31	2.458e5
807.39	0.000e0
819.09	0.000e0
819.17	3.092e5
819.25	1.475e5
819.33	0.000e0
820.30	0.000e0
820.38	1.024e4
820.46	5.632e5
820.54	1.638e4
820.62	0.000e0
821.11	0.000e0
821.19	2.560e4
821.27	2.171e5
821.35	0.000e0
821.75	0.000e0
821.83	4.485e5
821.91	6.758e4
821.99	0.000e0
823.36	0.000e0
823.44	5.120e3
823.53	2.017e5
823.61	0.000e0
823.69	0.000e0
823.77	2.560e4
823.85	1.864e5
823.93	0.000e0
824.25	0.000e0
824.33	3.226e5
824.41	3.072e4
824.49	9.216e3
824.57	4.925e5
824.65	1.434e4
824.74	0.000e0
830.30	0.000e0
830.38	3.185e5
830.46	1.010e6
830.54	5.827e5
830.62	3.625e5
830.70	0.000e0
831.03	0.000e0
831.11	2.048e3
831.19	1.403e5
831.27	0.000e0
831.51	0.000e0
831.59	5.407e5
831.67	4.403e4
831.75	0.000e0
835.71	0.000e0
835.79	4.096e3
835.87	4.383e5
835.95	1.024e4
836.03	0.000e0
841.68	0.000e0
841.76	1.116e5
841.84	3.072e4
841.92	0.000e0
852.89	0.000e0
852.97	6.420e5
853.05	3.277e4
853.13	0.000e0
857.00	0.000e0
857.08	4.403e4
857.16	8.192e4
857.24	3.584e5
857.33	1.638e5
857.41	0.000e0
857.65	0.000e0
857.73	8.550e5
857.81	6.390e5
857.89	4.096e3
857.97	0.000e0
858.54	0.000e0
858.62	8.704e4
858.70	0.000e0
859.18	0.000e0
859.26	3.154e5
859.34	3.103e5
859.42	4.608e4
859.50	0.000e0
859.58	0.000e0
859.66	4.055e5
859.75	3.072e4
859.83	0.000e0
861.20	0.000e0
861.28	1.505e5
861.36	8.602e4
861.44	4.731e5
861.52	3.072e4
861.60	0.000e0
862.25	0.000e0
862.33	4.096e3
862.41	1.207e6
862.49	2.898e5
862.57	0.000e0
862.73	0.000e0
862.81	5.837e4
862.89	0.000e0
863.13	0.000e0
863.21	3.256e5
863.30	2.970e4
863.38	8.581e5
863.46	1.260e5
863.54	3.891e4
863.62	0.000e0
863.94	0.000e0
864.02	1.894e5
864.10	6.042e4
864.18	0.000e0
864.42	0.000e0
864.51	3.011e5
864.59	1.002e6
864.67	3.697e5
864.75	2.232e5
864.83	0.000e0
864.91	0.000e0
864.99	2.580e5
865.07	5.151e5
865.15	4.096e3
865.23	0.000e0
865.47	0.000e0
865.55	2.365e5
865.63	8.704e4
865.72	0.000e0
866.04	0.000e0
866.12	1.782e5
866.20	7.137e5
866.28	6.042e4
866.36	9.472e5
866.44	8.356e5
866.52	5.376e5
866.60	5.284e5
866.68	4.188e5
866.76	1.024e3
866.84	0.000e0
866.93	7.680e4
867.01	9.544e5
867.09	6.349e4
867.17	0.000e0
867.89	0.000e0
867.97	1.741e5
868.05	3.809e5
868.14	0.000e0
868.70	0.000e0
868.78	4.854e5
868.86	1.946e4
868.94	0.000e0
869.18	0.000e0
869.26	3.400e5
869.35	1.526e5
869.43	6.554e4
869.51	1.106e5
869.59	0.000e0
869.83	0.000e0
869.91	6.134e5
869.99	3.584e4
870.07	0.000e0
871.28	0.000e0
871.36	1.864e5
871.44	2.929e5
871.52	0.000e0
878.46	0.000e0
878.54	2.048e5
878.62	2.058e5
878.70	3.666e5
878.78	6.113e5
878.86	8.294e5
878.94	1.331e6
879.03	1.265e6
879.11	1.047e6
879.19	5.632e5
879.27	1.817e6
879.35	3.339e6
879.43	6.182e6
879.51	4.758e6
879.59	1.368e7
879.67	1.466e7
879.75	2.393e7
879.83	4.042e7
879.91	6.665e7
879.99	9.749e7
880.07	1.299e8
880.15	1.342e8
880.24	1.342e8
880.32	1.342e8
880.40	1.342e8
880.48	1.342e8
880.56	1.342e8
880.64	1.342e8
880.72	1.342e8
880.80	1.342e8
880.88	1.342e8
880.96	1.342e8
881.04	1.342e8
881.12	1.342e8
881.20	1.342e8
881.28	1.342e8
881.37	1.342e8
881.45	1.342e8
881.53	1.342e8
881.61	1.342e8
881.69	1.342e8
881.77	1.342e8
881.85	1.282e8
881.93	1.017e8
882.01	9.368e7
882.09	8.064e7
882.17	8.138e7
882.25	6.797e7
882.33	6.538e7
882.41	5.678e7
882.49	6.101e7
882.58	6.869e7
882.66	6.092e7
882.74	6.284e7
882.82	5.284e7
882.90	4.036e7
882.98	2.730e7
883.06	2.532e7
883.14	2.519e7
883.22	2.017e7
883.30	1.800e7
883.38	1.813e7
883.46	1.474e7
883.54	1.766e7
883.62	2.077e7
883.70	1.999e7
883.79	1.845e7
883.87	1.092e7
883.95	8.344e6
884.03	9.673e6
884.11	9.566e6
884.19	5.142e6
884.27	5.350e6
884.35	5.618e6
884.43	4.012e6
884.51	6.778e6
884.59	5.391e6
884.67	5.527e6
884.75	3.946e6
884.83	1.759e6
884.91	3.809e6
885.00	1.365e6
885.08	5.335e5
885.16	9.134e5
885.24	1.780e6
885.32	1.201e6
885.40	1.768e6
885.48	9.216e5
885.56	1.669e5
885.64	7.782e5
885.72	7.127e5
885.80	6.513e5
885.88	8.366e5
885.96	1.079e6
886.04	1.249e5
886.12	6.707e5
886.21	1.194e6
886.29	1.761e5
886.37	3.379e4
886.45	3.482e4
886.53	4.813e4
886.61	1.229e4
886.69	9.933e4
886.77	4.301e4
886.85	3.994e4
886.93	5.018e4
887.01	2.355e4
887.09	1.434e4
887.17	2.150e4
887.25	1.741e4
887.33	1.741e4
887.42	1.434e4
887.50	2.253e4
887.58	3.482e4
887.66	1.638e4
887.74	5.304e5
887.82	3.994e4
887.90	1.638e4
887.98	2.355e4
888.06	4.301e4
888.14	2.253e4
888.22	1.126e4
888.30	4.608e4
888.38	5.120e3
888.46	1.024e3
888.54	6.144e3
888.63	5.120e3
888.71	1.536e4
888.79	1.843e4
888.87	3.072e3
888.95	0.000e0
889.03	0.000e0
889.11	6.144e3
889.19	9.216e3
889.27	7.168e3
889.35	1.843e4
889.43	0.000e0
889.59	0.000e0
889.67	1.434e4
889.75	7.168e3
889.84	4.096e3
889.92	0.000e0
890.16	0.000e0
890.24	5.120e3
890.32	0.000e0
890.48	0.000e0
890.56	3.072e3
890.64	0.000e0
890.72	7.168e3
890.80	0.000e0
891.05	0.000e0
891.13	2.028e5
891.21	4.096e5
891.29	5.120e3
891.37	3.072e3
891.45	1.126e4
891.53	0.000e0
891.61	2.048e3
891.69	3.174e4
891.77	0.000e0
892.09	0.000e0
892.17	1.229e4
892.26	3.308e5
892.34	2.929e5
892.42	3.154e5
892.50	5.253e5
892.58	5.120e5
892.66	8.704e4
892.74	1.179e6
892.82	3.625e5
892.90	1.573e6
892.98	5.591e5
893.06	6.533e5
893.14	3.154e5
893.22	1.024e4
893.30	0.000e0
893.55	0.000e0
893.63	1.884e5
893.71	4.690e5
893.79	1.027e6
893.87	5.673e5
893.95	3.031e5
894.03	1.331e4
894.11	0.000e0
894.43	0.000e0
894.51	2.232e5
894.59	1.741e4
894.68	2.785e5
894.76	2.048e4
894.84	0.000e0
895.32	0.000e0
895.40	7.168e3
895.48	1.853e5
895.56	7.168e3
895.64	0.000e0
896.29	0.000e0
896.37	1.024e3
896.45	0.000e0
896.77	0.000e0
896.85	2.877e5
896.93	4.608e4
897.01	0.000e0
898.79	0.000e0
898.87	2.048e3
898.95	9.318e4
899.03	1.208e5
899.11	1.352e5
899.19	1.470e6
899.27	2.717e6
899.35	3.090e6
899.44	1.303e6
899.52	2.437e6
899.60	2.243e6
899.68	2.949e5
899.76	7.291e5
899.84	1.164e6
899.92	1.040e6
900.00	1.109e6
900.08	9.523e4
900.16	1.710e5
900.24	2.499e5
900.32	4.301e5
900.40	1.052e6
900.48	3.850e5
900.56	2.908e5
900.65	5.325e4
900.73	1.183e6
900.81	5.540e5
900.89	2.222e5
900.97	1.002e6
901.05	8.274e5
901.13	1.638e4
901.21	1.014e5
901.29	2.826e5
901.37	2.048e5
901.45	1.720e5
901.53	0.000e0
901.61	3.707e5
901.69	9.021e5
901.77	1.736e6
901.86	3.512e5
901.94	0.000e0
902.02	2.161e5
902.10	9.103e5
902.18	1.080e6
902.26	2.885e6
902.34	1.186e6
902.42	1.084e6
902.50	1.138e6
902.58	7.741e5
902.66	9.800e5
902.74	7.270e5
902.82	4.219e5
902.90	3.072e3
902.98	9.349e5
903.07	3.983e5
903.15	8.919e5
903.23	2.970e4
903.31	6.861e5
903.39	9.165e5
903.47	7.721e5
903.55	9.708e5
903.63	2.124e6
903.71	1.421e6
903.79	9.114e5
903.87	6.400e5
903.95	1.577e5
904.03	1.741e4
904.11	0.000e0
904.28	0.000e0
904.36	6.595e5
904.44	1.362e5
904.52	0.000e0
905.24	0.000e0
905.32	4.209e5
905.40	1.096e5
905.49	0.000e0
905.81	0.000e0
905.89	1.453e6
905.97	2.509e5
906.05	0.000e0
906.29	0.000e0
906.37	5.571e5
906.45	5.908e5
906.53	5.059e5
906.61	8.192e3
906.70	1.536e4
906.78	9.165e5
906.86	6.042e4
906.94	5.222e4
907.02	1.156e6
907.10	1.988e6
907.18	1.812e5
907.26	1.452e6
907.34	8.745e5
907.42	1.572e6
907.50	1.059e6
907.58	1.069e6
907.66	8.090e4
907.74	6.963e4
907.82	5.018e4
907.91	0.000e0
907.99	2.519e5
908.07	4.116e5
908.15	2.048e3
908.23	7.055e5
908.31	1.239e5
908.39	0.000e0
908.47	0.000e0
908.55	2.560e4
908.63	7.762e5
908.71	1.062e6
908.79	5.315e5
908.87	1.049e6
908.95	3.686e4
909.03	1.823e5
909.12	4.413e5
909.20	2.048e3
909.28	0.000e0
909.44	0.000e0
909.52	6.574e5
909.60	2.396e5
909.68	0.000e0
909.84	0.000e0
909.92	4.895e5
910.00	2.345e5
910.08	0.000e0
910.41	0.000e0
910.49	2.959e5
910.57	4.639e5
910.65	8.192e3
910.73	0.000e0
917.91	0.000e0
917.99	9.626e4
918.07	0.000e0
918.15	0.000e0
918.23	5.007e5
918.31	4.198e4
918.39	0.000e0
918.47	5.837e4
918.55	2.877e5
918.63	0.000e0
918.72	5.325e4
918.80	6.758e4
918.88	0.000e0
923.31	0.000e0
923.39	1.403e5
923.47	4.147e5
923.56	1.024e3
923.64	0.000e0
926.22	0.000e0
926.30	6.922e5
926.38	4.925e5
926.46	3.871e5
926.54	2.109e5
926.62	0.000e0
929.44	0.000e0
929.52	9.523e4
929.61	3.564e5
929.69	3.154e5
929.77	1.618e5
929.85	0.000e0
933.48	0.000e0
933.56	3.840e5
933.64	1.659e5
933.72	0.000e0
933.80	0.000e0
933.88	1.987e5
933.96	5.530e4
934.04	0.000e0
935.33	0.000e0
935.41	2.253e4
935.49	4.649e5
935.58	9.216e3
935.66	0.000e0
937.11	0.000e0
937.19	5.345e5
937.27	6.656e4
937.35	0.000e0
937.83	0.000e0
937.91	3.799e5
938.00	1.741e4
938.08	0.000e0
938.56	0.000e0
938.64	1.034e5
938.72	1.577e5
938.80	0.000e0
942.11	0.000e0
942.19	2.048e5
942.27	5.939e4
942.35	0.000e0
945.74	0.000e0
945.82	2.796e5
945.90	3.103e5
945.98	0.000e0
948.97	0.000e0
949.05	3.584e4
949.13	2.744e5
949.21	3.072e3
949.29	0.000e0
949.45	0.000e0
949.53	5.489e5
949.61	7.475e4
949.69	0.000e0
949.93	0.000e0
950.02	4.741e5
950.10	5.939e5
950.18	1.946e4
950.26	3.697e5
950.34	7.680e4
950.42	0.000e0
951.39	0.000e0
951.47	3.277e4
951.55	7.844e5
951.63	2.970e4
951.71	0.000e0
951.95	0.000e0
952.03	4.219e5
952.11	2.130e5
952.19	0.000e0
952.44	0.000e0
952.52	1.126e4
952.60	0.000e0
952.68	0.000e0
952.76	1.382e5
952.84	5.120e3
952.92	0.000e0
961.87	0.000e0
961.95	3.072e3
962.03	3.758e5
962.12	7.168e3
962.20	1.352e5
962.28	0.000e0
962.36	0.000e0
962.44	3.942e5
962.52	3.973e5
962.60	0.000e0
963.08	0.000e0
963.16	1.495e5
963.24	1.423e5
963.33	0.000e0
966.71	0.000e0
966.79	3.287e5
966.88	2.304e5
966.96	2.161e5
967.04	5.734e4
967.12	0.000e0
967.20	2.048e3
967.28	6.164e5
967.36	1.628e5
967.44	3.932e5
967.52	4.567e5
967.60	2.243e5
967.68	7.793e5
967.76	7.414e5
967.84	9.687e5
967.92	4.506e4
968.00	5.038e5
968.09	2.191e5
968.17	6.912e5
968.25	4.536e5
968.33	3.809e5
968.41	4.301e4
968.49	0.000e0
968.57	7.700e5
968.65	7.987e4
968.73	1.024e4
968.81	2.693e5
968.89	7.782e4
968.97	2.406e5
969.05	3.748e5
969.13	5.079e5
969.21	3.072e3
969.30	0.000e0
969.38	5.837e5
[truncated: 3,252 more rows]
