# Supplementary material for: A simple method for developing lysine targeted covalent protein reagents
Source: Nat Commun. 2023 Dec 1;14:7933. doi: 10.1038/s41467-023-42632-5 (PMC10692228; doi:10.1038/s41467-023-42632-5)
Supplement: Supplementary file 4 — Source data [file 41467_2023_42632_MOESM4_ESM.zip › Source Data/Purified peptide data/Spectra/Peptide_3!-spectrum.txt]

80	0.000e0
80	1.440e4
80	2.336e4
80	0.000e0
81	0.000e0
81	1.204e5
81	5.523e4
81	1.344e3
81	0.000e0
81	0.000e0
81	1.280e3
81	5.760e2
81	0.000e0
82	5.811e4
82	4.568e5
82	2.394e4
82	9.376e4
82	1.698e5
82	1.153e5
82	2.092e5
82	4.960e4
82	5.182e5
82	5.790e5
82	7.490e5
82	1.428e6
83	2.955e6
83	4.747e6
83	8.136e6
83	1.398e7
83	1.714e7
83	2.356e7
83	3.129e7
83	3.282e7
83	3.589e7
83	4.001e7
83	3.195e7
83	2.244e7
84	1.689e7
84	5.698e6
84	1.860e6
84	1.550e6
84	1.262e6
84	1.255e6
84	1.843e6
84	2.227e6
84	1.798e6
84	2.380e6
84	2.333e6
84	1.447e6
84	1.210e6
85	8.235e5
85	2.567e5
85	1.370e4
85	1.600e3
85	1.216e5
85	1.141e5
85	5.126e4
85	3.686e4
85	1.282e5
85	1.788e5
85	1.206e5
85	1.423e5
86	3.405e5
86	9.568e4
86	3.869e5
86	8.180e5
86	1.132e6
86	1.414e6
86	1.514e6
86	1.506e6
86	1.982e6
86	1.745e6
86	1.876e6
86	1.391e6
86	1.221e6
87	8.065e5
87	2.229e5
87	7.437e4
87	6.240e4
87	1.048e5
87	1.125e5
87	1.050e5
87	8.288e4
87	2.252e5
87	5.882e4
87	7.923e4
87	1.592e5
88	5.907e4
88	8.544e4
88	5.990e4
88	7.155e4
88	6.739e4
88	1.839e5
88	8.538e4
88	1.240e5
88	1.353e5
88	4.377e5
88	2.902e5
88	3.217e5
89	1.920e5
89	6.426e4
89	1.811e5
89	3.049e5
89	3.549e5
89	1.272e5
89	1.505e5
89	3.695e5
89	3.927e5
89	6.356e5
89	4.985e5
89	3.070e5
89	2.890e5
90	1.610e5
90	1.739e5
90	2.476e5
90	4.355e5
90	1.548e5
90	2.265e5
90	1.402e5
90	1.540e5
90	3.284e5
90	2.540e5
90	1.302e5
90	3.791e5
91	4.388e5
91	2.639e5
91	3.401e5
91	3.348e5
91	2.177e5
91	2.566e5
91	1.164e5
91	3.654e4
91	4.256e4
91	3.712e4
91	5.773e4
91	1.088e3
91	0.000e0
92	1.363e4
92	1.178e5
92	3.110e4
92	0.000e0
92	4.256e4
92	3.629e4
92	2.560e2
92	6.349e4
92	5.350e4
92	3.386e4
92	6.848e3
92	0.000e0
93	0.000e0
93	2.944e3
93	1.344e3
93	4.922e4
93	2.432e3
93	0.000e0
94	0.000e0
94	2.240e4
94	9.306e4
94	7.462e4
94	1.423e5
94	4.288e4
94	2.364e5
94	3.739e5
94	1.940e5
94	7.552e3
94	1.751e5
95	9.382e4
95	3.840e2
95	2.432e3
95	1.907e4
95	0.000e0
95	0.000e0
95	8.544e4
95	5.370e4
95	7.302e4
95	4.333e4
95	4.480e2
95	0.000e0
96	0.000e0
96	4.621e4
96	6.515e4
96	2.291e4
96	1.408e3
96	2.112e3
96	1.319e5
96	4.832e4
96	4.032e3
96	3.443e4
96	7.834e4
96	6.291e4
96	3.066e4
97	1.280e2
97	2.650e4
97	6.374e4
97	1.536e3
97	2.778e4
97	7.834e4
97	2.240e3
97	1.110e5
97	7.130e4
97	1.645e4
97	8.154e4
97	3.456e3
98	0.000e0
98	7.379e4
98	3.010e5
98	2.925e5
98	7.584e4
98	1.031e5
98	9.075e4
98	3.584e3
98	2.361e5
98	6.886e5
98	7.497e5
98	3.743e5
99	7.395e5
99	5.014e5
99	2.166e5
99	9.452e5
99	2.967e5
99	1.880e5
99	1.997e5
99	1.147e5
99	8.454e4
99	5.882e4
99	9.235e4
99	2.496e3
99	0.000e0
100	9.568e4
100	4.331e5
100	5.253e5
100	2.302e5
100	1.042e5
100	1.572e5
100	2.984e5
100	3.126e5
100	1.674e5
100	1.996e5
100	2.662e4
100	1.720e5
101	2.299e5
101	2.403e5
101	4.358e4
101	1.390e5
101	1.980e5
101	7.840e4
101	7.398e4
101	2.608e5
101	1.574e5
101	1.569e5
101	1.866e5
101	9.024e3
101	0.000e0
102	5.344e4
102	7.872e3
102	1.728e3
102	9.920e4
102	5.984e4
102	1.130e5
102	3.182e5
102	1.890e5
102	2.973e5
102	2.437e5
102	3.879e5
102	4.328e5
103	1.037e5
103	1.134e5
103	2.144e4
103	1.693e5
103	3.360e4
103	9.370e4
103	3.098e4
103	5.114e4
103	1.312e4
103	6.950e4
103	2.195e4
103	7.110e4
104	1.624e5
104	6.170e4
104	4.480e2
104	0.000e0
104	0.000e0
104	6.528e3
104	4.621e4
104	1.419e5
104	1.456e5
104	2.918e4
104	3.584e3
104	0.000e0
105	0.000e0
105	5.216e4
105	1.281e5
105	1.222e4
105	8.672e4
105	9.946e4
105	7.450e4
105	1.026e5
105	3.994e4
105	1.088e3
106	5.274e4
106	4.864e3
106	6.976e3
106	6.400e1
106	2.368e4
106	1.946e4
106	1.862e4
106	1.005e5
106	2.848e4
106	2.560e2
106	5.280e4
106	5.613e4
106	6.982e4
107	1.728e3
107	0.000e0
107	0.000e0
107	4.800e3
107	4.781e4
107	3.341e4
107	3.840e2
107	4.864e3
107	1.020e5
107	1.811e4
107	1.466e5
107	2.067e4
108	3.994e4
108	9.600e2
108	2.586e4
108	6.739e4
108	1.728e3
108	1.259e5
108	3.469e4
108	2.643e4
108	2.078e5
108	2.200e5
108	3.898e4
108	1.088e3
109	1.215e5
109	6.336e4
109	1.837e5
109	2.803e5
109	1.460e5
109	3.799e5
109	4.299e5
109	8.212e5
109	5.305e5
109	8.745e5
109	7.174e5
109	4.620e5
109	2.134e5
110	2.870e5
110	2.216e5
110	5.267e5
110	5.562e5
110	5.425e5
110	4.938e5
110	1.015e6
110	9.748e5
110	7.251e5
110	1.376e6
110	5.561e5
110	5.270e5
111	3.831e5
111	5.395e5
111	5.123e5
111	3.788e5
111	4.753e5
111	3.372e5
111	3.926e5
111	4.981e5
111	5.108e5
111	5.827e5
111	3.790e5
111	3.055e5
111	2.990e5
112	1.658e5
112	2.228e5
112	6.508e5
112	3.134e5
112	4.797e5
112	2.140e5
112	4.221e5
112	6.771e5
112	6.042e5
112	5.361e5
112	3.706e5
112	3.064e5
113	2.408e5
113	4.192e4
113	3.085e4
113	8.000e3
113	0.000e0
113	1.032e5
113	1.050e5
113	3.866e4
113	1.097e5
113	1.715e5
113	8.768e4
113	6.259e4
114	5.216e4
114	9.491e4
114	1.041e5
114	1.139e5
114	1.564e5
114	1.248e5
114	1.039e5
114	2.931e4
114	2.084e5
114	8.493e4
114	2.400e5
114	9.466e4
114	2.036e5
115	1.397e5
115	2.355e5
115	2.662e4
115	1.148e5
115	2.093e4
115	0.000e0
115	1.594e4
115	6.016e3
115	0.000e0
115	8.819e4
115	1.146e4
115	0.000e0
116	3.808e4
116	1.612e5
116	7.610e4
116	4.205e4
116	5.626e4
116	5.664e4
116	4.288e3
116	3.200e4
116	7.814e4
116	5.120e3
116	1.231e5
116	1.011e5
117	1.440e4
117	2.611e4
117	1.500e5
117	1.350e5
117	2.916e5
117	3.290e5
117	6.588e5
117	7.818e5
117	8.317e5
117	6.339e5
117	6.461e5
117	4.950e5
117	4.337e5
118	8.230e4
118	1.524e5
118	1.613e5
118	5.120e4
118	1.355e5
118	1.847e5
118	9.869e4
118	7.488e4
118	2.432e3
118	1.881e5
118	2.325e5
118	1.402e4
119	0.000e0
119	1.348e5
119	1.476e5
119	2.067e4
119	0.000e0
119	0.000e0
119	1.280e3
119	0.000e0
119	4.038e4
119	6.810e4
119	1.176e5
119	1.677e4
120	7.110e4
120	1.132e5
120	1.670e5
120	3.325e5
120	1.649e5
120	3.510e5
120	4.243e5
120	2.567e5
120	3.306e5
120	3.608e5
120	1.606e5
120	5.869e4
121	2.373e5
121	9.350e4
121	3.738e4
121	1.280e2
121	4.902e4
121	1.053e5
121	7.251e4
121	1.017e5
121	3.962e4
121	3.891e4
121	4.781e4
121	2.944e3
122	0.000e0
122	0.000e0
122	5.018e4
122	4.141e4
122	1.165e5
122	1.101e5
122	1.334e5
122	2.003e5
122	1.764e5
122	9.491e4
122	1.113e5
122	2.037e5
123	2.938e5
123	2.035e4
123	8.320e4
123	1.808e5
123	1.599e5
123	8.186e4
123	7.034e4
123	3.584e4
123	2.255e5
123	5.376e4
123	2.944e4
123	5.120e2
124	0.000e0
124	0.000e0
124	6.528e3
124	4.794e4
124	1.408e3
124	3.462e4
124	4.787e4
124	2.560e2
124	0.000e0
124	9.901e4
124	1.539e5
125	1.894e4
125	0.000e0
125	0.000e0
125	1.920e2
125	1.677e4
125	0.000e0
125	1.248e4
125	2.176e3
125	1.158e4
125	1.072e5
125	3.488e4
126	0.000e0
126	0.000e0
126	2.810e4
126	6.426e4
126	1.280e3
126	5.504e3
126	2.048e3
126	4.986e4
126	1.512e5
126	6.643e4
126	2.112e3
127	2.618e4
127	3.354e4
127	1.280e2
127	0.000e0
127	0.000e0
127	6.605e4
127	7.405e4
127	2.234e4
127	0.000e0
127	6.406e4
127	6.438e4
127	1.152e3
127	1.344e3
128	9.523e4
128	5.184e3
128	0.000e0
128	0.000e0
128	1.024e3
128	2.022e4
128	6.400e1
128	0.000e0
129	0.000e0
129	5.696e3
129	7.680e2
129	5.190e4
129	1.286e5
129	7.238e4
129	1.124e5
129	2.720e4
129	1.120e4
129	1.856e4
129	3.878e4
129	1.280e3
129	1.005e4
130	5.670e4
130	2.874e4
130	9.728e4
130	1.020e5
130	3.331e5
130	3.300e5
130	5.731e5
130	5.052e5
130	7.843e5
130	3.381e5
130	6.096e5
130	1.254e6
131	9.640e5
131	7.871e5
131	1.384e6
131	1.198e6
131	1.622e6
131	1.472e6
131	1.718e6
131	1.470e6
131	1.922e6
131	1.886e6
131	1.612e6
131	1.417e6
132	9.878e5
132	4.833e5
132	2.935e5
132	5.628e5
132	5.039e5
132	2.874e5
132	3.615e5
132	4.162e5
132	4.303e5
132	4.059e5
132	2.982e5
132	4.438e5
132	3.871e5
133	7.795e5
133	4.249e5
133	3.870e5
133	3.486e5
133	3.908e5
133	4.069e5
133	2.915e5
133	4.272e5
133	1.634e5
133	6.010e4
133	9.293e4
133	1.803e5
134	1.258e5
134	1.657e5
134	1.030e4
134	4.640e4
134	2.712e5
134	2.061e4
134	0.000e0
134	8.998e4
134	1.168e5
134	9.395e4
134	1.101e4
134	0.000e0
135	0.000e0
135	1.824e4
135	6.739e4
135	5.472e4
135	3.821e4
135	3.514e4
135	5.120e2
135	5.203e4
135	3.456e3
135	0.000e0
135	3.405e4
135	7.238e4
136	9.254e4
136	8.435e4
136	1.984e4
136	2.099e4
136	1.120e4
136	1.236e5
136	3.885e4
136	8.800e4
136	1.833e5
136	1.240e5
136	1.195e5
136	9.728e3
137	0.000e0
137	0.000e0
137	1.510e4
137	2.669e4
137	1.824e4
137	1.664e3
137	0.000e0
137	5.414e4
137	2.950e4
137	1.235e4
137	8.384e3
137	0.000e0
137	0.000e0
138	7.251e4
138	6.496e4
138	3.776e3
138	4.915e4
138	2.176e3
138	0.000e0
138	7.040e2
138	1.555e4
138	3.168e4
138	3.091e4
138	3.334e4
138	3.584e3
139	1.235e5
139	8.851e4
139	1.313e5
139	4.102e4
139	1.242e4
139	0.000e0
139	0.000e0
139	6.413e4
139	4.160e4
139	0.000e0
139	6.093e4
139	2.394e4
139	0.000e0
140	9.101e4
140	6.656e3
140	0.000e0
140	0.000e0
140	1.178e4
140	2.445e4
140	6.400e1
140	0.000e0
140	5.824e3
140	7.725e4
140	5.760e3
140	0.000e0
141	0.000e0
141	1.779e4
141	1.312e4
141	2.067e4
141	4.019e4
141	1.734e4
141	2.496e3
142	2.317e4
142	1.920e2
142	9.088e3
142	1.875e4
142	0.000e0
142	6.592e3
142	1.608e5
142	5.741e4
142	6.323e4
142	2.707e4
142	9.338e4
142	4.557e4
142	2.298e4
143	5.939e4
143	1.109e5
143	1.203e5
143	7.744e4
143	2.061e5
143	3.850e5
143	2.668e5
143	4.325e5
143	4.419e5
143	4.118e5
143	3.572e5
143	1.660e5
144	5.459e4
144	8.960e4
144	1.059e5
144	6.131e4
144	3.718e4
144	1.792e4
144	7.072e4
144	1.105e5
144	8.563e4
144	9.306e4
144	1.447e5
144	9.894e4
144	1.382e4
145	0.000e0
145	1.261e4
145	4.544e3
145	2.195e4
145	1.479e5
145	3.488e4
145	9.389e4
145	2.401e5
145	1.601e5
145	3.086e5
145	7.661e4
145	6.246e4
146	3.648e3
146	7.936e4
146	9.792e3
146	0.000e0
146	0.000e0
146	2.611e4
146	8.781e4
146	1.114e5
146	4.416e4
146	1.280e2
146	0.000e0
146	9.600e3
147	2.112e3
147	4.666e4
147	8.384e3
147	7.635e4
147	1.351e5
147	1.478e4
147	0.000e0
147	1.094e4
147	1.599e5
147	9.856e3
147	0.000e0
148	0.000e0
148	1.214e5
148	1.016e5
149	9.600e2
149	2.720e4
149	7.533e4
149	2.112e3
149	0.000e0
149	1.600e3
149	3.405e4
149	7.155e4
149	1.771e5
149	7.110e4
149	2.227e4
149	3.846e4
149	5.203e4
150	8.320e2
150	7.571e4
150	2.547e4
150	5.606e4
150	1.861e5
150	1.510e5
150	2.190e5
150	2.528e5
150	2.858e5
150	1.809e5
150	1.590e5
150	1.196e5
151	1.190e5
151	6.336e3
151	0.000e0
151	1.452e5
151	1.432e5
151	3.981e4
151	1.452e5
151	4.576e4
151	1.920e2
151	2.131e4
151	1.049e5
151	1.513e5
152	9.523e4
152	1.896e5
152	1.390e5
152	7.674e4
152	8.102e4
152	5.184e3
152	4.038e4
152	3.082e5
152	1.544e5
152	6.106e4
152	8.787e4
152	1.695e5
152	7.277e4
153	3.750e4
153	4.506e4
153	1.026e5
153	2.061e5
153	2.348e5
153	1.015e5
153	8.064e4
153	2.657e5
153	2.928e5
153	2.925e4
153	6.861e4
153	6.336e4
154	9.530e4
154	6.317e4
154	1.568e4
154	7.200e4
154	8.826e4
154	4.928e3
154	1.281e5
154	2.484e5
154	1.400e5
154	2.246e4
154	0.000e0
154	2.349e4
154	3.782e4
155	6.381e4
155	1.370e4
155	0.000e0
155	0.000e0
155	1.990e4
155	2.854e4
155	0.000e0
155	3.853e4
155	4.666e4
155	9.018e4
155	3.904e3
155	0.000e0
156	0.000e0
156	4.813e4
156	7.194e4
156	1.728e3
156	0.000e0
156	0.000e0
157	1.299e4
157	4.186e4
157	8.960e2
157	0.000e0
157	0.000e0
157	9.152e3
157	6.656e3
157	0.000e0
157	8.320e2
157	0.000e0
157	0.000e0
157	3.738e4
158	1.176e5
158	1.037e5
158	5.248e3
158	0.000e0
158	7.539e4
158	1.582e5
158	1.600e4
158	8.256e3
158	1.249e5
158	2.620e5
158	1.675e5
158	5.581e4
159	5.997e4
159	1.856e3
159	5.843e4
159	6.931e4
159	1.210e4
159	1.217e5
159	2.137e5
159	1.093e5
159	9.133e4
159	1.034e5
159	4.710e4
159	4.230e4
160	2.944e3
160	0.000e0
160	0.000e0
160	8.576e3
160	1.012e5
160	3.635e4
160	2.772e5
160	4.224e4
160	0.000e0
160	1.459e4
160	2.304e3
161	2.938e4
161	9.901e4
161	1.041e5
161	8.186e4
161	9.158e4
161	3.231e5
161	1.692e5
161	4.736e3
161	4.339e5
161	4.896e5
161	3.006e5
161	3.871e5
162	4.265e5
162	1.206e5
162	9.286e4
162	2.010e5
162	8.659e4
162	2.976e4
162	1.280e2
162	0.000e0
162	0.000e0
162	7.488e4
162	3.872e4
162	1.568e4
162	0.000e0
163	0.000e0
163	6.880e4
163	2.010e4
163	2.598e4
163	3.053e4
163	9.850e4
163	2.168e5
163	2.035e5
163	3.610e5
163	4.580e5
163	3.887e5
163	1.457e5
164	1.295e5
164	5.709e4
164	6.822e4
164	1.562e4
164	1.152e4
164	2.266e4
164	2.159e5
164	1.124e5
164	4.128e4
164	8.531e4
164	2.269e5
164	1.610e5
165	4.704e4
165	7.744e3
165	0.000e0
165	0.000e0
165	3.078e4
165	4.070e4
165	1.683e4
165	6.624e4
165	9.728e3
165	0.000e0
166	0.000e0
166	6.400e1
166	3.206e4
166	4.480e3
166	0.000e0
166	4.224e4
166	4.819e4
166	3.251e4
166	2.502e4
166	1.709e4
166	1.165e5
167	1.818e4
167	2.816e3
167	1.216e4
167	0.000e0
167	0.000e0
167	1.052e5
167	1.510e4
167	3.738e4
167	1.309e5
167	3.840e3
167	0.000e0
168	0.000e0
168	1.818e4
168	1.773e4
168	0.000e0
168	2.342e4
168	7.219e4
168	1.696e4
168	0.000e0
168	0.000e0
168	1.184e4
169	1.024e4
169	2.944e3
169	9.274e4
169	4.672e3
169	1.338e4
169	6.208e3
169	0.000e0
169	0.000e0
169	1.619e4
169	8.614e4
169	6.912e3
169	1.920e3
170	1.196e5
170	6.656e3
170	0.000e0
170	3.571e4
170	1.382e4
170	4.672e3
170	2.317e4
170	1.920e2
170	0.000e0
170	0.000e0
171	4.672e3
171	7.802e4
171	1.343e5
171	9.613e4
171	4.934e4
171	4.800e4
171	7.622e4
171	1.114e4
171	8.493e4
171	4.819e4
171	1.408e3
171	6.336e4
172	3.168e4
172	7.315e4
172	8.019e4
172	2.797e4
172	3.264e4
172	1.461e5
172	2.088e5
172	1.875e5
172	3.101e5
172	2.290e5
172	2.835e5
172	1.150e5
172	1.000e5
173	9.498e4
173	4.730e4
173	1.946e4
173	1.933e4
173	5.062e4
173	5.734e4
173	1.862e4
173	5.376e3
173	1.402e5
173	6.669e4
173	4.211e4
173	1.088e3
174	3.776e4
174	8.218e4
174	2.458e4
174	7.078e4
174	2.387e4
174	3.763e4
174	1.088e3
174	0.000e0
174	1.862e4
174	6.701e4
174	9.088e3
174	1.716e5
175	7.507e4
175	7.232e3
175	4.480e4
175	2.560e3
175	5.779e4
175	3.712e3
175	0.000e0
175	0.000e0
175	5.126e4
175	4.122e4
176	3.200e2
176	2.278e4
176	1.190e4
176	0.000e0
176	0.000e0
176	4.922e4
176	1.920e4
176	0.000e0
177	0.000e0
177	7.302e4
177	1.043e4
177	0.000e0
177	1.446e5
177	1.555e4
177	0.000e0
178	0.000e0
178	3.770e4
178	1.215e5
178	1.382e4
178	5.120e3
178	7.366e4
178	3.994e4
178	3.200e2
178	0.000e0
178	4.320e4
178	4.480e3
179	4.794e4
179	1.600e4
179	0.000e0
179	6.400e1
179	1.428e5
179	5.357e4
179	2.607e5
179	2.851e5
179	2.232e5
179	3.343e5
179	4.249e5
179	3.414e5
180	3.150e5
180	3.091e5
180	3.795e4
180	1.766e4
180	8.064e3
180	0.000e0
180	0.000e0
180	5.152e4
180	5.613e4
180	9.862e4
180	7.091e4
180	2.618e4
180	1.544e5
181	1.043e4
181	0.000e0
181	8.634e4
181	3.744e4
181	1.280e2
181	1.193e5
181	6.566e4
181	8.666e4
181	3.000e5
181	5.190e4
181	2.055e5
181	9.894e4
182	5.760e3
182	7.686e4
182	1.418e5
182	2.630e4
182	4.026e4
182	9.510e4
182	9.632e4
182	2.944e3
182	0.000e0
182	0.000e0
182	5.235e4
183	1.561e5
183	1.058e5
183	5.062e4
183	1.061e5
183	1.829e5
183	1.108e5
183	4.763e5
183	3.795e5
183	6.047e5
183	2.024e5
183	3.934e5
183	2.198e5
184	2.176e5
184	1.637e5
184	3.411e5
184	1.486e5
184	2.362e5
184	8.115e4
184	5.120e2
184	2.490e4
184	4.864e3
184	0.000e0
184	4.966e4
184	6.464e3
185	2.304e4
185	1.600e3
185	8.570e4
185	7.232e4
185	8.128e3
185	1.862e4
185	7.450e4
185	4.960e4
185	6.650e4
185	1.556e5
185	1.638e4
185	5.952e4
185	2.816e3
186	6.426e4
186	6.515e4
186	3.200e2
186	0.000e0
186	0.000e0
186	5.120e3
186	5.581e4
186	6.144e3
186	0.000e0
186	0.000e0
186	8.710e4
187	7.322e4
187	2.496e3
187	0.000e0
187	1.459e4
187	2.643e4
187	0.000e0
187	3.968e4
187	7.334e4
187	4.557e4
187	3.968e3
187	0.000e0
187	1.965e4
187	3.354e4
188	4.416e3
188	1.066e5
188	6.592e3
188	8.787e4
188	4.544e3
188	0.000e0
188	2.067e4
188	1.261e4
188	0.000e0
188	4.154e4
188	1.728e4
188	3.328e4
189	2.611e4
189	0.000e0
189	0.000e0
189	7.277e4
189	4.294e4
189	2.560e2
189	0.000e0
189	0.000e0
189	8.000e4
189	7.885e4
189	9.600e2
190	0.000e0
190	0.000e0
190	5.427e4
190	1.901e4
190	5.939e4
190	1.984e3
190	1.152e4
190	5.120e2
190	0.000e0
190	0.000e0
190	2.406e4
191	2.112e3
191	0.000e0
191	0.000e0
191	9.856e3
191	7.610e4
191	2.778e4
191	8.243e4
191	1.622e5
191	8.000e3
192	6.451e4
192	1.414e4
192	0.000e0
192	0.000e0
192	8.704e3
192	6.669e4
192	3.590e4
192	6.400e1
192	0.000e0
192	1.178e5
192	1.440e4
193	0.000e0
193	0.000e0
193	1.862e4
193	1.344e3
193	0.000e0
193	0.000e0
193	2.163e4
193	2.342e4
193	0.000e0
193	0.000e0
193	8.102e4
194	1.210e4
194	0.000e0
194	0.000e0
194	1.342e5
194	1.037e4
194	0.000e0
194	5.901e4
194	5.472e4
194	4.710e4
194	1.141e5
194	2.656e4
194	0.000e0
195	0.000e0
195	5.677e4
195	8.211e4
195	3.994e4
195	4.544e4
195	5.370e4
195	1.199e5
195	3.834e4
195	1.254e4
195	2.470e4
195	2.989e4
195	2.138e4
195	0.000e0
196	0.000e0
196	1.011e4
196	5.600e4
196	1.664e3
196	0.000e0
196	5.734e4
196	5.107e4
196	7.680e2
196	8.704e3
196	3.712e4
196	2.182e4
196	2.560e2
197	0.000e0
197	0.000e0
197	8.320e2
197	4.461e4
197	1.600e3
197	0.000e0
198	0.000e0
198	6.400e1
198	4.762e4
198	1.984e3
198	0.000e0
198	0.000e0
198	3.834e4
198	4.486e4
198	2.291e4
198	0.000e0
198	9.069e4
198	2.003e4
199	9.792e3
199	1.920e2
199	3.539e4
199	2.419e4
199	1.996e5
199	3.443e5
199	2.483e5
199	1.933e5
199	3.759e5
199	4.355e5
199	3.964e5
199	6.867e5
200	2.291e5
200	9.344e4
200	1.386e5
200	1.426e5
200	9.216e3
200	3.994e4
200	2.176e3
200	1.050e4
200	1.048e5
200	1.277e5
200	8.070e4
200	2.842e4
200	7.827e4
201	1.123e5
201	1.338e4
201	0.000e0
201	0.000e0
201	1.670e4
201	4.544e3
201	4.819e4
201	1.920e4
201	1.427e4
201	9.158e4
201	1.011e4
202	7.213e4
202	1.734e4
202	0.000e0
202	0.000e0
202	7.987e4
202	6.822e4
202	2.835e4
203	0.000e0
203	1.760e4
203	9.075e4
203	3.136e3
203	0.000e0
204	0.000e0
204	1.182e5
204	1.016e5
204	5.696e3
204	1.517e4
204	5.082e4
204	1.370e4
204	7.776e4
205	2.099e4
205	0.000e0
205	1.057e5
205	1.082e4
205	0.000e0
205	0.000e0
205	4.518e4
205	4.864e4
205	4.032e3
205	2.688e4
205	3.840e2
206	4.416e4
206	2.112e3
206	0.000e0
206	4.294e4
206	8.832e3
206	5.971e4
206	4.877e4
206	5.472e4
206	7.808e3
206	4.422e4
206	2.156e5
206	9.882e4
207	1.165e4
207	0.000e0
207	0.000e0
207	1.792e4
207	8.256e3
207	0.000e0
207	0.000e0
207	7.501e4
208	8.768e4
208	4.787e4
208	3.142e4
208	8.960e2
208	1.978e4
208	1.286e4
208	0.000e0
208	8.378e4
208	5.402e4
208	1.344e3
208	0.000e0
208	0.000e0
209	8.960e3
209	1.850e4
209	0.000e0
209	0.000e0
209	5.094e4
210	1.280e4
210	4.499e4
210	2.650e4
210	0.000e0
210	7.949e4
210	4.800e4
210	4.307e4
210	4.250e4
210	5.606e4
210	2.566e4
210	0.000e0
211	0.000e0
211	1.408e3
211	8.710e4
211	1.587e4
211	0.000e0
211	6.835e4
211	3.008e4
211	1.606e5
211	5.843e4
211	0.000e0
211	9.946e4
211	2.662e4
212	2.312e5
212	7.725e4
212	3.930e4
212	4.154e4
212	8.499e4
212	1.609e5
212	5.312e4
212	7.040e2
212	0.000e0
212	9.600e2
212	6.643e4
212	3.206e4
213	1.059e5
213	3.846e4
213	1.160e5
213	5.312e3
213	0.000e0
213	0.000e0
213	2.656e4
213	5.786e4
213	1.152e3
213	0.000e0
215	0.000e0
215	4.147e4
215	1.440e4
215	2.349e4
215	5.120e3
215	0.000e0
216	0.000e0
216	8.550e4
216	1.664e4
216	0.000e0
216	0.000e0
217	8.826e4
217	1.139e4
217	5.632e3
217	3.245e4
217	3.200e2
217	0.000e0
217	1.638e4
217	1.171e4
217	4.646e4
217	5.824e4
217	1.459e4
217	1.875e4
218	2.816e3
218	0.000e0
218	0.000e0
218	8.883e4
218	8.064e3
218	8.666e4
218	1.068e5
218	5.376e3
218	1.377e5
218	1.861e5
218	1.695e5
218	1.122e5
219	5.581e4
219	2.560e2
219	0.000e0
219	0.000e0
219	2.573e4
219	9.984e3
219	0.000e0
220	0.000e0
221	3.853e4
221	2.688e3
221	3.994e4
221	5.952e4
221	8.659e4
221	8.678e4
221	3.795e4
221	2.118e4
221	3.373e4
221	2.560e2
221	0.000e0
221	1.574e4
222	1.059e5
222	4.672e3
222	8.038e4
222	1.288e5
222	7.450e4
222	1.956e5
222	4.360e5
222	3.270e5
222	4.979e5
222	5.119e5
222	4.472e5
222	4.911e5
223	5.270e5
223	1.640e5
223	2.044e5
223	6.464e4
223	1.376e4
223	7.232e4
223	2.342e4
223	1.505e5
223	1.883e5
223	1.317e5
223	1.349e5
223	1.292e5
223	2.454e5
224	1.541e5
224	1.150e5
224	8.864e4
224	5.107e4
224	5.120e2
224	1.376e4
224	6.880e4
224	7.424e4
224	8.006e4
224	2.886e4
224	2.623e5
224	1.923e5
225	5.472e4
225	1.446e4
225	3.712e3
225	1.280e2
225	0.000e0
225	0.000e0
225	9.722e4
225	7.264e4
225	4.378e4
225	1.622e5
225	7.168e4
225	8.653e4
225	3.482e4
226	2.662e4
226	0.000e0
226	0.000e0
226	1.405e5
226	2.669e4
227	0.000e0
227	0.000e0
227	7.392e4
227	9.600e3
227	0.000e0
227	1.446e4
227	7.424e3
227	6.995e4
227	3.302e4
228	0.000e0
228	3.123e4
228	2.426e4
228	6.784e4
228	8.768e3
228	0.000e0
228	7.104e4
228	3.398e4
228	2.138e4
228	5.120e2
228	1.498e4
228	2.195e4
228	5.261e4
229	1.734e4
229	6.528e4
229	4.096e3
229	4.858e4
229	9.280e3
229	1.846e5
229	1.404e5
229	1.258e5
229	5.581e4
229	1.309e5
229	1.678e5
229	1.034e5
230	2.180e5
230	1.119e5
230	2.144e4
230	9.402e4
230	1.402e4
230	2.707e4
230	6.400e1
230	0.000e0
230	1.837e4
230	6.093e4
230	8.416e4
230	4.096e4
230	1.280e2
231	2.400e4
231	8.320e2
231	3.936e4
231	1.148e5
231	3.373e4
231	4.678e4
231	5.760e3
231	0.000e0
231	0.000e0
232	1.395e4
232	2.080e4
232	0.000e0
232	0.000e0
232	8.678e4
232	6.464e3
232	0.000e0
233	0.000e0
233	1.426e5
233	1.267e4
233	0.000e0
233	8.960e2
233	1.389e4
233	9.907e4
233	9.792e4
233	1.617e5
233	9.914e4
234	7.949e4
234	2.515e4
234	6.086e4
234	4.269e4
234	1.368e5
234	2.004e5
234	5.472e4
234	1.668e5
234	3.070e5
234	2.190e5
234	1.348e5
234	1.792e3
235	0.000e0
235	0.000e0
235	6.848e4
235	9.920e3
235	4.826e4
235	1.728e3
235	0.000e0
235	2.432e3
235	8.595e4
235	1.756e5
235	8.832e3
235	4.480e4
235	4.998e4
236	8.870e4
236	1.532e5
236	1.748e5
236	9.152e3
236	0.000e0
236	0.000e0
236	2.944e4
236	5.018e4
236	8.320e2
237	0.000e0
237	0.000e0
237	3.008e3
237	0.000e0
237	3.718e4
237	7.776e4
237	2.048e3
237	0.000e0
237	0.000e0
238	2.752e4
238	1.363e4
238	0.000e0
239	0.000e0
239	8.960e2
239	5.568e3
239	0.000e0
240	0.000e0
240	3.584e4
240	2.765e4
240	2.026e5
240	1.133e5
240	1.851e5
240	1.346e5
240	1.059e5
240	8.960e4
241	3.136e3
241	7.162e4
241	4.595e4
241	5.382e4
241	8.032e4
241	6.291e4
241	2.745e5
241	1.347e5
241	1.216e3
241	1.082e4
241	3.917e4
241	5.638e4
242	7.814e4
242	1.728e3
242	0.000e0
242	0.000e0
242	1.536e3
242	1.560e5
242	3.904e4
242	1.050e5
242	7.814e4
242	1.637e5
242	2.726e4
242	2.528e4
243	1.677e4
243	3.968e3
243	8.896e4
243	1.056e4
243	4.986e4
243	6.784e4
243	1.280e3
243	0.000e0
243	0.000e0
243	2.246e4
243	1.046e5
243	1.408e4
244	0.000e0
244	0.000e0
244	4.589e4
244	1.474e5
244	7.616e3
244	3.520e3
244	3.642e4
244	4.499e4
244	6.701e4
244	3.712e3
244	0.000e0
245	0.000e0
245	1.171e4
245	0.000e0
245	0.000e0
245	7.584e4
245	2.157e4
245	1.888e4
245	3.162e4
245	6.893e4
245	1.425e5
246	5.312e4
246	8.122e4
246	5.952e3
246	8.749e4
246	1.851e5
246	1.652e5
246	3.215e5
246	2.512e5
246	3.542e5
246	6.345e5
246	8.063e5
246	7.364e5
246	4.433e5
247	2.499e5
247	1.585e5
247	2.280e5
247	2.660e5
247	1.800e5
247	2.732e5
247	3.286e5
247	4.703e5
247	7.067e5
247	7.693e5
247	7.043e5
247	4.203e5
248	3.427e5
248	3.776e5
248	2.659e5
248	1.408e5
248	2.534e4
248	1.847e5
248	1.108e5
248	2.635e5
248	3.049e5
248	4.006e4
248	2.547e4
248	2.390e5
248	2.790e4
249	0.000e0
249	0.000e0
249	2.323e4
249	7.866e4
249	2.496e3
249	0.000e0
249	0.000e0
249	5.478e4
249	5.370e4
249	4.896e4
249	2.112e3
249	0.000e0
250	0.000e0
250	3.456e4
250	2.152e5
250	9.811e4
250	1.600e3
250	0.000e0
250	6.995e4
250	4.864e3
251	0.000e0
251	0.000e0
251	8.160e4
251	6.611e4
251	4.051e4
252	5.760e2
252	0.000e0
252	0.000e0
252	3.501e4
252	1.293e4
252	0.000e0
252	1.210e4
252	7.315e4
252	3.610e4
252	8.819e4
252	9.792e3
253	2.330e4
253	2.451e4
253	0.000e0
253	0.000e0
253	4.166e4
253	1.914e4
253	0.000e0
253	0.000e0
253	4.928e3
253	5.216e4
253	2.291e4
253	0.000e0
254	5.971e4
254	1.920e4
254	0.000e0
254	0.000e0
254	5.690e4
254	1.325e4
254	5.261e4
254	6.003e4
254	2.257e5
255	1.137e5
255	1.536e3
255	0.000e0
255	6.400e2
255	3.581e5
255	3.242e5
255	1.857e5
255	4.067e5
255	2.682e5
255	5.059e5
255	2.275e5
255	1.459e5
256	6.464e5
256	8.434e5
256	7.142e4
256	2.266e5
256	9.395e4
256	1.748e5
256	2.685e5
256	6.618e4
256	8.339e4
256	2.694e4
256	1.171e5
256	9.958e4
256	2.490e5
257	1.204e5
257	5.792e4
257	8.480e4
257	3.391e5
257	1.488e5
257	2.108e5
257	2.270e5
257	3.140e5
257	5.341e5
257	2.037e5
257	2.550e5
257	2.483e4
258	1.509e5
258	1.049e5
258	7.296e4
258	1.792e3
258	0.000e0
258	0.000e0
258	2.118e4
258	9.600e2
258	9.971e4
258	4.160e4
258	7.040e4
258	3.072e3
258	6.176e4
259	7.104e3
259	0.000e0
259	0.000e0
259	8.614e4
259	3.213e4
259	1.658e4
259	0.000e0
260	0.000e0
260	7.334e4
260	1.331e4
260	7.603e4
260	3.187e4
260	3.821e4
260	0.000e0
261	0.000e0
261	1.110e5
261	9.293e4
261	7.418e4
261	1.024e4
261	1.990e4
261	1.097e5
261	3.789e4
261	1.152e3
261	5.203e4
261	3.136e3
261	0.000e0
262	0.000e0
262	1.021e5
262	8.378e4
262	1.408e3
262	0.000e0
262	0.000e0
262	2.509e4
263	8.000e3
263	0.000e0
[truncated: 9,871 more rows]
