# Supplementary material for: A simple method for developing lysine targeted covalent protein reagents
Source: Nat Commun. 2023 Dec 1;14:7933. doi: 10.1038/s41467-023-42632-5 (PMC10692228; doi:10.1038/s41467-023-42632-5)
Supplement: Supplementary file 4 — Source data [file 41467_2023_42632_MOESM4_ESM.zip › Source Data/Purified peptide data/Spectra/Peptide_3ph!spectrum.txt]

81	0.000e0
81	4.797e3
81	5.142e4
81	1.725e3
81	1.067e4
81	3.438e4
81	1.849e4
81	7.594e4
81	2.145e4
81	1.186e5
81	1.564e5
81	1.946e5
82	2.355e5
82	7.305e5
82	6.404e5
82	8.998e5
82	3.967e5
82	4.332e5
82	5.045e5
82	2.771e5
82	5.810e5
82	7.479e5
82	1.034e6
82	1.285e6
83	2.272e6
83	3.475e6
83	6.960e6
83	1.233e7
83	1.806e7
83	2.792e7
83	3.446e7
83	4.075e7
83	4.608e7
83	5.095e7
83	4.782e7
83	3.358e7
84	2.956e7
84	1.402e7
84	3.789e6
84	2.009e6
84	1.420e6
84	1.258e6
84	1.710e6
84	2.468e6
84	2.899e6
84	3.116e6
84	3.395e6
84	2.699e6
84	2.182e6
85	1.218e6
85	3.285e5
85	6.688e4
85	6.171e4
85	4.581e4
85	1.512e5
85	2.178e5
85	1.982e5
85	1.708e5
85	1.166e5
85	5.336e3
85	2.264e3
86	1.987e5
86	5.055e4
86	4.914e5
86	6.080e5
86	1.560e6
86	1.473e6
86	1.786e6
86	1.757e6
86	2.285e6
86	2.187e6
86	2.400e6
86	1.854e6
86	1.695e6
87	1.119e6
87	3.006e5
87	1.464e5
87	3.794e4
87	1.274e5
87	1.274e5
87	4.883e4
87	1.422e5
87	1.761e5
87	1.207e5
87	1.210e5
87	6.327e4
88	1.081e5
88	1.181e5
88	4.053e4
88	3.770e2
88	5.745e4
88	1.537e5
88	1.624e5
88	3.306e5
88	5.785e5
88	4.812e5
88	4.312e5
88	1.869e5
89	4.635e5
89	5.143e5
89	4.208e5
89	3.863e5
89	4.400e5
89	3.848e5
89	7.136e5
89	6.293e5
89	1.047e6
89	1.157e6
89	1.261e6
89	1.106e6
89	1.166e6
90	1.743e6
90	1.019e6
90	9.305e5
90	8.937e5
90	9.907e5
90	7.028e5
90	4.181e5
90	4.412e5
90	4.500e5
90	5.548e5
90	7.164e5
90	9.422e5
91	6.476e5
91	9.473e5
91	1.405e6
91	1.102e6
91	1.115e6
91	5.297e5
91	6.377e5
91	1.042e5
91	3.810e4
91	2.617e5
91	1.418e5
91	1.925e5
91	1.304e5
92	1.655e5
92	2.296e5
92	2.603e5
92	2.582e4
92	0.000e0
92	1.220e5
92	8.796e4
92	1.843e4
92	2.517e4
92	2.425e4
92	8.165e4
92	1.353e5
93	9.626e4
93	1.202e5
93	1.299e4
93	0.000e0
93	5.012e3
93	7.190e4
93	7.039e4
93	1.179e5
93	1.238e5
93	8.833e4
93	2.785e5
93	9.421e4
94	5.950e4
94	1.700e5
94	7.831e4
94	6.931e4
94	6.694e4
94	2.921e5
94	4.672e5
94	3.366e5
94	5.273e5
94	6.541e5
94	5.505e5
94	1.911e5
94	3.416e5
95	1.248e5
95	1.406e5
95	1.646e5
95	1.978e5
95	1.559e5
95	9.609e4
95	3.814e5
95	6.942e4
95	3.853e4
95	1.286e5
95	1.465e5
95	1.665e4
96	5.621e4
96	1.245e4
96	0.000e0
96	0.000e0
96	1.262e5
96	4.974e4
96	1.671e3
96	3.126e4
96	9.949e4
96	8.569e3
96	0.000e0
97	8.424e4
97	6.748e4
97	1.274e5
97	1.811e4
97	0.000e0
97	6.909e4
97	8.677e4
97	1.040e5
97	1.524e5
97	1.357e5
97	1.933e5
97	4.958e4
98	4.867e4
98	6.467e3
98	2.297e5
98	1.119e5
98	1.753e5
98	4.301e5
98	4.786e5
98	3.786e5
98	3.644e5
98	2.786e5
98	1.121e6
98	1.059e6
99	1.082e6
99	1.282e6
99	1.265e6
99	1.238e6
99	1.039e6
99	1.174e6
99	8.783e5
99	7.974e5
99	2.802e5
99	6.121e5
99	4.502e5
99	2.993e5
99	4.822e5
100	3.710e5
100	3.577e5
100	3.254e5
100	4.097e5
100	8.256e5
100	5.957e5
100	4.540e5
100	2.018e5
100	2.972e5
100	5.320e5
100	2.880e5
100	1.768e5
101	1.399e5
101	3.314e5
101	2.053e5
101	2.886e5
101	3.673e5
101	2.740e5
101	1.369e5
101	1.071e5
101	7.621e4
101	1.434e5
101	2.309e5
101	1.735e5
101	2.530e5
102	4.753e4
102	2.205e5
102	4.801e5
102	5.391e5
102	5.744e5
102	1.061e6
102	7.562e5
102	1.141e6
102	1.221e6
102	1.190e6
102	6.245e5
102	4.433e5
103	1.153e5
103	2.967e5
103	2.063e5
103	2.091e5
103	1.046e5
103	1.247e5
103	1.689e5
103	1.155e5
103	9.194e4
103	2.210e3
103	1.613e5
103	2.243e5
104	1.078e5
104	6.618e4
104	1.078e3
104	4.586e4
104	4.101e4
104	4.204e3
104	0.000e0
105	0.000e0
105	5.562e4
105	2.964e4
105	1.941e5
105	4.128e4
105	7.853e4
105	2.842e5
105	3.048e5
105	3.562e5
105	1.921e5
105	2.558e5
105	9.313e4
106	2.424e5
106	6.424e4
106	2.160e2
106	7.933e4
106	4.737e4
106	2.026e4
106	1.250e4
106	6.554e4
106	3.288e3
106	8.273e4
106	3.191e4
106	0.000e0
106	2.856e4
107	4.495e4
107	3.314e4
107	3.897e4
107	3.918e4
107	6.440e4
107	1.829e5
107	2.190e5
107	1.722e5
107	2.291e5
107	2.348e5
107	1.634e5
107	2.051e5
108	9.960e4
108	2.237e4
108	4.926e4
108	2.084e5
108	1.790e5
108	5.697e4
108	3.853e4
108	2.826e5
108	1.249e5
108	6.829e4
108	1.743e5
108	1.205e5
109	1.547e5
109	2.140e5
109	2.809e5
109	1.054e5
109	1.264e5
109	4.548e5
109	8.563e5
109	8.471e5
109	8.472e5
109	5.356e5
109	8.970e5
109	7.450e5
109	6.787e5
110	7.516e5
110	5.382e5
110	8.741e5
110	1.365e6
110	1.303e6
110	2.462e6
110	2.213e6
110	2.092e6
110	2.084e6
110	2.804e6
110	1.802e6
110	9.808e5
111	1.329e6
111	1.052e6
111	7.117e5
111	1.103e6
111	1.091e6
111	1.464e6
111	9.986e5
111	1.555e6
111	1.789e6
111	1.405e6
111	1.925e6
111	1.268e6
111	8.353e5
112	1.157e6
112	5.938e5
112	2.577e5
112	8.895e5
112	3.698e5
112	6.163e5
112	1.006e6
112	5.242e5
112	4.962e5
112	7.085e5
112	7.049e5
112	5.640e5
113	4.105e5
113	6.160e5
113	7.295e5
113	1.297e6
113	2.068e6
113	2.318e6
113	3.007e6
113	2.829e6
113	3.047e6
113	2.875e6
113	2.842e6
113	2.397e6
114	1.343e6
114	1.201e6
114	7.467e5
114	1.586e5
114	2.047e5
114	3.465e5
114	5.316e5
114	3.186e5
114	5.914e5
114	6.713e5
114	6.195e5
114	4.937e5
114	5.291e5
115	2.959e5
115	3.467e5
115	2.139e5
115	1.555e5
115	7.761e4
115	2.014e5
115	3.282e5
115	1.912e5
115	1.341e5
115	1.946e5
115	6.306e4
115	8.181e4
116	1.024e5
116	2.819e4
116	2.587e4
116	4.684e4
116	3.757e4
116	5.082e4
116	3.600e4
116	2.070e4
116	2.784e5
116	1.856e5
116	3.880e4
116	1.457e5
117	2.441e4
117	1.132e4
117	0.000e0
117	3.029e4
117	5.858e4
117	1.866e5
117	3.845e5
117	2.382e5
117	1.962e5
117	2.630e5
117	3.021e5
117	3.447e5
117	1.035e5
118	9.453e4
118	9.157e4
118	6.451e4
118	9.160e2
118	0.000e0
118	1.018e5
118	6.958e4
118	3.239e4
118	1.341e5
118	1.665e5
118	1.203e5
118	1.076e5
119	2.608e4
119	5.400e1
119	4.310e2
119	2.545e5
119	3.144e5
119	1.937e5
119	2.534e5
119	4.202e5
119	1.850e5
119	7.648e4
119	1.020e5
119	5.346e4
119	1.217e5
120	9.410e4
120	2.301e5
120	6.519e5
120	4.188e5
120	4.180e5
120	6.675e5
120	8.197e5
120	1.201e6
120	8.134e5
120	1.043e6
120	4.426e5
120	3.565e5
121	4.584e5
121	2.008e5
121	2.501e4
121	1.195e5
121	1.874e5
121	1.566e5
121	2.650e5
121	3.305e5
121	3.215e5
121	2.698e5
121	3.392e5
121	1.469e5
122	6.823e4
122	2.533e4
122	9.825e4
122	1.811e4
122	9.160e2
122	4.727e4
122	1.641e5
122	8.338e4
122	3.041e5
122	2.048e5
122	3.392e5
122	3.826e5
122	5.981e5
123	4.763e5
123	5.786e5
123	6.021e5
123	4.872e5
123	6.696e5
123	2.540e5
123	7.901e4
123	1.504e5
123	1.869e5
123	2.171e5
123	1.210e5
123	3.579e4
124	1.067e4
124	6.500e4
124	2.695e3
124	3.880e4
124	5.201e4
124	7.222e4
124	4.419e3
124	0.000e0
124	9.394e4
124	1.865e4
124	3.158e4
124	1.170e4
124	5.853e4
125	2.905e4
125	6.812e4
125	4.112e4
125	9.599e4
125	8.451e4
125	1.628e4
125	1.649e4
125	9.464e4
125	1.202e4
125	0.000e0
125	0.000e0
125	1.240e4
126	2.296e4
126	9.114e4
126	2.005e4
126	0.000e0
126	2.016e4
126	6.300e4
126	1.468e5
126	1.119e5
126	3.924e4
126	1.408e5
126	1.129e5
126	4.468e4
127	7.535e4
127	6.931e4
127	3.115e4
127	7.853e4
127	1.191e5
127	1.791e5
127	2.697e5
127	1.552e5
127	1.472e5
127	1.444e5
127	2.164e5
127	5.087e5
127	3.081e5
128	1.901e5
128	1.531e5
128	4.430e4
128	1.186e3
128	5.567e4
128	7.103e4
128	4.349e4
128	7.815e3
128	1.470e5
128	8.160e4
128	2.916e4
128	2.436e4
129	3.045e4
129	1.002e4
129	1.621e5
129	2.792e5
129	3.417e5
129	2.479e5
129	2.349e5
129	3.433e5
129	3.572e5
129	1.412e5
129	2.668e5
129	1.487e5
129	8.030e4
130	1.416e5
130	2.176e5
130	3.569e5
130	5.069e5
130	3.956e5
130	4.668e5
130	9.863e5
130	9.586e5
130	1.331e6
130	1.590e6
130	1.671e6
130	1.560e6
131	1.610e6
131	1.638e6
131	1.644e6
131	1.624e6
131	1.483e6
131	1.685e6
131	2.283e6
131	2.944e6
131	2.491e6
131	2.210e6
131	2.526e6
131	2.354e6
132	1.940e6
132	1.526e6
132	1.058e6
132	5.928e5
132	1.117e6
132	6.533e5
132	3.354e5
132	5.355e5
132	3.289e5
132	2.773e5
132	7.464e5
132	5.716e5
132	3.517e5
133	3.993e5
133	4.021e5
133	4.833e5
133	2.721e5
133	2.219e5
133	2.554e5
133	1.858e5
133	5.416e4
133	5.627e4
133	7.896e4
133	3.535e4
133	3.967e4
134	2.179e5
134	1.242e5
134	1.473e5
134	1.389e5
134	1.924e5
134	6.069e4
134	6.192e4
134	3.541e4
134	4.878e4
134	1.154e5
134	4.829e4
134	4.824e4
134	7.491e4
135	1.617e3
135	0.000e0
135	0.000e0
135	4.937e4
135	2.458e4
135	1.823e5
135	1.150e5
135	9.124e4
135	1.763e5
135	1.699e5
135	1.050e5
135	5.131e4
136	8.531e4
136	1.148e4
136	6.327e4
136	1.339e5
136	1.234e5
136	1.592e5
136	2.077e5
136	1.653e5
136	3.186e5
136	1.545e5
136	3.145e5
136	1.786e5
137	1.193e5
137	4.064e4
137	1.240e3
137	5.336e3
137	1.294e4
137	3.298e4
137	4.861e4
137	4.042e3
137	9.383e4
137	1.245e5
137	9.367e4
137	7.513e4
137	7.146e4
138	2.210e3
138	0.000e0
138	0.000e0
138	6.904e4
138	1.179e5
138	2.061e5
138	7.653e3
138	6.478e4
138	9.534e4
138	1.491e5
138	1.368e5
138	4.565e4
139	2.102e3
139	5.930e2
139	1.274e5
139	4.565e4
139	9.087e4
139	3.164e4
139	1.168e5
139	2.506e4
139	7.378e4
139	4.457e4
139	2.112e5
139	7.394e4
139	3.034e4
140	2.690e2
140	0.000e0
140	1.080e2
140	2.010e4
140	8.839e3
140	0.000e0
140	0.000e0
140	4.904e3
140	4.204e3
140	0.000e0
140	2.679e4
140	1.401e4
141	1.725e3
141	2.803e3
141	4.360e4
141	6.947e4
141	2.156e3
141	1.245e4
141	1.260e5
141	1.417e5
141	6.192e4
141	8.731e4
141	8.192e3
141	9.054e4
142	2.636e4
142	1.137e4
142	2.690e2
142	6.470e2
142	5.104e4
142	7.049e4
142	1.698e5
142	1.605e5
142	6.764e4
142	1.329e5
142	1.484e5
142	1.430e5
142	2.936e5
143	1.683e5
143	1.943e5
143	3.515e5
143	5.936e5
143	3.517e5
143	6.954e5
143	6.060e5
143	8.258e5
143	7.882e5
143	9.736e5
143	9.031e5
143	8.117e5
144	6.584e5
144	3.270e5
144	9.545e4
144	1.090e5
144	4.123e4
144	7.394e4
144	9.038e4
144	1.111e5
144	5.104e4
144	5.756e4
144	8.801e4
144	5.142e4
144	2.327e5
145	2.129e4
145	1.734e5
145	9.361e4
145	1.814e5
145	3.034e5
145	5.612e5
145	4.423e5
145	9.464e4
145	3.228e5
145	4.266e5
145	3.088e5
145	7.788e4
146	9.847e4
146	1.217e5
146	7.362e4
146	1.526e5
146	1.995e5
146	1.417e5
146	7.917e4
146	4.678e4
146	1.150e5
146	1.779e4
146	0.000e0
146	0.000e0
147	3.449e4
147	6.470e2
147	1.396e4
147	3.611e4
147	1.547e5
147	7.545e4
147	2.975e4
147	7.944e4
147	8.289e4
147	7.685e4
147	1.018e5
147	7.675e4
147	1.676e4
148	7.319e4
148	2.738e4
148	2.231e4
148	6.586e4
148	8.057e4
148	1.725e3
148	2.781e4
148	1.078e4
148	2.032e4
148	3.660e4
148	1.074e5
148	3.902e4
149	6.812e4
149	1.068e5
149	7.184e4
149	8.160e4
149	4.947e4
149	3.880e4
149	3.395e4
149	1.582e5
149	1.534e5
149	5.196e4
149	1.094e5
149	8.645e4
149	9.092e4
150	3.611e4
150	1.277e4
150	1.194e5
150	1.908e5
150	3.031e5
150	2.858e5
150	4.219e5
150	6.025e5
150	4.629e5
150	4.196e5
150	5.171e5
150	4.074e5
151	2.114e5
151	1.249e5
151	1.110e5
151	4.764e4
151	2.094e5
151	2.092e5
151	1.076e5
151	2.075e5
151	1.118e5
151	1.502e5
151	1.416e5
151	5.400e4
152	4.463e4
152	4.878e4
152	1.874e5
152	8.839e4
152	1.383e5
152	4.492e5
152	3.128e5
152	4.615e5
152	3.812e5
152	5.285e5
152	7.541e5
152	4.852e5
152	2.347e5
153	1.307e5
153	1.997e5
153	7.545e4
153	1.692e5
153	2.537e5
153	1.713e5
153	4.067e5
153	2.516e5
153	4.132e5
153	2.478e5
153	1.482e5
153	1.695e5
154	9.162e3
154	3.352e4
154	3.827e3
154	6.149e4
154	1.566e5
154	4.446e4
154	1.990e5
154	2.312e5
154	7.265e4
154	2.587e3
154	1.488e4
154	5.902e4
154	1.261e4
155	5.244e4
155	1.698e4
155	1.401e4
155	2.690e2
155	5.627e4
155	7.497e4
155	2.264e3
155	0.000e0
155	3.298e4
155	1.532e5
155	5.659e4
155	1.989e4
156	0.000e0
156	1.875e4
156	5.605e3
156	0.000e0
156	0.000e0
156	8.752e4
156	3.271e4
156	3.800e4
157	6.737e3
157	3.385e4
157	6.899e3
157	4.904e4
157	4.317e4
157	2.587e4
157	1.024e3
157	5.998e4
157	2.792e4
157	4.904e3
157	1.809e5
157	9.965e4
157	8.984e4
158	7.976e3
158	2.835e4
158	8.839e4
158	8.785e3
158	1.360e5
158	9.367e4
158	1.173e5
158	9.194e4
158	8.505e4
158	1.123e5
158	1.102e5
158	1.136e5
159	1.416e5
159	1.548e5
159	2.732e5
159	1.643e5
159	3.943e5
159	3.488e5
159	3.343e5
159	3.126e5
159	8.412e5
159	4.641e5
159	2.389e5
159	2.498e5
160	1.510e5
160	1.858e5
160	1.374e4
160	6.947e4
160	8.095e4
160	8.235e4
160	8.278e4
160	1.150e5
160	7.066e4
160	5.174e4
160	2.264e4
160	1.191e4
160	6.052e4
161	1.140e5
161	3.379e4
161	0.000e0
161	2.258e4
161	1.206e5
161	1.310e4
161	1.525e5
161	7.939e4
161	1.365e5
161	2.638e5
161	2.638e5
161	1.479e5
162	1.666e5
162	1.032e5
162	4.818e4
162	3.018e3
162	0.000e0
162	8.806e4
162	2.468e4
162	1.110e4
162	7.556e4
162	1.326e4
162	9.917e3
162	1.859e4
162	8.731e3
163	8.154e4
163	2.293e5
163	1.528e5
163	2.314e5
163	1.897e5
163	2.165e5
163	3.122e5
163	3.953e5
163	7.705e5
163	5.615e5
163	6.434e5
163	6.373e5
164	3.956e5
164	1.628e5
164	2.675e5
164	1.174e5
164	2.738e4
164	0.000e0
164	1.002e4
164	4.333e4
164	6.176e4
164	8.796e4
164	1.394e5
164	5.815e4
165	8.602e4
165	6.160e4
165	1.725e4
165	2.501e4
165	4.635e4
165	3.735e4
165	8.559e4
165	2.619e4
165	0.000e0
165	2.980e4
165	5.955e4
165	5.891e4
165	1.525e4
166	1.196e4
166	0.000e0
166	0.000e0
166	9.863e3
166	2.317e4
166	5.982e4
166	6.651e4
166	2.274e4
166	5.168e4
166	4.619e4
167	1.563e3
167	0.000e0
167	0.000e0
167	6.440e4
167	1.070e5
167	9.324e3
167	4.635e3
167	8.704e4
167	1.340e5
167	6.209e4
167	9.998e4
168	2.878e4
168	4.279e4
168	1.994e3
168	8.461e3
168	9.700e2
168	4.258e3
168	6.414e4
168	4.867e4
168	7.346e4
168	6.521e3
168	1.283e5
168	3.692e4
169	5.875e3
169	3.492e4
169	7.367e4
169	1.714e4
169	7.594e4
169	5.928e3
169	0.000e0
169	0.000e0
169	3.589e4
169	5.336e3
169	1.617e4
169	2.123e4
170	1.013e4
170	9.539e3
170	4.538e4
170	7.901e4
170	1.234e4
170	0.000e0
170	6.106e4
170	1.441e5
170	5.282e3
170	2.883e4
170	1.160e5
170	4.355e4
170	1.504e4
171	1.145e5
171	7.346e4
171	5.767e4
171	2.975e4
171	3.686e4
171	4.700e4
171	3.045e4
171	3.972e4
171	7.567e4
171	6.263e4
171	6.149e4
171	1.127e5
172	8.364e4
172	1.481e5
172	1.802e5
172	2.572e5
172	6.475e5
172	4.596e5
172	6.479e5
172	7.942e5
172	8.901e5
172	5.409e5
172	6.285e5
172	3.935e5
172	5.155e5
173	2.188e5
173	1.071e5
173	1.136e5
173	1.175e4
173	3.164e4
173	2.177e4
173	7.109e4
173	7.976e4
173	6.069e4
173	8.682e4
173	3.314e4
173	9.733e4
174	2.959e4
174	2.910e4
174	1.951e4
174	5.390e2
174	0.000e0
174	4.295e4
174	4.042e4
174	3.120e4
174	4.829e4
174	1.897e5
174	5.751e4
174	1.230e5
175	1.442e5
175	3.535e4
175	3.988e3
175	4.193e4
175	1.132e3
175	4.026e4
175	3.234e4
175	4.258e3
175	1.725e3
175	1.854e4
175	5.400e1
175	4.310e2
175	4.807e4
176	2.264e3
176	5.443e3
176	1.832e3
176	0.000e0
176	1.363e4
176	3.778e4
176	7.550e2
176	5.497e3
176	3.988e4
176	5.233e4
176	9.647e3
176	0.000e0
177	0.000e0
177	4.570e4
177	1.946e4
177	6.683e3
177	8.623e3
177	6.192e4
177	1.551e5
177	2.188e5
177	1.225e5
177	2.921e4
177	1.060e5
177	1.438e5
178	3.196e4
178	7.044e4
178	6.952e4
178	4.015e4
178	3.471e4
178	2.436e4
178	2.479e3
178	1.077e5
178	1.215e5
178	8.537e4
178	9.329e4
178	5.196e4
179	1.434e4
179	2.296e4
179	1.196e4
179	6.645e4
179	9.960e4
179	1.356e5
179	1.060e5
179	1.530e5
179	2.081e5
179	2.287e5
179	1.323e5
179	1.585e4
180	0.000e0
180	1.088e5
180	5.605e4
180	5.842e4
180	2.431e4
180	0.000e0
180	3.271e4
180	1.086e5
180	3.471e4
180	5.982e3
180	0.000e0
180	0.000e0
180	5.233e4
181	9.162e3
181	0.000e0
181	2.080e4
181	2.301e4
181	4.781e4
181	1.052e5
181	6.300e4
181	5.309e4
181	5.109e4
181	7.010e2
181	0.000e0
182	0.000e0
182	2.986e4
182	7.793e4
182	2.533e3
182	5.470e4
182	1.121e4
182	5.217e4
182	2.856e4
182	1.671e3
182	0.000e0
182	0.000e0
183	6.807e4
183	1.235e5
183	1.786e5
183	1.503e5
183	1.512e5
183	9.151e4
183	1.911e5
183	4.170e5
183	2.406e5
183	2.054e5
183	1.911e5
183	1.894e5
184	1.629e5
184	4.640e4
184	2.873e4
184	5.168e4
184	2.587e4
184	1.851e5
184	7.281e4
184	1.078e5
184	1.128e5
184	1.443e5
184	9.480e4
184	6.715e4
185	6.020e4
185	6.042e4
185	1.019e4
185	4.387e4
185	1.837e5
185	2.149e5
185	7.136e4
185	1.102e5
185	2.117e5
185	2.337e5
185	3.628e5
185	1.810e5
185	8.413e4
186	8.752e4
186	1.045e5
186	2.749e3
186	6.899e4
186	5.707e4
186	1.208e5
186	1.285e5
186	4.409e4
186	1.516e5
186	1.319e5
186	1.851e5
186	1.092e5
187	2.365e5
187	1.725e5
187	1.684e5
187	1.329e5
187	1.040e5
187	1.666e5
187	9.556e4
187	1.807e5
187	2.720e5
187	1.803e5
187	2.609e5
187	1.627e5
187	1.304e5
188	1.830e5
188	1.984e5
188	5.821e4
188	3.325e4
188	1.006e5
188	2.953e4
188	1.223e4
188	3.886e4
188	2.280e4
188	0.000e0
188	4.312e3
188	5.028e4
189	8.596e4
189	6.521e3
189	0.000e0
189	0.000e0
189	9.755e3
189	3.077e4
189	2.808e4
189	7.599e3
189	0.000e0
189	0.000e0
189	1.331e4
190	2.210e3
190	4.743e3
190	5.201e4
190	1.940e3
190	3.406e4
190	6.952e4
190	6.316e4
190	4.549e4
190	2.317e4
190	5.055e4
190	1.832e3
190	0.000e0
190	1.875e4
191	6.241e4
191	3.234e3
191	0.000e0
191	0.000e0
191	3.972e4
191	1.611e4
191	2.921e4
191	1.180e4
191	0.000e0
191	1.611e4
191	4.310e2
191	1.089e5
192	1.373e5
192	4.500e4
192	2.160e2
192	0.000e0
192	0.000e0
192	6.063e4
192	7.033e4
192	1.671e3
192	6.888e4
192	1.245e4
192	1.994e3
192	1.186e3
192	1.293e5
193	5.556e4
193	1.563e3
193	0.000e0
193	0.000e0
193	4.958e3
193	1.665e4
193	2.064e4
193	4.910e4
193	1.078e3
193	6.074e4
193	4.818e4
193	1.386e5
194	4.980e4
194	9.539e3
194	1.077e5
194	6.252e3
194	7.831e4
194	1.952e5
194	5.977e4
194	1.994e5
194	2.788e5
194	1.707e5
194	1.852e5
194	1.828e5
195	9.981e4
195	8.850e4
195	5.858e4
195	4.225e4
195	3.309e4
195	2.479e3
195	0.000e0
195	4.080e4
195	7.270e4
195	5.713e4
195	5.389e3
195	2.749e4
195	1.423e4
196	7.438e4
196	4.096e3
196	1.450e4
196	2.102e4
196	0.000e0
196	2.754e4
196	6.952e4
196	9.162e3
196	4.538e4
196	1.324e5
196	4.592e4
196	9.647e3
197	8.559e4
197	3.126e4
197	0.000e0
197	0.000e0
197	1.469e5
197	1.963e5
197	9.577e4
197	6.192e4
197	9.971e3
197	2.210e3
198	0.000e0
198	0.000e0
198	5.012e3
198	7.303e4
198	7.815e4
198	4.021e4
199	7.550e2
199	3.611e4
199	1.166e5
199	1.238e5
199	2.091e5
199	1.315e5
199	3.392e5
199	4.933e5
199	3.443e5
199	2.027e5
199	2.717e5
199	2.945e5
200	3.010e5
200	2.117e5
200	1.463e5
200	2.743e5
200	1.623e5
200	8.440e4
200	2.044e5
200	2.579e5
200	2.042e5
200	3.006e5
200	1.498e5
200	2.619e5
200	1.511e5
201	8.548e4
201	1.676e4
201	1.892e4
201	0.000e0
201	3.250e4
201	7.319e4
201	6.672e4
201	1.714e4
201	4.365e3
201	7.653e3
201	1.249e5
201	1.511e5
202	1.013e4
202	4.802e4
202	7.114e3
202	1.329e5
202	2.113e4
202	2.582e4
202	1.792e5
202	1.234e5
202	2.603e5
202	2.964e4
202	0.000e0
202	4.096e3
203	2.851e4
203	4.365e4
203	7.010e2
203	0.000e0
203	0.000e0
203	5.767e4
203	1.471e4
203	0.000e0
203	0.000e0
203	4.781e4
203	1.358e4
203	0.000e0
204	0.000e0
204	1.620e2
204	2.118e4
204	3.487e4
204	1.417e4
204	7.583e4
204	5.934e4
204	2.636e4
204	1.207e5
204	1.853e5
204	2.121e5
204	1.106e5
205	7.416e4
205	2.420e4
205	5.120e4
205	3.746e4
205	5.875e3
205	0.000e0
205	0.000e0
205	5.400e1
205	1.655e4
205	1.132e4
205	7.168e4
205	5.875e3
206	0.000e0
206	3.309e4
206	2.312e4
206	0.000e0
206	0.000e0
206	1.735e4
206	5.632e4
206	8.461e3
206	1.132e4
206	2.382e4
207	6.473e4
207	2.975e4
207	0.000e0
207	0.000e0
207	2.743e4
207	4.069e4
207	8.338e4
207	6.500e4
207	2.146e5
207	1.120e5
207	6.947e4
208	1.662e5
208	5.422e4
208	1.172e5
208	1.994e4
208	4.204e3
208	0.000e0
208	6.500e4
208	8.704e4
208	6.365e4
208	1.008e4
208	6.855e4
208	4.096e4
208	7.060e3
209	2.026e4
209	1.150e5
209	1.477e4
209	0.000e0
209	0.000e0
209	1.509e3
209	3.406e4
209	6.651e4
210	3.395e4
210	1.620e2
210	0.000e0
210	0.000e0
210	3.751e4
210	1.035e4
210	1.131e5
210	4.161e4
211	4.538e4
211	5.158e4
211	5.389e3
211	0.000e0
211	1.563e3
211	4.382e4
211	1.746e4
211	0.000e0
211	0.000e0
211	3.988e3
211	3.843e4
211	1.132e3
212	4.398e4
212	3.072e3
212	8.440e4
212	4.225e4
212	2.695e3
212	0.000e0
212	0.000e0
212	1.374e4
213	2.565e4
213	1.293e3
213	0.000e0
213	0.000e0
213	1.671e3
213	0.000e0
213	0.000e0
213	1.994e3
213	2.582e4
214	3.541e4
214	6.470e2
214	0.000e0
214	0.000e0
214	1.719e4
214	1.278e5
214	4.872e4
214	6.392e4
215	3.719e3
215	2.010e4
215	6.845e3
215	0.000e0
215	1.083e4
215	7.012e4
215	2.587e3
215	3.595e4
215	7.976e4
215	1.206e5
215	9.696e4
215	3.395e3
215	5.729e4
216	3.002e4
216	5.346e4
216	1.746e5
216	2.617e5
216	8.634e4
216	6.079e4
216	3.164e4
216	1.889e5
216	6.936e4
216	5.540e4
216	5.497e4
216	2.102e3
217	1.703e4
217	3.770e2
217	1.466e4
217	1.929e4
217	1.073e4
217	5.930e2
217	0.000e0
217	3.034e4
217	8.682e4
217	8.515e3
217	0.000e0
217	1.358e4
218	2.641e3
218	0.000e0
218	2.086e4
218	1.180e4
218	0.000e0
218	0.000e0
218	5.018e4
218	1.319e5
218	8.020e4
218	1.585e4
218	4.090e5
218	1.994e5
218	9.803e4
219	1.184e5
219	4.851e3
219	0.000e0
219	0.000e0
219	5.055e4
219	1.194e5
219	2.043e4
219	1.024e4
219	2.447e4
219	9.054e3
219	0.000e0
219	1.488e4
220	2.187e5
220	2.474e4
220	0.000e0
220	6.467e3
220	9.160e2
220	2.571e4
220	5.594e4
220	1.240e3
220	1.042e5
220	6.155e4
220	1.024e3
220	3.770e2
220	1.735e4
221	4.365e4
221	2.598e4
221	2.576e4
221	1.620e2
221	0.000e0
221	0.000e0
221	4.743e3
221	3.934e4
222	1.234e5
222	5.605e4
222	1.350e5
222	8.143e4
222	1.800e5
222	5.231e5
222	7.815e5
222	1.061e6
222	1.280e6
222	1.130e6
222	1.274e6
222	1.405e6
223	1.410e6
223	9.560e5
223	5.040e5
223	6.588e5
223	1.913e5
223	1.836e5
223	6.462e4
223	1.801e5
223	1.542e5
223	1.092e5
223	1.427e5
223	2.798e5
223	4.021e5
224	1.427e5
224	1.630e5
224	1.628e5
224	1.485e5
224	8.984e4
224	3.810e4
224	1.163e5
224	2.055e5
224	1.484e5
224	1.447e5
224	1.340e5
224	2.412e5
225	3.325e4
225	3.449e3
225	4.635e3
225	1.605e5
225	8.052e4
225	3.983e4
225	5.390e2
225	3.600e4
225	5.362e4
225	1.940e4
225	1.761e5
225	1.022e5
225	7.610e4
226	1.548e5
226	6.386e4
226	6.128e4
226	9.130e4
226	1.304e4
226	3.902e4
226	3.482e4
226	1.504e4
226	1.695e5
226	2.093e5
226	1.588e5
226	8.780e4
227	4.716e4
227	0.000e0
227	0.000e0
227	1.081e5
227	1.053e5
227	7.896e4
227	6.435e4
227	1.513e5
227	2.937e4
228	1.237e5
228	7.437e3
228	3.880e3
228	1.809e5
228	1.256e4
228	2.236e5
228	2.973e5
228	9.114e4
228	2.602e5
228	1.749e5
228	1.132e5
228	1.238e5
228	3.229e5
229	1.945e5
229	1.250e5
229	7.998e4
229	5.551e4
229	5.508e4
229	1.553e5
229	1.550e5
229	1.509e5
229	2.420e5
229	1.320e5
229	1.830e5
229	5.074e5
230	3.496e5
230	1.661e5
230	8.656e4
230	7.006e3
230	0.000e0
230	4.630e4
230	1.310e5
230	5.271e4
230	9.496e4
230	1.410e5
230	2.803e4
230	2.102e3
230	0.000e0
231	0.000e0
231	8.806e4
231	2.625e4
231	0.000e0
231	0.000e0
231	3.045e4
231	6.386e4
231	1.159e4
231	5.233e4
231	5.082e4
231	3.665e3
231	0.000e0
232	0.000e0
232	2.636e4
232	1.908e4
232	0.000e0
232	7.923e3
232	2.140e4
232	0.000e0
232	6.047e4
232	1.444e4
233	0.000e0
233	0.000e0
233	3.940e4
233	1.843e4
233	0.000e0
233	2.910e4
233	2.646e4
233	0.000e0
233	1.080e2
233	1.536e4
233	0.000e0
234	0.000e0
234	1.649e4
234	3.697e4
234	8.620e2
234	0.000e0
234	0.000e0
234	9.685e4
234	9.011e4
234	1.078e3
234	3.363e4
234	1.207e5
234	1.766e5
235	8.020e4
235	2.048e3
235	0.000e0
235	0.000e0
235	5.142e4
235	1.369e4
235	4.689e4
235	5.039e4
235	7.550e2
235	9.700e2
235	1.166e5
235	2.474e4
235	9.351e4
236	1.175e5
236	6.403e4
236	2.176e5
236	1.340e5
236	1.671e4
236	6.322e4
236	4.624e4
236	3.131e4
236	1.870e4
236	4.904e3
236	6.020e4
236	2.673e4
237	3.482e4
237	8.833e4
237	6.192e4
237	5.497e3
237	0.000e0
237	0.000e0
237	5.767e4
237	3.390e4
237	1.978e4
237	0.000e0
238	4.899e4
238	5.600e4
238	1.455e3
238	0.000e0
238	5.470e4
238	1.611e4
238	0.000e0
239	0.000e0
239	9.539e4
239	6.139e4
239	7.825e4
239	5.988e4
239	8.402e4
239	1.870e4
240	6.580e4
240	1.498e4
240	1.389e5
240	2.350e4
240	0.000e0
240	0.000e0
240	1.455e3
240	5.632e4
240	2.964e3
241	0.000e0
241	0.000e0
241	8.620e2
241	9.038e4
241	6.025e4
241	7.944e4
241	4.074e4
241	1.204e5
241	8.968e4
241	7.529e4
241	8.925e4
241	3.589e4
242	3.023e4
242	2.803e3
242	2.160e2
242	1.369e4
242	1.436e5
242	8.429e4
242	2.080e4
242	5.390e2
242	2.410e5
242	2.260e5
242	1.282e5
242	3.212e4
243	7.599e3
243	2.102e5
243	5.055e4
243	3.864e4
243	7.103e4
243	2.102e3
243	0.000e0
243	0.000e0
243	5.918e4
243	7.874e4
243	3.654e4
243	6.742e4
244	1.912e5
244	9.270e3
244	0.000e0
244	2.792e4
244	3.234e3
244	0.000e0
244	0.000e0
244	3.325e4
244	7.545e3
244	1.030e5
244	2.021e4
244	2.528e4
245	1.137e4
245	2.382e4
245	0.000e0
245	0.000e0
245	3.891e4
245	6.144e3
245	5.174e3
245	2.565e4
245	8.080e2
245	0.000e0
245	2.226e4
245	1.708e4
246	0.000e0
246	5.583e4
246	3.045e4
246	2.856e3
246	1.164e5
246	9.000e3
246	6.327e4
246	1.550e5
246	1.350e5
246	8.456e4
246	1.082e5
246	1.141e5
246	2.375e5
247	2.009e5
247	2.716e5
247	1.625e5
247	2.080e5
247	2.118e4
247	6.085e4
247	2.454e5
247	3.241e5
247	8.860e4
247	2.544e5
247	1.032e5
247	3.004e5
248	1.966e5
248	1.568e5
248	3.187e5
248	1.684e5
248	8.639e4
248	1.452e5
248	1.374e4
248	0.000e0
248	0.000e0
248	5.228e4
248	1.431e5
248	3.406e4
249	9.162e3
249	3.552e4
249	6.470e2
249	0.000e0
249	0.000e0
[truncated: 13,793 more rows]
