# Supplementary material for: A simple method for developing lysine targeted covalent protein reagents
Source: Nat Commun. 2023 Dec 1;14:7933. doi: 10.1038/s41467-023-42632-5 (PMC10692228; doi:10.1038/s41467-023-42632-5)
Supplement: Supplementary file 4 — Source data [file 41467_2023_42632_MOESM4_ESM.zip › Source Data/Purified peptide data/Spectra/Peptide_4!_7-9spectrum.txt]

79.77	0.000e0
81.22	0.000e0
81.30	8.100e5
81.38	1.475e5
81.46	0.000e0
81.94	0.000e0
82.03	3.031e5
82.11	4.424e5
82.19	3.400e5
82.27	1.104e6
82.35	4.475e5
82.43	2.270e6
82.51	5.208e6
82.59	9.104e6
82.67	2.417e7
82.75	3.731e7
82.83	5.044e7
82.91	5.208e7
82.99	6.942e7
83.07	9.609e7
83.15	9.871e7
83.24	1.005e8
83.32	1.020e8
83.40	7.087e7
83.48	5.448e7
83.56	2.755e7
83.64	6.096e6
83.72	7.629e5
83.80	2.760e6
83.88	4.132e6
83.96	6.636e6
84.04	3.844e6
84.12	5.450e6
84.20	1.089e7
84.28	8.782e6
84.36	9.087e6
84.45	3.127e6
84.53	2.450e6
84.61	1.253e6
84.69	8.499e4
84.77	4.116e5
84.85	8.550e5
84.93	7.936e5
85.01	4.198e4
85.09	0.000e0
85.17	3.072e3
85.25	2.048e3
85.33	1.024e3
85.41	4.198e4
85.49	1.797e6
85.57	9.636e5
85.66	8.151e5
85.74	1.741e4
85.82	2.048e3
85.90	2.662e4
85.98	5.437e5
86.06	3.994e4
86.14	6.144e3
86.22	1.024e3
86.30	1.152e6
86.38	9.011e4
86.46	1.024e3
86.54	3.615e5
86.62	4.608e4
86.70	0.000e0
87.59	0.000e0
87.67	4.096e4
87.75	1.206e6
87.83	6.246e4
87.91	0.000e0
88.08	0.000e0
88.16	2.365e5
88.24	2.171e5
88.32	5.847e5
88.40	6.697e5
88.48	9.216e3
88.56	0.000e0
88.88	0.000e0
88.96	8.253e5
89.04	1.526e5
89.12	0.000e0
95.58	0.000e0
95.66	2.652e5
95.74	8.704e4
95.82	0.000e0
96.38	0.000e0
96.47	5.550e5
96.55	3.369e5
96.63	0.000e0
98.72	0.000e0
98.80	1.462e6
98.89	3.635e5
98.97	0.000e0
99.21	0.000e0
99.29	3.144e5
99.37	1.843e4
99.45	0.000e0
99.53	0.000e0
99.61	1.536e4
99.69	1.022e6
99.77	5.427e4
99.85	0.000e0
99.93	0.000e0
100.01	4.536e5
100.10	1.248e6
100.18	1.393e5
100.26	0.000e0
100.82	0.000e0
100.90	7.270e4
100.98	8.806e4
101.06	0.000e0
101.14	3.697e5
101.22	1.823e5
101.31	0.000e0
102.03	0.000e0
102.11	1.096e5
102.19	4.106e5
102.27	4.096e3
102.35	0.000e0
102.68	0.000e0
102.76	4.772e5
102.84	5.018e4
102.92	0.000e0
103.73	0.000e0
103.81	1.109e6
103.89	2.877e5
103.97	0.000e0
104.21	0.000e0
104.29	2.857e5
104.37	1.413e5
104.45	0.000e0
104.77	0.000e0
104.85	1.036e6
104.94	3.410e5
105.02	0.000e0
107.27	0.000e0
107.36	5.427e4
107.44	2.867e4
107.52	0.000e0
108.89	0.000e0
108.97	9.155e5
109.05	5.304e5
109.13	0.000e0
109.21	1.000e6
109.29	1.782e5
109.37	0.000e0
109.45	0.000e0
109.53	1.361e6
109.61	1.269e6
109.69	2.458e4
109.78	0.000e0
109.86	1.382e5
109.94	1.043e6
110.02	1.421e6
110.10	3.994e4
110.18	1.710e6
110.26	1.070e6
110.34	4.198e4
110.42	0.000e0
110.58	0.000e0
110.66	1.056e6
110.74	1.761e5
110.82	2.364e6
110.91	1.441e6
110.99	1.407e6
111.07	5.581e5
111.15	4.618e5
111.23	2.823e6
111.31	2.939e6
111.39	2.765e5
111.47	1.852e6
111.55	1.935e5
111.63	9.923e5
111.71	1.393e5
111.79	2.072e6
111.87	6.124e5
111.95	0.000e0
112.03	1.724e6
112.12	3.044e6
112.20	3.133e5
112.28	0.000e0
112.36	0.000e0
112.44	1.249e6
112.52	2.970e5
112.60	0.000e0
112.76	0.000e0
112.84	5.468e5
112.92	1.716e6
113.00	3.963e5
113.08	0.000e0
113.89	0.000e0
113.97	6.554e4
114.05	2.034e6
114.13	2.908e5
114.21	5.734e4
114.29	3.185e5
114.37	1.331e4
114.45	0.000e0
115.26	0.000e0
115.34	3.359e5
115.42	4.065e5
115.50	0.000e0
115.66	0.000e0
115.75	9.011e4
115.83	4.557e5
115.91	5.120e3
115.99	7.301e5
116.07	1.277e6
116.15	2.714e5
116.23	1.158e6
116.31	2.765e5
116.39	4.946e5
116.47	5.734e4
116.55	3.891e5
116.63	5.222e4
116.71	0.000e0
118.00	0.000e0
118.08	8.366e5
118.17	7.782e4
118.25	7.936e5
118.33	2.068e5
118.41	0.000e0
118.57	0.000e0
118.65	5.755e5
118.73	1.526e5
118.81	0.000e0
119.62	0.000e0
119.70	2.980e5
119.78	1.641e6
119.86	6.144e4
119.94	0.000e0
120.10	0.000e0
120.18	5.919e5
120.26	1.167e5
120.34	0.000e0
120.50	0.000e0
120.59	2.755e5
120.67	7.260e5
120.75	1.331e4
120.83	5.939e4
120.91	1.289e6
120.99	6.359e5
121.07	7.168e3
121.15	0.000e0
121.23	0.000e0
121.31	1.536e5
121.39	0.000e0
122.36	0.000e0
122.44	2.775e5
122.52	2.098e6
122.60	1.017e6
122.68	9.216e3
122.76	0.000e0
123.65	0.000e0
123.73	2.734e5
123.81	1.577e5
123.89	0.000e0
124.70	0.000e0
124.78	7.096e5
124.86	3.523e5
124.94	0.000e0
126.64	0.000e0
126.72	5.151e5
126.80	2.509e5
126.88	0.000e0
127.44	0.000e0
127.52	9.728e4
127.60	3.881e5
127.68	2.048e3
127.76	0.000e0
128.09	0.000e0
128.17	5.140e5
128.25	4.096e4
128.33	0.000e0
128.89	0.000e0
128.98	1.582e6
129.06	5.069e5
129.14	0.000e0
129.22	4.311e5
129.30	3.400e5
129.38	1.782e5
129.46	2.048e4
129.54	0.000e0
129.62	0.000e0
129.70	1.748e6
129.78	3.238e6
129.86	2.088e6
129.94	2.582e6
130.02	2.130e6
130.10	4.080e6
130.19	4.974e6
130.27	2.232e6
130.35	2.828e6
130.43	4.240e6
130.51	2.324e6
130.59	1.475e5
130.67	0.000e0
130.75	1.655e6
130.83	7.578e5
130.91	3.369e5
130.99	2.484e6
131.07	2.506e6
131.15	1.177e6
131.23	1.948e6
131.31	2.141e6
131.40	5.560e5
131.48	2.509e5
131.56	4.342e6
131.64	3.115e6
131.72	1.154e6
131.80	3.402e6
131.88	7.188e5
131.96	8.192e3
132.04	7.700e5
132.12	1.293e6
132.20	3.072e4
132.28	6.451e4
132.36	8.827e5
132.44	2.427e5
132.52	1.167e5
132.61	0.000e0
132.69	4.864e5
132.77	1.215e6
132.85	1.132e6
132.93	7.363e5
133.01	1.375e6
133.09	6.554e4
133.17	0.000e0
136.96	0.000e0
137.04	8.376e5
137.12	1.014e5
137.20	0.000e0
138.98	0.000e0
139.06	2.150e4
139.14	1.230e6
139.22	5.939e4
139.30	0.000e0
140.99	0.000e0
141.08	1.536e5
141.16	1.331e4
141.24	0.000e0
141.32	0.000e0
141.40	4.055e5
141.48	6.175e5
141.56	5.120e3
141.64	0.000e0
141.80	0.000e0
141.88	1.526e5
141.96	1.004e5
142.04	0.000e0
142.53	0.000e0
142.61	3.348e5
142.69	1.434e4
142.77	0.000e0
143.09	0.000e0
143.17	2.632e5
143.25	9.882e5
143.33	4.823e5
143.41	2.673e5
143.50	0.000e0
143.74	0.000e0
143.82	7.885e5
143.90	5.427e4
143.98	0.000e0
144.87	0.000e0
144.95	7.014e5
145.03	3.400e5
145.11	3.512e5
145.19	1.564e6
145.27	4.823e5
145.35	4.997e5
145.43	0.000e0
146.08	0.000e0
146.16	3.574e5
146.24	9.728e5
146.32	2.898e5
146.40	0.000e0
146.48	4.096e4
146.56	0.000e0
147.04	0.000e0
147.13	3.267e5
147.21	1.321e5
147.29	0.000e0
148.09	0.000e0
148.17	8.591e5
148.25	6.963e4
148.34	0.000e0
148.82	0.000e0
148.90	2.867e4
148.98	1.464e5
149.06	6.246e5
149.14	3.891e4
149.22	0.000e0
149.30	7.137e5
149.38	2.089e5
149.47	0.000e0
150.19	0.000e0
150.27	8.008e5
150.35	3.891e4
150.43	0.000e0
150.92	0.000e0
151.00	9.062e5
151.08	3.492e5
151.16	0.000e0
151.24	8.632e5
151.32	5.939e4
151.40	0.000e0
151.48	9.595e5
151.56	4.762e5
151.64	0.000e0
151.89	0.000e0
151.97	3.072e4
152.05	2.285e6
152.13	1.423e5
152.21	0.000e0
152.29	0.000e0
152.37	1.156e6
152.45	4.065e5
152.53	0.000e0
158.58	0.000e0
158.66	1.976e5
158.74	8.817e5
158.82	1.668e6
158.90	2.212e5
158.98	0.000e0
159.06	8.755e5
159.15	2.335e5
159.23	1.202e6
159.31	1.004e6
159.39	1.522e6
159.47	6.349e4
159.55	0.000e0
159.87	0.000e0
159.95	3.318e5
160.03	1.597e5
160.11	7.301e5
160.19	6.451e4
160.27	0.000e0
160.52	0.000e0
160.60	8.704e4
160.68	2.386e5
160.76	0.000e0
161.00	0.000e0
161.08	3.707e5
161.16	4.116e5
161.24	0.000e0
162.86	0.000e0
162.94	3.482e4
163.02	4.250e5
163.10	5.120e3
163.18	0.000e0
163.26	9.615e5
163.34	1.065e5
163.42	2.253e5
163.50	1.616e6
163.58	2.673e5
163.66	2.017e5
163.74	7.956e5
163.82	1.178e5
163.90	4.137e5
163.99	1.219e5
164.07	0.000e0
166.41	0.000e0
166.49	2.755e5
166.57	1.444e5
166.65	0.000e0
167.05	0.000e0
167.13	1.455e6
167.21	1.054e6
167.29	1.536e4
167.37	0.000e0
168.66	0.000e0
168.74	3.860e5
168.83	4.485e5
168.91	0.000e0
170.84	0.000e0
170.92	1.321e6
171.00	2.232e5
171.08	0.000e0
171.33	0.000e0
171.41	8.233e5
171.49	3.584e4
171.57	0.000e0
171.65	6.554e5
171.73	1.461e6
171.81	9.820e5
171.89	8.376e5
171.97	1.806e6
172.05	1.293e6
172.13	8.428e5
172.21	1.067e6
172.29	5.427e5
172.38	7.342e5
172.46	2.506e6
172.54	1.905e5
172.62	9.636e5
172.70	2.560e5
172.78	8.059e5
172.86	2.775e5
172.94	0.000e0
173.91	0.000e0
173.99	9.800e5
174.07	1.638e5
174.15	0.000e0
174.23	4.096e3
174.31	0.000e0
174.39	1.024e5
174.47	3.185e5
174.55	0.000e0
174.71	0.000e0
174.80	8.499e5
174.88	3.676e5
174.96	0.000e0
176.81	0.000e0
176.89	8.305e5
176.97	8.806e5
177.05	2.662e4
177.13	3.901e5
177.22	8.765e5
177.30	1.183e6
177.38	1.611e6
177.46	1.761e5
177.54	2.724e5
177.62	1.546e5
177.70	0.000e0
177.78	0.000e0
177.86	1.051e6
177.94	4.250e5
178.02	5.263e5
178.10	4.096e5
178.18	0.000e0
178.26	1.894e5
178.34	1.097e6
178.43	5.018e4
178.51	0.000e0
178.67	0.000e0
178.75	1.099e6
178.83	1.423e5
178.91	0.000e0
181.25	0.000e0
181.33	6.042e5
181.41	5.929e5
181.49	1.024e3
181.57	0.000e0
182.62	0.000e0
182.70	9.011e4
182.78	1.536e4
182.86	0.000e0
185.69	0.000e0
185.77	1.024e4
185.85	1.033e6
185.93	4.813e4
186.01	1.331e5
186.09	3.891e4
186.17	0.000e0
186.33	0.000e0
186.41	1.485e5
186.49	3.103e5
186.57	7.168e3
186.65	0.000e0
186.90	0.000e0
186.98	1.229e5
187.06	3.502e5
187.14	0.000e0
187.22	0.000e0
187.30	1.067e6
187.38	1.024e5
187.46	0.000e0
190.20	0.000e0
190.28	1.369e6
190.36	1.014e5
190.44	0.000e0
191.25	0.000e0
191.33	2.785e5
191.41	1.311e5
191.49	0.000e0
193.83	0.000e0
193.91	4.352e5
193.99	4.065e5
194.07	1.024e3
194.16	0.000e0
194.32	0.000e0
194.40	1.231e6
194.48	1.382e5
194.56	3.881e5
194.64	9.216e3
194.72	0.000e0
198.92	0.000e0
199.00	7.291e5
199.08	9.574e5
199.16	6.963e4
199.24	0.000e0
199.32	0.000e0
199.40	4.209e5
199.48	2.970e4
199.56	0.000e0
199.64	1.001e6
199.72	8.602e4
199.80	0.000e0
199.96	0.000e0
200.04	5.089e5
200.13	2.157e6
200.21	9.697e5
200.29	2.234e6
200.37	1.371e6
200.45	5.222e4
200.53	1.679e5
200.61	1.044e5
200.69	0.000e0
200.85	0.000e0
200.93	2.703e5
201.01	1.032e6
201.09	1.147e5
201.17	6.011e5
201.25	1.636e6
201.34	1.362e5
201.42	5.908e5
201.50	1.536e4
201.58	0.000e0
202.55	0.000e0
202.63	8.428e5
202.71	3.062e5
202.79	0.000e0
205.61	0.000e0
205.69	4.710e4
205.77	9.738e5
205.85	4.198e4
205.93	0.000e0
206.98	0.000e0
207.06	1.679e5
207.14	3.615e5
207.22	9.523e4
207.30	8.090e4
207.39	0.000e0
207.47	6.461e5
207.55	9.216e4
207.63	0.000e0
208.27	0.000e0
208.35	2.611e5
208.43	5.427e5
208.51	1.124e6
208.60	3.789e4
208.68	0.000e0
209.56	0.000e0
209.64	7.168e3
209.72	8.561e5
209.81	3.891e4
209.89	0.000e0
213.19	0.000e0
213.27	7.086e5
213.35	7.537e5
213.44	3.932e5
213.52	0.000e0
216.18	0.000e0
216.26	1.956e5
216.34	4.137e5
216.42	0.000e0
217.71	0.000e0
217.79	1.162e6
217.87	7.076e5
217.95	1.024e3
218.03	0.000e0
219.00	0.000e0
219.08	7.557e5
219.16	2.621e5
219.24	0.000e0
219.65	0.000e0
219.73	3.953e5
219.81	2.253e5
219.89	0.000e0
221.58	0.000e0
221.66	3.082e5
221.74	9.697e5
221.82	2.560e4
221.91	0.000e0
221.99	0.000e0
222.07	3.768e5
222.15	2.253e4
222.23	0.000e0
222.47	0.000e0
222.55	5.796e5
222.63	1.444e5
222.71	0.000e0
222.79	0.000e0
222.87	1.064e6
222.95	1.485e5
223.03	4.864e5
223.12	1.033e6
223.20	6.502e5
223.28	1.186e6
223.36	2.595e6
223.44	1.681e6
223.52	1.232e6
223.60	5.683e5
223.68	4.096e3
223.76	0.000e0
223.84	0.000e0
223.92	3.113e5
224.00	1.583e6
224.08	5.048e5
224.16	1.075e5
224.24	1.648e6
224.33	5.693e5
224.41	5.120e3
224.49	0.000e0
224.97	0.000e0
225.05	6.246e4
225.13	2.335e5
225.21	0.000e0
225.62	0.000e0
225.70	5.734e4
225.78	4.669e5
225.86	7.168e3
225.94	4.823e5
226.02	8.909e4
226.10	0.000e0
226.18	1.454e5
226.26	1.423e5
226.34	1.679e5
226.42	0.000e0
227.63	0.000e0
227.71	1.034e5
227.79	3.031e5
227.88	0.000e0
227.96	0.000e0
228.04	4.823e5
228.12	1.370e6
228.20	7.680e4
228.28	0.000e0
228.76	0.000e0
228.84	1.136e6
228.92	7.475e4
229.00	0.000e0
230.30	0.000e0
230.38	3.625e5
230.46	7.025e5
230.54	1.024e4
230.62	0.000e0
233.28	0.000e0
233.36	1.577e5
233.44	3.267e5
233.52	0.000e0
235.38	0.000e0
235.46	1.731e5
235.54	4.096e3
235.62	0.000e0
237.88	0.000e0
237.96	8.284e5
238.04	5.325e4
238.12	0.000e0
238.93	0.000e0
239.01	7.782e4
239.09	4.506e5
239.17	5.120e3
239.25	0.000e0
243.12	0.000e0
243.20	5.888e5
243.28	2.601e5
243.36	0.000e0
244.09	0.000e0
244.17	2.642e5
244.25	4.813e4
244.33	0.000e0
244.57	0.000e0
244.65	5.990e5
244.73	7.373e4
244.82	0.000e0
245.54	0.000e0
245.62	6.861e5
245.70	5.601e5
245.78	3.072e3
245.86	0.000e0
247.07	0.000e0
247.15	6.431e5
247.24	1.628e5
247.32	2.253e4
247.40	0.000e0
247.80	0.000e0
247.88	3.779e5
247.96	4.526e5
248.04	0.000e0
250.46	0.000e0
250.54	2.693e5
250.62	8.499e4
250.70	1.198e5
250.78	4.844e5
250.87	1.516e5
250.95	0.000e0
251.03	6.861e4
251.11	2.836e5
251.19	1.335e6
251.27	1.055e5
251.35	0.000e0
251.43	6.615e5
251.51	8.264e5
251.59	1.536e4
251.67	0.000e0
252.80	0.000e0
252.88	8.325e5
252.96	2.089e5
253.04	0.000e0
253.12	7.895e5
253.20	2.468e5
253.29	0.000e0
253.53	0.000e0
253.61	8.294e4
253.69	0.000e0
253.93	0.000e0
254.01	2.601e5
254.09	1.741e4
254.17	3.707e5
254.25	1.126e4
254.33	0.000e0
254.82	0.000e0
254.90	2.796e5
254.98	1.178e5
255.06	0.000e0
255.46	0.000e0
255.54	4.854e5
255.62	1.454e5
255.71	0.000e0
258.29	0.000e0
258.37	4.792e5
258.45	1.536e4
258.53	0.000e0
259.74	0.000e0
259.82	3.164e5
259.90	1.229e4
259.98	6.103e5
260.06	2.867e4
260.14	0.000e0
260.47	0.000e0
260.55	4.096e5
260.63	2.529e5
260.71	0.000e0
266.27	0.000e0
266.35	4.332e5
266.43	9.011e4
266.52	0.000e0
269.74	0.000e0
269.82	6.656e5
269.90	2.028e5
269.98	0.000e0
271.27	0.000e0
271.36	5.581e5
271.44	6.246e4
271.52	0.000e0
272.81	0.000e0
272.89	3.860e5
272.97	7.782e5
273.05	1.434e4
273.13	0.000e0
274.18	0.000e0
274.26	1.638e4
274.34	1.077e6
274.42	5.325e4
274.50	0.000e0
275.47	0.000e0
275.55	2.396e5
275.63	7.270e4
275.71	0.000e0
277.16	0.000e0
277.24	6.574e5
277.32	1.843e5
277.41	0.000e0
278.70	0.000e0
278.78	1.505e5
278.86	7.936e5
278.94	2.253e4
279.02	0.000e0
279.10	7.107e5
279.18	1.236e6
279.26	3.779e5
279.34	2.693e5
279.42	1.337e6
279.50	1.833e5
279.58	0.000e0
280.71	0.000e0
280.79	1.436e6
280.87	1.679e5
280.95	0.000e0
284.91	0.000e0
284.99	6.861e4
285.07	3.328e5
285.15	1.024e3
285.23	0.000e0
286.04	0.000e0
286.12	3.738e5
286.20	6.144e4
286.28	0.000e0
290.07	0.000e0
290.15	2.212e5
290.23	6.144e3
290.31	0.000e0
291.28	0.000e0
291.36	3.686e4
291.44	5.734e5
291.52	1.638e4
291.60	6.533e5
291.68	4.608e4
291.76	0.000e0
293.70	0.000e0
293.78	1.531e6
293.86	4.311e5
293.94	0.000e0
295.47	0.000e0
295.56	7.639e5
295.64	6.062e5
295.72	1.005e6
295.80	1.270e5
295.88	0.000e0
299.99	0.000e0
300.07	3.123e5
300.15	3.072e3
300.23	0.000e0
307.41	0.000e0
307.49	5.284e5
307.58	2.867e4
307.66	0.000e0
308.95	0.000e0
309.03	2.550e5
309.11	2.314e5
309.19	0.000e0
313.79	0.000e0
313.87	3.471e5
313.95	1.976e5
314.03	9.400e5
314.11	4.403e4
314.19	0.000e0
314.92	0.000e0
315.00	9.001e5
315.08	8.192e4
315.16	0.000e0
315.96	0.000e0
316.05	1.010e6
316.13	9.513e5
316.21	1.229e4
316.29	0.000e0
325.48	0.000e0
325.56	1.065e5
325.64	2.253e4
325.73	0.000e0
328.31	0.000e0
328.39	1.845e6
328.47	1.597e5
328.55	0.000e0
331.94	0.000e0
332.02	8.253e5
332.10	1.188e5
332.18	0.000e0
332.58	0.000e0
332.66	9.431e5
332.74	4.219e5
332.82	0.000e0
334.28	0.000e0
334.36	4.024e5
334.44	9.216e3
334.52	0.000e0
335.81	0.000e0
335.89	9.708e5
335.97	8.776e5
336.05	1.126e4
336.13	0.000e0
338.15	0.000e0
338.23	4.813e4
338.31	6.789e5
338.39	2.048e4
338.47	0.000e0
347.59	0.000e0
347.67	1.107e6
347.75	1.828e6
347.83	5.325e4
347.91	0.000e0
351.05	0.000e0
351.14	1.619e6
351.22	4.021e6
351.30	2.929e5
351.38	1.024e3
351.46	0.000e0
351.70	0.000e0
351.78	7.168e3
351.86	7.086e5
351.94	1.734e6
352.02	5.427e4
352.10	1.107e6
352.18	1.997e5
352.26	0.000e0
353.80	0.000e0
353.88	3.000e5
353.96	1.843e5
354.04	1.137e5
354.12	1.006e6
354.20	1.556e5
354.28	0.000e0
354.36	0.000e0
354.44	5.591e5
354.52	7.711e5
354.60	2.765e5
354.68	9.912e5
354.77	1.385e6
354.85	2.335e5
354.93	0.000e0
355.17	0.000e0
355.25	7.322e5
355.33	1.401e6
355.41	9.216e4
355.49	0.000e0
355.65	0.000e0
355.73	3.277e4
355.81	1.385e6
355.89	6.861e4
355.98	0.000e0
356.30	0.000e0
356.38	1.854e6
356.46	5.540e5
356.54	0.000e0
359.36	0.000e0
359.44	5.089e5
359.52	1.114e6
359.61	2.970e4
359.69	0.000e0
359.77	7.578e5
359.85	5.222e4
359.93	0.000e0
360.01	1.032e6
360.09	1.372e5
360.17	0.000e0
360.49	0.000e0
360.57	1.729e6
360.65	1.741e5
360.73	0.000e0
365.09	0.000e0
365.17	2.500e6
365.25	7.148e5
365.33	0.000e0
365.58	0.000e0
365.66	5.560e5
365.74	1.946e4
365.82	0.000e0
365.90	8.489e5
365.98	5.448e5
366.06	0.000e0
370.90	0.000e0
370.98	6.728e5
371.06	1.106e6
371.14	2.355e4
371.22	0.000e0
371.30	3.410e5
371.38	1.514e6
371.46	9.216e4
371.54	0.000e0
372.75	0.000e0
372.84	5.581e5
372.92	2.150e5
373.00	0.000e0
373.48	0.000e0
373.56	1.370e6
373.64	1.536e6
373.72	1.628e5
373.80	0.000e0
374.61	0.000e0
374.69	1.532e6
374.77	9.728e4
374.85	0.000e0
375.74	0.000e0
375.82	1.198e5
375.90	4.753e6
375.98	4.096e5
376.06	0.000e0
378.48	0.000e0
378.56	2.564e6
378.64	2.949e5
378.72	0.000e0
379.53	0.000e0
379.61	1.988e6
379.69	4.721e5
379.77	0.000e0
380.10	0.000e0
380.18	1.231e6
380.26	2.703e6
380.34	9.994e5
380.42	1.331e4
380.50	0.000e0
382.92	0.000e0
383.00	2.990e5
383.08	2.340e6
383.16	1.034e5
383.24	0.000e0
383.40	0.000e0
383.48	3.164e6
383.56	2.777e6
383.64	1.219e5
383.73	2.632e6
383.81	4.260e5
383.89	4.489e6
383.97	2.232e6
384.05	2.357e6
384.13	1.785e6
384.21	1.178e5
384.29	2.547e6
384.37	5.007e5
384.45	3.789e5
384.53	2.245e6
384.61	6.154e5
384.69	3.955e6
384.77	1.140e6
384.85	2.765e4
384.94	7.557e5
385.02	3.319e6
385.10	1.782e5
385.18	7.219e5
385.26	3.308e5
385.34	0.000e0
385.42	1.848e6
385.50	1.280e5
385.58	1.322e6
385.66	5.571e5
385.74	0.000e0
385.90	0.000e0
385.98	2.314e5
386.06	1.556e5
386.15	0.000e0
386.23	9.964e5
386.31	1.223e6
386.39	2.560e4
386.47	0.000e0
387.27	0.000e0
387.36	3.287e5
387.44	4.608e4
387.52	0.000e0
388.65	0.000e0
388.73	5.734e4
388.81	0.000e0
389.21	0.000e0
389.29	1.252e6
389.37	2.639e6
389.45	1.497e6
389.53	8.602e5
389.61	6.144e3
389.69	0.000e0
390.02	0.000e0
390.10	2.194e6
390.18	1.391e6
390.26	2.560e4
390.34	0.000e0
390.66	0.000e0
390.74	2.151e6
390.82	3.594e5
390.90	1.068e6
390.99	8.704e5
391.07	9.216e3
391.15	0.000e0
392.03	0.000e0
392.11	3.236e5
392.20	9.216e3
392.28	0.000e0
393.32	0.000e0
393.41	4.260e5
393.49	1.536e4
393.57	0.000e0
394.70	0.000e0
394.78	1.536e5
394.86	2.984e6
394.94	4.076e5
395.02	0.000e0
397.60	0.000e0
397.68	6.328e5
397.76	8.100e5
397.84	1.126e4
397.92	0.000e0
398.73	0.000e0
398.81	2.113e6
398.89	4.536e5
398.97	0.000e0
399.78	0.000e0
399.86	4.055e5
399.94	2.541e6
400.02	1.147e5
400.10	0.000e0
400.34	0.000e0
400.42	7.741e5
400.50	3.686e5
400.58	0.000e0
402.52	0.000e0
402.60	7.168e5
402.68	7.373e4
402.76	0.000e0
403.33	0.000e0
403.41	2.015e6
403.49	5.171e5
403.57	0.000e0
403.65	1.583e6
403.73	2.355e5
403.81	2.949e5
403.89	2.926e6
403.97	8.479e5
404.05	1.946e4
404.13	0.000e0
404.86	0.000e0
404.94	1.649e5
405.02	6.656e4
405.10	0.000e0
405.51	0.000e0
405.59	1.618e6
405.67	1.403e6
405.75	5.939e4
405.83	1.262e6
405.91	2.161e5
405.99	0.000e0
406.31	0.000e0
406.39	1.280e5
406.47	1.423e5
406.55	0.000e0
406.72	0.000e0
406.80	1.488e6
406.88	1.516e5
406.96	0.000e0
407.36	0.000e0
407.44	6.513e5
407.52	1.936e6
407.60	6.451e4
407.68	2.071e6
407.76	5.069e5
407.84	0.000e0
407.93	2.533e6
408.01	3.256e5
408.09	0.000e0
408.33	0.000e0
408.41	1.966e5
408.49	2.648e6
408.57	5.130e5
408.65	1.812e5
408.73	0.000e0
412.12	0.000e0
412.20	2.320e6
412.28	1.884e5
412.36	0.000e0
412.60	0.000e0
412.68	1.366e6
412.77	3.109e6
412.85	1.106e5
412.93	0.000e0
413.01	1.157e5
413.09	1.573e6
413.17	1.024e6
413.25	2.048e4
413.33	2.396e5
413.41	1.305e6
413.49	8.735e5
413.57	1.741e4
413.65	8.182e5
413.73	1.862e6
413.81	2.051e6
413.89	3.728e6
413.98	1.837e6
414.06	1.710e6
414.14	5.417e5
414.22	2.660e6
414.30	8.786e5
414.38	1.688e6
414.46	1.912e6
414.54	2.190e6
414.62	1.902e6
414.70	5.222e4
414.78	7.352e5
414.86	9.523e4
414.94	0.000e0
415.02	0.000e0
415.10	8.192e3
415.19	1.546e5
415.27	5.929e5
415.35	3.789e4
415.43	4.096e3
415.51	2.652e5
415.59	6.175e5
415.67	1.727e6
415.75	5.734e4
415.83	0.000e0
417.12	0.000e0
417.20	1.348e6
417.28	2.386e5
417.36	0.000e0
417.44	0.000e0
417.52	1.106e5
417.61	2.085e6
417.69	1.065e5
417.77	0.000e0
419.06	0.000e0
419.14	4.813e5
419.22	9.708e5
419.30	2.662e4
419.38	0.000e0
425.03	0.000e0
425.11	8.909e4
425.19	1.096e6
425.27	4.301e4
425.35	0.000e0
427.69	0.000e0
427.77	1.781e6
427.85	2.048e5
427.93	0.000e0
430.35	0.000e0
430.43	5.806e5
430.51	1.024e6
430.59	2.150e4
430.67	0.000e0
431.16	0.000e0
431.24	3.594e5
431.32	5.970e5
431.40	4.096e3
431.48	0.000e0
432.37	0.000e0
432.45	4.157e5
432.53	1.493e6
432.61	1.411e6
432.69	1.720e5
432.77	1.048e6
432.85	3.584e4
432.93	0.000e0
434.38	0.000e0
434.46	7.270e5
434.55	5.632e5
434.63	0.000e0
435.11	0.000e0
435.19	9.533e5
435.27	3.082e5
435.35	0.000e0
436.16	0.000e0
436.24	2.353e6
436.32	9.257e5
436.40	7.168e3
436.48	0.000e0
437.85	0.000e0
437.93	1.015e6
438.01	3.082e5
438.09	0.000e0
438.18	0.000e0
438.26	3.994e4
438.34	3.301e6
438.42	2.212e5
438.50	0.000e0
440.19	0.000e0
440.27	2.427e5
440.35	1.367e6
440.43	6.461e5
440.51	3.072e3
440.60	0.000e0
441.08	0.000e0
441.16	2.172e6
441.24	6.267e5
441.32	4.608e4
441.40	0.000e0
441.56	0.000e0
441.64	8.612e5
441.73	1.075e5
441.81	0.000e0
442.93	0.000e0
443.02	4.454e5
443.10	7.516e5
443.18	3.768e5
443.26	9.226e5
443.34	2.124e6
443.42	1.575e6
443.50	1.597e5
443.58	0.000e0
443.66	1.265e6
443.74	2.097e6
443.82	3.420e5
443.90	0.000e0
443.98	0.000e0
444.06	9.114e4
444.14	3.174e4
444.23	4.833e5
444.31	2.529e5
444.39	3.287e5
444.47	0.000e0
444.55	0.000e0
444.63	3.062e5
444.71	2.396e5
444.79	0.000e0
445.19	0.000e0
445.27	2.458e5
445.35	0.000e0
448.42	0.000e0
448.50	2.345e5
448.58	1.536e4
448.66	0.000e0
449.31	0.000e0
449.39	4.649e5
449.47	3.973e5
449.55	0.000e0
453.74	0.000e0
453.83	5.161e5
453.91	5.140e5
453.99	0.000e0
454.55	0.000e0
454.63	8.294e4
454.71	1.769e6
454.79	8.602e4
454.87	0.000e0
455.28	0.000e0
455.36	1.046e6
455.44	6.431e5
455.52	1.024e3
455.60	0.000e0
456.81	0.000e0
456.89	3.523e5
456.97	1.843e5
457.05	0.000e0
457.13	0.000e0
457.21	1.105e6
457.29	4.301e5
457.37	0.000e0
457.62	0.000e0
457.70	1.292e6
457.78	8.612e5
457.86	8.192e3
457.94	0.000e0
458.18	0.000e0
458.26	1.187e6
458.34	7.485e5
458.42	5.120e3
458.50	0.000e0
459.39	0.000e0
459.47	9.933e5
459.55	3.942e5
459.63	0.000e0
461.33	0.000e0
461.41	8.192e3
461.49	9.943e5
461.57	4.813e4
461.65	0.000e0
463.51	0.000e0
463.59	4.864e5
463.67	2.867e4
463.75	0.000e0
463.91	0.000e0
463.99	1.536e5
464.07	2.263e5
464.15	0.000e0
465.60	0.000e0
465.68	6.001e5
465.76	7.373e4
465.84	0.000e0
466.09	0.000e0
466.17	4.250e5
466.25	6.748e5
466.33	1.126e4
466.41	0.000e0
466.49	0.000e0
466.57	3.748e5
466.65	5.949e5
466.73	4.096e3
466.81	0.000e0
466.89	1.862e6
466.97	9.830e5
467.05	3.206e6
467.14	3.276e6
467.22	3.461e5
467.30	0.000e0
467.46	0.000e0
467.54	3.400e5
467.62	2.365e5
467.70	0.000e0
468.10	0.000e0
468.18	7.875e5
468.26	1.444e5
468.35	0.000e0
471.49	0.000e0
471.57	1.835e6
471.65	1.413e5
471.73	0.000e0
471.89	0.000e0
471.98	3.430e5
472.06	3.123e5
472.14	0.000e0
474.56	0.000e0
474.64	2.048e3
474.72	3.247e6
474.80	6.195e5
474.88	0.000e0
475.12	0.000e0
475.20	1.213e6
475.28	7.578e4
475.36	0.000e0
475.69	0.000e0
475.77	1.028e6
475.85	1.280e5
475.93	0.000e0
476.82	0.000e0
476.90	1.956e6
476.98	1.464e5
477.06	0.000e0
477.62	0.000e0
477.70	2.130e5
477.78	3.891e4
477.86	0.000e0
478.35	0.000e0
478.43	3.564e5
478.51	2.263e5
478.59	0.000e0
478.75	0.000e0
478.83	2.109e5
478.91	8.520e5
478.99	2.048e4
479.07	0.000e0
480.61	0.000e0
480.69	6.861e4
480.77	8.602e5
480.85	2.970e4
480.93	0.000e0
483.59	0.000e0
483.67	2.867e4
483.75	1.676e6
483.83	6.441e5
483.91	2.048e5
483.99	0.000e0
486.01	0.000e0
486.09	8.550e5
486.17	6.830e5
486.25	5.120e3
486.33	0.000e0
487.87	0.000e0
487.95	5.151e5
488.03	3.379e4
488.11	0.000e0
491.09	0.000e0
491.17	9.615e5
491.25	1.874e5
491.34	0.000e0
491.82	0.000e0
491.90	2.175e6
491.98	2.350e6
492.06	3.346e6
492.14	2.816e5
492.22	0.000e0
493.51	0.000e0
493.59	2.150e4
493.67	1.761e5
493.76	2.847e5
493.84	2.284e5
493.92	0.000e0
496.58	0.000e0
496.66	1.713e6
496.74	4.608e5
496.82	0.000e0
498.76	0.000e0
498.84	5.878e5
498.92	1.257e6
499.00	9.830e4
499.08	1.391e6
499.16	4.229e5
499.24	0.000e0
499.40	0.000e0
499.48	2.010e6
499.56	2.859e6
499.64	2.255e6
499.72	1.124e6
499.81	1.171e6
499.89	2.388e6
499.97	1.971e6
500.05	8.704e4
500.13	3.666e5
500.21	3.072e3
500.29	0.000e0
500.53	0.000e0
500.61	2.072e6
500.69	1.956e5
500.77	0.000e0
500.85	2.744e5
500.93	1.229e4
501.02	0.000e0
501.50	0.000e0
501.58	3.062e5
501.66	6.144e3
501.74	0.000e0
503.52	0.000e0
503.60	1.188e6
503.68	4.485e5
503.76	0.000e0
503.84	0.000e0
503.92	1.014e5
504.00	6.738e5
504.08	1.536e4
504.16	0.000e0
504.24	1.096e6
504.32	2.101e6
504.40	1.236e6
504.48	1.796e6
504.56	2.314e6
504.65	1.741e5
504.73	0.000e0
504.81	0.000e0
504.89	7.619e5
504.97	5.315e5
505.05	1.262e6
505.13	1.362e6
505.21	1.247e6
505.29	7.987e4
505.37	7.557e5
505.45	8.049e5
505.53	2.565e6
505.61	2.171e5
505.69	0.000e0
505.77	1.530e6
505.86	1.812e5
505.94	0.000e0
507.39	0.000e0
507.47	7.148e5
507.55	5.427e4
507.63	0.000e0
508.68	0.000e0
508.76	4.608e5
508.84	5.048e5
508.92	1.024e3
509.00	0.000e0
509.97	0.000e0
510.05	8.602e4
510.13	2.221e6
510.21	1.219e5
510.29	0.000e0
510.53	0.000e0
510.61	9.216e4
510.70	1.321e6
510.78	5.632e4
510.86	0.000e0
511.74	0.000e0
511.82	1.104e6
511.91	2.038e5
511.99	0.000e0
512.39	0.000e0
512.47	1.730e6
512.55	3.810e6
512.63	2.451e6
512.71	3.789e6
512.79	6.041e6
512.87	6.429e6
512.95	1.095e7
513.03	1.345e7
513.12	1.337e7
513.20	9.007e6
513.28	4.409e6
513.36	5.853e6
513.44	5.349e6
513.52	3.818e6
513.60	6.416e6
513.68	5.945e6
513.76	4.101e6
513.84	4.259e6
513.92	5.178e6
514.00	3.067e6
514.08	2.351e6
514.16	1.642e6
514.24	1.914e6
514.33	3.762e6
514.41	5.908e5
514.49	3.174e4
514.57	1.128e6
514.65	9.318e4
514.73	1.043e6
514.81	4.946e5
514.89	1.024e3
514.97	0.000e0
516.91	0.000e0
516.99	2.970e5
517.07	2.140e5
517.15	0.000e0
517.23	0.000e0
517.31	1.475e5
517.39	2.161e5
517.47	0.000e0
518.12	0.000e0
518.20	5.284e5
518.28	8.131e5
518.36	1.331e4
518.44	0.000e0
518.68	0.000e0
518.76	2.294e5
518.84	5.806e5
518.92	8.192e3
519.00	3.512e5
519.08	1.987e5
519.17	0.000e0
519.25	2.095e6
519.33	1.833e5
519.41	8.724e5
519.49	1.579e6
519.57	5.612e5
519.65	7.793e5
519.73	1.126e4
519.81	0.000e0
519.89	8.806e5
519.97	3.144e5
520.05	6.922e5
520.13	2.324e5
520.21	2.918e5
520.29	1.663e6
520.38	6.963e4
520.46	0.000e0
520.62	0.000e0
520.70	3.031e5
520.78	8.274e5
520.86	2.048e4
520.94	1.238e6
521.02	1.126e5
521.10	0.000e0
521.67	0.000e0
521.75	1.290e5
521.83	4.096e3
521.91	0.000e0
521.99	1.128e6
522.07	1.772e5
522.15	0.000e0
523.60	0.000e0
523.68	6.308e5
523.76	1.362e6
523.84	3.891e4
523.92	0.000e0
525.30	0.000e0
525.38	9.206e5
525.46	8.407e5
525.54	6.246e4
525.62	1.810e6
525.70	2.941e6
525.78	1.137e6
525.86	1.478e6
525.94	2.417e5
526.02	3.327e6
526.10	2.571e6
526.18	1.926e6
526.26	1.178e5
526.34	0.000e0
526.43	0.000e0
526.51	1.448e6
526.59	7.793e5
526.67	4.833e5
526.75	4.137e5
526.83	1.434e5
526.91	6.717e5
526.99	2.253e4
527.07	0.000e0
527.31	0.000e0
527.39	8.264e5
527.47	5.212e5
527.55	3.072e3
527.64	0.000e0
527.72	6.308e5
527.80	1.379e6
527.88	3.205e5
527.96	0.000e0
528.04	0.000e0
528.12	1.270e6
528.20	4.567e5
528.28	9.851e5
528.36	3.379e5
528.44	6.963e4
528.52	4.055e5
528.60	1.229e4
528.68	0.000e0
529.17	0.000e0
529.25	6.400e5
529.33	1.443e6
529.41	5.325e4
529.49	0.000e0
529.57	9.892e5
529.65	3.604e5
529.73	0.000e0
530.54	0.000e0
530.62	4.198e5
530.70	4.577e5
530.78	0.000e0
531.10	0.000e0
531.18	5.693e5
531.27	1.475e5
531.35	0.000e0
531.67	0.000e0
531.75	1.092e6
531.83	3.809e5
531.91	0.000e0
532.23	0.000e0
532.31	7.926e5
532.39	1.157e5
532.48	1.138e6
532.56	2.714e5
532.64	0.000e0
532.80	0.000e0
532.88	4.291e5
532.96	1.516e5
533.04	0.000e0
533.36	0.000e0
533.44	8.806e5
533.52	8.724e5
533.60	1.229e4
533.69	0.000e0
533.77	0.000e0
533.85	8.468e5
533.93	1.335e6
534.01	5.530e4
534.09	0.000e0
534.33	0.000e0
534.41	7.670e5
534.49	3.717e5
534.57	1.024e3
534.65	5.089e5
534.73	1.004e6
534.81	3.379e5
534.90	1.572e6
534.98	3.451e5
535.06	8.468e5
535.14	1.946e4
535.22	0.000e0
535.86	0.000e0
535.94	6.943e5
536.02	1.116e5
536.11	0.000e0
537.40	0.000e0
537.48	1.966e5
537.56	1.459e6
537.64	1.464e5
537.72	0.000e0
538.77	0.000e0
538.85	4.475e5
538.93	1.167e5
539.01	7.721e5
539.09	5.458e5
539.17	5.898e5
539.25	9.288e5
539.33	2.462e6
539.41	3.163e6
539.49	3.856e6
539.57	4.514e6
539.65	5.306e6
539.74	3.876e6
539.82	5.645e6
539.90	5.481e6
539.98	4.628e6
540.06	4.537e6
540.14	9.532e6
540.22	1.024e7
540.30	5.582e6
540.38	1.840e6
540.46	3.341e6
540.54	4.712e6
540.62	7.478e6
540.70	4.433e6
540.78	1.506e6
540.86	1.931e6
540.95	3.493e6
541.03	8.694e5
541.11	2.309e6
541.19	1.726e6
541.27	3.430e5
541.35	2.739e6
541.43	2.705e6
541.51	1.493e6
541.59	3.973e5
541.67	1.679e6
541.75	8.632e5
541.83	9.216e3
541.91	6.922e5
541.99	2.775e5
542.08	0.000e0
543.28	0.000e0
543.37	6.963e5
543.45	4.884e5
543.53	0.000e0
545.06	0.000e0
545.14	2.355e4
545.22	5.663e5
545.30	2.355e4
545.38	0.000e0
545.87	0.000e0
545.95	8.612e5
546.03	4.915e4
546.11	1.669e5
546.19	3.604e5
546.27	0.000e0
546.35	8.540e5
546.43	1.156e6
546.51	2.458e4
546.59	0.000e0
547.08	0.000e0
547.16	5.222e5
547.24	1.078e6
547.32	1.076e6
547.40	3.043e6
547.48	4.018e6
547.56	3.929e6
547.64	2.936e6
547.72	2.945e6
547.80	1.291e7
547.88	2.265e7
547.96	2.777e7
548.04	2.985e7
548.13	2.761e7
548.21	4.438e7
548.29	6.348e7
548.37	7.324e7
548.45	7.137e7
548.53	7.729e7
548.61	9.828e7
548.69	1.026e8
548.77	8.704e7
548.85	6.796e7
548.93	5.215e7
549.01	7.838e7
549.09	5.417e7
549.17	3.727e7
549.25	4.746e7
549.33	3.704e7
549.42	3.055e7
549.50	3.022e7
549.58	2.193e7
549.66	1.935e7
549.74	1.360e7
549.82	6.195e6
549.90	8.381e6
549.98	1.559e7
550.06	3.838e6
550.14	4.892e6
550.22	6.520e6
550.30	4.415e6
550.38	3.388e6
550.46	3.098e6
550.55	2.455e6
550.63	2.485e6
550.71	1.081e6
550.79	1.093e6
550.87	7.393e5
550.95	1.434e4
551.03	1.512e6
551.11	2.089e5
551.19	3.072e3
551.27	4.096e3
551.35	0.000e0
552.00	0.000e0
552.08	1.024e3
552.16	0.000e0
552.24	4.096e3
552.32	4.096e3
552.40	0.000e0
552.48	1.024e3
552.56	0.000e0
552.64	2.048e3
552.72	1.741e4
552.80	0.000e0
553.37	0.000e0
553.45	1.126e4
553.53	0.000e0
554.58	0.000e0
554.66	1.549e6
554.74	1.741e5
554.82	1.509e6
554.90	1.439e6
554.98	2.970e4
555.06	0.000e0
555.14	0.000e0
555.22	5.161e5
555.30	3.133e5
555.39	2.662e4
555.47	1.577e6
555.55	1.157e5
555.63	0.000e0
555.71	4.116e5
555.79	1.932e6
555.87	6.810e6
555.95	4.850e6
556.03	6.896e6
556.11	4.485e6
556.19	7.682e6
556.27	1.105e7
556.35	8.963e6
556.43	1.052e7
556.51	1.941e7
556.60	1.702e7
556.68	1.966e7
556.76	2.174e7
556.84	1.441e7
556.92	9.626e6
557.00	6.952e6
557.08	6.092e6
557.16	8.835e6
557.24	9.210e6
557.32	9.857e6
557.40	5.912e6
557.48	1.059e6
557.56	4.682e6
557.64	4.517e6
557.72	3.111e6
557.81	1.869e6
557.89	4.403e5
557.97	1.339e6
558.05	1.459e6
558.13	1.198e6
558.21	2.085e6
558.29	4.915e5
558.37	5.120e3
558.45	0.000e0
558.53	1.915e5
558.61	6.861e4
[truncated: 6,017 more rows]
