# Supplementary material for: A simple method for developing lysine targeted covalent protein reagents
Source: Nat Commun. 2023 Dec 1;14:7933. doi: 10.1038/s41467-023-42632-5 (PMC10692228; doi:10.1038/s41467-023-42632-5)
Supplement: Supplementary file 4 — Source data [file 41467_2023_42632_MOESM4_ESM.zip › Source Data/Purified peptide data/Spectra/Peptide_5!_19-22spectrum.txt]

79.77	0.000e0
82.03	0.000e0
82.11	6.513e5
82.19	2.028e5
82.27	2.877e5
82.35	1.601e6
82.43	4.386e6
82.51	5.160e6
82.59	6.069e6
82.67	1.090e7
82.75	2.078e7
82.83	2.452e7
82.91	3.091e7
82.99	3.756e7
83.07	4.872e7
83.15	4.390e7
83.24	4.214e7
83.32	3.610e7
83.40	2.849e7
83.48	3.525e7
83.56	1.958e7
83.64	3.715e6
83.72	2.767e6
83.80	2.983e6
83.88	5.221e6
83.96	2.178e6
84.04	1.167e6
84.12	2.210e6
84.20	3.617e6
84.28	4.989e6
84.36	3.903e6
84.45	1.651e6
84.53	2.163e6
84.61	4.833e5
84.69	6.083e5
84.77	5.427e4
84.85	0.000e0
86.22	0.000e0
86.30	2.130e5
86.38	1.266e6
86.46	5.734e4
86.54	0.000e0
88.24	0.000e0
88.32	9.656e5
88.40	5.345e5
88.48	3.891e5
88.56	1.024e3
88.64	0.000e0
97.51	0.000e0
97.59	7.373e4
97.68	6.246e4
97.76	0.000e0
99.69	0.000e0
99.77	1.516e5
99.85	0.000e0
101.47	0.000e0
101.55	1.055e5
101.63	9.052e5
101.71	2.970e4
101.79	0.000e0
101.87	5.652e5
101.95	4.782e5
102.03	0.000e0
102.11	1.628e5
102.19	1.222e6
102.27	5.396e5
102.35	4.096e3
102.43	0.000e0
103.48	0.000e0
103.56	2.744e5
103.64	1.311e5
103.73	0.000e0
111.23	0.000e0
111.31	3.123e5
111.39	1.946e4
111.47	0.000e0
113.41	0.000e0
113.49	4.260e5
113.57	2.724e5
113.65	0.000e0
114.29	0.000e0
114.37	1.260e6
114.45	1.024e5
114.54	0.000e0
119.21	0.000e0
119.29	1.311e5
119.38	5.140e5
119.46	7.168e3
119.54	0.000e0
120.50	0.000e0
120.59	1.179e6
120.67	9.011e4
120.75	0.000e0
120.99	0.000e0
121.07	1.282e6
121.15	3.492e5
121.23	0.000e0
121.80	0.000e0
121.88	9.339e5
121.96	3.820e5
122.04	0.000e0
123.25	0.000e0
123.33	9.421e5
123.41	4.741e5
123.49	0.000e0
128.25	0.000e0
128.33	6.246e5
128.41	1.208e5
128.49	0.000e0
128.89	0.000e0
128.98	4.956e5
129.06	9.994e5
129.14	2.785e5
129.22	0.000e0
129.70	0.000e0
129.78	8.684e5
129.86	1.536e5
129.94	0.000e0
130.19	0.000e0
130.27	1.997e5
130.35	6.502e5
130.43	1.126e4
130.51	0.000e0
131.31	0.000e0
131.40	3.717e5
131.48	2.253e4
131.56	0.000e0
133.65	0.000e0
133.73	7.301e5
133.82	6.042e4
133.90	0.000e0
144.62	0.000e0
144.71	4.669e5
144.79	7.772e5
144.87	1.638e4
144.95	0.000e0
146.00	0.000e0
146.08	2.109e5
146.16	3.123e5
146.24	0.000e0
153.58	0.000e0
153.66	3.840e5
153.74	1.331e4
153.82	0.000e0
171.41	0.000e0
171.49	4.372e5
171.57	1.126e4
171.65	0.000e0
172.05	0.000e0
172.13	4.506e4
172.21	1.321e5
172.29	1.690e5
172.38	4.618e5
172.46	2.048e3
172.54	0.000e0
177.38	0.000e0
177.46	6.369e5
177.54	2.775e5
177.62	0.000e0
186.25	0.000e0
186.33	6.666e5
186.41	2.765e4
186.49	0.000e0
198.19	0.000e0
198.27	6.779e5
198.35	5.222e5
198.43	1.024e3
198.51	0.000e0
198.92	0.000e0
199.00	1.423e5
199.08	1.280e5
199.16	6.031e5
199.24	3.348e5
199.32	1.156e6
199.40	2.570e5
199.48	0.000e0
219.97	0.000e0
220.05	3.666e5
220.13	2.376e5
220.21	0.000e0
223.12	0.000e0
223.20	1.382e5
223.28	1.024e5
223.36	0.000e0
223.60	0.000e0
223.68	1.393e5
223.76	0.000e0
223.92	0.000e0
224.00	4.506e4
224.08	2.140e5
224.16	0.000e0
228.52	0.000e0
228.60	3.195e5
228.68	9.318e4
228.76	0.000e0
232.47	0.000e0
232.55	4.260e5
232.63	1.229e4
232.72	0.000e0
232.80	1.444e5
232.88	8.274e5
232.96	4.116e5
233.04	2.177e6
233.12	2.717e6
233.20	1.187e6
233.28	2.765e5
233.36	5.550e5
233.44	1.170e6
233.52	1.233e6
233.60	2.181e5
233.68	7.270e5
233.76	1.362e5
233.84	2.150e4
233.93	0.000e0
234.01	5.386e5
234.09	4.915e4
234.17	0.000e0
234.97	0.000e0
235.05	3.215e5
235.14	3.615e5
235.22	0.000e0
247.80	0.000e0
247.88	6.083e5
247.96	4.465e5
248.04	0.000e0
252.08	0.000e0
252.16	6.666e5
252.24	4.721e5
252.32	0.000e0
263.61	0.000e0
263.69	9.216e4
263.77	2.127e6
263.85	1.085e5
263.93	0.000e0
272.40	0.000e0
272.48	9.216e3
272.57	1.116e5
272.65	0.000e0
285.71	0.000e0
285.79	1.696e6
285.88	1.536e5
285.96	0.000e0
291.20	0.000e0
291.28	4.772e5
291.36	2.202e5
291.44	0.000e0
293.86	0.000e0
293.94	2.079e5
294.02	0.000e0
295.39	0.000e0
295.47	8.940e5
295.56	1.330e6
295.64	2.970e4
295.72	0.000e0
296.20	0.000e0
296.28	4.649e5
296.36	4.116e5
296.44	0.000e0
302.41	0.000e0
302.49	4.751e5
302.57	3.379e4
302.65	0.000e0
307.98	0.000e0
308.06	4.618e5
308.14	1.082e6
308.22	2.662e4
308.30	0.000e0
308.38	1.044e5
308.46	1.517e6
308.54	6.656e4
308.62	0.000e0
318.55	0.000e0
318.63	1.750e6
318.71	1.925e5
318.79	1.441e6
318.87	2.140e5
318.95	0.000e0
324.03	0.000e0
324.11	8.765e5
324.19	1.156e6
324.27	2.458e4
324.35	0.000e0
334.28	0.000e0
334.36	2.673e5
334.44	2.048e5
334.52	0.000e0
334.60	0.000e0
334.68	1.665e6
334.76	3.209e6
334.84	1.199e6
334.92	1.843e4
335.00	0.000e0
335.49	0.000e0
335.57	1.311e5
335.65	0.000e0
342.10	0.000e0
342.18	1.004e5
342.26	1.961e6
342.34	9.626e4
342.42	0.000e0
345.25	0.000e0
345.33	4.096e5
345.41	3.830e5
345.49	0.000e0
349.36	0.000e0
349.44	9.318e4
349.52	7.711e5
349.60	2.048e4
349.68	0.000e0
350.81	0.000e0
350.89	6.953e5
350.97	3.584e5
351.05	0.000e0
355.81	0.000e0
355.89	1.293e6
355.98	8.397e4
356.06	0.000e0
356.94	0.000e0
357.02	9.646e5
357.10	1.346e6
357.19	2.959e5
357.27	0.000e0
357.35	2.314e5
357.43	2.610e6
357.51	4.670e6
357.59	2.612e6
357.67	2.757e6
357.75	1.496e6
357.83	2.040e6
357.91	8.407e5
357.99	2.083e6
358.07	5.704e5
358.15	9.718e5
358.23	5.949e5
358.32	1.372e5
358.40	1.016e6
358.48	1.936e6
358.56	1.403e5
358.64	2.000e6
358.72	6.144e5
358.80	2.048e3
358.88	0.000e0
360.82	0.000e0
360.90	5.366e5
360.98	1.311e5
361.06	0.000e0
363.48	0.000e0
363.56	6.451e5
363.64	8.489e5
363.72	1.331e4
363.80	0.000e0
364.04	0.000e0
364.12	1.424e6
364.20	1.025e6
364.28	2.458e4
364.37	0.000e0
374.69	0.000e0
374.77	1.630e6
374.85	1.382e5
374.93	0.000e0
375.17	0.000e0
375.26	1.877e6
375.34	1.303e6
375.42	2.150e4
375.50	0.000e0
375.90	0.000e0
375.98	2.109e6
376.06	2.202e5
376.14	0.000e0
381.31	0.000e0
381.39	9.400e5
381.47	2.273e5
381.55	0.000e0
382.35	0.000e0
382.43	3.840e5
382.52	4.065e5
382.60	0.000e0
384.13	0.000e0
384.21	3.297e5
384.29	6.349e4
384.37	0.000e0
384.53	0.000e0
384.61	1.106e5
384.69	8.602e4
384.77	0.000e0
388.81	0.000e0
388.89	1.670e6
388.97	2.990e5
389.05	0.000e0
392.28	0.000e0
392.36	1.154e6
392.44	2.847e5
392.52	0.000e0
392.68	0.000e0
392.76	1.999e6
392.84	1.408e6
392.92	5.325e4
393.00	0.000e0
393.24	0.000e0
393.32	4.874e5
393.41	1.438e6
393.49	4.301e4
393.57	3.891e4
393.65	1.079e6
393.73	4.915e4
393.81	0.000e0
398.81	0.000e0
398.89	1.393e5
398.97	2.643e6
399.05	1.434e5
399.13	0.000e0
400.26	0.000e0
400.34	1.055e6
400.42	7.332e5
400.50	7.168e3
400.58	0.000e0
401.15	0.000e0
401.23	1.128e6
401.31	1.720e5
401.39	0.000e0
407.60	0.000e0
407.68	2.662e4
407.76	2.252e6
407.84	1.403e5
407.93	0.000e0
412.44	0.000e0
412.52	8.673e5
412.60	2.345e5
412.68	0.000e0
413.98	0.000e0
414.06	1.178e5
414.14	4.198e4
414.22	0.000e0
414.78	0.000e0
414.86	1.225e6
414.94	1.249e5
415.02	0.000e0
416.96	0.000e0
417.04	1.127e6
417.12	5.069e5
417.20	4.342e5
417.28	8.653e5
417.36	5.939e4
417.44	2.271e6
417.52	1.118e6
417.61	2.308e6
417.69	1.710e5
417.77	0.000e0
417.85	1.812e5
417.93	1.145e6
418.01	1.240e6
418.09	8.806e4
418.17	0.000e0
418.25	1.198e5
418.33	2.130e5
418.41	0.000e0
418.49	1.393e5
418.57	1.057e6
418.65	1.038e6
418.73	4.321e5
418.82	2.048e3
418.90	0.000e0
419.06	0.000e0
419.14	3.686e4
419.22	6.994e5
419.30	2.355e4
419.38	5.734e5
419.46	3.922e5
419.54	2.509e5
419.62	0.000e0
430.19	0.000e0
430.27	3.041e5
430.35	1.024e3
430.43	0.000e0
432.29	0.000e0
432.37	3.379e5
432.45	5.919e5
432.53	5.120e3
432.61	0.000e0
432.93	0.000e0
433.01	3.789e5
433.09	7.168e3
433.17	0.000e0
435.19	0.000e0
435.27	5.530e4
435.35	1.946e5
435.43	0.000e0
435.67	0.000e0
435.76	1.403e5
435.84	6.431e5
435.92	1.126e4
436.00	0.000e0
437.13	0.000e0
437.21	2.560e4
437.29	5.878e5
437.37	1.536e4
437.45	0.000e0
447.29	0.000e0
447.37	1.198e6
447.45	8.704e4
447.53	0.000e0
447.61	7.578e4
447.69	6.042e4
447.77	0.000e0
448.02	0.000e0
448.10	4.209e5
448.18	8.069e5
448.26	8.776e5
448.34	1.843e4
448.42	0.000e0
450.76	0.000e0
450.84	2.744e5
450.92	9.155e5
451.00	6.052e5
451.08	1.266e6
451.16	1.608e5
451.24	0.000e0
455.12	0.000e0
455.20	5.366e5
455.28	4.884e5
455.36	1.024e3
455.44	0.000e0
455.52	0.000e0
455.60	1.228e6
455.68	1.526e5
455.76	0.000e0
456.00	0.000e0
456.08	2.499e6
456.16	1.363e6
456.25	3.789e4
456.33	1.077e6
456.41	1.978e6
456.49	7.168e4
456.57	0.000e0
456.65	1.533e6
456.73	1.183e6
456.81	1.283e6
456.89	1.713e6
456.97	6.758e4
457.05	0.000e0
457.13	0.000e0
457.21	3.811e6
457.29	5.222e5
457.37	1.894e6
457.46	6.523e5
457.54	4.096e3
457.62	0.000e0
458.99	0.000e0
459.07	4.721e5
459.15	4.966e5
459.23	0.000e0
462.94	0.000e0
463.02	8.110e5
463.10	4.004e5
463.18	0.000e0
469.39	0.000e0
469.47	5.755e5
469.56	1.034e5
469.64	0.000e0
471.81	0.000e0
471.89	7.649e5
471.98	1.167e5
472.06	0.000e0
474.40	0.000e0
474.48	6.062e5
474.56	5.612e5
474.64	3.072e3
474.72	0.000e0
476.41	0.000e0
476.49	1.416e6
476.57	2.109e5
476.65	0.000e0
478.19	0.000e0
478.27	7.834e5
478.35	2.621e5
478.43	7.946e5
478.51	5.325e5
478.59	1.170e6
478.67	8.602e4
478.75	0.000e0
479.07	0.000e0
479.15	1.175e6
479.24	5.192e5
479.32	0.000e0
481.57	0.000e0
481.66	1.004e6
481.74	8.120e5
481.82	8.888e5
481.90	3.144e5
481.98	0.000e0
482.30	0.000e0
482.38	1.655e6
482.46	5.755e6
482.54	8.018e5
482.62	1.024e3
482.70	0.000e0
486.33	0.000e0
486.41	1.548e6
486.50	8.909e5
486.58	1.367e6
486.66	1.989e6
486.74	7.168e4
486.82	0.000e0
486.90	2.161e5
486.98	5.837e5
487.06	7.168e3
487.14	4.147e5
487.22	1.093e6
487.30	2.765e4
487.38	0.000e0
490.93	0.000e0
491.01	6.093e5
491.09	2.405e6
491.17	3.445e6
491.25	1.145e6
491.34	3.168e6
491.42	2.715e6
491.50	2.418e6
491.58	4.349e6
491.66	1.323e6
491.74	1.979e6
491.82	1.401e6
491.90	1.992e6
491.98	9.513e5
492.06	1.222e6
492.14	2.222e6
492.22	8.745e5
492.30	1.005e6
492.38	7.516e5
492.46	2.213e6
492.55	1.083e6
492.63	1.286e6
492.71	1.619e6
492.79	1.034e5
492.87	0.000e0
492.95	0.000e0
493.03	1.258e6
493.11	8.796e5
493.19	8.192e3
493.27	0.000e0
498.51	0.000e0
498.60	6.728e5
498.68	8.499e4
498.76	0.000e0
498.84	1.233e6
498.92	1.805e6
499.00	1.544e6
499.08	3.677e6
499.16	6.648e6
499.24	7.581e6
499.32	1.339e7
499.40	1.095e7
499.48	1.244e7
499.56	3.006e7
499.64	4.721e7
499.72	6.910e7
499.81	4.834e7
499.89	4.641e7
499.97	5.499e7
500.05	5.991e7
500.13	6.799e7
500.21	5.683e7
500.29	4.459e7
500.37	3.358e7
500.45	4.053e7
500.53	4.722e7
500.61	4.164e7
500.69	2.750e7
500.77	1.179e7
500.85	1.997e7
500.93	1.762e7
501.02	1.004e7
501.10	1.259e7
501.18	5.083e6
501.26	5.200e6
501.34	3.744e6
501.42	2.743e6
501.50	3.753e6
501.58	4.891e6
501.66	9.308e5
501.74	9.513e5
501.82	2.081e6
501.90	1.393e5
501.98	1.436e6
502.06	1.504e6
502.14	1.219e5
502.23	0.000e0
502.31	7.004e5
502.39	5.939e4
502.47	0.000e0
502.55	1.126e4
502.63	0.000e0
502.79	0.000e0
502.87	1.536e4
502.95	1.024e4
503.03	0.000e0
503.76	0.000e0
503.84	6.144e3
503.92	0.000e0
505.61	0.000e0
505.69	6.963e4
505.77	3.072e3
505.86	0.000e0
508.44	0.000e0
508.52	9.175e5
508.60	5.734e4
508.68	1.054e6
508.76	1.080e6
508.84	2.048e4
508.92	0.000e0
509.97	0.000e0
510.05	3.287e5
510.13	1.730e6
510.21	6.554e4
510.29	0.000e0
510.37	0.000e0
510.45	1.148e6
510.53	3.758e5
510.61	0.000e0
512.63	0.000e0
512.71	8.909e5
512.79	6.052e5
512.87	5.632e5
512.95	4.096e3
513.03	0.000e0
513.44	0.000e0
513.52	6.533e5
513.60	3.031e5
513.68	1.525e6
513.76	6.042e5
513.84	2.048e3
513.92	1.431e6
514.00	2.308e6
514.08	6.318e5
514.16	1.024e3
514.24	0.000e0
517.55	0.000e0
517.63	1.501e6
517.71	2.048e5
517.79	3.604e5
517.87	1.238e6
517.96	2.345e5
518.04	0.000e0
518.12	7.997e5
518.20	2.888e5
518.28	4.895e5
518.36	6.134e5
518.44	6.810e5
518.52	6.963e4
518.60	1.179e6
518.68	8.489e5
518.76	9.308e5
518.84	1.299e6
518.92	4.506e4
519.00	0.000e0
519.33	0.000e0
519.41	5.048e5
519.49	2.509e5
519.57	0.000e0
519.73	0.000e0
519.81	5.591e5
519.89	5.939e4
519.97	0.000e0
520.38	0.000e0
520.46	1.536e5
520.54	8.929e5
520.62	2.662e4
520.70	0.000e0
521.18	0.000e0
521.26	3.482e4
521.34	3.287e5
521.42	2.048e3
521.50	0.000e0
523.84	0.000e0
523.92	1.364e6
524.01	1.198e5
524.09	0.000e0
524.25	0.000e0
524.33	7.731e5
524.41	1.966e5
524.49	0.000e0
525.78	0.000e0
525.86	1.321e6
525.94	1.304e6
526.02	2.765e4
526.10	0.000e0
526.18	6.451e5
526.26	6.205e5
526.34	5.775e5
526.43	1.311e5
526.51	8.673e5
526.59	1.580e6
526.67	2.560e6
526.75	5.985e6
526.83	3.452e6
526.91	3.827e6
526.99	2.000e6
527.07	5.149e6
527.15	3.256e6
527.23	3.267e6
527.31	2.911e6
527.39	4.092e6
527.47	4.494e6
527.55	5.855e6
527.64	2.673e6
527.72	1.152e6
527.80	2.261e6
527.88	3.197e6
527.96	1.335e6
528.04	1.752e6
528.12	3.276e6
528.20	1.410e6
528.28	1.300e5
528.36	0.000e0
528.44	1.055e6
528.52	1.362e5
528.60	0.000e0
529.09	0.000e0
529.17	1.701e6
529.25	2.212e5
529.33	0.000e0
532.23	0.000e0
532.31	2.048e3
532.39	6.615e5
532.48	2.867e4
532.56	0.000e0
533.85	0.000e0
533.93	2.048e3
534.01	1.286e6
534.09	4.751e5
534.17	7.895e5
534.25	1.545e6
534.33	1.424e6
534.41	3.003e6
534.49	3.272e6
534.57	1.692e6
534.65	3.438e6
534.73	9.078e6
534.81	2.196e7
534.90	2.764e7
534.98	3.285e7
535.06	4.634e7
535.14	5.321e7
535.22	6.756e7
535.30	1.011e8
535.38	1.026e8
535.46	8.686e7
535.54	9.622e7
535.62	1.082e8
535.70	1.051e8
535.78	7.391e7
535.86	7.678e7
535.94	6.227e7
536.02	3.978e7
536.11	6.302e7
536.19	4.625e7
536.27	3.595e7
536.35	2.969e7
536.43	2.534e7
536.51	2.463e7
536.59	2.079e7
536.67	1.817e7
536.75	1.543e7
536.83	9.674e6
536.91	7.206e6
536.99	8.013e6
537.07	5.035e6
537.15	2.697e6
537.23	3.082e6
537.32	6.175e5
537.40	1.742e6
537.48	5.910e6
537.56	2.236e6
537.64	1.236e6
537.72	3.994e5
537.80	3.277e4
537.88	1.635e6
537.96	1.563e6
538.04	2.284e5
538.12	1.843e4
538.20	0.000e0
538.28	0.000e0
538.36	1.229e4
538.45	8.079e5
538.53	1.137e5
538.61	3.584e4
538.69	1.126e4
538.77	5.120e3
538.85	1.741e4
538.93	9.216e3
539.01	1.024e3
539.09	4.096e3
539.17	0.000e0
539.25	1.024e3
539.33	0.000e0
539.49	0.000e0
539.57	2.048e3
539.65	0.000e0
540.46	0.000e0
540.54	1.241e6
540.62	9.144e5
540.70	2.253e4
540.78	0.000e0
540.86	0.000e0
540.95	3.246e5
541.03	2.161e6
541.11	1.352e5
541.19	0.000e0
541.27	1.024e3
541.35	0.000e0
541.43	0.000e0
541.51	1.114e6
541.59	1.157e5
541.67	3.167e6
541.75	5.294e5
541.83	6.277e5
541.91	7.782e5
541.99	1.229e4
542.08	0.000e0
542.48	0.000e0
542.56	7.997e5
542.64	1.155e6
542.72	5.816e5
542.80	4.762e5
542.88	7.168e3
542.96	5.120e5
543.04	4.659e5
543.12	2.048e3
543.20	0.000e0
543.28	1.262e6
543.37	2.017e6
543.45	2.580e5
543.53	5.540e5
543.61	1.460e6
543.69	2.560e5
543.77	0.000e0
543.85	5.427e4
543.93	9.953e5
544.01	4.710e4
544.09	0.000e0
544.17	0.000e0
544.25	1.109e6
544.33	1.090e6
544.41	5.376e5
544.49	6.912e5
544.58	1.410e6
544.66	1.884e5
544.74	0.000e0
546.51	0.000e0
546.59	4.166e6
546.67	5.509e5
546.75	0.000e0
546.83	0.000e0
546.91	5.325e5
547.00	3.533e5
547.08	3.072e3
547.16	0.000e0
547.96	0.000e0
548.04	1.638e4
548.13	3.758e5
548.21	7.168e3
548.29	2.608e6
548.37	5.222e5
548.45	0.000e0
560.63	0.000e0
560.71	8.212e5
560.79	2.028e5
560.87	0.000e0
561.60	0.000e0
561.68	1.864e5
561.76	1.013e6
561.84	4.219e5
561.92	3.052e5
562.00	4.106e5
562.08	1.141e6
562.16	6.472e5
562.24	2.642e5
562.32	0.000e0
562.40	2.483e6
562.48	1.040e6
562.56	1.024e4
562.65	0.000e0
564.42	0.000e0
564.50	1.213e6
564.58	1.638e5
564.66	0.000e0
564.74	9.103e5
564.82	1.051e6
564.90	2.150e4
564.98	0.000e0
565.15	0.000e0
565.23	5.827e5
565.31	3.246e5
565.39	0.000e0
566.44	0.000e0
566.52	2.324e6
566.60	2.273e5
566.68	0.000e0
569.82	0.000e0
569.91	7.373e4
569.99	8.602e4
570.07	1.287e6
570.15	1.260e5
570.23	3.113e5
570.31	2.632e5
570.39	8.059e5
570.47	2.319e6
570.55	2.908e5
570.63	1.202e6
570.71	1.910e6
570.79	7.698e6
570.87	1.199e7
570.95	8.963e6
571.03	5.022e6
571.12	7.665e6
571.20	2.220e7
571.28	1.263e7
571.36	7.849e6
571.44	9.081e6
571.52	6.733e6
571.60	7.423e6
571.68	3.481e6
571.76	3.992e6
571.84	3.034e6
571.92	3.005e6
572.00	1.418e6
572.08	2.419e6
572.16	1.159e6
572.24	3.866e6
572.33	3.564e5
572.41	3.891e4
572.49	4.014e5
572.57	5.120e3
572.65	0.000e0
572.73	1.050e6
572.81	2.284e5
572.89	3.092e5
572.97	3.287e5
573.05	0.000e0
577.97	0.000e0
578.05	1.445e6
578.13	1.300e5
578.21	0.000e0
578.38	0.000e0
578.46	4.301e5
578.54	1.434e4
578.62	0.000e0
578.70	1.597e5
578.78	3.269e6
578.86	5.093e6
578.94	3.472e6
579.02	5.407e5
579.10	5.120e3
579.18	1.758e6
579.26	6.205e5
579.34	1.966e5
579.42	1.737e6
579.50	3.091e6
579.59	3.424e6
579.67	2.442e6
579.75	9.421e4
579.83	1.422e6
579.91	1.833e5
579.99	0.000e0
580.07	6.195e5
580.15	8.141e5
580.23	1.019e6
580.31	3.891e4
580.39	1.146e6
580.47	1.004e5
580.55	0.000e0
580.80	0.000e0
580.88	1.925e5
580.96	9.011e4
581.04	0.000e0
581.60	0.000e0
581.68	7.373e5
581.76	7.414e5
581.84	7.168e3
581.92	0.000e0
582.49	0.000e0
582.57	7.936e5
582.65	5.939e4
582.73	0.000e0
583.05	0.000e0
583.13	2.632e5
583.22	4.475e5
583.30	1.024e3
583.38	0.000e0
583.70	0.000e0
583.78	9.370e5
583.86	7.782e4
583.94	0.000e0
584.18	0.000e0
584.26	6.656e4
584.34	9.851e5
584.43	3.891e4
584.51	0.000e0
584.67	0.000e0
584.75	1.281e6
584.83	8.253e5
584.91	4.188e5
584.99	2.529e5
585.07	2.314e5
585.15	3.123e5
585.23	0.000e0
585.88	0.000e0
585.96	7.055e5
586.04	5.427e4
586.12	0.000e0
596.36	0.000e0
596.44	5.151e5
596.53	6.124e5
596.61	6.144e3
596.69	0.000e0
597.57	0.000e0
597.65	8.561e5
597.74	3.011e5
597.82	0.000e0
599.11	0.000e0
599.19	9.441e5
599.27	5.622e5
599.35	0.000e0
605.80	0.000e0
605.88	7.526e5
605.96	1.915e5
606.04	0.000e0
606.12	1.219e5
606.21	5.018e5
606.29	6.144e3
606.37	0.000e0
606.61	0.000e0
606.69	9.892e5
606.77	6.431e5
606.85	7.168e3
606.93	0.000e0
607.01	2.191e5
607.09	6.318e5
607.17	8.817e5
607.25	2.560e4
607.33	0.000e0
607.98	0.000e0
608.06	3.820e5
608.14	5.079e5
608.22	3.072e3
608.30	0.000e0
614.19	0.000e0
614.27	6.810e5
614.35	7.188e5
614.43	1.126e4
614.51	0.000e0
615.48	0.000e0
615.56	4.506e4
615.64	5.878e5
615.72	1.434e4
615.80	0.000e0
617.26	0.000e0
617.34	2.826e5
617.42	1.556e5
617.50	0.000e0
646.94	0.000e0
647.02	9.349e5
647.10	7.168e5
647.18	4.096e3
647.27	0.000e0
652.83	0.000e0
652.91	5.161e5
652.99	1.577e5
653.07	0.000e0
653.56	0.000e0
653.64	5.458e5
653.72	6.021e5
653.80	5.120e3
653.88	0.000e0
653.96	3.297e5
654.04	2.017e5
654.12	0.000e0
654.20	0.000e0
654.28	3.625e5
654.36	1.126e5
654.44	8.540e5
654.53	5.857e5
654.61	2.458e5
654.69	0.000e0
655.17	0.000e0
655.25	4.055e5
655.33	1.219e5
655.41	2.765e4
655.49	2.591e5
655.57	0.000e0
655.74	0.000e0
655.82	1.229e4
655.90	1.189e6
655.98	6.042e4
656.06	0.000e0
682.52	0.000e0
682.60	6.963e4
682.68	6.676e5
682.76	1.843e4
682.84	0.000e0
683.89	0.000e0
683.97	1.107e6
684.05	1.630e6
684.13	4.301e4
684.21	0.000e0
696.88	0.000e0
696.96	1.249e5
697.04	5.304e5
697.12	5.120e3
697.20	0.000e0
707.93	0.000e0
708.01	1.132e6
708.09	1.915e5
708.17	0.000e0
708.49	0.000e0
708.57	3.533e5
708.65	1.559e6
708.73	5.325e4
708.81	0.000e0
712.44	0.000e0
712.53	2.529e5
712.61	2.048e3
712.69	0.000e0
712.85	0.000e0
712.93	1.934e6
713.01	3.096e6
713.09	1.858e6
713.17	7.066e5
713.25	1.754e6
713.33	3.669e6
713.41	3.918e6
713.49	3.593e6
713.57	7.844e5
713.65	8.520e5
713.74	2.313e6
713.82	1.503e6
713.90	4.562e6
713.98	8.571e5
714.06	1.874e6
714.14	1.240e6
714.22	8.223e5
714.30	4.127e5
714.38	1.140e6
714.46	1.786e6
714.54	3.359e5
714.62	1.655e6
714.70	2.939e5
714.78	0.000e0
714.86	8.755e5
714.95	5.233e5
715.03	3.246e5
715.11	1.228e6
715.19	1.812e5
715.27	0.000e0
715.35	4.250e5
715.43	3.062e5
715.51	0.000e0
715.59	0.000e0
715.67	3.809e5
715.75	7.178e5
715.83	2.202e5
715.91	8.745e5
715.99	5.161e5
716.07	8.274e5
716.16	2.355e4
716.24	0.000e0
726.97	0.000e0
727.05	3.584e5
727.13	6.246e4
727.21	0.000e0
727.29	7.956e5
727.37	1.002e6
727.45	1.167e5
727.53	8.755e5
727.61	1.844e6
727.69	7.752e5
727.77	5.335e5
727.85	2.836e5
727.93	0.000e0
728.01	0.000e0
728.09	2.140e5
728.18	1.987e5
728.26	0.000e0
728.42	0.000e0
728.50	3.707e5
728.58	1.126e4
728.66	7.301e5
728.74	5.294e5
728.82	0.000e0
728.90	0.000e0
728.98	9.114e4
729.06	1.638e4
729.14	0.000e0
731.40	0.000e0
731.48	1.089e6
731.56	5.274e5
731.64	0.000e0
739.47	0.000e0
739.55	4.403e4
739.63	2.775e5
739.71	0.000e0
749.79	0.000e0
749.87	5.868e5
749.96	3.707e5
750.04	0.000e0
751.49	0.000e0
751.57	6.656e4
751.65	5.489e5
751.73	1.229e4
751.81	0.000e0
752.86	0.000e0
752.94	1.208e5
753.02	5.018e4
753.10	0.000e0
765.69	0.000e0
765.77	1.587e5
765.85	5.018e4
765.93	0.000e0
766.01	1.731e5
766.09	8.991e5
766.17	2.662e4
766.25	1.126e5
766.33	1.044e5
766.41	0.000e0
766.49	7.260e5
766.57	6.799e5
766.65	1.340e6
766.73	3.789e4
766.82	0.000e0
766.90	0.000e0
766.98	1.076e6
767.06	8.632e5
767.14	9.216e3
767.22	0.000e0
767.46	0.000e0
767.54	3.123e5
767.62	5.632e4
767.70	0.000e0
767.78	0.000e0
767.86	3.901e5
767.94	3.942e5
768.03	0.000e0
768.67	0.000e0
768.75	7.281e5
768.83	2.652e5
768.91	3.994e4
768.99	0.000e0
781.34	0.000e0
781.42	1.050e6
781.50	2.601e5
781.58	0.000e0
781.66	0.000e0
781.74	5.622e5
781.82	2.284e5
781.90	8.397e4
781.98	0.000e0
782.71	0.000e0
782.79	6.779e5
782.87	9.820e5
782.95	8.602e4
783.03	0.000e0
784.08	0.000e0
784.16	6.994e5
784.24	6.246e5
784.32	1.628e5
784.40	1.761e5
784.48	6.656e4
784.56	7.475e5
784.64	1.464e5
784.72	0.000e0
784.88	0.000e0
784.97	4.649e5
785.05	2.048e4
785.13	0.000e0
785.37	0.000e0
785.45	1.290e5
785.53	0.000e0
785.61	8.356e5
785.69	5.540e5
785.77	2.048e3
785.85	0.000e0
800.05	0.000e0
800.13	6.339e5
800.21	2.427e5
800.29	1.915e5
800.37	0.000e0
800.45	4.086e5
800.53	9.093e5
800.62	2.939e5
800.70	1.819e6
800.78	2.816e5
800.86	4.393e5
800.94	1.731e6
801.02	3.758e5
801.10	0.000e0
801.26	0.000e0
801.34	7.168e3
801.42	3.942e5
801.50	1.260e6
801.58	4.956e5
801.66	0.000e0
801.74	0.000e0
801.83	4.710e4
801.91	4.096e3
801.99	0.000e0
802.23	0.000e0
802.31	1.075e5
802.39	2.733e6
802.47	6.492e5
802.55	1.843e4
802.63	1.946e4
802.71	0.000e0
810.13	0.000e0
810.21	1.495e5
810.30	3.727e5
810.38	0.000e0
814.73	0.000e0
814.81	4.966e5
814.89	1.014e5
814.97	0.000e0
821.11	0.000e0
821.19	2.161e5
821.27	1.649e5
821.35	0.000e0
833.93	0.000e0
834.01	6.513e5
834.09	2.652e5
834.17	0.000e0
837.32	0.000e0
837.40	2.396e5
837.48	1.792e5
837.56	8.294e4
837.64	0.000e0
837.80	0.000e0
837.88	3.604e5
837.96	6.492e5
838.05	1.946e4
838.13	0.000e0
838.21	1.106e5
838.29	3.308e5
838.37	0.000e0
838.45	1.331e4
838.53	3.533e5
838.61	3.072e3
838.69	0.000e0
838.77	1.628e5
838.85	4.198e4
838.93	0.000e0
843.05	0.000e0
843.13	2.847e5
843.21	2.468e5
843.29	0.000e0
846.76	0.000e0
846.84	3.523e5
846.92	2.150e5
847.00	0.000e0
854.74	0.000e0
854.82	5.939e5
854.91	2.191e5
854.99	0.000e0
855.31	0.000e0
855.39	1.126e4
855.47	6.226e5
855.55	1.946e4
855.63	0.000e0
869.91	0.000e0
869.99	2.386e5
870.07	1.946e4
870.15	0.000e0
870.88	0.000e0
870.96	7.137e5
871.04	7.475e4
871.12	0.000e0
871.36	0.000e0
871.44	5.315e5
871.52	2.662e4
871.60	0.000e0
871.68	2.990e5
871.77	4.332e5
871.85	1.063e6
871.93	2.826e5
872.01	1.772e5
872.09	6.349e4
872.17	4.577e5
872.25	5.325e4
872.33	0.000e0
872.41	6.646e5
872.49	1.853e5
872.57	0.000e0
872.65	0.000e0
872.73	1.792e5
872.81	3.174e4
872.89	0.000e0
891.53	0.000e0
891.61	5.868e5
891.69	1.935e5
891.77	0.000e0
910.81	0.000e0
910.89	4.301e4
910.97	5.448e5
911.05	4.608e5
911.13	1.383e6
911.21	7.352e5
911.29	4.209e5
911.37	1.189e6
911.45	7.823e5
911.54	2.718e6
911.62	1.735e6
911.70	1.147e6
911.78	1.233e6
911.86	2.413e6
911.94	2.329e6
912.02	9.533e5
912.10	9.359e5
912.18	1.721e6
912.26	1.362e6
912.34	4.915e5
912.42	4.721e5
912.50	8.858e5
912.58	8.182e5
912.66	8.817e5
912.75	1.149e6
912.83	2.079e5
912.91	3.963e5
912.99	3.072e5
913.07	3.164e5
913.15	1.030e6
913.23	3.830e5
913.31	1.024e3
913.39	2.130e5
913.47	9.042e5
913.55	6.492e5
913.63	2.028e5
913.71	4.741e5
913.79	5.980e5
913.87	1.063e6
913.96	1.057e6
914.04	2.867e4
914.12	1.587e5
914.20	7.168e4
914.28	2.294e5
914.36	4.567e5
914.44	8.192e3
914.52	0.000e0
915.49	0.000e0
915.57	4.628e5
915.65	5.827e5
915.73	8.704e4
915.81	0.000e0
918.63	0.000e0
918.72	5.284e5
918.80	1.546e5
918.88	0.000e0
937.43	0.000e0
937.51	2.693e5
937.59	1.495e5
937.67	6.554e5
937.75	4.301e4
937.83	0.000e0
940.25	0.000e0
940.33	4.250e5
940.42	1.710e5
940.50	0.000e0
940.58	0.000e0
940.66	3.574e5
940.74	1.823e5
940.82	0.000e0
941.63	0.000e0
941.71	6.912e5
941.79	4.096e4
941.87	0.000e0
942.03	0.000e0
942.11	1.065e5
942.19	1.597e5
942.27	0.000e0
953.08	0.000e0
953.16	1.064e6
953.24	5.427e4
953.32	0.000e0
955.42	0.000e0
955.50	2.970e5
955.58	4.096e4
955.66	0.000e0
956.55	0.000e0
956.63	6.482e5
956.71	4.608e4
956.79	0.000e0
957.52	0.000e0
957.60	3.891e4
957.68	4.413e5
957.76	8.192e3
957.84	0.000e0
959.53	0.000e0
959.61	8.499e4
959.70	0.000e0
966.71	0.000e0
966.79	2.867e4
966.88	0.000e0
967.28	0.000e0
967.36	2.509e5
967.44	3.277e4
967.52	3.574e5
967.60	3.686e4
967.68	0.000e0
968.57	0.000e0
968.65	1.925e5
968.73	1.976e5
968.81	0.000e0
970.34	0.000e0
970.42	6.943e5
970.51	3.891e4
970.59	0.000e0
972.52	0.000e0
972.60	1.167e5
972.68	0.000e0
979.94	0.000e0
980.02	4.096e3
980.11	3.338e5
980.19	5.120e3
980.27	6.451e4
980.35	1.956e5
980.43	0.000e0
980.91	0.000e0
980.99	1.444e5
981.07	4.301e4
981.15	0.000e0
981.40	0.000e0
981.48	1.024e5
981.56	1.792e5
981.64	0.000e0
981.88	0.000e0
981.96	1.444e5
982.04	1.659e5
982.12	5.448e5
982.20	1.997e5
982.28	9.882e5
982.36	7.547e5
982.44	6.636e5
982.53	3.028e6
982.61	7.588e5
982.69	1.939e6
982.77	1.128e6
982.85	9.114e5
982.93	2.250e6
983.01	1.475e6
983.09	1.065e6
983.17	2.373e6
983.25	1.703e6
983.33	9.318e5
983.41	1.723e6
983.49	9.626e4
983.57	9.216e3
983.65	0.000e0
983.74	9.482e5
983.82	4.936e5
983.90	2.488e5
983.98	0.000e0
984.14	0.000e0
984.22	2.898e5
984.30	8.069e5
984.38	4.669e5
984.46	2.591e5
984.54	0.000e0
984.62	1.987e5
984.70	4.608e4
984.78	0.000e0
984.86	1.628e5
984.95	2.376e5
985.03	4.137e5
985.11	1.024e4
985.19	0.000e0
985.51	0.000e0
985.59	8.325e5
985.67	4.403e4
985.75	0.000e0
987.61	0.000e0
987.69	3.799e5
987.77	4.188e5
987.85	0.000e0
996.48	0.000e0
996.56	9.216e4
996.64	0.000e0
997.05	0.000e0
997.13	2.519e5
997.21	1.229e4
997.29	6.113e5
997.37	3.625e5
997.45	9.728e4
997.53	0.000e0
997.61	6.011e5
997.69	8.305e5
997.77	2.573e6
997.85	6.590e6
997.93	6.385e6
998.01	7.579e6
998.09	1.436e7
998.18	2.173e7
998.26	2.865e7
998.34	4.030e7
998.42	4.590e7
998.50	6.059e7
998.58	6.760e7
998.66	6.144e7
998.74	6.695e7
998.82	7.241e7
998.90	7.497e7
998.98	6.011e7
999.06	5.106e7
999.14	3.560e7
999.22	3.509e7
999.30	3.482e7
999.39	3.875e7
999.47	3.723e7
999.55	3.343e7
999.63	3.483e7
999.71	3.427e7
999.79	3.047e7
999.87	3.181e7
999.95	2.331e7
1000.03	1.858e7
1000.11	1.898e7
1000.19	2.063e7
1000.27	1.689e7
1000.35	1.923e7
1000.43	1.227e7
1000.51	1.475e7
1000.60	1.827e7
1000.68	1.662e7
1000.76	1.423e7
1000.84	1.204e7
1000.92	1.316e7
1001.00	6.598e6
1001.08	3.511e6
1001.16	2.977e6
1001.24	4.164e6
1001.32	3.202e6
1001.40	4.048e6
1001.48	3.120e6
1001.56	5.461e6
1001.64	6.875e6
1001.72	5.613e6
1001.81	2.948e6
1001.89	2.423e6
1001.97	3.868e6
1002.05	4.000e6
1002.13	2.700e6
1002.21	1.530e6
1002.29	2.064e6
1002.37	1.461e6
1002.45	1.310e6
1002.53	1.892e6
1002.61	6.031e5
1002.69	9.943e5
1002.77	3.441e5
1002.85	1.343e6
1002.93	2.427e6
1003.02	7.035e5
1003.10	9.492e5
1003.18	2.058e5
1003.26	4.096e3
1003.34	0.000e0
1003.42	3.369e5
1003.50	2.857e5
1003.58	7.168e3
1003.66	9.114e4
1003.74	1.710e5
1003.82	0.000e0
1003.90	2.970e4
1003.98	3.379e5
1004.06	1.024e3
1004.14	0.000e0
1004.23	0.000e0
1004.31	2.048e3
1004.39	0.000e0
1009.79	0.000e0
1009.87	2.335e5
1009.95	0.000e0
1010.03	0.000e0
1010.11	1.024e3
1010.20	0.000e0
1010.36	0.000e0
1010.44	5.427e4
1010.52	9.216e3
1010.60	0.000e0
1010.68	0.000e0
1010.76	7.475e4
1010.84	6.021e5
1010.92	8.694e5
1011.00	4.710e4
1011.08	0.000e0
1011.24	0.000e0
1011.32	6.656e4
1011.41	1.597e5
1011.49	1.382e5
1011.57	4.639e5
1011.65	4.669e5
1011.73	3.174e4
1011.81	0.000e0
1013.74	0.000e0
1013.83	1.116e5
1013.91	2.519e5
1013.99	0.000e0
1014.39	0.000e0
1014.47	2.734e5
1014.55	2.560e5
1014.63	0.000e0
1015.84	0.000e0
1015.92	6.748e5
1016.00	1.157e5
1016.08	0.000e0
1020.76	0.000e0
1020.84	2.140e5
1020.92	2.048e3
1021.01	6.840e5
1021.09	1.014e5
1021.17	4.680e5
1021.25	5.161e5
1021.33	1.505e5
1021.41	1.034e5
1021.49	4.506e4
1021.57	0.000e0
1022.70	0.000e0
1022.78	3.543e5
1022.86	5.325e4
1022.94	0.000e0
1024.15	0.000e0
1024.23	1.843e4
1024.31	6.738e5
1024.39	1.321e5
1024.47	3.512e5
1024.55	9.206e5
1024.64	4.485e5
1024.72	1.544e6
1024.80	2.345e5
1024.88	0.000e0
1025.04	0.000e0
1025.12	7.168e4
1025.20	4.844e5
1025.28	1.063e6
1025.36	8.694e5
1025.44	3.348e5
1025.52	2.458e5
1025.60	0.000e0
1025.68	0.000e0
1025.76	6.298e5
1025.85	5.059e5
1025.93	1.142e6
1026.01	2.939e5
1026.09	1.083e6
1026.17	6.922e5
1026.25	1.434e4
1026.33	0.000e0
1026.41	0.000e0
1026.49	4.813e4
1026.57	2.150e4
1026.65	1.341e5
1026.73	1.331e4
1026.81	0.000e0
1026.89	1.710e5
1026.97	4.106e5
1027.06	4.096e3
1027.14	0.000e0
1027.22	1.004e5
1027.30	3.441e5
1027.38	0.000e0
1027.46	1.679e5
1027.54	5.427e4
1027.62	0.000e0
1027.70	0.000e0
1027.78	3.072e3
1027.86	6.461e5
1027.94	2.662e4
1028.02	0.000e0
1028.67	0.000e0
1028.75	5.120e3
1028.83	5.079e5
1028.91	3.676e5
1028.99	2.857e5
1029.07	5.192e5
1029.15	5.888e5
1029.23	9.318e4
1029.31	0.000e0
1037.38	0.000e0
1037.46	1.608e5
1037.54	0.000e0
1037.95	0.000e0
1038.03	2.621e5
1038.11	1.362e5
1038.19	0.000e0
1039.88	0.000e0
1039.96	1.321e5
1040.04	3.072e3
1040.12	0.000e0
1040.69	0.000e0
1040.77	7.373e4
1040.85	3.932e5
1040.93	1.823e5
1041.01	3.994e4
1041.09	0.000e0
1041.25	0.000e0
1041.33	1.876e6
1041.42	1.346e6
1041.50	2.560e4
1041.58	0.000e0
1041.98	0.000e0
1042.06	6.154e5
1042.14	7.782e4
1042.22	0.000e0
1042.87	0.000e0
1042.95	2.601e5
1043.03	4.710e4
1043.11	0.000e0
1044.40	0.000e0
1044.48	1.119e6
1044.56	7.240e5
1044.64	7.168e3
1044.72	0.000e0
1051.26	0.000e0
1051.34	3.891e4
1051.42	2.662e4
1051.50	1.239e5
1051.58	7.066e4
1051.66	0.000e0
1051.82	0.000e0
1051.90	1.178e5
1051.98	7.813e5
1052.06	2.048e4
1052.14	0.000e0
1052.23	1.485e5
1052.31	3.267e5
1052.39	0.000e0
1052.79	0.000e0
1052.87	7.240e5
1052.95	5.939e4
1053.03	0.000e0
1053.27	0.000e0
1053.35	3.850e5
1053.44	5.130e5
1053.52	6.789e5
1053.60	7.967e5
1053.68	4.198e4
1053.76	0.000e0
1053.84	3.564e5
1053.92	8.028e5
1054.00	3.891e4
1054.08	0.000e0
1054.16	1.239e5
1054.24	8.591e5
1054.32	9.021e5
1054.40	2.161e5
1054.48	0.000e0
1054.65	0.000e0
1054.73	7.373e4
1054.81	3.789e4
1054.89	0.000e0
1055.94	0.000e0
1056.02	3.195e5
1056.10	7.168e3
1056.18	0.000e0
1056.26	8.090e4
1056.34	9.216e3
1056.42	0.000e0
1056.66	0.000e0
1056.74	2.048e3
1056.82	7.690e5
1056.90	3.482e4
1056.98	0.000e0
1057.07	1.884e5
1057.15	8.090e4
1057.23	0.000e0
1057.87	0.000e0
1057.95	6.042e4
1058.03	0.000e0
1061.10	0.000e0
1061.18	1.464e5
1061.26	6.042e4
1061.34	0.000e0
1064.00	0.000e0
1064.08	1.841e6
1064.16	2.212e5
1064.24	0.000e0
1064.73	0.000e0
1064.81	2.273e5
1064.89	9.318e4
1064.97	0.000e0
1066.91	0.000e0
1066.99	1.905e5
1067.07	2.458e4
1067.15	0.000e0
1067.31	0.000e0
1067.39	1.894e5
1067.47	0.000e0
1067.55	1.198e5
1067.63	2.222e5
1067.71	0.000e0
1067.79	0.000e0
1067.88	3.082e5
1067.96	1.032e6
1068.04	4.516e5
1068.12	0.000e0
[truncated: 5,181 more rows]
