# Supplementary material for: A simple method for developing lysine targeted covalent protein reagents
Source: Nat Commun. 2023 Dec 1;14:7933. doi: 10.1038/s41467-023-42632-5 (PMC10692228; doi:10.1038/s41467-023-42632-5)
Supplement: Supplementary file 4 — Source data [file 41467_2023_42632_MOESM4_ESM.zip › Source Data/Purified peptide data/Spectra/Peptide_6!_67-69spectrum.txt]

79.77	0.000e0
82.11	0.000e0
82.19	5.048e5
82.27	2.719e6
82.35	1.146e6
82.43	6.134e5
82.51	2.611e6
82.59	1.172e7
82.67	2.080e7
82.75	2.953e7
82.83	4.471e7
82.91	5.434e7
82.99	6.841e7
83.07	8.160e7
83.15	7.888e7
83.24	9.458e7
83.32	1.027e8
83.40	6.243e7
83.48	4.354e7
83.56	2.047e7
83.64	5.504e6
83.72	1.211e6
83.80	3.842e6
83.88	4.570e6
83.96	7.278e6
84.04	1.544e6
84.12	6.575e6
84.20	9.300e6
84.28	6.095e6
84.36	4.465e6
84.45	1.642e6
84.53	2.774e6
84.61	2.427e5
84.69	2.011e6
84.77	2.007e5
84.85	3.072e3
84.93	9.216e3
85.01	0.000e0
85.09	6.144e3
85.17	0.000e0
85.25	1.597e5
85.33	1.946e4
85.41	2.048e3
85.49	7.188e5
85.57	1.638e5
85.66	0.000e0
85.74	5.120e3
85.82	0.000e0
86.22	0.000e0
86.30	2.703e5
86.38	1.833e5
86.46	0.000e0
86.54	0.000e0
86.62	5.693e5
86.70	1.075e5
86.78	0.000e0
86.95	0.000e0
87.03	9.431e5
87.11	7.885e4
87.19	0.000e0
88.24	0.000e0
88.32	7.578e4
88.40	8.806e4
88.48	0.000e0
89.12	0.000e0
89.20	1.116e5
89.29	0.000e0
89.37	1.536e4
89.45	0.000e0
94.61	0.000e0
94.69	2.867e4
94.77	1.358e6
94.85	6.861e4
94.93	0.000e0
97.19	0.000e0
97.27	6.963e5
97.35	5.007e5
97.43	2.929e5
97.51	0.000e0
97.92	0.000e0
98.00	4.035e5
98.08	3.953e5
98.16	0.000e0
99.53	0.000e0
99.61	1.563e6
99.69	8.151e5
99.77	1.434e4
99.85	0.000e0
99.93	5.816e5
100.01	2.714e5
100.10	0.000e0
100.18	1.310e6
100.26	1.636e6
100.34	1.352e5
100.42	8.192e3
100.50	4.393e5
100.58	9.216e3
100.66	0.000e0
100.74	5.437e5
100.82	5.530e4
100.90	7.803e5
100.98	1.434e5
101.06	0.000e0
101.14	0.000e0
101.22	2.017e5
101.31	1.550e6
101.39	1.556e5
101.47	7.229e5
101.55	2.150e4
101.63	0.000e0
101.71	3.441e5
101.79	4.813e4
101.87	0.000e0
101.95	1.055e5
102.03	1.190e6
102.11	4.710e4
102.19	1.823e5
102.27	5.847e5
102.35	5.089e5
102.43	8.161e5
102.52	2.560e4
102.60	0.000e0
103.00	0.000e0
103.08	1.198e5
103.16	8.991e5
103.24	1.249e5
103.32	0.000e0
107.27	0.000e0
107.36	3.994e5
107.44	6.195e5
107.52	6.144e3
107.60	0.000e0
107.76	0.000e0
107.84	7.537e5
107.92	2.816e5
108.00	0.000e0
108.16	0.000e0
108.24	9.574e5
108.32	9.318e4
108.40	0.000e0
108.73	0.000e0
108.81	3.604e5
108.89	1.772e5
108.97	0.000e0
110.10	0.000e0
110.18	8.090e4
110.26	1.610e6
110.34	7.475e4
110.42	0.000e0
111.71	0.000e0
111.79	9.370e5
111.87	6.717e5
111.95	3.103e5
112.03	0.000e0
112.36	0.000e0
112.44	2.560e4
112.52	5.734e5
112.60	1.843e4
112.68	0.000e0
112.92	0.000e0
113.00	4.618e5
113.08	1.229e6
113.16	1.731e5
113.24	0.000e0
113.41	0.000e0
113.49	2.355e4
113.57	9.226e5
113.65	3.994e4
113.73	0.000e0
113.81	4.864e5
113.89	2.109e5
113.97	0.000e0
114.05	0.000e0
114.13	3.277e5
114.21	1.195e6
114.29	6.257e5
114.37	1.393e5
114.45	7.178e5
114.54	6.042e4
114.62	0.000e0
114.70	0.000e0
114.78	2.867e4
114.86	2.365e5
114.94	1.041e6
115.02	1.587e5
115.10	0.000e0
115.50	0.000e0
115.58	4.198e4
115.66	0.000e0
116.63	0.000e0
116.71	1.575e6
116.79	1.424e6
116.87	2.867e4
116.96	0.000e0
117.04	3.308e5
117.12	1.553e6
117.20	3.871e5
117.28	1.147e5
117.36	2.775e5
117.44	8.714e5
117.52	2.048e4
117.60	0.000e0
118.08	0.000e0
118.17	3.789e4
118.25	6.420e5
118.33	5.939e4
118.41	7.905e5
118.49	2.765e4
118.57	0.000e0
119.21	0.000e0
119.29	2.181e5
119.38	1.464e5
119.46	0.000e0
120.50	0.000e0
120.59	4.813e5
120.67	6.246e5
120.75	5.120e3
120.83	0.000e0
121.31	0.000e0
121.39	1.126e5
121.47	2.867e4
121.55	0.000e0
121.71	0.000e0
121.80	1.128e6
121.88	3.543e5
121.96	0.000e0
122.04	7.731e5
122.12	5.120e4
122.20	0.000e0
122.28	6.666e5
122.36	4.608e5
122.44	0.000e0
129.78	0.000e0
129.86	2.703e5
129.94	5.714e5
130.02	8.264e5
130.10	1.959e6
130.19	2.099e5
130.27	0.000e0
130.35	0.000e0
130.43	1.991e6
130.51	3.195e5
130.59	6.257e5
130.67	1.243e6
130.75	7.270e4
130.83	0.000e0
130.91	1.198e5
130.99	1.406e6
131.07	1.378e6
131.15	1.224e6
131.23	1.855e6
131.31	7.537e5
131.40	4.096e3
131.48	0.000e0
131.56	0.000e0
131.64	2.317e6
131.72	1.172e6
131.80	6.687e5
131.88	1.981e6
131.96	8.192e4
132.04	0.000e0
132.28	0.000e0
132.36	5.468e5
132.44	1.014e5
132.52	6.349e4
132.61	1.080e6
132.69	4.608e4
132.77	0.000e0
133.82	0.000e0
133.90	2.488e5
133.98	1.316e6
134.06	2.765e5
134.14	0.000e0
135.99	0.000e0
136.07	4.557e5
136.15	1.423e5
136.24	0.000e0
136.40	0.000e0
136.48	4.557e5
136.56	1.046e6
136.64	2.662e4
136.72	0.000e0
137.12	0.000e0
137.20	7.035e5
137.28	4.106e5
137.36	0.000e0
137.77	0.000e0
137.85	7.721e5
137.93	6.932e5
138.01	4.096e3
138.09	0.000e0
139.46	0.000e0
139.54	6.861e4
139.62	5.181e5
139.70	8.192e3
139.78	6.031e5
139.87	1.487e6
139.95	1.926e6
140.03	2.792e6
140.11	3.873e6
140.19	1.974e6
140.27	6.339e5
140.35	6.697e5
140.43	2.073e6
140.51	4.065e5
140.59	1.454e6
140.67	3.492e5
140.75	0.000e0
140.91	0.000e0
140.99	9.124e5
141.08	2.888e5
141.16	0.000e0
141.24	0.000e0
141.32	5.929e5
141.40	9.216e4
141.48	0.000e0
141.88	0.000e0
141.96	2.365e5
142.04	1.044e5
142.12	0.000e0
142.69	0.000e0
142.77	7.987e4
142.85	8.786e5
142.93	2.970e4
143.01	0.000e0
145.19	0.000e0
145.27	1.516e5
145.35	1.796e6
145.43	1.032e6
145.51	2.150e4
145.59	0.000e0
148.90	0.000e0
148.98	1.070e6
149.06	1.444e5
149.14	0.000e0
149.22	1.025e6
149.30	8.499e4
149.38	0.000e0
151.00	0.000e0
151.08	1.175e6
151.16	4.301e5
151.24	0.000e0
151.32	0.000e0
151.40	1.469e6
151.48	1.587e5
151.56	0.000e0
151.64	0.000e0
151.72	9.134e5
151.80	3.328e5
151.89	1.236e6
151.97	1.792e5
152.05	0.000e0
152.13	0.000e0
152.21	5.837e5
152.29	2.136e6
152.37	3.635e5
152.45	1.916e6
152.53	1.106e5
152.61	0.000e0
152.69	0.000e0
152.77	1.149e6
152.85	6.451e4
152.93	0.000e0
153.01	0.000e0
153.10	1.341e5
153.18	1.408e6
153.26	7.854e5
153.34	9.943e5
153.42	1.154e6
153.50	9.011e4
153.58	0.000e0
154.71	0.000e0
154.79	1.090e6
154.87	7.680e4
154.95	0.000e0
155.19	0.000e0
155.27	1.024e3
155.35	1.263e6
155.43	7.373e4
155.52	0.000e0
156.64	0.000e0
156.73	3.799e5
156.81	2.335e5
156.89	0.000e0
158.34	0.000e0
158.42	1.997e5
158.50	0.000e0
162.37	0.000e0
162.45	6.973e5
162.53	1.219e5
162.61	0.000e0
162.86	0.000e0
162.94	1.208e5
163.02	2.355e5
163.10	0.000e0
163.90	0.000e0
163.99	8.909e5
164.07	5.734e4
164.15	0.000e0
169.71	0.000e0
169.79	1.055e5
169.87	2.673e5
169.95	0.000e0
170.60	0.000e0
170.68	1.946e5
170.76	2.355e4
170.84	0.000e0
170.92	2.097e6
171.00	1.521e6
171.08	9.789e5
171.17	1.191e6
171.25	3.439e6
171.33	6.492e5
171.41	3.451e6
171.49	5.304e5
171.57	0.000e0
171.89	0.000e0
171.97	1.024e3
172.05	6.472e5
172.13	2.560e4
172.21	0.000e0
172.29	0.000e0
172.38	2.744e5
172.46	5.366e5
172.54	4.096e3
172.62	0.000e0
176.33	0.000e0
176.41	7.250e5
176.49	4.844e5
176.57	0.000e0
176.81	0.000e0
176.89	1.379e6
176.97	9.728e4
177.05	0.000e0
177.13	0.000e0
177.22	4.506e4
177.30	7.895e5
177.38	2.970e4
177.46	0.000e0
178.10	0.000e0
178.18	5.612e5
178.26	2.365e5
178.34	0.000e0
181.41	0.000e0
181.49	3.400e5
181.57	1.618e5
181.65	0.000e0
183.91	0.000e0
183.99	1.396e6
184.07	2.560e5
184.15	0.000e0
186.01	0.000e0
186.09	4.608e5
186.17	6.072e5
186.25	6.656e5
186.33	1.126e4
186.41	0.000e0
187.14	0.000e0
187.22	2.560e4
187.30	7.004e5
187.38	6.042e4
187.46	2.202e5
187.54	0.000e0
190.36	0.000e0
190.44	8.356e5
190.53	5.356e5
190.61	0.000e0
194.07	0.000e0
194.16	4.096e3
194.24	9.257e5
194.32	4.403e4
194.40	0.000e0
196.01	0.000e0
196.09	7.660e5
196.17	5.837e4
196.25	0.000e0
199.40	0.000e0
199.48	7.936e5
199.56	1.659e5
199.64	0.000e0
200.13	0.000e0
200.21	6.564e5
200.29	4.096e4
200.37	0.000e0
200.69	0.000e0
200.77	2.232e5
200.85	4.198e4
200.93	0.000e0
201.01	0.000e0
201.09	1.731e5
201.17	0.000e0
201.50	0.000e0
201.58	2.990e5
201.66	9.318e4
201.74	0.000e0
202.38	0.000e0
202.46	5.601e5
202.55	3.277e4
202.63	0.000e0
206.82	0.000e0
206.90	4.639e5
206.98	6.554e5
207.06	1.843e4
207.14	1.485e6
207.22	5.458e5
207.30	0.000e0
208.27	0.000e0
208.35	7.137e5
208.43	1.905e5
208.51	0.000e0
209.32	0.000e0
209.40	5.960e5
209.48	1.270e5
209.56	0.000e0
211.50	0.000e0
211.58	2.540e5
211.66	3.492e5
211.74	0.000e0
219.00	0.000e0
219.08	4.639e5
219.16	2.048e5
219.24	0.000e0
219.32	6.441e5
219.40	5.018e4
219.49	0.000e0
220.21	0.000e0
220.29	1.843e5
220.37	7.373e4
220.45	0.000e0
222.63	0.000e0
222.71	8.038e5
222.79	3.150e6
222.87	2.382e6
222.95	1.736e6
223.03	6.339e5
223.12	1.243e6
223.20	1.166e6
223.28	4.352e5
223.36	0.000e0
223.44	8.120e5
223.52	8.090e4
223.60	0.000e0
223.84	0.000e0
223.92	5.612e5
224.00	3.758e5
224.08	6.789e5
224.16	6.871e5
224.24	9.810e5
224.33	9.912e5
224.41	5.519e5
224.49	5.120e4
224.57	7.475e4
224.65	1.987e5
224.73	0.000e0
225.05	0.000e0
225.13	6.451e5
225.21	5.325e5
225.29	1.024e3
225.37	0.000e0
228.52	0.000e0
228.60	1.546e5
228.68	3.891e4
228.76	0.000e0
230.54	0.000e0
230.62	7.475e4
230.70	2.990e5
230.78	0.000e0
233.44	0.000e0
233.52	1.475e5
233.60	3.260e6
233.68	1.527e6
233.76	2.344e6
233.84	3.483e6
233.93	4.323e6
234.01	1.358e6
234.09	1.825e6
234.17	1.928e6
234.25	2.814e6
234.33	2.854e6
234.41	1.818e6
234.49	1.647e6
234.57	6.656e4
234.65	9.830e4
234.73	4.864e5
234.81	6.717e5
234.89	5.908e5
234.97	9.370e5
235.05	7.680e5
235.14	9.216e3
235.22	0.000e0
235.30	1.956e6
235.38	8.284e5
235.46	8.192e3
235.54	0.000e0
235.62	0.000e0
235.70	1.608e5
235.78	1.444e5
235.86	0.000e0
235.94	0.000e0
236.02	1.177e6
236.10	8.724e5
236.18	2.181e5
236.26	7.229e5
236.35	7.680e4
236.43	0.000e0
236.51	6.195e5
236.59	7.782e4
236.67	0.000e0
240.86	0.000e0
240.94	1.580e6
241.02	2.826e5
241.10	0.000e0
246.27	0.000e0
246.35	2.253e5
246.43	4.823e5
246.51	1.024e3
246.59	0.000e0
249.74	0.000e0
249.82	3.021e5
249.90	9.933e4
249.98	0.000e0
251.27	0.000e0
251.35	2.806e5
251.43	2.099e5
251.51	0.000e0
256.43	0.000e0
256.51	3.625e5
256.59	4.301e4
256.67	0.000e0
260.38	0.000e0
260.47	2.970e4
260.55	8.520e5
260.63	3.482e4
260.71	0.000e0
270.63	0.000e0
270.71	1.341e5
270.79	3.000e5
270.87	0.000e0
275.55	0.000e0
275.63	2.702e6
275.71	2.560e5
275.79	0.000e0
275.95	0.000e0
276.03	8.909e5
276.11	8.745e5
276.20	1.331e4
276.28	0.000e0
278.62	0.000e0
278.70	1.843e4
278.78	0.000e0
285.55	0.000e0
285.63	5.591e5
285.71	5.816e5
285.79	2.048e3
285.88	0.000e0
295.72	0.000e0
295.80	1.410e6
295.88	9.083e5
295.96	8.192e3
296.04	0.000e0
296.68	0.000e0
296.77	5.949e5
296.85	8.673e5
296.93	1.434e4
297.01	0.000e0
299.83	0.000e0
299.91	1.735e6
299.99	4.434e5
300.07	0.000e0
310.00	0.000e0
310.08	3.994e5
310.16	1.280e5
310.24	0.000e0
314.35	0.000e0
314.43	6.656e4
314.51	3.430e5
314.59	0.000e0
314.92	0.000e0
315.00	1.078e6
315.08	6.892e5
315.16	2.048e3
315.24	0.000e0
322.66	0.000e0
322.74	1.025e6
322.82	2.417e5
322.90	0.000e0
323.71	0.000e0
323.79	1.628e6
323.87	1.115e6
323.95	1.946e4
324.03	0.000e0
327.18	0.000e0
327.26	1.181e6
327.34	1.742e6
327.42	1.014e5
327.50	3.860e5
327.58	6.554e4
327.66	0.000e0
327.74	3.471e5
327.82	2.417e5
327.90	0.000e0
328.39	0.000e0
328.47	2.079e5
328.55	1.905e5
328.63	0.000e0
335.97	0.000e0
336.05	7.311e5
336.13	1.608e5
336.21	0.000e0
337.18	0.000e0
337.26	2.499e5
337.34	3.574e5
337.42	0.000e0
337.74	0.000e0
337.83	7.342e5
337.91	1.524e6
337.99	4.301e4
338.07	0.000e0
351.22	0.000e0
351.30	6.738e5
351.38	4.014e5
351.46	0.000e0
353.39	0.000e0
353.47	1.202e6
353.56	7.875e5
353.64	5.120e3
353.72	0.000e0
354.20	0.000e0
354.28	4.096e3
354.36	2.017e5
354.44	4.803e5
354.52	5.120e3
354.60	0.000e0
357.43	0.000e0
357.51	8.346e5
357.59	3.277e5
357.67	0.000e0
358.07	0.000e0
358.15	8.806e5
358.23	2.693e5
358.32	0.000e0
358.40	1.096e6
358.48	5.509e5
358.56	0.000e0
373.24	0.000e0
373.32	3.850e5
373.40	5.243e5
373.48	3.072e3
373.56	0.000e0
382.03	0.000e0
382.11	1.661e6
382.19	4.035e5
382.27	0.000e0
385.42	0.000e0
385.50	9.462e5
385.58	3.942e5
385.66	0.000e0
387.92	0.000e0
388.00	1.078e6
388.08	2.734e5
388.16	0.000e0
388.32	0.000e0
388.40	8.182e5
388.48	2.171e5
388.57	0.000e0
390.02	0.000e0
390.10	6.892e5
390.18	4.198e4
390.26	0.000e0
399.94	0.000e0
400.02	7.844e5
400.10	1.328e6
400.18	1.942e6
400.26	8.755e5
400.34	1.782e6
400.42	1.004e6
400.50	3.994e5
400.58	7.199e5
400.67	1.229e4
400.75	3.482e4
400.83	1.782e5
400.91	1.612e6
400.99	1.336e6
401.07	1.321e5
401.15	5.366e5
401.23	2.417e5
401.31	3.164e5
401.39	8.929e5
401.47	2.038e5
401.55	2.355e4
401.63	0.000e0
401.88	0.000e0
401.96	1.710e6
402.04	1.630e6
402.12	6.963e4
402.20	0.000e0
402.28	0.000e0
402.36	7.711e5
402.44	3.891e4
402.52	1.843e5
402.60	4.731e5
402.68	3.072e3
402.76	0.000e0
402.84	3.379e4
402.92	4.096e3
403.00	0.000e0
406.80	0.000e0
406.88	5.949e5
406.96	3.482e5
407.04	0.000e0
407.36	0.000e0
407.44	4.035e5
407.52	1.741e4
407.60	8.520e5
407.68	6.636e5
407.76	1.127e6
407.84	1.034e5
407.93	0.000e0
408.01	0.000e0
408.09	1.321e6
408.17	1.350e6
408.25	4.506e4
408.33	0.000e0
408.49	0.000e0
408.57	1.719e6
408.65	3.010e6
408.73	1.376e6
408.81	2.386e6
408.89	5.055e6
408.97	1.077e7
409.05	1.153e7
409.14	2.189e7
409.22	1.678e7
409.30	1.681e7
409.38	2.327e7
409.46	2.665e7
409.54	1.816e7
409.62	1.799e7
409.70	1.940e7
409.78	1.456e7
409.86	1.253e7
409.94	8.630e6
410.02	9.701e6
410.10	9.735e6
410.18	7.133e6
410.26	1.021e7
410.35	9.925e6
410.43	3.611e6
410.51	1.792e6
410.59	1.118e6
410.67	9.687e5
410.75	2.662e4
410.83	0.000e0
410.91	1.174e6
410.99	2.224e6
411.07	1.260e5
411.15	0.000e0
411.31	0.000e0
411.39	2.048e3
411.47	0.000e0
414.62	0.000e0
414.70	5.120e5
414.78	2.877e5
414.86	0.000e0
414.94	0.000e0
415.02	7.823e5
415.10	2.816e5
415.19	0.000e0
415.75	0.000e0
415.83	9.329e5
415.91	3.840e5
415.99	0.000e0
429.95	0.000e0
430.03	5.018e5
430.11	2.140e5
430.19	5.110e5
430.27	8.909e5
430.35	9.861e5
430.43	1.542e6
430.51	1.047e6
430.59	8.561e5
430.67	1.018e6
430.75	2.980e5
430.83	6.144e3
430.92	3.123e5
431.00	6.298e5
431.08	1.219e5
431.16	0.000e0
431.24	6.820e5
431.32	8.038e5
431.40	4.045e5
431.48	2.550e5
431.56	2.376e5
431.64	0.000e0
431.72	0.000e0
431.80	7.301e5
431.88	1.966e5
431.96	0.000e0
432.29	0.000e0
432.37	6.554e5
432.45	1.198e5
432.53	0.000e0
432.61	6.420e5
432.69	9.810e5
432.77	2.970e4
432.85	0.000e0
433.90	0.000e0
433.98	1.117e6
434.06	8.909e4
434.14	0.000e0
437.69	0.000e0
437.77	1.519e6
437.85	1.976e5
437.93	0.000e0
447.05	0.000e0
447.13	5.325e4
447.21	3.441e5
447.29	0.000e0
448.74	0.000e0
448.82	4.198e5
448.90	1.203e6
448.98	3.932e5
449.07	0.000e0
449.15	0.000e0
449.23	1.112e6
449.31	3.269e6
449.39	1.351e6
449.47	1.034e5
449.55	2.075e6
449.63	1.822e6
449.71	2.545e6
449.79	1.263e6
449.87	4.362e5
449.95	0.000e0
450.03	1.130e6
450.11	1.657e6
450.20	1.805e6
450.28	1.258e6
450.36	3.584e4
450.44	0.000e0
450.76	0.000e0
450.84	5.765e5
450.92	4.905e5
451.00	0.000e0
456.57	0.000e0
456.65	1.987e5
456.73	3.461e5
456.81	9.124e5
456.89	5.222e4
456.97	1.227e6
457.05	1.959e6
457.13	1.086e6
457.21	2.944e6
457.29	2.507e6
457.37	3.466e6
457.46	8.477e6
457.54	1.109e7
457.62	1.766e7
457.70	2.290e7
457.78	5.375e7
457.86	6.703e7
457.94	9.355e7
458.02	1.265e8
458.10	1.342e8
458.18	1.342e8
458.26	1.342e8
458.34	1.342e8
458.42	1.342e8
458.50	1.342e8
458.58	1.342e8
458.67	1.342e8
458.75	1.342e8
458.83	1.308e8
458.91	1.342e8
458.99	1.045e8
459.07	1.109e8
459.15	1.064e8
459.23	6.147e7
459.31	5.206e7
459.39	5.039e7
459.47	6.532e7
459.55	4.551e7
459.63	3.080e7
459.71	3.364e7
459.79	2.023e7
459.88	1.714e7
459.96	1.306e7
460.04	1.349e7
460.12	1.116e7
460.20	1.078e7
460.28	5.928e6
460.36	8.973e6
460.44	4.684e6
460.52	2.908e5
460.60	2.352e6
460.68	1.267e6
460.76	6.779e5
460.84	4.876e6
460.92	4.705e6
461.00	1.514e6
461.09	1.475e5
461.17	3.277e4
461.25	5.939e4
461.33	9.349e5
461.41	9.165e5
461.49	6.349e4
461.57	4.301e4
461.65	2.662e4
461.73	2.867e4
461.81	2.253e4
461.89	2.150e4
461.97	2.765e4
462.05	4.915e4
462.13	1.843e4
462.21	3.891e4
462.30	3.789e4
462.38	3.174e4
462.46	1.741e4
462.54	3.379e4
462.62	2.560e4
462.70	1.946e4
462.78	2.662e4
462.86	8.540e5
462.94	2.079e5
463.02	3.686e4
463.10	1.434e4
463.18	0.000e0
463.26	1.946e4
463.34	1.741e4
463.42	4.506e4
463.51	9.032e5
463.59	6.451e4
463.67	4.096e3
463.75	0.000e0
463.83	0.000e0
463.91	4.096e3
463.99	0.000e0
464.07	2.048e4
464.15	1.331e4
464.23	9.216e3
464.31	0.000e0
464.47	0.000e0
464.55	4.096e3
464.63	0.000e0
464.80	0.000e0
464.88	2.048e3
464.96	2.048e3
465.04	8.192e3
465.12	0.000e0
465.20	2.048e3
465.28	1.843e4
465.36	4.915e4
465.44	1.024e3
465.52	2.048e4
465.60	2.048e3
465.68	0.000e0
465.76	0.000e0
465.84	2.048e3
465.93	3.072e3
466.01	1.011e6
466.09	2.847e5
466.17	0.000e0
470.36	0.000e0
470.44	4.137e5
470.52	2.140e5
470.60	0.000e0
475.04	0.000e0
475.12	5.601e5
475.20	1.229e5
475.28	0.000e0
475.61	0.000e0
475.69	3.482e4
475.77	0.000e0
477.46	0.000e0
477.54	9.083e5
477.62	1.679e5
477.70	0.000e0
478.67	0.000e0
478.75	1.024e3
478.83	0.000e0
482.62	0.000e0
482.70	2.058e5
482.78	7.987e5
482.87	1.946e4
482.95	0.000e0
484.08	0.000e0
484.16	1.222e6
484.24	1.494e6
484.32	2.179e6
484.40	8.919e5
484.48	2.838e6
484.56	4.850e6
484.64	3.242e6
484.72	6.097e6
484.80	2.322e6
484.88	2.048e5
484.96	3.373e6
485.04	4.137e6
485.12	5.807e6
485.20	8.321e6
485.29	6.186e6
485.37	6.939e6
485.45	3.081e6
485.53	2.529e6
485.61	1.582e6
485.69	2.902e6
485.77	4.567e6
485.85	4.397e6
485.93	1.584e6
486.01	3.474e6
486.09	6.656e5
486.17	9.421e5
486.25	8.561e5
486.33	1.741e4
486.41	1.158e6
486.50	1.085e6
486.58	1.420e6
486.66	1.119e6
486.74	7.782e4
486.82	0.000e0
487.22	0.000e0
487.30	4.024e5
487.38	7.608e5
487.46	2.150e4
487.54	0.000e0
488.03	0.000e0
488.11	8.950e5
488.19	5.427e4
488.27	0.000e0
489.32	0.000e0
489.40	7.690e5
489.48	4.925e5
489.56	0.000e0
489.64	0.000e0
489.72	4.362e5
489.80	9.605e5
489.88	2.458e4
489.96	0.000e0
490.85	0.000e0
490.93	8.192e4
491.01	1.480e6
491.09	7.066e4
491.17	0.000e0
491.25	9.134e5
491.34	1.918e6
491.42	6.861e4
491.50	0.000e0
491.74	0.000e0
491.82	5.120e4
491.90	6.758e5
491.98	3.072e4
492.06	0.000e0
493.43	0.000e0
493.51	7.997e5
493.59	2.970e5
493.67	0.000e0
498.51	0.000e0
498.60	4.710e4
498.68	4.506e5
498.76	6.144e3
498.84	0.000e0
501.90	0.000e0
501.98	9.226e5
502.06	8.090e4
502.14	0.000e0
502.23	0.000e0
502.31	4.413e5
502.39	7.977e5
502.47	1.434e4
502.55	1.039e6
502.63	1.527e6
502.71	5.632e4
502.79	0.000e0
509.49	0.000e0
509.57	3.277e5
509.65	1.546e5
509.73	0.000e0
513.84	0.000e0
513.92	1.188e5
514.00	5.714e5
514.08	6.513e5
514.16	2.642e5
514.24	0.000e0
514.33	1.210e6
514.41	1.249e5
514.49	0.000e0
514.57	0.000e0
514.65	8.991e5
514.73	7.782e5
514.81	7.168e3
514.89	0.000e0
514.97	1.713e6
515.05	2.191e5
515.13	0.000e0
515.21	1.126e4
515.29	1.679e6
515.37	5.775e5
515.45	1.761e5
515.54	4.157e5
515.62	5.468e5
515.70	3.779e5
515.78	1.270e6
515.86	4.127e5
515.94	0.000e0
516.02	9.974e5
516.10	1.485e5
516.18	1.843e4
516.26	1.681e6
516.34	1.085e5
516.42	3.768e5
516.50	2.273e5
516.58	0.000e0
520.94	0.000e0
521.02	2.816e5
521.10	6.349e4
521.18	0.000e0
521.26	0.000e0
521.34	5.489e5
521.42	5.007e5
521.50	0.000e0
540.62	0.000e0
540.70	2.601e5
540.78	3.410e5
540.86	0.000e0
545.14	0.000e0
545.22	1.205e6
545.30	5.222e5
545.38	0.000e0
557.89	0.000e0
557.97	1.082e6
558.05	6.134e5
558.13	1.024e3
558.21	0.000e0
565.71	0.000e0
565.79	5.816e5
565.87	7.578e4
565.95	0.000e0
584.67	0.000e0
584.75	1.025e6
584.83	7.987e4
584.91	0.000e0
585.23	0.000e0
585.31	4.096e3
585.39	2.959e5
585.47	3.072e3
585.55	0.000e0
588.86	0.000e0
588.94	2.816e5
589.02	2.202e5
589.10	6.205e5
589.18	8.909e4
589.27	0.000e0
589.35	6.554e5
589.43	6.728e5
589.51	3.379e4
589.59	2.611e5
589.67	9.769e5
589.75	2.458e4
589.83	0.000e0
589.99	0.000e0
590.07	4.393e5
590.15	6.963e4
590.23	7.301e5
590.31	6.963e4
590.39	2.560e4
590.48	0.000e0
591.28	0.000e0
591.36	6.584e5
591.44	2.458e4
591.52	1.751e5
591.60	5.120e4
591.69	0.000e0
613.38	0.000e0
613.47	3.072e5
613.55	2.376e5
613.63	0.000e0
616.53	0.000e0
616.61	1.300e5
616.69	8.192e3
616.77	0.000e0
618.06	0.000e0
618.14	3.686e5
618.22	5.530e4
618.31	0.000e0
619.60	0.000e0
619.68	1.322e6
619.76	1.126e6
619.84	1.843e4
619.92	0.000e0
627.66	0.000e0
627.74	4.250e5
627.82	1.567e5
627.91	0.000e0
628.15	0.000e0
628.23	1.106e6
628.31	2.819e6
628.39	1.556e6
628.47	7.680e4
628.55	1.220e6
628.63	9.789e5
628.71	1.229e4
628.79	2.677e6
628.87	1.117e6
628.95	4.424e5
629.03	1.996e6
629.12	2.596e6
629.20	3.267e5
629.28	0.000e0
629.60	0.000e0
629.68	4.096e3
629.76	1.000e6
629.84	4.710e4
629.92	0.000e0
630.00	1.137e6
630.08	1.333e6
630.16	2.662e4
630.24	0.000e0
633.87	0.000e0
633.96	4.372e5
634.04	7.045e5
634.12	9.216e3
634.20	0.000e0
636.78	0.000e0
636.86	8.673e5
636.94	6.963e4
637.02	0.000e0
645.25	0.000e0
645.33	8.684e5
645.41	1.792e5
645.49	0.000e0
645.65	0.000e0
645.73	8.294e4
645.81	1.989e6
645.89	1.055e5
645.97	0.000e0
646.46	0.000e0
646.54	3.973e5
646.62	1.332e6
646.70	4.301e4
646.78	0.000e0
647.43	0.000e0
647.51	1.639e6
647.59	9.595e5
647.67	1.434e4
647.75	0.000e0
647.83	0.000e0
647.91	2.509e5
647.99	1.785e6
648.07	7.168e4
648.15	0.000e0
681.39	0.000e0
681.47	5.018e4
681.55	4.516e5
681.63	8.192e3
681.71	0.000e0
681.79	0.000e0
681.87	1.239e5
681.95	4.096e5
682.03	1.720e5
682.11	7.875e5
682.19	1.048e6
682.28	1.024e5
682.36	1.931e6
682.44	1.622e6
682.52	5.734e4
682.60	1.403e6
682.68	1.618e6
682.76	1.438e6
682.84	5.018e5
682.92	7.885e5
683.00	6.963e4
683.08	0.000e0
683.81	0.000e0
683.89	2.068e5
683.97	1.638e4
684.05	0.000e0
692.28	0.000e0
692.36	1.702e6
692.44	4.936e5
692.52	0.000e0
713.90	0.000e0
713.98	5.837e4
714.06	4.352e5
714.14	5.120e3
714.22	0.000e0
727.53	0.000e0
727.61	2.150e5
727.69	2.775e5
727.77	0.000e0
728.82	0.000e0
728.90	1.055e5
728.98	1.116e5
729.06	0.000e0
744.07	0.000e0
744.15	1.434e4
744.23	5.929e5
744.31	1.843e4
744.39	0.000e0
744.71	0.000e0
744.79	5.509e5
744.87	1.311e5
744.95	0.000e0
745.03	2.109e5
745.12	2.291e6
745.20	1.428e6
745.28	4.588e5
745.36	2.744e5
745.44	7.700e5
745.52	1.970e6
745.60	9.533e5
745.68	1.240e6
745.76	6.922e5
745.84	4.925e5
745.92	1.024e6
746.00	2.570e5
746.08	6.963e4
746.16	0.000e0
746.24	0.000e0
746.33	7.782e4
746.41	2.836e5
746.49	4.536e5
746.57	2.785e5
746.65	0.000e0
746.81	0.000e0
746.89	1.782e5
746.97	0.000e0
747.05	2.970e5
747.13	3.133e5
747.21	0.000e0
748.10	0.000e0
748.18	2.898e5
748.26	1.618e5
748.34	0.000e0
758.75	0.000e0
758.83	3.789e4
758.91	2.150e4
758.99	0.000e0
759.15	0.000e0
759.23	2.959e5
759.31	4.813e4
759.39	0.000e0
770.45	0.000e0
770.53	3.871e5
770.61	2.775e5
770.69	0.000e0
803.28	0.000e0
803.36	6.451e5
803.44	1.608e5
803.52	0.000e0
813.60	0.000e0
813.68	2.908e5
813.76	1.485e5
813.85	0.000e0
814.09	0.000e0
814.17	1.006e6
814.25	8.028e5
814.33	1.475e5
814.41	3.789e4
814.49	0.000e0
815.22	0.000e0
815.30	5.939e4
815.38	3.389e5
815.46	0.000e0
815.54	0.000e0
815.62	5.345e5
815.70	4.198e4
815.78	0.000e0
829.33	0.000e0
829.41	4.895e5
829.49	2.970e4
829.58	0.000e0
829.66	1.004e5
829.74	5.765e5
829.82	9.216e3
829.90	0.000e0
845.06	0.000e0
845.14	1.741e5
845.23	0.000e0
860.39	0.000e0
860.47	1.280e5
860.55	4.096e4
860.63	0.000e0
860.71	6.277e5
860.79	6.861e4
860.88	3.758e5
860.96	6.103e5
861.04	5.120e3
861.12	0.000e0
876.12	0.000e0
876.20	5.949e5
876.28	3.277e4
876.36	0.000e0
883.54	0.000e0
883.62	3.469e6
883.70	1.822e6
883.79	3.277e4
883.87	0.000e0
884.67	0.000e0
884.75	3.246e5
884.83	1.126e5
884.91	0.000e0
887.74	0.000e0
887.82	4.106e5
887.90	5.018e4
887.98	0.000e0
890.64	0.000e0
890.72	1.485e5
890.80	1.546e5
890.88	0.000e0
892.82	0.000e0
892.90	6.492e5
892.98	4.710e4
893.06	0.000e0
898.47	0.000e0
898.55	1.071e6
898.63	3.553e5
898.71	0.000e0
900.32	0.000e0
900.40	8.704e4
900.48	4.198e4
900.56	0.000e0
912.50	0.000e0
912.58	9.216e3
912.66	1.454e6
912.75	8.090e4
912.83	0.000e0
912.99	0.000e0
913.07	1.792e5
913.15	3.901e5
913.23	5.939e4
913.31	0.000e0
913.47	0.000e0
913.55	3.523e5
913.63	2.253e4
913.71	0.000e0
913.96	0.000e0
914.04	2.458e5
914.12	1.494e6
914.20	1.285e6
914.28	1.930e6
914.36	2.719e6
914.44	2.218e6
914.52	2.710e6
914.60	3.299e6
914.68	4.588e6
914.76	1.209e7
914.84	1.757e7
914.92	3.240e7
915.00	4.729e7
915.08	6.740e7
915.17	8.925e7
915.25	1.189e8
915.33	1.342e8
915.41	1.342e8
915.49	1.342e8
915.57	1.342e8
915.65	1.342e8
915.73	1.342e8
915.81	1.342e8
915.89	1.342e8
915.97	1.258e8
916.05	1.111e8
916.13	1.104e8
916.21	9.343e7
916.29	8.507e7
916.38	8.308e7
916.46	8.352e7
916.54	8.444e7
916.62	8.944e7
916.70	8.391e7
916.78	9.594e7
916.86	8.019e7
916.94	5.287e7
917.02	4.307e7
917.10	4.149e7
917.18	4.105e7
917.26	3.703e7
917.34	3.762e7
917.42	3.220e7
917.51	2.725e7
917.59	2.951e7
917.67	2.735e7
917.75	3.128e7
917.83	2.665e7
917.91	2.171e7
917.99	1.567e7
918.07	1.674e7
918.15	1.640e7
918.23	1.452e7
918.31	1.337e7
918.39	7.498e6
918.47	6.722e6
918.55	6.402e6
918.63	8.685e6
918.72	8.568e6
918.80	5.765e6
918.88	9.022e6
918.96	1.025e7
919.04	5.198e6
919.12	4.553e6
919.20	5.644e6
919.28	2.834e6
919.36	2.746e6
919.44	1.290e6
919.52	1.883e6
919.60	2.289e6
919.68	1.608e6
919.76	1.542e6
919.84	1.762e6
919.93	2.976e6
920.01	2.832e6
920.09	2.100e6
920.17	1.105e6
920.25	6.595e5
920.33	1.751e5
920.41	1.524e6
920.49	4.905e5
920.57	1.506e6
920.65	6.185e5
920.73	8.909e5
920.81	1.167e5
920.89	5.120e3
920.97	0.000e0
921.05	0.000e0
921.14	1.741e4
921.22	3.359e5
921.30	4.915e4
921.38	0.000e0
921.46	6.144e3
921.54	0.000e0
921.78	0.000e0
921.86	1.024e3
921.94	0.000e0
922.18	0.000e0
922.26	5.120e3
922.35	0.000e0
922.67	0.000e0
922.75	2.048e4
922.83	1.536e4
922.91	0.000e0
923.07	0.000e0
923.15	7.168e3
923.23	1.331e4
923.31	0.000e0
923.39	6.144e3
923.47	1.024e3
923.56	0.000e0
923.80	0.000e0
923.88	2.048e3
923.96	0.000e0
924.28	0.000e0
924.36	3.072e3
924.44	2.048e3
924.52	0.000e0
924.77	0.000e0
924.85	1.024e3
924.93	0.000e0
925.01	3.072e3
925.09	0.000e0
925.25	0.000e0
925.33	2.048e3
925.41	0.000e0
925.98	0.000e0
926.06	1.545e6
926.14	3.154e5
926.22	1.024e3
926.30	0.000e0
927.35	0.000e0
927.43	1.024e3
927.51	0.000e0
928.48	0.000e0
928.56	1.966e5
928.64	5.898e5
928.72	1.229e4
928.80	0.000e0
929.44	0.000e0
929.52	8.120e5
929.61	7.987e4
929.69	0.000e0
929.77	0.000e0
929.85	6.246e4
929.93	2.447e5
930.01	0.000e0
930.41	0.000e0
930.49	7.168e3
930.57	0.000e0
930.73	0.000e0
930.82	3.891e5
930.90	4.178e5
930.98	6.144e3
931.06	0.000e0
934.69	0.000e0
934.77	1.479e6
934.85	4.219e5
934.93	0.000e0
935.01	3.297e5
935.09	4.403e5
935.17	5.120e3
935.25	0.000e0
937.11	0.000e0
937.19	4.608e5
937.27	5.745e5
937.35	6.861e5
937.43	1.976e5
937.51	1.112e6
937.59	2.580e5
937.67	0.000e0
937.75	8.294e4
937.83	7.004e5
937.91	6.963e5
938.00	1.843e4
938.08	2.048e5
938.16	1.034e5
938.24	0.000e0
938.32	3.379e4
938.40	1.014e5
938.48	4.403e5
938.56	3.174e5
938.64	7.373e4
938.72	3.123e5
938.80	3.144e5
938.88	0.000e0
939.29	0.000e0
939.37	2.191e5
939.45	1.690e5
939.53	0.000e0
940.50	0.000e0
940.58	9.011e4
940.66	3.523e5
940.74	4.096e3
940.82	0.000e0
941.06	0.000e0
941.14	8.520e5
941.22	9.656e5
941.30	3.174e4
941.38	0.000e0
941.46	0.000e0
941.54	7.567e5
941.63	1.224e6
941.71	2.002e6
941.79	2.244e6
941.87	4.014e5
941.95	1.106e5
942.03	6.758e5
942.11	1.090e6
942.19	2.511e6
942.27	4.024e5
942.35	1.665e6
942.43	3.594e6
942.51	2.194e6
942.59	2.520e6
942.67	1.486e6
942.75	1.137e6
942.84	9.359e5
942.92	5.560e5
943.00	1.820e6
943.08	1.154e6
943.16	1.579e6
943.24	1.303e6
943.32	8.837e5
943.40	1.761e5
943.48	8.479e5
943.56	6.472e5
943.64	6.124e5
943.72	1.280e5
943.80	8.663e5
943.88	3.277e4
943.96	1.275e6
944.05	1.935e5
944.13	0.000e0
944.21	3.942e5
944.29	1.720e5
944.37	8.561e5
944.45	5.530e4
944.53	3.338e5
944.61	7.168e3
944.69	0.000e0
944.77	2.048e3
944.85	9.380e5
944.93	4.915e4
945.01	1.012e6
945.09	8.161e5
945.17	9.216e3
945.26	0.000e0
950.90	0.000e0
950.98	1.485e5
951.06	6.769e5
951.14	1.638e4
951.23	0.000e0
951.31	0.000e0
951.39	3.389e5
951.47	6.400e5
951.55	1.669e5
951.63	1.380e6
951.71	5.530e4
951.79	0.000e0
953.16	0.000e0
953.24	2.396e5
953.32	7.260e5
953.40	1.536e4
953.48	0.000e0
953.56	0.000e0
953.65	1.116e5
953.73	1.004e5
953.81	0.000e0
953.97	0.000e0
954.05	1.536e5
954.13	1.577e5
954.21	0.000e0
962.20	0.000e0
962.28	4.168e5
962.36	9.011e4
962.44	0.000e0
967.76	0.000e0
967.84	3.410e5
967.92	5.652e5
968.00	3.072e3
968.09	0.000e0
975.99	0.000e0
976.07	1.300e5
976.15	2.888e5
976.23	0.000e0
977.28	0.000e0
977.36	6.451e4
977.44	4.096e3
977.52	0.000e0
979.94	0.000e0
980.02	3.973e5
980.11	4.096e4
980.19	0.000e0
986.40	0.000e0
986.48	4.280e5
986.56	2.171e5
986.64	0.000e0
987.20	0.000e0
987.28	9.830e4
987.37	6.154e5
987.45	1.434e4
987.53	0.000e0
989.95	0.000e0
990.03	1.987e5
990.11	6.144e3
990.19	0.000e0
994.55	0.000e0
994.63	1.157e5
994.71	4.905e5
994.79	5.120e3
994.87	0.000e0
997.21	0.000e0
997.29	8.499e4
997.37	1.024e3
997.45	0.000e0
1002.37	0.000e0
1002.45	3.031e5
1002.53	1.341e5
1002.61	0.000e0
1002.77	0.000e0
1002.85	5.847e5
1002.93	3.379e4
1003.02	6.021e5
1003.10	2.355e4
1003.18	0.000e0
1003.42	0.000e0
1003.50	1.260e5
1003.58	3.072e5
1003.66	0.000e0
1013.34	0.000e0
1013.42	3.389e5
1013.50	3.482e4
1013.58	0.000e0
1016.65	0.000e0
1016.73	1.065e6
1016.81	3.779e5
1016.89	0.000e0
1017.38	0.000e0
1017.46	2.519e5
1017.54	4.250e5
1017.62	1.024e3
1017.70	0.000e0
1018.10	0.000e0
1018.18	9.216e3
1018.26	4.536e5
1018.34	3.359e5
1018.42	5.120e3
1018.50	0.000e0
1027.14	0.000e0
1027.22	7.270e4
1027.30	2.253e4
1027.38	0.000e0
1028.10	0.000e0
1028.18	3.584e4
1028.27	0.000e0
1037.22	0.000e0
1037.30	1.731e5
1037.38	1.229e4
1037.46	0.000e0
1041.82	0.000e0
1041.90	1.823e5
1041.98	7.168e3
1042.06	0.000e0
1044.24	0.000e0
1044.32	4.229e5
1044.40	4.710e5
1044.48	0.000e0
1045.85	0.000e0
1045.93	3.707e5
1046.01	6.656e4
1046.09	0.000e0
1050.85	0.000e0
1050.93	4.403e5
1051.01	2.785e5
1051.10	1.638e4
1051.18	2.294e5
1051.26	0.000e0
1129.75	0.000e0
1129.83	4.895e5
1129.91	2.355e4
1129.99	0.000e0
1132.90	0.000e0
1132.98	2.089e5
1133.06	0.000e0
1220.35	0.000e0
1220.43	2.326e6
1220.51	5.949e5
1220.59	0.000e0
1220.75	0.000e0
1220.83	9.247e5
1220.91	4.280e5
1220.99	0.000e0
1221.40	0.000e0
1221.48	1.741e4
1221.56	1.664e6
1221.64	1.075e5
1221.72	0.000e0
1228.74	0.000e0
1228.82	6.646e5
1228.90	1.260e6
1228.98	6.779e5
1229.06	3.072e3
1229.14	0.000e0
1237.45	0.000e0
1237.53	2.447e5
1237.61	5.970e5
1237.69	8.192e3
1237.77	3.236e5
1237.85	5.448e5
1237.93	2.048e3
1238.01	4.567e5
1238.09	1.075e5
1238.18	5.550e5
1238.26	4.147e5
1238.34	7.680e5
1238.42	1.843e4
1238.50	1.026e6
1238.58	2.104e6
1238.66	1.290e5
1238.74	0.000e0
1238.82	0.000e0
1238.90	5.192e5
1238.98	6.687e5
1239.06	1.881e6
1239.14	1.403e5
1239.22	1.041e6
1239.30	7.670e5
1239.39	3.543e5
1239.47	9.308e5
1239.55	2.765e4
1239.63	1.607e6
1239.71	3.379e5
1239.79	1.460e6
1239.87	4.710e5
1239.95	8.120e5
1240.03	7.578e4
1240.11	1.505e6
1240.19	8.602e4
1240.27	0.000e0
1246.65	0.000e0
1246.73	7.700e5
1246.81	3.963e5
1246.89	0.000e0
1256.49	0.000e0
1256.57	8.438e5
1256.65	4.710e4
1256.73	0.000e0
1266.81	0.000e0
1266.90	2.212e5
1266.98	3.144e5
1267.06	0.000e0
1271.98	0.000e0
1272.06	3.860e5
1272.14	4.997e5
1272.22	1.024e3
1272.30	0.000e0
1278.19	0.000e0
1278.27	5.919e5
1278.35	7.680e4
1278.43	0.000e0
1322.88	0.000e0
1322.96	4.588e5
1323.05	1.935e5
[truncated: 1,997 more rows]
