# Supplementary material for: A simple method for developing lysine targeted covalent protein reagents
Source: Nat Commun. 2023 Dec 1;14:7933. doi: 10.1038/s41467-023-42632-5 (PMC10692228; doi:10.1038/s41467-023-42632-5)
Supplement: Supplementary file 4 — Source data [file 41467_2023_42632_MOESM4_ESM.zip › Source Data/Purified peptide data/Spectra/Peptide_7!spectrum.txt]

79.77	0.000e0
82.27	0.000e0
82.35	7.967e5
82.43	4.188e5
82.51	5.489e5
82.59	1.068e6
82.67	7.240e5
82.75	2.373e6
82.83	4.820e6
82.91	7.392e6
82.99	5.975e6
83.07	1.241e7
83.15	1.957e7
83.24	1.170e7
83.32	1.312e7
83.40	1.166e7
83.48	1.180e7
83.56	7.193e6
83.64	1.781e6
83.72	9.216e4
83.80	6.656e4
83.88	0.000e0
83.96	5.571e5
84.04	7.721e5
84.12	2.150e4
84.20	2.560e5
84.28	8.847e5
84.36	3.379e4
84.45	1.417e6
84.53	8.151e5
84.61	8.192e3
84.69	0.000e0
97.84	0.000e0
97.92	3.338e5
98.00	4.106e5
98.08	0.000e0
98.16	1.260e6
98.24	7.025e5
98.32	7.168e3
98.40	0.000e0
99.21	0.000e0
99.29	9.728e4
99.37	2.437e5
99.45	0.000e0
99.53	1.658e6
99.61	2.860e6
99.69	3.355e6
99.77	2.962e6
99.85	8.808e6
99.93	1.100e7
100.01	9.234e6
100.10	1.239e7
100.18	8.871e6
100.26	1.070e7
100.34	9.543e6
100.42	6.160e6
100.50	5.183e6
100.58	9.239e6
100.66	3.682e6
100.74	2.406e5
100.82	0.000e0
100.90	0.000e0
100.98	5.509e5
101.06	1.393e6
101.14	1.833e5
101.22	1.327e6
101.31	1.690e5
101.39	9.902e5
101.47	7.885e4
101.55	0.000e0
103.89	0.000e0
103.97	9.267e5
104.05	2.284e5
104.13	0.000e0
104.77	0.000e0
104.85	3.727e5
104.94	7.875e5
105.02	1.843e4
105.10	0.000e0
105.26	0.000e0
105.34	9.462e5
105.42	2.570e5
105.50	0.000e0
106.39	0.000e0
106.47	7.987e5
106.55	3.779e5
106.63	0.000e0
106.87	0.000e0
106.95	4.475e5
107.03	6.451e4
107.11	0.000e0
107.19	0.000e0
107.27	7.066e4
107.36	9.892e5
107.44	3.789e4
107.52	0.000e0
109.13	0.000e0
109.21	3.738e5
109.29	1.201e6
109.37	3.379e4
109.45	0.000e0
109.78	0.000e0
109.86	1.181e6
109.94	1.782e5
110.02	0.000e0
110.26	0.000e0
110.34	4.219e5
110.42	1.332e6
110.50	9.318e4
110.58	0.000e0
110.99	0.000e0
111.07	1.444e5
111.15	5.888e5
111.23	9.216e3
111.31	2.038e5
111.39	4.096e4
111.47	0.000e0
111.63	0.000e0
111.71	9.216e3
111.79	7.639e5
111.87	3.174e4
111.95	0.000e0
113.49	0.000e0
113.57	9.851e5
113.65	3.738e5
113.73	0.000e0
114.37	0.000e0
114.45	8.602e5
114.54	2.775e5
114.62	0.000e0
115.58	0.000e0
115.66	1.394e6
115.75	4.291e5
115.83	5.120e3
115.91	0.000e0
116.15	0.000e0
116.23	2.109e5
116.31	5.222e4
116.39	0.000e0
119.29	0.000e0
119.38	1.546e6
119.46	2.816e5
119.54	0.000e0
120.75	0.000e0
120.83	3.113e5
120.91	1.464e5
120.99	0.000e0
121.07	0.000e0
121.15	2.396e5
121.23	8.387e5
121.31	2.150e4
121.39	0.000e0
121.47	3.840e5
121.55	1.669e5
121.63	6.144e3
121.71	1.075e6
121.80	5.325e4
121.88	4.444e5
121.96	2.673e5
122.04	0.000e0
122.12	0.000e0
122.20	7.762e5
122.28	4.864e5
122.36	0.000e0
122.76	0.000e0
122.84	7.066e5
122.92	5.222e4
123.01	0.000e0
123.09	7.373e5
123.17	5.018e4
123.25	0.000e0
125.59	0.000e0
125.67	2.058e5
125.75	1.197e6
125.83	4.096e4
125.91	0.000e0
126.39	0.000e0
126.47	5.437e5
126.55	6.963e4
126.64	0.000e0
129.54	0.000e0
129.62	8.643e5
129.70	1.925e5
129.78	4.475e5
129.86	1.618e5
129.94	0.000e0
130.19	0.000e0
130.27	1.184e6
130.35	7.066e4
130.43	2.509e5
130.51	4.403e5
130.59	2.779e6
130.67	7.916e5
130.75	3.297e5
130.83	8.407e5
130.91	2.775e5
130.99	0.000e0
131.07	0.000e0
131.15	1.676e6
131.23	1.239e5
131.31	0.000e0
131.40	0.000e0
131.48	5.816e5
131.56	1.921e6
131.64	5.970e5
131.72	0.000e0
132.04	0.000e0
132.12	7.475e4
132.20	3.041e5
132.28	0.000e0
132.36	3.584e4
132.44	6.646e5
132.52	1.946e4
132.61	0.000e0
132.77	0.000e0
132.85	1.700e5
132.93	1.638e4
133.01	2.319e6
133.09	3.502e5
133.17	0.000e0
133.25	0.000e0
133.33	8.499e5
133.41	1.375e6
133.49	3.277e4
133.57	0.000e0
133.90	0.000e0
133.98	7.291e5
134.06	1.720e5
134.14	0.000e0
134.22	1.612e6
134.30	1.915e5
134.38	0.000e0
135.67	0.000e0
135.75	7.578e4
135.83	5.222e4
135.91	0.000e0
136.32	0.000e0
136.40	1.044e5
136.48	1.096e5
136.56	0.000e0
138.17	0.000e0
138.25	1.024e3
138.33	3.072e5
138.41	1.024e3
138.49	0.000e0
139.95	0.000e0
140.03	1.239e5
140.11	2.150e4
140.19	0.000e0
141.24	0.000e0
141.32	5.530e4
141.40	1.147e5
141.48	0.000e0
142.69	0.000e0
142.77	7.455e5
142.85	2.442e6
142.93	7.209e5
143.01	1.147e5
143.09	0.000e0
144.54	0.000e0
144.62	3.656e5
144.71	5.171e5
144.79	3.185e5
144.87	1.929e6
144.95	4.884e5
145.03	8.397e4
145.11	4.434e5
145.19	5.120e3
145.27	0.000e0
145.35	6.216e5
145.43	5.222e4
145.51	0.000e0
145.67	0.000e0
145.75	8.110e5
145.83	7.782e4
145.92	0.000e0
148.42	0.000e0
148.50	2.714e5
148.58	3.574e5
148.66	9.769e5
148.74	1.036e6
148.82	1.587e5
148.90	4.311e5
148.98	1.638e6
149.06	6.380e5
149.14	5.960e5
149.22	1.464e6
149.30	1.894e6
149.38	1.047e6
149.47	8.305e5
149.55	1.444e5
149.63	0.000e0
150.03	0.000e0
150.11	3.594e5
150.19	1.300e5
150.27	0.000e0
151.64	0.000e0
151.72	2.918e5
151.80	2.150e4
151.89	1.328e6
151.97	1.126e5
152.05	0.000e0
152.61	0.000e0
152.69	1.638e5
152.77	6.922e5
152.85	1.331e4
152.93	0.000e0
153.01	0.000e0
153.10	2.693e5
153.18	1.127e6
153.26	1.434e5
153.34	6.042e4
153.42	0.000e0
153.82	0.000e0
153.90	4.608e4
153.98	2.122e6
154.06	5.181e5
154.14	1.126e4
154.22	0.000e0
154.31	6.287e5
154.39	1.731e5
154.47	4.311e5
154.55	4.096e3
154.63	3.031e5
154.71	2.765e4
154.79	0.000e0
157.05	0.000e0
157.13	8.243e5
157.21	6.758e4
157.29	0.000e0
157.94	0.000e0
158.02	3.359e5
158.10	1.249e5
158.18	0.000e0
158.26	0.000e0
158.34	5.304e5
158.42	7.905e5
158.50	2.939e5
158.58	0.000e0
158.66	0.000e0
158.74	6.984e5
158.82	1.041e6
158.90	1.400e6
158.98	1.520e6
159.06	1.821e6
159.15	1.329e6
159.23	1.063e6
159.31	1.261e6
159.39	6.646e5
159.47	7.465e5
159.55	3.072e5
159.63	0.000e0
160.03	0.000e0
160.11	2.662e4
160.19	2.806e5
160.27	0.000e0
160.92	0.000e0
161.00	1.495e5
161.08	1.218e6
161.16	6.451e4
161.24	9.083e5
161.32	4.198e4
161.40	0.000e0
162.29	0.000e0
162.37	4.321e5
162.45	1.533e6
162.53	3.082e5
162.61	1.946e4
162.69	0.000e0
163.10	0.000e0
163.18	7.854e5
163.26	2.990e5
163.34	0.000e0
163.42	2.970e4
163.50	6.687e5
163.58	2.253e4
163.66	0.000e0
164.31	0.000e0
164.39	1.792e5
164.47	2.611e5
164.55	0.000e0
164.63	6.185e5
164.71	6.861e4
164.79	0.000e0
165.03	0.000e0
165.11	1.679e5
165.20	1.935e5
165.28	0.000e0
166.32	0.000e0
166.41	3.461e5
166.49	1.954e6
166.57	1.973e6
166.65	2.314e5
166.73	0.000e0
166.81	0.000e0
166.89	4.301e4
166.97	4.096e3
167.05	4.260e5
167.13	4.782e5
167.21	0.000e0
167.29	0.000e0
167.37	2.222e6
167.45	8.776e5
167.53	5.120e3
167.62	0.000e0
169.63	0.000e0
169.71	5.100e5
169.79	4.045e5
169.87	3.932e5
169.95	1.229e4
170.04	0.000e0
170.28	0.000e0
170.36	4.854e5
170.44	3.594e5
170.52	0.000e0
170.60	2.068e5
170.68	7.096e5
170.76	1.536e4
170.84	0.000e0
171.17	0.000e0
171.25	2.304e5
171.33	1.044e5
171.41	0.000e0
171.49	0.000e0
171.57	4.506e4
171.65	7.987e5
171.73	4.086e5
171.81	9.912e5
171.89	7.199e5
171.97	1.154e6
172.05	9.185e5
172.13	2.859e6
172.21	2.385e6
172.29	5.726e6
172.38	1.904e6
172.46	2.377e6
172.54	2.191e6
172.62	2.714e5
172.70	0.000e0
172.78	2.263e5
172.86	2.111e6
172.94	1.614e6
173.02	7.997e5
173.10	3.338e6
173.18	4.575e6
173.26	4.133e6
173.34	6.372e6
173.42	2.785e6
173.50	2.972e6
173.59	8.878e5
173.67	8.776e5
173.75	2.458e4
173.83	1.137e5
173.91	3.406e6
173.99	6.799e5
174.07	4.096e3
174.15	0.000e0
174.23	0.000e0
174.31	3.154e5
174.39	2.908e5
174.47	0.000e0
174.55	0.000e0
174.63	1.558e6
174.71	9.380e5
174.80	1.331e4
174.88	0.000e0
175.04	0.000e0
175.12	1.178e5
175.20	0.000e0
176.57	0.000e0
176.65	2.765e5
176.73	1.928e6
176.81	8.028e5
176.89	1.063e6
176.97	1.137e5
177.05	3.543e5
177.13	1.224e6
177.22	1.910e6
177.30	1.475e5
177.38	2.696e6
177.46	4.270e5
177.54	1.024e3
177.62	6.042e4
177.70	3.891e4
177.78	0.000e0
177.94	0.000e0
178.02	1.043e6
178.10	2.744e5
178.18	5.632e5
178.26	1.763e6
178.34	7.066e4
178.43	0.000e0
178.75	0.000e0
178.83	6.584e5
178.91	3.482e4
178.99	0.000e0
179.07	2.580e5
179.15	3.338e5
179.23	0.000e0
179.96	0.000e0
180.04	4.659e5
180.12	1.362e6
180.20	4.198e4
180.28	0.000e0
181.25	0.000e0
181.33	9.349e5
181.41	1.681e6
181.49	1.150e6
181.57	4.710e4
181.65	5.816e5
181.73	2.064e6
181.81	1.843e5
181.89	0.000e0
181.97	0.000e0
182.06	3.666e6
182.14	2.223e6
182.22	3.942e5
182.30	8.038e5
182.38	1.638e4
182.46	0.000e0
182.70	0.000e0
182.78	4.874e5
182.86	4.833e5
182.94	4.096e3
183.02	5.110e5
183.10	1.596e6
183.18	1.342e6
183.27	3.441e5
183.35	1.324e6
183.43	6.042e4
183.51	0.000e0
183.99	0.000e0
184.07	1.127e6
184.15	1.720e5
184.23	0.000e0
184.39	0.000e0
184.48	9.667e5
184.56	8.274e5
184.64	2.509e5
184.72	9.103e5
184.80	2.560e4
184.88	0.000e0
185.20	0.000e0
185.28	1.331e4
185.36	7.373e5
185.44	4.669e5
185.52	5.376e5
185.60	1.024e3
185.69	0.000e0
186.01	0.000e0
186.09	4.782e5
186.17	6.216e5
186.25	4.250e5
186.33	2.478e5
186.41	0.000e0
186.49	2.099e5
186.57	2.724e5
186.65	0.000e0
186.73	2.536e6
186.81	7.086e5
186.90	3.656e5
186.98	3.072e3
187.06	9.134e5
187.14	4.516e5
187.22	3.461e5
187.30	9.411e5
187.38	4.301e4
187.46	0.000e0
187.70	0.000e0
187.78	1.123e6
187.86	3.205e5
187.94	0.000e0
188.02	1.556e5
188.11	8.090e4
188.19	0.000e0
189.23	0.000e0
189.32	4.977e5
189.40	1.414e6
189.48	1.372e5
189.56	0.000e0
189.72	0.000e0
189.80	2.458e4
189.88	1.064e6
189.96	4.915e4
190.04	1.946e4
190.12	1.059e6
190.20	5.018e4
190.28	0.000e0
190.36	0.000e0
190.44	7.967e5
190.53	6.021e5
190.61	2.048e3
190.69	1.841e6
190.77	1.697e6
190.85	6.881e5
190.93	1.874e5
191.01	0.000e0
191.33	0.000e0
191.41	8.724e5
191.49	5.786e5
191.57	6.451e4
191.65	0.000e0
192.70	0.000e0
192.78	1.072e6
192.86	1.290e5
192.95	0.000e0
194.72	0.000e0
194.80	9.708e5
194.88	7.270e4
194.96	0.000e0
195.04	4.372e5
195.12	1.116e5
195.20	0.000e0
197.79	0.000e0
197.87	2.068e5
197.95	4.383e5
198.03	5.018e4
198.11	0.000e0
199.56	0.000e0
199.64	1.563e6
199.72	1.618e5
199.80	0.000e0
199.88	8.090e4
199.96	4.413e5
200.04	7.690e5
200.13	1.034e5
200.21	9.656e5
200.29	1.116e6
200.37	1.184e6
200.45	7.844e5
200.53	2.922e6
200.61	2.857e5
200.69	0.000e0
200.77	0.000e0
200.85	1.310e6
200.93	5.550e5
201.01	4.893e6
201.09	1.074e6
201.17	9.216e3
201.25	5.308e6
201.34	1.145e6
201.42	1.229e4
201.50	2.263e5
201.58	2.314e6
201.66	7.854e5
201.74	4.096e3
201.82	0.000e0
201.90	6.830e5
201.98	4.413e5
202.06	4.833e5
202.14	9.216e3
202.22	1.237e6
202.30	1.044e5
202.38	1.156e6
202.46	3.932e5
202.55	1.837e6
202.63	4.301e5
202.71	0.000e0
203.35	0.000e0
203.43	1.137e5
203.51	1.862e6
203.59	9.523e4
203.67	0.000e0
204.32	0.000e0
204.40	8.509e5
204.48	1.167e5
204.56	0.000e0
204.80	0.000e0
204.88	1.135e6
204.97	2.703e5
205.05	0.000e0
207.63	0.000e0
207.71	7.199e5
207.79	5.120e4
207.87	0.000e0
208.84	0.000e0
208.92	1.311e5
209.00	1.285e6
209.08	5.018e4
209.16	0.000e0
209.64	0.000e0
209.72	2.150e4
209.81	4.936e5
209.89	4.301e4
209.97	0.000e0
210.05	0.000e0
210.13	1.034e5
210.21	0.000e0
210.29	0.000e0
210.37	1.002e6
210.45	1.236e6
210.53	2.867e4
210.61	0.000e0
210.69	0.000e0
210.77	1.137e6
210.85	1.322e6
210.93	2.867e4
211.02	0.000e0
213.84	0.000e0
213.92	7.281e5
214.00	4.209e5
214.08	0.000e0
214.16	1.320e6
214.24	1.381e6
214.32	2.765e4
214.40	0.000e0
218.36	0.000e0
218.44	1.516e5
218.52	7.086e5
218.60	1.536e4
218.68	0.000e0
221.91	0.000e0
221.99	5.151e5
222.07	1.464e5
222.15	0.000e0
222.55	0.000e0
222.63	2.042e6
222.71	2.468e5
222.79	1.123e6
222.87	7.240e5
222.95	3.686e5
223.03	7.086e5
223.12	1.181e6
223.20	2.841e6
223.28	2.083e6
223.36	1.547e6
223.44	3.768e5
223.52	0.000e0
223.68	0.000e0
223.76	7.455e5
223.84	3.471e5
223.92	3.359e5
224.00	6.277e5
224.08	1.331e4
224.16	0.000e0
226.10	0.000e0
226.18	1.246e6
226.26	1.300e5
226.34	0.000e0
226.58	0.000e0
226.67	6.646e5
226.75	6.277e5
226.83	2.048e3
226.91	0.000e0
227.31	0.000e0
227.39	3.072e4
227.47	9.718e5
227.55	4.301e4
227.63	0.000e0
227.79	0.000e0
227.88	5.581e5
227.96	6.144e4
228.04	6.697e5
228.12	1.311e6
228.20	1.208e5
228.28	0.000e0
228.36	1.014e6
228.44	3.226e5
228.52	0.000e0
229.81	0.000e0
229.89	7.485e5
229.97	1.087e6
230.05	4.438e6
230.13	1.263e6
230.21	2.560e4
230.30	0.000e0
232.15	0.000e0
232.23	1.287e6
232.31	3.509e6
232.39	1.823e5
232.47	0.000e0
233.44	0.000e0
233.52	4.608e4
233.60	1.946e5
233.68	0.000e0
237.31	0.000e0
237.39	5.734e4
237.47	5.591e5
237.56	1.229e4
237.64	0.000e0
239.73	0.000e0
239.81	1.942e6
239.89	6.195e5
239.98	2.898e5
240.06	6.397e6
240.14	3.087e6
240.22	2.990e5
240.30	0.000e0
241.67	0.000e0
241.75	1.403e5
241.83	5.939e4
241.91	0.000e0
242.48	0.000e0
242.56	1.198e5
242.64	4.895e5
242.72	2.048e3
242.80	0.000e0
243.20	0.000e0
243.28	1.334e6
243.36	7.895e5
243.44	5.120e3
243.52	1.574e6
243.61	3.727e5
243.69	8.172e5
243.77	1.208e6
243.85	4.762e5
243.93	0.000e0
244.41	0.000e0
244.49	1.004e6
244.57	6.994e5
244.65	1.331e4
244.73	0.000e0
248.12	0.000e0
248.20	2.331e6
248.28	2.079e5
248.36	0.000e0
248.53	0.000e0
248.61	4.813e4
248.69	3.667e6
248.77	1.363e6
248.85	2.355e4
248.93	0.000e0
249.98	0.000e0
250.06	1.397e6
250.14	1.826e6
250.22	5.018e4
250.30	0.000e0
253.12	0.000e0
253.20	3.383e6
253.29	5.827e5
253.37	3.900e6
253.45	3.628e6
253.53	3.957e6
253.61	4.292e6
253.69	4.016e6
253.77	6.071e6
253.85	5.289e6
253.93	9.531e6
254.01	7.280e6
254.09	3.988e6
254.17	1.262e6
254.25	3.109e6
254.33	6.431e5
254.41	2.048e3
254.50	0.000e0
254.58	0.000e0
254.66	2.355e4
254.74	3.625e5
254.82	3.072e3
254.90	0.000e0
255.06	0.000e0
255.14	2.857e5
255.22	2.856e6
255.30	1.382e5
255.38	0.000e0
255.54	0.000e0
255.62	1.981e6
255.71	5.636e6
255.79	5.435e6
255.87	2.542e6
255.95	3.465e6
256.03	1.681e6
256.11	5.765e6
256.19	4.157e5
256.27	0.000e0
256.51	0.000e0
256.59	8.305e5
256.67	4.445e6
256.75	6.574e5
256.83	0.000e0
256.92	0.000e0
257.00	1.628e5
257.08	7.168e3
257.16	0.000e0
257.24	2.943e6
257.32	5.376e5
257.40	0.000e0
262.64	0.000e0
262.72	3.482e4
262.80	3.205e6
262.89	2.142e6
262.97	1.375e6
263.05	2.355e4
263.13	0.000e0
263.21	0.000e0
263.29	3.668e6
263.37	9.114e5
263.45	4.096e3
263.53	3.380e6
263.61	1.155e7
263.69	8.971e6
263.77	9.096e6
263.85	1.820e7
263.93	9.822e6
264.01	9.154e6
264.10	1.649e7
264.18	2.096e7
264.26	1.881e7
264.34	1.206e7
264.42	5.481e6
264.50	1.497e7
264.58	6.568e6
264.66	2.086e6
264.74	8.455e6
264.82	2.820e6
264.90	7.885e4
264.98	0.000e0
265.22	0.000e0
265.31	1.208e5
265.39	4.659e5
265.47	3.072e3
265.55	0.000e0
265.63	1.451e6
265.71	1.775e6
265.79	1.280e5
265.87	0.000e0
265.95	0.000e0
266.03	6.747e6
266.11	6.092e6
266.19	1.342e6
266.27	2.272e6
266.35	8.602e4
266.43	1.693e6
266.52	9.110e6
266.60	1.703e6
266.68	3.072e4
266.76	5.929e6
266.84	2.532e6
266.92	2.739e6
267.00	3.336e6
267.08	2.954e6
267.16	3.983e5
267.24	5.151e5
267.32	4.304e6
267.40	2.274e6
267.48	2.204e6
267.56	1.845e6
267.64	5.837e4
267.73	0.000e0
267.81	0.000e0
267.89	1.441e6
267.97	1.383e6
268.05	3.277e4
268.13	0.000e0
268.21	4.188e5
268.29	2.877e5
268.37	2.568e6
268.45	1.536e5
268.53	0.000e0
272.16	0.000e0
272.24	4.004e5
272.32	1.741e6
272.40	6.758e4
272.48	0.000e0
273.53	0.000e0
273.61	1.951e6
273.69	5.806e5
273.78	0.000e0
274.02	0.000e0
274.10	2.685e6
274.18	5.130e5
274.26	2.959e5
274.34	2.726e6
274.42	1.280e5
274.50	0.000e0
274.58	2.043e6
274.66	9.411e5
274.74	1.276e6
274.82	1.198e5
274.90	0.000e0
274.99	0.000e0
275.07	8.131e5
275.15	7.782e4
275.23	0.000e0
277.24	0.000e0
277.32	2.251e6
277.41	3.113e5
277.49	0.000e0
279.18	0.000e0
279.26	9.902e5
279.34	1.116e5
279.42	0.000e0
280.55	0.000e0
280.63	2.502e6
280.71	5.919e5
280.79	6.502e5
280.87	3.267e5
280.95	0.000e0
281.12	0.000e0
281.20	7.485e5
281.28	1.024e5
281.36	3.072e3
281.44	3.504e6
281.52	8.315e5
281.60	1.519e6
281.68	1.618e5
281.76	2.504e6
281.84	2.683e5
281.92	1.791e6
282.00	8.878e5
282.08	5.120e3
282.16	0.000e0
283.70	0.000e0
283.78	1.912e6
283.86	3.584e5
283.94	0.000e0
284.18	0.000e0
284.26	1.686e6
284.34	9.421e5
284.42	1.536e4
284.50	0.000e0
287.25	0.000e0
287.33	3.056e6
287.41	4.700e5
287.49	0.000e0
291.12	0.000e0
291.20	9.318e4
291.28	2.042e6
291.36	1.065e5
291.44	7.168e3
291.52	1.371e6
291.60	7.578e4
291.68	0.000e0
291.76	0.000e0
291.84	1.479e6
291.93	4.086e5
292.01	3.059e6
292.09	4.056e6
292.17	2.253e5
292.25	3.882e6
292.33	1.776e6
292.41	6.869e6
292.49	4.615e6
292.57	1.459e6
292.65	4.169e6
292.73	1.482e6
292.81	2.451e6
292.89	3.977e6
292.97	4.372e5
293.05	1.119e6
293.14	1.068e6
293.22	1.536e4
293.30	0.000e0
296.44	0.000e0
296.52	3.514e6
296.60	3.205e5
296.68	0.000e0
297.89	0.000e0
297.98	7.793e5
298.06	6.328e5
298.14	5.120e3
298.22	0.000e0
298.30	0.000e0
298.38	6.994e5
298.46	7.168e4
298.54	0.000e0
299.91	0.000e0
299.99	9.687e5
300.07	5.356e5
300.15	0.000e0
300.80	0.000e0
300.88	1.972e6
300.96	4.721e5
301.04	0.000e0
305.07	0.000e0
305.16	1.961e6
305.24	3.379e5
305.32	0.000e0
305.64	0.000e0
305.72	2.815e6
305.80	3.118e6
305.88	3.745e6
305.96	1.987e5
306.04	0.000e0
319.35	0.000e0
319.43	7.270e5
319.51	1.133e6
319.59	2.662e4
319.68	1.349e6
319.76	2.346e6
319.84	1.362e5
319.92	0.000e0
320.00	6.144e3
320.08	2.006e6
320.16	1.372e5
320.24	0.000e0
322.10	0.000e0
322.18	8.837e5
322.26	3.686e5
322.34	0.000e0
323.47	0.000e0
323.55	9.114e4
323.63	2.431e6
323.71	6.134e5
323.79	0.000e0
323.87	0.000e0
323.95	1.820e6
324.03	1.860e6
324.11	2.038e6
324.19	1.829e6
324.27	1.327e6
324.35	2.183e6
324.43	3.133e5
324.52	0.000e0
324.60	2.192e6
324.68	3.574e5
324.76	0.000e0
328.06	0.000e0
328.15	1.698e6
328.23	2.058e5
328.31	0.000e0
332.90	0.000e0
332.99	1.928e6
333.07	1.352e5
333.15	0.000e0
333.71	0.000e0
333.79	6.922e5
333.87	2.015e6
333.95	6.861e4
334.03	0.000e0
334.11	0.000e0
334.20	1.535e6
334.28	1.843e5
334.36	0.000e0
335.24	0.000e0
335.32	2.643e6
335.41	5.837e5
335.49	0.000e0
335.73	0.000e0
335.81	4.915e5
335.89	1.575e6
335.97	5.632e4
336.05	0.000e0
336.13	2.427e5
336.21	1.031e6
336.29	9.933e5
336.37	3.410e5
336.45	0.000e0
336.53	1.092e6
336.62	2.407e6
336.70	7.560e6
336.78	5.148e6
336.86	4.382e6
336.94	1.514e7
337.02	1.461e7
337.10	2.451e7
337.18	3.866e7
337.26	7.521e7
337.34	1.101e8
337.42	1.342e8
337.50	1.342e8
337.58	1.342e8
337.66	1.342e8
337.74	1.342e8
337.83	1.342e8
337.91	1.342e8
337.99	1.342e8
338.07	1.342e8
338.15	1.342e8
338.23	1.342e8
338.31	1.342e8
338.39	1.342e8
338.47	1.342e8
338.55	1.342e8
338.63	1.342e8
338.71	1.342e8
338.79	1.342e8
338.87	1.342e8
338.95	1.342e8
339.04	1.186e8
339.12	9.759e7
339.20	9.348e7
339.28	5.859e7
339.36	3.645e7
339.44	3.500e7
339.52	3.921e7
339.60	2.267e7
339.68	1.394e7
339.76	1.980e6
339.84	8.227e6
339.92	5.569e6
340.00	1.170e6
340.08	4.275e6
340.16	2.173e6
340.25	1.366e6
340.33	4.485e5
340.41	3.584e5
340.49	3.717e5
340.57	3.389e5
340.65	3.523e5
340.73	3.870e6
340.81	6.625e5
340.89	2.867e5
340.97	1.332e6
341.05	1.451e6
341.13	1.390e6
341.21	2.233e6
341.29	3.707e5
341.37	3.133e5
341.46	2.611e5
341.54	2.427e6
341.62	6.728e5
341.70	2.550e5
341.78	2.703e5
341.86	3.256e5
341.94	1.668e6
342.02	2.959e5
342.10	2.079e5
342.18	1.669e5
342.26	1.823e5
342.34	1.802e5
342.42	1.659e5
342.50	1.587e5
342.58	1.826e6
342.67	1.835e6
342.75	9.738e5
342.83	2.651e6
342.91	1.225e6
342.99	1.731e5
343.07	2.500e6
343.15	4.761e6
343.23	6.844e6
343.31	3.956e6
343.39	4.797e6
343.47	7.830e6
343.55	6.145e6
343.63	4.472e6
343.71	9.400e5
343.79	3.705e6
343.88	4.740e6
343.96	5.171e5
344.04	3.503e6
344.12	3.364e6
344.20	1.339e6
344.28	5.089e5
344.36	2.109e5
344.44	6.861e4
344.52	1.812e5
344.60	1.556e5
344.68	8.192e4
344.76	8.397e4
344.84	1.106e5
344.92	6.554e4
345.00	4.506e4
345.09	9.011e4
345.17	7.782e4
345.25	6.861e4
345.33	6.144e4
345.41	6.963e4
345.49	5.765e5
345.57	3.389e5
345.65	1.026e6
345.73	2.609e6
345.81	1.802e5
345.89	6.349e4
345.97	2.130e5
346.05	1.562e6
346.13	1.475e5
346.21	5.222e4
346.30	6.042e4
346.38	6.656e4
346.46	5.018e4
346.54	4.403e4
346.62	5.018e4
346.70	2.765e4
346.78	3.584e4
346.86	3.277e4
346.94	5.222e4
347.02	5.018e4
347.10	2.560e4
347.18	5.632e4
347.26	2.150e4
347.34	4.198e4
347.42	3.584e4
347.51	5.427e4
347.59	5.018e4
347.67	3.584e4
347.75	2.662e4
347.83	2.560e4
347.91	2.970e4
347.99	1.536e4
348.07	2.765e4
348.15	3.584e4
348.23	2.970e4
348.31	5.120e3
348.39	2.150e4
348.47	1.638e4
348.55	1.024e3
348.63	2.048e4
348.72	9.216e3
348.80	0.000e0
348.88	1.024e3
348.96	7.168e3
349.04	1.434e4
349.12	3.686e4
349.20	3.686e4
349.28	6.144e3
349.36	5.120e3
349.44	1.843e4
349.52	3.994e4
349.60	0.000e0
349.68	9.216e3
349.76	1.843e4
349.84	1.946e4
349.93	4.096e4
350.01	4.239e5
350.09	9.206e5
350.17	1.741e6
350.25	7.496e5
350.33	3.200e6
350.41	4.027e6
350.49	2.390e6
350.57	1.781e6
350.65	6.994e5
350.73	4.301e4
350.81	4.506e4
350.89	1.191e6
350.97	1.797e6
351.05	8.909e4
351.14	3.780e6
351.22	2.254e6
351.30	4.506e6
351.38	5.990e5
351.46	2.863e6
351.54	5.523e6
351.62	5.504e6
351.70	1.025e7
351.78	4.963e6
351.86	6.034e6
351.94	7.790e6
352.02	9.858e6
352.10	5.393e6
352.18	5.504e6
352.26	3.516e6
352.35	4.729e6
352.43	2.321e6
352.51	1.935e5
352.59	1.148e6
352.67	1.536e5
352.75	3.973e5
352.83	1.884e6
352.91	1.044e5
352.99	1.396e6
353.07	1.341e6
353.15	5.530e4
353.23	2.025e6
353.31	4.239e5
353.39	1.536e4
353.47	0.000e0
353.72	0.000e0
353.80	5.120e3
353.88	2.560e4
353.96	3.533e5
354.04	1.502e6
354.12	7.987e4
354.20	2.048e3
354.28	3.584e4
354.36	1.367e6
354.44	1.926e6
354.52	5.571e5
354.60	1.024e4
354.68	8.192e3
354.77	1.272e6
354.85	3.046e6
354.93	3.717e5
355.01	1.229e4
355.09	1.190e6
355.17	4.079e6
355.25	7.654e6
355.33	5.103e6
355.41	3.897e6
355.49	5.920e6
355.57	3.186e6
355.65	2.105e6
355.73	9.717e6
355.81	1.293e7
355.89	1.367e7
355.98	9.045e6
356.06	7.503e6
356.14	7.463e6
356.22	1.638e7
356.30	4.654e6
356.38	4.743e6
356.46	6.950e6
356.54	3.543e6
356.62	5.590e6
356.70	2.959e5
356.78	1.840e6
356.86	3.932e5
356.94	2.662e4
357.02	4.393e5
357.10	2.660e6
357.19	4.260e5
357.27	1.837e6
357.35	1.321e5
357.43	1.327e6
357.51	1.014e5
357.59	9.216e3
357.67	2.451e6
357.75	5.059e5
357.83	1.229e4
357.91	5.192e5
357.99	1.196e6
358.07	6.042e4
358.15	0.000e0
358.48	0.000e0
358.56	1.638e4
358.64	6.144e3
358.72	6.144e3
358.80	0.000e0
359.12	0.000e0
359.20	1.229e4
359.28	0.000e0
359.36	0.000e0
359.44	2.048e3
359.52	0.000e0
359.61	0.000e0
359.69	5.018e5
359.77	1.379e6
359.85	1.638e5
359.93	0.000e0
360.25	0.000e0
360.33	8.192e3
360.41	5.120e3
360.49	0.000e0
360.73	0.000e0
360.82	2.048e3
360.90	0.000e0
361.86	0.000e0
361.94	3.072e3
362.03	0.000e0
362.19	0.000e0
362.27	7.475e4
362.35	3.267e5
362.43	4.096e3
362.51	1.024e3
362.59	0.000e0
362.67	0.000e0
362.75	8.960e5
362.83	1.413e5
362.91	4.096e3
362.99	0.000e0
363.16	0.000e0
363.24	2.048e3
363.32	3.460e6
363.40	1.292e6
363.48	3.379e4
363.56	1.024e3
363.64	1.024e4
363.72	4.096e3
363.80	0.000e0
364.37	0.000e0
364.45	7.168e3
364.53	3.277e4
364.61	3.072e3
364.69	0.000e0
364.77	0.000e0
364.85	5.120e3
364.93	1.024e3
365.01	0.000e0
365.90	0.000e0
365.98	2.048e3
366.06	0.000e0
366.38	0.000e0
366.46	2.048e3
366.54	5.120e3
366.62	0.000e0
366.70	5.908e5
366.79	9.196e5
366.87	3.072e4
366.95	0.000e0
367.51	0.000e0
367.59	5.878e5
367.67	2.591e5
367.75	0.000e0
379.85	0.000e0
379.93	1.126e5
380.01	1.444e5
380.10	0.000e0
380.50	0.000e0
380.58	1.681e6
380.66	2.693e5
380.74	0.000e0
384.45	0.000e0
384.53	1.321e5
384.61	2.068e5
384.69	0.000e0
386.55	0.000e0
386.63	1.024e3
386.71	0.000e0
389.21	0.000e0
389.29	2.775e5
389.37	1.064e6
389.45	2.970e4
389.53	0.000e0
401.63	0.000e0
401.71	4.157e5
401.79	6.564e5
401.88	4.260e5
401.96	1.024e3
402.04	0.000e0
402.84	0.000e0
402.92	2.847e5
403.00	1.526e5
403.09	0.000e0
404.46	0.000e0
404.54	7.168e3
404.62	5.908e5
404.70	1.946e4
404.78	0.000e0
407.44	0.000e0
407.52	3.523e5
407.60	1.415e6
407.68	4.608e4
407.76	0.000e0
409.14	0.000e0
409.22	7.649e5
409.30	1.594e6
409.38	4.710e4
409.46	0.000e0
414.06	0.000e0
414.14	2.212e5
414.22	3.062e5
414.30	0.000e0
414.46	0.000e0
414.54	2.168e6
414.62	1.772e5
414.70	1.009e6
414.78	7.383e5
414.86	1.156e6
414.94	9.523e4
415.02	0.000e0
415.35	0.000e0
415.43	9.011e4
415.51	1.580e6
415.59	1.555e6
415.67	1.369e6
415.75	6.682e6
415.83	1.132e6
415.91	1.024e4
415.99	0.000e0
416.07	3.509e6
416.15	5.618e6
416.23	7.045e5
416.31	3.377e6
416.40	2.171e6
416.48	1.213e6
416.56	1.946e4
416.64	0.000e0
416.88	0.000e0
416.96	3.470e6
417.04	8.008e5
417.12	1.024e3
417.20	0.000e0
420.83	0.000e0
420.91	4.291e5
420.99	8.755e5
421.07	2.048e4
421.15	0.000e0
421.48	0.000e0
421.56	5.888e5
421.64	5.284e5
421.72	1.143e6
421.80	1.249e5
421.88	0.000e0
422.04	0.000e0
422.12	1.085e5
422.20	5.734e4
422.28	0.000e0
423.57	0.000e0
423.66	1.271e6
423.74	2.397e6
423.82	7.885e4
423.90	0.000e0
423.98	1.005e6
424.06	4.506e5
424.14	0.000e0
424.62	0.000e0
424.70	4.813e4
424.78	3.702e6
424.87	2.632e5
424.95	0.000e0
435.27	0.000e0
435.35	2.048e3
435.43	1.280e5
435.51	0.000e0
438.74	0.000e0
438.82	7.066e4
438.90	1.294e6
438.98	5.939e4
439.06	0.000e0
445.76	0.000e0
445.84	1.095e6
445.92	9.841e5
446.00	1.331e4
446.08	0.000e0
446.32	0.000e0
446.40	4.096e4
446.48	1.478e6
446.57	7.578e4
446.65	0.000e0
450.20	0.000e0
450.28	3.144e5
450.36	1.363e6
450.44	1.761e5
450.52	7.885e4
450.60	2.131e6
450.68	1.403e5
450.76	0.000e0
450.84	1.810e6
450.92	2.714e5
451.00	0.000e0
451.08	8.499e5
451.16	1.106e5
451.24	0.000e0
452.37	0.000e0
452.45	2.826e5
452.53	7.332e5
452.62	1.843e4
452.70	0.000e0
457.70	0.000e0
457.78	7.782e5
457.86	4.127e5
457.94	0.000e0
478.27	0.000e0
478.35	2.253e4
478.43	1.699e6
478.51	9.933e4
478.59	0.000e0
479.07	0.000e0
479.15	3.229e6
479.24	2.816e5
479.32	0.000e0
484.56	0.000e0
484.64	9.800e5
484.72	2.734e5
484.80	0.000e0
484.88	7.055e5
484.96	2.796e5
485.04	8.909e5
485.12	4.741e5
485.20	2.048e3
485.29	0.000e0
485.37	1.409e6
485.45	1.850e6
485.53	9.994e5
485.61	3.072e4
485.69	0.000e0
485.77	0.000e0
485.85	4.669e5
485.93	2.253e5
486.01	4.608e5
486.09	9.329e5
486.17	1.039e6
486.25	1.946e4
486.33	0.000e0
486.41	4.639e5
486.50	4.209e5
486.58	3.174e5
486.66	8.499e4
486.74	0.000e0
487.06	0.000e0
487.14	9.462e5
487.22	1.116e5
487.30	0.000e0
493.43	0.000e0
493.51	4.209e5
493.59	1.075e5
493.67	0.000e0
497.47	0.000e0
497.55	8.673e5
497.63	2.376e5
497.71	0.000e0
500.13	0.000e0
500.21	1.631e6
500.29	1.198e5
500.37	0.000e0
504.16	0.000e0
504.24	4.751e5
504.32	5.898e5
504.40	7.168e3
504.48	0.000e0
504.56	0.000e0
504.65	6.349e5
504.73	8.929e5
504.81	5.089e5
504.89	1.311e5
504.97	1.915e5
505.05	2.968e6
505.13	3.784e6
505.21	3.097e6
505.29	2.706e6
505.37	2.447e6
505.45	7.494e6
505.53	1.203e7
505.61	2.767e7
505.69	3.903e7
505.77	6.743e7
505.86	9.304e7
505.94	1.321e8
506.02	1.342e8
506.10	1.342e8
506.18	1.342e8
506.26	1.342e8
506.34	1.342e8
506.42	1.342e8
506.50	1.342e8
506.58	1.342e8
506.66	1.342e8
506.74	1.342e8
506.82	1.342e8
506.90	1.342e8
506.98	1.342e8
507.07	1.342e8
507.15	1.342e8
507.23	1.342e8
507.31	1.342e8
507.39	1.259e8
507.47	1.116e8
507.55	1.013e8
507.63	8.741e7
507.71	7.016e7
507.79	6.694e7
507.87	5.332e7
507.95	4.815e7
508.03	3.155e7
508.11	2.770e7
508.19	2.413e7
508.28	2.079e7
508.36	1.651e7
508.44	1.923e7
508.52	1.582e7
508.60	8.298e6
508.68	4.417e6
508.76	6.583e6
508.84	3.755e6
508.92	2.052e6
509.00	1.616e6
509.08	3.502e5
509.16	1.116e5
509.24	9.626e4
509.32	1.434e6
509.40	1.322e6
509.49	1.495e5
509.57	1.004e5
509.65	5.274e5
509.73	3.778e6
509.81	3.072e5
509.89	1.208e5
509.97	8.397e4
510.05	1.014e5
510.13	6.656e4
510.21	8.294e4
510.29	4.813e4
510.37	3.482e4
510.45	7.270e4
510.53	8.192e4
510.61	1.126e5
510.70	9.318e4
510.78	4.301e4
510.86	3.277e4
510.94	4.710e4
511.02	3.994e4
511.10	2.048e4
511.18	6.451e4
511.26	5.018e4
511.34	4.506e4
511.42	6.349e4
511.50	6.144e4
511.58	4.915e4
511.66	5.530e4
511.74	4.096e3
511.82	1.498e6
511.91	1.741e5
511.99	3.072e4
512.07	2.048e3
512.15	1.376e6
512.23	2.499e5
512.31	4.813e4
512.39	5.427e4
512.47	5.018e4
512.55	4.915e4
512.63	5.325e4
512.71	4.915e4
512.79	2.662e4
512.87	9.216e3
512.95	1.331e4
513.03	4.301e4
513.12	5.222e4
513.20	1.741e4
513.28	1.331e4
513.36	5.888e5
513.44	2.499e5
513.52	4.444e5
513.60	5.868e5
513.68	4.710e4
513.76	1.638e4
513.84	3.891e4
513.92	3.584e4
514.00	0.000e0
514.08	1.169e6
514.16	2.232e5
514.24	8.192e3
514.33	5.120e3
514.41	2.662e4
514.49	7.168e3
514.57	0.000e0
514.65	3.482e4
514.73	7.168e3
514.81	0.000e0
514.97	0.000e0
515.05	4.506e4
515.13	1.153e6
515.21	8.602e4
515.29	3.994e4
515.37	0.000e0
515.54	0.000e0
515.62	3.072e3
515.70	3.072e3
515.78	0.000e0
515.94	0.000e0
516.02	2.048e3
516.10	7.168e3
516.18	2.048e3
516.26	3.072e3
516.34	4.096e3
516.42	0.000e0
516.50	0.000e0
516.58	5.120e3
516.66	5.120e3
516.75	3.072e3
516.83	1.536e4
516.91	0.000e0
516.99	1.008e6
517.07	1.147e5
517.15	1.536e4
517.23	1.622e6
517.31	2.072e6
517.39	5.315e5
517.47	3.113e5
517.55	1.084e6
517.63	5.797e6
517.71	7.444e5
517.79	1.144e6
517.87	7.066e4
517.96	0.000e0
518.04	2.867e4
518.12	8.049e5
518.20	4.700e5
518.28	1.843e4
518.36	4.280e5
518.44	5.990e5
518.52	1.483e6
518.60	3.277e5
518.68	1.230e6
518.76	1.354e6
518.84	3.379e4
518.92	5.048e5
519.00	3.195e6
519.08	2.652e5
519.17	0.000e0
519.25	3.649e6
519.33	1.831e6
519.41	3.486e6
519.49	9.769e6
519.57	9.867e6
519.65	1.040e7
519.73	1.036e7
519.81	7.159e6
519.89	1.026e7
519.97	6.118e6
520.05	1.124e6
520.13	6.449e6
520.21	6.502e6
520.29	6.437e6
520.38	6.868e6
520.46	1.698e6
520.54	4.096e4
520.62	9.902e5
520.70	4.256e6
520.78	4.345e6
520.86	1.853e5
520.94	1.946e4
521.02	4.096e3
521.10	0.000e0
521.18	0.000e0
521.26	2.048e3
521.34	2.048e3
521.42	0.000e0
521.83	0.000e0
521.91	2.048e3
521.99	7.168e3
522.07	0.000e0
522.47	0.000e0
522.55	8.192e3
522.63	7.168e3
522.71	0.000e0
522.80	1.434e4
522.88	1.331e4
522.96	0.000e0
523.44	0.000e0
523.52	2.048e3
523.60	2.048e3
523.68	0.000e0
525.13	0.000e0
525.22	1.040e6
525.30	2.089e5
525.38	0.000e0
525.46	6.001e5
525.54	6.881e5
525.62	1.802e5
525.70	7.567e5
525.78	2.867e4
525.86	0.000e0
526.59	0.000e0
526.67	3.461e5
526.75	3.133e5
526.83	2.048e3
526.91	0.000e0
526.99	2.048e3
527.07	0.000e0
527.80	0.000e0
527.88	2.048e3
527.96	1.229e4
528.04	0.000e0
529.17	0.000e0
529.25	1.024e3
529.33	0.000e0
531.91	0.000e0
531.99	7.373e4
532.07	1.415e6
532.15	7.168e4
532.23	1.051e6
532.31	6.636e5
532.39	4.444e5
532.48	5.120e3
532.56	0.000e0
532.64	3.376e6
532.72	1.815e6
532.80	2.696e6
532.88	3.740e6
532.96	2.780e6
533.04	9.636e5
533.12	3.249e6
533.20	4.763e6
533.28	1.889e6
533.36	1.024e5
533.44	1.334e6
533.52	1.034e5
533.60	3.212e6
533.69	2.600e6
533.77	2.002e6
533.85	5.683e5
533.93	3.249e6
534.01	2.858e6
534.09	1.065e5
534.17	0.000e0
534.25	0.000e0
534.33	4.260e5
534.41	7.987e4
534.49	1.208e5
534.57	2.765e4
534.65	8.991e5
534.73	7.168e5
534.81	4.731e5
534.90	8.182e5
534.98	1.802e5
535.06	0.000e0
535.14	0.000e0
535.22	2.744e5
535.30	1.628e5
535.38	0.000e0
535.78	0.000e0
535.86	5.396e5
535.94	2.099e5
536.02	0.000e0
536.27	0.000e0
536.35	3.707e5
536.43	6.451e5
536.51	1.843e4
536.59	0.000e0
537.40	0.000e0
537.48	2.310e6
537.56	2.591e5
537.64	0.000e0
537.72	3.338e5
537.80	1.901e6
537.88	1.055e5
537.96	0.000e0
539.01	0.000e0
539.09	2.263e5
539.17	5.120e5
539.25	9.216e3
539.33	0.000e0
541.51	0.000e0
541.59	8.919e5
541.67	7.434e5
541.75	1.024e4
541.83	0.000e0
543.04	0.000e0
[truncated: 3,594 more rows]
