# Supplementary material for: A simple method for developing lysine targeted covalent protein reagents
Source: Nat Commun. 2023 Dec 1;14:7933. doi: 10.1038/s41467-023-42632-5 (PMC10692228; doi:10.1038/s41467-023-42632-5)
Supplement: Supplementary file 4 — Source data [file 41467_2023_42632_MOESM4_ESM.zip › Source Data/Purified peptide data/Spectra/Peptide_8!_spectrum.txt]

79.63	0.000e0
81.89	0.000e0
81.97	1.526e5
82.06	8.602e4
82.14	1.864e5
82.22	1.198e5
82.30	1.363e6
82.38	1.165e6
82.46	2.859e6
82.54	3.101e6
82.62	9.110e6
82.70	1.611e7
82.78	1.891e7
82.86	3.142e7
82.94	2.061e7
83.02	3.746e7
83.10	4.503e7
83.18	4.010e7
83.27	4.846e7
83.35	3.756e7
83.43	3.327e7
83.51	1.624e7
83.59	6.271e6
83.67	1.921e6
83.75	1.204e6
83.83	1.629e6
83.91	1.648e6
83.99	2.378e6
84.07	2.249e6
84.15	2.015e6
84.23	4.159e6
84.31	3.841e6
84.40	1.025e6
84.48	3.748e5
84.56	5.888e5
84.64	9.216e3
84.72	0.000e0
84.80	8.192e3
84.88	0.000e0
85.52	0.000e0
85.61	6.359e5
85.69	1.976e5
85.77	0.000e0
85.93	0.000e0
86.01	1.354e6
86.09	3.697e5
86.17	0.000e0
87.14	0.000e0
87.22	3.871e5
87.30	3.072e5
87.38	0.000e0
91.01	0.000e0
91.09	9.093e5
91.17	6.349e4
91.25	0.000e0
95.13	0.000e0
95.21	9.912e5
95.29	6.349e4
95.37	0.000e0
95.45	3.236e5
95.53	1.044e5
95.61	0.000e0
95.85	0.000e0
95.93	6.687e5
96.01	1.679e5
96.09	0.000e0
98.19	0.000e0
98.27	7.885e4
98.35	9.626e4
98.43	0.000e0
99.48	0.000e0
99.56	3.789e5
99.64	5.581e5
99.72	7.168e3
99.81	0.000e0
99.89	3.748e5
99.97	4.311e5
100.05	0.000e0
100.37	0.000e0
100.45	1.423e5
100.53	1.034e5
100.61	0.000e0
101.02	0.000e0
101.10	1.468e6
101.18	2.376e5
101.26	0.000e0
105.21	0.000e0
105.29	1.220e6
105.37	1.352e5
105.45	8.899e5
105.53	9.421e4
105.61	0.000e0
109.49	0.000e0
109.57	1.636e6
109.65	4.065e5
109.73	0.000e0
110.54	0.000e0
110.62	4.332e5
110.70	1.166e6
110.78	3.174e4
110.86	0.000e0
113.20	0.000e0
113.28	5.059e5
113.36	8.182e5
113.44	1.331e4
113.52	0.000e0
114.01	0.000e0
114.09	5.755e5
114.17	1.243e6
114.25	1.987e5
114.33	0.000e0
118.04	0.000e0
118.12	1.223e6
118.20	1.151e6
118.28	1.352e5
118.36	0.000e0
120.22	0.000e0
120.30	1.085e6
120.38	3.840e5
120.46	0.000e0
121.67	0.000e0
121.75	1.304e6
121.83	3.615e5
121.91	3.553e5
121.99	0.000e0
125.78	0.000e0
125.87	3.144e5
125.95	1.280e5
126.03	0.000e0
127.72	0.000e0
127.80	1.032e6
127.88	3.123e5
127.96	0.000e0
128.77	0.000e0
128.85	8.120e5
128.93	3.369e5
129.01	4.598e5
129.09	1.128e6
129.17	6.349e4
129.25	0.000e0
129.58	0.000e0
129.66	6.472e5
129.74	7.066e5
129.82	1.369e6
129.90	7.199e5
129.98	5.120e3
130.06	1.618e5
130.14	5.519e5
130.22	8.192e3
130.30	0.000e0
130.38	0.000e0
130.46	6.031e5
130.54	2.898e5
130.63	2.093e6
130.71	1.004e5
130.79	9.728e4
130.87	8.837e5
130.95	2.867e4
131.03	0.000e0
131.19	0.000e0
131.27	9.114e5
131.35	3.512e5
131.43	0.000e0
131.51	1.094e6
131.59	1.395e6
131.67	3.072e4
131.76	0.000e0
131.92	0.000e0
132.00	3.482e4
132.08	1.188e5
132.16	0.000e0
132.24	6.472e5
132.32	1.121e6
132.40	2.560e4
132.48	0.000e0
132.56	0.000e0
132.64	2.990e5
132.72	1.588e6
132.80	5.939e4
132.88	0.000e0
133.53	0.000e0
133.61	2.959e5
133.69	1.505e5
133.77	0.000e0
133.93	0.000e0
134.01	1.843e4
134.09	6.963e4
134.18	0.000e0
135.39	0.000e0
135.47	3.676e5
135.55	3.133e5
135.63	0.000e0
136.84	0.000e0
136.92	6.646e5
137.00	2.089e5
137.08	0.000e0
139.50	0.000e0
139.58	1.011e6
139.66	6.554e4
139.74	0.000e0
139.82	2.714e5
139.90	7.373e4
139.98	0.000e0
141.68	0.000e0
141.76	3.041e5
141.84	2.959e5
141.92	0.000e0
142.81	0.000e0
142.89	1.277e6
142.97	1.461e6
143.05	3.072e4
143.13	0.000e0
148.54	0.000e0
148.62	9.411e5
148.70	5.325e4
148.78	0.000e0
149.02	0.000e0
149.10	1.382e5
149.18	8.356e5
149.26	9.533e5
149.34	5.171e5
149.42	0.000e0
162.66	0.000e0
162.74	1.542e6
162.82	1.290e5
162.90	0.000e0
163.14	0.000e0
163.22	1.548e6
163.30	1.198e5
163.38	0.000e0
171.53	0.000e0
171.61	3.205e5
171.69	3.092e5
171.77	0.000e0
171.85	0.000e0
171.93	8.212e5
172.01	4.710e4
172.10	0.000e0
172.18	0.000e0
172.26	8.530e5
172.34	5.786e5
172.42	3.072e3
172.50	0.000e0
173.22	0.000e0
173.31	2.048e4
173.39	4.567e5
173.47	8.192e3
173.55	0.000e0
176.94	0.000e0
177.02	4.854e5
177.10	1.526e5
177.18	0.000e0
177.42	0.000e0
177.50	4.700e5
177.58	5.530e4
177.66	0.000e0
179.60	0.000e0
179.68	4.444e5
179.76	1.956e5
179.84	0.000e0
183.23	0.000e0
183.31	7.782e4
183.39	6.932e5
183.47	1.741e4
183.55	0.000e0
186.46	0.000e0
186.54	5.120e4
186.62	2.683e5
186.70	0.000e0
199.61	0.000e0
199.69	8.602e4
199.77	6.113e5
199.85	1.229e4
199.93	7.404e5
200.01	1.505e5
200.09	1.016e6
200.17	9.185e5
200.25	5.427e4
200.33	0.000e0
204.77	0.000e0
204.85	6.963e4
204.93	1.291e6
205.01	1.070e6
205.09	6.226e5
205.17	5.571e5
205.25	2.181e5
205.33	0.000e0
214.69	0.000e0
214.77	1.116e5
214.85	8.755e5
214.94	2.662e4
215.02	0.000e0
216.15	0.000e0
216.23	1.339e6
216.31	1.280e5
216.39	0.000e0
223.25	0.000e0
223.33	7.342e5
223.41	7.578e4
223.49	0.000e0
227.44	0.000e0
227.52	4.547e5
227.60	1.946e4
227.68	0.000e0
228.09	0.000e0
228.17	2.427e5
228.25	7.373e4
228.33	0.000e0
231.07	0.000e0
231.15	6.738e5
231.23	2.386e5
231.31	0.000e0
242.12	0.000e0
242.20	5.233e5
242.28	1.577e5
242.37	0.000e0
242.53	0.000e0
242.61	2.990e5
242.69	4.096e3
242.77	0.000e0
251.97	0.000e0
252.05	4.669e5
252.13	1.761e5
252.21	0.000e0
253.82	0.000e0
253.90	6.246e5
253.98	2.816e5
254.06	0.000e0
262.53	0.000e0
262.62	7.188e5
262.70	5.407e5
262.78	0.000e0
263.66	0.000e0
263.74	1.353e6
263.83	8.806e4
263.91	9.349e5
263.99	1.746e6
264.07	3.052e5
264.15	0.000e0
271.65	0.000e0
271.73	9.523e4
271.81	4.168e5
271.89	2.048e3
271.97	0.000e0
272.05	0.000e0
272.14	2.421e6
272.22	1.114e6
272.30	2.150e4
272.38	0.000e0
272.46	1.365e6
272.54	7.752e5
272.62	6.298e5
272.70	3.072e3
272.78	1.661e6
272.86	1.444e5
272.94	1.536e5
273.02	5.018e4
273.10	0.000e0
275.77	0.000e0
275.85	8.335e5
275.93	1.341e5
276.01	0.000e0
278.83	0.000e0
278.91	3.041e5
278.99	1.597e5
279.07	0.000e0
279.15	6.943e5
279.23	3.471e5
279.32	8.212e5
279.40	1.409e6
279.48	1.385e6
279.56	8.049e5
279.64	2.272e6
279.72	7.260e5
279.80	2.048e3
279.88	4.936e5
279.96	7.987e4
280.04	0.000e0
280.12	0.000e0
280.20	3.113e5
280.28	2.386e5
280.36	0.000e0
280.45	1.297e6
280.53	1.884e5
280.61	0.000e0
282.38	0.000e0
282.46	1.075e5
282.54	0.000e0
286.17	0.000e0
286.25	1.157e5
286.33	1.475e5
286.41	0.000e0
291.01	0.000e0
291.09	3.748e5
291.17	1.024e4
291.26	0.000e0
294.08	0.000e0
294.16	3.953e5
294.24	1.618e5
294.32	0.000e0
299.16	0.000e0
299.24	5.704e5
299.32	2.150e4
299.40	0.000e0
301.90	0.000e0
301.99	3.277e4
302.07	4.301e4
302.15	0.000e0
307.79	0.000e0
307.87	9.492e5
307.96	6.410e5
308.04	2.048e3
308.12	0.000e0
308.20	1.460e6
308.28	1.547e6
308.36	7.168e4
308.44	0.000e0
308.60	0.000e0
308.68	4.188e5
308.76	1.278e6
308.84	1.528e6
308.92	5.028e5
309.00	0.000e0
309.41	0.000e0
309.49	4.342e5
309.57	1.219e6
309.65	3.277e4
309.73	0.000e0
311.83	0.000e0
311.91	2.109e5
311.99	8.387e5
312.07	1.946e4
312.15	0.000e0
312.39	0.000e0
312.47	1.246e6
312.55	5.796e5
312.63	1.182e6
312.72	8.868e5
312.80	7.168e3
312.88	0.000e0
312.96	0.000e0
313.04	1.198e5
313.12	0.000e0
313.76	0.000e0
313.84	9.544e5
313.93	9.318e4
314.01	0.000e0
315.46	0.000e0
315.54	8.090e4
315.62	1.434e4
315.70	0.000e0
316.02	0.000e0
316.10	5.018e4
316.18	1.966e6
316.26	5.847e5
316.35	1.024e3
316.43	3.437e6
316.51	1.031e6
316.59	1.024e4
316.67	2.270e6
316.75	4.176e6
316.83	3.398e6
316.91	1.695e6
316.99	2.500e6
317.07	1.251e6
317.15	3.444e6
317.23	4.294e6
317.31	1.357e6
317.39	2.970e4
317.48	2.826e5
317.56	7.168e4
317.64	0.000e0
317.80	0.000e0
317.88	6.932e5
317.96	3.197e6
318.04	1.806e6
318.12	1.249e5
318.20	0.000e0
320.30	0.000e0
320.38	3.666e5
320.46	1.229e6
320.54	6.636e5
320.62	4.055e5
320.70	0.000e0
320.78	4.813e4
320.86	2.393e6
320.94	2.506e6
321.02	1.597e5
321.11	2.970e5
321.19	8.131e5
321.27	9.472e5
321.35	1.318e6
321.43	4.977e5
321.51	1.659e6
321.59	1.311e6
321.67	4.506e5
321.75	0.000e0
321.99	0.000e0
322.07	8.059e5
322.15	4.332e5
322.23	0.000e0
323.69	0.000e0
323.77	1.987e6
323.85	6.615e5
323.93	3.072e3
324.01	0.000e0
324.09	4.506e4
324.17	8.530e5
324.25	6.758e4
324.33	0.000e0
325.06	0.000e0
325.14	1.186e6
325.22	2.570e5
325.30	0.000e0
327.72	0.000e0
327.80	5.888e5
327.88	8.253e5
327.96	1.331e4
328.04	0.000e0
328.53	0.000e0
328.61	1.798e6
328.69	2.273e5
328.77	0.000e0
342.40	0.000e0
342.48	1.051e6
342.56	4.915e5
342.65	0.000e0
344.50	0.000e0
344.58	4.321e5
344.66	2.478e5
344.74	0.000e0
346.92	0.000e0
347.00	4.721e5
347.08	7.393e5
347.16	1.126e4
347.24	6.912e5
347.32	3.994e5
347.41	2.048e3
347.49	0.000e0
347.57	2.063e6
347.65	6.175e5
347.73	0.000e0
352.17	0.000e0
352.25	7.834e5
352.33	3.789e4
352.41	0.000e0
352.57	0.000e0
352.65	4.198e5
352.73	2.038e5
352.81	0.000e0
367.74	0.000e0
367.82	1.116e5
367.90	0.000e0
368.06	0.000e0
368.14	4.608e4
368.22	1.409e6
368.30	6.861e4
368.38	0.000e0
368.46	4.710e5
368.54	5.816e5
368.62	3.072e3
368.70	0.000e0
369.11	0.000e0
369.19	2.540e5
369.27	2.058e5
369.35	3.072e3
369.43	9.124e5
369.51	2.118e6
369.59	1.928e6
369.67	6.482e5
369.75	1.024e3
369.83	9.953e5
369.91	2.386e5
369.99	1.268e6
370.07	3.758e5
370.16	0.000e0
373.46	0.000e0
373.54	2.540e5
373.62	7.639e5
373.71	1.536e4
373.79	0.000e0
381.93	0.000e0
382.01	1.604e6
382.10	9.933e4
382.18	0.000e0
389.28	0.000e0
389.36	1.906e6
389.44	2.468e5
389.52	0.000e0
395.24	0.000e0
395.33	4.547e5
395.41	1.323e6
395.49	4.403e4
395.57	0.000e0
395.65	0.000e0
395.73	1.695e6
395.81	2.194e6
395.89	6.093e5
395.97	0.000e0
404.04	0.000e0
404.12	3.871e5
404.20	1.060e6
404.28	2.458e4
404.36	0.000e0
420.58	0.000e0
420.66	9.216e4
420.74	1.102e6
420.82	4.198e4
420.90	0.000e0
420.98	0.000e0
421.06	1.538e6
421.14	1.372e5
421.22	0.000e0
421.30	1.127e6
421.38	4.454e5
421.46	0.000e0
426.55	0.000e0
426.63	6.902e5
426.71	2.337e6
426.79	8.806e4
426.87	0.000e0
428.00	0.000e0
428.08	4.454e5
428.16	1.624e6
428.24	5.530e4
428.32	1.340e6
428.40	5.161e5
428.48	0.000e0
428.97	0.000e0
429.05	1.751e5
429.13	1.740e6
429.21	3.194e6
429.29	4.476e6
429.37	6.738e5
429.45	1.015e6
429.53	3.124e6
429.61	3.884e6
429.69	2.796e6
429.77	1.524e6
429.85	9.533e5
429.93	2.381e6
430.02	2.558e6
430.10	1.742e6
430.18	5.949e5
430.26	1.849e6
430.34	5.468e5
430.42	3.198e6
430.50	2.001e6
430.58	2.580e5
430.66	0.000e0
431.47	0.000e0
431.55	5.448e5
431.63	4.403e5
431.71	0.000e0
433.97	0.000e0
434.05	1.891e6
434.13	2.693e5
434.21	0.000e0
434.29	0.000e0
434.37	2.958e6
434.45	3.682e6
434.53	5.412e6
434.61	1.556e6
434.69	1.348e7
434.77	1.059e7
434.86	2.337e7
434.94	2.621e7
435.02	2.248e7
435.10	2.219e7
435.18	3.413e7
435.26	3.765e7
435.34	4.189e7
435.42	4.185e7
435.50	3.111e7
435.58	1.284e7
435.66	1.200e7
435.74	8.328e6
435.82	1.401e7
435.90	1.318e7
435.98	4.726e6
436.07	1.029e7
436.15	4.368e6
436.23	4.469e6
436.31	2.071e6
436.39	2.631e6
436.47	1.311e5
436.55	0.000e0
436.63	1.484e6
436.71	1.936e6
436.79	1.925e5
436.87	0.000e0
436.95	0.000e0
437.03	2.083e6
437.11	6.595e5
437.19	0.000e0
439.86	0.000e0
439.94	8.653e5
440.02	2.109e5
440.10	0.000e0
440.91	0.000e0
440.99	1.091e6
441.07	1.658e6
441.15	9.687e5
441.23	1.331e4
441.31	0.000e0
441.55	0.000e0
441.63	1.145e6
441.71	6.482e5
441.79	0.000e0
449.78	0.000e0
449.86	9.216e3
449.94	0.000e0
450.18	0.000e0
450.26	6.554e4
450.34	4.198e4
450.43	0.000e0
450.83	0.000e0
450.91	3.338e5
450.99	1.219e5
451.07	0.000e0
451.96	0.000e0
452.04	6.349e4
452.12	1.861e6
452.20	1.126e5
452.28	7.076e5
452.36	1.583e6
452.44	2.207e6
452.52	6.021e5
452.60	3.003e6
452.68	2.586e6
452.76	3.829e6
452.85	4.420e6
452.93	1.231e6
453.01	2.640e6
453.09	3.161e6
453.17	3.365e6
453.25	2.563e6
453.33	1.372e5
453.41	3.285e6
453.49	3.823e6
453.57	1.552e6
453.65	2.992e6
453.73	2.500e6
453.81	7.096e5
453.89	1.800e6
453.97	2.344e6
454.06	4.321e5
454.14	0.000e0
454.22	1.146e6
454.30	5.038e5
454.38	2.424e6
454.46	1.556e5
454.54	0.000e0
454.62	0.000e0
454.70	8.765e5
454.78	5.222e5
454.86	0.000e0
455.43	0.000e0
455.51	1.362e5
455.59	1.825e6
455.67	9.114e4
455.75	0.000e0
456.31	0.000e0
456.40	2.120e5
456.48	6.431e5
456.56	1.741e4
456.64	0.000e0
456.88	0.000e0
456.96	1.574e6
457.04	1.280e5
457.12	0.000e0
457.61	0.000e0
457.69	2.560e4
457.77	2.262e6
457.85	1.464e5
457.93	0.000e0
458.49	0.000e0
458.57	1.158e6
458.65	5.622e5
458.73	0.000e0
459.06	0.000e0
459.14	3.379e5
459.22	1.328e6
459.30	9.472e5
459.38	2.355e4
459.46	0.000e0
463.74	0.000e0
463.82	7.506e5
463.90	1.233e6
463.98	2.970e4
464.06	0.000e0
464.14	1.878e6
464.22	3.031e5
464.30	1.137e5
464.38	3.192e6
464.46	1.822e6
464.54	4.403e4
464.62	0.000e0
464.70	1.903e6
464.78	6.093e5
464.87	0.000e0
465.19	0.000e0
465.27	2.451e6
465.35	3.226e5
465.43	0.000e0
465.91	0.000e0
466.00	1.165e6
466.08	9.441e5
466.16	1.423e5
466.24	1.727e6
466.32	2.205e6
466.40	8.499e5
466.48	1.229e4
466.56	0.000e0
467.29	0.000e0
467.37	5.079e5
467.45	1.627e6
467.53	5.222e4
467.61	0.000e0
467.93	0.000e0
468.01	1.686e6
468.09	1.638e5
468.17	0.000e0
471.96	0.000e0
472.05	8.765e5
472.13	1.351e6
472.21	2.376e5
472.29	5.908e5
472.37	4.536e5
472.45	1.234e6
472.53	4.260e5
472.61	9.626e4
472.69	2.468e6
472.77	7.188e5
472.85	5.612e5
472.93	5.018e4
473.01	1.198e5
473.09	2.396e5
473.17	4.403e4
473.26	1.669e5
473.34	3.379e5
473.42	0.000e0
473.50	0.000e0
473.58	1.628e5
473.66	6.431e5
473.74	5.837e4
473.82	0.000e0
474.87	0.000e0
474.95	2.345e5
475.03	4.229e5
475.11	0.000e0
481.73	0.000e0
481.81	1.444e5
481.89	3.072e4
481.97	0.000e0
487.21	0.000e0
487.29	7.229e5
487.37	4.219e5
487.45	0.000e0
497.46	0.000e0
497.54	1.178e5
497.62	0.000e0
498.99	0.000e0
499.07	6.554e4
499.15	6.001e5
499.23	1.536e4
499.31	0.000e0
499.96	0.000e0
500.04	9.267e5
500.12	2.048e5
500.20	0.000e0
500.93	0.000e0
501.01	1.004e5
501.09	4.618e5
501.17	6.144e3
501.25	0.000e0
507.14	0.000e0
507.22	2.785e6
507.30	6.513e5
507.38	0.000e0
508.35	0.000e0
508.43	8.643e5
508.51	4.393e5
508.59	0.000e0
508.75	0.000e0
508.83	8.315e5
508.91	5.530e5
508.99	0.000e0
509.48	0.000e0
509.56	1.300e5
509.64	9.830e4
509.72	0.000e0
511.66	0.000e0
511.74	5.222e5
511.82	3.686e4
511.90	0.000e0
512.22	0.000e0
512.30	8.602e5
512.38	3.185e5
512.46	0.000e0
516.58	0.000e0
516.66	1.504e6
516.74	2.284e5
516.82	0.000e0
519.80	0.000e0
519.88	5.673e5
519.96	3.891e5
520.05	2.529e6
520.13	3.881e5
520.21	0.000e0
522.63	0.000e0
522.71	1.331e4
522.79	1.355e6
522.87	7.270e4
522.95	0.000e0
530.45	0.000e0
530.53	1.423e5
530.61	0.000e0
532.31	0.000e0
532.39	1.967e6
532.47	1.516e5
532.55	0.000e0
532.95	0.000e0
533.03	4.270e5
533.11	1.285e6
533.19	3.686e4
533.28	0.000e0
542.88	0.000e0
542.96	8.315e5
543.04	1.362e6
543.12	5.396e5
543.20	9.298e5
543.28	2.679e6
543.36	2.753e6
543.44	3.150e6
543.52	4.065e6
543.60	3.831e6
543.68	7.404e6
543.76	7.984e6
543.84	5.205e6
543.92	4.732e6
544.00	5.895e6
544.09	2.380e6
544.17	2.436e6
544.25	3.694e6
544.33	1.345e6
544.41	3.697e5
544.49	1.185e6
544.57	1.458e6
544.65	2.176e6
544.73	2.061e6
544.81	2.854e6
544.89	1.267e6
544.97	1.156e6
545.05	2.652e6
545.13	1.807e6
545.21	9.861e5
545.30	2.355e4
545.38	2.765e4
545.46	1.312e6
545.54	6.861e4
545.62	0.000e0
545.70	2.673e5
545.78	9.851e5
545.86	1.454e5
545.94	0.000e0
546.42	0.000e0
546.51	2.150e5
546.59	3.584e5
546.67	0.000e0
552.96	0.000e0
553.04	9.472e5
553.12	2.469e6
553.20	7.526e5
553.28	1.024e4
553.36	0.000e0
553.44	4.608e5
553.52	9.431e5
553.60	2.048e4
553.69	1.024e5
553.77	7.823e5
553.85	2.253e4
553.93	0.000e0
558.20	0.000e0
558.28	4.424e5
558.36	9.226e5
558.44	2.048e4
558.53	0.000e0
564.74	0.000e0
564.82	8.294e4
564.90	8.090e4
564.98	0.000e0
567.72	0.000e0
567.80	8.294e5
567.88	1.458e6
567.96	4.096e4
568.04	0.000e0
573.93	0.000e0
574.01	1.339e6
574.10	1.219e5
574.18	0.000e0
579.02	0.000e0
579.10	2.621e5
579.18	2.017e5
579.26	0.000e0
580.31	0.000e0
580.39	3.584e5
580.47	1.126e6
580.55	3.072e4
580.63	0.000e0
581.60	0.000e0
581.68	7.465e5
581.76	1.454e5
581.84	0.000e0
584.42	0.000e0
584.50	1.452e6
584.58	1.495e5
584.66	0.000e0
592.00	0.000e0
592.08	1.592e6
592.17	2.345e6
592.25	2.273e6
592.33	7.844e5
592.41	3.554e6
592.49	5.624e6
592.57	1.912e6
592.65	3.412e6
592.73	6.198e6
592.81	5.829e6
592.89	5.116e6
592.97	1.952e6
593.05	4.829e6
593.13	1.893e6
593.21	2.550e5
593.29	1.543e6
593.38	2.046e6
593.46	1.268e6
593.54	1.670e6
593.62	1.271e6
593.70	6.042e4
593.78	0.000e0
594.34	0.000e0
594.42	8.530e5
594.50	1.413e5
594.59	0.000e0
599.43	0.000e0
599.51	1.153e6
599.59	8.397e4
599.67	0.000e0
603.70	0.000e0
603.78	6.533e5
603.86	9.830e5
603.94	1.261e6
604.02	2.468e5
604.10	0.000e0
604.19	1.925e5
604.27	8.837e5
604.35	2.560e4
604.43	0.000e0
604.51	9.564e5
604.59	1.682e6
604.67	8.991e5
604.75	2.031e6
604.83	1.413e5
604.91	0.000e0
605.31	0.000e0
605.40	1.280e6
605.48	9.626e4
605.56	0.000e0
607.82	0.000e0
607.90	1.690e5
607.98	1.177e6
608.06	4.198e4
608.14	0.000e0
609.11	0.000e0
609.19	9.062e5
609.27	5.059e5
609.35	0.000e0
614.83	0.000e0
614.91	7.178e5
615.00	1.966e5
615.08	0.000e0
616.04	0.000e0
616.12	2.734e5
616.21	2.499e5
616.29	0.000e0
616.37	2.145e6
616.45	1.808e6
616.53	5.018e4
616.61	1.542e6
616.69	1.114e6
616.77	1.741e4
616.85	6.963e5
616.93	1.085e6
617.01	5.990e5
617.09	9.103e5
617.17	7.649e5
617.25	1.946e5
617.33	6.134e5
617.42	1.360e6
617.50	4.710e4
617.58	3.471e5
617.66	5.325e4
617.74	1.051e6
617.82	1.812e5
617.90	1.034e5
617.98	8.653e5
618.06	2.662e4
618.14	2.765e4
618.22	2.847e5
618.30	0.000e0
619.43	0.000e0
619.51	1.229e6
619.59	9.677e5
619.67	1.536e4
619.75	0.000e0
623.87	0.000e0
623.95	8.806e4
624.03	1.318e6
624.11	5.939e5
624.19	7.578e5
624.27	2.520e6
624.35	2.302e6
624.43	6.451e5
624.51	1.024e3
624.60	1.098e6
624.68	1.275e6
624.76	1.934e6
624.84	1.517e6
624.92	1.903e6
625.00	1.075e5
625.08	0.000e0
625.16	9.308e5
625.24	7.178e5
625.32	4.096e3
625.40	0.000e0
625.72	0.000e0
625.81	9.892e5
625.89	2.099e5
625.97	0.000e0
628.71	0.000e0
628.79	5.018e5
628.87	5.878e5
628.95	3.072e3
629.03	0.000e0
630.56	0.000e0
630.65	9.257e5
630.73	8.663e5
630.81	2.068e5
630.89	2.591e5
630.97	0.000e0
632.18	0.000e0
632.26	2.314e5
632.34	1.032e6
632.42	4.639e5
632.50	1.318e6
632.58	1.889e6
632.66	3.436e6
632.74	3.888e6
632.82	2.831e6
632.90	3.981e6
632.98	1.091e6
633.07	5.509e5
633.15	7.168e3
633.23	8.940e5
633.31	4.956e5
633.39	2.447e5
633.47	3.215e5
633.55	3.072e3
633.63	3.226e5
633.71	1.547e6
633.79	8.223e5
633.87	1.731e5
633.95	1.956e5
634.03	8.632e5
634.11	6.246e4
634.19	5.960e5
634.28	1.946e4
634.36	0.000e0
634.52	0.000e0
634.60	9.523e4
634.68	4.628e5
634.76	5.325e5
634.84	2.191e5
634.92	0.000e0
635.49	0.000e0
635.57	1.331e4
635.65	0.000e0
637.34	0.000e0
637.42	1.178e5
637.50	6.205e5
637.58	1.434e4
637.66	0.000e0
638.55	0.000e0
638.63	2.959e5
638.71	1.853e5
638.79	7.977e5
638.87	1.099e6
638.95	1.975e6
639.04	7.117e5
639.12	1.126e6
639.20	2.488e5
639.28	5.581e5
639.36	1.915e5
639.44	0.000e0
639.60	0.000e0
639.68	1.063e6
639.76	1.272e6
639.84	4.209e5
639.92	5.325e4
640.00	0.000e0
640.08	5.120e3
640.16	1.618e6
640.25	4.618e5
640.33	3.338e5
640.41	1.800e6
640.49	5.499e5
640.57	1.257e6
640.65	2.249e6
640.73	1.879e6
640.81	1.499e6
640.89	1.200e6
640.97	9.288e5
641.05	1.859e6
641.13	6.062e5
641.21	3.532e6
641.29	3.779e6
641.37	1.290e6
641.46	9.196e5
641.54	1.551e6
641.62	2.077e6
641.70	1.336e6
641.78	5.315e5
641.86	9.216e3
641.94	4.045e5
642.02	1.541e6
642.10	7.270e4
642.18	0.000e0
642.26	1.068e6
642.34	1.723e6
642.42	1.942e6
642.50	6.042e4
642.58	0.000e0
642.67	0.000e0
642.75	1.167e5
642.83	4.997e5
642.91	2.273e5
642.99	0.000e0
643.07	1.526e5
643.15	3.236e5
643.23	4.557e5
643.31	5.437e5
643.39	1.518e6
643.47	9.339e5
643.55	3.512e5
643.63	1.649e5
643.71	0.000e0
643.79	0.000e0
643.88	7.885e4
643.96	1.126e5
644.04	0.000e0
644.20	0.000e0
644.28	7.690e5
644.36	1.335e6
644.44	3.963e5
644.52	0.000e0
645.65	0.000e0
645.73	5.745e5
645.81	9.585e5
645.89	2.048e4
645.97	0.000e0
646.05	0.000e0
646.13	6.728e5
646.21	1.123e6
646.30	4.526e5
646.38	2.048e3
646.46	3.072e3
646.54	1.274e6
646.62	5.652e5
646.70	5.059e5
646.78	1.946e5
646.86	1.843e4
646.94	6.902e5
647.02	2.458e4
647.10	0.000e0
647.18	5.837e4
647.26	6.851e5
647.34	2.048e4
647.42	0.000e0
647.75	0.000e0
647.83	9.400e5
647.91	6.738e5
647.99	9.400e5
648.07	4.731e5
648.15	3.072e3
648.23	0.000e0
649.12	0.000e0
649.20	8.161e5
649.28	3.471e5
649.36	0.000e0
650.41	0.000e0
650.49	8.264e5
650.57	5.837e4
650.65	0.000e0
650.73	0.000e0
650.81	1.327e6
650.89	1.058e6
650.97	2.406e5
651.06	3.017e6
651.14	2.821e6
651.22	2.510e6
651.30	6.920e6
651.38	6.515e6
651.46	1.191e7
651.54	1.831e7
651.62	1.891e7
651.70	3.305e7
651.78	4.527e7
651.86	6.568e7
651.94	8.280e7
652.02	9.010e7
652.10	1.026e8
652.18	9.605e7
652.27	1.020e8
652.35	1.133e8
652.43	1.175e8
652.51	9.141e7
652.59	8.178e7
652.67	8.144e7
652.75	6.962e7
652.83	6.445e7
652.91	5.954e7
652.99	4.853e7
653.07	4.078e7
653.15	4.351e7
653.23	4.619e7
653.31	2.909e7
653.39	3.973e7
653.48	2.429e7
653.56	1.587e7
653.64	2.158e7
653.72	2.372e7
653.80	9.476e6
653.88	7.438e6
653.96	5.345e6
654.04	1.009e7
654.12	3.193e6
654.20	4.615e6
654.28	5.221e6
654.36	4.265e6
654.44	2.881e6
654.52	1.426e6
654.60	4.128e6
654.69	3.141e6
654.77	3.449e6
654.85	2.751e6
654.93	1.329e6
655.01	2.078e6
655.09	1.162e6
655.17	4.659e5
655.25	1.179e6
655.33	4.362e5
655.41	7.066e4
655.49	3.072e3
655.57	1.741e4
655.65	7.168e3
655.73	1.024e3
655.81	1.144e6
655.90	1.720e5
655.98	6.769e5
656.06	4.915e4
656.14	4.854e5
656.22	4.915e4
656.30	0.000e0
658.32	0.000e0
658.40	1.331e5
658.48	2.281e6
658.56	1.249e5
658.64	0.000e0
659.04	0.000e0
659.12	4.618e5
659.20	2.970e4
659.28	0.000e0
659.53	0.000e0
659.61	6.963e4
659.69	0.000e0
659.77	0.000e0
659.85	3.676e5
659.93	9.165e5
660.01	2.560e4
660.09	0.000e0
660.25	0.000e0
660.33	8.335e5
660.41	8.499e4
660.49	0.000e0
660.90	0.000e0
660.98	6.154e5
661.06	5.980e5
661.14	1.434e4
661.22	0.000e0
662.91	0.000e0
662.99	2.048e3
663.07	1.230e6
663.16	3.072e5
663.24	1.327e6
663.32	6.410e5
663.40	3.942e5
663.48	0.000e0
663.88	0.000e0
663.96	9.318e5
664.04	1.260e5
664.12	0.000e0
664.20	3.471e5
664.29	1.128e6
664.37	3.174e4
664.45	0.000e0
666.62	0.000e0
666.71	9.554e5
666.79	5.970e5
666.87	5.120e3
666.95	0.000e0
667.43	0.000e0
667.51	5.560e5
667.59	2.458e5
667.67	0.000e0
671.14	0.000e0
671.22	1.112e6
671.30	6.554e4
671.38	0.000e0
672.67	0.000e0
672.76	1.741e4
672.84	1.106e6
672.92	5.325e4
673.00	0.000e0
673.80	0.000e0
673.88	2.714e5
673.97	1.175e6
674.05	3.359e5
674.13	3.666e5
674.21	1.106e5
674.29	0.000e0
674.37	3.697e5
674.45	1.495e5
674.53	0.000e0
676.63	0.000e0
676.71	8.397e4
676.79	1.444e5
676.87	0.000e0
677.60	0.000e0
677.68	6.881e5
677.76	1.276e6
677.84	3.379e4
677.92	0.000e0
678.00	6.359e5
678.08	9.882e5
678.16	3.166e6
678.24	9.267e5
678.32	1.024e4
678.40	0.000e0
678.48	0.000e0
678.56	8.049e5
678.64	1.920e6
678.73	1.074e6
678.81	3.584e4
678.89	4.301e5
678.97	2.376e5
679.05	3.072e3
679.13	1.606e6
679.21	2.954e6
679.29	1.422e6
679.37	2.140e5
679.45	2.102e6
679.53	1.894e5
679.61	0.000e0
679.77	0.000e0
679.85	1.025e6
679.94	5.151e5
680.02	0.000e0
680.10	5.550e5
680.18	3.379e4
680.26	0.000e0
680.34	7.557e5
680.42	2.519e5
680.50	0.000e0
680.58	0.000e0
680.66	3.348e5
680.74	6.595e5
680.82	9.216e3
680.90	0.000e0
681.15	0.000e0
681.23	4.710e5
681.31	3.932e5
681.39	0.000e0
682.03	0.000e0
682.11	5.161e5
682.19	1.696e6
682.27	5.386e5
682.36	0.000e0
682.60	0.000e0
682.68	2.826e5
682.76	3.492e5
682.84	0.000e0
685.58	0.000e0
685.66	1.977e6
685.74	4.598e5
685.82	0.000e0
687.20	0.000e0
687.28	8.940e5
687.36	1.106e5
687.44	0.000e0
687.52	1.035e6
687.60	2.124e6
687.68	1.004e5
687.76	0.000e0
687.84	1.409e6
687.92	4.710e5
688.00	1.092e6
688.08	3.922e5
688.16	1.075e6
688.24	1.126e5
688.32	1.127e6
688.41	1.106e5
688.49	1.033e6
688.57	1.203e6
688.65	1.213e6
688.73	1.167e6
688.81	6.513e5
688.89	4.813e5
688.97	1.024e4
689.05	0.000e0
689.21	0.000e0
689.29	4.229e5
689.37	9.216e3
689.45	0.000e0
689.53	0.000e0
689.62	1.214e6
689.70	2.714e5
689.78	0.000e0
689.86	0.000e0
689.94	1.002e6
690.02	2.161e5
690.10	0.000e0
695.02	0.000e0
695.10	6.615e5
695.18	2.294e5
695.26	5.550e5
695.34	5.960e5
695.42	8.356e5
695.50	2.017e5
695.59	0.000e0
695.67	0.000e0
695.75	9.800e5
695.83	1.062e6
695.91	6.350e6
695.99	5.060e6
696.07	1.245e6
696.15	5.478e5
696.23	6.144e3
696.31	0.000e0
696.39	8.315e5
696.47	4.669e5
696.55	0.000e0
696.71	0.000e0
696.80	5.120e4
696.88	1.697e6
696.96	1.252e6
697.04	1.061e6
697.12	1.032e6
697.20	9.114e4
697.28	0.000e0
697.36	0.000e0
697.44	3.379e4
697.52	8.520e5
697.60	3.277e4
697.68	0.000e0
697.76	0.000e0
697.84	2.499e5
697.92	1.331e4
698.01	0.000e0
698.25	0.000e0
698.33	5.775e5
698.41	2.355e4
698.49	0.000e0
700.10	0.000e0
700.18	7.076e5
700.26	3.820e5
700.34	2.048e3
700.43	2.386e6
700.51	1.288e6
700.59	1.512e6
700.67	4.710e4
700.75	9.769e5
700.83	2.136e6
700.91	8.325e5
700.99	2.249e6
701.07	9.175e5
701.15	1.665e6
701.23	7.025e5
701.31	9.503e5
701.39	1.422e6
701.47	5.222e4
701.55	1.143e6
701.64	7.066e4
701.72	0.000e0
701.80	0.000e0
701.88	1.123e6
701.96	1.372e5
702.04	0.000e0
702.12	6.953e5
702.20	8.356e5
702.28	1.229e4
702.36	0.000e0
703.41	0.000e0
703.49	4.884e5
703.57	3.236e5
703.65	0.000e0
703.73	1.894e5
703.81	1.396e6
703.89	5.325e4
703.97	0.000e0
704.06	2.816e5
704.14	3.072e3
704.22	0.000e0
704.30	2.365e5
704.38	3.482e4
704.46	0.000e0
706.31	0.000e0
706.39	7.660e5
706.48	4.925e5
706.56	1.024e3
706.64	0.000e0
709.38	0.000e0
709.46	3.113e5
709.54	6.758e4
709.62	0.000e0
710.11	0.000e0
710.19	3.983e5
710.27	2.673e5
710.35	0.000e0
711.88	0.000e0
711.96	1.364e6
712.04	1.178e5
712.12	0.000e0
713.25	0.000e0
713.33	1.251e6
713.41	2.519e5
713.49	0.000e0
714.22	0.000e0
714.30	1.071e6
714.38	2.980e5
714.46	0.000e0
716.32	0.000e0
716.40	1.126e4
716.48	0.000e0
718.58	0.000e0
718.66	5.468e5
718.74	4.803e5
718.82	0.000e0
721.48	0.000e0
721.56	1.393e5
721.64	3.348e5
721.72	1.331e4
721.80	2.765e4
721.88	0.000e0
725.51	0.000e0
725.59	6.912e5
725.68	7.578e4
725.76	0.000e0
729.87	0.000e0
729.95	3.348e5
730.03	1.406e6
730.11	4.710e4
730.19	0.000e0
730.27	1.229e4
730.35	1.946e4
730.43	1.359e6
730.52	1.096e5
730.60	0.000e0
730.68	3.410e5
730.76	6.984e5
730.84	9.216e3
730.92	0.000e0
732.85	0.000e0
732.94	6.656e4
733.02	4.680e5
733.10	8.192e3
733.18	0.000e0
735.52	0.000e0
735.60	4.311e5
735.68	1.935e5
735.76	0.000e0
736.73	0.000e0
736.81	8.151e5
736.89	2.642e5
736.97	0.000e0
737.05	1.864e5
737.13	1.198e5
737.21	0.000e0
737.61	0.000e0
737.70	3.727e5
737.78	5.212e5
737.86	5.857e5
737.94	3.441e5
738.02	0.000e0
738.10	1.137e5
738.18	3.072e3
738.26	0.000e0
738.34	5.427e4
738.42	0.000e0
738.50	0.000e0
738.58	1.063e6
738.66	3.779e5
738.74	1.997e5
738.82	9.728e4
738.91	0.000e0
738.99	0.000e0
739.07	1.505e5
739.15	2.458e4
739.23	0.000e0
739.47	0.000e0
739.55	7.270e4
739.63	5.755e5
739.71	1.126e4
739.79	0.000e0
739.95	0.000e0
740.03	4.014e5
740.12	1.331e4
740.20	0.000e0
743.75	0.000e0
743.83	1.030e6
743.91	3.226e5
743.99	0.000e0
745.92	0.000e0
746.00	1.060e6
746.08	5.734e4
746.17	0.000e0
746.25	1.434e4
746.33	1.331e4
746.41	6.472e5
746.49	2.765e4
746.57	0.000e0
747.54	0.000e0
747.62	1.122e6
747.70	2.089e5
747.78	2.048e3
747.86	4.260e5
747.94	6.144e3
748.02	0.000e0
749.39	0.000e0
749.47	1.432e6
749.55	1.536e5
749.63	0.000e0
749.88	0.000e0
749.96	8.305e5
750.04	5.642e5
750.12	3.113e5
750.20	1.925e5
750.28	0.000e0
751.09	0.000e0
751.17	1.545e6
751.25	1.075e5
751.33	0.000e0
771.42	0.000e0
771.50	2.499e5
771.58	0.000e0
771.98	0.000e0
772.06	1.085e5
772.14	5.806e5
772.22	7.168e3
772.30	0.000e0
774.72	0.000e0
774.80	4.372e5
774.88	1.331e5
774.96	0.000e0
775.85	0.000e0
775.93	6.554e4
776.01	5.222e4
776.09	0.000e0
784.89	0.000e0
784.97	5.489e5
785.05	3.512e5
785.13	3.584e5
785.21	1.188e5
785.29	0.000e0
797.15	0.000e0
797.23	1.133e6
797.31	1.229e5
797.39	1.013e6
797.47	3.779e5
797.55	0.000e0
797.63	7.281e5
797.71	3.174e4
797.79	0.000e0
798.04	0.000e0
798.12	9.042e5
798.20	5.632e4
798.28	0.000e0
798.60	0.000e0
798.68	1.864e6
798.76	3.031e5
798.84	0.000e0
806.99	0.000e0
807.07	4.301e4
807.15	7.219e5
807.23	2.253e4
807.31	0.000e0
808.77	0.000e0
808.85	4.106e5
808.93	2.150e4
809.01	0.000e0
816.27	0.000e0
816.35	4.547e5
816.43	1.597e5
816.51	0.000e0
816.59	0.000e0
816.67	8.008e5
816.75	1.106e5
816.83	0.000e0
819.66	0.000e0
819.74	5.632e4
819.82	1.024e4
819.90	0.000e0
822.40	0.000e0
822.48	4.096e5
822.56	7.782e4
822.64	0.000e0
826.51	0.000e0
826.59	2.673e5
826.67	1.843e4
826.76	0.000e0
826.92	0.000e0
827.00	6.298e5
827.08	1.080e6
827.16	9.114e4
827.24	0.000e0
839.18	0.000e0
839.26	1.199e6
839.34	4.321e5
839.42	0.000e0
840.87	0.000e0
840.95	2.038e5
841.03	7.270e4
841.11	0.000e0
842.89	0.000e0
842.97	8.940e5
843.05	2.273e5
843.13	0.000e0
845.23	0.000e0
845.31	1.137e5
845.39	3.738e5
845.47	1.024e3
845.55	0.000e0
848.70	0.000e0
848.78	3.441e5
848.86	1.644e6
848.94	6.246e4
849.02	6.154e5
849.10	8.212e5
849.18	1.229e4
849.26	0.000e0
852.89	0.000e0
852.97	3.666e5
853.05	1.229e4
853.13	2.540e5
853.22	8.100e5
853.30	1.843e4
853.38	0.000e0
862.98	0.000e0
863.06	1.603e6
863.14	7.670e5
863.22	5.120e3
863.30	0.000e0
863.94	0.000e0
864.03	5.059e5
864.11	7.752e5
864.19	1.126e4
864.27	0.000e0
864.75	0.000e0
864.83	1.321e5
864.91	0.000e0
865.80	0.000e0
865.88	8.765e5
865.96	5.939e4
866.04	0.000e0
868.46	0.000e0
868.54	7.690e5
868.62	2.120e5
868.70	0.000e0
871.61	0.000e0
871.69	2.038e5
871.77	1.034e5
871.85	0.000e0
874.59	0.000e0
874.67	1.199e6
874.75	9.452e5
874.83	1.126e4
874.92	0.000e0
880.72	0.000e0
880.80	2.765e4
880.89	0.000e0
885.16	0.000e0
885.24	1.536e5
885.32	1.526e6
885.40	6.349e4
885.48	0.000e0
886.69	0.000e0
886.77	2.406e5
886.85	1.190e6
886.94	3.994e4
887.02	0.000e0
887.26	0.000e0
887.34	1.866e6
887.42	1.864e5
887.50	0.000e0
888.55	0.000e0
888.63	8.274e5
888.71	8.817e5
888.79	1.128e6
888.87	2.867e4
888.95	0.000e0
892.74	0.000e0
892.82	2.025e6
892.91	2.365e5
892.99	0.000e0
902.34	0.000e0
902.42	2.171e5
902.51	0.000e0
902.91	0.000e0
902.99	2.284e5
903.07	1.464e5
903.15	0.000e0
904.36	0.000e0
904.44	1.736e6
904.52	1.516e5
904.60	0.000e0
906.05	0.000e0
906.14	1.533e6
906.22	1.761e5
906.30	0.000e0
907.43	0.000e0
907.51	1.014e5
907.59	1.864e5
907.67	0.000e0
911.54	0.000e0
911.62	3.932e5
911.70	3.727e5
911.78	0.000e0
914.12	0.000e0
914.20	1.208e5
914.28	2.867e4
914.36	0.000e0
918.07	0.000e0
918.16	1.310e6
918.24	5.028e5
918.32	0.000e0
939.13	0.000e0
939.21	1.610e6
939.29	1.065e5
939.37	0.000e0
957.60	0.000e0
957.68	1.556e5
957.76	3.584e4
957.85	0.000e0
981.89	0.000e0
981.97	1.311e5
982.05	1.137e5
982.13	0.000e0
983.01	0.000e0
983.10	1.157e5
983.18	0.000e0
983.42	0.000e0
983.50	1.249e5
983.58	8.090e4
983.66	0.000e0
986.40	0.000e0
986.48	3.389e5
986.56	1.179e6
986.65	9.738e5
986.73	2.458e4
986.81	0.000e0
1001.65	0.000e0
1001.73	4.444e5
1001.81	1.833e5
1001.89	0.000e0
1002.30	0.000e0
1002.38	2.212e5
1002.46	8.090e4
1002.54	0.000e0
1002.70	0.000e0
1002.78	4.393e5
1002.86	7.926e5
1002.94	1.434e4
1003.02	0.000e0
1030.53	0.000e0
1030.61	1.273e6
1030.69	1.044e5
1030.77	0.000e0
1031.90	0.000e0
1031.98	2.601e5
1032.06	2.020e6
[truncated: 1,454 more rows]
