# Supplementary material for: A simple method for developing lysine targeted covalent protein reagents
Source: Nat Commun. 2023 Dec 1;14:7933. doi: 10.1038/s41467-023-42632-5 (PMC10692228; doi:10.1038/s41467-023-42632-5)
Supplement: Supplementary file 4 — Source data [file 41467_2023_42632_MOESM4_ESM.zip › Source Data/Purified peptide data/Spectra/Peptide_9!_spectrum.txt]

79.63	0.000e0
81.97	0.000e0
82.06	8.806e5
82.14	8.448e5
82.22	9.011e4
82.30	1.043e6
82.38	2.010e6
82.46	6.844e6
82.54	9.803e6
82.62	1.492e7
82.70	2.297e7
82.78	3.000e7
82.86	3.684e7
82.94	4.585e7
83.02	5.283e7
83.10	6.548e7
83.18	6.516e7
83.27	6.944e7
83.35	4.932e7
83.43	2.817e7
83.51	1.524e7
83.59	5.035e6
83.67	2.672e6
83.75	3.422e6
83.83	1.371e6
83.91	9.626e5
83.99	2.050e6
84.07	4.938e6
84.15	2.281e6
84.23	6.384e6
84.31	3.372e6
84.40	2.355e5
84.48	6.584e5
84.56	5.427e5
84.64	2.765e4
84.72	0.000e0
84.96	0.000e0
85.04	5.960e5
85.12	2.161e5
85.20	0.000e0
85.28	0.000e0
85.36	1.005e6
85.44	8.806e4
85.52	0.000e0
85.93	0.000e0
86.01	1.024e3
86.09	0.000e0
89.07	0.000e0
89.16	8.724e5
89.24	4.608e4
89.32	0.000e0
91.17	0.000e0
91.25	4.506e5
91.33	2.161e5
91.41	0.000e0
93.67	0.000e0
93.75	3.410e5
93.83	2.611e5
93.92	0.000e0
95.37	0.000e0
95.45	6.892e5
95.53	1.782e5
95.61	0.000e0
96.98	0.000e0
97.06	4.352e5
97.14	1.091e6
97.22	2.662e4
97.30	0.000e0
99.64	0.000e0
99.72	2.217e6
99.81	9.021e5
99.89	1.007e6
99.97	1.964e6
100.05	3.011e5
100.13	7.782e5
100.21	4.239e5
100.29	1.075e5
100.37	6.728e5
100.45	1.102e6
100.53	2.150e4
100.61	0.000e0
100.85	0.000e0
100.93	8.120e5
101.02	7.178e5
101.10	7.168e3
101.18	0.000e0
101.82	0.000e0
101.90	1.028e6
101.98	1.823e5
102.06	0.000e0
103.03	0.000e0
103.11	1.225e6
103.19	9.933e4
103.27	0.000e0
105.05	0.000e0
105.13	7.260e5
105.21	1.178e5
105.29	0.000e0
106.91	0.000e0
106.99	3.717e5
107.07	6.144e4
107.15	0.000e0
108.03	0.000e0
108.12	1.765e6
108.20	1.075e6
108.28	2.253e4
108.36	0.000e0
110.05	0.000e0
110.13	6.113e5
110.21	7.506e5
110.29	6.758e4
110.37	0.000e0
110.78	0.000e0
110.86	3.748e5
110.94	7.444e5
111.02	1.229e4
111.10	0.000e0
112.80	0.000e0
112.88	5.325e4
112.96	1.491e6
113.04	8.294e4
113.12	7.137e5
113.20	1.894e5
113.28	0.000e0
113.68	0.000e0
113.76	5.243e5
113.84	1.380e6
113.92	2.158e6
114.01	8.960e5
114.09	5.939e5
114.17	1.580e6
114.25	9.789e5
114.33	7.025e5
114.41	1.015e6
114.49	2.970e4
114.57	0.000e0
114.73	0.000e0
114.81	1.024e3
114.89	3.379e5
114.97	5.120e3
115.05	0.000e0
115.30	0.000e0
115.38	4.096e5
115.46	5.530e4
115.54	0.000e0
117.72	0.000e0
117.80	1.018e6
117.88	6.042e5
117.96	2.785e5
118.04	0.000e0
118.12	0.000e0
118.20	3.461e5
118.28	5.960e5
118.36	1.005e6
118.44	9.626e4
118.52	0.000e0
119.65	0.000e0
119.73	2.836e5
119.81	3.195e5
119.90	4.557e5
119.98	1.823e5
120.06	1.126e4
120.14	5.110e5
120.22	1.331e4
120.30	0.000e0
120.62	0.000e0
120.70	4.116e5
120.78	1.085e5
120.86	8.489e5
120.94	4.301e5
121.02	0.000e0
121.27	0.000e0
121.35	5.601e5
121.43	3.482e4
121.51	0.000e0
121.67	0.000e0
121.75	5.079e5
121.83	7.270e5
121.91	4.239e5
121.99	1.426e6
122.07	4.905e5
122.15	0.000e0
122.23	2.181e5
122.32	6.420e5
122.40	1.074e6
122.48	4.608e4
122.56	1.178e5
122.64	1.812e5
122.72	3.246e5
122.80	1.280e5
122.88	0.000e0
122.96	7.588e5
123.04	7.557e5
123.12	1.444e5
123.20	0.000e0
123.69	0.000e0
123.77	6.871e5
123.85	1.250e6
123.93	3.789e4
124.01	0.000e0
124.09	5.007e5
124.17	3.256e5
124.25	0.000e0
126.19	0.000e0
126.27	7.148e5
126.35	1.341e5
126.43	0.000e0
126.83	0.000e0
126.91	1.925e5
127.00	1.423e5
127.08	0.000e0
128.69	0.000e0
128.77	1.352e5
128.85	3.192e6
128.93	2.417e5
129.01	1.371e6
129.09	6.656e4
129.17	0.000e0
129.25	0.000e0
129.33	9.267e5
129.42	7.885e4
129.50	0.000e0
129.74	0.000e0
129.82	8.755e5
129.90	3.379e5
129.98	0.000e0
130.06	0.000e0
130.14	5.161e5
130.22	1.195e6
130.30	1.004e6
130.38	2.048e4
130.46	0.000e0
131.03	0.000e0
131.11	2.867e4
131.19	1.126e4
131.27	0.000e0
131.59	0.000e0
131.67	6.789e5
131.76	2.130e5
131.84	0.000e0
131.92	1.296e6
132.00	3.994e5
132.08	0.000e0
132.16	0.000e0
132.24	8.202e5
132.32	7.567e5
132.40	6.144e3
132.48	0.000e0
133.37	0.000e0
133.45	1.147e6
133.53	7.885e4
133.61	0.000e0
134.66	0.000e0
134.74	1.277e6
134.82	2.335e5
134.90	0.000e0
135.71	0.000e0
135.79	4.393e5
135.87	2.888e5
135.95	0.000e0
136.03	5.069e5
136.11	9.964e5
136.19	2.267e6
136.27	4.280e5
136.35	1.126e4
136.43	4.526e5
136.52	1.946e4
136.60	0.000e0
138.61	0.000e0
138.69	9.513e5
138.77	2.243e5
138.86	0.000e0
143.45	0.000e0
143.53	4.577e5
143.62	1.864e5
143.70	0.000e0
145.39	0.000e0
145.47	3.041e5
145.55	1.741e4
145.63	0.000e0
145.87	0.000e0
145.95	3.615e5
146.04	1.764e6
146.12	1.300e5
146.20	0.000e0
146.28	6.144e5
146.36	3.717e5
146.44	5.571e5
146.52	5.120e3
146.60	0.000e0
148.21	0.000e0
148.29	3.901e5
148.38	1.946e4
148.46	0.000e0
148.86	0.000e0
148.94	7.854e5
149.02	4.086e5
149.10	2.031e6
149.18	1.157e5
149.26	9.564e5
149.34	6.451e4
149.42	0.000e0
150.31	0.000e0
150.39	5.560e5
150.47	3.492e5
150.55	0.000e0
152.41	0.000e0
152.49	4.444e5
152.57	2.396e5
152.65	0.000e0
154.26	0.000e0
154.35	2.324e5
154.43	1.382e5
154.51	0.000e0
157.01	0.000e0
157.09	2.243e5
157.17	3.267e5
157.25	0.000e0
158.46	0.000e0
158.54	1.853e5
158.62	5.089e5
158.70	5.120e3
158.78	7.014e5
158.86	1.536e5
158.94	0.000e0
159.03	0.000e0
159.11	9.452e5
159.19	1.167e5
159.27	0.000e0
169.92	0.000e0
170.00	2.898e5
170.08	2.970e4
170.16	0.000e0
171.37	0.000e0
171.45	4.536e5
171.53	4.280e5
171.61	6.144e3
171.69	0.000e0
171.77	1.198e5
171.85	3.891e4
171.93	1.220e6
172.01	7.905e5
172.10	6.564e5
172.18	1.372e5
172.26	9.318e4
172.34	4.454e5
172.42	4.239e5
172.50	5.837e4
172.58	0.000e0
184.44	0.000e0
184.52	5.509e5
184.60	5.222e5
184.68	0.000e0
186.78	0.000e0
186.86	5.038e5
186.94	1.014e5
187.02	0.000e0
192.99	0.000e0
193.07	3.215e5
193.15	4.137e5
193.23	0.000e0
193.64	0.000e0
193.72	4.362e5
193.80	7.680e4
193.88	0.000e0
199.45	0.000e0
199.53	2.099e5
199.61	2.826e5
199.69	3.717e5
199.77	4.362e5
199.85	0.000e0
199.93	0.000e0
200.01	2.099e5
200.09	9.216e4
200.17	0.000e0
200.25	0.000e0
200.33	1.032e6
200.41	3.922e5
200.49	4.096e4
200.57	0.000e0
200.66	3.052e5
200.74	1.669e5
200.82	0.000e0
206.30	0.000e0
206.38	9.103e5
206.46	1.956e5
206.54	0.000e0
210.26	0.000e0
210.34	3.348e5
210.42	5.868e5
210.50	4.096e3
210.58	0.000e0
215.02	0.000e0
215.10	6.574e5
215.18	5.837e4
215.26	0.000e0
219.29	0.000e0
219.37	7.045e5
219.45	3.308e5
219.53	0.000e0
220.91	0.000e0
220.99	5.734e4
221.07	1.251e6
221.15	5.530e4
221.23	0.000e0
223.00	0.000e0
223.08	7.793e5
223.16	1.516e5
223.25	0.000e0
226.31	0.000e0
226.39	5.059e5
226.47	2.560e4
226.55	0.000e0
227.68	0.000e0
227.76	5.734e4
227.84	8.233e5
227.92	3.072e4
228.01	0.000e0
234.94	0.000e0
235.02	3.676e5
235.10	2.150e4
235.19	0.000e0
242.28	0.000e0
242.37	7.987e4
242.45	8.397e5
242.53	2.560e4
242.61	0.000e0
242.85	0.000e0
242.93	8.950e5
243.01	2.990e5
243.09	0.000e0
255.92	0.000e0
256.00	4.362e5
256.08	6.451e4
256.16	0.000e0
260.84	0.000e0
260.92	1.327e6
261.00	5.386e5
261.08	0.000e0
261.24	0.000e0
261.32	2.048e3
261.41	5.151e5
261.49	1.331e4
261.57	0.000e0
272.05	0.000e0
272.14	9.236e5
272.22	9.441e5
272.30	1.638e4
272.38	0.000e0
272.46	0.000e0
272.54	3.072e3
272.62	1.550e6
272.70	9.011e4
272.78	0.000e0
275.60	0.000e0
275.69	1.843e4
275.77	3.174e4
275.85	0.000e0
276.33	0.000e0
276.41	4.987e5
276.49	2.519e5
276.57	0.000e0
278.67	0.000e0
278.75	6.021e5
278.83	9.933e4
278.91	5.929e5
278.99	1.208e6
279.07	7.885e5
279.15	7.547e5
279.23	8.806e5
279.32	7.537e5
279.40	1.092e6
279.48	4.854e5
279.56	3.828e6
279.64	2.120e6
279.72	7.578e5
279.80	1.285e6
279.88	6.277e5
279.96	1.437e6
280.04	9.032e5
280.12	9.339e5
280.20	1.640e6
280.28	1.799e6
280.36	7.578e5
280.45	4.096e3
280.53	4.710e4
280.61	9.421e4
280.69	0.000e0
281.49	0.000e0
281.57	1.231e6
281.66	9.933e4
281.74	2.048e3
281.82	1.352e6
281.90	1.597e5
281.98	0.000e0
282.30	0.000e0
282.38	1.741e5
282.46	3.430e5
282.54	1.024e3
282.62	9.544e5
282.70	5.530e4
282.78	0.000e0
290.29	0.000e0
290.37	3.523e5
290.45	2.970e4
290.53	0.000e0
291.42	0.000e0
291.50	1.806e6
291.58	4.127e5
291.66	1.441e6
291.74	9.216e4
291.82	0.000e0
295.45	0.000e0
295.53	4.751e5
295.61	1.955e6
295.69	7.373e4
295.77	0.000e0
314.17	0.000e0
314.25	7.946e5
314.33	3.625e5
314.41	0.000e0
314.49	5.263e5
314.57	8.837e5
314.65	1.638e4
314.73	0.000e0
321.35	0.000e0
321.43	1.154e6
321.51	1.170e6
321.59	4.096e4
321.67	0.000e0
329.33	0.000e0
329.41	1.751e5
329.50	4.864e5
329.58	4.096e3
329.66	0.000e0
329.82	0.000e0
329.90	4.639e5
329.98	4.541e6
330.06	2.184e6
330.14	7.588e5
330.22	4.096e3
330.30	0.000e0
330.38	6.380e5
330.46	2.058e5
330.54	0.000e0
332.88	0.000e0
332.96	4.198e5
333.05	1.618e5
333.13	0.000e0
334.01	0.000e0
334.09	1.200e6
334.17	4.977e5
334.26	0.000e0
336.51	0.000e0
336.59	1.126e4
336.68	0.000e0
338.13	0.000e0
338.21	3.779e5
338.29	1.770e6
338.37	6.554e4
338.45	0.000e0
338.53	0.000e0
338.61	6.339e5
338.69	8.776e5
338.77	1.434e4
338.85	0.000e0
339.90	0.000e0
339.98	5.468e5
340.06	4.055e5
340.14	0.000e0
343.86	0.000e0
343.94	1.254e6
344.02	2.435e6
344.10	7.578e4
344.18	0.000e0
344.26	1.888e6
344.34	1.067e6
344.42	1.229e4
344.50	0.000e0
345.31	0.000e0
345.39	2.132e6
345.47	2.130e5
345.55	9.093e5
345.63	5.315e5
345.71	0.000e0
346.20	0.000e0
346.28	7.936e5
346.36	3.430e5
346.44	0.000e0
348.21	0.000e0
348.29	2.253e4
348.37	8.069e5
348.45	3.379e4
348.53	0.000e0
352.17	0.000e0
352.25	5.652e5
352.33	6.472e5
352.41	6.144e3
352.49	0.000e0
369.35	0.000e0
369.43	1.007e6
369.51	8.622e5
369.59	1.229e4
369.67	0.000e0
373.62	0.000e0
373.71	9.390e5
373.79	7.209e5
373.87	5.120e3
373.95	0.000e0
375.48	0.000e0
375.56	1.044e6
375.64	9.390e5
375.72	1.434e4
375.80	0.000e0
388.07	0.000e0
388.15	1.608e5
388.23	5.120e4
388.31	0.000e0
388.39	0.000e0
388.47	5.427e4
388.55	2.140e5
388.63	0.000e0
394.36	0.000e0
394.44	1.360e6
394.52	1.186e6
394.60	2.253e4
394.68	0.000e0
394.84	0.000e0
394.92	1.140e6
395.00	1.106e5
395.08	0.000e0
396.78	0.000e0
396.86	7.885e4
396.94	9.769e5
397.02	3.584e4
397.10	0.000e0
414.77	0.000e0
414.85	9.759e5
414.93	3.430e5
415.01	0.000e0
415.90	0.000e0
415.98	5.120e3
416.06	6.298e5
416.14	3.922e5
416.22	9.789e5
416.30	2.458e4
416.38	0.000e0
421.71	0.000e0
421.79	9.626e4
421.87	2.012e6
421.95	1.049e6
422.03	7.240e5
422.11	6.144e3
422.19	0.000e0
422.51	0.000e0
422.59	1.605e6
422.67	8.366e5
422.75	5.120e3
422.84	0.000e0
425.66	0.000e0
425.74	1.375e6
425.82	2.406e5
425.90	0.000e0
427.27	0.000e0
427.35	1.357e6
427.43	1.638e5
427.51	0.000e0
427.59	0.000e0
427.68	2.918e5
427.76	2.035e6
427.84	8.602e4
427.92	0.000e0
428.32	0.000e0
428.40	8.325e5
428.48	7.199e5
428.56	3.072e3
428.64	0.000e0
430.26	0.000e0
430.34	3.164e5
430.42	9.421e4
430.50	0.000e0
430.58	5.642e5
430.66	6.298e5
430.74	3.748e5
430.82	0.000e0
432.27	0.000e0
432.35	1.626e6
432.44	1.024e5
432.52	0.000e0
433.16	0.000e0
433.24	1.519e6
433.32	4.966e5
433.40	0.000e0
433.56	0.000e0
433.65	2.494e6
433.73	2.580e5
433.81	0.000e0
434.45	0.000e0
434.53	2.191e5
434.61	4.897e6
434.69	2.701e6
434.77	7.913e6
434.86	3.867e6
434.94	6.224e6
435.02	2.675e6
435.10	1.424e6
435.18	4.595e6
435.26	3.972e6
435.34	2.518e6
435.42	3.514e6
435.50	5.030e6
435.58	9.636e5
435.66	1.126e4
435.74	0.000e0
435.82	1.060e6
435.90	1.733e6
435.98	2.970e5
436.07	2.441e6
436.15	1.372e5
436.23	0.000e0
437.03	0.000e0
437.11	1.434e4
437.19	1.408e6
437.28	8.909e4
437.36	1.347e6
437.44	1.894e5
437.52	0.000e0
438.89	0.000e0
438.97	2.632e5
439.05	2.498e6
439.13	1.229e5
439.21	0.000e0
439.45	0.000e0
439.53	2.560e4
439.62	3.801e6
439.70	2.970e5
439.78	3.686e6
439.86	5.790e6
439.94	5.090e6
440.02	1.445e7
440.10	1.399e7
440.18	1.514e7
440.26	2.438e7
440.34	3.395e7
440.42	3.853e7
440.50	3.153e7
440.58	2.077e7
440.66	3.275e7
440.74	3.544e7
440.83	2.981e7
440.91	1.789e7
440.99	2.376e7
441.07	2.774e7
441.15	1.955e7
441.23	1.664e7
441.31	1.129e7
441.39	8.416e6
441.47	6.260e6
441.55	6.164e6
441.63	6.684e6
441.71	3.953e6
441.79	5.137e6
441.87	3.092e6
441.95	3.186e6
442.04	1.717e6
442.12	9.626e4
442.20	7.168e3
442.28	0.000e0
443.81	0.000e0
443.89	1.326e6
443.97	5.816e5
444.05	0.000e0
444.21	0.000e0
444.29	6.554e4
444.37	0.000e0
445.42	0.000e0
445.50	2.836e5
445.58	6.656e4
445.67	0.000e0
446.96	0.000e0
447.04	4.792e5
447.12	5.407e5
447.20	7.168e3
447.28	0.000e0
451.07	0.000e0
451.15	3.738e5
451.23	1.546e6
451.31	5.427e4
451.39	0.000e0
451.47	1.258e6
451.55	3.963e5
451.64	0.000e0
453.17	0.000e0
453.25	1.176e6
453.33	7.178e5
453.41	4.096e3
453.49	0.000e0
453.57	0.000e0
453.65	1.634e6
453.73	1.002e6
453.81	1.126e4
453.89	0.000e0
457.04	0.000e0
457.12	1.376e6
457.20	4.465e5
457.28	0.000e0
457.69	0.000e0
457.77	6.451e5
457.85	4.912e6
457.93	9.953e5
458.01	4.884e6
458.09	5.320e6
458.17	2.879e6
458.25	4.157e6
458.33	4.076e6
458.41	2.101e6
458.49	2.172e6
458.57	3.802e6
458.65	7.936e5
458.73	3.072e3
458.82	2.105e6
458.90	2.089e5
458.98	2.947e6
459.06	2.814e6
459.14	3.194e6
459.22	9.871e5
459.30	1.229e4
459.38	0.000e0
459.46	0.000e0
459.54	1.679e6
459.62	4.997e5
459.70	1.022e6
459.78	4.465e5
459.86	0.000e0
464.06	0.000e0
464.14	2.464e6
464.22	1.656e6
464.30	2.222e5
464.38	1.038e6
464.46	4.301e4
464.54	0.000e0
464.78	0.000e0
464.87	1.823e5
464.95	1.269e6
465.03	5.018e4
465.11	0.000e0
467.53	0.000e0
467.61	1.545e6
467.69	1.946e5
467.77	0.000e0
468.66	0.000e0
468.74	1.591e6
468.82	8.059e5
468.90	4.096e3
468.98	0.000e0
469.38	0.000e0
469.46	2.084e6
469.54	3.218e6
469.63	2.091e6
469.71	9.411e5
469.79	8.192e3
469.87	0.000e0
470.27	0.000e0
470.35	1.565e6
470.43	3.641e6
470.51	1.454e5
470.59	1.894e5
470.67	1.884e6
470.75	8.090e4
470.84	0.000e0
472.29	0.000e0
472.37	1.595e6
472.45	1.214e6
472.53	2.151e6
472.61	5.765e5
472.69	0.000e0
472.77	4.092e6
472.85	4.023e6
472.93	1.860e6
473.01	1.237e6
473.09	2.452e6
473.17	1.747e6
473.26	6.963e4
473.34	0.000e0
473.50	0.000e0
473.58	9.626e4
473.66	1.029e6
473.74	6.451e4
473.82	1.211e6
473.90	6.042e4
473.98	0.000e0
476.64	0.000e0
476.72	4.813e4
476.81	0.000e0
481.24	0.000e0
481.32	1.556e5
481.40	7.342e5
481.48	2.048e4
481.56	0.000e0
482.05	0.000e0
482.13	7.782e5
482.21	1.115e6
482.29	2.458e4
482.37	0.000e0
487.53	0.000e0
487.62	2.084e6
487.70	3.451e5
487.78	0.000e0
487.86	0.000e0
487.94	1.077e6
488.02	4.383e5
488.10	0.000e0
490.36	0.000e0
490.44	5.151e5
490.52	4.915e4
490.60	0.000e0
490.68	0.000e0
490.76	1.102e6
490.84	1.130e6
490.92	1.946e4
491.00	0.000e0
491.08	1.741e5
491.16	0.000e0
498.59	0.000e0
498.67	1.291e6
498.75	2.488e5
498.83	0.000e0
505.69	0.000e0
505.77	6.154e5
505.85	1.042e6
505.93	2.150e4
506.01	0.000e0
522.55	0.000e0
522.63	1.690e5
522.71	2.058e5
522.79	0.000e0
525.37	0.000e0
525.45	7.629e5
525.53	3.215e5
525.61	0.000e0
542.96	0.000e0
543.04	1.229e4
543.12	1.530e6
543.20	8.499e4
543.28	0.000e0
556.75	0.000e0
556.83	3.994e4
556.91	9.257e5
556.99	3.686e4
557.07	0.000e0
560.54	0.000e0
560.62	9.400e5
560.70	8.530e5
560.78	8.888e5
560.86	2.390e6
560.95	4.557e5
561.03	3.154e5
561.11	1.330e6
561.19	9.462e5
561.27	1.638e4
561.35	6.758e4
561.43	7.639e5
561.51	8.223e5
561.59	2.355e5
561.67	0.000e0
562.56	0.000e0
562.64	6.380e5
562.72	1.115e6
562.80	1.587e5
562.88	2.427e5
562.96	0.000e0
563.04	0.000e0
563.12	1.499e6
563.20	2.038e5
563.29	0.000e0
574.50	0.000e0
574.58	8.796e5
574.66	9.114e4
574.74	0.000e0
578.13	0.000e0
578.21	8.018e5
578.29	2.724e5
578.37	0.000e0
586.20	0.000e0
586.28	7.148e5
586.36	1.946e5
586.44	0.000e0
586.92	0.000e0
587.00	9.523e5
587.08	2.734e5
587.16	0.000e0
587.41	0.000e0
587.49	1.024e3
587.57	2.289e6
587.65	1.385e6
587.73	6.042e4
587.81	0.000e0
589.50	0.000e0
589.58	1.108e6
589.66	1.126e5
589.75	0.000e0
591.68	0.000e0
591.76	2.662e4
591.84	9.349e5
591.92	3.789e4
592.00	0.000e0
593.13	0.000e0
593.21	5.509e5
593.29	1.014e5
593.38	0.000e0
593.54	0.000e0
593.62	3.676e5
593.70	8.735e5
593.78	1.843e4
593.86	0.000e0
600.23	0.000e0
600.31	9.103e5
600.39	1.034e6
600.47	2.048e4
600.56	0.000e0
600.80	0.000e0
600.88	1.136e6
600.96	1.679e5
601.04	0.000e0
602.17	0.000e0
602.25	1.965e6
602.33	1.290e5
602.41	0.000e0
602.65	0.000e0
602.73	2.304e5
602.81	7.260e5
602.89	1.536e4
602.98	0.000e0
605.96	0.000e0
606.04	7.547e5
606.12	8.704e5
606.20	1.331e4
606.28	0.000e0
624.43	0.000e0
624.51	9.708e5
624.60	2.169e6
624.68	3.523e5
624.76	6.451e4
624.84	8.663e5
624.92	9.492e5
625.00	1.729e6
625.08	1.291e6
625.16	4.198e4
625.24	0.000e0
625.32	6.861e5
625.40	8.438e5
625.48	7.967e5
625.56	1.434e4
625.64	0.000e0
627.34	0.000e0
627.42	1.316e6
627.50	2.847e5
627.58	0.000e0
629.60	0.000e0
629.68	2.529e5
629.76	4.096e5
629.84	0.000e0
630.65	0.000e0
630.73	2.826e5
630.81	1.772e5
630.89	0.000e0
631.94	0.000e0
632.02	4.526e5
632.10	8.069e5
632.18	1.229e4
632.26	1.484e6
632.34	1.038e6
632.42	1.362e5
632.50	1.680e6
632.58	3.564e5
632.66	4.966e5
632.74	1.967e6
632.82	1.096e6
632.90	1.536e4
632.98	0.000e0
633.07	0.000e0
633.15	1.692e6
633.23	1.659e5
633.31	3.564e5
633.39	1.221e6
633.47	3.891e4
633.55	0.000e0
635.00	0.000e0
635.08	1.352e5
635.16	0.000e0
639.36	0.000e0
639.44	1.843e4
639.52	7.506e5
639.60	1.853e5
639.68	6.257e5
639.76	1.229e4
639.84	0.000e0
640.81	0.000e0
640.89	7.834e5
640.97	3.615e5
641.05	0.000e0
648.15	0.000e0
648.23	1.465e6
648.31	2.288e6
648.39	8.018e5
648.47	1.191e6
648.55	6.554e5
648.63	1.384e6
648.72	5.919e5
648.80	7.168e3
648.88	8.264e5
648.96	3.439e6
649.04	1.966e6
649.12	3.351e6
649.20	1.284e6
649.28	7.885e4
649.36	1.390e6
649.44	1.025e6
649.52	4.029e6
649.60	3.796e6
649.68	1.786e6
649.76	6.892e5
649.84	5.601e5
649.93	4.362e5
650.01	3.574e5
650.09	1.589e6
650.17	6.277e5
650.25	0.000e0
650.33	0.000e0
650.41	5.243e5
650.49	3.174e4
650.57	0.000e0
652.10	0.000e0
652.18	5.591e5
652.27	9.380e5
652.35	2.120e5
652.43	0.000e0
652.67	0.000e0
652.75	7.731e5
652.83	7.680e4
652.91	0.000e0
653.80	0.000e0
653.88	1.698e6
653.96	1.567e5
654.04	1.402e6
654.12	2.344e6
654.20	7.066e4
654.28	0.000e0
656.30	0.000e0
656.38	6.144e3
656.46	1.092e6
656.54	5.530e4
656.62	0.000e0
656.70	9.441e5
656.78	3.901e5
656.86	4.352e5
656.94	0.000e0
657.02	8.530e5
657.11	2.191e5
657.19	0.000e0
657.99	0.000e0
658.07	8.294e4
658.15	1.693e6
658.23	6.799e5
658.32	1.581e6
658.40	4.475e5
658.48	8.673e5
658.56	6.390e5
658.64	8.192e3
658.72	0.000e0
658.80	9.861e5
658.88	1.246e6
658.96	1.952e6
659.04	1.133e6
659.12	2.390e6
659.20	4.509e6
659.28	7.476e6
659.36	6.156e6
659.44	1.791e7
659.53	2.079e7
659.61	3.569e7
659.69	5.452e7
659.77	7.508e7
659.85	8.993e7
659.93	1.113e8
660.01	1.248e8
660.09	1.328e8
660.17	1.342e8
660.25	1.331e8
660.33	1.342e8
660.41	1.342e8
660.49	1.288e8
660.57	1.194e8
660.65	1.342e8
660.74	1.247e8
660.82	1.024e8
660.90	1.015e8
660.98	9.109e7
661.06	6.518e7
661.14	5.723e7
661.22	4.389e7
661.30	4.243e7
661.38	4.236e7
661.46	3.340e7
661.54	2.479e7
661.62	2.217e7
661.70	1.143e7
661.78	1.209e7
661.86	1.807e7
661.95	1.058e7
662.03	4.714e6
662.11	7.539e6
662.19	8.885e6
662.27	4.840e6
662.35	2.811e6
662.43	3.214e6
662.51	2.446e6
662.59	2.324e6
662.67	1.005e6
662.75	1.198e6
662.83	1.497e6
662.91	6.380e5
662.99	4.198e4
663.07	2.289e6
663.16	1.599e6
663.24	2.376e6
663.32	2.167e6
663.40	1.792e5
663.48	4.424e5
663.56	6.246e5
663.64	1.762e6
663.72	1.178e5
663.80	2.150e4
663.88	0.000e0
663.96	8.192e3
664.04	4.096e3
664.12	1.638e4
664.20	9.216e3
664.29	1.126e4
664.37	9.216e3
664.45	0.000e0
664.53	0.000e0
664.61	2.048e4
664.69	0.000e0
664.85	0.000e0
664.93	6.144e3
665.01	6.144e3
665.09	1.005e6
665.17	4.854e5
665.25	1.331e4
665.33	1.126e4
665.41	1.257e6
665.50	1.754e6
665.58	7.475e4
665.66	0.000e0
666.14	0.000e0
666.22	6.687e5
666.30	2.212e5
666.38	1.536e4
666.46	0.000e0
666.71	0.000e0
666.79	2.150e4
666.87	9.298e5
666.95	6.973e5
667.03	1.946e4
667.11	0.000e0
667.75	0.000e0
667.83	6.799e5
667.92	1.679e5
668.00	1.229e5
668.08	5.949e5
668.16	2.048e4
668.24	0.000e0
668.32	4.608e4
668.40	4.219e5
668.48	1.638e4
668.56	0.000e0
669.45	0.000e0
669.53	5.366e5
669.61	3.072e4
669.69	0.000e0
670.58	0.000e0
670.66	2.632e5
670.74	1.043e6
670.82	3.324e6
670.90	6.881e5
670.98	6.144e3
671.06	0.000e0
671.14	1.024e3
671.22	9.923e5
671.30	5.427e4
671.38	0.000e0
671.46	1.469e6
671.55	1.065e5
671.63	0.000e0
671.71	0.000e0
671.79	1.175e6
671.87	7.291e5
671.95	2.939e5
672.03	0.000e0
672.11	0.000e0
672.19	2.970e5
672.27	1.024e5
672.35	1.025e6
672.43	4.608e4
672.51	0.000e0
674.29	0.000e0
674.37	9.574e5
674.45	2.509e5
674.53	0.000e0
679.29	0.000e0
679.37	1.255e6
679.45	2.048e5
679.53	4.751e5
679.61	5.120e3
679.69	5.427e4
679.77	9.738e5
679.85	3.891e4
679.94	0.000e0
680.42	0.000e0
680.50	6.052e5
680.58	5.632e5
680.66	3.072e3
680.74	0.000e0
684.78	0.000e0
684.86	1.163e6
684.94	2.488e5
685.02	0.000e0
685.74	0.000e0
685.82	5.775e5
685.90	2.150e4
685.99	0.000e0
686.07	7.229e5
686.15	2.029e6
686.23	3.850e6
686.31	1.082e6
686.39	1.588e6
686.47	7.895e5
686.55	7.649e5
686.63	2.352e6
686.71	7.680e5
686.79	1.405e6
686.87	2.881e6
686.95	1.187e6
687.03	1.812e5
687.11	1.388e6
687.20	2.184e6
687.28	3.886e6
687.36	2.621e5
687.44	5.939e4
687.52	6.441e5
687.60	1.413e6
687.68	3.789e5
687.76	6.103e5
687.84	4.547e5
687.92	0.000e0
688.24	0.000e0
688.32	9.349e5
688.41	3.533e5
688.49	9.114e4
688.57	1.081e6
688.65	4.198e4
688.73	3.492e5
688.81	4.823e5
688.89	8.796e5
688.97	1.319e6
689.05	6.246e4
689.13	0.000e0
689.21	5.366e5
689.29	4.332e5
689.37	0.000e0
689.53	0.000e0
689.62	5.263e5
689.70	1.018e6
689.78	6.861e4
689.86	0.000e0
689.94	0.000e0
690.02	6.615e5
690.10	4.198e4
690.18	0.000e0
690.26	0.000e0
690.34	4.680e5
690.42	9.687e5
690.50	9.810e5
690.58	2.765e4
690.66	0.000e0
691.07	0.000e0
691.15	3.564e5
691.23	5.325e4
691.31	0.000e0
693.08	0.000e0
693.17	4.864e5
693.25	6.144e4
693.33	0.000e0
695.18	0.000e0
695.26	9.114e5
695.34	8.909e4
695.42	0.000e0
695.59	0.000e0
695.67	2.806e5
695.75	7.434e5
695.83	8.806e4
695.91	1.633e6
695.99	1.898e6
696.07	1.784e6
696.15	8.151e5
696.23	5.878e5
696.31	6.564e5
696.39	5.612e5
696.47	2.509e5
696.55	0.000e0
696.63	1.590e6
696.71	1.416e6
696.80	3.379e4
696.88	0.000e0
697.04	0.000e0
697.12	6.554e5
697.20	6.963e4
697.28	0.000e0
700.83	0.000e0
700.91	1.475e6
700.99	3.584e5
701.07	0.000e0
701.64	0.000e0
701.72	8.120e5
701.80	6.851e5
701.88	5.120e3
701.96	0.000e0
702.36	0.000e0
702.44	6.881e5
702.52	7.373e4
702.60	0.000e0
702.76	0.000e0
702.85	2.417e5
702.93	9.789e5
703.01	2.970e4
703.09	0.000e0
703.17	0.000e0
703.25	4.198e4
703.33	8.827e5
703.41	3.891e4
703.49	9.206e5
703.57	5.490e6
703.65	2.102e6
703.73	1.686e6
703.81	4.399e6
703.89	1.536e6
703.97	3.743e6
704.06	3.442e6
704.14	3.942e6
704.22	1.880e6
704.30	2.201e6
704.38	4.962e6
704.46	3.013e6
704.54	1.664e6
704.62	1.332e6
704.70	2.673e5
704.78	8.243e5
704.86	1.075e6
704.94	7.158e5
705.02	2.273e5
705.10	9.984e5
705.18	1.619e6
705.27	1.052e6
705.35	4.198e4
705.43	2.510e6
705.51	3.523e5
705.59	0.000e0
705.67	0.000e0
705.75	2.488e6
705.83	5.458e5
705.91	5.120e3
705.99	0.000e0
706.23	0.000e0
706.31	6.779e5
706.39	5.018e4
706.48	0.000e0
706.72	0.000e0
706.80	5.601e5
706.88	3.533e5
706.96	0.000e0
707.61	0.000e0
707.69	1.741e4
707.77	7.004e5
707.85	7.782e4
707.93	7.649e5
708.01	4.301e5
708.09	1.024e3
708.17	5.519e5
708.25	1.010e6
708.33	5.151e6
708.41	1.805e6
708.49	1.907e6
708.57	5.714e6
708.65	4.764e6
708.73	7.682e6
708.82	4.709e6
708.90	5.054e6
708.98	8.756e6
709.06	2.546e6
709.14	3.800e6
709.22	7.156e6
709.30	5.633e6
709.38	2.360e6
709.46	4.468e6
709.54	2.260e6
709.62	1.710e6
709.70	2.902e6
709.78	4.011e6
709.86	3.155e6
709.94	3.262e6
710.03	9.185e5
710.11	2.970e4
710.19	4.772e5
710.27	2.297e6
710.35	3.994e5
710.43	9.390e5
710.51	8.479e5
710.59	6.963e4
710.67	1.136e6
710.75	4.813e4
710.83	0.000e0
710.91	0.000e0
710.99	5.990e5
711.07	9.513e5
711.15	1.638e5
711.24	0.000e0
712.61	0.000e0
712.69	1.792e5
712.77	1.229e5
712.85	0.000e0
714.62	0.000e0
714.70	2.406e5
714.78	3.011e5
714.87	0.000e0
716.48	0.000e0
716.56	3.850e5
716.64	1.280e5
716.72	0.000e0
720.35	0.000e0
720.43	3.246e5
720.51	6.840e5
720.59	8.192e3
720.67	0.000e0
720.84	0.000e0
720.92	1.312e6
721.00	9.523e4
721.08	0.000e0
721.32	0.000e0
721.40	5.663e5
721.48	4.024e5
721.56	0.000e0
722.29	0.000e0
722.37	1.448e6
722.45	8.745e5
722.53	6.144e3
722.61	0.000e0
722.69	0.000e0
722.77	1.016e6
722.85	1.085e5
722.93	0.000e0
723.58	0.000e0
723.66	3.205e5
723.74	2.529e5
723.82	0.000e0
724.22	0.000e0
724.30	3.195e5
724.38	1.434e4
724.47	0.000e0
725.19	0.000e0
725.27	8.192e5
725.35	1.782e5
725.43	0.000e0
726.16	0.000e0
726.24	5.724e5
726.32	2.150e4
726.40	0.000e0
727.93	0.000e0
728.01	6.052e5
728.10	4.895e5
728.18	0.000e0
728.82	0.000e0
728.90	7.782e5
728.98	4.352e5
729.06	0.000e0
729.14	4.137e5
729.22	7.373e4
729.31	0.000e0
729.63	0.000e0
729.71	8.980e5
729.79	5.786e5
729.87	0.000e0
730.11	0.000e0
730.19	1.901e6
730.27	1.247e6
730.35	2.355e4
730.43	0.000e0
734.55	0.000e0
734.63	3.871e5
734.71	7.578e5
734.79	1.229e4
734.87	4.454e5
734.95	8.827e5
735.03	1.741e4
735.11	0.000e0
737.45	0.000e0
737.53	1.505e6
737.61	2.089e5
737.70	0.000e0
738.99	0.000e0
739.07	1.597e5
739.15	6.246e4
739.23	0.000e0
743.91	0.000e0
743.99	1.280e6
744.07	8.499e4
744.15	0.000e0
744.87	0.000e0
744.96	7.373e5
745.04	5.990e5
745.12	1.024e3
745.20	0.000e0
746.81	0.000e0
746.89	4.403e4
746.97	6.646e5
747.05	1.843e4
747.13	0.000e0
747.78	0.000e0
747.86	8.397e4
747.94	4.413e5
748.02	2.765e5
748.10	1.679e5
748.18	0.000e0
752.62	0.000e0
752.70	6.625e5
752.78	4.403e4
752.86	0.000e0
756.81	0.000e0
756.89	8.274e5
756.98	2.816e5
757.06	0.000e0
759.72	0.000e0
759.80	5.161e5
759.88	4.198e4
759.96	0.000e0
760.12	0.000e0
760.20	6.144e3
760.28	7.557e5
760.36	2.970e4
760.44	0.000e0
762.95	0.000e0
763.03	3.133e5
763.11	1.257e6
763.19	4.301e4
763.27	0.000e0
770.77	0.000e0
770.85	2.246e6
770.93	1.979e6
771.01	5.325e4
771.09	0.000e0
775.69	0.000e0
775.77	9.216e4
775.85	1.164e6
775.93	4.577e5
776.01	3.482e4
776.09	0.000e0
777.87	0.000e0
777.95	1.119e6
778.03	7.475e4
778.11	0.000e0
787.55	0.000e0
787.63	7.188e5
787.71	3.359e5
787.79	0.000e0
789.81	0.000e0
789.89	4.608e5
789.97	1.741e4
790.05	0.000e0
800.70	0.000e0
800.78	4.977e5
800.86	4.915e4
800.94	0.000e0
814.01	0.000e0
814.09	6.676e5
814.17	1.987e5
814.25	0.000e0
840.55	0.000e0
840.63	4.772e5
840.71	4.372e5
840.79	0.000e0
846.60	0.000e0
846.68	2.970e5
846.76	1.444e5
846.84	0.000e0
846.92	2.796e5
847.00	5.734e4
847.08	3.502e5
847.16	1.546e5
847.25	0.000e0
848.21	0.000e0
848.29	7.025e5
848.38	5.325e4
848.46	0.000e0
856.68	0.000e0
856.76	2.171e5
856.85	2.673e5
856.93	0.000e0
870.96	0.000e0
871.04	1.485e5
871.12	2.601e5
871.20	0.000e0
874.19	0.000e0
874.27	3.277e4
874.35	1.413e5
874.43	0.000e0
875.56	0.000e0
875.64	7.148e5
875.72	1.495e5
875.80	0.000e0
876.85	0.000e0
876.93	4.004e5
877.01	7.547e5
877.09	1.331e4
877.17	0.000e0
895.33	0.000e0
895.41	3.348e5
895.49	1.352e5
895.57	0.000e0
897.42	0.000e0
897.50	7.485e5
897.58	2.867e5
897.66	0.000e0
897.75	0.000e0
897.83	1.560e6
897.91	5.591e5
897.99	2.297e6
898.07	5.632e5
898.15	1.562e6
898.23	6.554e4
898.31	0.000e0
898.39	2.355e4
898.47	1.946e5
898.55	1.067e6
898.63	3.277e4
898.71	0.000e0
902.83	0.000e0
902.91	5.530e4
902.99	3.983e5
903.07	4.096e3
903.15	0.000e0
906.78	0.000e0
906.86	3.400e5
906.94	2.888e5
907.02	0.000e0
909.04	0.000e0
909.12	1.477e6
909.20	6.072e5
909.28	0.000e0
916.14	0.000e0
916.22	1.740e6
916.30	2.181e5
916.38	0.000e0
916.46	9.923e5
916.54	9.288e5
916.62	1.331e4
916.70	0.000e0
919.61	0.000e0
919.69	1.331e5
919.77	2.365e5
919.85	0.000e0
922.67	0.000e0
922.75	1.587e5
922.83	8.192e4
922.91	0.000e0
927.51	0.000e0
927.59	2.194e6
927.67	3.226e5
927.76	0.000e0
929.69	0.000e0
929.77	1.660e6
929.85	1.147e5
929.93	0.000e0
930.09	0.000e0
930.18	1.362e6
930.26	1.659e5
930.34	0.000e0
931.39	0.000e0
931.47	9.892e5
931.55	8.294e4
931.63	0.000e0
932.11	0.000e0
932.19	2.239e6
932.27	1.894e5
932.35	0.000e0
946.39	0.000e0
946.47	5.325e4
946.55	1.198e5
946.63	0.000e0
965.83	0.000e0
965.91	1.935e5
965.99	7.578e4
966.07	0.000e0
992.05	0.000e0
992.13	1.567e5
992.21	1.925e5
992.29	0.000e0
1000.52	0.000e0
1000.60	2.724e5
1000.68	4.731e5
1000.76	0.000e0
1016.09	0.000e0
1016.17	7.066e4
1016.25	9.421e4
1016.33	0.000e0
1016.98	0.000e0
1017.06	1.106e5
1017.14	7.885e4
1017.22	0.000e0
1041.74	0.000e0
1041.82	1.618e5
1041.91	0.000e0
1049.73	0.000e0
1049.81	1.823e5
1049.89	1.270e5
1049.97	0.000e0
1050.70	0.000e0
1050.78	1.075e5
1050.86	2.990e5
1050.94	0.000e0
1051.02	1.868e6
1051.10	2.181e5
1051.18	0.000e0
1065.38	0.000e0
1065.46	1.812e5
1065.54	5.980e5
1065.62	8.192e3
1065.70	0.000e0
1066.51	0.000e0
1066.59	5.325e4
1066.67	4.393e5
1066.75	5.120e3
1066.83	0.000e0
1067.16	0.000e0
1067.24	8.643e5
1067.32	6.758e4
1067.40	0.000e0
1067.64	0.000e0
1067.72	1.300e5
1067.80	1.946e4
1067.88	0.000e0
1069.41	0.000e0
1069.49	3.092e5
1069.58	4.198e4
1069.66	0.000e0
1071.83	0.000e0
1071.92	3.389e5
1072.00	3.912e5
1072.08	0.000e0
1074.58	0.000e0
1074.66	1.382e5
1074.74	1.434e4
1074.82	0.000e0
1081.92	0.000e0
1082.00	5.356e5
1082.08	1.147e5
1082.16	0.000e0
1097.89	0.000e0
1097.97	1.083e6
1098.05	5.939e4
1098.13	0.000e0
1098.30	0.000e0
1098.38	1.434e5
1098.46	3.072e3
1098.54	0.000e0
1103.78	0.000e0
1103.86	5.632e4
1103.94	1.331e4
1104.02	0.000e0
1112.49	0.000e0
1112.57	7.916e5
1112.65	5.315e5
1112.74	0.000e0
1118.06	0.000e0
1118.14	1.239e5
1118.22	5.509e5
1118.30	9.216e3
1118.38	0.000e0
1118.54	0.000e0
1118.62	1.300e5
1118.71	1.536e5
1118.79	0.000e0
1120.48	0.000e0
1120.56	1.526e5
1120.64	1.628e5
1120.72	0.000e0
1121.04	0.000e0
1121.13	4.710e4
1121.21	3.123e5
1121.29	0.000e0
1122.58	0.000e0
1122.66	2.703e5
1122.74	4.024e5
1122.82	0.000e0
1148.96	0.000e0
1149.04	2.243e5
1149.12	2.796e5
1149.20	0.000e0
1150.09	0.000e0
1150.17	1.618e5
1150.25	1.905e5
1150.33	0.000e0
1158.64	0.000e0
1158.72	6.042e4
1158.80	1.362e5
1158.88	0.000e0
1159.45	0.000e0
1159.53	4.905e5
1159.61	1.638e4
1159.69	0.000e0
1162.75	0.000e0
1162.83	1.536e4
1162.91	1.229e4
1162.99	0.000e0
1173.89	0.000e0
1173.97	1.090e6
1174.05	3.564e5
1174.13	0.000e0
1184.05	0.000e0
1184.13	1.495e5
1184.21	2.560e5
1184.29	0.000e0
1218.01	0.000e0
1218.09	2.714e5
1218.18	1.802e5
1218.26	0.000e0
1222.45	0.000e0
1222.53	2.611e5
1222.61	9.318e5
1222.69	2.560e4
1222.77	0.000e0
1239.07	0.000e0
1239.15	1.106e5
1239.23	0.000e0
1247.86	0.000e0
1247.94	5.130e5
1248.02	1.423e5
1248.11	0.000e0
1248.19	2.662e4
1248.27	1.802e5
1248.35	0.000e0
1264.00	0.000e0
1264.08	1.536e4
1264.16	3.553e5
1264.24	1.741e4
1264.32	0.000e0
1264.40	1.782e5
1264.48	6.287e5
1264.56	3.072e4
1264.64	0.000e0
1267.79	0.000e0
1267.87	1.311e5
1267.95	3.082e5
1268.03	1.280e5
1268.11	0.000e0
1276.75	0.000e0
1276.83	2.099e5
1276.91	2.898e5
1276.99	0.000e0
1285.38	0.000e0
1285.46	8.264e5
1285.54	1.096e5
1285.62	0.000e0
1285.86	0.000e0
1285.94	6.380e5
1286.02	2.355e4
1286.10	0.000e0
1291.35	0.000e0
1291.43	9.236e5
1291.51	7.168e4
1291.59	0.000e0
1296.19	0.000e0
1296.27	1.894e5
1296.35	1.833e5
1296.43	0.000e0
1296.59	0.000e0
1296.67	8.294e4
1296.75	8.806e4
1296.83	0.000e0
1296.99	0.000e0
1297.08	1.874e5
1297.16	0.000e0
1297.24	0.000e0
1297.32	1.311e5
1297.40	1.059e6
1297.48	1.354e6
1297.56	5.530e4
1297.64	0.000e0
1298.12	0.000e0
1298.20	1.628e5
1298.29	0.000e0
[truncated: 1,995 more rows]
