# Supplementary material for: A simple method for developing lysine targeted covalent protein reagents
Source: Nat Commun. 2023 Dec 1;14:7933. doi: 10.1038/s41467-023-42632-5 (PMC10692228; doi:10.1038/s41467-023-42632-5)
Supplement: Supplementary file 4 — Source data [file 41467_2023_42632_MOESM4_ESM.zip › Source Data/Purified peptide data/Spectra/Propgly3!_methspectrum.txt]

79.77	0.000e0
82.03	0.000e0
82.11	1.690e5
82.19	2.867e4
82.27	1.169e6
82.35	1.121e6
82.43	4.710e5
82.51	1.598e6
82.59	5.084e6
82.67	5.900e6
82.75	7.008e6
82.83	1.012e7
82.91	1.669e7
82.99	2.504e7
83.07	2.917e7
83.15	3.965e7
83.24	3.512e7
83.32	3.493e7
83.40	3.297e7
83.48	1.915e7
83.56	1.280e7
83.64	1.626e6
83.72	1.525e6
83.80	7.506e5
83.88	6.892e5
83.96	2.765e6
84.04	1.920e6
84.12	2.345e5
84.20	7.086e5
84.28	3.892e6
84.36	2.425e6
84.45	1.544e6
84.53	1.554e6
84.61	1.664e6
84.69	8.294e4
84.77	0.000e0
85.49	0.000e0
85.57	1.094e6
85.66	1.116e5
85.74	0.000e0
85.98	0.000e0
86.06	7.096e5
86.14	1.680e6
86.22	1.118e6
86.30	2.253e4
86.38	1.702e6
86.46	2.540e5
86.54	5.939e4
86.62	1.161e6
86.70	1.437e6
86.78	1.423e5
86.87	0.000e0
86.95	0.000e0
87.03	8.079e5
87.11	6.042e4
87.19	0.000e0
88.24	0.000e0
88.32	2.673e5
88.40	3.185e5
88.48	0.000e0
90.98	0.000e0
91.06	4.127e5
91.14	6.502e5
91.22	1.126e4
91.30	0.000e0
94.85	0.000e0
94.93	6.144e5
95.01	2.970e4
95.09	0.000e0
99.21	0.000e0
99.29	5.274e5
99.37	1.037e6
99.45	2.458e4
99.53	0.000e0
102.92	0.000e0
103.00	6.144e3
103.08	7.485e5
103.16	3.072e4
103.24	0.000e0
109.78	0.000e0
109.86	2.716e6
109.94	2.109e5
110.02	0.000e0
110.50	0.000e0
110.58	1.376e6
110.66	1.075e5
110.74	0.000e0
111.95	0.000e0
112.03	8.243e5
112.12	1.561e6
112.20	4.198e4
112.28	0.000e0
112.68	0.000e0
112.76	1.300e5
112.84	5.734e4
112.92	0.000e0
113.00	5.427e4
113.08	4.229e5
113.16	9.216e3
113.24	0.000e0
115.18	0.000e0
115.26	6.574e5
115.34	2.161e5
115.42	0.000e0
116.31	0.000e0
116.39	1.178e5
116.47	1.014e5
116.55	0.000e0
117.60	0.000e0
117.68	7.270e5
117.76	3.994e4
117.84	0.000e0
117.92	8.172e5
118.00	5.427e4
118.08	0.000e0
119.29	0.000e0
119.38	3.308e5
119.46	6.554e4
119.54	0.000e0
119.78	0.000e0
119.86	8.602e4
119.94	1.300e6
120.02	5.427e4
120.10	0.000e0
120.34	0.000e0
120.42	4.700e5
120.50	7.782e4
120.59	0.000e0
120.91	0.000e0
120.99	3.277e5
121.07	1.126e5
121.15	0.000e0
121.23	0.000e0
121.31	1.024e4
121.39	3.062e5
121.47	6.461e5
121.55	3.492e5
121.63	0.000e0
122.84	0.000e0
122.92	1.047e6
123.01	7.987e4
123.09	0.000e0
123.57	0.000e0
123.65	2.314e5
123.73	5.632e4
123.81	0.000e0
126.80	0.000e0
126.88	4.557e5
126.96	2.458e4
127.04	0.000e0
128.57	0.000e0
128.65	9.277e5
128.73	1.833e5
128.81	0.000e0
128.89	0.000e0
128.98	1.393e5
129.06	9.789e5
129.14	3.277e4
129.22	0.000e0
129.62	0.000e0
129.70	4.096e4
129.78	7.455e5
129.86	5.325e5
129.94	1.587e5
130.02	1.393e5
130.10	4.874e5
130.19	6.144e3
130.27	0.000e0
130.51	0.000e0
130.59	2.693e5
130.67	1.078e6
130.75	8.786e5
130.83	1.606e6
130.91	1.635e6
130.99	2.465e6
131.07	2.214e6
131.15	4.528e6
131.23	7.940e6
131.31	5.923e6
131.40	9.155e5
131.48	2.025e6
131.56	1.459e6
131.64	1.652e6
131.72	9.544e5
131.80	1.334e6
131.88	9.073e5
131.96	1.827e6
132.04	3.994e5
132.12	1.014e5
132.20	0.000e0
132.28	4.659e5
132.36	1.106e5
132.44	0.000e0
132.61	0.000e0
132.69	9.769e5
132.77	5.663e5
132.85	0.000e0
134.94	0.000e0
135.03	3.891e4
135.11	1.012e6
135.19	4.608e4
135.27	0.000e0
135.75	0.000e0
135.83	3.973e5
135.91	3.133e5
135.99	0.000e0
136.24	0.000e0
136.32	1.382e5
136.40	1.229e4
136.48	0.000e0
137.69	0.000e0
137.77	2.755e5
137.85	2.109e5
137.93	0.000e0
138.01	6.554e4
138.09	7.772e5
138.17	2.458e4
138.25	0.000e0
138.57	0.000e0
138.66	1.780e6
138.74	7.670e5
138.82	1.229e4
138.90	0.000e0
140.27	0.000e0
140.35	4.096e3
140.43	5.581e5
140.51	1.946e4
140.59	0.000e0
142.85	0.000e0
142.93	6.554e4
143.01	2.585e6
143.09	2.173e6
143.17	1.612e6
143.25	3.564e5
143.33	0.000e0
143.41	2.090e6
143.50	3.021e5
143.58	0.000e0
144.79	0.000e0
144.87	4.035e5
144.95	1.792e5
145.03	8.858e5
145.11	2.714e5
145.19	0.000e0
151.40	0.000e0
151.48	1.618e6
151.56	2.390e6
151.64	2.499e5
151.72	2.218e6
151.80	1.675e6
151.89	5.120e4
151.97	0.000e0
152.05	7.086e5
152.13	5.427e4
152.21	1.628e6
152.29	1.235e6
152.37	6.062e5
152.45	1.416e6
152.53	1.065e5
152.61	0.000e0
152.69	1.635e6
152.77	1.475e5
152.85	0.000e0
153.18	0.000e0
153.26	1.588e6
153.34	3.523e5
153.42	7.096e5
153.50	1.946e4
153.58	0.000e0
154.22	0.000e0
154.31	8.038e5
154.39	2.181e5
154.47	0.000e0
157.69	0.000e0
157.77	3.072e4
157.85	7.803e5
157.94	2.765e4
158.02	0.000e0
158.82	0.000e0
158.90	1.774e6
158.98	2.140e5
159.06	0.000e0
162.21	0.000e0
162.29	1.331e4
162.37	0.000e0
172.54	0.000e0
172.62	9.083e5
172.70	1.229e5
172.78	0.000e0
174.07	0.000e0
174.15	8.499e4
174.23	1.485e5
174.31	0.000e0
177.46	0.000e0
177.54	2.970e4
177.62	5.069e5
177.70	1.024e4
177.78	0.000e0
180.68	0.000e0
180.76	3.738e5
180.85	2.294e5
180.93	0.000e0
186.49	0.000e0
186.57	4.280e5
186.65	2.662e4
186.73	0.000e0
197.22	0.000e0
197.30	2.990e5
197.38	7.270e4
197.46	0.000e0
200.04	0.000e0
200.13	2.017e5
200.21	6.339e5
200.29	2.970e4
200.37	0.000e0
205.29	0.000e0
205.37	1.034e5
205.45	1.143e6
205.53	4.608e4
205.61	0.000e0
207.06	0.000e0
207.14	4.178e5
207.22	2.253e4
207.30	0.000e0
210.85	0.000e0
210.93	3.174e5
211.02	4.424e5
211.10	0.000e0
219.32	0.000e0
219.40	6.666e5
219.49	4.506e4
219.57	0.000e0
221.34	0.000e0
221.42	7.373e4
221.50	3.881e5
221.58	2.048e3
221.66	0.000e0
223.36	0.000e0
223.44	4.424e5
223.52	2.898e5
223.60	0.000e0
223.68	0.000e0
223.76	1.024e3
223.84	5.059e5
223.92	1.843e4
224.00	0.000e0
247.48	0.000e0
247.56	7.188e5
247.64	5.222e4
247.72	0.000e0
264.10	0.000e0
264.18	3.565e6
264.26	4.209e5
264.34	0.000e0
289.34	0.000e0
289.42	2.591e5
289.51	6.554e4
289.59	0.000e0
298.62	0.000e0
298.70	4.413e5
298.78	2.068e5
298.86	0.000e0
304.51	0.000e0
304.59	5.366e5
304.67	5.427e4
304.75	0.000e0
315.00	0.000e0
315.08	3.492e5
315.16	6.042e4
315.24	1.741e4
315.32	1.690e5
315.40	0.000e0
315.48	1.192e6
315.56	9.421e5
315.64	7.926e5
315.72	4.813e5
315.80	0.000e0
315.88	3.615e5
315.96	4.567e5
316.05	0.000e0
316.45	0.000e0
316.53	7.578e4
316.61	2.099e5
316.69	0.000e0
317.66	0.000e0
317.74	5.356e5
317.82	3.789e4
317.90	0.000e0
326.05	0.000e0
326.13	7.608e5
326.21	1.260e5
326.29	0.000e0
326.45	0.000e0
326.53	5.222e4
326.61	4.127e5
326.69	3.072e3
326.77	0.000e0
335.08	0.000e0
335.16	1.012e6
335.24	1.810e6
335.32	5.222e4
335.41	0.000e0
339.20	0.000e0
339.28	5.407e5
339.36	7.793e5
339.44	1.024e4
339.52	0.000e0
345.17	0.000e0
345.25	8.755e5
345.33	2.437e5
345.41	0.000e0
348.55	0.000e0
348.63	2.970e4
348.72	2.386e5
348.80	0.000e0
350.89	0.000e0
350.97	2.120e5
351.05	1.369e6
351.14	5.427e4
351.22	0.000e0
351.54	0.000e0
351.62	1.703e6
351.70	3.994e5
351.78	0.000e0
353.47	0.000e0
353.56	5.151e5
353.64	7.916e5
353.72	1.434e4
353.80	0.000e0
358.40	0.000e0
358.48	9.759e5
358.56	5.642e5
358.64	0.000e0
359.04	0.000e0
359.12	2.304e5
359.20	3.072e4
359.28	0.000e0
369.61	0.000e0
369.69	2.699e6
369.77	3.420e5
369.85	0.000e0
370.17	0.000e0
370.25	8.294e4
370.33	1.271e6
370.42	6.656e4
370.50	0.000e0
371.63	0.000e0
371.71	6.349e4
371.79	1.458e6
371.87	6.656e4
371.95	0.000e0
374.45	0.000e0
374.53	8.704e4
374.61	1.604e6
374.69	7.373e4
374.77	0.000e0
377.43	0.000e0
377.51	1.833e5
377.59	2.122e6
377.68	1.044e5
377.76	0.000e0
378.00	0.000e0
378.08	2.190e6
378.16	1.503e6
378.24	3.789e4
378.32	0.000e0
378.89	0.000e0
378.97	1.733e6
379.05	1.341e5
379.13	0.000e0
381.39	0.000e0
381.47	5.796e5
381.55	5.427e4
381.63	0.000e0
382.43	0.000e0
382.52	5.376e5
382.60	4.536e5
382.68	0.000e0
383.08	0.000e0
383.16	1.734e6
383.24	1.124e6
383.32	1.434e4
383.40	0.000e0
383.48	1.198e5
383.56	6.144e4
383.64	0.000e0
384.13	0.000e0
384.21	2.355e5
384.29	2.636e6
384.37	1.393e5
384.45	0.000e0
385.74	0.000e0
385.82	5.612e5
385.90	6.400e5
385.98	5.120e3
386.06	0.000e0
396.63	0.000e0
396.71	3.267e5
396.79	1.229e4
396.87	0.000e0
397.04	0.000e0
397.12	3.277e4
397.20	2.458e4
397.28	0.000e0
397.60	0.000e0
397.68	2.141e6
397.76	2.632e5
397.84	0.000e0
398.25	0.000e0
398.33	1.352e5
398.41	6.349e4
398.49	0.000e0
399.46	0.000e0
399.54	4.844e5
399.62	2.560e4
399.70	0.000e0
401.23	0.000e0
401.31	8.714e5
401.39	1.946e5
401.47	8.192e3
401.55	2.033e6
401.63	1.321e5
401.71	0.000e0
402.04	0.000e0
402.12	4.147e5
402.20	6.769e5
402.28	3.758e5
402.36	2.151e6
402.44	9.011e4
402.52	0.000e0
402.84	0.000e0
402.92	1.447e6
403.00	1.239e5
403.09	0.000e0
448.18	0.000e0
448.26	1.430e6
448.34	4.065e5
448.42	0.000e0
449.95	0.000e0
450.03	1.269e6
450.11	9.912e5
450.20	1.434e4
450.28	0.000e0
452.13	0.000e0
452.21	1.884e5
452.29	6.861e5
452.37	1.434e4
452.45	0.000e0
467.30	0.000e0
467.38	5.755e5
467.46	1.096e5
467.54	0.000e0
490.85	0.000e0
490.93	1.577e5
491.01	8.305e5
491.09	2.560e4
491.17	0.000e0
495.21	0.000e0
495.29	2.488e5
495.37	3.686e5
495.45	0.000e0
503.52	0.000e0
503.60	4.987e5
503.68	2.365e5
503.76	0.000e0
505.77	0.000e0
505.86	1.052e6
505.94	1.849e6
506.02	5.325e4
506.10	0.000e0
513.12	0.000e0
513.20	6.769e5
513.28	1.444e5
513.36	0.000e0
517.87	0.000e0
517.96	7.434e5
518.04	5.151e5
518.12	0.000e0
518.44	0.000e0
518.52	1.001e6
518.60	1.126e5
518.68	0.000e0
519.25	0.000e0
519.33	6.810e5
519.41	8.417e5
519.49	1.126e4
519.57	0.000e0
525.54	0.000e0
525.62	1.299e6
525.70	3.729e6
525.78	2.538e6
525.86	6.721e6
525.94	2.041e6
526.02	3.060e6
526.10	1.658e6
526.18	2.166e6
526.26	2.592e6
526.34	2.499e5
526.43	0.000e0
526.75	0.000e0
526.83	4.081e6
526.91	3.073e6
526.99	7.905e5
527.07	1.024e6
527.15	7.035e5
527.23	1.151e6
527.31	2.765e4
527.39	0.000e0
527.47	0.000e0
527.55	7.752e5
527.64	1.516e5
527.72	0.000e0
527.80	0.000e0
527.88	1.269e6
527.96	1.638e5
528.04	0.000e0
528.20	0.000e0
528.28	8.684e5
528.36	3.942e5
528.44	0.000e0
529.89	0.000e0
529.97	6.758e4
530.06	1.450e6
530.14	2.703e5
530.22	0.000e0
530.70	0.000e0
530.78	6.093e5
530.86	2.458e4
530.94	0.000e0
531.91	0.000e0
531.99	9.390e5
532.07	3.308e5
532.15	0.000e0
538.93	0.000e0
539.01	1.014e6
539.09	2.273e5
539.17	0.000e0
539.33	0.000e0
539.41	6.205e5
539.49	3.502e5
539.57	6.912e5
539.65	2.580e5
539.74	7.598e5
539.82	4.157e5
539.90	0.000e0
540.30	0.000e0
540.38	1.208e5
540.46	1.024e3
540.54	0.000e0
540.70	0.000e0
540.78	1.884e5
540.86	7.967e5
540.95	1.741e4
541.03	0.000e0
546.83	0.000e0
546.91	4.690e5
547.00	1.905e5
547.08	0.000e0
547.56	0.000e0
547.64	1.335e6
547.72	1.950e6
547.80	7.270e4
547.88	0.000e0
547.96	0.000e0
548.04	7.178e5
548.13	6.584e5
548.21	4.096e3
548.29	0.000e0
552.88	0.000e0
552.97	8.376e5
553.05	2.253e5
553.13	8.653e5
553.21	3.072e5
553.29	0.000e0
553.37	1.608e5
553.45	6.595e5
553.53	1.331e4
553.61	0.000e0
556.27	0.000e0
556.35	7.936e5
556.43	1.072e6
556.51	1.946e4
556.60	0.000e0
556.84	0.000e0
556.92	2.345e5
557.00	1.465e6
557.08	2.465e6
557.16	2.002e6
557.24	1.411e6
557.32	2.679e6
557.40	7.449e6
557.48	6.830e6
557.56	5.008e6
557.64	2.918e6
557.72	4.472e6
557.81	6.402e6
557.89	5.556e6
557.97	4.031e6
558.05	1.935e6
558.13	2.191e5
558.21	4.547e6
558.29	1.207e6
558.37	1.404e6
558.45	1.357e6
558.53	1.156e6
558.61	1.463e6
558.69	1.230e6
558.77	7.588e5
558.85	3.543e5
558.93	7.557e5
559.02	7.588e5
559.10	1.270e5
559.18	0.000e0
561.35	0.000e0
561.44	2.714e5
561.52	4.823e5
561.60	4.096e3
561.68	0.000e0
563.45	0.000e0
563.53	1.013e6
563.61	5.417e5
563.69	1.338e6
563.77	8.520e5
563.86	1.296e6
563.94	1.074e6
564.02	1.402e6
564.10	1.735e6
564.18	1.467e6
564.26	6.691e6
564.34	1.883e6
564.42	1.162e6
564.50	1.954e6
564.58	1.710e6
564.66	1.140e6
564.74	1.047e6
564.82	9.083e5
564.90	8.192e5
564.98	8.704e4
565.07	9.810e5
565.15	4.710e4
565.23	0.000e0
565.31	1.249e6
565.39	2.580e5
565.47	5.417e5
565.55	2.337e6
565.63	2.028e5
565.71	1.050e6
565.79	3.226e5
565.87	2.264e6
565.95	9.742e6
566.03	1.193e7
566.11	1.459e7
566.19	1.038e7
566.28	1.328e7
566.36	2.354e7
566.44	2.702e7
566.52	2.658e7
566.60	2.153e7
566.68	2.666e7
566.76	3.009e7
566.84	2.161e7
566.92	2.339e7
567.00	1.924e7
567.08	1.896e7
567.16	1.903e7
567.24	1.198e7
567.32	8.440e6
567.40	2.462e6
567.49	3.822e6
567.57	3.900e6
567.65	5.612e6
567.73	3.454e6
567.81	2.860e6
567.89	2.631e6
567.97	1.608e6
568.05	2.381e6
568.13	1.192e6
568.21	2.468e5
568.29	1.806e6
568.37	2.038e6
568.45	2.540e5
568.53	0.000e0
568.61	1.326e6
568.70	1.140e6
568.78	2.662e4
568.86	0.000e0
568.94	3.297e5
569.02	1.894e5
569.10	0.000e0
569.18	9.083e5
569.26	4.157e5
569.34	0.000e0
571.52	0.000e0
571.60	1.697e6
571.68	1.321e5
571.76	0.000e0
573.37	0.000e0
573.45	3.072e3
573.54	9.196e5
573.62	1.049e6
573.70	1.004e6
573.78	6.410e5
573.86	1.625e6
573.94	2.889e6
574.02	5.330e6
574.10	6.873e6
574.18	1.398e7
574.26	1.375e7
574.34	2.224e7
574.42	3.767e7
574.50	4.635e7
574.58	7.594e7
574.66	1.035e8
574.75	1.295e8
574.83	1.342e8
574.91	1.342e8
574.99	1.342e8
575.07	1.342e8
575.15	1.342e8
575.23	1.342e8
575.31	1.342e8
575.39	1.342e8
575.47	1.342e8
575.55	1.342e8
575.63	1.342e8
575.71	1.342e8
575.79	1.342e8
575.87	1.219e8
575.96	1.191e8
576.04	9.460e7
576.12	8.091e7
576.20	7.457e7
576.28	6.397e7
576.36	6.192e7
576.44	4.785e7
576.52	3.783e7
576.60	3.128e7
576.68	2.557e7
576.76	2.320e7
576.84	1.175e7
576.92	9.147e6
577.00	1.057e7
577.08	5.197e6
577.17	5.698e6
577.25	6.204e6
577.33	2.376e6
577.41	1.441e6
577.49	2.248e6
577.57	3.202e6
577.65	1.896e6
577.73	2.892e6
577.81	2.686e6
577.89	5.663e5
577.97	1.004e5
578.05	1.147e5
578.13	3.174e4
578.21	6.451e4
578.29	4.506e4
578.38	6.963e4
578.46	8.192e4
578.54	5.427e4
578.62	3.994e4
578.70	5.837e4
578.78	1.946e4
578.86	3.686e4
578.94	4.813e4
579.02	2.560e4
579.10	5.632e4
579.18	3.789e4
579.26	1.741e4
579.34	2.253e4
579.42	2.048e4
579.50	4.096e4
579.59	2.970e4
579.67	2.253e4
579.75	2.253e4
579.83	1.331e4
579.91	1.536e4
579.99	9.216e3
580.07	1.229e4
580.15	5.120e3
580.23	1.536e4
580.31	4.506e4
580.39	2.458e4
580.47	3.174e4
580.55	3.379e4
580.63	1.024e3
580.71	1.434e4
580.80	4.403e4
580.88	9.216e3
580.96	1.229e4
581.04	1.331e4
581.12	3.174e4
581.20	1.843e4
581.28	0.000e0
581.36	4.096e3
581.44	1.024e3
581.52	0.000e0
581.60	1.741e4
581.68	1.299e6
581.76	9.523e4
581.84	1.126e4
581.92	5.120e3
582.01	2.048e3
582.09	9.953e5
582.17	1.092e6
582.25	1.567e6
582.33	1.116e5
582.41	1.605e6
582.49	7.875e5
582.57	1.087e6
582.65	2.017e5
582.73	7.260e5
582.81	3.482e5
582.89	8.192e3
582.97	8.192e3
583.05	0.000e0
583.13	0.000e0
583.22	2.048e3
583.30	1.202e6
583.38	1.233e6
583.46	4.608e4
583.54	5.120e3
583.62	9.216e3
583.70	1.536e4
583.78	0.000e0
583.94	0.000e0
584.02	3.072e3
584.10	0.000e0
584.18	0.000e0
584.26	1.126e4
584.34	0.000e0
584.83	0.000e0
584.91	3.072e3
584.99	0.000e0
585.07	0.000e0
585.15	4.096e3
585.23	0.000e0
585.39	0.000e0
585.47	1.285e6
585.55	6.861e5
585.64	1.476e6
585.72	5.018e4
585.80	1.484e6
585.88	7.782e5
585.96	1.638e4
586.04	0.000e0
586.12	0.000e0
586.20	1.168e6
586.28	3.666e5
586.36	1.024e3
586.44	3.072e3
586.52	0.000e0
586.60	2.478e5
586.68	1.187e6
586.76	5.939e4
586.85	5.325e4
586.93	1.650e6
587.01	9.626e4
587.09	0.000e0
587.25	0.000e0
587.33	2.048e3
587.41	0.000e0
588.78	0.000e0
588.86	9.329e5
588.94	3.492e5
589.02	1.242e6
589.10	1.436e6
589.18	4.096e4
589.27	0.000e0
592.90	0.000e0
592.98	3.072e3
593.06	0.000e0
593.54	0.000e0
593.62	6.984e5
593.70	5.939e5
593.78	1.024e4
593.86	0.000e0
594.19	0.000e0
594.27	4.321e5
594.35	1.782e5
594.43	0.000e0
594.91	0.000e0
594.99	1.289e6
595.07	3.338e5
595.15	0.000e0
595.48	0.000e0
595.56	6.144e3
595.64	1.111e6
595.72	9.492e5
595.80	7.373e4
595.88	0.000e0
598.62	0.000e0
598.70	4.772e5
598.78	2.970e4
598.86	0.000e0
599.59	0.000e0
599.67	2.529e5
599.75	9.544e5
599.83	3.686e4
599.91	0.000e0
600.64	0.000e0
600.72	9.257e5
600.80	8.909e4
600.88	0.000e0
600.96	0.000e0
601.04	1.434e5
601.12	2.779e6
601.20	1.459e6
601.28	1.995e6
601.37	4.362e5
601.45	1.199e6
601.53	1.690e6
601.61	7.680e4
601.69	0.000e0
601.77	0.000e0
601.85	6.810e5
601.93	3.217e6
602.01	1.037e6
602.09	2.913e6
602.17	2.299e6
602.25	1.195e6
602.33	1.233e6
602.41	1.553e6
602.49	9.216e4
602.58	2.356e6
602.66	1.464e5
602.74	0.000e0
602.98	0.000e0
603.06	2.970e4
603.14	1.710e6
603.22	1.361e6
603.30	1.864e5
603.38	1.682e6
603.46	5.315e5
603.54	9.032e5
603.62	2.765e4
603.70	0.000e0
603.79	4.966e5
603.87	4.833e5
603.95	2.048e3
604.03	0.000e0
604.11	1.178e6
604.19	1.751e5
604.27	0.000e0
604.91	0.000e0
605.00	8.192e3
605.08	8.868e5
605.16	4.506e4
605.24	0.000e0
608.46	0.000e0
608.54	1.397e6
608.63	1.249e5
608.71	0.000e0
610.08	0.000e0
610.16	3.318e5
610.24	4.076e5
610.32	1.127e6
610.40	1.760e6
610.48	1.116e5
610.56	0.000e0
610.64	7.035e5
610.72	7.547e5
610.80	8.192e3
610.88	0.000e0
610.96	1.898e6
611.05	1.761e6
611.13	4.270e5
611.21	1.195e6
611.29	2.212e5
611.37	0.000e0
618.87	0.000e0
618.95	1.469e6
619.03	1.188e5
619.11	0.000e0
619.43	0.000e0
619.52	2.478e5
619.60	4.352e5
619.68	2.458e4
619.76	2.580e5
619.84	0.000e0
640.09	0.000e0
640.17	1.331e5
640.25	2.355e4
640.33	0.000e0
645.89	0.000e0
645.97	4.782e5
646.06	4.608e4
646.14	0.000e0
646.62	0.000e0
646.70	4.260e5
646.78	6.216e5
646.86	1.024e4
646.94	0.000e0
664.85	0.000e0
664.93	4.055e5
665.01	5.632e5
665.09	4.096e3
665.17	0.000e0
684.78	0.000e0
684.86	5.673e5
684.94	4.209e5
685.02	0.000e0
698.65	0.000e0
698.73	2.765e4
698.81	0.000e0
703.57	0.000e0
703.65	6.830e5
703.73	6.298e5
703.81	4.096e3
703.89	0.000e0
740.28	0.000e0
740.36	4.833e5
740.44	6.625e5
740.52	7.168e3
740.60	0.000e0
752.29	0.000e0
752.38	2.826e5
752.46	6.144e3
752.54	0.000e0
778.92	0.000e0
779.00	5.775e5
779.08	6.287e5
779.16	4.096e3
779.24	0.000e0
783.59	0.000e0
783.67	2.345e5
783.76	1.627e6
783.84	2.204e6
783.92	1.997e5
784.00	0.000e0
784.40	0.000e0
784.48	1.141e6
784.56	3.256e5
784.64	0.000e0
800.94	0.000e0
801.02	9.933e5
801.10	1.485e5
801.18	0.000e0
806.42	0.000e0
806.50	3.267e5
806.58	2.120e5
806.67	0.000e0
826.75	0.000e0
826.83	2.150e4
826.91	0.000e0
833.93	0.000e0
834.01	9.318e4
834.09	0.000e0
834.17	0.000e0
834.25	9.738e5
834.33	1.352e5
834.42	0.000e0
834.50	5.775e5
834.58	6.584e5
834.66	1.843e4
834.74	0.000e0
834.82	0.000e0
834.90	9.626e4
834.98	3.574e5
835.06	4.844e5
835.14	6.574e5
835.22	2.068e5
835.30	6.451e4
835.38	7.393e5
835.46	7.168e4
835.54	7.168e5
835.63	2.130e5
835.71	1.505e5
835.79	0.000e0
836.11	0.000e0
836.19	8.909e4
836.27	0.000e0
836.59	0.000e0
836.67	3.256e5
836.75	6.144e3
836.84	0.000e0
837.48	0.000e0
837.56	5.468e5
837.64	4.813e4
837.72	0.000e0
855.63	0.000e0
855.71	3.512e5
855.79	3.891e5
855.87	3.072e3
855.95	0.000e0
856.03	8.499e4
856.12	9.175e5
856.20	6.308e5
856.28	4.096e3
856.36	0.000e0
858.21	0.000e0
858.29	6.349e4
858.37	3.840e5
858.45	2.048e3
858.54	0.000e0
859.26	0.000e0
859.34	1.444e5
859.42	5.632e4
859.50	0.000e0
879.43	0.000e0
879.51	3.656e5
879.59	1.485e5
879.67	0.000e0
889.27	0.000e0
889.35	9.298e5
889.43	1.239e5
889.51	0.000e0
889.84	0.000e0
889.92	1.797e6
890.00	1.772e5
890.08	0.000e0
896.85	0.000e0
896.93	2.847e5
897.01	1.946e5
897.10	0.000e0
900.48	0.000e0
900.56	7.148e5
900.65	1.331e5
900.73	0.000e0
901.21	0.000e0
901.29	1.198e5
901.37	7.168e3
901.45	0.000e0
932.59	0.000e0
932.67	1.321e5
932.75	4.301e4
932.83	0.000e0
938.72	0.000e0
938.80	2.458e5
938.88	2.560e5
938.96	1.843e4
939.04	0.000e0
939.45	0.000e0
939.53	8.212e5
939.61	3.994e4
939.69	0.000e0
941.63	0.000e0
941.71	1.731e5
941.79	2.427e5
941.87	0.000e0
943.64	0.000e0
943.72	1.505e5
943.80	2.857e5
943.88	0.000e0
948.40	0.000e0
948.48	5.530e4
948.56	1.638e4
948.64	0.000e0
964.94	0.000e0
965.02	7.567e5
965.10	3.758e5
965.18	0.000e0
965.58	0.000e0
965.67	5.519e5
965.75	7.885e4
965.83	0.000e0
988.41	0.000e0
988.49	8.294e4
988.58	2.580e5
988.66	0.000e0
989.14	0.000e0
989.22	1.134e6
989.30	2.017e5
989.38	0.000e0
991.64	0.000e0
991.72	4.065e5
991.80	3.994e4
991.88	0.000e0
1001.00	0.000e0
1001.08	1.024e3
1001.16	0.000e0
1002.61	0.000e0
1002.69	2.867e4
1002.77	5.601e5
1002.85	1.434e4
1002.93	0.000e0
1005.11	0.000e0
1005.19	4.823e5
1005.27	2.611e5
1005.36	0.000e0
1005.68	0.000e0
1005.76	1.864e5
1005.84	1.638e5
1005.92	5.366e5
1006.00	1.434e4
1006.08	0.000e0
1018.26	0.000e0
1018.34	2.714e5
1018.42	1.352e5
1018.50	0.000e0
1018.59	0.000e0
1018.67	3.246e5
1018.75	2.396e5
1018.83	1.023e6
1018.91	3.645e5
1018.99	3.226e5
1019.07	1.413e5
1019.15	0.000e0
1019.88	0.000e0
1019.96	2.345e5
1020.04	1.321e5
1020.12	0.000e0
1020.92	0.000e0
1021.01	2.458e4
1021.09	4.424e5
1021.17	8.192e3
1021.25	0.000e0
1040.12	0.000e0
1040.20	1.638e5
1040.29	1.720e5
1040.37	0.000e0
1051.82	0.000e0
1051.90	4.096e3
1051.98	1.741e5
1052.06	6.758e4
1052.14	0.000e0
1052.63	0.000e0
1052.71	5.786e5
1052.79	3.267e5
1052.87	0.000e0
1053.68	0.000e0
1053.76	2.499e5
1053.84	1.024e3
1053.92	0.000e0
1061.74	0.000e0
1061.82	5.018e4
1061.91	4.332e5
1061.99	7.168e3
1062.07	0.000e0
1062.39	0.000e0
1062.47	4.362e5
1062.55	3.584e4
1062.63	0.000e0
1064.08	0.000e0
1064.16	2.058e5
1064.24	1.229e4
1064.33	0.000e0
1068.68	0.000e0
1068.76	2.652e5
1068.84	1.331e4
1068.92	0.000e0
1070.21	0.000e0
1070.30	7.168e3
1070.38	2.540e5
1070.46	0.000e0
1077.48	0.000e0
1077.56	1.638e4
1077.64	3.052e5
1077.72	5.632e5
1077.80	7.588e5
1077.88	3.174e5
1077.96	1.024e3
1078.04	0.000e0
1078.12	0.000e0
1078.20	3.594e5
1078.28	2.826e5
1078.36	0.000e0
1078.44	1.638e5
1078.52	2.089e5
1078.60	0.000e0
1078.69	3.441e5
1078.77	7.578e5
1078.85	6.656e4
1078.93	2.386e5
1079.01	1.413e5
1079.09	0.000e0
1079.33	0.000e0
1079.41	4.669e5
1079.49	4.362e5
1079.57	5.857e5
1079.65	5.939e4
1079.73	0.000e0
1079.81	0.000e0
1079.90	1.434e5
1079.98	0.000e0
1080.06	9.503e5
1080.14	7.782e4
1080.22	0.000e0
1080.30	0.000e0
1080.38	2.734e5
1080.46	4.567e5
1080.54	2.048e3
1080.62	0.000e0
1080.78	0.000e0
1080.86	1.556e5
1080.94	1.229e5
1081.02	0.000e0
1082.56	0.000e0
1082.64	1.116e5
1082.72	7.373e4
1082.80	0.000e0
1092.64	0.000e0
1092.72	5.120e3
1092.80	1.208e5
1092.88	2.079e5
1092.96	0.000e0
1093.04	3.174e4
1093.13	3.686e4
1093.21	1.884e5
1093.29	0.000e0
1096.35	0.000e0
1096.43	1.772e5
1096.51	0.000e0
1104.66	0.000e0
1104.74	1.178e5
1104.82	4.475e5
1104.90	2.048e3
1104.98	0.000e0
1107.57	0.000e0
1107.65	2.150e5
1107.73	2.355e4
1107.81	0.000e0
1120.47	0.000e0
1120.55	1.434e5
1120.63	2.038e5
1120.72	8.192e3
1120.80	0.000e0
1120.96	0.000e0
1121.04	2.150e5
1121.12	7.885e4
1121.20	0.000e0
1121.60	0.000e0
1121.68	2.529e5
1121.76	2.007e5
1121.84	4.096e3
1121.93	0.000e0
1122.01	0.000e0
1122.09	2.458e4
1122.17	0.000e0
1122.81	0.000e0
1122.89	3.318e5
1122.97	1.106e5
1123.05	0.000e0
1126.04	0.000e0
1126.12	1.106e5
1126.20	6.830e5
1126.28	7.844e5
1126.36	1.057e6
1126.44	7.690e5
1126.52	3.308e5
1126.60	2.662e5
1126.69	7.363e5
1126.77	7.649e5
1126.85	6.861e5
1126.93	1.597e5
1127.01	0.000e0
1127.09	3.860e5
1127.17	7.209e5
1127.25	6.451e5
1127.33	2.755e5
1127.41	2.163e6
1127.49	1.506e6
1127.57	5.847e5
1127.65	3.072e4
1127.73	7.045e5
1127.81	4.997e5
1127.90	4.690e5
1127.98	3.328e5
1128.06	1.884e5
1128.14	1.341e5
1128.22	2.263e5
1128.30	0.000e0
1128.38	4.895e5
1128.46	1.823e5
1128.54	0.000e0
1128.62	0.000e0
1128.70	2.560e5
1128.78	9.267e5
1128.86	3.625e5
1128.94	2.765e4
1129.02	3.727e5
1129.11	7.117e5
1129.19	2.929e5
1129.27	0.000e0
1129.59	0.000e0
1129.67	1.126e4
1129.75	2.447e5
1129.83	0.000e0
1130.32	0.000e0
1130.40	4.536e5
1130.48	1.171e6
1130.56	1.782e5
1130.64	0.000e0
1132.33	0.000e0
1132.41	1.812e5
1132.49	5.837e4
1132.57	0.000e0
1132.82	0.000e0
1132.90	8.294e4
1132.98	1.556e5
1133.06	0.000e0
1133.30	0.000e0
1133.38	1.772e5
1133.46	2.068e5
1133.54	0.000e0
1134.35	0.000e0
1134.43	3.092e5
1134.51	6.861e4
1134.59	0.000e0
1136.93	0.000e0
1137.01	4.506e4
1137.09	1.382e5
1137.17	0.000e0
1138.54	0.000e0
1138.62	7.782e4
1138.71	2.130e5
1138.79	0.000e0
1138.95	0.000e0
1139.03	4.710e5
1139.11	3.072e4
1139.19	0.000e0
1140.00	0.000e0
1140.08	1.219e5
1140.16	8.192e3
1140.24	0.000e0
1145.97	0.000e0
1146.05	3.901e5
1146.13	7.168e3
1146.21	0.000e0
1146.61	0.000e0
1146.69	2.857e5
1146.77	9.933e4
1146.85	0.000e0
1147.18	0.000e0
1147.26	3.174e4
1147.34	9.247e5
1147.42	5.028e5
1147.50	1.628e5
1147.58	7.578e5
1147.66	1.947e6
1147.74	1.750e6
1147.82	1.936e6
1147.90	3.461e6
1147.98	4.478e6
1148.06	9.491e6
1148.14	1.407e7
1148.22	2.416e7
1148.31	2.631e7
1148.39	5.177e7
1148.47	7.759e7
1148.55	9.990e7
1148.63	1.191e8
1148.71	1.342e8
1148.79	1.342e8
1148.87	1.342e8
1148.95	1.342e8
1149.03	1.342e8
1149.11	1.342e8
1149.19	1.342e8
1149.27	1.201e8
1149.35	1.005e8
1149.43	1.192e8
1149.52	1.080e8
1149.60	1.212e8
1149.68	1.255e8
1149.76	1.177e8
1149.84	1.159e8
1149.92	1.211e8
1150.00	1.096e8
1150.08	1.182e8
1150.16	9.730e7
1150.24	7.122e7
1150.32	5.058e7
1150.40	5.901e7
1150.48	5.376e7
1150.56	5.582e7
1150.64	5.019e7
1150.73	4.882e7
1150.81	4.498e7
1150.89	4.601e7
1150.97	4.511e7
1151.05	3.923e7
1151.13	4.365e7
1151.21	2.777e7
1151.29	2.310e7
1151.37	2.551e7
1151.45	2.687e7
1151.53	2.127e7
1151.61	1.698e7
1151.69	1.652e7
1151.77	1.261e7
1151.85	1.387e7
1151.94	1.003e7
1152.02	1.364e7
1152.10	1.221e7
1152.18	7.561e6
1152.26	9.164e6
1152.34	1.224e7
1152.42	6.706e6
1152.50	6.971e6
1152.58	7.496e6
1152.66	6.238e6
1152.74	4.798e6
1152.82	4.162e6
1152.90	4.321e6
1152.98	5.515e6
1153.07	3.189e6
1153.15	2.406e6
1153.23	3.129e6
1153.31	1.506e6
1153.39	1.350e6
1153.47	3.094e6
1153.55	2.107e6
1153.63	1.630e6
1153.71	1.196e6
1153.79	1.278e6
1153.87	1.107e6
1153.95	8.305e5
1154.03	7.475e5
1154.11	4.772e5
1154.19	4.915e4
1154.28	3.164e5
1154.36	1.147e5
1154.44	1.905e5
1154.52	2.570e5
1154.60	8.704e4
1154.68	4.598e5
1154.76	4.291e5
1154.84	2.918e5
1154.92	5.120e3
1155.00	3.912e5
1155.08	4.444e5
1155.16	2.253e5
1155.24	7.168e3
1155.32	0.000e0
1155.40	2.048e3
1155.49	1.126e4
1155.57	1.024e4
1155.65	1.024e3
1155.73	0.000e0
1155.97	0.000e0
1156.05	6.144e3
1156.13	5.120e3
1156.21	4.096e3
1156.29	0.000e0
1156.53	0.000e0
1156.61	3.072e3
1156.70	0.000e0
1156.94	0.000e0
1157.02	6.554e4
1157.10	1.486e6
1157.18	9.114e4
1157.26	2.048e3
1157.34	0.000e0
1157.42	1.024e3
1157.50	1.741e4
1157.58	2.048e4
1157.66	0.000e0
1157.99	0.000e0
1158.07	1.024e3
1158.15	0.000e0
1160.08	0.000e0
1160.16	1.570e6
1160.24	2.130e5
1160.33	7.168e3
1160.41	0.000e0
1160.65	0.000e0
1160.73	4.792e5
1160.81	1.331e5
1160.89	0.000e0
1161.46	0.000e0
1161.54	5.724e5
1161.62	5.827e5
1161.70	6.144e3
1161.78	0.000e0
1161.94	0.000e0
1162.02	2.396e5
1162.10	9.626e5
1162.18	4.608e4
1162.26	7.055e5
1162.34	1.419e6
1162.42	3.779e5
1162.50	2.611e5
1162.58	3.410e5
1162.67	1.478e6
1162.75	2.202e6
1162.83	4.485e5
1162.91	9.011e5
1162.99	1.046e6
1163.07	8.919e5
1163.15	1.393e6
1163.23	1.147e6
1163.31	6.656e5
1163.39	8.090e4
1163.47	0.000e0
1163.55	1.192e6
1163.63	4.485e5
1163.71	2.284e5
1163.79	4.260e5
1163.88	4.741e5
1163.96	3.318e5
1164.04	2.970e4
1164.12	0.000e0
1164.20	0.000e0
1164.28	2.970e4
1164.36	5.079e5
1164.44	3.758e5
1164.52	7.864e5
1164.60	4.598e5
1164.68	6.881e5
1164.76	5.325e4
1164.84	0.000e0
1164.92	3.656e5
1165.00	2.150e4
1165.09	1.280e5
1165.17	4.506e4
1165.25	0.000e0
1165.33	0.000e0
1165.41	2.324e5
1165.49	6.031e5
1165.57	3.277e4
1165.65	0.000e0
1165.73	0.000e0
1165.81	1.812e5
1165.89	3.379e5
1165.97	0.000e0
1166.05	2.079e5
1166.13	4.198e4
1166.21	0.000e0
1166.46	0.000e0
1166.54	5.509e5
1166.62	6.216e5
1166.70	1.229e4
1166.78	0.000e0
1166.86	1.077e6
1166.94	4.803e5
1167.02	8.786e5
1167.10	1.558e6
1167.18	1.324e6
1167.26	6.861e4
1167.34	6.707e5
1167.42	3.430e5
1167.51	5.868e5
1167.59	1.126e4
1167.67	0.000e0
1167.75	6.461e5
1167.83	1.823e5
1167.91	7.158e5
1167.99	3.686e4
1168.07	1.147e5
1168.15	3.410e5
1168.23	1.341e5
1168.31	1.628e5
1168.39	2.662e4
1168.47	5.171e5
1168.55	2.918e5
1168.64	0.000e0
1168.72	0.000e0
1168.80	1.257e6
1168.88	1.577e5
1168.96	0.000e0
1169.04	0.000e0
1169.12	7.055e5
1169.20	2.202e5
1169.28	0.000e0
1170.41	0.000e0
1170.49	1.116e5
1170.57	4.588e5
1170.65	8.581e5
1170.73	7.363e5
1170.81	2.560e4
1170.89	0.000e0
1170.97	4.557e5
1171.06	1.433e6
1171.14	3.584e5
1171.22	2.120e5
1171.30	2.970e4
1171.38	1.782e5
1171.46	9.216e3
1171.54	0.000e0
1171.70	0.000e0
1171.78	1.023e6
1171.86	7.844e5
1171.94	3.461e5
1172.02	2.058e5
1172.10	0.000e0
1172.18	2.427e5
1172.27	1.444e5
1172.35	2.140e5
1172.43	4.147e5
1172.51	8.192e3
1172.59	4.536e5
1172.67	1.475e5
1172.75	0.000e0
1173.39	0.000e0
1173.48	5.222e4
1173.56	0.000e0
1173.64	0.000e0
1173.72	5.560e5
1173.80	9.605e5
1173.88	8.172e5
1173.96	1.526e5
1174.04	0.000e0
1174.93	0.000e0
1175.01	3.471e5
1175.09	2.662e4
1175.17	0.000e0
1175.25	0.000e0
1175.33	4.413e5
1175.41	5.755e5
1175.49	2.048e3
1175.57	0.000e0
1175.98	0.000e0
1176.06	2.048e3
1176.14	1.457e6
1176.22	5.540e5
1176.30	1.741e4
1176.38	0.000e0
1176.78	0.000e0
1176.86	2.673e5
1176.94	2.550e5
1177.03	2.406e5
1177.11	6.144e3
1177.19	0.000e0
1177.27	0.000e0
1177.35	4.321e5
1177.43	6.554e4
1177.51	3.144e5
1177.59	1.119e6
1177.67	4.997e5
1177.75	1.024e4
1177.83	0.000e0
1179.20	0.000e0
1179.28	7.168e4
1179.36	4.710e4
1179.45	0.000e0
1179.53	1.415e6
1179.61	3.922e5
1179.69	6.246e5
1179.77	8.294e4
1179.85	0.000e0
1180.09	0.000e0
1180.17	2.857e5
1180.25	6.574e5
1180.33	1.434e4
1180.41	0.000e0
1180.49	0.000e0
1180.57	4.178e5
1180.66	2.376e5
1180.74	0.000e0
1181.38	0.000e0
1181.46	3.277e4
1181.54	8.192e3
1181.62	0.000e0
1181.70	0.000e0
1181.78	1.679e5
1181.87	3.840e5
1181.95	1.423e5
1182.03	0.000e0
1185.17	0.000e0
1185.25	6.441e5
1185.33	1.659e5
1185.42	0.000e0
1186.22	0.000e0
1186.30	1.270e5
1186.38	4.833e5
1186.46	1.935e5
1186.54	0.000e0
1186.87	0.000e0
1186.95	5.837e4
1187.03	9.626e4
1187.11	0.000e0
1187.35	0.000e0
1187.43	2.437e5
1187.51	8.909e4
1187.59	0.000e0
1189.93	0.000e0
1190.01	1.925e5
1190.09	1.055e5
1190.17	0.000e0
1197.76	0.000e0
1197.84	2.376e5
1197.92	1.352e5
1198.00	0.000e0
1212.20	0.000e0
1212.28	1.229e4
1212.36	1.751e5
1212.44	0.000e0
1213.65	0.000e0
1213.73	8.294e4
1213.81	1.628e5
1213.89	0.000e0
1219.38	0.000e0
1219.46	9.697e5
1219.54	3.932e5
1219.62	9.810e5
1219.70	4.639e5
1219.78	1.792e5
1219.86	1.608e5
1219.94	3.011e5
1220.02	3.963e5
1220.10	0.000e0
1220.19	2.560e4
1220.27	7.352e5
1220.35	2.765e4
1220.43	0.000e0
1221.07	0.000e0
1221.15	4.352e5
1221.23	7.956e5
1221.31	1.024e5
1221.40	0.000e0
1221.96	0.000e0
1222.04	4.178e5
1222.12	1.823e5
1222.20	3.912e5
1222.28	0.000e0
1233.82	0.000e0
1233.90	5.796e5
1233.98	1.167e5
1234.06	0.000e0
1273.19	0.000e0
1273.27	1.444e5
1273.35	0.000e0
1293.28	0.000e0
1293.36	2.867e4
1293.44	2.499e5
1293.52	0.000e0
1497.63	0.000e0
1497.71	3.512e5
1497.79	3.092e5
1497.87	0.000e0
1526.19	0.000e0
1526.27	4.280e5
1526.35	5.345e5
1526.43	1.024e3
1526.51	0.000e0
1531.11	0.000e0
1531.19	6.031e5
1531.27	1.874e5
1531.35	0.000e0
1531.43	8.765e5
1531.51	1.425e6
1531.59	4.311e5
1531.68	0.000e0
1531.76	0.000e0
1531.84	1.732e6
1531.92	3.738e5
1532.00	1.864e5
1532.08	1.036e6
1532.16	2.505e6
1532.24	9.687e5
1532.32	1.447e6
1532.40	5.345e5
1532.48	2.734e5
1532.56	2.550e5
1532.64	0.000e0
1532.72	7.547e5
1532.81	1.363e6
1532.89	5.612e5
1532.97	2.874e6
1533.05	1.768e6
1533.13	7.250e5
1533.21	9.421e4
1533.29	1.055e5
1533.37	2.183e6
1533.45	1.546e5
1533.53	1.946e4
1533.61	1.009e6
1533.69	1.655e6
1533.77	6.298e5
1533.85	9.165e5
1533.93	7.895e5
1534.02	8.253e5
1534.10	7.823e5
1534.18	3.072e4
1534.26	8.909e5
1534.34	1.782e5
1534.42	7.516e5
1534.50	6.349e4
1534.58	0.000e0
1536.84	0.000e0
1536.92	7.229e5
1537.00	1.782e5
1537.08	0.000e0
1544.10	0.000e0
1544.18	2.017e5
1544.26	1.024e3
1544.34	3.144e5
1544.42	4.741e5
1544.50	0.000e0
1545.31	0.000e0
1545.39	7.700e5
1545.47	7.066e4
1545.55	0.000e0
1547.57	0.000e0
1547.65	4.332e5
1547.73	6.246e4
1547.81	0.000e0
1548.62	0.000e0
1548.70	8.397e4
1548.78	9.267e5
1548.86	3.072e4
1548.94	0.000e0
1549.02	0.000e0
1549.10	1.679e5
1549.18	9.359e5
1549.26	2.765e4
1549.34	0.000e0
1549.42	6.554e5
[truncated: 1,061 more rows]
