# Supplementary material for: A simple method for developing lysine targeted covalent protein reagents
Source: Nat Commun. 2023 Dec 1;14:7933. doi: 10.1038/s41467-023-42632-5 (PMC10692228; doi:10.1038/s41467-023-42632-5)
Supplement: Supplementary file 4 — Source data [file 41467_2023_42632_MOESM4_ESM.zip › Source Data/Purified peptide data/Spectra/Propgly3ph!spectrum.txt]

81	0.000e0
81	8.094e3
81	1.068e4
81	0.000e0
81	0.000e0
81	6.056e4
81	1.097e4
81	1.728e5
81	1.288e5
81	6.880e4
82	2.204e5
82	7.807e4
82	3.217e5
82	2.796e5
82	1.878e5
82	1.810e5
82	1.510e5
82	3.143e5
82	6.667e5
82	7.266e5
82	1.230e6
82	1.949e6
83	3.344e6
83	6.008e6
83	1.126e7
83	1.665e7
83	2.550e7
83	3.403e7
83	4.239e7
83	4.680e7
83	5.206e7
83	5.349e7
83	4.268e7
83	3.225e7
84	2.419e7
84	7.524e6
84	2.226e6
84	1.327e6
84	1.878e6
84	1.880e6
84	2.862e6
84	2.911e6
84	2.810e6
84	2.765e6
84	2.573e6
84	1.731e6
84	1.394e6
85	8.603e5
85	2.104e5
85	6.676e4
85	2.350e4
85	4.720e4
85	6.753e4
85	9.899e4
85	1.824e4
85	1.026e5
85	2.278e5
85	1.229e5
85	1.634e5
86	1.196e5
86	3.989e5
86	7.466e5
86	9.419e5
86	1.205e6
86	1.499e6
86	1.480e6
86	1.658e6
86	1.853e6
86	1.909e6
86	2.172e6
86	1.537e6
86	1.131e6
87	8.102e5
87	3.657e5
87	1.895e5
87	3.534e5
87	8.772e4
87	1.888e5
87	2.605e5
87	3.713e5
87	6.357e5
87	3.928e5
87	2.800e5
87	8.333e4
88	1.376e5
88	4.691e4
88	1.604e4
88	1.420e5
88	1.381e5
88	2.118e5
88	1.943e5
88	2.051e5
88	4.068e5
88	3.876e5
88	3.844e5
88	4.459e5
89	3.979e5
89	1.986e5
89	4.525e5
89	4.429e5
89	3.722e5
89	5.423e5
89	6.665e5
89	8.713e5
89	9.970e5
89	9.114e5
89	1.104e6
89	1.309e6
89	1.652e6
90	1.340e6
90	1.072e6
90	8.330e5
90	9.462e5
90	5.033e5
90	5.489e5
90	4.158e5
90	4.828e5
90	2.838e5
90	5.593e5
90	5.782e5
90	5.091e5
91	9.334e5
91	6.510e5
91	4.437e5
91	3.427e5
91	6.287e5
91	8.183e5
91	2.458e5
91	1.626e5
91	4.647e4
91	1.165e5
91	1.520e5
91	2.422e5
91	1.744e5
92	2.433e5
92	2.535e5
92	2.444e5
92	3.754e5
92	2.272e5
92	1.907e4
92	8.485e3
92	1.219e4
92	5.061e4
92	6.032e4
92	2.926e3
92	0.000e0
93	0.000e0
93	1.073e4
93	1.246e5
93	8.402e4
93	1.944e5
93	6.851e4
93	7.100e4
93	1.162e5
93	9.674e4
93	1.026e5
93	6.554e4
93	2.010e5
94	4.857e4
94	9.031e4
94	1.252e5
94	1.531e5
94	2.890e5
94	2.699e5
94	3.151e5
94	2.708e5
94	1.794e5
94	7.685e4
94	2.900e5
94	2.454e5
94	3.122e5
95	1.071e5
95	1.585e4
95	5.530e4
95	2.247e5
95	2.603e5
95	1.776e5
95	3.535e4
95	7.558e4
95	1.819e4
95	1.071e5
95	1.107e5
95	9.260e4
96	2.287e4
96	0.000e0
96	0.000e0
96	2.848e4
96	4.213e4
96	4.037e4
96	1.874e5
96	5.598e4
96	5.378e4
96	5.213e4
96	1.000e5
96	1.122e5
96	6.242e4
97	1.386e5
97	3.038e4
97	4.988e4
97	3.998e4
97	6.534e4
97	3.755e4
97	3.857e4
97	1.995e5
97	1.951e5
97	1.517e4
97	1.395e5
97	8.958e4
98	8.958e4
98	1.855e5
98	2.077e5
98	9.377e4
98	4.552e5
98	3.475e5
98	3.443e5
98	3.400e5
98	6.511e5
98	5.929e5
98	5.155e5
98	8.392e5
99	8.893e5
99	5.945e5
99	1.199e6
99	9.131e5
99	5.309e5
99	4.647e5
99	4.986e5
99	2.613e5
99	5.118e5
99	2.934e5
99	5.186e5
99	3.587e5
99	5.068e5
100	6.625e5
100	4.980e5
100	3.130e5
100	5.905e5
100	6.151e5
100	3.503e5
100	3.772e5
100	5.664e5
100	4.040e5
100	2.630e5
100	2.857e5
100	4.195e5
101	3.539e5
101	2.641e5
101	2.743e5
101	2.704e5
101	1.593e5
101	2.165e5
101	2.026e5
101	8.382e4
101	7.241e4
101	2.463e5
101	3.292e5
101	3.214e5
101	7.660e4
102	1.152e5
102	1.788e5
102	1.857e5
102	2.265e5
102	3.428e5
102	1.708e5
102	2.730e5
102	4.450e5
102	3.412e5
102	4.230e5
102	2.531e5
102	1.824e5
103	2.204e5
103	1.677e5
103	4.374e4
103	5.164e4
103	5.968e4
103	1.287e5
103	1.036e5
103	1.697e5
103	2.192e5
103	9.250e4
103	1.037e5
103	3.316e3
104	0.000e0
104	0.000e0
104	6.046e3
104	1.751e4
104	4.880e2
104	8.772e4
104	5.617e4
104	6.851e4
104	3.964e4
104	0.000e0
104	0.000e0
104	3.160e4
105	5.330e4
105	1.427e5
105	2.507e5
105	2.259e5
105	2.565e5
105	2.616e5
105	4.438e5
105	2.977e5
105	3.576e5
105	4.373e5
105	1.901e5
105	6.437e4
106	6.008e4
106	3.803e4
106	6.095e3
106	0.000e0
106	0.000e0
106	6.437e3
106	2.930e2
106	7.207e4
106	3.823e4
106	7.607e3
106	5.998e3
106	3.223e4
107	2.609e4
107	2.194e3
107	9.314e3
107	9.070e3
107	2.931e4
107	1.716e4
107	2.424e4
107	2.276e5
107	7.690e4
107	2.857e4
107	3.930e4
107	6.890e4
108	6.485e4
108	1.804e3
108	3.535e4
108	1.053e5
108	4.198e4
108	3.410e2
108	1.521e4
108	1.610e5
108	5.378e4
108	5.968e4
108	4.735e4
108	6.788e4
109	5.047e4
109	1.987e5
109	1.329e5
109	4.343e5
109	3.701e5
109	6.524e4
109	2.294e5
109	5.864e5
109	2.618e5
109	3.372e5
109	1.533e5
109	3.003e5
109	3.503e5
110	7.584e5
110	6.895e5
110	1.272e6
110	1.453e6
110	1.404e6
110	1.887e6
110	2.276e6
110	2.227e6
110	1.920e6
110	1.602e6
110	1.407e6
110	1.336e6
111	9.873e5
111	9.566e5
111	1.432e6
111	1.484e6
111	1.597e6
111	1.823e6
111	2.141e6
111	1.694e6
111	2.033e6
111	1.725e6
111	1.828e6
111	1.227e6
111	6.891e5
112	5.633e5
112	4.003e5
112	5.598e5
112	3.610e5
112	4.154e5
112	7.345e5
112	1.072e6
112	1.196e6
112	8.082e5
112	5.844e5
112	3.347e5
112	4.306e5
113	2.383e5
113	1.322e5
113	3.083e5
113	4.061e5
113	1.883e5
113	3.217e5
113	2.031e5
113	3.988e5
113	3.738e5
113	2.711e5
113	1.693e5
113	2.854e5
114	2.254e5
114	1.268e5
114	1.397e5
114	2.245e5
114	3.838e5
114	2.543e5
114	2.471e5
114	2.974e5
114	3.306e5
114	5.175e5
114	3.513e5
114	2.928e5
114	2.852e5
115	2.380e5
115	3.201e5
115	1.785e5
115	1.217e5
115	2.851e5
115	1.063e5
115	4.896e4
115	3.335e4
115	2.896e5
115	2.485e5
115	1.012e5
115	8.017e4
116	6.749e4
116	3.123e5
116	4.292e5
116	3.568e5
116	5.033e5
116	6.748e5
116	7.452e5
116	1.138e6
116	1.180e6
116	1.070e6
116	1.118e6
116	8.415e5
117	6.456e5
117	4.654e5
117	1.888e5
117	1.211e5
117	1.285e5
117	9.240e4
117	1.512e5
117	1.528e5
117	2.477e5
117	1.729e5
117	2.845e5
117	2.745e5
117	2.523e5
118	1.724e5
118	4.150e4
118	3.735e4
118	1.317e3
118	0.000e0
118	0.000e0
118	3.647e4
118	2.487e4
118	0.000e0
118	9.699e4
118	1.279e5
118	1.190e5
119	7.529e4
119	5.140e4
119	1.438e4
119	9.850e3
119	9.274e4
119	6.373e4
119	2.790e5
119	9.928e4
119	4.237e4
119	5.022e3
119	5.330e4
119	5.705e4
119	1.204e4
120	9.889e4
120	1.762e5
120	1.866e5
120	3.086e5
120	4.949e5
120	6.857e5
120	5.388e5
120	9.189e5
120	5.035e5
120	4.011e5
120	4.341e5
120	2.283e5
121	2.663e5
121	1.362e5
121	1.623e5
121	1.415e5
121	3.437e5
121	3.498e5
121	3.221e5
121	4.593e5
121	3.440e5
121	2.688e5
121	1.651e5
121	7.334e4
122	4.754e4
122	9.387e4
122	2.633e3
122	2.614e4
122	6.617e4
122	2.224e4
122	1.734e5
122	1.596e5
122	3.846e5
122	1.700e5
122	2.032e5
122	2.281e5
122	2.564e5
123	1.689e5
123	2.044e5
123	2.068e5
123	2.662e5
123	4.255e5
123	2.183e5
123	1.793e5
123	1.417e5
123	1.158e5
123	2.127e5
123	4.628e4
123	7.056e4
124	1.322e5
124	1.424e4
124	8.241e3
124	3.140e4
124	5.676e4
124	5.632e4
124	9.499e4
124	5.817e4
124	2.097e3
124	9.845e4
124	1.022e5
124	3.053e4
124	7.100e4
125	2.336e4
125	3.808e4
125	5.744e4
125	9.630e4
125	2.667e4
125	6.349e4
125	7.149e4
125	9.114e4
125	6.032e4
125	2.682e3
125	6.056e4
125	1.113e5
126	3.048e4
126	1.648e4
126	5.208e4
126	7.558e3
126	8.997e4
126	1.746e4
126	1.575e4
126	9.557e3
126	2.058e4
126	4.900e1
126	0.000e0
126	7.168e3
127	3.686e4
127	2.180e4
127	3.057e4
127	4.267e4
127	9.299e4
127	8.660e4
127	1.773e5
127	1.801e5
127	1.989e5
127	1.960e5
127	2.961e5
127	1.280e5
127	4.042e4
128	1.804e4
128	0.000e0
128	0.000e0
128	5.208e4
128	1.513e5
128	3.623e4
128	6.339e4
128	1.775e5
128	2.086e5
128	4.481e4
128	1.831e5
129	2.306e4
129	6.134e4
129	1.277e5
129	1.666e5
129	1.035e5
129	1.132e5
129	2.537e5
129	2.301e5
129	9.011e4
129	2.069e5
129	1.354e5
129	1.252e5
129	2.691e5
130	1.762e5
130	2.157e5
130	2.789e5
130	7.069e5
130	1.135e6
130	1.019e6
130	1.309e6
130	1.527e6
130	1.610e6
130	1.851e6
130	2.713e6
130	2.796e6
131	2.409e6
131	2.168e6
131	1.898e6
131	1.838e6
131	2.327e6
131	2.282e6
131	2.824e6
131	2.291e6
131	2.405e6
131	2.373e6
131	1.846e6
131	2.111e6
132	1.749e6
132	1.477e6
132	1.292e6
132	1.174e6
132	9.679e5
132	8.108e5
132	5.886e5
132	7.877e5
132	5.673e5
132	7.004e5
132	9.690e5
132	7.951e5
132	7.197e5
133	6.496e5
133	5.834e5
133	5.879e5
133	4.478e5
133	3.750e5
133	1.581e5
133	3.148e5
133	1.493e5
133	2.301e5
133	1.615e5
133	2.502e5
133	2.954e5
134	1.122e5
134	7.095e4
134	1.506e5
134	3.345e4
134	5.778e4
134	8.494e4
134	1.248e4
134	0.000e0
134	1.095e5
134	4.471e4
134	1.167e5
134	5.413e4
134	2.059e5
135	9.504e4
135	7.904e4
135	3.072e3
135	0.000e0
135	4.881e4
135	1.009e5
135	4.452e4
135	6.388e3
135	4.354e4
135	7.056e4
135	2.306e4
135	1.921e4
136	1.975e4
136	7.656e4
136	3.389e4
136	8.928e4
136	1.716e4
136	1.414e4
136	1.720e5
136	1.099e5
136	6.354e4
136	2.604e4
136	1.114e5
136	7.982e4
137	6.505e4
137	3.223e4
137	3.828e4
137	8.972e3
137	2.238e4
137	2.440e2
137	1.551e4
137	1.414e5
137	1.484e5
137	2.119e5
137	1.463e5
137	1.151e5
137	6.295e4
138	7.602e4
138	5.749e4
138	7.144e4
138	1.154e5
138	3.208e4
138	8.290e4
138	5.183e4
138	7.743e4
138	1.155e5
138	1.062e5
138	9.162e4
138	2.111e4
139	8.226e4
139	6.500e4
139	3.087e4
139	2.419e4
139	1.994e4
139	2.604e4
139	6.983e4
139	1.075e5
139	1.294e5
139	2.916e4
139	8.816e4
139	1.007e5
139	6.290e3
140	0.000e0
140	0.000e0
140	3.940e4
140	5.803e4
140	2.092e4
140	1.595e4
140	9.265e3
140	3.174e4
140	1.609e3
140	5.164e4
141	4.891e4
141	2.194e3
141	2.409e4
141	9.591e4
141	6.437e3
141	7.470e4
141	9.270e4
141	1.021e5
141	8.709e4
141	1.090e5
141	2.347e5
141	5.457e4
142	9.557e4
142	5.183e4
142	4.880e2
142	4.993e4
142	6.563e4
142	1.207e5
142	2.106e5
142	2.082e5
142	1.849e5
142	5.374e4
142	5.413e4
142	1.853e5
142	2.105e5
143	8.792e4
143	3.725e5
143	3.403e5
143	4.611e5
143	5.401e5
143	7.369e5
143	6.942e5
143	5.614e5
143	3.603e5
143	6.780e5
143	6.821e5
143	5.835e5
144	5.375e5
144	1.687e5
144	1.323e5
144	1.111e5
144	3.482e4
144	1.328e5
144	1.568e5
144	1.726e4
144	1.699e5
144	4.232e4
144	5.627e4
144	2.246e5
144	1.744e5
145	1.153e5
145	1.065e5
145	1.716e5
145	2.859e5
145	2.174e5
145	1.020e5
145	4.880e5
145	4.770e5
145	2.752e5
145	1.586e5
145	2.294e5
145	1.527e5
146	9.177e4
146	1.004e4
146	1.546e4
146	1.131e5
146	1.790e4
146	3.959e4
146	7.266e3
146	2.155e4
146	9.509e3
146	6.481e4
146	3.789e4
146	1.487e4
147	4.900e1
147	9.918e4
147	7.948e4
147	3.535e4
147	2.399e4
147	6.544e4
147	6.100e4
147	7.270e4
147	1.112e5
147	8.211e4
147	8.582e3
147	9.109e4
147	6.710e4
148	3.755e3
148	0.000e0
148	0.000e0
148	5.398e4
148	8.806e4
148	3.730e4
148	2.277e4
148	9.728e4
148	2.648e4
148	2.609e4
148	2.282e4
149	3.457e4
149	6.446e4
149	8.411e4
149	8.597e4
149	1.905e5
149	2.588e5
149	1.820e5
149	3.188e5
149	2.778e5
149	2.537e5
149	2.777e5
149	1.747e5
149	9.533e4
150	8.416e4
150	5.076e4
150	1.029e4
150	2.687e4
150	4.247e4
150	1.580e4
150	1.108e5
150	5.452e4
150	1.343e5
150	5.764e4
150	2.604e4
150	2.224e4
151	4.632e3
151	6.910e4
151	1.819e4
151	0.000e0
151	0.000e0
151	2.349e5
151	1.821e5
151	1.416e5
151	1.586e5
151	1.772e5
151	2.513e5
151	1.211e5
152	6.402e4
152	1.848e5
152	4.308e5
152	2.693e5
152	6.207e5
152	4.919e5
152	3.761e5
152	4.783e5
152	4.585e5
152	7.011e5
152	7.631e5
152	1.500e5
152	2.456e5
153	3.477e5
153	2.884e5
153	1.752e5
153	1.133e5
153	1.442e5
153	3.415e5
153	2.873e5
153	2.549e5
153	2.278e5
153	2.925e5
153	2.482e5
153	3.370e5
154	2.286e5
154	1.436e5
154	1.332e5
154	9.162e4
154	1.649e5
154	1.057e5
154	1.432e5
154	1.976e5
154	2.809e5
154	1.935e5
154	1.108e5
154	1.363e5
154	1.107e5
155	5.661e4
155	7.158e4
155	6.242e4
155	9.523e4
155	1.112e5
155	1.263e5
155	1.110e5
155	1.522e5
155	1.042e5
155	9.338e4
155	5.574e4
155	2.462e4
156	2.916e4
156	4.506e4
156	1.209e4
156	1.045e5
156	1.200e4
156	5.325e4
156	3.389e4
156	1.214e4
156	0.000e0
156	2.770e4
156	1.156e4
156	2.848e4
157	3.160e4
157	3.760e4
157	3.740e4
157	9.411e3
157	0.000e0
157	2.575e4
157	1.531e4
157	7.568e4
157	7.241e4
157	1.524e5
157	9.060e4
157	1.092e5
157	8.333e4
158	5.271e4
158	5.530e4
158	1.562e5
158	1.314e5
158	1.621e5
158	6.212e4
158	1.501e5
158	2.299e5
158	2.620e5
158	2.066e5
158	2.075e5
158	3.531e5
159	4.283e5
159	2.995e5
159	2.877e5
159	4.875e5
159	5.787e5
159	5.607e5
159	7.220e5
159	6.493e5
159	7.707e5
159	6.521e5
159	3.641e5
159	2.931e5
160	1.411e5
160	7.387e4
160	8.450e4
160	2.228e4
160	1.941e4
160	3.306e4
160	3.384e4
160	1.599e4
160	1.609e3
160	7.841e4
160	8.080e4
160	4.652e4
160	8.762e4
161	2.638e4
161	2.375e4
161	2.930e2
161	2.194e4
161	2.082e4
161	2.633e4
161	1.882e4
161	7.548e4
161	8.485e4
161	6.334e4
161	2.599e4
161	3.623e4
162	1.122e3
162	0.000e0
162	0.000e0
162	1.921e4
162	4.047e3
162	0.000e0
162	1.629e4
162	8.460e4
162	5.071e3
162	3.891e4
162	6.641e4
162	1.161e5
162	1.970e4
163	6.632e3
163	6.363e4
163	7.714e4
163	1.296e5
163	1.184e5
163	9.718e4
163	1.403e5
163	2.302e5
163	2.524e5
163	1.784e5
163	1.990e5
163	2.371e5
164	1.395e5
164	1.317e5
164	7.446e4
164	1.087e4
164	2.321e4
164	2.541e4
164	1.175e4
164	3.106e4
164	2.048e4
164	4.194e3
164	3.862e4
164	4.647e4
165	1.321e4
165	0.000e0
165	0.000e0
165	1.999e3
165	3.316e3
165	1.912e4
165	2.682e3
165	1.346e4
165	1.103e5
165	5.120e4
165	3.121e4
166	8.787e4
166	2.248e4
166	0.000e0
166	0.000e0
166	3.530e4
166	3.048e4
166	8.026e4
166	1.796e5
166	1.009e5
166	4.954e4
166	2.019e4
166	4.574e4
167	4.267e4
167	2.424e4
167	3.574e4
167	9.079e4
167	1.142e5
167	9.226e4
167	1.083e5
167	9.455e4
167	8.426e4
167	9.982e4
167	1.360e5
167	2.545e4
167	4.857e4
168	5.442e4
168	8.680e3
168	3.457e4
168	1.482e4
168	0.000e0
168	1.167e5
168	8.553e4
168	1.122e3
168	0.000e0
168	4.974e3
168	9.913e4
168	4.374e4
169	8.290e2
169	2.072e4
169	4.364e4
169	4.876e3
169	0.000e0
169	0.000e0
169	6.661e4
169	1.461e5
169	2.018e5
169	1.222e5
169	1.148e5
170	1.088e5
170	2.224e4
170	1.432e5
170	5.037e4
170	7.734e4
170	7.480e4
170	4.808e4
170	1.015e5
170	1.372e5
170	3.725e4
170	9.611e4
170	1.310e5
170	1.063e4
171	0.000e0
171	6.758e4
171	3.126e4
171	8.099e4
171	5.773e4
171	6.992e4
171	4.354e4
171	1.139e5
171	1.481e5
171	1.149e5
171	6.237e4
171	1.076e5
172	2.268e5
172	5.250e5
172	3.404e5
172	5.999e5
172	1.106e6
172	8.284e5
172	1.023e6
172	1.335e6
172	1.467e6
172	1.054e6
172	7.633e5
172	4.584e5
172	2.963e5
173	3.771e5
173	1.416e5
173	1.031e5
173	8.002e4
173	7.075e4
173	7.656e4
173	1.062e5
173	2.375e5
173	2.640e5
173	2.326e5
173	1.304e5
173	3.014e4
174	1.999e3
174	1.541e4
174	1.186e5
174	8.748e4
174	3.921e4
174	1.026e5
174	4.335e4
174	2.555e4
174	7.387e4
174	9.884e4
174	8.723e4
174	1.130e5
175	2.321e4
175	1.638e4
175	1.829e4
175	9.557e3
175	3.379e4
175	3.950e3
175	8.704e4
175	4.291e4
175	8.338e3
175	5.778e4
175	6.875e3
175	2.716e4
175	1.819e4
176	4.900e1
176	0.000e0
176	0.000e0
176	6.266e4
176	7.519e4
176	9.357e4
176	7.539e4
176	1.150e5
176	9.084e4
176	1.610e5
176	9.684e4
176	1.727e5
177	3.301e4
177	4.662e4
177	1.111e5
177	4.164e4
177	5.851e3
177	8.455e4
177	5.822e4
177	4.515e4
177	1.785e4
177	5.320e4
177	5.018e4
177	7.256e4
177	4.779e3
178	7.826e4
178	4.764e4
178	4.779e3
178	2.979e4
178	5.661e4
178	1.709e5
178	8.041e4
178	6.242e4
178	1.166e5
178	8.558e4
178	2.073e5
178	1.970e5
179	3.901e4
179	3.823e4
179	2.901e4
179	6.617e4
179	1.536e4
179	4.052e4
179	5.222e4
179	7.231e4
179	9.704e4
179	5.047e4
179	0.000e0
179	0.000e0
180	3.900e2
180	9.216e3
180	1.658e3
180	0.000e0
180	0.000e0
180	2.643e4
180	1.240e5
180	5.417e4
180	2.058e4
181	9.021e3
181	0.000e0
181	5.681e4
181	1.022e5
181	7.997e3
181	1.955e4
181	5.837e4
181	2.867e4
181	4.213e4
181	3.228e4
181	1.126e5
181	5.349e4
182	4.257e4
182	9.265e3
182	4.135e4
182	1.268e3
182	1.697e4
182	3.760e4
182	5.257e4
182	4.374e4
182	3.560e3
182	0.000e0
182	1.804e4
182	3.969e4
182	1.103e5
183	5.432e4
183	6.685e4
183	6.266e4
183	2.365e5
183	4.190e5
183	2.228e5
183	1.896e5
183	1.407e5
183	2.261e5
183	2.811e5
183	3.610e5
183	1.439e5
184	5.803e4
184	4.881e4
184	7.363e4
184	2.467e4
184	0.000e0
184	8.631e3
184	3.287e4
184	5.710e4
184	9.499e4
184	1.848e4
184	7.539e4
184	1.189e5
185	5.803e3
185	3.443e4
185	3.082e4
185	4.077e4
185	1.714e5
185	9.128e4
185	1.786e5
185	2.013e5
185	2.544e5
185	2.847e5
185	1.390e5
185	3.287e4
185	3.126e4
186	3.160e4
186	8.655e4
186	6.120e4
186	5.183e4
186	1.074e5
186	5.627e4
186	9.889e4
186	3.234e5
186	3.267e5
186	1.624e5
186	1.627e5
186	9.411e4
187	1.024e5
187	9.996e3
187	1.253e4
187	8.129e4
187	2.194e3
187	5.315e3
187	4.252e4
187	2.362e5
187	8.416e4
187	6.924e4
187	1.529e5
187	5.403e4
187	1.912e4
188	7.948e4
188	1.829e4
188	1.804e3
188	0.000e0
188	6.632e3
188	3.916e4
188	8.533e3
188	3.462e3
188	4.837e4
188	8.826e3
188	0.000e0
188	5.510e3
189	2.555e4
189	7.534e4
189	5.398e4
189	3.170e3
189	1.134e5
189	4.096e4
189	5.856e4
189	1.638e4
189	0.000e0
189	0.000e0
189	1.126e4
189	2.131e4
190	5.461e3
190	0.000e0
190	6.680e3
190	2.111e4
190	3.720e4
190	4.847e4
190	1.365e3
190	0.000e0
190	2.184e4
190	2.029e4
190	5.086e4
190	5.988e4
190	8.504e4
191	1.921e4
191	5.988e4
191	1.200e4
191	8.192e3
191	4.701e4
191	1.655e5
191	8.153e4
191	4.120e4
191	4.880e2
191	5.232e4
191	1.258e4
191	9.216e4
192	1.541e4
192	2.599e4
192	4.910e4
192	2.682e3
192	4.496e4
192	7.948e3
192	0.000e0
192	0.000e0
192	6.822e4
192	7.899e4
192	8.197e4
192	3.170e3
193	5.949e3
193	2.623e4
193	2.336e4
193	1.180e4
193	3.267e3
193	4.306e4
193	1.580e4
193	2.565e4
193	3.672e4
193	7.197e4
193	1.341e5
193	4.925e4
194	8.780e2
194	8.299e4
194	1.319e5
194	6.388e3
194	8.943e4
194	1.520e5
194	3.084e5
194	2.656e5
194	2.808e5
194	2.895e5
194	3.369e5
194	4.051e5
195	2.854e5
195	1.342e5
195	1.799e5
195	8.987e4
195	7.934e4
195	3.394e4
195	2.379e5
195	1.803e5
195	2.448e4
195	4.667e4
195	1.337e5
195	1.362e5
195	1.945e5
196	1.233e5
196	1.258e5
196	1.055e5
196	6.144e3
196	2.853e4
196	1.414e5
196	1.676e5
196	8.914e4
196	8.621e4
196	5.578e4
196	1.729e5
196	8.597e4
197	4.379e4
197	5.686e4
197	5.608e3
197	3.511e3
197	2.440e2
197	3.633e4
197	2.365e4
197	7.660e4
197	7.280e4
197	2.779e3
197	4.974e4
197	1.341e5
197	2.102e4
198	0.000e0
198	6.212e4
198	5.022e3
198	2.531e4
198	1.824e4
198	2.385e4
198	1.063e5
198	1.356e4
198	5.032e4
198	1.249e5
198	1.018e5
198	4.393e4
199	0.000e0
199	2.380e4
199	6.451e4
199	8.728e3
199	5.778e4
199	3.233e4
199	5.120e3
199	3.472e4
199	1.882e4
199	7.202e4
199	7.319e4
199	9.211e4
200	8.002e4
200	3.901e4
200	9.977e4
200	4.603e4
200	5.851e3
200	1.166e5
200	1.331e5
200	2.431e5
200	2.062e5
200	1.747e5
200	1.592e5
200	2.161e5
200	1.050e5
201	1.610e5
201	8.465e4
201	1.443e4
201	3.643e4
201	2.121e4
201	6.495e4
201	5.681e4
201	4.486e3
201	7.334e4
201	6.778e3
201	0.000e0
201	3.579e4
202	2.024e4
202	0.000e0
202	0.000e0
202	7.800e2
202	1.009e4
202	0.000e0
202	0.000e0
202	3.410e2
202	6.836e4
202	3.969e4
203	1.512e3
203	4.291e4
203	5.169e3
203	0.000e0
203	3.170e3
203	1.755e3
203	0.000e0
203	0.000e0
203	2.930e2
203	2.048e3
203	1.156e4
203	5.549e4
204	1.400e4
204	7.617e4
204	1.380e4
204	3.511e3
204	5.335e4
204	7.704e3
204	0.000e0
204	0.000e0
204	7.704e3
204	2.521e4
204	2.930e2
205	0.000e0
205	0.000e0
205	1.619e4
205	3.818e4
205	5.360e2
205	0.000e0
205	0.000e0
205	4.803e4
205	2.058e4
205	0.000e0
205	0.000e0
205	2.526e4
206	2.965e4
206	2.440e2
206	0.000e0
206	0.000e0
206	3.735e4
206	3.267e4
206	4.390e2
206	0.000e0
207	0.000e0
207	6.875e3
207	1.195e4
207	1.067e5
207	2.063e4
207	2.541e4
207	5.773e4
207	3.813e4
207	1.912e4
207	4.623e4
208	5.315e3
208	9.750e2
208	2.921e4
208	8.780e2
208	1.463e3
208	2.897e4
208	2.931e4
208	3.179e4
208	2.277e4
208	2.433e4
208	2.389e4
208	3.662e4
208	8.065e4
209	2.355e4
209	8.582e3
209	0.000e0
209	2.970e4
209	1.955e4
209	0.000e0
209	2.165e4
209	3.218e3
209	7.509e3
209	7.558e3
209	1.541e4
209	9.762e4
210	3.701e4
210	9.167e3
210	3.174e4
210	8.780e2
210	0.000e0
210	5.300e4
210	2.789e4
210	1.848e4
210	1.365e3
210	0.000e0
210	5.710e4
210	1.004e4
210	0.000e0
211	0.000e0
211	5.461e3
211	1.863e4
211	6.778e4
211	3.472e4
211	3.135e4
211	3.413e3
211	0.000e0
211	0.000e0
211	2.667e4
212	6.159e4
212	5.257e4
212	8.919e4
212	7.397e4
212	2.253e4
212	0.000e0
212	0.000e0
212	3.443e4
212	5.008e4
212	4.115e4
212	5.360e2
213	1.336e4
213	6.354e4
213	7.802e3
213	3.316e4
213	1.560e3
213	6.432e4
213	5.749e4
213	2.926e3
213	0.000e0
213	1.351e4
213	1.460e2
213	0.000e0
213	4.900e1
214	6.285e4
214	3.560e3
214	0.000e0
214	0.000e0
214	1.585e4
214	5.013e4
214	3.165e4
214	7.558e3
214	8.792e4
214	1.960e4
214	0.000e0
214	0.000e0
215	4.847e4
215	1.161e4
215	1.755e4
215	2.892e4
215	7.958e4
215	1.328e5
215	2.827e5
215	2.750e4
215	0.000e0
215	3.784e4
215	4.813e4
215	6.832e4
215	1.683e5
216	1.375e4
216	0.000e0
216	0.000e0
216	2.779e4
216	1.453e4
216	1.351e4
216	2.789e4
216	2.930e2
216	7.800e2
216	7.358e4
216	8.387e3
216	8.114e4
217	6.193e3
217	0.000e0
217	1.950e3
217	0.000e0
217	0.000e0
217	3.491e4
217	4.662e4
217	2.570e4
217	4.900e1
217	1.887e4
217	8.431e4
218	6.778e3
218	3.038e4
218	1.595e4
218	0.000e0
218	2.945e4
218	2.467e4
218	0.000e0
218	1.448e4
218	5.164e4
218	1.643e4
218	3.969e4
218	4.315e4
218	1.037e5
219	1.200e4
219	5.208e4
219	7.207e4
219	9.855e4
219	4.242e3
219	1.300e5
219	3.877e4
219	0.000e0
219	0.000e0
219	7.246e4
219	3.428e4
219	1.950e2
220	0.000e0
220	0.000e0
220	8.680e3
220	5.291e4
220	1.263e4
220	8.153e4
220	1.955e4
220	2.897e4
220	3.603e4
220	8.748e4
220	4.579e4
220	3.842e4
221	3.350e4
221	3.994e4
221	1.638e4
221	1.824e4
221	2.341e3
221	2.862e4
221	8.780e2
221	1.502e4
221	5.242e4
221	5.022e3
221	3.350e4
221	3.028e4
222	3.218e3
222	6.466e4
222	2.146e3
222	0.000e0
222	4.515e4
222	7.578e4
222	8.143e3
222	4.535e3
222	2.706e4
222	7.310e2
222	4.335e4
222	4.389e4
223	4.057e4
223	9.801e3
223	1.219e3
223	0.000e0
223	0.000e0
223	7.914e4
223	5.203e4
223	3.584e4
223	1.364e5
223	1.912e4
223	1.131e5
223	8.992e4
224	1.404e4
224	5.466e4
224	1.120e5
224	8.826e3
224	4.715e4
224	6.008e4
224	1.228e5
224	2.633e5
224	2.760e5
224	1.164e5
224	3.662e4
224	2.662e4
225	1.414e3
225	1.463e4
225	1.414e3
225	0.000e0
225	4.784e4
225	1.980e4
225	1.443e4
225	5.647e4
225	2.633e3
225	0.000e0
225	0.000e0
225	3.223e4
225	9.557e3
226	2.111e4
226	7.509e3
226	2.150e4
226	1.460e2
226	5.203e4
226	7.997e3
226	3.399e4
226	3.365e3
226	1.687e4
226	1.804e4
226	5.222e4
226	9.265e3
227	3.950e3
227	0.000e0
227	1.287e4
227	1.936e4
227	2.999e4
227	2.521e4
227	4.900e1
227	3.594e4
227	1.829e4
227	3.506e4
227	1.663e4
227	2.380e4
228	6.656e4
228	3.784e4
228	6.095e3
228	0.000e0
228	1.580e4
228	1.024e4
228	1.268e3
228	5.949e4
228	1.732e5
228	6.237e4
228	1.414e4
228	0.000e0
228	0.000e0
229	3.204e4
229	1.638e4
229	0.000e0
229	3.360e4
229	2.389e3
229	1.912e4
229	9.748e4
229	9.806e4
229	8.884e4
229	1.313e5
229	9.143e4
229	2.243e3
230	0.000e0
230	0.000e0
230	9.362e4
230	1.980e4
230	0.000e0
230	0.000e0
230	6.875e4
230	3.140e4
230	3.608e4
230	1.454e5
230	2.687e4
230	1.321e4
230	0.000e0
231	0.000e0
231	4.359e4
231	2.945e4
231	3.087e4
231	1.546e4
231	7.363e3
231	6.680e3
231	0.000e0
232	0.000e0
232	1.073e4
232	2.453e4
232	4.979e4
232	1.707e3
232	0.000e0
232	5.905e4
232	1.469e5
232	6.125e4
233	5.188e4
233	2.682e3
233	1.897e4
233	5.850e2
233	0.000e0
233	8.660e4
233	1.239e4
233	1.219e4
233	8.728e3
233	0.000e0
233	0.000e0
234	5.803e3
234	2.857e4
234	4.880e2
234	0.000e0
234	1.297e4
234	3.964e4
234	9.750e2
234	0.000e0
234	2.292e3
234	4.720e4
234	7.997e3
234	7.363e3
235	3.877e4
235	3.028e4
235	5.071e3
235	0.000e0
235	9.089e4
235	1.022e5
235	4.686e4
235	1.394e5
235	1.168e5
235	1.092e5
235	5.413e3
235	1.396e5
235	2.254e5
236	6.003e4
236	1.266e5
236	8.187e4
236	6.222e4
236	2.063e4
236	9.894e4
236	2.175e5
236	3.017e5
236	2.043e4
236	7.763e4
236	1.502e5
236	1.873e5
237	4.598e4
237	7.149e4
237	4.320e4
237	1.560e3
237	6.437e3
237	2.048e4
237	4.637e4
237	1.351e4
237	0.000e0
237	5.286e4
237	2.053e4
237	8.772e4
238	6.719e4
238	1.950e3
238	0.000e0
238	7.777e4
238	1.980e4
238	0.000e0
238	0.000e0
238	1.521e4
238	5.588e4
238	2.287e4
238	7.656e3
238	3.014e4
238	1.356e4
239	5.783e4
239	5.178e4
239	3.852e4
239	7.310e2
239	5.778e4
239	3.316e3
239	6.027e4
239	5.910e4
239	9.947e3
239	7.948e4
239	3.150e4
239	1.460e2
240	0.000e0
240	2.960e4
240	7.753e3
240	6.037e4
240	9.582e4
240	2.292e3
240	3.155e4
240	1.400e4
240	0.000e0
240	0.000e0
240	1.950e4
240	4.120e4
240	1.414e3
241	3.257e4
241	1.268e3
241	5.447e4
241	5.432e4
241	4.798e4
241	2.926e3
241	5.564e4
241	2.150e4
241	3.969e4
241	8.780e2
241	4.823e4
241	1.926e4
242	0.000e0
242	0.000e0
242	1.463e3
242	3.491e4
242	5.476e4
242	6.583e3
242	7.885e4
242	7.197e4
242	1.107e4
243	0.000e0
243	0.000e0
243	6.178e4
243	7.714e4
243	3.096e4
243	1.512e4
243	1.494e5
243	1.370e5
243	7.392e4
243	7.071e4
243	1.264e5
243	1.801e5
243	6.012e4
244	1.063e5
244	5.310e4
244	5.847e4
244	1.658e3
244	0.000e0
244	0.000e0
244	2.072e4
244	1.170e3
244	0.000e0
244	2.375e4
244	8.743e4
244	7.500e4
245	3.628e4
245	3.925e4
245	6.830e2
245	0.000e0
245	0.000e0
245	3.540e4
245	9.801e3
245	0.000e0
245	3.608e3
245	3.131e4
245	8.290e2
246	6.144e3
246	1.204e4
[truncated: 14,454 more rows]
