# Supplementary material for: A simple method for developing lysine targeted covalent protein reagents
Source: Nat Commun. 2023 Dec 1;14:7933. doi: 10.1038/s41467-023-42632-5 (PMC10692228; doi:10.1038/s41467-023-42632-5)
Supplement: Supplementary file 4 — Source data [file 41467_2023_42632_MOESM4_ESM.zip › Source Data/Purified peptide data/Spectra/Propgly8!_methspectrum.txt]

79.77	0.000e0
82.51	0.000e0
82.59	8.028e5
82.67	6.615e6
82.75	1.479e7
82.83	1.863e7
82.91	2.514e7
82.99	2.835e7
83.07	3.874e7
83.15	3.945e7
83.24	4.173e7
83.32	4.490e7
83.40	3.395e7
83.48	2.763e7
83.56	2.450e7
83.64	8.531e6
83.72	1.734e6
83.80	2.108e6
83.88	5.980e5
83.96	2.323e6
84.04	3.164e6
84.12	1.188e6
84.20	1.479e6
84.28	1.474e6
84.36	1.382e6
84.45	8.468e5
84.53	1.105e6
84.61	2.048e5
84.69	1.024e3
84.77	0.000e0
84.93	0.000e0
85.01	1.536e4
85.09	2.109e5
85.17	3.072e3
85.25	0.000e0
87.11	0.000e0
87.19	6.953e5
87.27	3.789e5
87.35	0.000e0
99.93	0.000e0
100.01	1.976e5
100.10	8.980e5
100.18	2.662e4
100.26	0.000e0
100.66	0.000e0
100.74	6.513e5
100.82	1.307e6
100.90	3.686e4
100.98	0.000e0
101.22	0.000e0
101.31	5.622e5
101.39	9.882e5
101.47	4.137e5
101.55	3.011e5
101.63	0.000e0
102.76	0.000e0
102.84	2.714e5
102.92	3.942e5
103.00	0.000e0
103.40	0.000e0
103.48	4.925e5
103.56	2.765e4
103.64	0.000e0
108.81	0.000e0
108.89	5.499e5
108.97	8.704e4
109.05	0.000e0
109.69	0.000e0
109.78	5.857e5
109.86	7.444e5
109.94	9.216e3
110.02	1.149e6
110.10	4.772e5
110.18	1.382e5
110.26	1.948e6
110.34	2.386e5
110.42	0.000e0
110.74	0.000e0
110.82	3.461e5
110.91	3.011e5
110.99	5.120e4
111.07	0.000e0
112.03	0.000e0
112.12	1.894e5
112.20	8.745e5
112.28	2.355e4
112.36	1.444e5
112.44	7.987e4
112.52	0.000e0
114.45	0.000e0
114.54	3.727e5
114.62	1.300e5
114.70	0.000e0
116.47	0.000e0
116.55	6.083e5
116.63	5.386e5
116.71	7.526e5
116.79	1.178e6
116.87	9.431e5
116.96	2.816e5
117.04	0.000e0
117.12	2.406e5
117.20	3.123e5
117.28	1.024e5
117.36	5.509e5
117.44	4.874e5
117.52	2.683e5
117.60	0.000e0
118.65	0.000e0
118.73	3.533e5
118.81	3.379e5
118.89	0.000e0
120.67	0.000e0
120.75	2.386e5
120.83	1.028e6
120.91	3.533e5
120.99	5.222e4
121.07	0.000e0
127.28	0.000e0
127.36	1.741e4
127.44	5.775e5
127.52	1.536e4
127.60	0.000e0
127.68	1.058e6
127.76	1.331e5
127.85	0.000e0
127.93	0.000e0
128.01	5.448e5
128.09	2.519e5
128.17	7.956e5
128.25	1.631e6
128.33	1.300e5
128.41	0.000e0
128.49	1.946e4
128.57	0.000e0
128.65	0.000e0
128.73	4.639e5
128.81	1.279e6
128.89	4.229e5
128.98	2.775e5
129.06	4.157e5
129.14	1.024e3
129.22	0.000e0
129.62	0.000e0
129.70	2.847e5
129.78	4.506e4
129.86	0.000e0
130.02	0.000e0
130.10	1.291e6
130.19	2.529e5
130.27	1.858e6
130.35	8.602e4
130.43	3.482e5
130.51	1.151e6
130.59	7.526e5
130.67	7.557e5
130.75	1.024e4
130.83	0.000e0
130.91	1.078e6
130.99	5.939e4
131.07	9.738e5
131.15	5.100e5
131.23	0.000e0
131.31	0.000e0
131.40	4.454e5
131.48	4.188e5
131.56	5.765e5
131.64	8.192e3
131.72	2.134e6
131.80	2.140e5
131.88	0.000e0
132.44	0.000e0
132.52	1.138e6
132.61	8.602e4
132.69	0.000e0
134.78	0.000e0
134.86	1.677e6
134.94	8.724e5
135.03	7.168e3
135.11	0.000e0
137.69	0.000e0
137.77	5.581e5
137.85	1.690e5
137.93	0.000e0
145.43	0.000e0
145.51	4.751e5
145.59	8.806e4
145.67	9.646e5
145.75	1.720e5
145.83	2.370e6
145.92	1.473e6
146.00	2.565e6
146.08	1.791e6
146.16	1.882e6
146.24	1.793e6
146.32	1.112e6
146.40	7.608e5
146.48	4.915e4
146.56	3.942e5
146.64	9.032e5
146.72	2.662e4
146.80	0.000e0
146.96	0.000e0
147.04	5.939e5
147.13	5.939e4
147.21	7.660e5
147.29	8.602e4
147.37	0.000e0
148.90	0.000e0
148.98	4.178e5
149.06	6.748e5
149.14	8.192e3
149.22	0.000e0
149.87	0.000e0
149.95	6.973e5
150.03	1.362e5
150.11	0.000e0
152.29	0.000e0
152.37	1.489e6
152.45	4.035e5
152.53	9.298e5
152.61	2.765e4
152.69	0.000e0
153.26	0.000e0
153.34	1.617e6
153.42	6.369e5
153.50	8.192e3
153.58	0.000e0
153.74	0.000e0
153.82	7.168e3
153.90	2.321e6
153.98	1.505e5
154.06	0.000e0
157.21	0.000e0
157.29	1.556e5
157.37	1.024e3
157.45	0.000e0
158.42	0.000e0
158.50	3.994e5
158.58	5.632e5
158.66	6.144e3
158.74	0.000e0
158.82	0.000e0
158.90	3.645e5
158.98	1.229e4
159.06	0.000e0
159.39	0.000e0
159.47	3.410e5
159.55	5.939e4
159.63	0.000e0
161.00	0.000e0
161.08	5.048e5
161.16	3.072e4
161.24	0.000e0
165.11	0.000e0
165.20	7.711e5
165.28	1.229e5
165.36	0.000e0
171.89	0.000e0
171.97	7.404e5
172.05	9.841e5
172.13	1.280e5
172.21	7.311e5
172.29	1.772e5
172.38	0.000e0
173.18	0.000e0
173.26	3.420e5
173.34	4.096e3
173.42	0.000e0
174.80	0.000e0
174.88	9.062e5
174.96	7.475e4
175.04	0.000e0
177.05	0.000e0
177.13	9.216e4
177.22	4.024e5
177.30	6.697e5
177.38	8.192e3
177.46	0.000e0
178.10	0.000e0
178.18	3.072e3
178.26	0.000e0
186.81	0.000e0
186.90	5.755e5
186.98	2.458e4
187.06	0.000e0
200.21	0.000e0
200.29	4.628e5
200.37	2.447e5
200.45	0.000e0
214.81	0.000e0
214.89	9.728e4
214.97	5.120e4
215.05	0.000e0
223.12	0.000e0
223.20	9.933e4
223.28	2.693e5
223.36	0.000e0
223.44	8.991e5
223.52	1.137e5
223.60	0.000e0
228.20	0.000e0
228.28	9.114e5
228.36	1.516e5
228.44	0.000e0
241.27	0.000e0
241.35	1.116e5
241.43	7.383e5
241.51	2.355e4
241.59	0.000e0
242.23	0.000e0
242.31	1.812e5
242.40	6.359e5
242.48	1.126e4
242.56	0.000e0
257.88	0.000e0
257.96	3.103e5
258.04	1.157e6
258.13	3.379e4
258.21	0.000e0
268.29	0.000e0
268.37	5.396e5
268.45	5.018e4
268.53	0.000e0
269.74	0.000e0
269.82	3.994e5
269.90	1.196e6
269.98	3.891e4
270.06	0.000e0
275.39	0.000e0
275.47	2.079e5
275.55	7.404e5
275.63	2.048e4
275.71	0.000e0
280.47	0.000e0
280.55	1.221e6
280.63	6.861e4
280.71	0.000e0
281.92	0.000e0
282.00	6.656e4
282.08	4.772e5
282.16	6.144e3
282.25	0.000e0
282.97	0.000e0
283.05	1.475e5
283.13	1.256e6
283.21	4.813e4
283.29	0.000e0
283.46	0.000e0
283.54	3.441e5
283.62	2.355e4
283.70	0.000e0
284.91	0.000e0
284.99	2.038e5
285.07	0.000e0
300.56	0.000e0
300.64	3.164e5
300.72	1.741e5
300.80	0.000e0
302.65	0.000e0
302.73	6.482e5
302.82	2.079e6
302.90	5.458e5
302.98	5.243e5
303.06	1.690e6
303.14	1.061e6
303.22	9.554e5
303.30	3.860e5
303.38	8.090e4
303.46	1.597e6
303.54	1.004e6
303.62	2.092e6
303.70	4.608e5
303.78	4.096e3
303.86	0.000e0
303.95	4.004e5
304.03	3.215e5
304.11	3.994e4
304.19	8.049e5
304.27	5.673e5
304.35	3.348e5
304.43	8.294e4
304.51	7.168e3
304.59	0.000e0
304.83	0.000e0
304.91	1.833e5
304.99	4.874e5
305.07	5.120e3
305.16	0.000e0
320.32	0.000e0
320.40	2.703e5
320.48	2.171e5
320.56	0.000e0
320.64	3.082e5
320.72	1.672e6
320.80	2.884e6
320.89	3.792e6
320.97	3.612e6
321.05	2.982e6
321.13	8.368e6
321.21	9.284e6
321.29	3.934e6
321.37	1.135e7
321.45	1.417e7
321.53	1.520e7
321.61	1.068e7
321.69	4.242e6
321.77	2.342e6
321.85	2.387e6
321.93	1.082e6
322.01	1.453e6
322.10	4.710e5
322.18	1.808e6
322.26	1.757e6
322.34	1.099e6
322.42	4.105e6
322.50	5.607e6
322.58	4.219e6
322.66	1.570e6
322.74	1.204e6
322.82	4.004e5
322.90	9.114e5
322.98	1.556e5
323.06	0.000e0
323.14	6.953e5
323.22	1.103e6
323.31	2.633e6
323.39	2.844e6
323.47	3.333e6
323.55	2.792e6
323.63	2.608e6
323.71	1.826e6
323.79	8.735e5
323.87	1.364e6
323.95	2.744e5
324.03	0.000e0
324.27	0.000e0
324.35	5.939e4
324.43	3.512e5
324.52	2.048e3
324.60	0.000e0
325.24	0.000e0
325.32	6.584e5
325.40	1.126e5
325.48	0.000e0
325.73	0.000e0
325.81	2.370e6
325.89	6.574e5
325.97	3.072e3
326.05	0.000e0
346.30	0.000e0
346.38	1.782e5
346.46	5.796e5
346.54	6.216e5
346.62	3.543e5
346.70	2.229e6
346.78	1.432e6
346.86	1.913e6
346.94	4.833e6
347.02	5.119e6
347.10	6.181e6
347.18	1.302e7
347.26	1.227e7
347.34	1.183e7
347.42	1.347e7
347.51	1.394e7
347.59	1.134e7
347.67	8.276e6
347.75	4.857e6
347.83	4.156e6
347.91	4.261e6
347.99	1.538e6
348.07	1.342e6
348.15	4.291e5
348.23	9.984e5
348.31	1.522e6
348.39	4.159e6
348.47	4.748e6
348.55	1.681e6
348.63	1.213e6
348.72	3.026e6
348.80	1.460e6
348.88	2.601e5
348.96	0.000e0
349.28	0.000e0
349.36	4.680e5
349.44	9.185e5
349.52	1.151e6
349.60	8.837e5
349.68	5.222e4
349.76	2.673e5
349.84	5.120e3
349.93	0.000e0
354.60	0.000e0
354.68	5.089e5
354.77	2.222e5
354.85	0.000e0
357.67	0.000e0
357.75	1.126e4
357.83	0.000e0
365.41	0.000e0
365.49	7.721e5
365.58	5.366e5
365.66	1.321e6
365.74	1.024e5
365.82	0.000e0
369.12	0.000e0
369.21	1.198e5
369.29	1.014e5
369.37	0.000e0
380.98	0.000e0
381.06	8.509e5
381.14	5.253e5
381.22	0.000e0
390.82	0.000e0
390.90	1.280e5
390.99	3.666e5
391.07	0.000e0
393.89	0.000e0
393.97	1.239e6
394.05	2.150e5
394.13	0.000e0
396.79	0.000e0
396.87	3.482e4
396.95	7.066e5
397.04	2.560e4
397.12	0.000e0
400.58	0.000e0
400.67	8.397e4
400.75	3.994e4
400.83	0.000e0
401.23	0.000e0
401.31	1.157e5
401.39	6.400e5
401.47	1.167e5
401.55	0.000e0
407.36	0.000e0
407.44	5.837e5
407.52	2.755e5
407.60	0.000e0
424.62	0.000e0
424.70	1.994e6
424.78	1.009e6
424.87	1.024e4
424.95	0.000e0
427.37	0.000e0
427.45	6.216e5
427.53	9.216e4
427.61	0.000e0
427.69	0.000e0
427.77	5.222e4
427.85	6.113e5
427.93	1.638e4
428.01	2.120e5
428.09	8.499e4
428.17	0.000e0
432.04	0.000e0
432.13	8.612e5
432.21	5.530e4
432.29	0.000e0
443.26	0.000e0
443.34	3.533e5
443.42	2.724e5
443.50	0.000e0
448.02	0.000e0
448.10	1.645e6
448.18	1.595e6
448.26	4.608e4
448.34	0.000e0
448.50	0.000e0
448.58	2.355e4
448.66	1.077e6
448.74	4.291e5
448.82	0.000e0
454.95	0.000e0
455.04	7.475e5
455.12	2.298e6
455.20	8.090e4
455.28	0.000e0
460.12	0.000e0
460.20	2.269e6
460.28	7.608e5
460.36	3.072e3
460.44	0.000e0
460.52	1.555e6
460.60	9.861e5
460.68	2.397e6
460.76	3.973e6
460.84	3.320e6
460.92	1.030e7
461.00	9.039e6
461.09	7.379e6
461.17	1.007e7
461.25	3.495e6
461.33	7.643e6
461.41	5.872e6
461.49	3.840e6
461.57	2.542e6
461.65	4.775e6
461.73	4.905e5
461.81	4.127e5
461.89	3.195e5
461.97	9.820e5
462.05	2.560e4
462.13	0.000e0
462.21	0.000e0
462.30	1.480e6
462.38	2.251e6
462.46	7.270e4
462.54	0.000e0
462.62	1.691e6
462.70	2.611e5
462.78	0.000e0
465.60	0.000e0
465.68	5.427e5
465.76	1.782e6
465.84	2.095e6
465.93	5.439e6
466.01	8.438e5
466.09	2.150e4
466.17	1.056e7
466.25	1.579e7
466.33	1.661e7
466.41	3.575e7
466.49	4.236e7
466.57	5.854e7
466.65	7.825e7
466.73	8.849e7
466.81	9.461e7
466.89	1.024e8
466.97	1.332e8
467.05	1.298e8
467.14	9.683e7
467.22	8.608e7
467.30	9.007e7
467.38	8.758e7
467.46	6.606e7
467.54	3.658e7
467.62	4.954e7
467.70	4.862e7
467.78	3.164e7
467.86	1.255e7
467.94	1.033e7
468.02	1.180e7
468.10	1.361e7
468.18	7.205e6
468.26	9.931e6
468.35	5.589e6
468.43	5.191e6
468.51	2.233e6
468.59	1.137e5
468.67	1.318e6
468.75	3.533e5
468.83	3.686e4
468.91	2.867e4
468.99	5.427e4
469.07	2.867e4
469.15	9.216e3
469.23	3.174e4
469.31	1.024e4
469.39	1.946e4
469.47	4.915e4
469.56	3.072e4
469.64	0.000e0
469.80	0.000e0
469.88	1.331e4
469.96	1.536e4
470.04	4.096e4
470.12	0.000e0
470.20	7.168e3
470.28	2.253e4
470.36	0.000e0
470.44	5.120e3
470.52	0.000e0
470.60	8.192e3
470.68	3.174e4
470.77	0.000e0
471.73	0.000e0
471.81	7.373e4
471.89	2.176e6
471.98	1.249e5
472.06	0.000e0
475.28	0.000e0
475.36	1.018e6
475.44	6.789e5
475.52	1.126e4
475.61	0.000e0
478.03	0.000e0
478.11	3.584e5
478.19	9.370e5
478.27	2.253e4
478.35	0.000e0
480.53	0.000e0
480.61	1.997e6
480.69	2.560e5
480.77	0.000e0
483.43	0.000e0
483.51	1.182e6
483.59	7.670e5
483.67	1.126e4
483.75	0.000e0
484.08	0.000e0
484.16	1.105e6
484.24	5.796e5
484.32	1.024e3
484.40	1.827e6
484.48	1.300e5
484.56	1.546e5
484.64	1.968e6
484.72	7.414e5
484.80	5.120e3
484.88	0.000e0
484.96	0.000e0
485.04	1.706e6
485.12	2.120e6
485.20	3.154e5
485.29	1.897e6
485.37	1.197e6
485.45	5.939e4
485.53	8.223e5
485.61	8.602e4
485.69	0.000e0
486.58	0.000e0
486.66	2.662e4
486.74	9.400e5
486.82	3.891e4
486.90	0.000e0
490.85	0.000e0
490.93	7.107e5
491.01	1.132e6
491.09	3.072e4
491.17	0.000e0
495.61	0.000e0
495.69	4.547e5
495.77	2.467e6
495.85	1.014e5
495.93	0.000e0
496.01	0.000e0
496.09	4.823e5
496.18	1.589e6
496.26	5.427e4
496.34	0.000e0
498.84	0.000e0
498.92	1.772e5
499.00	1.909e6
499.08	8.704e4
499.16	0.000e0
503.92	0.000e0
504.00	1.015e6
504.08	1.946e5
504.16	0.000e0
513.36	0.000e0
513.44	2.534e6
513.52	2.570e5
513.60	0.000e0
546.51	0.000e0
546.59	9.144e5
546.67	3.359e5
546.75	0.000e0
572.57	0.000e0
572.65	4.516e5
572.73	1.812e5
572.81	0.000e0
575.23	0.000e0
575.31	1.111e6
575.39	8.991e5
575.47	1.126e4
575.55	0.000e0
616.93	0.000e0
617.01	8.018e5
617.10	2.038e5
617.18	0.000e0
618.71	0.000e0
618.79	8.776e5
618.87	3.809e5
618.95	1.126e4
619.03	2.427e5
619.11	2.137e6
619.19	1.219e5
619.27	0.000e0
627.02	0.000e0
627.10	6.144e3
627.18	2.034e6
627.26	1.059e6
627.34	2.150e4
627.42	0.000e0
628.15	0.000e0
628.23	6.451e5
628.31	4.895e5
628.39	9.984e5
628.47	2.458e4
628.55	0.000e0
628.63	1.434e5
628.71	0.000e0
636.38	0.000e0
636.46	4.659e5
636.54	8.704e5
636.62	1.946e4
636.70	0.000e0
636.78	8.591e5
636.86	5.724e5
636.94	1.024e3
637.02	0.000e0
650.81	0.000e0
650.90	7.762e5
650.98	2.099e5
651.06	0.000e0
651.54	0.000e0
651.62	8.745e5
651.70	7.229e5
651.78	5.335e5
651.86	4.096e3
651.94	0.000e0
652.35	0.000e0
652.43	7.496e5
652.51	5.601e5
652.59	0.000e0
661.62	0.000e0
661.70	1.649e5
661.79	1.403e5
661.87	0.000e0
663.56	0.000e0
663.64	6.758e4
663.72	1.666e6
663.80	1.905e5
663.88	0.000e0
663.96	4.004e5
664.04	1.397e6
664.12	1.874e5
664.21	2.046e6
664.29	1.126e6
664.37	2.970e4
664.45	0.000e0
664.53	5.745e5
664.61	4.342e5
664.69	8.684e5
664.77	2.761e6
664.85	1.065e5
664.93	8.325e5
665.01	4.884e5
665.09	3.079e6
665.17	2.132e6
665.25	8.950e5
665.33	6.042e4
665.42	6.912e5
665.50	2.150e4
665.58	0.000e0
665.66	1.260e5
665.74	1.005e6
665.82	3.379e4
665.90	0.000e0
671.22	0.000e0
671.30	7.660e5
671.38	7.270e4
671.47	0.000e0
671.55	1.577e6
671.63	2.365e5
671.71	1.827e6
671.79	5.079e5
671.87	1.504e6
671.95	4.759e6
672.03	7.752e5
672.11	2.857e5
672.19	6.687e5
672.27	8.059e5
672.35	2.642e5
672.43	2.294e6
672.51	1.545e6
672.59	6.400e5
672.68	1.345e6
672.76	5.622e5
672.84	0.000e0
673.08	0.000e0
673.16	2.386e5
673.24	7.905e5
673.32	1.946e4
673.40	0.000e0
673.48	1.100e6
673.56	9.933e4
673.64	0.000e0
677.52	0.000e0
677.60	5.632e4
677.68	4.393e5
677.76	8.192e3
677.84	0.000e0
687.44	0.000e0
687.52	1.073e6
687.60	6.205e5
687.68	5.458e5
687.76	2.048e3
687.84	0.000e0
688.57	0.000e0
688.65	1.065e6
688.73	6.103e5
688.81	2.109e5
688.89	0.000e0
690.34	0.000e0
690.42	8.530e5
690.50	7.383e5
690.58	6.144e3
690.66	0.000e0
690.75	5.427e5
690.83	2.048e4
690.91	0.000e0
691.63	0.000e0
691.71	1.123e6
691.79	2.447e5
691.87	0.000e0
692.44	0.000e0
692.52	1.424e6
692.60	3.461e5
692.68	0.000e0
693.08	0.000e0
693.17	8.755e5
693.25	2.202e5
693.33	0.000e0
697.60	0.000e0
697.68	5.489e5
697.76	6.963e4
697.84	0.000e0
698.01	0.000e0
698.09	1.455e6
698.17	1.689e6
698.25	2.395e6
698.33	2.642e5
698.41	4.454e5
698.49	1.308e6
698.57	5.716e6
698.65	4.762e6
698.73	7.309e6
698.81	1.381e7
698.89	3.118e7
698.97	3.943e7
699.05	5.579e7
699.13	8.373e7
699.22	1.273e8
699.30	1.342e8
699.38	1.342e8
699.46	1.342e8
699.54	1.342e8
699.62	1.342e8
699.70	1.342e8
699.78	1.342e8
699.86	1.342e8
699.94	1.342e8
700.02	1.342e8
700.10	1.342e8
700.18	1.342e8
700.26	1.342e8
700.34	1.342e8
700.43	1.342e8
700.51	1.342e8
700.59	1.342e8
700.67	1.342e8
700.75	1.342e8
700.83	1.342e8
700.91	1.120e8
700.99	8.249e7
701.07	7.406e7
701.15	7.494e7
701.23	5.530e7
701.31	4.482e7
701.39	3.358e7
701.47	2.153e7
701.55	2.574e7
701.64	2.093e7
701.72	1.397e7
701.80	1.621e7
701.88	1.078e7
701.96	1.147e7
702.04	5.962e6
702.12	6.211e6
702.20	7.833e6
702.28	2.839e6
702.36	3.331e6
702.44	3.928e6
702.52	6.185e5
702.60	1.565e6
702.68	7.875e5
702.76	2.406e5
702.85	9.933e4
702.93	1.198e5
703.01	5.089e5
703.09	1.391e6
703.17	4.536e5
703.25	1.372e5
703.33	1.454e5
703.41	7.168e4
703.49	4.813e4
703.57	6.963e4
703.65	6.963e4
703.73	7.066e4
703.81	2.033e6
703.89	5.806e5
703.97	1.024e5
704.06	4.751e5
704.14	5.171e5
704.22	7.168e4
704.30	8.909e4
704.38	5.120e4
704.46	2.355e4
704.54	1.638e4
704.62	1.536e4
704.70	4.198e4
704.78	3.891e4
704.86	3.379e4
704.94	2.560e4
705.02	4.403e4
705.10	7.885e4
705.18	3.789e4
705.27	1.935e5
705.35	1.181e6
705.43	1.329e6
705.51	7.578e4
705.59	1.331e4
705.67	1.024e4
705.75	4.557e5
705.83	2.755e5
705.91	7.045e5
705.99	3.226e5
706.07	5.222e4
706.15	2.970e4
706.23	0.000e0
706.31	1.331e4
706.39	2.253e4
706.48	2.048e4
706.56	2.765e4
706.64	1.126e4
706.72	2.355e4
706.80	3.174e4
706.88	9.185e5
706.96	5.560e5
707.04	2.867e4
707.12	1.024e4
707.20	1.843e4
707.28	1.843e4
707.36	3.645e5
707.44	5.427e5
707.52	2.355e4
707.60	0.000e0
707.69	0.000e0
707.77	1.675e6
707.85	8.745e5
707.93	5.222e4
708.01	3.072e3
708.09	4.096e3
708.17	0.000e0
708.25	0.000e0
708.33	1.024e3
708.41	1.450e6
708.49	1.710e5
708.57	5.253e5
708.65	1.016e6
708.73	3.584e4
708.81	0.000e0
708.90	6.144e3
708.98	0.000e0
709.06	0.000e0
709.14	1.751e5
709.22	6.185e5
709.30	2.560e4
709.38	1.024e3
709.46	0.000e0
709.54	0.000e0
709.62	4.577e5
709.70	4.731e5
709.78	2.150e4
709.86	2.048e3
709.94	8.192e3
710.02	5.120e3
710.11	8.192e3
710.19	0.000e0
710.27	1.212e6
710.35	2.560e5
710.43	9.841e5
710.51	1.066e6
710.59	4.403e4
710.67	8.602e4
710.75	1.747e6
710.83	1.080e6
710.91	1.471e6
710.99	1.102e6
711.07	3.139e6
711.15	1.567e5
711.23	0.000e0
711.32	5.120e3
711.40	0.000e0
711.88	0.000e0
711.96	1.024e4
712.04	8.499e4
712.12	2.877e5
712.20	7.168e3
712.28	0.000e0
712.93	0.000e0
713.01	9.636e5
713.09	4.987e5
713.17	0.000e0
713.25	0.000e0
713.33	2.048e3
713.41	0.000e0
714.46	0.000e0
714.54	6.144e3
714.62	0.000e0
718.17	0.000e0
718.25	5.181e5
718.33	1.157e5
718.41	0.000e0
718.49	0.000e0
718.58	1.520e6
718.66	4.321e5
718.74	4.096e3
718.82	9.964e5
718.90	1.710e5
718.98	0.000e0
719.14	0.000e0
719.22	1.046e6
719.30	6.277e5
719.38	6.513e5
719.46	1.529e6
719.54	1.091e6
719.62	5.079e5
719.71	5.222e4
719.79	1.275e6
719.87	6.083e5
719.95	4.096e3
720.03	0.000e0
725.67	0.000e0
725.76	2.918e5
725.84	4.229e5
725.92	4.096e3
726.00	0.000e0
726.32	0.000e0
726.40	1.208e5
726.48	1.530e6
726.56	7.270e4
726.64	0.000e0
726.72	0.000e0
726.80	5.642e5
726.88	4.198e4
726.97	0.000e0
727.05	3.215e5
727.13	4.536e5
727.21	2.048e3
727.29	0.000e0
727.85	0.000e0
727.93	5.673e5
728.01	2.417e5
728.09	0.000e0
729.14	0.000e0
729.22	8.704e4
729.30	3.789e5
729.39	2.536e6
729.47	7.014e5
729.55	9.134e5
729.63	9.871e5
729.71	2.867e4
729.79	0.000e0
729.87	3.308e5
729.95	1.244e6
730.03	6.246e4
730.11	1.946e4
730.19	0.000e0
730.43	0.000e0
730.51	6.482e5
730.60	5.110e5
730.68	4.884e5
730.76	8.499e4
730.84	0.000e0
731.00	0.000e0
731.08	3.512e5
731.16	4.710e5
731.24	2.652e5
731.32	0.000e0
731.56	0.000e0
731.64	2.499e5
731.72	2.048e4
731.81	0.000e0
732.77	0.000e0
732.85	8.192e3
732.93	1.096e5
733.02	0.000e0
733.98	0.000e0
734.06	4.096e3
734.14	0.000e0
734.87	0.000e0
734.95	7.537e5
735.03	2.611e5
735.11	0.000e0
735.19	1.134e6
735.27	7.096e5
735.35	2.939e5
735.44	0.000e0
735.52	1.298e6
735.60	1.736e6
735.68	5.366e5
735.76	1.235e6
735.84	1.302e6
735.92	4.915e4
736.00	0.000e0
736.08	7.885e5
736.16	2.273e5
736.24	1.055e5
736.32	2.877e5
736.40	0.000e0
736.48	8.919e5
736.56	1.342e6
736.65	4.403e4
736.73	0.000e0
742.86	0.000e0
742.94	7.137e5
743.02	1.659e5
743.10	1.075e5
743.18	6.482e5
743.26	1.843e4
743.34	1.137e6
743.42	1.464e5
743.50	6.246e4
743.58	7.905e5
743.66	2.662e4
743.74	1.567e5
743.82	1.434e4
743.91	0.000e0
770.61	0.000e0
770.69	6.420e5
770.77	1.700e5
770.85	0.000e0
772.30	0.000e0
772.38	4.751e5
772.46	2.273e5
772.54	0.000e0
786.50	0.000e0
786.58	5.837e5
786.66	3.584e4
786.74	0.000e0
819.65	0.000e0
819.73	1.618e5
819.81	1.464e5
819.90	0.000e0
839.01	0.000e0
839.09	4.372e5
839.18	2.867e4
839.26	0.000e0
844.26	0.000e0
844.34	1.659e5
844.42	0.000e0
854.34	0.000e0
854.42	2.642e5
854.50	1.126e4
854.58	0.000e0
861.04	0.000e0
861.12	2.447e5
861.20	2.703e5
861.28	0.000e0
894.92	0.000e0
895.00	2.417e5
895.08	2.847e5
895.16	0.000e0
913.63	0.000e0
913.71	1.695e6
913.79	3.164e5
913.87	0.000e0
915.00	0.000e0
915.08	9.011e4
915.17	1.922e6
915.25	9.523e4
915.33	0.000e0
919.76	0.000e0
919.84	4.362e5
919.93	6.451e4
920.01	0.000e0
931.38	0.000e0
931.46	1.065e6
931.54	2.550e5
931.62	0.000e0
931.78	0.000e0
931.86	3.584e4
931.95	2.216e6
932.03	2.703e5
932.11	2.394e6
932.19	3.024e6
932.27	2.149e6
932.35	3.099e6
932.43	1.446e6
932.51	4.354e6
932.59	4.911e6
932.67	7.630e6
932.75	5.523e6
932.83	4.582e6
932.91	4.129e6
932.99	4.657e6
933.07	1.423e7
933.15	9.958e6
933.24	3.068e6
933.32	6.817e6
933.40	4.086e6
933.48	3.036e6
933.56	4.328e6
933.64	2.706e6
933.72	3.483e6
933.80	1.342e6
933.88	8.786e5
933.96	1.073e6
934.04	1.179e6
934.12	2.036e6
934.20	2.650e6
934.28	2.068e5
934.37	2.787e6
934.45	3.246e5
934.53	0.000e0
934.85	0.000e0
934.93	7.455e5
935.01	9.247e5
935.09	2.150e4
935.17	0.000e0
949.69	0.000e0
949.77	1.113e6
949.85	1.546e5
949.93	2.039e6
950.02	2.765e5
950.10	0.000e0
950.18	9.738e5
950.26	3.857e6
950.34	6.769e5
950.42	1.024e4
950.50	2.048e4
950.58	0.000e0
950.66	0.000e0
950.74	7.168e3
950.82	1.543e6
950.90	6.605e5
950.98	1.273e6
951.06	4.198e4
951.14	0.000e0
951.23	7.895e5
951.31	2.589e6
951.39	1.218e6
951.47	9.226e5
951.55	1.505e5
951.63	0.000e0
951.71	4.301e5
951.79	9.523e4
951.87	0.000e0
952.11	0.000e0
952.19	2.488e6
952.27	5.939e5
952.35	9.329e5
952.44	1.434e5
952.52	0.000e0
956.23	0.000e0
956.31	2.143e6
956.39	5.652e5
956.47	0.000e0
977.36	0.000e0
977.44	1.434e4
977.52	4.536e5
977.60	1.024e4
977.68	0.000e0
978.90	0.000e0
978.98	1.546e5
979.06	1.065e5
979.14	0.000e0
1025.76	0.000e0
1025.85	2.161e5
1025.93	3.451e5
1026.01	0.000e0
1061.42	0.000e0
1061.50	1.011e6
1061.58	1.057e6
1061.66	1.843e4
1061.74	0.000e0
1062.63	0.000e0
1062.71	1.126e6
1062.79	4.229e5
1062.87	0.000e0
1062.95	4.157e5
1063.03	2.826e6
1063.12	1.300e5
1063.20	0.000e0
1091.51	0.000e0
1091.59	2.166e6
1091.67	1.925e5
1091.75	0.000e0
1163.23	0.000e0
1163.31	4.096e4
1163.39	1.157e5
1163.47	0.000e0
1175.81	0.000e0
1175.90	2.621e5
1175.98	9.216e3
1176.06	0.000e0
1254.07	0.000e0
1254.15	8.387e5
1254.23	4.915e4
1254.31	0.000e0
1269.56	0.000e0
1269.64	4.915e4
1269.72	0.000e0
1270.53	0.000e0
1270.61	1.347e6
1270.69	1.280e5
1270.77	0.000e0
1272.62	0.000e0
1272.70	3.287e5
1272.78	1.434e4
1272.87	0.000e0
1300.21	0.000e0
1300.29	9.830e4
1300.38	0.000e0
1301.59	0.000e0
1301.67	1.157e5
1301.75	5.018e4
1301.83	0.000e0
1314.82	0.000e0
1314.90	3.789e4
1314.98	5.427e4
1315.06	0.000e0
1319.50	0.000e0
1319.58	4.096e3
1319.66	2.662e4
1319.74	1.126e4
1319.82	0.000e0
1326.76	0.000e0
1326.84	1.239e5
1326.92	4.915e5
1327.00	9.216e3
1327.08	0.000e0
1327.32	0.000e0
1327.40	2.560e5
1327.48	1.300e5
1327.56	0.000e0
1327.64	0.000e0
1327.72	1.219e5
1327.81	2.253e4
1327.89	0.000e0
1328.29	0.000e0
1328.37	1.536e5
1328.45	4.813e4
1328.53	0.000e0
1328.61	5.509e5
1328.69	1.505e5
1328.77	0.000e0
1328.93	0.000e0
1329.02	1.659e5
1329.10	4.608e4
1329.18	0.000e0
1329.66	0.000e0
1329.74	8.704e4
1329.82	1.843e5
1329.90	0.000e0
1331.44	0.000e0
1331.52	3.994e4
1331.60	2.560e4
1331.68	0.000e0
1341.68	0.000e0
1341.76	8.602e4
1341.84	2.263e5
1341.92	2.714e5
1342.00	1.055e5
1342.08	7.506e5
1342.17	5.724e5
1342.25	2.140e5
1342.33	0.000e0
1342.81	0.000e0
1342.89	3.584e4
1342.97	1.024e3
1343.05	0.000e0
1343.13	1.782e5
1343.21	6.666e5
1343.29	2.355e4
1343.38	0.000e0
1344.02	0.000e0
1344.10	1.283e6
1344.18	1.321e5
1344.26	0.000e0
1344.34	0.000e0
1344.42	6.656e4
1344.50	0.000e0
1345.96	0.000e0
1346.04	7.178e5
1346.12	2.109e5
1346.20	0.000e0
1359.19	0.000e0
1359.27	9.421e4
1359.35	9.298e5
1359.43	3.379e4
1359.51	0.000e0
1362.74	0.000e0
1362.82	1.505e5
1362.90	1.772e5
1362.98	0.000e0
1363.38	0.000e0
1363.46	8.499e4
1363.54	3.994e5
1363.63	4.096e3
1363.71	0.000e0
1364.43	0.000e0
1364.51	2.365e5
1364.59	1.720e5
1364.67	0.000e0
1364.92	0.000e0
1365.00	3.543e5
1365.08	2.796e5
1365.16	0.000e0
1370.00	0.000e0
1370.08	1.300e5
1370.16	6.881e5
1370.24	1.331e4
1370.32	0.000e0
1371.37	0.000e0
1371.45	3.830e5
1371.53	6.369e5
1371.61	7.168e3
1371.69	0.000e0
1372.34	0.000e0
1372.42	1.823e5
1372.50	3.850e5
1372.58	0.000e0
1375.24	0.000e0
1375.32	8.090e4
1375.40	0.000e0
1375.81	0.000e0
1375.89	1.608e5
1375.97	8.397e4
1376.05	0.000e0
1378.79	0.000e0
1378.87	2.386e5
1378.95	2.109e5
1379.03	9.513e5
1379.11	4.209e5
1379.20	0.000e0
1379.60	0.000e0
1379.68	5.356e5
1379.76	3.389e5
1379.84	0.000e0
1380.00	0.000e0
1380.08	1.966e5
1380.16	7.178e5
1380.24	4.813e5
1380.33	1.099e6
1380.41	1.029e6
1380.49	2.560e4
1380.57	0.000e0
1381.45	0.000e0
1381.54	7.578e5
1381.62	5.868e5
1381.70	2.048e3
1381.78	0.000e0
1382.18	0.000e0
1382.26	4.966e5
1382.34	1.516e5
1382.42	0.000e0
1386.46	0.000e0
1386.54	1.157e5
1386.62	3.891e4
1386.70	0.000e0
1387.10	0.000e0
1387.18	3.799e5
1387.26	2.161e5
1387.34	0.000e0
1391.70	0.000e0
1391.78	6.728e5
1391.86	1.044e5
1391.94	0.000e0
1392.59	0.000e0
1392.67	2.355e4
1392.75	2.171e5
1392.83	0.000e0
1395.25	0.000e0
1395.33	3.594e5
1395.41	2.970e4
1395.49	0.000e0
1396.38	0.000e0
1396.46	5.632e4
1396.54	5.325e4
1396.62	0.000e0
1396.70	4.577e5
1396.78	5.222e4
1396.86	2.058e5
1396.94	1.028e6
1397.03	9.892e5
1397.11	1.956e6
1397.19	2.064e6
1397.27	1.107e6
1397.35	3.704e6
1397.43	7.020e6
1397.51	1.093e7
1397.59	1.662e7
1397.67	3.052e7
1397.75	3.627e7
1397.83	4.980e7
1397.91	6.714e7
1397.99	6.816e7
1398.07	6.887e7
1398.15	8.131e7
1398.24	8.535e7
1398.32	9.603e7
1398.40	9.983e7
1398.48	8.002e7
1398.56	7.365e7
1398.64	7.632e7
1398.72	7.193e7
1398.80	7.485e7
1398.88	9.425e7
1398.96	1.007e8
1399.04	9.377e7
1399.12	9.112e7
1399.20	8.509e7
1399.28	8.243e7
1399.36	8.340e7
1399.45	6.780e7
1399.53	6.359e7
1399.61	5.830e7
1399.69	6.584e7
1399.77	6.384e7
1399.85	6.173e7
1399.93	5.003e7
1400.01	3.485e7
1400.09	4.022e7
1400.17	3.823e7
1400.25	3.016e7
1400.33	2.758e7
1400.41	2.675e7
1400.49	2.092e7
1400.57	1.721e7
1400.66	1.883e7
1400.74	1.943e7
1400.82	2.451e7
1400.90	1.979e7
1400.98	1.670e7
1401.06	1.099e7
1401.14	1.097e7
1401.22	7.650e6
1401.30	8.762e6
1401.38	7.886e6
1401.46	6.045e6
1401.54	3.978e6
1401.62	5.388e6
1401.70	4.465e6
1401.78	4.421e6
1401.87	3.914e6
1401.95	3.127e6
1402.03	2.824e6
1402.11	3.312e6
1402.19	3.508e6
1402.27	2.650e6
1402.35	3.863e6
1402.43	2.193e6
1402.51	8.622e5
1402.59	1.044e6
1402.67	9.196e5
1402.75	1.279e6
1402.83	1.410e6
1402.91	4.352e5
1402.99	1.154e6
1403.08	1.056e6
1403.16	1.302e6
1403.24	1.372e5
1403.32	3.062e5
1403.40	4.024e5
1403.48	2.048e5
1403.56	1.741e4
1403.64	7.475e5
1403.72	9.011e4
1403.80	1.905e5
1403.88	4.106e5
1403.96	5.939e4
1404.04	0.000e0
1404.12	1.423e5
1404.21	3.379e4
1404.29	0.000e0
1404.37	1.710e5
1404.45	4.731e5
1404.53	2.171e5
1404.61	8.499e4
1404.69	0.000e0
1404.93	0.000e0
1405.01	5.079e5
1405.09	2.703e5
1405.17	0.000e0
1405.25	2.048e3
1405.33	0.000e0
1405.82	0.000e0
1405.90	2.734e5
1405.98	4.536e5
1406.06	1.229e4
1406.14	0.000e0
1406.22	2.048e3
1406.30	0.000e0
1406.38	4.004e5
1406.46	3.133e5
1406.54	0.000e0
1406.95	0.000e0
1407.03	9.738e5
1407.11	9.728e4
1407.19	3.072e3
1407.27	0.000e0
1407.35	0.000e0
1407.43	1.667e6
1407.51	1.577e5
1407.59	0.000e0
1408.24	0.000e0
1408.32	3.359e5
1408.40	7.270e4
1408.48	0.000e0
1408.56	4.260e5
1408.64	3.256e5
1408.72	0.000e0
1408.80	0.000e0
1408.88	3.379e5
1408.97	6.144e5
1409.05	1.024e4
1409.13	0.000e0
1409.21	0.000e0
1409.29	4.669e5
1409.37	2.939e5
1409.45	7.168e3
1409.53	3.359e5
1409.61	1.997e5
1409.69	0.000e0
1409.77	0.000e0
1409.85	8.243e5
1409.93	6.451e4
1410.01	1.417e6
1410.09	6.769e5
1410.18	1.229e4
1410.26	0.000e0
1410.34	8.294e4
1410.42	6.246e4
1410.50	0.000e0
1410.74	0.000e0
1410.82	5.376e5
1410.90	5.038e5
1410.98	7.311e5
1411.06	4.813e4
1411.14	2.652e5
1411.22	2.222e5
1411.30	8.868e5
1411.39	1.260e6
1411.47	3.482e4
1411.55	0.000e0
1411.79	0.000e0
1411.87	1.116e5
1411.95	1.329e6
1412.03	1.720e6
1412.11	3.707e5
1412.19	7.168e3
1412.27	7.168e3
1412.35	7.680e4
1412.43	2.736e6
1412.51	1.740e6
1412.60	3.686e4
1412.68	0.000e0
1412.76	1.252e6
1412.84	7.967e5
1412.92	5.120e3
1413.00	0.000e0
1413.16	0.000e0
1413.24	5.765e5
1413.32	5.212e5
1413.40	1.946e4
1413.48	0.000e0
1413.81	0.000e0
1413.89	6.861e4
1413.97	1.644e6
1414.05	5.509e5
1414.13	1.024e3
1414.21	0.000e0
1414.29	4.137e5
1414.37	1.362e5
1414.45	0.000e0
1415.34	0.000e0
1415.42	2.079e5
1415.50	7.168e3
1415.58	0.000e0
1415.66	3.779e5
1415.74	5.356e5
1415.82	7.168e3
1415.90	2.673e5
1415.98	1.974e6
1416.06	6.697e5
1416.15	1.516e5
1416.23	0.000e0
1416.71	0.000e0
1416.79	2.360e6
1416.87	2.138e6
1416.95	2.521e6
1417.03	6.574e5
1417.11	4.751e5
1417.19	1.270e6
1417.27	2.222e5
1417.36	0.000e0
1417.44	0.000e0
1417.52	9.902e5
1417.60	1.269e6
1417.68	4.905e5
1417.76	5.243e5
1417.84	8.192e3
1417.92	5.468e5
1418.00	1.280e5
1418.08	0.000e0
1418.89	0.000e0
1418.97	1.024e4
1419.05	4.936e5
1419.13	2.150e4
1419.21	0.000e0
1419.29	0.000e0
1419.37	8.294e4
1419.45	3.205e5
1419.53	1.024e3
1419.61	2.867e4
1419.70	9.216e3
1419.78	0.000e0
1419.86	3.000e5
1419.94	2.324e5
1420.02	5.222e4
1420.10	0.000e0
1420.58	0.000e0
1420.66	3.492e5
1420.74	9.216e3
1420.82	4.393e5
1420.91	2.171e5
1420.99	6.953e5
1421.07	2.970e4
1421.15	0.000e0
1421.47	0.000e0
1421.55	8.223e5
1421.63	9.933e4
1421.71	6.728e5
1421.79	8.468e5
1421.87	4.403e4
1421.95	0.000e0
1422.12	0.000e0
1422.20	5.120e4
1422.28	1.578e6
1422.36	1.029e6
1422.44	3.144e5
1422.52	2.765e4
1422.60	0.000e0
1422.68	1.024e3
1422.76	3.236e5
1422.84	1.321e5
1422.92	1.276e6
1423.00	1.741e5
1423.08	0.000e0
1423.16	9.759e5
1423.24	9.144e5
1423.33	2.253e4
1423.41	0.000e0
1423.49	0.000e0
1423.57	9.892e5
1423.65	2.939e5
1423.73	0.000e0
1423.81	0.000e0
1423.89	4.792e5
1423.97	9.144e5
1424.05	2.048e4
1424.13	0.000e0
1424.29	0.000e0
1424.37	7.875e5
1424.45	7.916e5
1424.54	6.554e4
1424.62	0.000e0
1424.78	0.000e0
1424.86	4.055e5
1424.94	3.348e5
1425.02	0.000e0
1425.10	2.324e5
1425.18	2.079e5
1425.26	3.533e5
1425.34	2.048e3
1425.42	0.000e0
1425.50	0.000e0
1425.58	5.356e5
1425.67	4.454e5
1425.75	0.000e0
1425.83	5.140e5
1425.91	3.348e5
1425.99	2.540e5
1426.07	3.471e5
1426.15	1.249e5
1426.23	1.341e5
1426.31	0.000e0
1427.04	0.000e0
1427.12	8.991e5
1427.20	1.946e5
1427.28	0.000e0
1427.52	0.000e0
1427.60	5.243e5
1427.68	3.891e4
1427.76	0.000e0
1431.15	0.000e0
1431.23	1.475e5
1431.31	5.734e4
1431.39	0.000e0
1433.57	0.000e0
1433.65	8.950e5
1433.73	1.239e5
1433.81	2.836e5
1433.89	8.458e5
1433.97	3.707e5
1434.06	0.000e0
1434.22	0.000e0
1434.30	5.120e4
1434.38	3.041e5
1434.46	7.168e3
1434.54	2.796e5
1434.62	3.072e3
1434.70	0.000e0
1434.78	4.741e5
1434.86	2.079e5
1434.94	0.000e0
1435.18	0.000e0
1435.27	7.229e5
1435.35	8.192e4
1435.43	0.000e0
1435.59	0.000e0
1435.67	1.270e5
1435.75	5.376e5
1435.83	1.024e4
1435.91	1.180e6
1435.99	1.188e5
1436.07	2.028e5
1436.15	5.386e5
1436.23	6.144e3
1436.31	0.000e0
1436.40	0.000e0
1436.48	1.034e5
1436.56	6.758e4
1436.64	8.192e3
1436.72	0.000e0
1436.88	0.000e0
1436.96	1.464e5
1437.04	4.004e5
1437.12	0.000e0
1437.77	0.000e0
1437.85	1.362e5
1437.93	2.529e5
1438.01	0.000e0
1440.11	0.000e0
1440.19	8.581e5
1440.27	4.506e5
1440.35	0.000e0
1441.48	0.000e0
1441.56	8.509e5
1441.64	3.338e5
1441.72	6.144e3
1441.80	0.000e0
1447.53	0.000e0
1447.61	4.127e5
1447.69	2.560e4
1447.77	0.000e0
1448.58	0.000e0
1448.66	3.277e4
1448.74	2.765e4
1448.82	0.000e0
1468.26	0.000e0
1468.34	1.331e4
1468.42	3.379e4
1468.50	0.000e0
1469.07	0.000e0
1469.15	1.270e5
1469.23	1.434e5
1469.31	0.000e0
1469.39	7.475e4
1469.47	0.000e0
1469.71	0.000e0
1469.80	1.024e4
1469.88	1.311e5
1469.96	0.000e0
1470.04	0.000e0
1470.12	1.731e5
1470.20	2.877e5
1470.28	1.577e5
1470.36	8.653e5
1470.44	1.157e5
1470.52	0.000e0
1470.68	0.000e0
1470.76	2.048e5
1470.84	7.066e4
1470.93	0.000e0
1471.33	0.000e0
1471.41	1.280e5
1471.49	4.577e5
1471.57	4.516e5
1471.65	0.000e0
1485.21	0.000e0
1485.29	9.011e4
1485.37	4.096e3
1485.45	0.000e0
1485.93	0.000e0
1486.01	8.192e4
1486.09	0.000e0
1499.00	0.000e0
1499.08	9.421e4
1499.16	3.666e5
1499.24	2.048e3
1499.32	0.000e0
1512.72	0.000e0
1512.80	8.499e4
1512.88	2.099e5
[truncated: 1,214 more rows]
