# Supplementary material for: A simple method for developing lysine targeted covalent protein reagents
Source: Nat Commun. 2023 Dec 1;14:7933. doi: 10.1038/s41467-023-42632-5 (PMC10692228; doi:10.1038/s41467-023-42632-5)
Supplement: Supplementary file 4 — Source data [file 41467_2023_42632_MOESM4_ESM.zip › Source Data/Supplementary figure 1/23-06-08_FP data.xlsx]

## Sheet: Result sheet
Method name: FP TAMRA
Application: SparkControl				V3.1 SP1
Device: Spark				Serial number: 2207000836
Firmware:				LUM:V5.2.4|ABS:V4.3.2|ABS_MEX:V5.1.1|MTP:V14.3.3|FLUOR:V5.1.4|FLUOR_FP:V5.0.2|FLUOR_BOTTOM:V5.0.2|FLUOR_MEM:V5.1.1|FLUOR_MEX:V5.1.1|INJ:V3.1.1|COOLING:V1.2.1|PODI:V1.12.5
Date:				2023-06-08
Time:				12:55 PM
System				PC00097920
User				PC00097920\admin
Plate				[GRE384fb] - Greiner 384 Flat Black Cat. No.: 781079/781086/781076/781077
Lid lifter				No lid
Humidity Cassette				No humidity cassette
Smooth mode				Not selected
List of actions in this measurement script:
Plate
	Temperature
	Fluorescence polarisation					Label 1
Name				GRE384fb
Plate layout
Plate area				E1-J15
Start Time				2023-06-08 12:54:13
Temperature control				On
Target temperature [°C]				27
Wait minimum [°C]				26.5
Wait maximum [°C]				27.5
End Time				2023-06-08 12:54:16
Mode	Fluorescence polarisation
Name	Label 1
Excitation				Monochromator
Excitation wavelength [nm]				530
Excitation bandwidth [nm]				20
Emission				Monochromator
Emission wavelength [nm]				570
Emission bandwidth [nm]				10
Gain Manual				169
Mirror				Automatic (50% Mirror)
Number of flashes				30
Integration time [µs]				40
Lag time [µs]				0
Settle time [ms]				0
Z-Position [μm]				19181
Z-Position mode				Manual
G Factor Manual				2.011
Measurement Blank				BL1
Part of Plate				E1-J15
Start Time				2023-06-08 12:54:16
Temperature [°C]				27.4
Label 1 [mP]
<>	1	2	3	4	5	6	7	8	9	10	11	12	13	14	15	16	17	18	19	20	21	22	23	24
A
B
C
D
E	85	210	120	140	114	111	173	118	116	87	102	79	86	91	BL1
F	90	209	124	140	115	100	183	120	112	93	95	85	87	74	BL1
G	70	212	133	147	120	98	180	131	110	102	97	88	84	72	BL1
H	84	215	204	213	194	200	200	191	175	154	184	94	118	94	BL1
I	84	212	204	204	197	184	203	190	174	149	173	96	125	95	BL1
J	83	211	203	205	194	186	201	189	168	170	194	106	125	116	BL1
K	Free peptide	Peptide+Protein
L			125.667	142.333	116.333	103	178.667	123	112.667	94	98	84	85.6667	79	200 uM
M	82.6667	211.5	16.5402	10.0395	7.98539	17.389	12.7476	17.389	7.58917	18.7548	8.95669	11.3837	3.79458	25.9352	error
N	7.01371	2.17616	203.667	207.333	195	190	201.333	190	172.333	157.667	183.667	98.6667	122.667	101.667	5 uM
O			1.43422	12.254	4.30265	21.6562	3.79458	2.48414	9.40479	27.2501	26.0933	15.9708	10.0395	30.8607	error
P			3IQU_22	4IEA_04	4IEA_40	4IEA_75	4QLI_70	4QLI_96	3P1N	128C	130C	131C	132C	133_14Ac
Anisotropy
<>	1	2	3	4	5	6	7	8	9	10	11	12	13	14	15	16	17	18	19	20	21	22	23	24
A
B
C
D
E	59	151	84	98	79	77	122	82	80	60	70	54	59	62	BL1
F	62	150	87	98	80	69	130	83	78	64	65	58	60	50	BL1
G	48	152	93	103	83	67	128	91	76	70	67	60	58	49	BL1
H	58	154	146	153	139	143	143	136	124	108	131	65	82	65	BL1
I	57	152	146	146	141	131	145	135	123	104	122	66	87	66	BL1
J	57	151	145	147	139	132	143	134	118	120	138	73	87	81	BL1
K
L
M
N
O
P
Total Intensity
<>	1	2	3	4	5	6	7	8	9	10	11	12	13	14	15	16	17	18	19	20	21	22	23	24
A
B
C
D
E	69068	63156	61001	61145	59399	58317	56061	58899	55848	54198	54863	52925	51299	48777	BL1
F	67625	63526	60667	60817	60027	60708	58627	64068	57948	59056	58550	57064	56927	51377	BL1
G	67332	64628	60163	59550	59453	58612	56686	61779	59293	59113	59308	57712	55931	52641	BL1
H	67179	62999	64301	62968	62146	60235	60490	62858	62579	62306	63566	64437	62421	62621	BL1
I	66758	63295	62502	62185	62792	60718	61063	61579	61904	62508	61127	63330	61925	61952	BL1
J	65489	62773	63242	61235	61828	60297	60808	60164	61754	62011	61644	62451	62509	61414	BL1
K
L
M
N
O
P
Intensity (parallel)
<>	1	2	3	4	5	6	7	8	9	10	11	12	13	14	15	16	17	18	19	20	21	22	23	24
A
B
C
D
E	25724	27405	23737	24377	22921	22414	23258	22858	21606	20224	20854	19546	19111	18284	BL1
F	25341	27519	23723	24243	23203	23014	24627	24915	22325	22196	22057	21234	21235	18853	BL1
G	24590	28083	23789	23945	23118	22167	23734	24355	22772	22477	22400	21562	20796	19277	BL1
H	24979	27471	27676	27410	26460	25804	25932	26662	26013	25269	26740	24269	24205	23578	BL1
I	24804	27506	26911	26781	26820	25522	26251	26070	25730	25181	25349	23905	24243	23363	BL1
J	24325	27244	27197	26398	26319	25422	26082	25433	25455	25632	26224	23867	24456	23770	BL1
K
L
M
N
O
P
Intensity (perpendicular)
<>	1	2	3	4	5	6	7	8	9	10	11	12	13	14	15	16	17	18	19	20	21	22	23	24
A
B
C
D
E	21672	17875	18632	18384	18239	17951	16401	18021	17121	16987	17005	16690	16094	15247	BL1
F	21142	18004	18472	18287	18412	18847	17000	19577	17811	18430	18246	17915	17846	16262	BL1
G	21371	18272	18187	17802	18167	18223	16476	18712	18260	18318	18454	18075	17567	16682	BL1
H	21100	17764	18313	17779	17843	17216	17279	18098	18283	18518	18413	20084	19108	19522	BL1
I	20977	17894	17795	17702	17986	17598	17406	17755	18087	18664	17889	19712	18841	19294	BL1
J	20582	17764	18022	17418	17755	17438	17363	17365	18150	18189	17710	19292	19027	18822	BL1
K
L
M
N
O
P
Rawdata (perpendicular)
<>	1	2	3	4	5	6	7	8	9	10	11	12	13	14	15	16	17	18	19	20	21	22	23	24
A
B
C
D
E	22872	19075	19832	19584	19438	19151	17601	19220	18321	18187	18204	17890	17294	16446	1218
F	22342	19203	19672	19487	19612	20046	18200	20776	19011	19630	19446	19115	19046	17462	1215
G	22571	19472	19387	19002	19367	19422	17676	19912	19460	19518	19654	19275	18767	17882	1152
H	22300	18964	19512	18979	19043	18415	18478	19297	19483	19718	19613	21284	20308	20721	1215
I	22176	19094	18995	18902	19186	18798	18606	18954	19287	19863	19089	20912	20040	20494	1204
J	21782	18964	19222	18618	18954	18638	18563	18565	19349	19389	18910	20492	20226	20022	1195
K
L
M
N
O
P
Rawdata (parallel)
<>	1	2	3	4	5	6	7	8	9	10	11	12	13	14	15	16	17	18	19	20	21	22	23	24
A
B
C
D
E	14241	15077	13253	13571	12847	12595	13015	12816	12194	11506	11819	11169	10953	10541	1518
F	14051	15134	13246	13505	12988	12894	13696	13839	12551	12487	12418	12008	12009	10824	1440
G	13677	15414	13279	13357	12945	12472	13251	13560	12773	12626	12588	12172	11791	11035	1407
H	13871	15110	15212	15080	14607	14281	14345	14708	14385	14015	14746	13518	13486	13174	1403
I	13784	15127	14832	14767	14786	14141	14503	14413	14244	13971	14054	13337	13505	13067	1486
J	13545	14997	14974	14576	14537	14091	14419	14097	14107	14195	14490	13318	13611	13270	1444
K
L
M
N
O
P
End Time				2023-06-08 12:55:31

## Sheet: Reorganized data
Free peptide	Peptide+Protein		Control	1	2	3	4	5	6	7	8	9	10	11		Peptide number
			79	123	178.667	103	142.333	116.333	125.667	112.667	94	98	84	85.6667	200 uM
82.6667	211.5		25.9352	17.389	12.7476	17.389	10.0395	7.98539	16.5402	7.58917	18.7548	8.95669	11.3837	3.79458	error
7.01371	2.17616		101.667	190	201.333	190	207.333	195	203.667	172.333	157.667	183.667	98.6667	122.667	5 uM
			30.8607	2.48414	3.79458	21.6562	12.254	4.30265	1.43422	9.40479	27.2501	26.0933	15.9708	10.0395	error
