# Supplementary material for: A simple method for developing lysine targeted covalent protein reagents
Source: Nat Commun. 2023 Dec 1;14:7933. doi: 10.1038/s41467-023-42632-5 (PMC10692228; doi:10.1038/s41467-023-42632-5)
Supplement: Supplementary file 4 — Source data [file 41467_2023_42632_MOESM4_ESM.zip › Source Data/Supplementary figure 10/MALS data.xlsx]

## Sheet: Sheet1
ImWT				Im-mut				Im-mut methacrylate				ImWT-E9				Im-mut-E9				Im-mut methacrylate-E9
Time	UV absorbance	Time	MALS	Time	UV absorbance	Time	MALS	Time	UV absorbance	Time	MALS	Time	UV absorbance	Time	MALS	Time	UV absorbance	Time	MALS	Time	UV absorbance	Time	MALS
0.0524146	-0.000244102	13.4024	10984.4	1.66417	9.99e-05	13.422	9463.06	3.99006	-3.23e-05	13.3827	8842.74	3.74109	0.000893197	11.6072	20482.9	2.89591	4.09e-05	11.6137	17664.5	2.50935	-1.92e-05	11.5875	22015.7
0.0589664	-0.00024475	13.4089	10995.1	1.67072	9.92e-05	13.4286	9430.88	3.99662	-3.26e-05	13.3893	8760.41	3.74765	0.000891958	11.6137	19497.9	2.90246	4.04e-05	11.6203	18960.6	2.5159	-1.91e-05	11.5941	21435.7
0.0655183	-0.00024343	13.4155	10809.2	1.67727	9.82e-05	13.4351	9198.62	4.00317	-3.31e-05	13.3958	8285.97	3.7542	0.000890858	11.6203	19168.5	2.90901	4.01e-05	11.6268	20430.6	2.52245	-1.9e-05	11.6006	21677.5
0.0720701	-0.000240268	13.422	10558.3	1.68382	9.71e-05	13.4417	8577.89	4.00972	-3.37e-05	13.4024	7578.75	3.76075	0.000889888	11.6268	20670.3	2.91556	4.01e-05	11.6334	22822.7	2.52901	-1.9e-05	11.6072	21956
0.0786219	-0.000235443	13.4286	10569.2	1.69037	9.59e-05	13.4482	7876.69	4.01627	-3.44e-05	13.4089	7860.62	3.7673	0.00088903	11.6334	22967.5	2.92212	4.02e-05	11.6399	23344.2	2.53556	-1.89e-05	11.6137	22536.1
0.0851738	-0.000229175	13.4351	10619.4	1.69692	9.45e-05	13.4548	7621.38	4.02282	-3.53e-05	13.4155	8151.44	3.77385	0.000888263	11.6399	23079.9	2.92867	4.05e-05	11.6465	22278.4	2.54211	-1.89e-05	11.6203	22799.7
0.0917256	-0.000221711	13.4417	10437.2	1.70348	9.3e-05	13.4613	8326.91	4.02938	-3.63e-05	13.422	8159.62	3.78041	0.000887558	11.6465	22552.3	2.93522	4.1e-05	11.653	20618.2	2.54866	-1.88e-05	11.6268	22823.6
0.0982774	-0.000213316	13.4482	10162	1.71003	9.14e-05	13.4679	8548.17	4.03593	-3.73e-05	13.4286	7928.15	3.78696	0.000886885	11.653	22153.3	2.94177	4.15e-05	11.6596	20405.2	2.55521	-1.87e-05	11.6334	22536.9
0.104829	-0.000204252	13.4548	10118.3	1.71658	8.98e-05	13.4744	8464.38	4.04248	-3.85e-05	13.4351	7685.33	3.79351	0.000886211	11.6596	23390.5	2.94832	4.21e-05	11.6661	21186.3	2.56176	-1.87e-05	11.6399	22089.7
0.111381	-0.000194771	13.4613	10624.7	1.72313	8.82e-05	13.481	8299.88	4.04903	-3.96e-05	13.4417	7995.95	3.80006	0.000885504	11.6661	24258.3	2.95488	4.27e-05	11.6727	20957.3	2.56832	-1.86e-05	11.6465	22589.6
0.117933	-0.000185102	13.4679	11368	1.72968	8.66e-05	13.4875	8338.76	4.05558	-4.08e-05	13.4482	8584.59	3.80661	0.000884735	11.6727	25313.7	2.96143	4.32e-05	11.6792	20549	2.57487	-1.86e-05	11.653	22642.4
0.124485	-0.000175445	13.4744	11609.9	1.73624	8.5e-05	13.4941	9165.92	4.06214	-4.19e-05	13.4548	9131.28	3.81316	0.000883877	11.6792	25293	2.96798	4.36e-05	11.6858	20833.8	2.58142	-1.85e-05	11.6596	22617.6
0.131037	-0.000165967	13.481	11569.4	1.74279	8.34e-05	13.5006	9553.35	4.06869	-4.3e-05	13.4613	9694.52	3.81972	0.000882912	11.6858	25274.5	2.97453	4.4e-05	11.6923	21066	2.58797	-1.86e-05	11.6661	22303.1
0.137588	-0.000156799	13.4875	11420.5	1.74934	8.19e-05	13.5072	9694.46	4.07524	-4.4e-05	13.4679	10437.5	3.82627	0.000881825	11.6923	25598.9	2.98108	4.41e-05	11.6989	21147.4	2.59452	-1.86e-05	11.6727	22116.4
0.14414	-0.000148044	13.4941	11327	1.75589	8.05e-05	13.5138	9573.89	4.08179	-4.49e-05	13.4744	11203.5	3.83282	0.000880611	11.6989	24472.1	2.98763	4.42e-05	11.7054	21577.7	2.60108	-1.87e-05	11.6792	22693.4
0.150692	-0.000139773	13.5006	10749.3	1.76244	7.92e-05	13.5203	10009.8	4.08834	-4.56e-05	13.481	11463.1	3.83937	0.000879271	11.7054	23866.2	2.99419	4.41e-05	11.712	21170.6	2.60763	-1.89e-05	11.6858	22667.9
0.157244	-0.000132033	13.5072	10409.3	1.76899	7.79e-05	13.5269	10683.5	4.09489	-4.63e-05	13.4875	11355.9	3.84592	0.000877811	11.712	23321.8	3.00074	4.38e-05	11.7185	21100	2.61418	-1.91e-05	11.6923	22918.4
0.163796	-0.000124851	13.5137	10321	1.77555	7.67e-05	13.5334	10485.1	4.10145	-4.69e-05	13.4941	11219.8	3.85248	0.000876244	11.7185	23117.8	3.00729	4.34e-05	11.7251	21519.8	2.62073	-1.94e-05	11.6989	23744.7
0.170348	-0.000118233	13.5203	10845.6	1.7821	7.56e-05	13.54	10035.7	4.108	-4.74e-05	13.5006	10937.9	3.85903	0.000874588	11.7251	24551.2	3.01384	4.29e-05	11.7317	21472.6	2.62728	-1.98e-05	11.7054	23603.1
0.176899	-0.000112172	13.5268	10987	1.78865	7.45e-05	13.5465	9556.28	4.11455	-4.79e-05	13.5072	10507.5	3.86558	0.000872861	11.7317	24932.8	3.02039	4.23e-05	11.7382	21463	2.63383	-2.02e-05	11.712	23240.5
0.183451	-0.000106645	13.5334	10952.9	1.7952	7.35e-05	13.5531	9159.17	4.1211	-4.83e-05	13.5137	10267.4	3.87213	0.000871084	11.7382	24471.1	3.02695	4.16e-05	11.7448	21819.8	2.64039	-2.07e-05	11.7185	22681.2
0.190003	-0.00010162	13.54	10712.1	1.80175	7.25e-05	13.5596	9420	4.12765	-4.88e-05	13.5203	10277.1	3.87868	0.000869277	11.7448	23663.5	3.0335	4.08e-05	11.7513	21438.9	2.64694	-2.12e-05	11.7251	22366
0.196555	-9.71e-05	13.5465	10452	1.80831	7.16e-05	13.5662	9557.34	4.13421	-4.92e-05	13.5269	10096.1	3.88524	0.000867458	11.7513	22912.9	3.04005	3.99e-05	11.7579	21492	2.65349	-2.17e-05	11.7316	22306.2
0.203107	-9.29e-05	13.5531	10269.9	1.81486	7.07e-05	13.5727	9420.44	4.14076	-4.97e-05	13.5334	10046.9	3.89179	0.000865644	11.7579	22807.8	3.0466	3.9e-05	11.7644	21785.3	2.66004	-2.23e-05	11.7382	22295.2
0.209658	-8.91e-05	13.5596	10098.8	1.82141	6.97e-05	13.5793	9173.59	4.14731	-5.01e-05	13.54	10184.8	3.89834	0.000863849	11.7644	22721.2	3.05315	3.81e-05	11.771	22010.1	2.66659	-2.29e-05	11.7448	22833.4
0.21621	-8.56e-05	13.5662	10029.2	1.82796	6.88e-05	13.5858	8793.13	4.15386	-5.06e-05	13.5465	10594.6	3.90489	0.000862083	11.771	22741.1	3.0597	3.71e-05	11.7775	21831.7	2.67315	-2.36e-05	11.7513	23117.2
0.222762	-8.23e-05	13.5727	10422	1.83451	6.78e-05	13.5924	8760.74	4.16041	-5.11e-05	13.5531	10574.2	3.91144	0.000860357	11.7775	22820.1	3.06626	3.61e-05	11.7841	22690	2.6797	-2.43e-05	11.7579	23198.6
0.229314	-7.92e-05	13.5793	10402.4	1.84106	6.69e-05	13.5989	8950.06	4.16696	-5.16e-05	13.5596	10456.3	3.91799	0.000858677	11.7841	23254.8	3.07281	3.5e-05	11.7906	23890.2	2.68625	-2.5e-05	11.7644	23390.3
0.235866	-7.62e-05	13.5858	10283.1	1.84762	6.59e-05	13.6055	9130.14	4.17352	-5.2e-05	13.5662	10308.1	3.92455	0.000857048	11.7906	23676.5	3.07936	3.4e-05	11.7972	23938	2.6928	-2.57e-05	11.771	23637.6
0.242418	-7.33e-05	13.5924	10113.4	1.85417	6.49e-05	13.612	9463.49	4.18007	-5.23e-05	13.5727	10144.6	3.9311	0.000855474	11.7972	23524.8	3.08591	3.29e-05	11.8037	24232.8	2.69935	-2.65e-05	11.7775	23342.7
0.248969	-7.04e-05	13.5989	9936.51	1.86072	6.4e-05	13.6186	10246.7	4.18662	-5.26e-05	13.5793	9959	3.93765	0.000853958	11.8037	23384.5	3.09246	3.19e-05	11.8103	23756.1	2.7059	-2.73e-05	11.7841	23093.8
0.255521	-6.75e-05	13.6055	9855.69	1.86727	6.31e-05	13.6251	10446.3	4.19317	-5.28e-05	13.5858	9871.35	3.9442	0.000852502	11.8103	24086	3.09902	3.08e-05	11.8168	23155.9	2.71246	-2.82e-05	11.7906	23283.7
0.262073	-6.46e-05	13.612	10042.6	1.87382	6.22e-05	13.6317	10469.3	4.19972	-5.29e-05	13.5924	10151.2	3.95075	0.000851106	11.8168	25055.9	3.10557	2.97e-05	11.8234	22684	2.71901	-2.91e-05	11.7972	23280.2
0.268625	-6.18e-05	13.6186	10202.3	1.88038	6.15e-05	13.6382	10363.3	4.20628	-5.28e-05	13.5989	10177.9	3.95731	0.00084977	11.8234	25281.3	3.11212	2.87e-05	11.8299	22468.5	2.72556	-3e-05	11.8037	23236.8
0.275177	-5.89e-05	13.6251	10243.6	1.88693	6.1e-05	13.6448	10166.5	4.21283	-5.26e-05	13.6055	10111	3.96386	0.000848491	11.8299	24968.6	3.11867	2.76e-05	11.8365	22618.9	2.73211	-3.1e-05	11.8103	23243.1
0.281729	-5.6e-05	13.6317	10220.2	1.89348	6.05e-05	13.6513	9856.75	4.21938	-5.23e-05	13.612	10025.2	3.97041	0.000847265	11.8365	24564	3.12522	2.66e-05	11.843	22944.5	2.73866	-3.21e-05	11.8168	23455.9
0.28828	-5.32e-05	13.6382	10116.7	1.90003	6.03e-05	13.6579	9649.94	4.22593	-5.19e-05	13.6186	9925.65	3.97696	0.000846084	11.843	24220.9	3.13177	2.56e-05	11.8496	23012.1	2.74522	-3.31e-05	11.8234	23615.8
0.294832	-5.04e-05	13.6448	10062.4	1.90658	6.03e-05	13.6644	9429.2	4.23248	-5.13e-05	13.6251	9765.93	3.98351	0.000844938	11.8496	24047.3	3.13833	2.45e-05	11.8561	22642.7	2.75177	-3.42e-05	11.8299	23733.3
0.301384	-4.77e-05	13.6513	10437	1.91313	6.05e-05	13.671	9105.73	4.23903	-5.06e-05	13.6317	9622	3.99006	0.000843817	11.8561	23908.5	3.14488	2.35e-05	11.8627	22596.9	2.75832	-3.53e-05	11.8365	23682.3
0.307936	-4.52e-05	13.6579	10582.7	1.91969	6.1e-05	13.6775	8999.03	4.24559	-4.98e-05	13.6382	9545.56	3.99662	0.000842706	11.8627	23751.7	3.15143	2.25e-05	11.8692	22619.2	2.76487	-3.64e-05	11.843	23617.1
0.314488	-4.27e-05	13.6644	10662.1	1.92624	6.17e-05	13.6841	9000.86	4.25214	-4.88e-05	13.6448	9563.52	4.00317	0.00084159	11.8692	23589.2	3.15798	2.15e-05	11.8758	22609.6	2.77142	-3.75e-05	11.8496	23750.5
0.32104	-4.04e-05	13.671	10672.3	1.93279	6.27e-05	13.6906	9023.15	4.25869	-4.78e-05	13.6513	9491.42	4.00972	0.000840454	11.8758	23972.9	3.16453	2.04e-05	11.8823	22619.4	2.77798	-3.85e-05	11.8561	23810.1
0.327591	-3.83e-05	13.6775	10502.3	1.93934	6.39e-05	13.6972	8953.6	4.26524	-4.67e-05	13.6579	9473.74	4.01627	0.000839284	11.8823	24161.5	3.17109	1.94e-05	11.8889	22881.7	2.78453	-3.95e-05	11.8627	23786.2
0.334143	-3.65e-05	13.6841	10268.7	1.94589	6.52e-05	13.7038	8883.09	4.27179	-4.54e-05	13.6644	9602.67	4.02282	0.000838065	11.8889	23985.9	3.17764	1.83e-05	11.8954	23177.4	2.79108	-4.04e-05	11.8692	23766.5
0.340695	-3.49e-05	13.6906	10218	1.95245	6.68e-05	13.7103	8929.85	4.27835	-4.42e-05	13.671	9969.99	4.02938	0.000836786	11.8954	23736	3.18419	1.73e-05	11.902	23291.1	2.79763	-4.12e-05	11.8758	23838.4
0.347247	-3.35e-05	13.6972	10225.2	1.959	6.86e-05	13.7169	8956.12	4.2849	-4.29e-05	13.6775	10183.4	4.03593	0.000835436	11.902	23432.3	3.19074	1.62e-05	11.9085	23128.7	2.80418	-4.19e-05	11.8823	24016.9
0.353799	-3.24e-05	13.7037	10179.9	1.96555	7.04e-05	13.7234	8925.86	4.29145	-4.16e-05	13.6841	10229.2	4.04248	0.00083401	11.9085	23153.8	3.19729	1.52e-05	11.9151	22947.6	2.81073	-4.26e-05	11.8889	24254.5
0.360351	-3.16e-05	13.7103	10054	1.9721	7.23e-05	13.73	9257.91	4.298	-4.03e-05	13.6906	10204.6	4.04903	0.000832504	11.9151	23365.1	3.20384	1.42e-05	11.9217	22802.3	2.81729	-4.31e-05	11.8954	24261.5
0.366902	-3.11e-05	13.7169	10089	1.97865	7.42e-05	13.7365	9645.44	4.30455	-3.91e-05	13.6972	10180.8	4.05558	0.000830919	11.9217	24065.3	3.2104	1.33e-05	11.9282	22737	2.82384	-4.35e-05	11.902	24158.2
0.373454	-3.08e-05	13.7234	10445.2	1.9852	7.61e-05	13.7431	9815	4.3111	-3.81e-05	13.7038	10420	4.06213	0.000829259	11.9282	24340.6	3.21695	1.24e-05	11.9348	22925.9	2.83039	-4.38e-05	11.9085	24207.2
0.380006	-3.08e-05	13.73	10738.1	1.99176	7.78e-05	13.7496	9873.68	4.31766	-3.71e-05	13.7103	10589.8	4.06869	0.000827529	11.9348	24490.7	3.2235	1.15e-05	11.9413	23171.9	2.83694	-4.4e-05	11.9151	23900.6
0.386558	-3.11e-05	13.7365	10956	1.99831	7.95e-05	13.7562	9868.44	4.32421	-3.64e-05	13.7169	10684.7	4.07524	0.000825736	11.9413	24313.3	3.23005	1.07e-05	11.9479	23356	2.84349	-4.41e-05	11.9216	23836.8
0.39311	-3.17e-05	13.7431	11107.5	2.00486	8.09e-05	13.7627	9784.48	4.33076	-3.58e-05	13.7234	10753.7	4.08179	0.000823889	11.9479	24252.2	3.2366	1e-05	11.9544	23409.6	2.85005	-4.41e-05	11.9282	24051.5
0.399661	-3.26e-05	13.7496	11126.3	2.01141	8.21e-05	13.7693	9439.78	4.33731	-3.54e-05	13.73	10815.2	4.08834	0.000821993	11.9544	24254.2	3.24316	9.41e-06	11.961	23406.1	2.8566	-4.4e-05	11.9348	24023.7
0.406213	-3.38e-05	13.7562	10653.3	2.01796	8.31e-05	13.7758	9345.37	4.34386	-3.51e-05	13.7365	10793.7	4.09489	0.000820056	11.961	24110	3.24971	8.84e-06	11.9675	23231.1	2.86315	-4.38e-05	11.9413	24316.6
0.412765	-3.52e-05	13.7627	10551.9	2.02452	8.37e-05	13.7824	9381.71	4.35042	-3.5e-05	13.7431	10612.8	4.10145	0.000818081	11.9675	23832.8	3.25626	8.34e-06	11.9741	23024.9	2.8697	-4.35e-05	11.9479	24697.6
0.419317	-3.69e-05	13.7693	10569.7	2.03107	8.4e-05	13.7889	9413.98	4.35697	-3.51e-05	13.7496	10464.6	4.108	0.00081607	11.9741	23865.5	3.26281	7.88e-06	11.9806	23072.6	2.87625	-4.31e-05	11.9544	23884.9
0.425869	-3.88e-05	13.7758	10630.3	2.03762	8.41e-05	13.7955	9461.57	4.36352	-3.52e-05	13.7562	10456.5	4.11455	0.000814025	11.9806	23841	3.26936	7.46e-06	11.9872	23339.7	2.8828	-4.27e-05	11.961	23325.9
0.432421	-4.08e-05	13.7824	10694	2.04417	8.38e-05	13.802	9549.2	4.37007	-3.55e-05	13.7627	10527.2	4.1211	0.000811943	11.9872	23291.8	3.27591	7.07e-06	11.9937	23625.1	2.88936	-4.22e-05	11.9675	23404.4
0.438972	-4.29e-05	13.7889	10665.8	2.05072	8.32e-05	13.8086	9740.64	4.37662	-3.58e-05	13.7693	10610.2	4.12765	0.000809823	11.9937	23286.2	3.28247	6.69e-06	12.0003	23621.9	2.89591	-4.16e-05	11.9741	23641.2
0.445524	-4.49e-05	13.7955	10575.6	2.05727	8.23e-05	13.8151	9842.6	4.38317	-3.61e-05	13.7758	10619.6	4.1342	0.000807664	12.0003	23472.1	3.28902	6.31e-06	12.0068	23686.9	2.90246	-4.1e-05	11.9806	23756.4
0.452076	-4.67e-05	13.802	10615.5	2.06383	8.12e-05	13.8217	9951.82	4.38973	-3.64e-05	13.7824	10546.3	4.14076	0.000805464	12.0068	23735	3.29557	5.93e-06	12.0134	23514.9	2.90901	-4.04e-05	11.9872	24055.4
0.458628	-4.83e-05	13.8086	10751.9	2.07038	7.99e-05	13.8282	10181.4	4.39628	-3.67e-05	13.7889	10326.7	4.14731	0.000803224	12.0134	24123.8	3.30212	5.53e-06	12.0199	23192.2	2.91556	-3.97e-05	11.9937	24278.5
0.46518	-4.96e-05	13.8151	11154.2	2.07693	7.84e-05	13.8348	10215.7	4.40283	-3.7e-05	13.7955	10099.4	4.15386	0.000800947	12.0199	24167.6	3.30867	5.11e-06	12.0265	22934.5	2.92212	-3.91e-05	12.0003	23912.8
0.471732	-5.04e-05	13.8217	11625.7	2.08348	7.69e-05	13.8413	10111.7	4.40938	-3.72e-05	13.802	10139.6	4.16041	0.000798636	12.0265	23898.1	3.31523	4.69e-06	12.033	22763.5	2.92867	-3.85e-05	12.0068	23917.3
0.478283	-5.07e-05	13.8282	11976.7	2.09003	7.53e-05	13.8479	9739.56	4.41593	-3.72e-05	13.8086	10270.9	4.16696	0.000796296	12.033	23766.9	3.32178	4.26e-06	12.0396	22949.2	2.93522	-3.8e-05	12.0134	23894.4
0.484835	-5.06e-05	13.8348	12189.5	2.09659	7.36e-05	13.8544	9569.1	4.42249	-3.72e-05	13.8151	10414.7	4.17352	0.000793932	12.0396	23507.7	3.32833	3.82e-06	12.0461	23240.2	2.94177	-3.75e-05	12.0199	23932
0.491387	-5e-05	13.8413	12427.3	2.10314	7.2e-05	13.861	9702.14	4.42904	-3.71e-05	13.8217	10437.5	4.18007	0.000791548	12.0461	23550.6	3.33488	3.4e-06	12.0527	23186.9	2.94832	-3.71e-05	12.0265	23862.6
0.497939	-4.91e-05	13.8479	12291.2	2.10969	7.04e-05	13.8675	9959.96	4.43559	-3.68e-05	13.8282	10217.2	4.18662	0.000789151	12.0527	23704.4	3.34143	2.98e-06	12.0592	23374	2.95487	-3.68e-05	12.033	23295.8
0.504491	-4.78e-05	13.8544	12129.2	2.11624	6.88e-05	13.8741	10320.3	4.44214	-3.64e-05	13.8348	10236.2	4.19317	0.000786742	12.0592	24178.6	3.34799	2.58e-06	12.0658	23360	2.96143	-3.65e-05	12.0396	22778.4
0.511043	-4.63e-05	13.861	12331.2	2.12279	6.73e-05	13.8807	10667.1	4.44869	-3.58e-05	13.8413	10335.7	4.19972	0.000784326	12.0658	24239.7	3.35454	2.2e-06	12.0723	22906.1	2.96798	-3.64e-05	12.0461	22563.2
0.517594	-4.48e-05	13.8675	12833.8	2.12935	6.58e-05	13.8872	9839.28	4.45524	-3.51e-05	13.8479	10466.6	4.20627	0.000781906	12.0723	24011.9	3.36109	1.83e-06	12.0789	22664.3	2.97453	-3.63e-05	12.0527	22732.6
0.524146	-4.35e-05	13.8741	12432.8	2.1359	6.45e-05	13.8938	9309.89	4.4618	-3.42e-05	13.8544	10829.4	4.21283	0.000779483	12.0789	23676.6	3.36764	1.47e-06	12.0854	22591	2.98108	-3.63e-05	12.0592	23420.3
0.530698	-4.24e-05	13.8806	11158.3	2.14245	6.32e-05	13.9003	9444.39	4.46835	-3.32e-05	13.861	11379.9	4.21938	0.000777062	12.0854	23084.3	3.37419	1.11e-06	12.092	22584.9	2.98763	-3.63e-05	12.0658	23972.6
0.53725	-4.17e-05	13.8872	11113.9	2.149	6.19e-05	13.9069	9738.3	4.4749	-3.2e-05	13.8675	11865.9	4.22593	0.000774649	12.092	22781.9	3.38074	7.48e-07	12.0986	23022.8	2.99419	-3.63e-05	12.0723	24447.6
0.543802	-4.17e-05	13.8937	11829.5	2.15555	6.08e-05	13.9134	10107.2	4.48145	-3.07e-05	13.8741	12121.2	4.23248	0.000772251	12.0986	23086.6	3.3873	3.8e-07	12.1051	23357.9	3.00074	-3.63e-05	12.0789	24788
0.550354	-4.24e-05	13.9003	12546.1	2.1621	5.97e-05	13.92	10521.5	4.488	-2.93e-05	13.8807	11877.4	4.23903	0.000769879	12.1051	23362.1	3.39385	3.17e-09	12.1117	23317.5	3.00729	-3.63e-05
0.556905	-4.41e-05	13.9069	13106.8	2.16866	5.87e-05	13.9265	10790	4.49456	-2.78e-05	13.8872	11732	4.24559	0.000767541	12.1117	23297.5	3.4004	-3.83e-07	12.1182	23149.1	3.01384	-3.62e-05
0.563457	-4.69e-05	13.9134	13635.1	2.17521	5.78e-05	13.9331	10976.3	4.50111	-2.62e-05	13.8938	11466	4.25214	0.00076525	12.1182	22318.2	3.40695	-7.77e-07	12.1248	23401	3.02039	-3.6e-05
0.570009	-5.1e-05	13.92	13856.9	2.18176	5.69e-05	13.9396	11188.6	4.50766	-2.47e-05	13.9003	11104.8	4.25869	0.000763016	12.1248	22341.7	3.4135	-1.17e-06	12.1313	22998.2	3.02694	-3.57e-05
0.576561	-5.63e-05	13.9265	12521.9	2.18831	5.62e-05	13.9462	11397.3	4.51421	-2.31e-05	13.9069	10691.5	4.26524	0.000760848	12.1313	22446.9	3.42006	-1.57e-06	12.1379	22182.4	3.0335	-3.54e-05
0.583113	-6.29e-05	13.9331	11753.7	2.19486	5.55e-05	13.9527	11232.7	4.52076	-2.17e-05	13.9134	10801.5	4.27179	0.000758755	12.1379	22227.6	3.42661	-1.96e-06	12.1444	21912.6	3.04005	-3.5e-05
0.589664	-7.09e-05	13.9396	11324.8	2.20142	5.5e-05	13.9593	10753.8	4.52732	-2.03e-05	13.92	11153.5	4.27834	0.00075674	12.1444	22427.9	3.43316	-2.33e-06	12.151	21913.4	3.0466	-3.45e-05
0.596216	-8.02e-05	13.9462	11551.9	2.20797	5.45e-05	13.9658	10997.6	4.53387	-1.92e-05	13.9265	11613.1	4.2849	0.000754805	12.151	23412.3	3.43971	-2.7e-06	12.1575	22459.9	3.05315	-3.4e-05
0.602768	-9.05e-05	13.9527	12255.3	2.21452	5.42e-05	13.9724	11564	4.54042	-1.82e-05	13.9331	12326.3	4.29145	0.000752951	12.1575	24188.1	3.44626	-3.07e-06	12.1641	23423.6	3.0597	-3.35e-05
0.60932	-0.000101853	13.9593	13858.6	2.22107	5.39e-05	13.9789	11907.5	4.54697	-1.74e-05	13.9396	12670.9	4.298	0.000751174	12.1641	24513.8	3.45281	-3.43e-06	12.1706	23436.1	3.06626	-3.3e-05
0.615872	-0.000113912	13.9658	14143.3	2.22762	5.37e-05	13.9855	11192.7	4.55352	-1.68e-05	13.9462	10962.3	4.30455	0.00074947	12.1706	24236.9	3.45937	-3.8e-06	12.1772	22738	3.07281	-3.26e-05
0.622424	-0.000126469			2.23417	5.36e-05	13.992	10418.8	4.56007	-1.64e-05	13.9527	10037	4.3111	0.000747835	12.1772	23431.4	3.46592	-4.2e-06	12.1837	21671	3.07936	-3.23e-05
0.628975	-0.000139276			2.24073	5.35e-05	13.9986	10319.8	4.56663	-1.63e-05	13.9593	10599.7	4.31766	0.000746262	12.1837	23189.1	3.47247	-4.64e-06	12.1903	21550	3.08591	-3.2e-05
0.635527	-0.000152091			2.24728	5.34e-05	14.0051	10273.7	4.57318	-1.64e-05	13.9658	11324.5	4.32421	0.000744746	12.1903	23753	3.47902	-5.13e-06	12.1968	22341.9	3.09246	-3.19e-05
0.642079	-0.000164702			2.25383	5.34e-05	14.0117	10062.8	4.57973	-1.66e-05	13.9724	11616.9	4.33076	0.000743282	12.1968	24759	3.48557	-5.7e-06	12.2034	22338.1	3.09901	-3.18e-05
0.648631	-0.000176928			2.26038	5.33e-05	14.0182	10411.7	4.58628	-1.7e-05	13.9789	11801.8	4.33731	0.000741864	12.2034	25723.8	3.49213	-6.35e-06	12.2099	22333.5	3.10557	-3.19e-05
0.655183	-0.000188628			2.26693	5.33e-05	14.0248	11655.6	4.59283	-1.75e-05	13.9855	11321.4	4.34386	0.00074049	12.2099	23203.7	3.49868	-7.1e-06	12.2165	22130.6	3.11212	-3.21e-05
0.661735	-0.00019971			2.27349	5.32e-05	14.0313	11698	4.59939	-1.8e-05	13.992	10230.8	4.35042	0.000739153	12.2165	23004.2	3.50523	-7.95e-06	12.223	21962.9	3.11867	-3.23e-05
0.668286	-0.000210127			2.28004	5.31e-05	14.0379	11643.6	4.60594	-1.85e-05	13.9986	9267.74	4.35697	0.000737848	12.223	22907.9	3.51178	-8.9e-06	12.2296	21394.2	3.12522	-3.27e-05
0.674838	-0.000219872			2.28659	5.29e-05	14.0444	11639.5	4.61249	-1.9e-05	14.0051	9042.4	4.36352	0.000736568	12.2296	22787	3.51833	-9.94e-06	12.2361	21005.1	3.13177	-3.31e-05
0.68139	-0.000228969			2.29314	5.25e-05	14.051	11571.5	4.61904	-1.94e-05	14.0117	10140.1	4.37007	0.000735306	12.2361	23167.7	3.52488	-1.11e-05	12.2427	20723.6	3.13833	-3.35e-05
0.687942	-0.000237463			2.29969	5.21e-05	14.0576	10023.1	4.62559	-1.97e-05	14.0182	11304.5	4.37662	0.000734052	12.2427	24525.1	3.53144	-1.23e-05	12.2492	20585.9	3.14488	-3.4e-05
0.694494	-0.000245409			2.30624	5.16e-05	14.0641	7795.59	4.63214	-1.98e-05	14.0248	12080.5	4.38317	0.000732798	12.2492	25835	3.53799	-1.36e-05	12.2558	21364.4	3.15143	-3.45e-05
0.701046	-0.000252863			2.3128	5.09e-05	14.0707	7397.28	4.6387	-1.97e-05	14.0313	12810.5	4.38973	0.000731535	12.2558	26680.2	3.54454	-1.49e-05	12.2623	22177.1	3.15798	-3.51e-05
0.707597	-0.000259876			2.31935	5.01e-05	14.0772	7759.39	4.64525	-1.94e-05	14.0379	13036.6	4.39628	0.000730254	12.2623	25449.5	3.55109	-1.62e-05	12.2689	22884.8	3.16453	-3.56e-05
0.714149	-0.000266487			2.3259	4.92e-05			4.6518	-1.9e-05			4.40283	0.000728948	12.2689	24009.8	3.55764	-1.76e-05	12.2755	22029.7	3.17108	-3.62e-05
0.720701	-0.000272722			2.33245	4.82e-05			4.65835	-1.84e-05			4.40938	0.000727611	12.2755	23462.3	3.5642	-1.89e-05			3.17764	-3.68e-05
0.727253	-0.000278593			2.339	4.7e-05			4.6649	-1.76e-05			4.41593	0.00072624	12.282	20808	3.57075	-2.02e-05			3.18419	-3.74e-05
0.733805	-0.000284104			2.34556	4.59e-05			4.67146	-1.67e-05			4.42249	0.000724835			3.5773	-2.15e-05			3.19074	-3.8e-05
0.740357	-0.000289248			2.35211	4.46e-05			4.67801	-1.57e-05			4.42904	0.000723395			3.58385	-2.28e-05			3.19729	-3.86e-05
0.746908	-0.00029402			2.35866	4.34e-05			4.68456	-1.47e-05			4.43559	0.000721922			3.5904	-2.4e-05			3.20384	-3.91e-05
0.75346	-0.00029841			2.36521	4.21e-05			4.69111	-1.37e-05			4.44214	0.000720421			3.59695	-2.51e-05			3.2104	-3.96e-05
0.760012	-0.000302414			2.37176	4.09e-05			4.69766	-1.27e-05			4.44869	0.000718894			3.60351	-2.63e-05			3.21695	-4e-05
0.766564	-0.000306033			2.37831	3.98e-05			4.70421	-1.17e-05			4.45524	0.000717347			3.61006	-2.74e-05			3.2235	-4.03e-05
0.773116	-0.00030927			2.38487	3.88e-05			4.71077	-1.09e-05			4.4618	0.000715783			3.61661	-2.85e-05			3.23005	-4.05e-05
0.779667	-0.000312135			2.39142	3.79e-05			4.71732	-1.02e-05			4.46835	0.000714206			3.62316	-2.95e-05			3.2366	-4.05e-05
0.786219	-0.000314641			2.39797	3.72e-05			4.72387	-9.74e-06			4.4749	0.000712619			3.62971	-3.06e-05			3.24315	-4.03e-05
0.792771	-0.000316806			2.40452	3.67e-05			4.73042	-9.44e-06			4.48145	0.000711023			3.63627	-3.18e-05			3.24971	-4e-05
0.799323	-0.000318648			2.41107	3.65e-05			4.73697	-9.34e-06			4.488	0.000709419			3.64282	-3.29e-05			3.25626	-3.95e-05
0.805875	-0.000320193			2.41763	3.65e-05			4.74353	-9.47e-06			4.49456	0.000707808			3.64937	-3.41e-05			3.26281	-3.87e-05
0.812427	-0.000321466			2.42418	3.69e-05			4.75008	-9.83e-06			4.50111	0.00070619			3.65592	-3.53e-05			3.26936	-3.78e-05
0.818978	-0.000322498			2.43073	3.75e-05			4.75663	-1.04e-05			4.50766	0.000704563			3.66247	-3.65e-05			3.27591	-3.67e-05
0.82553	-0.000323325			2.43728	3.84e-05			4.76318	-1.12e-05			4.51421	0.000702929			3.66902	-3.78e-05			3.28247	-3.55e-05
0.832082	-0.000323987			2.44383	3.95e-05			4.76973	-1.21e-05			4.52076	0.000701289			3.67558	-3.9e-05			3.28902	-3.41e-05
0.838634	-0.00032453			2.45038	4.09e-05			4.77628	-1.32e-05			4.52731	0.000699648			3.68213	-4.02e-05			3.29557	-3.26e-05
0.845186	-0.000324999			2.45694	4.25e-05			4.78284	-1.44e-05			4.53387	0.000698018			3.68868	-4.13e-05			3.30212	-3.1e-05
0.851738	-0.000325445			2.46349	4.43e-05			4.78939	-1.57e-05			4.54042	0.000696414			3.69523	-4.24e-05			3.30867	-2.93e-05
0.858289	-0.000325911			2.47004	4.63e-05			4.79594	-1.7e-05			4.54697	0.000694862			3.70178	-4.34e-05			3.31522	-2.76e-05
0.864841	-0.000326441			2.47659	4.84e-05			4.80249	-1.82e-05			4.55352	0.000693397			3.70834	-4.44e-05			3.32178	-2.59e-05
0.871393	-0.000327067			2.48314	5.06e-05			4.80904	-1.94e-05			4.56007	0.000692066			3.71489	-4.52e-05			3.32833	-2.43e-05
0.877945	-0.000327813			2.4897	5.29e-05			4.8156	-2.05e-05			4.56663	0.000690927			3.72144	-4.6e-05			3.33488	-2.27e-05
0.884497	-0.000328689			2.49625	5.52e-05			4.82215	-2.15e-05			4.57318	0.000690046			3.72799	-4.67e-05			3.34143	-2.12e-05
0.891049	-0.000329696			2.5028	5.77e-05			4.8287	-2.24e-05			4.57973	0.000689499			3.73454	-4.73e-05			3.34798	-1.99e-05
0.8976	-0.00033082			2.50935	6.02e-05			4.83525	-2.31e-05			4.58628	0.000689358			3.74109	-4.79e-05			3.35454	-1.87e-05
0.904152	-0.00033204			2.5159	6.28e-05			4.8418	-2.37e-05			4.59283	0.000689694			3.74765	-4.84e-05			3.36109	-1.77e-05
0.910704	-0.000333327			2.52245	6.55e-05			4.84835	-2.41e-05			4.59938	0.00069056			3.7542	-4.89e-05			3.36764	-1.69e-05
0.917256	-0.00033465			2.52901	6.82e-05			4.85491	-2.45e-05			4.60594	0.000691989			3.76075	-4.94e-05			3.37419	-1.63e-05
0.923808	-0.000335974			2.53556	7.09e-05			4.86146	-2.48e-05			4.61249	0.000693981			3.7673	-4.98e-05			3.38074	-1.6e-05
0.93036	-0.000337272			2.54211	7.36e-05			4.86801	-2.5e-05			4.61904	0.0006965			3.77385	-5.02e-05			3.3873	-1.59e-05
0.936911	-0.00033852			2.54866	7.63e-05			4.87456	-2.52e-05			4.62559	0.000699467			3.78041	-5.06e-05			3.39385	-1.62e-05
0.943463	-0.000339704			2.55521	7.9e-05			4.88111	-2.53e-05			4.63214	0.000702766			3.78696	-5.1e-05			3.4004	-1.68e-05
0.950015	-0.000340816			2.56177	8.16e-05			4.88767	-2.54e-05			4.6387	0.000706241			3.79351	-5.13e-05			3.40695	-1.78e-05
0.956567	-0.000341861			2.56832	8.41e-05			4.89422	-2.54e-05			4.64525	0.000709709			3.80006	-5.16e-05			3.4135	-1.92e-05
0.963119	-0.000342848			2.57487	8.65e-05			4.90077	-2.54e-05			4.6518	0.000712971			3.80661	-5.18e-05			3.42005	-2.1e-05
0.969671	-0.000343794			2.58142	8.87e-05			4.90732	-2.53e-05			4.65835	0.000715828			3.81316	-5.2e-05			3.42661	-2.33e-05
0.976222	-0.000344717			2.58797	9.08e-05			4.91387	-2.52e-05			4.6649	0.000718091			3.81972	-5.2e-05			3.43316	-2.59e-05
0.982774	-0.000345637			2.59453	9.27e-05			4.92042	-2.49e-05			4.67145	0.000719602			3.82627	-5.19e-05			3.43971	-2.89e-05
0.989326	-0.000346569			2.60108	9.44e-05			4.92698	-2.46e-05			4.67801	0.000720238			3.83282	-5.18e-05			3.44626	-3.22e-05
0.995878	-0.000347524			2.60763	9.58e-05			4.93353	-2.42e-05			4.68456	0.000719926			3.83937	-5.16e-05			3.45281	-3.58e-05
1.00243	-0.000348507			2.61418	9.71e-05			4.94008	-2.36e-05			4.69111	0.00071864			3.84592	-5.12e-05			3.45937	-3.94e-05
1.00898	-0.000349512			2.62073	9.82e-05			4.94663	-2.29e-05			4.69766	0.000716406			3.85248	-5.08e-05			3.46592	-4.3e-05
1.01553	-0.00035053			2.62728	9.91e-05			4.95318	-2.2e-05			4.70421	0.00071329			3.85903	-5.04e-05			3.47247	-4.64e-05
1.02209	-0.000351541			2.63384	9.98e-05			4.95974	-2.11e-05			4.71077	0.000709396			3.86558	-4.99e-05			3.47902	-4.94e-05
1.02864	-0.000352521			2.64039	0.000100191			4.96629	-1.99e-05			4.71732	0.000704852			3.87213	-4.95e-05			3.48557	-5.2e-05
1.03519	-0.000353441			2.64694	0.000100395			4.97284	-1.87e-05			4.72387	0.000699799			3.87868	-4.9e-05			3.49212	-5.39e-05
1.04174	-0.000354284			2.65349	0.000100353			4.97939	-1.73e-05			4.73042	0.000694379			3.88524	-4.86e-05			3.49868	-5.52e-05
1.04829	-0.000355025			2.66004	0.000100055			4.98594	-1.58e-05			4.73697	0.000688729			3.89179	-4.82e-05			3.50523	-5.58e-05
1.05484	-0.000355634			2.6666	9.95e-05			4.9925	-1.43e-05			4.74352	0.000682969			3.89834	-4.79e-05			3.51178	-5.57e-05
1.0614	-0.000356093			2.67315	9.87e-05			4.99905	-1.27e-05			4.75008	0.000677203			3.90489	-4.77e-05			3.51833	-5.49e-05
1.06795	-0.000356389			2.6797	9.76e-05			5.0056	-1.1e-05			4.75663	0.000671513			3.91144	-4.75e-05			3.52488	-5.35e-05
1.0745	-0.000356517			2.68625	9.63e-05			5.01215	-9.45e-06			4.76318	0.000665959			3.91799	-4.75e-05			3.53144	-5.16e-05
1.08105	-0.00035648			2.6928	9.48e-05			5.0187	-7.89e-06			4.76973	0.000660584			3.92455	-4.74e-05			3.53799	-4.93e-05
1.0876	-0.000356289			2.69935	9.31e-05			5.02525	-6.4e-06			4.77628	0.000655414			3.9311	-4.75e-05			3.54454	-4.67e-05
1.09416	-0.000355962			2.70591	9.13e-05			5.03181	-5.02e-06			4.78284	0.000650462			3.93765	-4.77e-05			3.55109	-4.4e-05
1.10071	-0.000355524			2.71246	8.94e-05			5.03836	-3.77e-06			4.78939	0.000645731			3.9442	-4.8e-05			3.55764	-4.11e-05
1.10726	-0.000355008			2.71901	8.75e-05			5.04491	-2.66e-06			4.79594	0.000641218			3.95075	-4.84e-05			3.56419	-3.82e-05
1.11381	-0.000354449			2.72556	8.56e-05			5.05146	-1.71e-06			4.80249	0.000636915			3.95731	-4.89e-05			3.57075	-3.54e-05
1.12036	-0.000353886			2.73211	8.38e-05			5.05801	-9.34e-07			4.80904	0.000632813			3.96386	-4.96e-05			3.5773	-3.26e-05
1.12691	-0.000353357			2.73867	8.22e-05			5.06457	-3.41e-07			4.81559	0.000628902			3.97041	-5.04e-05			3.58385	-2.99e-05
1.13347	-0.000352901			2.74522	8.07e-05			5.07112	6.66e-08			4.82215	0.000625172			3.97696	-5.14e-05			3.5904	-2.74e-05
1.14002	-0.000352552			2.75177	7.93e-05			5.07767	2.89e-07			4.8287	0.000621615			3.98351	-5.25e-05			3.59695	-2.51e-05
1.14657	-0.000352342			2.75832	7.81e-05			5.08422	3.29e-07			4.83525	0.000618222			3.99006	-5.38e-05			3.60351	-2.3e-05
1.15312	-0.000352295			2.76487	7.71e-05			5.09077	1.91e-07			4.8418	0.000614986			3.99662	-5.51e-05			3.61006	-2.1e-05
1.15967	-0.00035243			2.77142	7.62e-05			5.09732	-1.19e-07			4.84835	0.000611901			4.00317	-5.65e-05			3.61661	-1.92e-05
1.16623	-0.000352758			2.77798	7.53e-05			5.10388	-5.9e-07			4.85491	0.000608962			4.00972	-5.78e-05			3.62316	-1.76e-05
1.17278	-0.000353276			2.78453	7.46e-05			5.11043	-1.21e-06			4.86146	0.000606163			4.01627	-5.9e-05			3.62971	-1.61e-05
1.17933	-0.000353982			2.79108	7.38e-05			5.11698	-1.96e-06			4.86801	0.000603502			4.02282	-5.98e-05			3.63626	-1.49e-05
1.18588	-0.000354868			2.79763	7.31e-05			5.12353	-2.83e-06			4.87456	0.000600977			4.02938	-6.03e-05			3.64282	-1.38e-05
1.19243	-0.000355917			2.80418	7.23e-05			5.13008	-3.78e-06			4.88111	0.000598587			4.03593	-6.02e-05			3.64937	-1.28e-05
1.19898	-0.000357107			2.81074	7.16e-05			5.13664	-4.79e-06			4.88767	0.000596333			4.04248	-5.94e-05			3.65592	-1.2e-05
1.20554	-0.000358415			2.81729	7.08e-05			5.14319	-5.84e-06			4.89422	0.000594215			4.04903	-5.79e-05			3.66247	-1.14e-05
1.21209	-0.000359818			2.82384	7e-05			5.14974	-6.88e-06			4.90077	0.000592237			4.05558	-5.55e-05			3.66902	-1.09e-05
1.21864	-0.000361293			2.83039	6.93e-05			5.15629	-7.89e-06			4.90732	0.000590399			4.06213	-5.22e-05			3.67558	-1.05e-05
1.22519	-0.000362822			2.83694	6.85e-05			5.16284	-8.85e-06			4.91387	0.000588702			4.06869	-4.79e-05			3.68213	-1.02e-05
1.23174	-0.00036439			2.84349	6.79e-05			5.16939	-9.72e-06			4.92042	0.000587147			4.07524	-4.28e-05			3.68868	-9.95e-06
1.2383	-0.000365987			2.85005	6.73e-05			5.17595	-1.05e-05			4.92698	0.000585731			4.08179	-3.68e-05			3.69523	-9.81e-06
1.24485	-0.000367607			2.8566	6.68e-05			5.1825	-1.12e-05			4.93353	0.00058445			4.08834	-3e-05			3.70178	-9.74e-06
1.2514	-0.000369245			2.86315	6.65e-05			5.18905	-1.17e-05			4.94008	0.000583297			4.09489	-2.27e-05			3.70833	-9.74e-06
1.25795	-0.000370897			2.8697	6.64e-05			5.1956	-1.21e-05			4.94663	0.000582262			4.10145	-1.48e-05			3.71489	-9.79e-06
1.2645	-0.000372557			2.87625	6.64e-05			5.20215	-1.25e-05			4.95318	0.000581331			4.108	-6.62e-06			3.72144	-9.9e-06
1.27105	-0.000374217			2.88281	6.67e-05			5.20871	-1.28e-05			4.95974	0.000580487			4.11455	1.72e-06			3.72799	-1.01e-05
1.27761	-0.000375862			2.88936	6.71e-05			5.21526	-1.3e-05			4.96629	0.000579709			4.1211	1.01e-05			3.73454	-1.03e-05
1.28416	-0.000377476			2.89591	6.78e-05			5.22181	-1.32e-05			4.97284	0.000578975			4.12765	1.83e-05			3.74109	-1.05e-05
1.29071	-0.000379034			2.90246	6.86e-05			5.22836	-1.35e-05			4.97939	0.000578261			4.1342	2.64e-05			3.74765	-1.08e-05
1.29726	-0.000380511			2.90901	6.96e-05			5.23491	-1.38e-05			4.98594	0.000577541			4.14076	3.41e-05			3.7542	-1.11e-05
1.30381	-0.000381879			2.91556	7.07e-05			5.24146	-1.42e-05			4.99249	0.000576793			4.14731	4.13e-05			3.76075	-1.15e-05
1.31037	-0.000383115			2.92212	7.19e-05			5.24802	-1.48e-05			4.99905	0.000575992			4.15386	4.82e-05			3.7673	-1.18e-05
1.31692	-0.000384196			2.92867	7.32e-05			5.25457	-1.55e-05			5.0056	0.000575119			4.16041	5.45e-05			3.77385	-1.22e-05
1.32347	-0.000385106			2.93522	7.46e-05			5.26112	-1.64e-05			5.01215	0.000574157			4.16696	6.03e-05			3.7804	-1.26e-05
1.33002	-0.000385837			2.94177	7.59e-05			5.26767	-1.75e-05			5.0187	0.000573094			4.17352	6.56e-05			3.78696	-1.3e-05
1.33657	-0.000386388			2.94832	7.73e-05			5.27422	-1.88e-05			5.02525	0.000571921			4.18007	7.03e-05			3.79351	-1.33e-05
1.34312	-0.000386764			2.95488	7.86e-05			5.28078	-2.05e-05			5.03181	0.000570634			4.18662	7.46e-05			3.80006	-1.37e-05
1.34968	-0.000386977			2.96143	7.97e-05			5.28733	-2.24e-05			5.03836	0.000569233			4.19317	7.84e-05			3.80661	-1.4e-05
1.35623	-0.000387044			2.96798	8.08e-05			5.29388	-2.47e-05			5.04491	0.000567721			4.19972	8.17e-05			3.81316	-1.43e-05
1.36278	-0.00038698			2.97453	8.18e-05			5.30043	-2.73e-05			5.05146	0.000566104			4.20627	8.46e-05			3.81972	-1.45e-05
1.36933	-0.000386805			2.98108	8.26e-05			5.30698	-3.03e-05			5.05801	0.000564388			4.21283	8.72e-05			3.82627	-1.46e-05
1.37588	-0.000386534			2.98763	8.32e-05			5.31353	-3.37e-05			5.06456	0.000562582			4.21938	8.93e-05			3.83282	-1.47e-05
1.38244	-0.00038618			2.99419	8.36e-05			5.32009	-3.74e-05			5.07112	0.000560693			4.22593	9.12e-05			3.83937	-1.48e-05
1.38899	-0.000385756			3.00074	8.37e-05			5.32664	-4.15e-05			5.07767	0.000558732			4.23248	9.27e-05			3.84592	-1.47e-05
1.39554	-0.00038527			3.00729	8.37e-05			5.33319	-4.59e-05			5.08422	0.000556706			4.23903	9.4e-05			3.85247	-1.46e-05
1.40209	-0.000384731			3.01384	8.34e-05			5.33974	-5.05e-05			5.09077	0.000554624			4.24559	9.51e-05			3.85903	-1.44e-05
1.40864	-0.00038415			3.02039	8.28e-05			5.34629	-5.52e-05			5.09732	0.000552495			4.25214	9.59e-05			3.86558	-1.42e-05
1.41519	-0.000383536			3.02695	8.2e-05			5.35285	-5.99e-05			5.10388	0.000550327			4.25869	9.66e-05			3.87213	-1.38e-05
1.42175	-0.000382904			3.0335	8.09e-05			5.3594	-6.44e-05			5.11043	0.000548128			4.26524	9.71e-05			3.87868	-1.34e-05
1.4283	-0.000382269			3.04005	7.96e-05			5.36595	-6.86e-05			5.11698	0.000545907			4.27179	9.74e-05			3.88523	-1.29e-05
1.43485	-0.000381651			3.0466	7.8e-05			5.3725	-7.25e-05			5.12353	0.000543673			4.27834	9.76e-05			3.89179	-1.24e-05
1.4414	-0.000381071			3.05315	7.62e-05			5.37905	-7.6e-05			5.13008	0.000541434			4.2849	9.77e-05			3.89834	-1.17e-05
1.44795	-0.000380553			3.05971	7.42e-05			5.3856	-7.9e-05			5.13663	0.000539197			4.29145	9.76e-05			3.90489	-1.11e-05
1.45451	-0.00038012			3.06626	7.21e-05			5.39216	-8.16e-05			5.14319	0.000536968			4.298	9.75e-05			3.91144	-1.03e-05
1.46106	-0.000379794			3.07281	6.98e-05			5.39871	-8.4e-05			5.14974	0.000534754			4.30455	9.72e-05			3.91799	-9.51e-06
1.46761	-0.000379598			3.07936	6.75e-05			5.40526	-8.62e-05			5.15629	0.000532558			4.3111	9.68e-05			3.92454	-8.66e-06
1.47416	-0.000379548			3.08591	6.51e-05			5.41181	-8.86e-05			5.16284	0.000530384			4.31766	9.63e-05			3.9311	-7.79e-06
1.48071	-0.000379659			3.09246	6.26e-05			5.41836	-9.12e-05			5.16939	0.000528234			4.32421	9.57e-05			3.93765	-6.88e-06
1.48726	-0.00037994			3.09902	6.03e-05			5.42492	-9.44e-05			5.17595	0.00052611			4.33076	9.49e-05			3.9442	-5.97e-06
1.49382	-0.000380393			3.10557	5.79e-05			5.43147	-9.84e-05			5.1825	0.000524011			4.33731	9.41e-05			3.95075	-5.04e-06
1.50037	-0.000381014			3.11212	5.57e-05			5.43802	-0.000103247			5.18905	0.000521936			4.34386	9.31e-05			3.9573	-4.13e-06
1.50692	-0.000381791			3.11867	5.36e-05			5.44457	-0.000109097			5.1956	0.000519883			4.35041	9.2e-05			3.96386	-3.23e-06
1.51347	-0.000382707			3.12522	5.16e-05			5.45112	-0.000115962			5.20215	0.000517844			4.35697	9.08e-05			3.97041	-2.36e-06
1.52002	-0.000383738			3.13178	4.98e-05			5.45768	-0.000123778			5.2087	0.000515816			4.36352	8.94e-05			3.97696	-1.54e-06
1.52658	-0.000384851			3.13833	4.82e-05			5.46423	-0.000132403			5.21526	0.000513794			4.37007	8.78e-05			3.98351	-7.58e-07
1.53313	-0.000386011			3.14488	4.66e-05			5.47078	-0.000141621			5.22181	0.00051177			4.37662	8.6e-05			3.99006	-3.8e-08
1.53968	-0.000387176			3.15143	4.52e-05			5.47733	-0.000151157			5.22836	0.000509738			4.38317	8.4e-05			3.99662	6.16e-07
1.54623	-0.000388305			3.15798	4.4e-05			5.48388	-0.00016069			5.23491	0.000507692			4.38973	8.18e-05			4.00317	1.2e-06
1.55278	-0.000389355			3.16453	4.27e-05			5.49043	-0.00016988			5.24146	0.000505627			4.39628	7.94e-05			4.00972	1.7e-06
1.55933	-0.000390287			3.17109	4.16e-05			5.49699	-0.000178385			5.24802	0.000503541			4.40283	7.67e-05			4.01627	2.13e-06
1.56589	-0.000391067			3.17764	4.05e-05			5.50354	-0.000185889			5.25457	0.000501437			4.40938	7.39e-05			4.02282	2.46e-06
1.57244	-0.000391666			3.18419	3.94e-05			5.51009	-0.00019212			5.26112	0.00049932			4.41593	7.1e-05			4.02937	2.72e-06
1.57899	-0.000392066			3.19074	3.82e-05			5.51664	-0.000196868			5.26767	0.0004972			4.42249	6.81e-05			4.03593	2.89e-06
1.58554	-0.000392255			3.19729	3.71e-05			5.52319	-0.000199999			5.27422	0.000495089			4.42904	6.53e-05			4.04248	2.98e-06
1.59209	-0.000392236			3.20385	3.6e-05			5.52975	-0.000201462			5.28077	0.000492997			4.43559	6.27e-05			4.04903	2.99e-06
1.59865	-0.000392014			3.2104	3.48e-05			5.5363	-0.000201296			5.28733	0.000490936			4.44214	6.04e-05			4.05558	2.95e-06
1.6052	-0.000391609			3.21695	3.37e-05			5.54285	-0.000199629			5.29388	0.000488916			4.44869	5.86e-05			4.06213	2.84e-06
1.61175	-0.000391042			3.2235	3.25e-05			5.5494	-0.000196666			5.30043	0.000486942			4.45524	5.72e-05			4.06869	2.7e-06
1.6183	-0.000390342			3.23005	3.14e-05			5.55595	-0.000192688			5.30698	0.000485014			4.4618	5.62e-05			4.07524	2.53e-06
1.62485	-0.000389544			3.2366	3.02e-05			5.5625	-0.000188028			5.31353	0.000483127			4.46835	5.58e-05			4.08179	2.35e-06
1.63141	-0.000388681			3.24316	2.92e-05			5.56906	-0.00018306			5.32009	0.000481267			4.4749	5.58e-05			4.08834	2.18e-06
1.63796	-0.00038779			3.24971	2.81e-05			5.57561	-0.000178179			5.32664	0.000479415			4.48145	5.6e-05			4.09489	2.03e-06
1.64451	-0.000386908			3.25626	2.71e-05			5.58216	-0.000173775			5.33319	0.000477544			4.488	5.64e-05			4.10144	1.92e-06
1.65106	-0.000386071			3.26281	2.62e-05			5.58871	-0.000170218			5.33974	0.000475628			4.49456	5.68e-05			4.108	1.86e-06
1.65761	-0.000385313			3.26936	2.53e-05			5.59526	-0.000167836			5.34629	0.000473635			4.50111	5.71e-05			4.11455	1.85e-06
1.66416	-0.000384667			3.27592	2.45e-05			5.60182	-0.000166896			5.35284	0.000471536			4.50766	5.69e-05			4.1211	1.89e-06
1.67072	-0.000384159			3.28247	2.36e-05			5.60837	-0.000167592			5.3594	0.000469306			4.51421	5.63e-05			4.12765	2e-06
1.67727	-0.000383814			3.28902	2.28e-05			5.61492	-0.000170033			5.36595	0.000466927			4.52076	5.51e-05			4.1342	2.17e-06
1.68382	-0.000383649			3.29557	2.2e-05			5.62147	-0.000174236			5.3725	0.000464387			4.52731	5.31e-05			4.14076	2.41e-06
1.69037	-0.000383675			3.30212	2.12e-05			5.62802	-0.000180132			5.37905	0.000461681			4.53387	5.05e-05			4.14731	2.72e-06
1.69692	-0.000383892			3.30867	2.03e-05			5.63457	-0.000187567			5.3856	0.000458811			4.54042	4.71e-05			4.15386	3.09e-06
1.70348	-0.000384294			3.31523	1.94e-05			5.64113	-0.000196316			5.39216	0.000455784			4.54697	4.3e-05			4.16041	3.52e-06
1.71003	-0.000384865			3.32178	1.84e-05			5.64768	-0.000206102			5.39871	0.000452606			4.55352	3.83e-05			4.16696	4.02e-06
1.71658	-0.000385582			3.32833	1.73e-05			5.65423	-0.000216611			5.40526	0.000449275			4.56007	3.3e-05			4.17351	4.58e-06
1.72313	-0.000386415			3.33488	1.62e-05			5.66078	-0.000227517			5.41181	0.000445784			4.56663	2.73e-05			4.18007	5.2e-06
1.72968	-0.000387329			3.34143	1.49e-05			5.66733	-0.000238498			5.41836	0.000442113			4.57318	2.13e-05			4.18662	5.86e-06
1.73623	-0.000388288			3.34799	1.35e-05			5.67389	-0.00024926			5.42492	0.000438228			4.57973	1.51e-05			4.19317	6.54e-06
1.74279	-0.000389255			3.35454	1.2e-05			5.68044	-0.000259545			5.43147	0.000434081			4.58628	8.76e-06			4.19972	7.24e-06
1.74934	-0.000390195			3.36109	1.05e-05			5.68699	-0.000269146			5.43802	0.000429618			4.59283	2.38e-06			4.20627	7.93e-06
1.75589	-0.000391077			3.36764	8.77e-06			5.69354	-0.000277912			5.44457	0.000424779			4.59938	-3.98e-06			4.21283	8.6e-06
1.76244	-0.000391874			3.37419	6.97e-06			5.70009	-0.000285747			5.45112	0.000419512			4.60594	-1.03e-05			4.21938	9.21e-06
1.76899	-0.000392565			3.38074	5.09e-06			5.70664	-0.000292613			5.45767	0.000413778			4.61249	-1.64e-05			4.22593	9.75e-06
1.77555	-0.000393134			3.3873	3.13e-06			5.7132	-0.000298521			5.46423	0.000407565			4.61904	-2.24e-05			4.23248	1.02e-05
1.7821	-0.000393572			3.39385	1.1e-06			5.71975	-0.000303525			5.47078	0.000400889			4.62559	-2.82e-05			4.23903	1.05e-05
1.78865	-0.000393871			3.4004	-9.83e-07			5.7263	-0.000307713			5.47733	0.000393804			4.63214	-3.39e-05			4.24558	1.07e-05
1.7952	-0.000394032			3.40695	-3.1e-06			5.73285	-0.000311194			5.48388	0.000386398			4.6387	-3.93e-05			4.25214	1.08e-05
1.80175	-0.000394055			3.4135	-5.24e-06			5.7394	-0.000314091			5.49043	0.000378785			4.64525	-4.44e-05			4.25869	1.07e-05
1.8083	-0.000393946			3.42006	-7.38e-06			5.74596	-0.000316527			5.49699	0.0003711			4.6518	-4.94e-05			4.26524	1.05e-05
1.81486	-0.000393711			3.42661	-9.51e-06			5.75251	-0.000318615			5.50354	0.000363486			4.65835	-5.41e-05			4.27179	1.01e-05
1.82141	-0.00039336			3.43316	-1.16e-05			5.75906	-0.000320459			5.51009	0.000356073			4.6649	-5.85e-05			4.27834	9.59e-06
1.82796	-0.0003929			3.43971	-1.36e-05			5.76561	-0.000322138			5.51664	0.000348967			4.67145	-6.27e-05			4.2849	8.94e-06
1.83451	-0.000392341			3.44626	-1.56e-05			5.77216	-0.000323715			5.52319	0.000342238			4.67801	-6.66e-05			4.29145	8.18e-06
1.84106	-0.000391693			3.45281	-1.75e-05			5.77871	-0.000325228			5.52974	0.000335911			4.68456	-7.02e-05			4.298	7.31e-06
1.84762	-0.000390962			3.45937	-1.92e-05			5.78527	-0.000326697			5.5363	0.000329963			4.69111	-7.36e-05			4.30455	6.36e-06
1.85417	-0.000390156			3.46592	-2.08e-05			5.79182	-0.000328129			5.54285	0.000324328			4.69766	-7.66e-05			4.3111	5.33e-06
1.86072	-0.000389282			3.47247	-2.22e-05			5.79837	-0.000329517			5.5494	0.000318908			4.70421	-7.95e-05			4.31765	4.21e-06
1.86727	-0.000388346			3.47902	-2.35e-05			5.80492	-0.000330848			5.55595	0.000313581			4.71077	-8.2e-05			4.32421	2.99e-06
1.87382	-0.000387357			3.48557	-2.46e-05			5.81147	-0.000332105			5.5625	0.000308224			4.71732	-8.43e-05			4.33076	1.62e-06
1.88037	-0.000386319			3.49213	-2.54e-05			5.81803	-0.000333274			5.56906	0.000302722			4.72387	-8.64e-05			4.33731	6.43e-08
1.88693	-0.000385243			3.49868	-2.61e-05			5.82458	-0.00033434			5.57561	0.000296987			4.73042	-8.82e-05			4.34386	-1.75e-06
1.89348	-0.000384137			3.50523	-2.67e-05			5.83113	-0.000335294			5.58216	0.000290965			4.73697	-8.99e-05			4.35041	-3.89e-06
1.90003	-0.000383011			3.51178	-2.71e-05			5.83768	-0.000336133			5.58871	0.000284638			4.74352	-9.14e-05			4.35697	-6.43e-06
1.90658	-0.000381877			3.51833	-2.73e-05			5.84423	-0.000336858			5.59526	0.000278029			4.75008	-9.27e-05			4.36352	-9.42e-06
1.91313	-0.000380745			3.52489	-2.75e-05			5.85078	-0.000337478			5.60181	0.000271191			4.75663	-9.39e-05			4.37007	-1.29e-05
1.91969	-0.000379622			3.53144	-2.77e-05			5.85734	-0.000338006			5.60837	0.0002642			4.76318	-9.49e-05			4.37662	-1.69e-05
1.92624	-0.000378516			3.53799	-2.78e-05			5.86389	-0.000338461			5.61492	0.000257144			4.76973	-9.59e-05			4.38317	-2.15e-05
1.93279	-0.000377431			3.54454	-2.8e-05			5.87044	-0.000338863			5.62147	0.000250115			4.77628	-9.68e-05			4.38972	-2.64e-05
1.93934	-0.000376371			3.55109	-2.82e-05			5.87699	-0.000339235			5.62802	0.0002432			4.78284	-9.76e-05			4.39628	-3.17e-05
1.94589	-0.000375336			3.55764	-2.84e-05			5.88354	-0.000339596			5.63457	0.000236472			4.78939	-9.84e-05			4.40283	-3.73e-05
1.95244	-0.000374326			3.5642	-2.88e-05			5.8901	-0.000339965			5.64113	0.000229989			4.79594	-9.91e-05			4.40938	-4.29e-05
1.959	-0.000373342			3.57075	-2.92e-05			5.89665	-0.000340351			5.64768	0.000223792			4.80249	-9.98e-05			4.41593	-4.85e-05
1.96555	-0.000372383			3.5773	-2.97e-05			5.9032	-0.000340758			5.65423	0.000217903			4.80904	-0.000100473			4.42248	-5.4e-05
1.9721	-0.000371453			3.58385	-3.03e-05			5.90975	-0.000341178			5.66078	0.000212332			4.81559	-0.000101155			4.42904	-5.92e-05
1.97865	-0.000370556			3.5904	-3.09e-05			5.9163	-0.000341594			5.66733	0.000207075			4.82215	-0.000101836			4.43559	-6.41e-05
1.9852	-0.000369697			3.59696	-3.16e-05			5.92286	-0.000341982			5.67388	0.000202121			4.8287	-0.00010252			4.44214	-6.87e-05
1.99176	-0.000368885			3.60351	-3.24e-05			5.92941	-0.000342309			5.68044	0.000197451			4.83525	-0.00010321			4.44869	-7.3e-05
1.99831	-0.000368125			3.61006	-3.33e-05			5.93596	-0.000342539			5.68699	0.000193044			4.8418	-0.000103908			4.45524	-7.71e-05
2.00486	-0.000367426			3.61661	-3.42e-05			5.94251	-0.00034264			5.69354	0.000188877			4.84835	-0.000104616			4.46179	-8.1e-05
2.01141	-0.00036679			3.62316	-3.52e-05			5.94906	-0.000342593			5.70009	0.000184925			4.85491	-0.000105338			4.46835	-8.48e-05
2.01796	-0.000366219			3.62971	-3.63e-05			5.95561	-0.000342394			5.70664	0.000181166			4.86146	-0.000106074			4.4749	-8.87e-05
2.02451	-0.000365711			3.63627	-3.75e-05			5.96217	-0.000342045			5.7132	0.000177576			4.86801	-0.00010683			4.48145	-9.27e-05
2.03107	-0.000365257			3.64282	-3.88e-05			5.96872	-0.000341566			5.71975	0.000174131			4.87456	-0.000107607			4.488	-9.67e-05
2.03762	-0.000364849			3.64937	-4.02e-05			5.97527	-0.000340996			5.7263	0.000170809			4.88111	-0.000108408			4.49455	-0.000100887
2.04417	-0.000364477			3.65592	-4.18e-05			5.98182	-0.000340392			5.73285	0.000167586			4.88767	-0.000109237			4.50111	-0.000105176
2.05072	-0.000364128			3.66247	-4.34e-05			5.98837	-0.000339818			5.7394	0.00016444			4.89422	-0.000110092			4.50766	-0.000109555
2.05727	-0.000363793			3.66903	-4.51e-05			5.99493	-0.000339344			5.74595	0.000161349			4.90077	-0.000110973			4.51421	-0.000114
2.06383	-0.000363466			3.67558	-4.69e-05			6.00148	-0.000339039			5.75251	0.000158295			4.90732	-0.000111875			4.52076	-0.000118486
2.07038	-0.000363144			3.68213	-4.88e-05			6.00803	-0.000338962			5.75906	0.000155259			4.91387	-0.000112791			4.52731	-0.000122999
2.07693	-0.000362827			3.68868	-5.06e-05			6.01458	-0.000339161			5.76561	0.000152229			4.92042	-0.000113711			4.53386	-0.000127531
2.08348	-0.000362522			3.69523	-5.24e-05			6.02113	-0.000339668			5.77216	0.000149194			4.92698	-0.000114626			4.54042	-0.000132084
2.09003	-0.000362239			3.70178	-5.42e-05			6.02768	-0.000340496			5.77871	0.000146151			4.93353	-0.000115525			4.54697	-0.000136664
2.09658	-0.000361988			3.70834	-5.58e-05			6.03424	-0.000341639			5.78527	0.000143096			4.94008	-0.000116399			4.55352	-0.000141277
2.10314	-0.000361784			3.71489	-5.73e-05			6.04079	-0.000343081			5.79182	0.000140032			4.94663	-0.000117237			4.56007	-0.000145924
2.10969	-0.000361638			3.72144	-5.87e-05			6.04734	-0.0003448			5.79837	0.000136961			4.95318	-0.000118034			4.56662	-0.000150599
2.11624	-0.000361561			3.72799	-6e-05			6.05389	-0.000346761			5.80492	0.00013389			4.95974	-0.000118785			4.57318	-0.000155286
2.12279	-0.000361564			3.73454	-6.11e-05			6.06044	-0.000348922			5.81147	0.000130822			4.96629	-0.00011949			4.57973	-0.00015996
2.12934	-0.000361654			3.7411	-6.2e-05			6.067	-0.000351237			5.81802	0.000127763			4.97284	-0.00012015			4.58628	-0.000164589
2.1359	-0.000361838			3.74765	-6.28e-05			6.07355	-0.000353659			5.82458	0.00012472			4.97939	-0.000120768			4.59283	-0.000169135
2.14245	-0.000362119			3.7542	-6.34e-05			6.0801	-0.000356141			5.83113	0.000121696			4.98594	-0.000121352			4.59938	-0.000173562
2.149	-0.000362502			3.76075	-6.39e-05			6.08665	-0.000358635			5.83768	0.000118699			4.99249	-0.000121909			4.60594	-0.000177832
2.15555	-0.000362985			3.7673	-6.43e-05			6.0932	-0.000361096			5.84423	0.000115733			4.99905	-0.000122451			4.61249	-0.000181913
2.1621	-0.000363567			3.77385	-6.46e-05			6.09975	-0.000363481			5.85078	0.000112807			5.0056	-0.000122984			4.61904	-0.000185778
2.16865	-0.000364245			3.78041	-6.48e-05			6.10631	-0.000365751			5.85734	0.000109929			5.01215	-0.000123521			4.62559	-0.000189407
2.17521	-0.00036501			3.78696	-6.5e-05			6.11286	-0.00036788			5.86389	0.000107107			5.0187	-0.000124074			4.63214	-0.000192784
2.18176	-0.000365849			3.79351	-6.5e-05			6.11941	-0.000369838			5.87044	0.000104349			5.02525	-0.000124652			4.63869	-0.000195902
2.18831	-0.000366749			3.80006	-6.49e-05			6.12596	-0.000371603			5.87699	0.000101662			5.03181	-0.000125264			4.64525	-0.000198759
2.19486	-0.000367689			3.80661	-6.47e-05			6.13251	-0.000373167			5.88354	9.91e-05			5.03836	-0.00012591			4.6518	-0.000201356
2.20141	-0.00036865			3.81317	-6.43e-05			6.13907	-0.000374526			5.8901	9.65e-05			5.04491	-0.000126584			4.65835	-0.000203699
2.20797	-0.000369606			3.81972	-6.39e-05			6.14562	-0.000375687			5.89665	9.41e-05			5.05146	-0.000127278			4.6649	-0.000205797
2.21452	-0.000370536			3.82627	-6.32e-05			6.15217	-0.000376661			5.9032	9.17e-05			5.05801	-0.000127978			4.67145	-0.000207661
2.22107	-0.000371416			3.83282	-6.24e-05			6.15872	-0.000377467			5.90975	8.94e-05			5.06456	-0.00012867			4.67801	-0.000209305
2.22762	-0.000372225			3.83937	-6.15e-05			6.16527	-0.000378125			5.9163	8.72e-05			5.07112	-0.000129335			4.68456	-0.000210746
2.23417	-0.000372944			3.84592	-6.05e-05			6.17182	-0.000378659			5.92285	8.5e-05			5.07767	-0.000129955			4.69111	-0.000211999
2.24073	-0.000373558			3.85248	-5.93e-05			6.17838	-0.00037909			5.92941	8.29e-05			5.08422	-0.000130511			4.69766	-0.000213083
2.24728	-0.000374055			3.85903	-5.8e-05			6.18493	-0.000379444			5.93596	8.09e-05			5.09077	-0.000130989			4.70421	-0.000214018
2.25383	-0.000374429			3.86558	-5.67e-05			6.19148	-0.000379741			5.94251	7.89e-05			5.09732	-0.000131375			4.71076	-0.000214823
2.26038	-0.000374677			3.87213	-5.53e-05			6.19803	-0.000379998			5.94906	7.69e-05			5.10388	-0.000131663			4.71732	-0.000215518
2.26693	-0.000374801			3.87868	-5.39e-05			6.20458	-0.00038023			5.95561	7.5e-05			5.11043	-0.000131847			4.72387	-0.000216125
2.27348	-0.000374806			3.88524	-5.25e-05			6.21114	-0.000380456			5.96217	7.31e-05			5.11698	-0.000131929			4.73042	-0.000216664
2.28004	-0.000374704			3.89179	-5.12e-05			6.21769	-0.000380692			5.96872	7.12e-05			5.12353	-0.000131911			4.73697	-0.000217156
2.28659	-0.000374507			3.89834	-5e-05			6.22424	-0.000380949			5.97527	6.95e-05			5.13008	-0.000131804			4.74352	-0.000217618
2.29314	-0.00037423			3.90489	-4.88e-05			6.23079	-0.000381234			5.98182	6.77e-05			5.13663	-0.00013162			4.75008	-0.000218068
2.29969	-0.000373886			3.91144	-4.78e-05			6.23734	-0.000381553			5.98837	6.6e-05			5.14319	-0.000131368			4.75663	-0.000218519
2.30624	-0.000373491			3.91799	-4.69e-05			6.24389	-0.000381907			5.99492	6.44e-05			5.14974	-0.000131062			4.76318	-0.000218983
2.3128	-0.000373054			3.92455	-4.62e-05			6.25045	-0.000382297			6.00148	6.28e-05			5.15629	-0.000130713			4.76973	-0.000219467
2.31935	-0.000372583			3.9311	-4.55e-05			6.257	-0.000382722			6.00803	6.13e-05			5.16284	-0.000130332			4.77628	-0.000219975
2.3259	-0.000372082			3.93765	-4.5e-05			6.26355	-0.000383177			6.01458	5.98e-05			5.16939	-0.000129927			4.78283	-0.000220504
2.33245	-0.000371552			3.9442	-4.46e-05			6.2701	-0.000383659			6.02113	5.83e-05			5.17595	-0.00012951			4.78939	-0.000221049
2.339	-0.00037099			3.95075	-4.43e-05			6.27665	-0.00038416			6.02768	5.7e-05			5.1825	-0.000129089			4.79594	-0.000221597
2.34555	-0.000370395			3.95731	-4.42e-05			6.28321	-0.000384672			6.03424	5.56e-05			5.18905	-0.000128672			4.80249	-0.000222129
2.35211	-0.000369765			3.96386	-4.41e-05			6.28976	-0.00038518			6.04079	5.44e-05			5.1956	-0.000128267			4.80904	-0.00022262
2.35866	-0.000369104			3.97041	-4.42e-05			6.29631	-0.000385668			6.04734	5.32e-05			5.20215	-0.000127877			4.81559	-0.000223039
2.36521	-0.000368417			3.97696	-4.43e-05			6.30286	-0.000386114			6.05389	5.2e-05			5.2087	-0.000127508			4.82215	-0.000223347
2.37176	-0.000367715			3.98351	-4.45e-05			6.30941	-0.00038649			6.06044	5.09e-05			5.21526	-0.000127165			4.8287	-0.000223498
2.37831	-0.000367015			3.99007	-4.48e-05			6.31596	-0.000386752			6.06699	4.99e-05			5.22181	-0.000126852			4.83525	-0.000223445
2.38487	-0.000366333			3.99662	-4.51e-05			6.32252	-0.000386844			6.07355	4.89e-05			5.22836	-0.000126576			4.8418	-0.000223135
2.39142	-0.00036569			4.00317	-4.55e-05			6.32907	-0.000386696			6.0801	4.8e-05			5.23491	-0.000126343			4.84835	-0.00022252
2.39797	-0.000365101			4.00972	-4.59e-05			6.33562	-0.000386218			6.08665	4.71e-05			5.24146	-0.000126163			4.8549	-0.000221556
2.40452	-0.00036458			4.01627	-4.62e-05			6.34217	-0.000385309			6.0932	4.61e-05			5.24802	-0.000126045			4.86146	-0.000220214
2.41107	-0.000364134			4.02282	-4.65e-05			6.34872	-0.00038385			6.09975	4.52e-05			5.25457	-0.000125997			4.86801	-0.000218478
2.41762	-0.000363762			4.02938	-4.68e-05			6.35528	-0.000381709			6.10631	4.43e-05			5.26112	-0.00012603			4.87456	-0.000216359
2.42418	-0.00036346			4.03593	-4.69e-05			6.36183	-0.000378754			6.11286	4.33e-05			5.26767	-0.000126152			4.88111	-0.000213891
2.43073	-0.000363214			4.04248	-4.7e-05			6.36838	-0.00037486			6.11941	4.22e-05			5.27422	-0.00012637			4.88766	-0.000211136
2.43728	-0.00036301			4.04903	-4.7e-05			6.37493	-0.000369923			6.12596	4.11e-05			5.28077	-0.000126687			4.89422	-0.000208182
2.44383	-0.00036283			4.05558	-4.68e-05			6.38148	-0.00036387			6.13251	3.98e-05			5.28733	-0.000127105			4.90077	-0.000205135
2.45038	-0.000362657			4.06214	-4.66e-05			6.38804	-0.00035668			6.13906	3.84e-05			5.29388	-0.000127621			4.90732	-0.000202111
2.45694	-0.00036248			4.06869	-4.63e-05			6.39459	-0.000348391			6.14562	3.7e-05			5.30043	-0.000128229			4.91387	-0.000199221
2.46349	-0.000362289			4.07524	-4.59e-05			6.40114	-0.000339108			6.15217	3.54e-05			5.30698	-0.000128922			4.92042	-0.000196562
2.47004	-0.000362079			4.08179	-4.54e-05			6.40769	-0.000329003			6.15872	3.36e-05			5.31353	-0.000129689			4.92697	-0.000194201
2.47659	-0.00036185			4.08834	-4.5e-05			6.41424	-0.000318316			6.16527	3.18e-05			5.32009	-0.000130518			4.93353	-0.000192165
2.48314	-0.000361605			4.09489	-4.45e-05			6.42079	-0.000307336			6.17182	2.99e-05			5.32664	-0.000131398			4.94008	-0.00019043
2.48969	-0.00036135			4.10145	-4.4e-05			6.42735	-0.000296386			6.17838	2.79e-05			5.33319	-0.000132316			4.94663	-0.000188928
2.49625	-0.000361091			4.108	-4.36e-05			6.4339	-0.000285795			6.18493	2.58e-05			5.33974	-0.000133262			4.95318	-0.000187541
2.5028	-0.000360832			4.11455	-4.32e-05			6.44045	-0.000275877			6.19148	2.36e-05			5.34629	-0.000134226			4.95973	-0.00018612
2.50935	-0.000360574			4.1211	-4.28e-05			6.447	-0.000266901			6.19803	2.14e-05			5.35284	-0.000135201			4.96629	-0.000184496
2.5159	-0.000360315			4.12765	-4.24e-05			6.45355	-0.000259068			6.20458	1.92e-05			5.3594	-0.000136182			4.97284	-0.000182493
2.52245	-0.00036005			4.13421	-4.2e-05			6.46011	-0.000252494			6.21113	1.7e-05			5.36595	-0.000137165			4.97939	-0.000179958
2.52901	-0.000359766			4.14076	-4.17e-05			6.46666	-0.0002472			6.21769	1.47e-05			5.3725	-0.000138151			4.98594	-0.000176769
2.53556	-0.000359452			4.14731	-4.13e-05			6.47321	-0.000243108			6.22424	1.25e-05			5.37905	-0.000139142			4.99249	-0.000172847
2.54211	-0.000359091			4.15386	-4.08e-05			6.47976	-0.000240053			6.23079	1.04e-05			5.3856	-0.000140143			4.99904	-0.000168166
2.54866	-0.000358668			4.16041	-4.04e-05			6.48631	-0.000237795			6.23734	8.27e-06			5.39216	-0.000141163			5.0056	-0.000162751
2.55521	-0.000358169			4.16696	-3.99e-05			6.49286	-0.000236042			6.24389	6.27e-06			5.39871	-0.000142209			5.01215	-0.000156681
2.56176	-0.000357584			4.17352	-3.93e-05			6.49942	-0.000234482			6.25045	4.4e-06			5.40526	-0.000143292			5.0187	-0.000150074
2.56832	-0.000356906			4.18007	-3.88e-05			6.50597	-0.000232803			6.257	2.7e-06			5.41181	-0.000144419			5.02525	-0.000143074
2.57487	-0.000356137			4.18662	-3.83e-05			6.51252	-0.000230725			6.26355	1.24e-06			5.41836	-0.000145599			5.0318	-0.000135839
2.58142	-0.000355283			4.19317	-3.78e-05			6.51907	-0.000228016			6.2701	5.56e-08			5.42492	-0.000146835			5.03836	-0.000128531
2.58797	-0.000354358			4.19972	-3.73e-05			6.52562	-0.00022451			6.27665	-7.77e-07			5.43147	-0.000148128			5.04491	-0.000121297
2.59452	-0.000353383			4.20628	-3.7e-05			6.53218	-0.000220115			6.2832	-1.2e-06			5.43802	-0.000149472			5.05146	-0.000114262
2.60108	-0.000352383			4.21283	-3.68e-05			6.53873	-0.000214809			6.28976	-1.14e-06			5.44457	-0.000150858			5.05801	-0.00010752
2.60763	-0.000351387			4.21938	-3.67e-05			6.54528	-0.000208638			6.29631	-5.46e-07			5.45112	-0.000152269			5.06456	-0.000101141
2.61418	-0.000350428			4.22593	-3.68e-05			6.55183	-0.000201704			6.30286	6.15e-07			5.45767	-0.000153688			5.07111	-9.52e-05
2.62073	-0.000349538			4.23248	-3.71e-05			6.55838	-0.000194146			6.30941	2.37e-06			5.46423	-0.000155093			5.07767	-8.96e-05
2.62728	-0.00034875			4.23903	-3.75e-05			6.56493	-0.000186128			6.31596	4.71e-06			5.47078	-0.00015646			5.08422	-8.45e-05
2.63383	-0.000348092			4.24559	-3.81e-05			6.57149	-0.000177825			6.32252	7.61e-06			5.47733	-0.000157768			5.09077	-7.98e-05
2.64039	-0.000347591			4.25214	-3.88e-05			6.57804	-0.000169411			6.32907	1.1e-05			5.48388	-0.000159			5.09732	-7.55e-05
2.64694	-0.000347267			4.25869	-3.96e-05			6.58459	-0.000161044			6.33562	1.48e-05			5.49043	-0.000160141			5.10387	-7.16e-05
2.65349	-0.000347134			4.26524	-4.05e-05			6.59114	-0.000152868			6.34217	1.9e-05			5.49699	-0.000161184			5.11043	-6.81e-05
2.66004	-0.000347198			4.27179	-4.14e-05			6.59769	-0.000145			6.34872	2.34e-05			5.50354	-0.000162129			5.11698	-6.51e-05
2.66659	-0.000347457			4.27835	-4.23e-05			6.60425	-0.000137534			6.35527	2.79e-05			5.51009	-0.000162982			5.12353	-6.26e-05
2.67315	-0.000347903			4.2849	-4.31e-05			6.6108	-0.000130536			6.36183	3.24e-05			5.51664	-0.000163754			5.13008	-6.06e-05
2.6797	-0.000348519			4.29145	-4.39e-05			6.61735	-0.000124047			6.36838	3.69e-05			5.52319	-0.000164463			5.13663	-5.92e-05
2.68625	-0.000349286			4.298	-4.46e-05			6.6239	-0.000118088			6.37493	4.13e-05			5.52974	-0.000165126			5.14318	-5.84e-05
2.6928	-0.000350177			4.30455	-4.52e-05			6.63045	-0.000112659			6.38148	4.56e-05			5.5363	-0.000165766			5.14974	-5.83e-05
2.69935	-0.000351166			4.3111	-4.58e-05			6.637	-0.000107745			6.38803	4.97e-05			5.54285	-0.000166401			5.15629	-5.89e-05
2.7059	-0.000352224			4.31766	-4.63e-05			6.64356	-0.000103314			6.39459	5.38e-05			5.5494	-0.000167052			5.16284	-6.01e-05
2.71246	-0.000353323			4.32421	-4.68e-05			6.65011	-9.93e-05			6.40114	5.77e-05			5.55595	-0.000167733			5.16939	-6.18e-05
2.71901	-0.000354436			4.33076	-4.72e-05			6.65666	-9.57e-05			6.40769	6.15e-05			5.5625	-0.000168457			5.17594	-6.41e-05
2.72556	-0.000355541			4.33731	-4.76e-05			6.66321	-9.25e-05			6.41424	6.52e-05			5.56906	-0.000169233			5.1825	-6.66e-05
2.73211	-0.000356617			4.34386	-4.81e-05			6.66976	-8.95e-05			6.42079	6.89e-05			5.57561	-0.000170067			5.18905	-6.93e-05
2.73866	-0.000357646			4.35042	-4.86e-05			6.67632	-8.68e-05			6.42735	7.25e-05			5.58216	-0.000170957			5.1956	-7.2e-05
2.74522	-0.000358616			4.35697	-4.92e-05			6.68287	-8.43e-05			6.4339	7.6e-05			5.58871	-0.000171902			5.20215	-7.44e-05
2.75177	-0.000359515			4.36352	-4.99e-05			6.68942	-8.2e-05			6.44045	7.94e-05			5.59526	-0.000172897			5.2087	-7.64e-05
2.75832	-0.000360336			4.37007	-5.07e-05			6.69597	-7.97e-05			6.447	8.26e-05			5.60181	-0.000173935			5.21526	-7.79e-05
2.76487	-0.000361071			4.37662	-5.16e-05			6.70252	-7.76e-05			6.45355	8.57e-05			5.60837	-0.000175008			5.22181	-7.87e-05
2.77142	-0.000361718			4.38317	-5.26e-05			6.70907	-7.55e-05			6.4601	8.86e-05			5.61492	-0.000176107			5.22836	-7.88e-05
2.77797	-0.00036227			4.38973	-5.37e-05			6.71563	-7.35e-05			6.46666	9.12e-05			5.62147	-0.000177224			5.23491	-7.82e-05
2.78453	-0.000362725			4.39628	-5.49e-05			6.72218	-7.15e-05			6.47321	9.36e-05			5.62802	-0.000178351			5.24146	-7.69e-05
2.79108	-0.000363078			4.40283	-5.61e-05			6.72873	-6.95e-05			6.47976	9.57e-05			5.63457	-0.00017948			5.24801	-7.5e-05
2.79763	-0.000363325			4.40938	-5.74e-05			6.73528	-6.76e-05			6.48631	9.74e-05			5.64113	-0.000180605			5.25457	-7.25e-05
2.80418	-0.000363463			4.41593	-5.86e-05			6.74183	-6.58e-05			6.49286	9.89e-05			5.64768	-0.000181722			5.26112	-6.97e-05
2.81073	-0.000363486			4.42249	-5.97e-05			6.74839	-6.39e-05			6.49942	0.000100005			5.65423	-0.000182827			5.26767	-6.66e-05
2.81729	-0.000363394			4.42904	-6.08e-05			6.75494	-6.21e-05			6.50597	0.000100801			5.66078	-0.000183919			5.27422	-6.33e-05
2.82384	-0.000363187			4.43559	-6.17e-05			6.76149	-6.04e-05			6.51252	0.000101274			5.66733	-0.000184997			5.28077	-5.99e-05
2.83039	-0.000362865			4.44214	-6.24e-05			6.76804	-5.86e-05			6.51907	0.000101435			5.67388	-0.000186059			5.28733	-5.66e-05
2.83694	-0.000362435			4.44869	-6.3e-05			6.77459	-5.69e-05			6.52562	0.000101301			5.68044	-0.000187106			5.29388	-5.33e-05
2.84349	-0.000361907			4.45525	-6.33e-05			6.78114	-5.53e-05			6.53217	0.000100896			5.68699	-0.000188136			5.30043	-5.02e-05
2.85005	-0.000361295			4.4618	-6.34e-05			6.7877	-5.36e-05			6.53873	0.000100246			5.69354	-0.000189146			5.30698	-4.72e-05
2.8566	-0.000360617			4.46835	-6.33e-05			6.79425	-5.2e-05			6.54528	9.94e-05			5.70009	-0.000190133			5.31353	-4.45e-05
2.86315	-0.000359893			4.4749	-6.29e-05			6.8008	-5.05e-05			6.55183	9.83e-05			5.70664	-0.000191092			5.32008	-4.2e-05
2.8697	-0.00035915			4.48145	-6.23e-05			6.80735	-4.9e-05			6.55838	9.72e-05			5.7132	-0.000192014			5.32664	-3.97e-05
2.87625	-0.000358414			4.488	-6.14e-05			6.8139	-4.75e-05			6.56493	9.59e-05			5.71975	-0.000192889			5.33319	-3.76e-05
2.8828	-0.000357712			4.49456	-6.03e-05			6.82046	-4.62e-05			6.57149	9.45e-05			5.7263	-0.000193707			5.33974	-3.58e-05
2.88936	-0.000357072			4.50111	-5.9e-05			6.82701	-4.51e-05			6.57804	9.31e-05			5.73285	-0.000194453			5.34629	-3.44e-05
2.89591	-0.000356517			4.50766	-5.75e-05			6.83356	-4.41e-05			6.58459	9.17e-05			5.7394	-0.000195114			5.35284	-3.32e-05
2.90246	-0.000356067			4.51421	-5.58e-05			6.84011	-4.32e-05			6.59114	9.02e-05			5.74595	-0.000195676			5.3594	-3.25e-05
2.90901	-0.000355736			4.52076	-5.39e-05			6.84666	-4.26e-05			6.59769	8.88e-05			5.75251	-0.000196128			5.36595	-3.22e-05
2.91556	-0.000355531			4.52732	-5.19e-05			6.85322	-4.21e-05			6.60424	8.75e-05			5.75906	-0.00019646			5.3725	-3.24e-05
2.92212	-0.000355453			4.53387	-4.99e-05			6.85977	-4.19e-05			6.6108	8.62e-05			5.76561	-0.000196668			5.37905	-3.33e-05
2.92867	-0.000355492			4.54042	-4.78e-05			6.86632	-4.18e-05			6.61735	8.49e-05			5.77216	-0.000196753			5.3856	-3.47e-05
2.93522	-0.000355633			4.54697	-4.57e-05			6.87287	-4.19e-05			6.6239	8.36e-05			5.77871	-0.000196723			5.39215	-3.69e-05
2.94177	-0.000355854			4.55352	-4.36e-05			6.87942	-4.21e-05			6.63045	8.23e-05			5.78527	-0.00019659			5.39871	-3.97e-05
2.94832	-0.000356129			4.56007	-4.17e-05			6.88597	-4.25e-05			6.637	8.1e-05			5.79182	-0.000196373			5.40526	-4.33e-05
2.95487	-0.000356427			4.56663	-3.98e-05			6.89253	-4.29e-05			6.64356	7.97e-05			5.79837	-0.000196096			5.41181	-4.75e-05
2.96143	-0.000356718			4.57318	-3.82e-05			6.89908	-4.34e-05			6.65011	7.84e-05			5.80492	-0.000195788			5.41836	-5.24e-05
2.96798	-0.000356971			4.57973	-3.67e-05			6.90563	-4.38e-05			6.65666	7.7e-05			5.81147	-0.000195477			5.42491	-5.79e-05
2.97453	-0.000357162			4.58628	-3.54e-05			6.91218	-4.43e-05			6.66321	7.55e-05			5.81802	-0.000195193			5.43147	-6.39e-05
2.98108	-0.00035727			4.59283	-3.43e-05			6.91873	-4.47e-05			6.66976	7.4e-05			5.82458	-0.000194962			5.43802	-7.04e-05
2.98763	-0.000357282			4.59939	-3.34e-05			6.92529	-4.52e-05			6.67631	7.25e-05			5.83113	-0.00019481			5.44457	-7.71e-05
2.99419	-0.000357194			4.60594	-3.28e-05			6.93184	-4.55e-05			6.68287	7.08e-05			5.83768	-0.000194756			5.45112	-8.41e-05
3.00074	-0.000357013			4.61249	-3.23e-05			6.93839	-4.58e-05			6.68942	6.91e-05			5.84423	-0.000194817			5.45767	-9.12e-05
3.00729	-0.000356755			4.61904	-3.2e-05			6.94494	-4.61e-05			6.69597	6.74e-05			5.85078	-0.000195002			5.46422	-9.83e-05
3.01384	-0.000356444			4.62559	-3.19e-05			6.95149	-4.63e-05			6.70252	6.55e-05			5.85734	-0.000195314			5.47078	-0.00010525
3.02039	-0.000356108			4.63214	-3.18e-05			6.95804	-4.65e-05			6.70907	6.37e-05			5.86389	-0.000195753			5.47733	-0.00011208
3.02694	-0.000355781			4.6387	-3.19e-05			6.9646	-4.66e-05			6.71563	6.18e-05			5.87044	-0.000196312			5.48388	-0.000118672
3.0335	-0.000355499			4.64525	-3.19e-05			6.97115	-4.67e-05			6.72218	5.99e-05			5.87699	-0.000196981			5.49043	-0.000124972
3.04005	-0.00035529			4.6518	-3.2e-05			6.9777	-4.68e-05			6.72873	5.79e-05			5.88354	-0.000197742			5.49698	-0.000130936
3.0466	-0.000355181			4.65835	-3.21e-05			6.98425	-4.68e-05			6.73528	5.6e-05			5.89009	-0.000198575			5.50354	-0.000136535
3.05315	-0.000355185			4.6649	-3.21e-05			6.9908	-4.69e-05			6.74183	5.4e-05			5.89665	-0.000199456			5.51009	-0.000141754
3.0597	-0.000355306			4.67146	-3.21e-05			6.99736	-4.69e-05			6.74838	5.21e-05			5.9032	-0.000200358			5.51664	-0.000146585
3.06626	-0.000355535			4.67801	-3.2e-05			7.00391	-4.69e-05			6.75494	5.01e-05			5.90975	-0.000201254			5.52319	-0.000151033
3.07281	-0.000355854			4.68456	-3.18e-05			7.01046	-4.69e-05			6.76149	4.82e-05			5.9163	-0.000202113			5.52974	-0.000155106
3.07936	-0.000356233			4.69111	-3.16e-05			7.01701	-4.7e-05			6.76804	4.62e-05			5.92285	-0.000202909			5.53629	-0.000158808
3.08591	-0.000356638			4.69766	-3.13e-05			7.02356	-4.7e-05			6.77459	4.42e-05			5.92941	-0.000203617			5.54285	-0.000162142
3.09246	-0.000357034			4.70421	-3.1e-05			7.03011	-4.71e-05			6.78114	4.22e-05			5.93596	-0.000204219			5.5494	-0.000165107
3.09901	-0.000357386			4.71077	-3.06e-05			7.03667	-4.72e-05			6.7877	4.02e-05			5.94251	-0.0002047			5.55595	-0.00016769
3.10557	-0.000357665			4.71732	-3.03e-05			7.04322	-4.72e-05			6.79425	3.82e-05			5.94906	-0.000205056			5.5625	-0.000169873
3.11212	-0.000357852			4.72387	-3e-05			7.04977	-4.72e-05			6.8008	3.61e-05			5.95561	-0.000205289			5.56905	-0.000171629
3.11867	-0.000357937			4.73042	-2.97e-05			7.05632	-4.72e-05			6.80735	3.4e-05			5.96217	-0.000205411			5.57561	-0.000172928
3.12522	-0.000357919			4.73697	-2.95e-05			7.06287	-4.72e-05			6.8139	3.19e-05			5.96872	-0.000205437			5.58216	-0.000173738
3.13177	-0.000357808			4.74353	-2.93e-05			7.06943	-4.71e-05			6.82045	2.98e-05			5.97527	-0.000205394			5.58871	-0.000174026
3.13833	-0.000357618			4.75008	-2.92e-05			7.07598	-4.68e-05			6.82701	2.76e-05			5.98182	-0.00020531			5.59526	-0.000173778
3.14488	-0.00035737			4.75663	-2.91e-05			7.08253	-4.65e-05			6.83356	2.54e-05			5.98837	-0.000205218			5.60181	-0.000172991
3.15143	-0.000357084			4.76318	-2.9e-05			7.08908	-4.6e-05			6.84011	2.32e-05			5.99492	-0.000205151			5.60836	-0.000171691
3.15798	-0.000356777			4.76973	-2.88e-05			7.09563	-4.53e-05			6.84666	2.1e-05			6.00148	-0.000205143			5.61492	-0.000169924
3.16453	-0.000356463			4.77628	-2.86e-05			7.10218	-4.44e-05			6.85321	1.88e-05			6.00803	-0.000205228			5.62147	-0.000167763
3.17108	-0.000356151			4.78284	-2.83e-05			7.10874	-4.32e-05			6.85977	1.66e-05			6.01458	-0.000205437			5.62802	-0.0001653
3.17764	-0.000355842			4.78939	-2.78e-05			7.11529	-4.17e-05			6.86632	1.44e-05			6.02113	-0.000205797			5.63457	-0.000162639
3.18419	-0.00035553			4.79594	-2.73e-05			7.12184	-3.97e-05			6.87287	1.22e-05			6.02768	-0.000206333			5.64112	-0.000159881
3.19074	-0.000355205			4.80249	-2.67e-05			7.12839	-3.71e-05			6.87942	1e-05			6.03424	-0.000207063			5.64768	-0.000157116
3.19729	-0.000354851			4.80904	-2.59e-05			7.13494	-3.39e-05			6.88597	7.93e-06			6.04079	-0.000207997			5.65423	-0.000154413
3.20384	-0.000354449			4.8156	-2.51e-05			7.1415	-2.99e-05			6.89252	5.85e-06			6.04734	-0.00020914			5.66078	-0.000151803
3.2104	-0.00035398			4.82215	-2.42e-05			7.14805	-2.5e-05			6.89908	3.83e-06			6.05389	-0.000210487			5.66733	-0.000149275
3.21695	-0.000353424			4.8287	-2.33e-05			7.1546	-1.9e-05			6.90563	1.86e-06			6.06044	-0.000212023			5.67388	-0.00014678
3.2235	-0.000352767			4.83525	-2.23e-05			7.16115	-1.19e-05			6.91218	-6.48e-08			6.06699	-0.000213727			5.68043	-0.00014423
3.23005	-0.000351995			4.8418	-2.14e-05			7.1677	-3.6e-06			6.91873	-1.93e-06			6.07355	-0.000215567			5.68699	-0.000141518
3.2366	-0.000351101			4.84835	-2.04e-05			7.17425	5.9e-06			6.92528	-3.75e-06			6.0801	-0.000217505			5.69354	-0.000138524
3.24315	-0.000350084			4.85491	-1.95e-05			7.18081	1.66e-05			6.93184	-5.52e-06			6.08665	-0.000219498			5.70009	-0.000135133
3.24971	-0.000348949			4.86146	-1.87e-05			7.18736	2.83e-05			6.93839	-7.25e-06			6.0932	-0.000221504			5.70664	-0.000131255
3.25626	-0.000347711			4.86801	-1.79e-05			7.19391	4.1e-05			6.94494	-8.95e-06			6.09975	-0.000223481			5.71319	-0.000126827
3.26281	-0.000346388			4.87456	-1.72e-05			7.20046	5.45e-05			6.95149	-1.06e-05			6.10631	-0.00022539			5.71975	-0.00012183
3.26936	-0.000345005			4.88111	-1.66e-05			7.20701	6.85e-05			6.95804	-1.22e-05			6.11286	-0.0002272			5.7263	-0.000116283
3.27591	-0.000343594			4.88767	-1.6e-05			7.21357	8.28e-05			6.9646	-1.38e-05			6.11941	-0.000228884			5.73285	-0.000110243
3.28247	-0.00034219			4.89422	-1.54e-05			7.22012	9.71e-05			6.97115	-1.54e-05			6.12596	-0.000230428			5.7394	-0.000103797
3.28902	-0.000340829			4.90077	-1.5e-05			7.22667	0.000111275			6.9777	-1.7e-05			6.13251	-0.000231821			5.74595	-9.71e-05
3.29557	-0.000339548			4.90732	-1.45e-05			7.23322	0.000125092			6.98425	-1.85e-05			6.13906	-0.000233062			5.7525	-9.01e-05
3.30212	-0.000338381			4.91387	-1.41e-05			7.23977	0.000138389			6.9908	-2e-05			6.14562	-0.000234154			5.75906	-8.31e-05
3.30867	-0.00033736			4.92043	-1.38e-05			7.24632	0.000151053			6.99735	-2.15e-05			6.15217	-0.000235105			5.76561	-7.62e-05
3.31522	-0.000336509			4.92698	-1.35e-05			7.25288	0.000163019			7.00391	-2.29e-05			6.15872	-0.000235927			5.77216	-6.94e-05
3.32178	-0.000335845			4.93353	-1.33e-05			7.25943	0.000174267			7.01046	-2.44e-05			6.16527	-0.000236634			5.77871	-6.28e-05
3.32833	-0.000335377			4.94008	-1.31e-05			7.26598	0.000184825			7.01701	-2.59e-05			6.17182	-0.000237242			5.78526	-5.65e-05
3.33488	-0.000335105			4.94663	-1.3e-05			7.27253	0.000194759			7.02356	-2.73e-05			6.17838	-0.000237764			5.79182	-5.05e-05
3.34143	-0.000335017			4.95318	-1.3e-05			7.27908	0.000204175			7.03011	-2.88e-05			6.18493	-0.000238218			5.79837	-4.49e-05
3.34798	-0.000335092			4.95974	-1.3e-05			7.28564	0.00021321			7.03667	-3.04e-05			6.19148	-0.000238617			5.80492	-3.96e-05
3.35454	-0.000335298			4.96629	-1.32e-05			7.29219	0.000222027			7.04322	-3.2e-05			6.19803	-0.000238978			5.81147	-3.46e-05
3.36109	-0.000335596			4.97284	-1.35e-05			7.29874	0.000230808			7.04977	-3.36e-05			6.20458	-0.000239313			5.81802	-3e-05
3.36764	-0.00033594			4.97939	-1.39e-05			7.30529	0.000239744			7.05632	-3.52e-05			6.21113	-0.000239635			5.82458	-2.58e-05
3.37419	-0.000336281			4.98594	-1.45e-05			7.31184	0.000249026			7.06287	-3.69e-05			6.21769	-0.000239956			5.83113	-2.18e-05
3.38074	-0.000336567			4.9925	-1.52e-05			7.3184	0.000258833			7.06942	-3.86e-05			6.22424	-0.000240284			5.83768	-1.82e-05
3.38729	-0.000336752			4.99905	-1.6e-05			7.32495	0.000269322			7.07598	-4.03e-05			6.23079	-0.000240625			5.84423	-1.48e-05
3.39385	-0.000336794			5.0056	-1.69e-05			7.3315	0.000280614			7.08253	-4.2e-05			6.23734	-0.000240984			5.85078	-1.18e-05
3.4004	-0.000336661			5.01215	-1.8e-05			7.33805	0.00029279			7.08908	-4.37e-05			6.24389	-0.000241362			5.85733	-8.95e-06
3.40695	-0.000336335			5.0187	-1.91e-05			7.3446	0.000305885			7.09563	-4.53e-05			6.25045	-0.00024176			5.86389	-6.41e-06
3.4135	-0.000335812			5.02525	-2.03e-05			7.35115	0.000319888			7.10218	-4.69e-05			6.257	-0.000242176			5.87044	-4.11e-06
3.42005	-0.000335099			5.03181	-2.16e-05			7.35771	0.000334753			7.10874	-4.85e-05			6.26355	-0.000242607			5.87699	-2.06e-06
3.42661	-0.000334221			5.03836	-2.3e-05			7.36426	0.000350401			7.11529	-5.01e-05			6.2701	-0.00024305			5.88354	-2.36e-07
3.43316	-0.00033321			5.04491	-2.44e-05			7.37081	0.000366742			7.12184	-5.16e-05			6.27665	-0.000243501			5.89009	1.36e-06
3.43971	-0.00033211			5.05146	-2.59e-05			7.37736	0.000383682			7.12839	-5.31e-05			6.2832	-0.000243957			5.89665	2.74e-06
3.44626	-0.000330964			5.05801	-2.73e-05			7.38391	0.000401141			7.13494	-5.45e-05			6.28976	-0.000244413			5.9032	3.91e-06
3.45281	-0.00032982			5.06457	-2.89e-05			7.39047	0.00041906			7.14149	-5.59e-05			6.29631	-0.000244865			5.90975	4.87e-06
3.45937	-0.000328719			5.07112	-3.04e-05			7.39702	0.000437409			7.14805	-5.74e-05			6.30286	-0.00024531			5.9163	5.62e-06
3.46592	-0.000327696			5.07767	-3.19e-05			7.40357	0.00045618			7.1546	-5.88e-05			6.30941	-0.000245743			5.92285	6.19e-06
3.47247	-0.000326779			5.08422	-3.35e-05			7.41012	0.000475389			7.16115	-6.03e-05			6.31596	-0.000246159			5.9294	6.56e-06
3.47902	-0.000325984			5.09077	-3.5e-05			7.41667	0.000495059			7.1677	-6.18e-05			6.32252	-0.000246556			5.93596	6.77e-06
3.48557	-0.000325318			5.09732	-3.65e-05			7.42322	0.000515213			7.17425	-6.34e-05			6.32907	-0.000246929			5.94251	6.81e-06
3.49212	-0.000324778			5.10388	-3.8e-05			7.42978	0.000535868			7.18081	-6.5e-05			6.33562	-0.000247275			5.94906	6.72e-06
3.49868	-0.000324356			5.11043	-3.93e-05			7.43633	0.000557019			7.18736	-6.67e-05			6.34217	-0.000247592			5.95561	6.49e-06
3.50523	-0.000324034			5.11698	-4.06e-05			7.44288	0.000578648			7.19391	-6.85e-05			6.34872	-0.000247875			5.96216	6.16e-06
3.51178	-0.000323792			5.12353	-4.18e-05			7.44943	0.000600719			7.20046	-7.04e-05			6.35527	-0.000248124			5.96872	5.75e-06
3.51833	-0.000323606			5.13008	-4.28e-05			7.45598	0.000623183			7.20701	-7.25e-05			6.36183	-0.000248337			5.97527	5.27e-06
3.52488	-0.000323453			5.13664	-4.36e-05			7.46254	0.000645992			7.21356	-7.46e-05			6.36838	-0.000248514			5.98182	4.75e-06
3.53144	-0.000323308			5.14319	-4.43e-05			7.46909	0.000669102			7.22012	-7.69e-05			6.37493	-0.000248655			5.98837	4.2e-06
3.53799	-0.000323149			5.14974	-4.47e-05			7.47564	0.00069248			7.22667	-7.92e-05			6.38148	-0.000248762			5.99492	3.64e-06
3.54454	-0.000322957			5.15629	-4.49e-05			7.48219	0.000716112			7.23322	-8.17e-05			6.38803	-0.00024884			6.00147	3.09e-06
3.55109	-0.000322716			5.16284	-4.49e-05			7.48874	0.000739996			7.23977	-8.42e-05			6.39459	-0.000248894			6.00803	2.57e-06
3.55764	-0.000322414			5.16939	-4.46e-05			7.49529	0.000764137			7.24632	-8.67e-05			6.40114	-0.000248934			6.01458	2.07e-06
3.56419	-0.000322046			5.17595	-4.4e-05			7.50185	0.000788539			7.25288	-8.93e-05			6.40769	-0.000248969			6.02113	1.63e-06
3.57075	-0.000321609			5.1825	-4.32e-05			7.5084	0.000813193			7.25943	-9.19e-05			6.41424	-0.000249008			6.02768	1.23e-06
3.5773	-0.000321102			5.18905	-4.21e-05			7.51495	0.00083807			7.26598	-9.44e-05			6.42079	-0.000249064			6.03423	8.91e-07
3.58385	-0.000320528			5.1956	-4.08e-05			7.5215	0.000863112			7.27253	-9.69e-05			6.42735	-0.000249146			6.04079	6.15e-07
3.5904	-0.000319882			5.20215	-3.92e-05			7.52805	0.000888229			7.27908	-9.93e-05			6.4339	-0.000249264			6.04734	4.03e-07
3.59695	-0.000319152			5.20871	-3.75e-05			7.53461	0.000913306			7.28563	-0.000101679			6.44045	-0.000249425			6.05389	2.56e-07
3.60351	-0.000318313			5.21526	-3.56e-05			7.54116	0.000938206			7.29219	-0.000103901			6.447	-0.000249634			6.06044	1.73e-07
3.61006	-0.000317323			5.22181	-3.37e-05			7.54771	0.000962779			7.29874	-0.000106			6.45355	-0.000249891			6.06699	1.54e-07
3.61661	-0.000316121			5.22836	-3.17e-05			7.55426	0.000986884			7.30529	-0.000107967			6.4601	-0.000250195			6.07354	1.95e-07
3.62316	-0.000314623			5.23491	-2.98e-05			7.56081	0.0010104			7.31184	-0.0001098			6.46666	-0.000250541			6.0801	2.96e-07
3.62971	-0.000312728			5.24146	-2.79e-05			7.56736	0.00103322			7.31839	-0.000111504			6.47321	-0.000250921			6.08665	4.53e-07
3.63626	-0.000310321			5.24802	-2.61e-05			7.57392	0.0010553			7.32495	-0.000113086			6.47976	-0.000251326			6.0932	6.64e-07
3.64282	-0.000307282			5.25457	-2.45e-05			7.58047	0.00107663			7.3315	-0.000114559			6.48631	-0.000251746			6.09975	9.27e-07
3.64937	-0.000303497			5.26112	-2.31e-05			7.58702	0.00109726			7.33805	-0.000115938			6.49286	-0.000252169			6.1063	1.24e-06
3.65592	-0.000298872			5.26767	-2.18e-05			7.59357	0.00111728			7.3446	-0.00011724			6.49942	-0.000252583			6.11286	1.6e-06
3.66247	-0.000293336			5.27422	-2.07e-05			7.60012	0.00113683			7.35115	-0.000118482			6.50597	-0.000252981			6.11941	1.99e-06
3.66902	-0.000286858			5.28078	-1.97e-05			7.60668	0.00115606			7.3577	-0.00011968			6.51252	-0.000253354			6.12596	2.42e-06
3.67558	-0.000279447			5.28733	-1.88e-05			7.61323	0.00117516			7.36426	-0.000120847			6.51907	-0.000253695			6.13251	2.88e-06
3.68213	-0.000271154			5.29388	-1.8e-05			7.61978	0.0011943			7.37081	-0.000121996			6.52562	-0.000254003			6.13906	3.36e-06
3.68868	-0.000262069			5.30043	-1.73e-05			7.62633	0.00121365			7.37736	-0.000123136			6.53217	-0.000254276			6.14561	3.85e-06
3.69523	-0.00025231			5.30698	-1.66e-05			7.63288	0.00123332			7.38391	-0.000124272			6.53873	-0.000254517			6.15217	4.35e-06
3.70178	-0.000242018			5.31353	-1.6e-05			7.63943	0.00125341			7.39046	-0.000125412			6.54528	-0.000254729			6.15872	4.86e-06
3.70833	-0.000231347			5.32009	-1.55e-05			7.64599	0.00127393			7.39702	-0.000126559			6.55183	-0.000254917			6.16527	5.37e-06
3.71489	-0.000220455			5.32664	-1.49e-05			7.65254	0.00129486			7.40357	-0.000127721			6.55838	-0.00025509			6.17182	5.88e-06
3.72144	-0.000209498			5.33319	-1.44e-05			7.65909	0.00131611			7.41012	-0.000128902			6.56493	-0.000255253			6.17837	6.39e-06
3.72799	-0.00019863			5.33974	-1.39e-05			7.66564	0.00133753			7.41667	-0.00013011			6.57149	-0.000255414			6.18493	6.9e-06
3.73454	-0.000188003			5.34629	-1.34e-05			7.67219	0.00135895			7.42322	-0.000131352			6.57804	-0.000255582			6.19148	7.43e-06
3.74109	-0.000177767			5.35285	-1.3e-05			7.67875	0.00138018			7.42978	-0.000132637			6.58459	-0.000255762			6.19803	7.96e-06
3.74765	-0.000168075			5.3594	-1.27e-05			7.6853	0.00140101			7.43633	-0.000133973			6.59114	-0.000255962			6.20458	8.51e-06
3.7542	-0.000159076			5.36595	-1.23e-05			7.69185	0.00142126			7.44288	-0.000135364			6.59769	-0.000256187			6.21113	9.08e-06
3.76075	-0.000150919			5.3725	-1.21e-05			7.6984	0.00144075			7.44943	-0.000136816			6.60424	-0.000256444			6.21768	9.67e-06
3.7673	-0.000143743			5.37905	-1.19e-05			7.70495	0.00145933			7.45598	-0.00013833			6.6108	-0.00025674			6.22424	1.03e-05
3.77385	-0.000137663			5.38561	-1.18e-05			7.7115	0.0014769			7.46253	-0.000139902			6.61735	-0.000257081			6.23079	1.1e-05
3.7804	-0.000132764			5.39216	-1.17e-05			7.71806	0.00149338			7.46909	-0.00014153			6.6239	-0.000257472			6.23734	1.16e-05
3.78696	-0.000129092			5.39871	-1.17e-05			7.72461	0.00150871			7.47564	-0.000143206			6.63045	-0.00025792			6.24389	1.24e-05
3.79351	-0.000126641			5.40526	-1.18e-05			7.73116	0.00152287			7.48219	-0.000144923			6.637	-0.000258429			6.25044	1.31e-05
3.80006	-0.000125357			5.41181	-1.2e-05			7.73771	0.00153583			7.48874	-0.000146669			6.64356	-0.000259003			6.257	1.39e-05
3.80661	-0.000125138			5.41836	-1.22e-05			7.74426	0.00154759			7.49529	-0.000148437			6.65011	-0.000259644			6.26355	1.48e-05
3.81316	-0.000125847			5.42492	-1.25e-05			7.75082	0.00155813			7.50185	-0.000150214			6.65666	-0.000260353			6.2701	1.56e-05
3.81972	-0.000127322			5.43147	-1.29e-05			7.75737	0.00156744			7.5084	-0.000151992			6.66321	-0.000261128			6.27665	1.64e-05
3.82627	-0.000129395			5.43802	-1.34e-05			7.76392	0.00157548			7.51495	-0.000153764			6.66976	-0.000261967			6.2832	1.72e-05
3.83282	-0.000131902			5.44457	-1.4e-05			7.77047	0.00158224			7.5215	-0.000155522			6.67631	-0.000262867			6.28975	1.8e-05
3.83937	-0.000134702			5.45112	-1.47e-05			7.77702	0.00158766			7.52805	-0.000157263			6.68287	-0.000263824			6.29631	1.87e-05
3.84592	-0.00013768			5.45768	-1.54e-05			7.78358	0.00159171			7.5346	-0.000158982			6.68942	-0.000264833			6.30286	1.93e-05
3.85247	-0.000140749			5.46423	-1.62e-05			7.79013	0.00159433			7.54116	-0.00016068			6.69597	-0.00026589			6.30941	1.99e-05
3.85903	-0.000143844			5.47078	-1.71e-05			7.79668	0.00159549			7.54771	-0.000162356			6.70252	-0.000266989			6.31596	2.04e-05
3.86558	-0.000146922			5.47733	-1.8e-05			7.80323	0.00159518			7.55426	-0.000164014			6.70907	-0.000268126			6.32251	2.07e-05
3.87213	-0.000149945			5.48388	-1.9e-05			7.80978	0.0015934			7.56081	-0.000165659			6.71563	-0.000269295			6.32907	2.1e-05
3.87868	-0.000152876			5.49043	-2e-05			7.81633	0.00159019			7.56736	-0.000167297			6.72218	-0.000270486			6.33562	2.12e-05
3.88523	-0.000155673			5.49699	-2.11e-05			7.82289	0.00158562			7.57392	-0.000168936			6.72873	-0.000271692			6.34217	2.12e-05
3.89179	-0.000158288			5.50354	-2.22e-05			7.82944	0.00157979			7.58047	-0.000170584			6.73528	-0.000272898			6.34872	2.12e-05
3.89834	-0.000160674			5.51009	-2.33e-05			7.83599	0.00157283			7.58702	-0.000172247			6.74183	-0.000274091			6.35527	2.11e-05
3.90489	-0.000162787			5.51664	-2.44e-05			7.84254	0.0015649			7.59357	-0.000173931			6.74838	-0.000275253			6.36182	2.1e-05
3.91144	-0.000164601			5.52319	-2.56e-05			7.84909	0.00155618			7.60012	-0.000175636			6.75494	-0.000276367			6.36838	2.08e-05
3.91799	-0.000166112			5.52975	-2.67e-05			7.85565	0.00154686			7.60667	-0.000177355			6.76149	-0.000277416			6.37493	2.06e-05
3.92454	-0.000167341			5.5363	-2.8e-05			7.8622	0.00153712			7.61323	-0.000179073			6.76804	-0.000278385			6.38148	2.04e-05
3.9311	-0.00016834			5.54285	-2.93e-05			7.86875	0.00152715			7.61978	-0.000180762			6.77459	-0.000279262			6.38803	2.03e-05
3.93765	-0.000169177			5.5494	-3.07e-05			7.8753	0.0015171			7.62633	-0.000182381			6.78114	-0.000280041			6.39458	2.01e-05
3.9442	-0.000169935			5.55595	-3.22e-05			7.88185	0.00150711			7.63288	-0.000183875			6.7877	-0.00028072			6.40114	2e-05
3.95075	-0.000170689			5.5625	-3.38e-05			7.8884	0.00149727			7.63943	-0.000185171			6.79425	-0.000281302			6.40769	1.99e-05
3.9573	-0.000171495			5.56906	-3.55e-05			7.89496	0.00148766			7.64599	-0.000186185			6.8008	-0.000281796			6.41424	1.98e-05
3.96386	-0.000172372			5.57561	-3.74e-05			7.90151	0.00147832			7.65254	-0.000186816			6.80735	-0.000282213			6.42079	1.98e-05
3.97041	-0.000173292			5.58216	-3.93e-05			7.90806	0.00146924			7.65909	-0.000186953			6.8139	-0.000282568			6.42734	1.98e-05
3.97696	-0.000174178			5.58871	-4.14e-05			7.91461	0.0014604			7.66564	-0.00018648			6.82045	-0.000282876			6.4339	1.97e-05
3.98351	-0.000174903			5.59526	-4.35e-05			7.92116	0.00145175			7.67219	-0.000185278			6.82701	-0.000283152			6.44045	1.97e-05
3.99006	-0.000175302			5.60182	-4.57e-05			7.92772	0.00144324			7.67874	-0.000183228			6.83356	-0.000283411			6.447	1.97e-05
3.99661	-0.000175189			5.60837	-4.78e-05			7.93427	0.00143482			7.6853	-0.000180221			6.84011	-0.000283662			6.45355	1.97e-05
4.00317	-0.000174376			5.61492	-4.99e-05			7.94082	0.00142645			7.69185	-0.000176156			6.84666	-0.000283918			6.4601	1.96e-05
4.00972	-0.0001727			5.62147	-5.19e-05			7.94737	0.00141811			7.6984	-0.000170945			6.85321	-0.000284184			6.46665	1.94e-05
4.01627	-0.00017004			5.62802	-5.38e-05			7.95392	0.00140981			7.70495	-0.000164513			6.85977	-0.000284469			6.47321	1.93e-05
4.02282	-0.000166333			5.63457	-5.56e-05			7.96047	0.00140157			7.7115	-0.000156798			6.86632	-0.000284779			6.47976	1.91e-05
4.02937	-0.000161585			5.64113	-5.72e-05			7.96703	0.00139344			7.71806	-0.000147752			6.87287	-0.00028512			6.48631	1.88e-05
4.03593	-0.000155867			5.64768	-5.86e-05			7.97358	0.00138549			7.72461	-0.000137333			6.87942	-0.000285496			6.49286	1.85e-05
4.04248	-0.00014931			5.65423	-5.98e-05			7.98013	0.0013778			7.73116	-0.000125508			6.88597	-0.000285916			6.49941	1.82e-05
4.04903	-0.000142096			5.66078	-6.09e-05			7.98668	0.00137045			7.73771	-0.000112251			6.89252	-0.000286382			6.50597	1.79e-05
4.05558	-0.000134435			5.66733	-6.18e-05			7.99323	0.00136353			7.74426	-9.75e-05			6.89908	-0.0002869			6.51252	1.76e-05
4.06213	-0.000126553			5.67389	-6.26e-05			7.99979	0.0013571			7.75081	-8.14e-05			6.90563	-0.000287472			6.51907	1.73e-05
4.06869	-0.000118674			5.68044	-6.33e-05			8.00634	0.00135123			7.75737	-6.37e-05			6.91218	-0.000288101			6.52562	1.71e-05
4.07524	-0.000111005			5.68699	-6.41e-05			8.01289	0.00134595			7.76392	-4.46e-05			6.91873	-0.000288786			6.53217	1.68e-05
4.08179	-0.000103724			5.69354	-6.48e-05			8.01944	0.00134127			7.77047	-2.4e-05			6.92528	-0.000289525			6.53872	1.66e-05
4.08834	-9.7e-05			5.70009	-6.57e-05			8.02599	0.0013372			7.77702	-1.93e-06			6.93184	-0.000290313			6.54528	1.65e-05
4.09489	-9.09e-05			5.70664	-6.66e-05			8.03254	0.0013337			7.78357	2.15e-05			6.93839	-0.000291143			6.55183	1.64e-05
4.10144	-8.55e-05			5.7132	-6.77e-05			8.0391	0.00133075			7.79013	4.63e-05			6.94494	-0.000292008			6.55838	1.63e-05
4.108	-8.09e-05			5.71975	-6.9e-05			8.04565	0.00132827			7.79668	7.23e-05			6.95149	-0.000292896			6.56493	1.62e-05
4.11455	-7.71e-05			5.7263	-7.04e-05			8.0522	0.00132619			7.80323	9.95e-05			6.95804	-0.000293795			6.57148	1.61e-05
4.1211	-7.41e-05			5.73285	-7.2e-05			8.05875	0.00132442			7.80978	0.000127735			6.9646	-0.00029469			6.57804	1.6e-05
4.12765	-7.19e-05			5.7394	-7.37e-05			8.0653	0.00132286			7.81633	0.000157015			6.97115	-0.000295565			6.58459	1.6e-05
4.1342	-7.05e-05			5.74596	-7.56e-05			8.07186	0.00132141			7.82288	0.000187212			6.9777	-0.000296406			6.59114	1.58e-05
4.14076	-6.99e-05			5.75251	-7.77e-05			8.07841	0.00131996			7.82944	0.000218246			6.98425	-0.000297197			6.59769	1.56e-05
4.14731	-7.02e-05			5.75906	-7.98e-05			8.08496	0.0013184			7.83599	0.000250048			6.9908	-0.000297923			6.60424	1.54e-05
4.15386	-7.14e-05			5.76561	-8.2e-05			8.09151	0.00131661			7.84254	0.000282557			6.99735	-0.00029857			6.61079	1.51e-05
4.16041	-7.35e-05			5.77216	-8.43e-05			8.09806	0.00131448			7.84909	0.000315724			7.00391	-0.000299128			6.61735	1.47e-05
4.16696	-7.66e-05			5.77871	-8.65e-05			8.10461	0.00131188			7.85564	0.000349512			7.01046	-0.000299592			6.6239	1.42e-05
4.17351	-8.07e-05			5.78527	-8.88e-05			8.11117	0.00130868			7.8622	0.000383892			7.01701	-0.000299957			6.63045	1.36e-05
4.18007	-8.59e-05			5.79182	-9.1e-05			8.11772	0.00130476			7.86875	0.000418845			7.02356	-0.000300225			6.637	1.29e-05
4.18662	-9.21e-05			5.79837	-9.31e-05			8.12427	0.00129999			7.8753	0.000454362			7.03011	-0.0003004			6.64355	1.21e-05
4.19317	-9.94e-05			5.80492	-9.51e-05			8.13082	0.00129425			7.88185	0.000490441			7.03667	-0.000300493			6.65011	1.13e-05
4.19972	-0.000107638			5.81147	-9.7e-05			8.13737	0.00128743			7.8884	0.000527087			7.04322	-0.000300514			6.65666	1.04e-05
4.20627	-0.000116722			5.81803	-9.87e-05			8.14393	0.00127944			7.89495	0.000564311			7.04977	-0.00030048			6.66321	9.45e-06
4.21283	-0.000126531			5.82458	-0.000100325			8.15048	0.00127024			7.90151	0.000602129			7.05632	-0.000300408			6.66976	8.47e-06
4.21938	-0.000136906			5.83113	-0.000101803			8.15703	0.00125983			7.90806	0.000640557			7.06287	-0.000300315			6.67631	7.46e-06
4.22593	-0.000147671			5.83768	-0.000103156			8.16358	0.00124826			7.91461	0.000679613			7.06942	-0.00030022			6.68286	6.45e-06
4.23248	-0.000158644			5.84423	-0.0001044			8.17013	0.00123563			7.92116	0.000719309			7.07598	-0.00030014			6.68942	5.45e-06
4.23903	-0.000169645			5.85079	-0.000105551			8.17668	0.00122212			7.92771	0.000759651			7.08253	-0.000300092			6.69597	4.47e-06
4.24558	-0.000180503			5.85734	-0.000106629			8.18324	0.00120795			7.93427	0.000800633			7.08908	-0.000300089			6.70252	3.52e-06
4.25214	-0.00019107			5.86389	-0.000107651			8.18979	0.00119336			7.94082	0.000842234			7.09563	-0.00030014			6.70907	2.61e-06
4.25869	-0.000201216			5.87044	-0.000108633			8.19634	0.00117866			7.94737	0.000884419			7.10218	-0.000300253			6.71562	1.76e-06
4.26524	-0.000210827			5.87699	-0.00010959			8.20289	0.00116414			7.95392	0.000927133			7.10874	-0.000300429			6.72218	9.67e-07
4.27179	-0.000219811			5.88354	-0.000110529			8.20944	0.00115009			7.96047	0.000970305			7.11529	-0.000300669			6.72873	2.4e-07
4.27834	-0.000228097			5.8901	-0.000111457			8.216	0.00113679			7.96703	0.00101384			7.12184	-0.000300969			6.73528	-4.17e-07
4.2849	-0.000235621			5.89665	-0.000112376			8.22255	0.00112447			7.97358	0.00105764			7.12839	-0.000301325			6.74183	-9.99e-07
4.29145	-0.000242327			5.9032	-0.000113284			8.2291	0.00111331			7.98013	0.00110158			7.13494	-0.000301731			6.74838	-1.51e-06
4.298	-0.000248155			5.90975	-0.000114183			8.23565	0.00110348			7.98668	0.00114553			7.14149	-0.000302183			6.75493	-1.94e-06
4.30455	-0.000253044			5.9163	-0.00011507			8.2422	0.00109505			7.99323	0.00118935			7.14805	-0.000302677			6.76149	-2.31e-06
4.3111	-0.000256934			5.92286	-0.000115945			8.24875	0.00108807			7.99978	0.0012329			7.1546	-0.00030321			6.76804	-2.61e-06
4.31765	-0.000259746			5.92941	-0.00011681			8.25531	0.00108253			8.00634	0.00127604			7.16115	-0.000303783			6.77459	-2.86e-06
4.32421	-0.000261402			5.93596	-0.00011767			8.26186	0.0010784			8.01289	0.00131862			7.1677	-0.000304397			6.78114	-3.07e-06
4.33076	-0.000261835			5.94251	-0.00011853			8.26841	0.00107563			8.01944	0.0013605			7.17425	-0.000305055			6.78769	-3.24e-06
4.33731	-0.000260997			5.94906	-0.000119397			8.27496	0.00107415			8.02599	0.00140153			7.18081	-0.00030576			6.79425	-3.39e-06
4.34386	-0.000258875			5.95561	-0.000120279			8.28151	0.00107389			8.03254	0.00144158			7.18736	-0.000306513			6.8008	-3.52e-06
4.35041	-0.000255499			5.96217	-0.00012118			8.28807	0.0010748			8.0391	0.00148048			7.19391	-0.000307317			6.80735	-3.64e-06
4.35697	-0.000250957			5.96872	-0.000122104			8.29462	0.00107683			8.04565	0.0015181			7.20046	-0.000308171			6.8139	-3.75e-06
4.36352	-0.000245397			5.97527	-0.000123051			8.30117	0.00107994			8.0522	0.00155428			7.20701	-0.000309072			6.82045	-3.85e-06
4.37007	-0.000239032			5.98182	-0.000124018			8.30772	0.0010841			8.05875	0.00158886			7.21356	-0.000310015			6.827	-3.95e-06
4.37662	-0.000232126			5.98837	-0.000124997			8.31427	0.00108928			8.0653	0.00162168			7.22012	-0.000310994			6.83356	-4.03e-06
4.38317	-0.000224986			5.99493	-0.000125981			8.32083	0.00109542			8.07185	0.00165259			7.22667	-0.000312			6.84011	-4.08e-06
4.38972	-0.000217937			6.00148	-0.000126961			8.32738	0.00110244			8.07841	0.00168144			7.23322	-0.000313027			6.84666	-4.09e-06
4.39628	-0.000211306			6.00803	-0.000127929			8.33393	0.00111025			8.08496	0.00170809			7.23977	-0.000314064			6.85321	-4.06e-06
4.40283	-0.000205385			6.01458	-0.00012888			8.34048	0.00111873			8.09151	0.00173241			7.24632	-0.000315103			6.85976	-3.98e-06
4.40938	-0.000200406			6.02113	-0.000129811			8.34703	0.0011277			8.09806	0.00175433			7.25288	-0.000316133			6.86632	-3.83e-06
4.41593	-0.000196522			6.02768	-0.000130726			8.35358	0.00113703			8.10461	0.00177377			7.25943	-0.000317141			6.87287	-3.61e-06
4.42248	-0.000193792			6.03424	-0.000131629			8.36014	0.00114652			8.11117	0.00179073			7.26598	-0.000318111			6.87942	-3.31e-06
4.42904	-0.00019216			6.04079	-0.000132531			8.36669	0.00115603			8.11772	0.00180521			7.27253	-0.000319024			6.88597	-2.94e-06
4.43559	-0.000191477			6.04734	-0.000133444			8.37324	0.00116541			8.12427	0.00181725			7.27908	-0.000319853			6.89252	-2.51e-06
4.44214	-0.000191504			6.05389	-0.000134382			8.37979	0.00117455			8.13082	0.00182694			7.28563	-0.000320569			6.89907	-2.03e-06
4.44869	-0.000191936			6.06044	-0.000135362			8.38634	0.00118339			8.13737	0.00183436			7.29219	-0.000321137			6.90563	-1.51e-06
4.45524	-0.000192425			6.067	-0.000136398			8.3929	0.00119191			8.14392	0.00183962			7.29874	-0.000321524			6.91218	-9.75e-07
4.46179	-0.000192624			6.07355	-0.000137504			8.39945	0.00120014			8.15048	0.00184283			7.30529	-0.000321696			6.91873	-4.52e-07
4.46835	-0.000192205			6.0801	-0.000138694			8.406	0.00120818			8.15703	0.0018441			7.31184	-0.000321629			6.92528	3.7e-08
4.4749	-0.00019089			6.08665	-0.000139978			8.41255	0.00121613			8.16358	0.00184355			7.31839	-0.000321306			6.93183	4.69e-07
4.48145	-0.000188476			6.0932	-0.000141369			8.4191	0.00122413			8.17013	0.00184131			7.32495	-0.000320727			6.93839	8.25e-07
4.488	-0.00018484			6.09975	-0.000142873			8.42565	0.00123237			8.17668	0.00183748			7.3315	-0.000319905			6.94494	1.09e-06
4.49455	-0.000179952			6.10631	-0.000144498			8.43221	0.00124102			8.18324	0.00183218			7.33805	-0.000318867			6.95149	1.26e-06
4.50111	-0.000173863			6.11286	-0.000146248			8.43876	0.00125023			8.18979	0.00182554			7.3446	-0.000317652			6.95804	1.33e-06
4.50766	-0.000166701			6.11941	-0.000148126			8.44531	0.00126015			8.19634	0.00181767			7.35115	-0.000316304			6.96459	1.31e-06
4.51421	-0.000158645			6.12596	-0.000150132			8.45186	0.00127087			8.20289	0.00180871			7.3577	-0.000314865			6.97114	1.21e-06
4.52076	-0.000149919			6.13251	-0.000152264			8.45841	0.00128241			8.20944	0.00179876			7.36426	-0.000313365			6.9777	1.06e-06
4.52731	-0.000140745			6.13907	-0.000154517			8.46497	0.00129478			8.21599	0.00178794			7.37081	-0.000311815			6.98425	8.9e-07
4.53386	-0.000131348			6.14562	-0.000156881			8.47152	0.00130791			8.22255	0.00177633			7.37736	-0.000310203			6.9908	7.13e-07
4.54042	-0.000121932			6.15217	-0.000159344			8.47807	0.00132167			8.2291	0.00176403			7.38391	-0.000308485			6.99735	5.59e-07
4.54697	-0.000112671			6.15872	-0.000161887			8.48462	0.00133591			8.23565	0.00175111			7.39046	-0.000306595			7.0039	4.48e-07
4.55352	-0.000103703			6.16527	-0.00016449			8.49117	0.00135044			8.2422	0.00173763			7.39702	-0.000304443			7.01046	3.96e-07
4.56007	-9.51e-05			6.17182	-0.000167125			8.49772	0.00136507			8.24875	0.00172367			7.40357	-0.000301929			7.01701	4.12e-07
4.56662	-8.7e-05			6.17838	-0.000169765			8.50428	0.0013796			8.25531	0.00170929			7.41012	-0.000298954			7.02356	4.97e-07
4.57318	-7.94e-05			6.18493	-0.000172378			8.51083	0.00139385			8.26186	0.00169456			7.41667	-0.000295432			7.03011	6.47e-07
4.57973	-7.23e-05			6.19148	-0.000174933			8.51738	0.00140767			8.26841	0.00167959			7.42322	-0.000291302			7.03666	8.53e-07
4.58628	-6.57e-05			6.19803	-0.000177396			8.52393	0.00142091			8.27496	0.00166448			7.42977	-0.000286539			7.04322	1.1e-06
4.59283	-5.96e-05			6.20458	-0.000179736			8.53048	0.00143345			8.28151	0.00164933			7.43633	-0.000281159			7.04977	1.38e-06
4.59938	-5.39e-05			6.21114	-0.000181929			8.53704	0.00144523			8.28806	0.00163427			7.44288	-0.000275219			7.05632	1.68e-06
4.60593	-4.87e-05			6.21769	-0.000183952			8.54359	0.00145616			8.29462	0.00161942			7.44943	-0.000268811			7.06287	1.99e-06
4.61249	-4.37e-05			6.22424	-0.000185788			8.55014	0.00146619			8.30117	0.0016049			7.45598	-0.000262059			7.06942	2.32e-06
4.61904	-3.91e-05			6.23079	-0.000187428			8.55669	0.00147527			8.30772	0.0015908			7.46253	-0.000255104			7.07597	2.67e-06
4.62559	-3.48e-05			6.23734	-0.000188869			8.56324	0.00148336			8.31427	0.00157722			7.46909	-0.000248095			7.08253	3.08e-06
4.63214	-3.07e-05			6.24389	-0.000190113			8.56979	0.00149038			8.32082	0.00156422			7.47564	-0.000241174			7.08908	3.57e-06
4.63869	-2.69e-05			6.25045	-0.000191167			8.57635	0.00149629			8.32738	0.00155184			7.48219	-0.000234471			7.09563	4.2e-06
4.64525	-2.32e-05			6.257	-0.00019204			8.5829	0.001501			8.33393	0.0015401			7.48874	-0.000228092			7.10218	5.04e-06
4.6518	-1.98e-05			6.26355	-0.00019274			8.58945	0.00150444			8.34048	0.00152901			7.49529	-0.000222118			7.10873	6.16e-06
4.65835	-1.65e-05			6.2701	-0.000193275			8.596	0.00150654			8.34703	0.00151856			7.50185	-0.000216604			7.11529	7.63e-06
4.6649	-1.34e-05			6.27665	-0.000193647			8.60255	0.00150724			8.35358	0.00150874			7.5084	-0.000211578			7.12184	9.55e-06
4.67145	-1.06e-05			6.28321	-0.000193858			8.60911	0.00150647			8.36013	0.00149953			7.51495	-0.000207051			7.12839	1.2e-05
4.678	-7.93e-06			6.28976	-0.000193905			8.61566	0.00150423			8.36669	0.00149089			7.5215	-0.000203015			7.13494	1.51e-05
4.68456	-5.5e-06			6.29631	-0.000193784			8.62221	0.00150052			8.37324	0.00148281			7.52805	-0.000199451			7.14149	1.88e-05
4.69111	-3.3e-06			6.30286	-0.000193494			8.62876	0.00149541			8.37979	0.00147529			7.5346	-0.000196334			7.14804	2.31e-05
4.69766	-1.34e-06			6.30941	-0.000193033			8.63531	0.00148899			8.38634	0.00146831			7.54116	-0.000193633			7.1546	2.82e-05
4.70421	3.87e-07			6.31597	-0.000192409			8.64186	0.0014814			8.39289	0.00146186			7.54771	-0.000191317			7.16115	3.39e-05
4.71076	1.87e-06			6.32252	-0.000191635			8.64842	0.00147281			8.39945	0.00145597			7.55426	-0.000189353			7.1677	4.02e-05
4.71732	3.1e-06			6.32907	-0.000190733			8.65497	0.00146345			8.406	0.00145066			7.56081	-0.000187707			7.17425	4.69e-05
4.72387	4.1e-06			6.33562	-0.000189733			8.66152	0.0014535			8.41255	0.00144595			7.56736	-0.000186339			7.1808	5.39e-05
4.73042	4.87e-06			6.34217	-0.000188675			8.66807	0.0014432			8.4191	0.00144189			7.57392	-0.000185207			7.18736	6.12e-05
4.73697	5.42e-06			6.34872	-0.000187603			8.67462	0.00143275			8.42565	0.00143852			7.58047	-0.000184259			7.19391	6.85e-05
4.74352	5.77e-06			6.35528	-0.000186566			8.68118	0.00142232			8.4322	0.00143587			7.58702	-0.000183431			7.20046	7.57e-05
4.75008	5.94e-06			6.36183	-0.000185609			8.68773	0.00141209			8.43876	0.00143399			7.59357	-0.00018265			7.20701	8.27e-05
4.75663	5.96e-06			6.36838	-0.000184779			8.69428	0.00140216			8.44531	0.00143292			7.60012	-0.000181825			7.21356	8.94e-05
4.76318	5.85e-06			6.37493	-0.00018411			8.70083	0.00139262			8.45186	0.00143267			7.60667	-0.000180853			7.22011	9.57e-05
4.76973	5.65e-06			6.38148	-0.000183633			8.70738	0.00138354			8.45841	0.00143323			7.61323	-0.000179613			7.22667	0.00010171
4.77628	5.38e-06			6.38804	-0.000183362			8.71393	0.00137495			8.46496	0.00143461			7.61978	-0.000177967			7.23322	0.000107366
4.78283	5.08e-06			6.39459	-0.000183303			8.72049	0.00136685			8.47152	0.00143675			7.62633	-0.000175763			7.23977	0.000112719
4.78939	4.79e-06			6.40114	-0.000183449			8.72704	0.00135924			8.47807	0.0014396			7.63288	-0.000172833			7.24632	0.000117819
4.79594	4.52e-06			6.40769	-0.000183784			8.73359	0.0013521			8.48462	0.0014431			7.63943	-0.000168996			7.25287	0.000122726
4.80249	4.3e-06			6.41424	-0.00018428			8.74014	0.0013454			8.49117	0.00144716			7.64599	-0.000164057			7.25943	0.00012749
4.80904	4.16e-06			6.42079	-0.000184902			8.74669	0.00133912			8.49772	0.00145173			7.65254	-0.00015781			7.26598	0.000132154
4.81559	4.1e-06			6.42735	-0.000185609			8.75325	0.00133323			8.50428	0.00145674			7.65909	-0.000150041			7.27253	0.000136744
4.82215	4.13e-06			6.4339	-0.000186357			8.7598	0.0013277			8.51083	0.00146215			7.66564	-0.000140526			7.27908	0.000141267
4.8287	4.23e-06			6.44045	-0.000187098			8.76635	0.00132251			8.51738	0.00146792			7.67219	-0.000129033			7.28563	0.000145718
4.83525	4.41e-06			6.447	-0.000187788			8.7729	0.00131764			8.52393	0.00147408			7.67874	-0.000115325			7.29218	0.000150078
4.8418	4.65e-06			6.45355	-0.000188386			8.77945	0.00131305			8.53048	0.00148065			7.6853	-9.92e-05			7.29874	0.00015432
4.84835	4.93e-06			6.46011	-0.000188857			8.78601	0.00130874			8.53703	0.00148767			7.69185	-8.03e-05			7.30529	0.000158415
4.8549	5.23e-06			6.46666	-0.000189176			8.79256	0.00130467			8.54359	0.00149521			7.6984	-5.85e-05			7.31184	0.000162335
4.86146	5.54e-06			6.47321	-0.000189323			8.79911	0.00130085			8.55014	0.00150334			7.70495	-3.34e-05			7.31839	0.000166055
4.86801	5.83e-06			6.47976	-0.000189292			8.80566	0.00129725			8.55669	0.00151211			7.7115	-4.92e-06			7.32494	0.000169558
4.87456	6.09e-06			6.48631	-0.000189086			8.81221	0.00129385			8.56324	0.00152157			7.71806	2.73e-05			7.3315	0.000172833
4.88111	6.29e-06			6.49286	-0.000188714			8.81876	0.00129064			8.56979	0.00153176			7.72461	6.34e-05			7.33805	0.000175874
4.88766	6.44e-06			6.49942	-0.000188196			8.82532	0.0012876			8.57635	0.00154269			7.73116	0.000103715			7.3446	0.000178679
4.89422	6.49e-06			6.50597	-0.000187555			8.83187	0.00128472			8.5829	0.00155436			7.73771	0.000148375			7.35115	0.000181249
4.90077	6.44e-06			6.51252	-0.000186818			8.83842	0.00128198			8.58945	0.00156674			7.74426	0.000197575			7.3577	0.000183584
4.90732	6.28e-06			6.51907	-0.000186015			8.84497	0.00127937			8.596	0.00157981			7.75081	0.000251464			7.36425	0.000185679
4.91387	5.97e-06			6.52562	-0.000185172			8.85152	0.00127688			8.60255	0.00159355			7.75737	0.000310156			7.37081	0.000187523
4.92042	5.52e-06			6.53218	-0.000184316			8.85808	0.0012745			8.6091	0.00160793			7.76392	0.000373722			7.37736	0.000189093
4.92697	4.89e-06			6.53873	-0.000183471			8.86463	0.00127222			8.61566	0.00162294			7.77047	0.000442187			7.38391	0.000190355
4.93353	4.11e-06			6.54528	-0.00018266			8.87118	0.00127002			8.62221	0.00163859			7.77702	0.000515525			7.39046	0.000191263
4.94008	3.15e-06			6.55183	-0.000181903			8.87773	0.00126789			8.62876	0.00165489			7.78357	0.000593651			7.39701	0.000191756
4.94663	2.04e-06			6.55838	-0.000181218			8.88428	0.00126582			8.63531	0.00167188			7.79013	0.000676423			7.40357	0.000191761
4.95318	8e-07			6.56493	-0.000180623			8.89083	0.00126379			8.64186	0.00168957			7.79668	0.000763634			7.41012	0.000191199
4.95973	-5.34e-07			6.57149	-0.000180135			8.89739	0.00126179			8.64842	0.00170803			7.80323	0.000855016			7.41667	0.000189983
4.96629	-1.92e-06			6.57804	-0.000179768			8.90394	0.00125981			8.65497	0.00172728			7.80978	0.000950239			7.42322	0.000188034
4.97284	-3.32e-06			6.58459	-0.000179538			8.91049	0.00125784			8.66152	0.00174736			7.81633	0.00104891			7.42977	0.00018528
4.97939	-4.68e-06			6.59114	-0.000179458			8.91704	0.0012559			8.66807	0.0017683			7.82288	0.00115059			7.43632	0.000181671
4.98594	-5.95e-06			6.59769	-0.00017954			8.92359	0.00125397			8.67462	0.00179011			7.82944	0.00125478			7.44288	0.000177184
4.99249	-7.1e-06			6.60425	-0.000179796			8.93015	0.00125207			8.68117	0.00181279			7.83599	0.00136094			7.44943	0.000171827
4.99904	-8.09e-06			6.6108	-0.000180233			8.9367	0.00125021			8.68773	0.00183634			7.84254	0.00146849			7.45598	0.000165646
5.0056	-8.9e-06			6.61735	-0.000180858			8.94325	0.0012484			8.69428	0.00186074			7.84909	0.00157682			7.46253	0.000158721
5.01215	-9.51e-06			6.6239	-0.000181672			8.9498	0.00124666			8.70083	0.00188596			7.85564	0.0016853			7.46908	0.000151164
5.0187	-9.92e-06			6.63045	-0.000182673			8.95635	0.001245			8.70738	0.00191198			7.8622	0.0017933			7.47564	0.000143114
5.02525	-1.01e-05			6.637	-0.000183851			8.9629	0.00124343			8.71393	0.00193878			7.86875	0.00190017			7.48219	0.000134725
5.0318	-1.02e-05			6.64356	-0.000185195			8.96946	0.00124197			8.72049	0.00196632			7.8753	0.00200528			7.48874	0.000126155
5.03836	-1.01e-05			6.65011	-0.000186688			8.97601	0.00124064			8.72704	0.00199459			7.88185	0.00210801			7.49529	0.000117559
5.04491	-9.85e-06			6.65666	-0.000188308			8.98256	0.00123943			8.73359	0.00202356			7.8884	0.00220778			7.50184	0.000109075
5.05146	-9.5e-06			6.66321	-0.000190033			8.98911	0.00123835			8.74014	0.00205322			7.89495	0.00230404			7.50839	0.00010082
5.05801	-9.06e-06			6.66976	-0.00019184			8.99566	0.0012374			8.74669	0.00208355			7.90151	0.00239631			7.51495	9.29e-05
5.06456	-8.55e-06			6.67632	-0.000193705			9.00222	0.00123657			8.75324	0.00211453			7.90806	0.00248414			7.5215	8.53e-05
5.07111	-8e-06			6.68287	-0.00019561			9.00877	0.00123587			8.7598	0.00214615			7.91461	0.00256716			7.52805	7.82e-05
5.07767	-7.42e-06			6.68942	-0.000197537			9.01532	0.0012353			8.76635	0.00217838			7.92116	0.00264506			7.5346	7.15e-05
5.08422	-6.8e-06			6.69597	-0.000199472			9.02187	0.00123485			8.7729	0.0022112			7.92771	0.00271759			7.54115	6.53e-05
5.09077	-6.16e-06			6.70252	-0.000201404			9.02842	0.00123451			8.77945	0.00224457			7.93427	0.00278456			7.54771	5.95e-05
5.09732	-5.51e-06			6.70907	-0.000203321			9.03497	0.0012343			8.786	0.00227844			7.94082	0.00284584			7.55426	5.41e-05
5.10387	-4.86e-06			6.71563	-0.000205212			9.04153	0.00123421			8.79256	0.00231279			7.94737	0.00290136			7.56081	4.91e-05
5.11043	-4.23e-06			6.72218	-0.000207064			9.04808	0.00123426			8.79911	0.00234755			7.95392	0.0029511			7.56736	4.45e-05
5.11698	-3.65e-06			6.72873	-0.000208858			9.05463	0.00123447			8.80566	0.00238267			7.96047	0.00299507			7.57391	4.02e-05
5.12353	-3.15e-06			6.73528	-0.000210572			9.06118	0.00123487			8.81221	0.0024181			7.96703	0.00303335			7.58046	3.62e-05
5.13008	-2.8e-06			6.74183	-0.000212181			9.06773	0.00123549			8.81876	0.00245378			7.97358	0.00306604			7.58702	3.25e-05
5.13663	-2.68e-06			6.74839	-0.000213657			9.07429	0.00123638			8.82531	0.00248965			7.98013	0.0030933			7.59357	2.92e-05
5.14318	-2.88e-06			6.75494	-0.000214967			9.08084	0.00123761			8.83187	0.00252567			7.98668	0.00311532			7.60012	2.61e-05
5.14974	-3.53e-06			6.76149	-0.000216085			9.08739	0.00123924			8.83842	0.00256178			7.99323	0.00313232			7.60667	2.33e-05
5.15629	-4.77e-06			6.76804	-0.000216985			9.09394	0.00124135			8.84497	0.00259794			7.99978	0.00314456			7.61322	2.07e-05
5.16284	-6.73e-06			6.77459	-0.000217648			9.10049	0.00124404			8.85152	0.00263412			8.00634	0.00315233			7.61978	1.84e-05
5.16939	-9.58e-06			6.78115	-0.000218064			9.10704	0.0012474			8.85807	0.00267028			8.01289	0.00315594			7.62633	1.63e-05
5.17594	-1.35e-05			6.7877	-0.000218235			9.1136	0.00125152			8.86463	0.0027064			8.01944	0.00315572			7.63288	1.44e-05
5.1825	-1.85e-05			6.79425	-0.000218173			9.12015	0.0012565			8.87118	0.00274247			8.02599	0.00315202			7.63943	1.27e-05
5.18905	-2.47e-05			6.8008	-0.000217897			9.1267	0.00126239			8.87773	0.00277846			8.03254	0.00314519			7.64598	1.12e-05
5.1956	-3.22e-05			6.80735	-0.00021744			9.13325	0.00126927			8.88428	0.00281439			8.0391	0.00313562			7.65254	9.84e-06
5.20215	-4.09e-05			6.8139	-0.000216842			9.1398	0.00127715			8.89083	0.00285024			8.04565	0.00312366			7.65909	8.63e-06
5.2087	-5.08e-05			6.82046	-0.000216146			9.14636	0.00128604			8.89738	0.002886			8.0522	0.0031097			7.66564	7.55e-06
5.21525	-6.18e-05			6.82701	-0.000215403			9.15291	0.0012959			8.90394	0.00292168			8.05875	0.00309412			7.67219	6.58e-06
5.22181	-7.36e-05			6.83356	-0.000214664			9.15946	0.00130665			8.91049	0.00295729			8.0653	0.00307726			7.67874	5.73e-06
5.22836	-8.61e-05			6.84011	-0.000213981			9.16601	0.00131818			8.91704	0.00299279			8.07185	0.0030595			7.68529	4.99e-06
5.23491	-9.9e-05			6.84666	-0.0002134			9.17256	0.00133037			8.92359	0.0030282			8.07841	0.00304116			7.69185	4.35e-06
5.24146	-0.000112119			6.85322	-0.000212962			9.17911	0.00134305			8.93014	0.00306348			8.08496	0.00302255			7.6984	3.83e-06
5.24801	-0.000125103			6.85977	-0.0002127			9.18567	0.00135604			8.9367	0.00309861			8.09151	0.00300396			7.70495	3.42e-06
5.25457	-0.000137763			6.86632	-0.000212629			9.19222	0.00136917			8.94325	0.00313357			8.09806	0.00298562			7.7115	3.14e-06
5.26112	-0.0001499			6.87287	-0.000212748			9.19877	0.00138225			8.9498	0.00316832			8.10461	0.00296774			7.71805	2.99e-06
5.26767	-0.000161355			6.87942	-0.000213032			9.20532	0.0013951			8.95635	0.00320281			8.11117	0.00295049			7.72461	3e-06
5.27422	-0.000172021			6.88597	-0.00021343			9.21187	0.00140759			8.9629	0.00323701			8.11772	0.002934			7.73116	3.17e-06
5.28077	-0.000181844			6.89253	-0.000213858			9.21843	0.00141957			8.96946	0.00327088			8.12427	0.00291834			7.73771	3.54e-06
5.28732	-0.000190821			6.89908	-0.000214201			9.22498	0.00143094			8.97601	0.00330438			8.13082	0.00290358			7.74426	4.12e-06
5.29388	-0.000198998			6.90563	-0.000214309			9.23153	0.00144165			8.98256	0.00333748			8.13737	0.00288973			7.75081	4.94e-06
5.30043	-0.000206455			6.91218	-0.000214002			9.23808	0.00145164			8.98911	0.00337015			8.14392	0.0028768			7.75736	6.06e-06
5.30698	-0.000213302			6.91873	-0.000213072			9.24463	0.00146092			8.99566	0.00340237			8.15048	0.00286477			7.76392	7.52e-06
5.31353	-0.000219657			6.92529	-0.000211299			9.25119	0.00146951			9.00221	0.00343412			8.15703	0.0028536			7.77047	9.37e-06
5.32008	-0.000225641			6.93184	-0.000208454			9.25774	0.00147747			9.00877	0.00346537			8.16358	0.00284325			7.77702	1.17e-05
5.32664	-0.000231358			6.93839	-0.000204325			9.26429	0.00148486			9.01532	0.00349611			8.17013	0.00283368			7.78357	1.45e-05
5.33319	-0.000236894			6.94494	-0.000198725			9.27084	0.00149176			9.02187	0.00352631			8.17668	0.00282485			7.79012	1.79e-05
5.33974	-0.000242306			6.95149	-0.000191517			9.27739	0.00149828			9.02842	0.00355591			8.18324	0.00281673			7.79668	2.19e-05
5.34629	-0.000247623			6.95804	-0.000182625			9.28394	0.00150451			9.03497	0.00358489			8.18979	0.00280928			7.80323	2.65e-05
5.35284	-0.000252847			6.9646	-0.000172047			9.2905	0.00151057			9.04153	0.00361317			8.19634	0.00280249			7.80978	3.18e-05
5.3594	-0.000257959			6.97115	-0.000159863			9.29705	0.00151655			9.04808	0.00364068			8.20289	0.00279635			7.81633	3.78e-05
5.36595	-0.000262925			6.9777	-0.00014623			9.3036	0.00152256			9.05463	0.00366734			8.20944	0.00279089			7.82288	4.44e-05
5.3725	-0.000267704			6.98425	-0.000131378			9.31015	0.00152871			9.06118	0.00369309			8.21599	0.00278612			7.82943	5.15e-05
5.37905	-0.000272251			6.9908	-0.000115591			9.3167	0.00153509			9.06773	0.00371784			8.22255	0.00278207			7.83599	5.92e-05
5.3856	-0.000276527			6.99736	-9.92e-05			9.32326	0.00154178			9.07428	0.00374151			8.2291	0.00277882			7.84254	6.71e-05
5.39215	-0.000280503			7.00391	-8.25e-05			9.32981	0.00154887			9.08084	0.00376406			8.23565	0.00277641			7.84909	7.54e-05
5.39871	-0.000284157			7.01046	-6.59e-05			9.33636	0.00155642			9.08739	0.00378545			8.2422	0.00277491			7.85564	8.38e-05
5.40526	-0.000287481			7.01701	-4.96e-05			9.34291	0.00156449			9.09394	0.00380568			8.24875	0.00277438			7.86219	9.22e-05
5.41181	-0.000290479			7.02356	-3.4e-05			9.34946	0.00157312			9.10049	0.00382478			8.25531	0.00277486			7.86875	0.00010054
5.41836	-0.000293166			7.03011	-1.92e-05			9.35601	0.00158234			9.10704	0.00384279			8.26186	0.0027764			7.8753	0.000108669
5.42491	-0.000295567			7.03667	-5.3e-06			9.36257	0.00159214			9.1136	0.00385981			8.26841	0.00277899			7.88185	0.000116522
5.43147	-0.000297711			7.04322	7.48e-06			9.36912	0.00160251			9.12015	0.00387594			8.27496	0.00278261			7.8884	0.000124035
5.43802	-0.000299635			7.04977	1.92e-05			9.37567	0.00161342			9.1267	0.00389132			8.28151	0.00278719			7.89495	0.000131161
5.44457	-0.000301374			7.05632	2.97e-05			9.38222	0.00162481			9.13325	0.00390607			8.28806	0.00279264			7.9015	0.00013787
5.45112	-0.000302963			7.06287	3.92e-05			9.38877	0.0016366			9.1398	0.00392031			8.29462	0.00279884			7.90806	0.000144146
5.45767	-0.000304432			7.06943	4.78e-05			9.39533	0.00164869			9.14635	0.00393413			8.30117	0.00280563			7.91461	0.000149987
5.46422	-0.000305808			7.07598	5.54e-05			9.40188	0.00166097			9.15291	0.00394763			8.30772	0.00281286			7.92116	0.000155397
5.47078	-0.000307109			7.08253	6.22e-05			9.40843	0.00167331			9.15946	0.00396082			8.31427	0.00282035			7.92771	0.000160388
5.47733	-0.000308346			7.08908	6.83e-05			9.41498	0.00168559			9.16601	0.00397372			8.32082	0.00282794			7.93426	0.000164979
5.48388	-0.000309523			7.09563	7.39e-05			9.42153	0.00169767			9.17256	0.00398629			8.32738	0.00283549			7.94082	0.000169189
5.49043	-0.000310639			7.10218	7.89e-05			9.42808	0.00170944			9.17911	0.00399845			8.33393	0.00284288			7.94737	0.000173038
5.49698	-0.000311689			7.10874	8.36e-05			9.43464	0.00172079			9.18567	0.00401011			8.34048	0.00285			7.95392	0.000176548
5.50354	-0.000312663			7.11529	8.81e-05			9.44119	0.00173162			9.19222	0.00402116			8.34703	0.00285679			7.96047	0.000179739
5.51009	-0.000313553			7.12184	9.24e-05			9.44774	0.00174186			9.19877	0.00403148			8.35358	0.00286319			7.96702	0.00018263
5.51664	-0.00031435			7.12839	9.66e-05			9.45429	0.00175147			9.20532	0.004041			8.36013	0.00286918			7.97357	0.000185237
5.52319	-0.000315049			7.13494	0.000100788			9.46084	0.00176041			9.21187	0.00404962			8.36669	0.00287475			7.98013	0.000187577
5.52974	-0.000315646			7.1415	0.000105102			9.4674	0.00176867			9.21842	0.00405732			8.37324	0.00287992			7.98668	0.000189662
5.53629	-0.000316144			7.14805	0.0001096			9.47395	0.00177627			9.22498	0.00406412			8.37979	0.00288468			7.99323	0.000191507
5.54285	-0.000316545			7.1546	0.000114374			9.4805	0.00178322			9.23153	0.00407006			8.38634	0.00288907			7.99978	0.000193122
5.5494	-0.000316858			7.16115	0.000119524			9.48705	0.00178957			9.23808	0.00407524			8.39289	0.00289309			8.00633	0.000194522
5.55595	-0.000317092			7.1677	0.000125161			9.4936	0.00179536			9.24463	0.00407982			8.39945	0.00289678			8.01289	0.000195718
5.5625	-0.000317256			7.17425	0.000131408			9.50015	0.00180065			9.25118	0.00408397			8.406	0.00290016			8.01944	0.000196728
5.56905	-0.000317361			7.18081	0.000138397			9.50671	0.00180547			9.25774	0.0040879			8.41255	0.00290324			8.02599	0.000197568
5.57561	-0.000317416			7.18736	0.000146264			9.51326	0.00180989			9.26429	0.00409183			8.4191	0.00290605			8.03254	0.000198262
5.58216	-0.000317426			7.19391	0.00015514			9.51981	0.00181396			9.27084	0.00409601			8.42565	0.00290861			8.03909	0.000198833
5.58871	-0.000317394			7.20046	0.000165142			9.52636	0.00181771			9.27739	0.00410068			8.4322	0.00291093			8.04564	0.000199302
5.59526	-0.00031732			7.20701	0.000176363			9.53291	0.00182118			9.28394	0.00410609			8.43876	0.00291305			8.0522	0.000199695
5.60181	-0.000317204			7.21357	0.000188855			9.53947	0.0018244			9.29049	0.00411248			8.44531	0.00291497			8.05875	0.000200037
5.60836	-0.000317042			7.22012	0.000202631			9.54602	0.00182738			9.29705	0.00412009			8.45186	0.00291672			8.0653	0.000200349
5.61492	-0.000316833			7.22667	0.000217655			9.55257	0.00183015			9.3036	0.00412917			8.45841	0.00291832			8.07185	0.000200651
5.62147	-0.000316574			7.23322	0.000233845			9.55912	0.0018327			9.31015	0.00413998			8.46496	0.00291979			8.0784	0.00020096
5.62802	-0.000316263			7.23977	0.000251085			9.56567	0.00183506			9.3167	0.00415278			8.47152	0.00292112			8.08496	0.000201285
5.63457	-0.000315901			7.24633	0.000269236			9.57222	0.00183722			9.32325	0.00416783			8.47807	0.00292235			8.09151	0.00020163
5.64112	-0.00031549			7.25288	0.000288155			9.57878	0.00183919			9.32981	0.00418542			8.48462	0.00292347			8.09806	0.000201997
5.64768	-0.000315033			7.25943	0.00030771			9.58533	0.00184098			9.33636	0.00420585			8.49117	0.00292451			8.10461	0.000202384
5.65423	-0.000314536			7.26598	0.000327799			9.59188	0.00184259			9.34291	0.00422944			8.49772	0.00292548			8.11116	0.000202784
5.66078	-0.000314004			7.27253	0.000348358			9.59843	0.00184406			9.34946	0.00425651			8.50428	0.0029264			8.11771	0.000203191
5.66733	-0.000313443			7.27908	0.000369371			9.60498	0.00184539			9.35601	0.00428743			8.51083	0.00292731			8.12427	0.000203598
5.67388	-0.000312857			7.28564	0.000390862			9.61154	0.00184661			9.36256	0.00432252			8.51738	0.00292825			8.13082	0.000203996
5.68043	-0.000312249			7.29219	0.000412894			9.61809	0.00184776			9.36912	0.00436219			8.52393	0.00292927			8.13737	0.00020438
5.68699	-0.000311621			7.29874	0.00043555			9.62464	0.00184886			9.37567	0.00440681			8.53048	0.00293046			8.14392	0.000204746
5.69354	-0.00031097			7.30529	0.000458925			9.63119	0.00184995			9.38222	0.0044568			8.53703	0.00293189			8.15047	0.000205091
5.70009	-0.000310296			7.31184	0.000483107			9.63774	0.00185106			9.38877	0.00451257			8.54359	0.00293366			8.15703	0.000205415
5.70664	-0.000309594			7.3184	0.000508169			9.64429	0.00185225			9.39532	0.00457455			8.55014	0.00293589			8.16358	0.000205721
5.71319	-0.000308863			7.32495	0.000534164			9.65085	0.00185356			9.40188	0.0046432			8.55669	0.00293869			8.17013	0.000206014
5.71975	-0.000308104			7.3315	0.000561119			9.6574	0.00185505			9.40843	0.00471898			8.56324	0.00294215			8.17668	0.000206301
5.7263	-0.000307317			7.33805	0.00058904			9.66395	0.00185678			9.41498	0.00480235			8.56979	0.00294639			8.18323	0.000206591
5.73285	-0.000306511			7.3446	0.000617921			9.6705	0.00185883			9.42153	0.00489378			8.57635	0.00295147			8.18978	0.000206893
5.7394	-0.000305694			7.35115	0.000647748			9.67705	0.00186131			9.42808	0.00499376			8.5829	0.00295748			8.19634	0.000207216
5.74595	-0.00030488			7.35771	0.000678508			9.68361	0.00186432			9.43463	0.00510277			8.58945	0.00296445			8.20289	0.000207569
5.7525	-0.000304089			7.36426	0.000710199			9.69016	0.001868			9.44119	0.00522127			8.596	0.00297239			8.20944	0.000207962
5.75906	-0.000303339			7.37081	0.000742827			9.69671	0.00187246			9.44774	0.00534975			8.60255	0.00298129			8.21599	0.000208399
5.76561	-0.00030265			7.37736	0.00077641			9.70326	0.00187786			9.45429	0.00548867			8.6091	0.00299114			8.22254	0.000208887
5.77216	-0.000302043			7.38391	0.000810973			9.70981	0.00188431			9.46084	0.00563845			8.61566	0.00300189			8.2291	0.00020943
5.77871	-0.000301534			7.39047	0.000846542			9.71637	0.00189193			9.46739	0.00579954			8.62221	0.00301351			8.23565	0.000210031
5.78526	-0.000301132			7.39702	0.000883138			9.72292	0.00190078			9.47395	0.00597232			8.62876	0.00302594			8.2422	0.000210695
5.79182	-0.000300849			7.40357	0.000920775			9.72947	0.00191092			9.4805	0.00615715			8.63531	0.00303916			8.24875	0.000211425
5.79837	-0.000300699			7.41012	0.000959451			9.73602	0.00192235			9.48705	0.00635434			8.64186	0.00305312			8.2553	0.000212226
5.80492	-0.000300685			7.41667	0.000999146			9.74257	0.00193503			9.4936	0.00656415			8.64842	0.00306781			8.26186	0.000213103
5.81147	-0.000300809			7.42322	0.00103983			9.74912	0.00194886			9.50015	0.00678681			8.65497	0.00308321			8.26841	0.000214061
5.81802	-0.000301071			7.42978	0.00108144			9.75568	0.00196375			9.50671	0.00702246			8.66152	0.00309932			8.27496	0.000215103
5.82457	-0.000301471			7.43633	0.00112392			9.76223	0.00197957			9.51326	0.00727121			8.66807	0.00311614			8.28151	0.000216227
5.83113	-0.000302007			7.44288	0.00116721			9.76878	0.0019962			9.51981	0.0075331			8.67462	0.00313368			8.28806	0.000217429
5.83768	-0.000302679			7.44943	0.00121123			9.77533	0.00201353			9.52636	0.00780811			8.68117	0.00315195			8.29461	0.000218699
5.84423	-0.000303482			7.45598	0.0012559			9.78188	0.00203146			9.53291	0.00809617			8.68773	0.00317097			8.30117	0.000220019
5.85078	-0.000304409			7.46254	0.00130115			9.78844	0.00204996			9.53946	0.00839716			8.69428	0.00319076			8.30772	0.000221369
5.85733	-0.000305449			7.46909	0.00134693			9.79499	0.00206897			9.54602	0.0087109			8.70083	0.00321134			8.31427	0.00022272
5.86389	-0.000306588			7.47564	0.00139318			9.80154	0.00208851			9.55257	0.00903716			8.70738	0.00323272			8.32082	0.000224044
5.87044	-0.000307807			7.48219	0.00143983			9.80809	0.00210859			9.55912	0.00937566			8.71393	0.0032549			8.32737	0.000225306
5.87699	-0.000309084			7.48874	0.00148683			9.81464	0.00212919			9.56567	0.00972604			8.72049	0.0032779			8.33393	0.000226476
5.88354	-0.000310389			7.49529	0.00153413			9.82119	0.00215031			9.57222	0.0100879			8.72704	0.00330171			8.34048	0.000227523
5.89009	-0.000311694			7.50185	0.00158166			9.82775	0.00217193			9.57878	0.0104608			8.73359	0.00332629			8.34703	0.000228423
5.89664	-0.000312974			7.5084	0.00162933			9.8343	0.00219397			9.58533	0.0108443			8.74014	0.00335163			8.35358	0.000229156
5.9032	-0.000314206			7.51495	0.00167705			9.84085	0.00221635			9.59188	0.0112376			8.74669	0.00337766			8.36013	0.00022971
5.90975	-0.000315373			7.5215	0.00172471			9.8474	0.00223895			9.59843	0.0116403			8.75324	0.00340435			8.36668	0.000230082
5.9163	-0.000316467			7.52805	0.00177221			9.85395	0.00226166			9.60498	0.0120515			8.7598	0.00343164			8.37324	0.000230275
5.92285	-0.000317482			7.53461	0.00181942			9.86051	0.00228437			9.61153	0.0124705			8.76635	0.00345945			8.37979	0.000230298
5.9294	-0.000318419			7.54116	0.00186624			9.86706	0.00230697			9.61809	0.0128965			8.7729	0.00348773			8.38634	0.000230169
5.93596	-0.000319285			7.54771	0.00191254			9.87361	0.00232942			9.62464	0.0133286			8.77945	0.0035164			8.39289	0.000229909
5.94251	-0.000320086			7.55426	0.00195826			9.88016	0.0023517			9.63119	0.0137658			8.786	0.00354542			8.39944	0.000229538
5.94906	-0.000320834			7.56081	0.00200331			9.88671	0.00237381			9.63774	0.0142073			8.79256	0.0035747			8.406	0.000229084
5.95561	-0.000321537			7.56736	0.00204767			9.89326	0.00239581			9.64429	0.014652			8.79911	0.00360419			8.41255	0.000228574
5.96216	-0.000322204			7.57392	0.0020913			9.89982	0.00241778			9.65085	0.015099			8.80566	0.00363379			8.4191	0.000228034
5.96872	-0.00032284			7.58047	0.0021342			9.90637	0.00243978			9.6574	0.0155473			8.81221	0.00366344			8.42565	0.000227485
5.97527	-0.000323448			7.58702	0.00217638			9.91292	0.00246188			9.66395	0.0159958			8.81876	0.00369303			8.4322	0.000226947
5.98182	-0.000324025			7.59357	0.00221786			9.91947	0.00248412			9.6705	0.0164435			8.82531	0.00372248			8.43875	0.000226434
5.98837	-0.00032457			7.60012	0.00225866			9.92602	0.0025065			9.67705	0.0168895			8.83187	0.00375167			8.44531	0.000225958
5.99492	-0.000325077			7.60668	0.00229883			9.93258	0.00252897			9.6836	0.0173328			8.83842	0.0037805			8.45186	0.000225523
6.00147	-0.000325541			7.61323	0.00233845			9.93913	0.00255144			9.69016	0.0177724			8.84497	0.00380888			8.45841	0.00022513
6.00803	-0.000325954			7.61978	0.00237762			9.94568	0.00257379			9.69671	0.0182073			8.85152	0.00383671			8.46496	0.000224779
6.01458	-0.000326311			7.62633	0.00241647			9.95223	0.00259584			9.70326	0.0186367			8.85807	0.00386393			8.47151	0.000224462
6.02113	-0.000326606			7.63288	0.00245522			9.95878	0.00261742			9.70981	0.0190598			8.86463	0.00389047			8.47807	0.000224172
6.02768	-0.000326835			7.63943	0.00249413			9.96533	0.00263834			9.71636	0.0194756			8.87118	0.00391632			8.48462	0.000223903
6.03423	-0.000326998			7.64599	0.00253353			9.97189	0.00265844			9.72292	0.0198835			8.87773	0.00394145			8.49117	0.000223647
6.04079	-0.000327093			7.65254	0.0025738			9.97844	0.00267755			9.72947	0.0202828			8.88428	0.00396589			8.49772	0.000223403
6.04734	-0.000327126			7.65909	0.0026154			9.98499	0.00269557			9.73602	0.0206729			8.89083	0.00398963			8.50427	0.000223173
6.05389	-0.000327101			7.66564	0.00265882			9.99154	0.00271239			9.74257	0.0210532			8.89738	0.00401271			8.51082	0.000222967
6.06044	-0.000327027			7.67219	0.00270461			9.99809	0.00272798			9.74912	0.0214233			8.90394	0.00403512			8.51738	0.000222804
6.06699	-0.000326913			7.67875	0.00275334			10.0046	0.00274229			9.75567	0.0217828			8.91049	0.00405689			8.52393	0.000222715
6.07354	-0.000326768			7.6853	0.00280559			10.0112	0.00275533			9.76223	0.0221315			8.91704	0.00407798			8.53048	0.000222743
6.0801	-0.000326601			7.69185	0.00286197			10.0177	0.00276714			9.76878	0.0224691			8.92359	0.00409839			8.53703	0.000222942
6.08665	-0.000326421			7.6984	0.00292309			10.0243	0.00277773			9.77533	0.0227954			8.93014	0.00411808			8.54358	0.000223378
6.0932	-0.000326234			7.70495	0.00298957			10.0309	0.00278717			9.78188	0.0231106			8.9367	0.004137			8.55014	0.000224124
6.09975	-0.000326043			7.71151	0.00306203			10.0374	0.00279551			9.78843	0.0234145			8.94325	0.0041551			8.55669	0.000225259
6.1063	-0.00032585			7.71806	0.00314111			10.044	0.00280279			9.79499	0.0237073			8.9498	0.00417235			8.56324	0.000226861
6.11286	-0.000325653			7.72461	0.00322741			10.0505	0.00280905			9.80154	0.0239891			8.95635	0.0041887			8.56979	0.000228999
6.11941	-0.000325448			7.73116	0.00332155			10.0571	0.00281432			9.80809	0.0242602			8.9629	0.00420414			8.57634	0.000231729
6.12596	-0.000325229			7.73771	0.00342411			10.0636	0.00281862			9.81464	0.0245209			8.96945	0.00421865			8.58289	0.000235088
6.13251	-0.000324989			7.74426	0.00353565			10.0702	0.00282195			9.82119	0.0247715			8.97601	0.00423223			8.58945	0.000239088
6.13906	-0.00032472			7.75082	0.00365667			10.0767	0.00282429			9.82774	0.0250124			8.98256	0.00424488			8.596	0.000243716
6.14561	-0.000324415			7.75737	0.00378763			10.0833	0.00282559			9.8343	0.0252442			8.98911	0.00425661			8.60255	0.000248936
6.15217	-0.000324069			7.76392	0.0039289			10.0898	0.00282581			9.84085	0.0254674			8.99566	0.00426741			8.6091	0.000254689
6.15872	-0.000323675			7.77047	0.00408076			10.0964	0.0028249			9.8474	0.0256824			9.00221	0.00427729			8.61565	0.000260905
6.16527	-0.000323228			7.77702	0.00424341			10.1029	0.0028228			9.85395	0.0258899			9.00877	0.00428624			8.62221	0.00026751
6.17182	-0.000322725			7.78358	0.00441692			10.1095	0.00281944			9.8605	0.0260906			9.01532	0.00429424			8.62876	0.000274434
6.17837	-0.000322162			7.79013	0.00460125			10.116	0.0028148			9.86706	0.026285			9.02187	0.00430125			8.63531	0.00028162
6.18493	-0.000321536			7.79668	0.00479627			10.1226	0.00280884			9.87361	0.0264738			9.02842	0.00430725			8.64186	0.000289033
6.19148	-0.000320845			7.80323	0.00500169			10.1291	0.00280156			9.88016	0.0266576			9.03497	0.0043122			8.64841	0.000296664
6.19803	-0.000320087			7.80978	0.00521713			10.1357	0.00279297			9.88671	0.026837			9.04153	0.00431606			8.65496	0.000304528
6.20458	-0.000319257			7.81633	0.00544211			10.1422	0.00278311			9.89326	0.0270128			9.04808	0.00431882			8.66152	0.000312663
6.21113	-0.000318354			7.82289	0.00567603			10.1488	0.002772			9.89981	0.0271854			9.05463	0.00432046			8.66807	0.000321122
6.21768	-0.000317373			7.82944	0.00591818			10.1553	0.00275971			9.90637	0.0273555			9.06118	0.00432099			8.67462	0.00032997
6.22424	-0.00031631			7.83599	0.00616776			10.1619	0.00274625			9.91292	0.0275236			9.06773	0.00432045			8.68117	0.00033927
6.23079	-0.000315161			7.84254	0.00642389			10.1684	0.00273169			9.91947	0.0276901			9.07428	0.00431888			8.68772	0.000349076
6.23734	-0.00031392			7.84909	0.00668558			10.175	0.00271602			9.92602	0.0278556			9.08084	0.00431637			8.69428	0.000359429
6.24389	-0.000312584			7.85565	0.0069518			10.1815	0.00269929			9.93257	0.0280204			9.08739	0.00431299			8.70083	0.000370351
6.25044	-0.000311148			7.8622	0.00722143			10.1881	0.00268152			9.93913	0.0281848			9.09394	0.00430884			8.70738	0.000381845
6.257	-0.000309611			7.86875	0.0074933			10.1946	0.00266274			9.94568	0.0283492			9.10049	0.00430402			8.71393	0.000393897
6.26355	-0.000307974			7.8753	0.00776619			10.2012	0.00264301			9.95223	0.0285137			9.10704	0.00429864			8.72048	0.000406483
6.2701	-0.000306241			7.88185	0.00803887			10.2078	0.00262243			9.95878	0.0286785			9.1136	0.00429279			8.72703	0.000419572
6.27665	-0.000304421			7.8884	0.00831006			10.2143	0.00260112			9.96533	0.0288437			9.12015	0.00428657			8.73359	0.000433137
6.2832	-0.000302526			7.89496	0.00857849			10.2209	0.00257925			9.97189	0.0290092			9.1267	0.00428006			8.74014	0.000447156
6.28975	-0.000300575			7.90151	0.00884291			10.2274	0.00255701			9.97844	0.0291749			9.13325	0.00427336			8.74669	0.000461616
6.29631	-0.000298587			7.90806	0.00910211			10.234	0.00253461			9.98499	0.0293408			9.1398	0.00426656			8.75324	0.000476513
6.30286	-0.000296588			7.91461	0.00935494			10.2405	0.00251227			9.99154	0.0295065			9.14635	0.00425973			8.75979	0.00049185
6.30941	-0.000294603			7.92116	0.00960031			10.2471	0.00249021			9.99809	0.0296717			9.15291	0.004253			8.76635	0.00050763
6.31596	-0.000292657			7.92772	0.00983722			10.2536	0.00246863			10.0046	0.029836			9.15946	0.00424645			8.7729	0.000523855
6.32251	-0.000290772			7.93427	0.0100648			10.2602	0.00244767			10.0112	0.0299989			9.16601	0.0042402			8.77945	0.000540516
6.32907	-0.000288972			7.94082	0.0102823			10.2667	0.00242746			10.0177	0.0301599			9.17256	0.00423437			8.786	0.000557595
6.33562	-0.000287271			7.94737	0.0104891			10.2733	0.00240804			10.0243	0.0303183			9.17911	0.00422909			8.79255	0.000575063
6.34217	-0.000285681			7.95392	0.0106847			10.2798	0.00238942			10.0309	0.0304735			9.18567	0.00422449			8.7991	0.00059288
6.34872	-0.000284207			7.96047	0.0108687			10.2864	0.00237156			10.0374	0.0306248			9.19222	0.00422071			8.80566	0.000610995
6.35527	-0.000282853			7.96703	0.0110409			10.2929	0.00235437			10.044	0.0307712			9.19877	0.00421788			8.81221	0.000629353
6.36182	-0.000281613			7.97358	0.0112012			10.2995	0.00233771			10.0505	0.0309121			9.20532	0.00421614			8.81876	0.000647893
6.36838	-0.000280485			7.98013	0.0113497			10.306	0.00232146			10.0571	0.0310467			9.21187	0.00421559			8.82531	0.000666551
6.37493	-0.000279462			7.98668	0.0114864			10.3126	0.00230547			10.0636	0.031174			9.21842	0.00421634			8.83186	0.00068526
6.38148	-0.000278536			7.99323	0.0116115			10.3191	0.00228961			10.0702	0.0312932			9.22498	0.00421848			8.83842	0.000703948
6.38803	-0.000277702			7.99979	0.0117254			10.3257	0.00227379			10.0767	0.0314035			9.23153	0.00422208			8.84497	0.000722537
6.39458	-0.00027696			8.00634	0.0118284			10.3322	0.002258			10.0833	0.0315041			9.23808	0.0042272			8.85152	0.000740943
6.40114	-0.000276309			8.01289	0.0119207			10.3388	0.00224224			10.0898	0.0315942			9.24463	0.00423388			8.85807	0.000759076
6.40769	-0.000275757			8.01944	0.012003			10.3453	0.00222662			10.0964	0.0316728			9.25118	0.00424219			8.86462	0.000776841
6.41424	-0.000275316			8.02599	0.0120756			10.3519	0.00221132			10.1029	0.0317393			9.25774	0.00425218			8.87118	0.000794141
6.42079	-0.000275001			8.03254	0.012139			10.3584	0.00219654			10.1095	0.0317928			9.26429	0.00426391			8.87773	0.000810882
6.42734	-0.000274829			8.0391	0.0121938			10.365	0.00218257			10.116	0.0318326			9.27084	0.00427749			8.88428	0.000826978
6.43389	-0.000274822			8.04565	0.0122404			10.3715	0.00216969			10.1226	0.0318579			9.27739	0.00429303			8.89083	0.000842352
6.44045	-0.000274998			8.0522	0.0122795			10.3781	0.00215817			10.1291	0.0318681			9.28394	0.00431069			8.89738	0.000856941
6.447	-0.000275374			8.05875	0.0123115			10.3847	0.00214828			10.1357	0.0318626			9.29049	0.00433067			8.90393	0.0008707
6.45355	-0.000275963			8.0653	0.0123371			10.3912	0.0021402			10.1422	0.0318408			9.29705	0.00435319			8.91049	0.000883593
6.4601	-0.000276772			8.07186	0.0123568			10.3978	0.00213407			10.1488	0.0318022			9.3036	0.00437852			8.91704	0.000895602
6.46665	-0.0002778			8.07841	0.0123712			10.4043	0.00212991			10.1553	0.0317465			9.31015	0.00440695			8.92359	0.000906718
6.47321	-0.000279037			8.08496	0.0123809			10.4109	0.0021277			10.1619	0.0316734			9.3167	0.00443878			8.93014	0.000916943
6.47976	-0.000280465			8.09151	0.0123866			10.4174	0.00212735			10.1684	0.0315826			9.32325	0.00447435			8.93669	0.000926285
6.48631	-0.000282055			8.09806	0.0123887			10.424	0.00212868			10.175	0.0314741			9.32981	0.00451401			8.94325	0.000934758
6.49286	-0.000283772			8.10461	0.0123879			10.4305	0.00213152			10.1815	0.0313479			9.33636	0.00455816			8.9498	0.000942384
6.49941	-0.000285573			8.11117	0.0123847			10.4371	0.00213567			10.1881	0.0312042			9.34291	0.00460718			8.95635	0.000949188
6.50596	-0.000287408			8.11772	0.0123795			10.4436	0.00214095			10.1946	0.0310431			9.34946	0.00466149			8.9629	0.000955203
6.51252	-0.000289227			8.12427	0.0123728			10.4502	0.00214721			10.2012	0.0308649			9.35601	0.00472153			8.96945	0.000960467
6.51907	-0.000290981			8.13082	0.0123651			10.4567	0.00215434			10.2078	0.0306701			9.36256	0.00478775			8.976	0.000965026
6.52562	-0.000292627			8.13737	0.0123566			10.4633	0.00216231			10.2143	0.0304591			9.36912	0.0048606			8.98256	0.000968931
6.53217	-0.000294127			8.14393	0.0123477			10.4698	0.00217112			10.2209	0.0302325			9.37567	0.00494058			8.98911	0.000972241
6.53872	-0.000295455			8.15048	0.0123386			10.4764	0.00218082			10.2274	0.0299909			9.38222	0.00502817			8.99566	0.000975018
6.54528	-0.000296597			8.15703	0.0123295			10.4829	0.00219149			10.234	0.0297349			9.38877	0.00512386			9.00221	0.00097733
6.55183	-0.000297549			8.16358	0.0123205			10.4895	0.00220325			10.2405	0.0294653			9.39532	0.00522814			9.00876	0.000979245
6.55838	-0.000298317			8.17013	0.0123119			10.496	0.00221623			10.2471	0.029183			9.40188	0.00534152			9.01532	0.000980831
6.56493	-0.000298914			8.17669	0.0123035			10.5026	0.00223053			10.2536	0.0288888			9.40843	0.00546447			9.02187	0.000982153
6.57148	-0.000299358			8.18324	0.0122957			10.5091	0.00224626			10.2602	0.0285835			9.41498	0.00559748			9.02842	0.000983272
6.57804	-0.000299664			8.18979	0.0122883			10.5157	0.00226353			10.2667	0.0282682			9.42153	0.005741			9.03497	0.00098424
6.58459	-0.000299845			8.19634	0.0122814			10.5222	0.00228242			10.2733	0.0279438			9.42808	0.00589551			9.04152	0.000985105
6.59114	-0.000299906			8.20289	0.0122751			10.5288	0.00230301			10.2798	0.0276114			9.43463	0.00606145			9.04807	0.000985904
6.59769	-0.000299839			8.20944	0.0122693			10.5353	0.00232537			10.2864	0.0272719			9.44119	0.00623924			9.05463	0.000986664
6.60424	-0.000299622			8.216	0.0122641			10.5419	0.00234958			10.2929	0.0269265			9.44774	0.00642931			9.06118	0.000987405
6.61079	-0.000299221			8.22255	0.0122595			10.5484	0.00237573			10.2995	0.0265762			9.45429	0.00663206			9.06773	0.000988135
6.61735	-0.000298585			8.2291	0.0122555			10.555	0.00240392			10.306	0.0262221			9.46084	0.00684787			9.07428	0.000988857
6.6239	-0.000297651			8.23565	0.0122521			10.5616	0.00243424			10.3126	0.0258653			9.46739	0.00707708			9.08083	0.000989567
6.63045	-0.000296344			8.2422	0.0122494			10.5681	0.00246683			10.3191	0.0255069			9.47395	0.00732001			9.08739	0.000990253
6.637	-0.000294586			8.24876	0.0122475			10.5747	0.00250178			10.3257	0.025148			9.4805	0.00757693			9.09394	0.000990903
6.64355	-0.000292297			8.25531	0.0122463			10.5812	0.0025392			10.3322	0.0247896			9.48705	0.00784806			9.10049	0.000991502
6.65011	-0.000289406			8.26186	0.0122461			10.5878	0.00257919			10.3388	0.0244326			9.4936	0.00813357			9.10704	0.000992035
6.65666	-0.000285863			8.26841	0.012247			10.5943	0.00262184			10.3453	0.0240782			9.50015	0.00843356			9.11359	0.000992489
6.66321	-0.000281645			8.27496	0.0122492			10.6009	0.0026672			10.3519	0.0237273			9.50671	0.00874806			9.12014	0.000992855
6.66976	-0.00027677			8.28151	0.0122527			10.6074	0.00271534			10.3584	0.0233807			9.51326	0.00907704			9.1267	0.000993126
6.67631	-0.000271302			8.28807	0.0122576			10.614	0.0027663			10.365	0.0230392			9.51981	0.00942039			9.13325	0.000993303
6.68286	-0.000265356			8.29462	0.0122641			10.6205	0.00282015			10.3715	0.0227037			9.52636	0.00977794			9.1398	0.000993394
6.68942	-0.000259099			8.30117	0.0122721			10.6271	0.00287696			10.3781	0.0223749			9.53291	0.0101494			9.14635	0.000993414
6.69597	-0.000252738			8.30772	0.0122816			10.6336	0.0029368			10.3847	0.0220533			9.53946	0.0105346			9.1529	0.000993393
6.70252	-0.000246514			8.31427	0.0122923			10.6402	0.00299979			10.3912	0.0217395			9.54602	0.0109329			9.15946	0.000993373
6.70907	-0.00024068			8.32083	0.012304			10.6467	0.00306605			10.3978	0.021434			9.55257	0.0113441			9.16601	0.000993412
6.71562	-0.000235484			8.32738	0.0123164			10.6533	0.00313575			10.4043	0.0211372			9.55912	0.0117676			9.17256	0.000993585
6.72218	-0.000231153			8.33393	0.012329			10.6598	0.00320905			10.4109	0.0208492			9.56567	0.0122028			9.17911	0.00099399
6.72873	-0.000227866			8.34048	0.0123413			10.6664	0.00328617			10.4174	0.0205704			9.57222	0.0126491			9.18566	0.000994748
6.73528	-0.000225751			8.34703	0.0123529			10.6729	0.00336731			10.424	0.020301			9.57878	0.0131058			9.19221	0.000995999
6.74183	-0.000224873			8.35358	0.0123633			10.6795	0.00345268			10.4305	0.0200408			9.58533	0.0135722			9.19877	0.000997904
6.74838	-0.000225232			8.36014	0.0123721			10.686	0.00354252			10.4371	0.01979			9.59188	0.0140474			9.20532	0.00100064
6.75493	-0.000226772			8.36669	0.0123789			10.6926	0.00363706			10.4436	0.0195485			9.59843	0.0145306			9.21187	0.0010044
6.76149	-0.000229387			8.37324	0.0123835			10.6991	0.00373651			10.4502	0.019316			9.60498	0.0150209			9.21842	0.00100939
6.76804	-0.000232933			8.37979	0.0123857			10.7057	0.00384111			10.4567	0.0190924			9.61153	0.0155173			9.22497	0.00101581
6.77459	-0.000237245			8.38634	0.0123854			10.7122	0.00395109			10.4633	0.0188775			9.61809	0.0160188			9.23153	0.00102387
6.78114	-0.000242149			8.3929	0.0123826			10.7188	0.00406665			10.4698	0.0186708			9.62464	0.0165243			9.23808	0.00103379
6.78769	-0.000247473			8.39945	0.0123775			10.7253	0.00418804			10.4764	0.0184719			9.63119	0.0170326			9.24463	0.00104578
6.79425	-0.000253057			8.406	0.0123702			10.7319	0.00431546			10.4829	0.0182805			9.63774	0.0175427			9.25118	0.00106004
6.8008	-0.000258757			8.41255	0.0123609			10.7385	0.00444912			10.4895	0.018096			9.64429	0.0180532			9.25773	0.00107679
6.80735	-0.000264455			8.4191	0.0123497			10.745	0.00458925			10.496	0.017918			9.65085	0.018563			9.26428	0.00109624
6.8139	-0.000270055			8.42565	0.012337			10.7516	0.00473606			10.5026	0.0177459			9.6574	0.0190708			9.27084	0.00111862
6.82045	-0.000275486			8.43221	0.0123228			10.7581	0.00488976			10.5091	0.0175792			9.66395	0.0195752			9.27739	0.00114416
6.827	-0.000280702			8.43876	0.0123073			10.7647	0.00505056			10.5157	0.0174172			9.6705	0.0200749			9.28394	0.00117312
6.83356	-0.000285676			8.44531	0.0122905			10.7712	0.00521866			10.5222	0.0172595			9.67705	0.0205687			9.29049	0.00120578
6.84011	-0.0002904			8.45186	0.0122726			10.7778	0.00539429			10.5288	0.0171053			9.6836	0.0210551			9.29704	0.00124244
6.84666	-0.000294881			8.45841	0.0122537			10.7843	0.00557766			10.5353	0.016954			9.69016	0.021533			9.3036	0.00128344
6.85321	-0.000299133			8.46497	0.0122336			10.7909	0.00576899			10.5419	0.0168052			9.69671	0.0220011			9.31015	0.00132911
6.85976	-0.000303178			8.47152	0.0122125			10.7974	0.0059685			10.5484	0.0166581			9.70326	0.022458			9.3167	0.00137984
6.86632	-0.00030704			8.47807	0.0121903			10.804	0.00617643			10.555	0.0165122			9.70981	0.0229027			9.32325	0.00143602
6.87287	-0.000310739			8.48462	0.0121672			10.8105	0.00639303			10.5615	0.0163669			9.71636	0.0233339			9.3298	0.00149804
6.87942	-0.000314288			8.49117	0.0121431			10.8171	0.00661856			10.5681	0.0162217			9.72292	0.0237505			9.33635	0.00156631
6.88597	-0.000317696			8.49772	0.0121181			10.8236	0.00685329			10.5747	0.0160761			9.72947	0.0241516			9.34291	0.00164124
6.89252	-0.000320958			8.50428	0.0120923			10.8302	0.00709752			10.5812	0.0159296			9.73602	0.0245361			9.34946	0.00172323
6.89907	-0.000324064			8.51083	0.0120657			10.8367	0.00735153			10.5878	0.0157818			9.74257	0.0249031			9.35601	0.00181266
6.90563	-0.000326992			8.51738	0.0120384			10.8433	0.00761563			10.5943	0.0156323			9.74912	0.0252517			9.36256	0.00190989
6.91218	-0.000329713			8.52393	0.0120103			10.8498	0.00789013			10.6009	0.0154807			9.75567	0.0255812			9.36911	0.00201528
6.91873	-0.000332191			8.53048	0.0119817			10.8564	0.00817535			10.6074	0.0153269			9.76223	0.0258909			9.37567	0.00212914
6.92528	-0.000334386			8.53704	0.0119524			10.8629	0.0084716			10.614	0.0151705			9.76878	0.0261801			9.38222	0.00225175
6.93183	-0.000336255			8.54359	0.0119227			10.8695	0.00877917			10.6205	0.0150114			9.77533	0.0264483			9.38877	0.00238339
6.93839	-0.000337751			8.55014	0.0118927			10.876	0.00909839			10.6271	0.0148493			9.78188	0.026695			9.39532	0.00252427
6.94494	-0.000338832			8.55669	0.0118624			10.8826	0.00942952			10.6336	0.0146843			9.78843	0.0269198			9.40187	0.00267461
6.95149	-0.00033945			8.56324	0.0118321			10.8891	0.00977284			10.6402	0.0145162			9.79499	0.0271223			9.40842	0.0028346
6.95804	-0.000339562			8.56979	0.0118019			10.8957	0.0101286			10.6467	0.014345			9.80154	0.0273024			9.41498	0.00300439
6.96459	-0.000339129			8.57635	0.011772			10.9022	0.0104971			10.6533	0.0141708			9.80809	0.0274599			9.42153	0.00318412
6.97114	-0.000338111			8.5829	0.0117425			10.9088	0.0108784			10.6598	0.0139936			9.81464	0.0275946			9.42808	0.0033739
6.9777	-0.000336476			8.58945	0.0117134			10.9154	0.0112729			10.6664	0.0138134			9.82119	0.0277066			9.43463	0.00357384
6.98425	-0.000334197			8.596	0.0116849			10.9219	0.0116806			10.6729	0.0136306			9.82774	0.0277958			9.44118	0.00378397
6.9908	-0.000331259			8.60255	0.011657			10.9285	0.0121016			10.6795	0.0134451			9.8343	0.0278625			9.44774	0.00400432
6.99735	-0.000327661			8.60911	0.0116297			10.935	0.0125361			10.686	0.0132572			9.84085	0.0279069			9.45429	0.00423487
7.0039	-0.000323417			8.61566	0.0116028			10.9416	0.0129841			10.6926	0.0130673			9.8474	0.0279292			9.46084	0.00447555
7.01046	-0.000318566			8.62221	0.0115764			10.9481	0.0134456			10.6991	0.0128755			9.85395	0.0279298			9.46739	0.00472624
7.01701	-0.00031317			8.62876	0.0115503			10.9547	0.0139205			10.7057	0.0126822			9.8605	0.027909			9.47394	0.00498678
7.02356	-0.000307315			8.63531	0.0115245			10.9612	0.0144087			10.7122	0.0124877			9.86706	0.0278674			9.4805	0.00525692
7.03011	-0.000301111			8.64187	0.0114988			10.9678	0.0149101			10.7188	0.0122924			9.87361	0.0278055			9.48705	0.00553637
7.03666	-0.000294682			8.64842	0.0114732			10.9743	0.0154245			10.7253	0.0120966			9.88016	0.0277238			9.4936	0.00582479
7.04321	-0.000288156			8.65497	0.0114478			10.9809	0.0159516			10.7319	0.0119006			9.88671	0.0276229			9.50015	0.00612175
7.04977	-0.000281657			8.66152	0.0114224			10.9874	0.0164913			10.7384	0.011705			9.89326	0.0275035			9.5067	0.0064268
7.05632	-0.000275287			8.66807	0.0113973			10.994	0.0170432			10.745	0.01151			9.89981	0.0273663			9.51325	0.0067394
7.06287	-0.000269117			8.67462	0.0113723			11.0005	0.0176069			10.7516	0.0113161			9.90637	0.0272119			9.51981	0.00705897
7.06942	-0.000263173			8.68118	0.0113477			11.0071	0.0181822			10.7581	0.0111236			9.91292	0.0270411			9.52636	0.00738489
7.07597	-0.000257441			8.68773	0.0113235			11.0136	0.0187686			10.7647	0.010933			9.91947	0.0268545			9.53291	0.00771647
7.08253	-0.000251857			8.69428	0.0112998			11.0202	0.0193656			10.7712	0.0107447			9.92602	0.026653			9.53946	0.00805301
7.08908	-0.00024632			8.70083	0.0112767			11.0267	0.0199728			10.7778	0.010559			9.93257	0.0264374			9.54601	0.00839376
7.09563	-0.000240706			8.70738	0.0112544			11.0333	0.0205896			10.7843	0.0103764			9.93913	0.0262084			9.55257	0.00873793
7.10218	-0.000234878			8.71394	0.0112329			11.0398	0.0212154			10.7909	0.0101973			9.94568	0.0259668			9.55912	0.00908473
7.10873	-0.000228706			8.72049	0.0112124			11.0464	0.0218494			10.7974	0.0100219			9.95223	0.0257135			9.56567	0.00943334
7.11528	-0.000222082			8.72704	0.0111928			11.0529	0.0224909			10.804	0.00985072			9.95878	0.0254492			9.57222	0.00978294
7.12184	-0.00021493			8.73359	0.0111744			11.0595	0.0231391			10.8105	0.00968396			9.96533	0.0251749			9.57877	0.0101327
7.12839	-0.00020721			8.74014	0.011157			11.066	0.0237929			10.8171	0.00952191			9.97188	0.0248912			9.58532	0.0104818
7.13494	-0.000198925			8.74669	0.0111408			11.0726	0.0244514			10.8236	0.00936481			9.97844	0.0245992			9.59188	0.0108293
7.14149	-0.00019011			8.75325	0.0111258			11.0791	0.0251135			10.8302	0.00921286			9.98499	0.0242995			9.59843	0.0111745
7.14804	-0.000180836			8.7598	0.011112			11.0857	0.0257781			10.8367	0.00906624			9.99154	0.023993			9.60498	0.0115164
7.1546	-0.000171194			8.76635	0.0110992			11.0922	0.0264439			10.8433	0.00892505			9.99809	0.0236804			9.61153	0.0118544
7.16115	-0.000161296			8.7729	0.0110876			11.0988	0.0271096			10.8498	0.0087894			10.0046	0.0233626			9.61808	0.0121875
7.1677	-0.00015126			8.77945	0.0110769			11.1054	0.0277741			10.8564	0.00865932			10.0112	0.0230403			9.62464	0.012515
7.17425	-0.000141206			8.78601	0.0110671			11.1119	0.0284357			10.8629	0.00853483			10.0177	0.0227142			9.63119	0.012836
7.1808	-0.000131251			8.79256	0.0110581			11.1185	0.0290933			10.8695	0.00841594			10.0243	0.022385			9.63774	0.0131497
7.18736	-0.0001215			8.79911	0.0110498			11.125	0.0297453			10.876	0.00830262			10.0309	0.0220535			9.64429	0.0134555
7.19391	-0.00011205			8.80566	0.011042			11.1316	0.0303901			10.8826	0.0081948			10.0374	0.0217201			9.65084	0.0137525
7.20046	-0.000102978			8.81221	0.0110344			11.1381	0.0310264			10.8891	0.00809242			10.044	0.0213856			9.65739	0.0140401
7.20701	-9.43e-05			8.81876	0.011027			11.1447	0.0316524			10.8957	0.00799541			10.0505	0.0210505			9.66395	0.0143175
7.21356	-8.62e-05			8.82532	0.0110195			11.1512	0.0322666			10.9022	0.00790366			10.0571	0.0207154			9.6705	0.0145841
7.22011	-7.86e-05			8.83187	0.0110116			11.1578	0.0328674			10.9088	0.00781709			10.0636	0.0203808			9.67705	0.0148394
7.22667	-7.16e-05			8.83842	0.0110031			11.1643	0.0334532			10.9153	0.00773558			10.0702	0.0200472			9.6836	0.0150827
7.23322	-6.51e-05			8.84497	0.0109936			11.1709	0.0340224			10.9219	0.00765901			10.0767	0.0197151			9.69015	0.0153136
7.23977	-5.92e-05			8.85152	0.010983			11.1774	0.0345734			10.9285	0.00758725			10.0833	0.0193849			9.69671	0.0155315
7.24632	-5.4e-05			8.85808	0.010971			11.184	0.0351046			10.935	0.00752016			10.0898	0.019057			9.70326	0.0157361
7.25287	-4.93e-05			8.86463	0.0109574			11.1905	0.0356146			10.9416	0.00745756			10.0964	0.0187317			9.70981	0.0159269
7.25943	-4.52e-05			8.87118	0.0109418			11.1971	0.036102			10.9481	0.00739925			10.1029	0.0184096			9.71636	0.0161035
7.26598	-4.16e-05			8.87773	0.0109243			11.2036	0.0365654			10.9547	0.00734503			10.1095	0.0180908			9.72291	0.0162658
7.27253	-3.86e-05			8.88428	0.0109046			11.2102	0.0370038			10.9612	0.00729465			10.116	0.0177757			9.72946	0.0164133
7.27908	-3.6e-05			8.89083	0.0108827			11.2167	0.0374159			10.9678	0.00724782			10.1226	0.0174646			9.73602	0.0165461
7.28563	-3.39e-05			8.89739	0.0108586			11.2233	0.0378009			10.9743	0.00720427			10.1291	0.0171578			9.74257	0.0166638
7.29218	-3.21e-05			8.90394	0.0108324			11.2298	0.0381577			10.9809	0.00716366			10.1357	0.0168555			9.74912	0.0167664
7.29874	-3.07e-05			8.91049	0.010804			11.2364	0.0384855			10.9874	0.00712568			10.1422	0.0165579			9.75567	0.016854
7.30529	-2.95e-05			8.91704	0.0107737			11.2429	0.0387837			10.994	0.00708999			10.1488	0.0162653			9.76222	0.0169266
7.31184	-2.84e-05			8.92359	0.0107416			11.2495	0.0390516			11.0005	0.00705627			10.1553	0.0159779			9.76878	0.0169842
7.31839	-2.76e-05			8.93015	0.0107078			11.256	0.0392885			11.0071	0.0070242			10.1619	0.0156959			9.77533	0.0170271
7.32494	-2.67e-05			8.9367	0.0106726			11.2626	0.039494			11.0136	0.0069935			10.1684	0.0154195			9.78188	0.0170554
7.3315	-2.59e-05			8.94325	0.0106362			11.2691	0.0396675			11.0202	0.00696391			10.175	0.0151488			9.78843	0.0170694
7.33805	-2.51e-05			8.9498	0.0105988			11.2757	0.0398086			11.0267	0.0069352			10.1815	0.014884			9.79498	0.0170694
7.3446	-2.42e-05			8.95635	0.0105605			11.2823	0.039917			11.0333	0.00690718			10.1881	0.0146252			9.80153	0.0170557
7.35115	-2.32e-05			8.9629	0.0105215			11.2888	0.0399923			11.0398	0.00687971			10.1946	0.0143726			9.80809	0.0170286
7.3577	-2.21e-05			8.96946	0.010482			11.2954	0.0400343			11.0464	0.00685268			10.2012	0.0141264			9.81464	0.0169887
7.36425	-2.07e-05			8.97601	0.010442			11.3019	0.0400428			11.0529	0.00682601			10.2078	0.0138866			9.82119	0.0169362
7.37081	-1.9e-05			8.98256	0.0104017			11.3085	0.0400177			11.0595	0.00679966			10.2143	0.0136535			9.82774	0.0168716
7.37736	-1.69e-05			8.98911	0.010361			11.315	0.0399591			11.066	0.00677361			10.2209	0.0134271			9.83429	0.0167955
7.38391	-1.44e-05			8.99566	0.0103201			11.3216	0.039867			11.0726	0.00674789			10.2274	0.0132076			9.84085	0.0167082
7.39046	-1.13e-05			9.00222	0.0102789			11.3281	0.0397417			11.0791	0.00672254			10.234	0.0129952			9.8474	0.0166104
7.39701	-7.53e-06			9.00877	0.0102375			11.3347	0.0395836			11.0857	0.00669761			10.2405	0.0127898			9.85395	0.0165026
7.40357	-2.93e-06			9.01532	0.0101959			11.3412	0.0393932			11.0922	0.0066732			10.2471	0.0125917			9.8605	0.0163852
7.41012	2.61e-06			9.02187	0.0101542			11.3478	0.0391712			11.0988	0.00664941			10.2536	0.012401			9.86705	0.016259
7.41667	9.2e-06			9.02842	0.0101124			11.3543	0.0389181			11.1054	0.00662637			10.2602	0.0122177			9.8736	0.0161245
7.42322	1.69e-05			9.03497	0.0100705			11.3609	0.038635			11.1119	0.00660424			10.2667	0.0120419			9.88016	0.0159823
7.42977	2.58e-05			9.04153	0.0100288			11.3674	0.0383228			11.1185	0.00658317			10.2733	0.0118737			9.88671	0.0158331
7.43632	3.6e-05			9.04808	0.00998728			11.374	0.0379826			11.125	0.00656336			10.2798	0.0117131			9.89326	0.0156775
7.44288	4.73e-05			9.05463	0.0099461			11.3805	0.0376155			11.1316	0.00654502			10.2864	0.0115602			9.89981	0.0155162
7.44943	5.98e-05			9.06118	0.00990543			11.3871	0.0372227			11.1381	0.00652839			10.2929	0.011415			9.90636	0.0153498
7.45598	7.32e-05			9.06773	0.00986543			11.3936	0.0368056			11.1447	0.00651373			10.2995	0.0112775			9.91292	0.015179
7.46253	8.76e-05			9.07429	0.0098263			11.4002	0.0363654			11.1512	0.00650136			10.306	0.0111477			9.91947	0.0150044
7.46908	0.000102774			9.08084	0.00978827			11.4067	0.0359034			11.1578	0.00649165			10.3126	0.0110257			9.92602	0.0148266
7.47564	0.000118551			9.08739	0.00975157			11.4133	0.0354212			11.1643	0.00648502			10.3191	0.0109113			9.93257	0.0146463
7.48219	0.000134843			9.09394	0.00971646			11.4198	0.0349199			11.1709	0.00648197			10.3257	0.0108045			9.93912	0.0144642
7.48874	0.000151563			9.10049	0.00968321			11.4264	0.0344009			11.1774	0.00648309			10.3322	0.0107054			9.94567	0.0142806
7.49529	0.00016866			9.10705	0.00965206			11.4329	0.0338657			11.184	0.00648907			10.3388	0.0106138			9.95223	0.0140963
7.50184	0.000186118			9.1136	0.00962324			11.4395	0.0333156			11.1905	0.00650067			10.3453	0.0105297			9.95878	0.0139118
7.50839	0.000203952			9.12015	0.00959694			11.446	0.0327518			11.1971	0.00651877			10.3519	0.010453			9.96533	0.0137275
7.51495	0.000222197			9.1267	0.00957331			11.4526	0.0321758			11.2036	0.00654436			10.3584	0.0103835			9.97188	0.013544
7.5215	0.000240896			9.13325	0.00955239			11.4592	0.0315887			11.2102	0.00657851			10.365	0.0103212			9.97843	0.0133618
7.52805	0.000260083			9.1398	0.00953417			11.4657	0.0309918			11.2167	0.00662244			10.3715	0.0102659			9.98499	0.0131812
7.5346	0.000279771			9.14636	0.00951857			11.4723	0.0303864			11.2233	0.00667745			10.3781	0.0102174			9.99154	0.0130027
7.54115	0.000299942			9.15291	0.00950544			11.4788	0.0297738			11.2298	0.00674499			10.3847	0.0101754			9.99809	0.0128268
7.54771	0.000320539			9.15946	0.00949459			11.4854	0.0291551			11.2364	0.00682663			10.3912	0.0101397			10.0046	0.0126537
7.55426	0.000341465			9.16601	0.0094858			11.4919	0.0285316			11.2429	0.00692409			10.3978	0.0101101			10.0112	0.0124839
7.56081	0.000362585			9.17256	0.00947884			11.4985	0.0279045			11.2495	0.00703926			10.4043	0.0100862			10.0177	0.0123177
7.56736	0.000383736			9.17912	0.0094735			11.505	0.027275			11.256	0.00717418			10.4109	0.0100676			10.0243	0.0121554
7.57391	0.000404732			9.18567	0.00946959			11.5116	0.0266442			11.2626	0.00733112			10.4174	0.010054			10.0308	0.0119972
7.58046	0.000425385			9.19222	0.00946698			11.5181	0.0260134			11.2691	0.00751253			10.424	0.010045			10.0374	0.0118436
7.58702	0.000445508			9.19877	0.00946558			11.5247	0.0253837			11.2757	0.00772111			10.4305	0.0100402			10.044	0.0116945
7.59357	0.000464932			9.20532	0.00946534			11.5312	0.0247563			11.2823	0.0079598			10.4371	0.0100392			10.0505	0.0115504
7.60012	0.000483508			9.21187	0.00946626			11.5378	0.0241322			11.2888	0.00823181			10.4436	0.0100415			10.0571	0.0114114
7.60667	0.000501115			9.21843	0.00946838			11.5443	0.0235126			11.2954	0.00854065			10.4502	0.0100468			10.0636	0.0112776
7.61322	0.000517664			9.22498	0.00947173			11.5509	0.0228985			11.3019	0.00889014			10.4567	0.0100547			10.0702	0.0111492
7.61978	0.000533111			9.23153	0.00947638			11.5574	0.0222908			11.3085	0.00928443			10.4633	0.0100647			10.0767	0.0110263
7.62633	0.000547445			9.23808	0.00948236			11.564	0.0216904			11.315	0.00972802			10.4698	0.0100765			10.0833	0.0109089
7.63288	0.000560696			9.24463	0.00948969			11.5705	0.0210983			11.3216	0.0102258			10.4764	0.0100896			10.0898	0.0107972
7.63943	0.000572928			9.25119	0.00949833			11.5771	0.0205151			11.3281	0.0107831			10.4829	0.0101037			10.0964	0.010691
7.64598	0.000584244			9.25774	0.00950822			11.5836	0.0199415			11.3347	0.0114055			10.4895	0.0101182			10.1029	0.0105904
7.65253	0.000594786			9.26429	0.00951925			11.5902	0.0193783			11.3412	0.0120993			10.496	0.0101328			10.1095	0.0104953
7.65909	0.000604724			9.27084	0.00953125			11.5967	0.0188259			11.3478	0.0128711			10.5026	0.0101471			10.116	0.0104056
7.66564	0.00061426			9.27739	0.00954404			11.6033	0.0182848			11.3543	0.013728			10.5091	0.0101607			10.1226	0.0103212
7.67219	0.000623627			9.28394	0.00955737			11.6098	0.0177555			11.3609	0.0146776			10.5157	0.0101732			10.1291	0.0102419
7.67874	0.000633088			9.2905	0.00957103			11.6164	0.0172385			11.3674	0.0157281			10.5222	0.0101842			10.1357	0.0101674
7.68529	0.00064292			9.29705	0.00958477			11.6229	0.0167339			11.374	0.0168882			10.5288	0.0101934			10.1422	0.0100975
7.69185	0.000653423			9.3036	0.00959837			11.6295	0.0162422			11.3805	0.0181671			10.5353	0.0102005			10.1488	0.010032
7.6984	0.000664903			9.31015	0.00961163			11.6361	0.0157637			11.3871	0.0195747			10.5419	0.0102052			10.1553	0.00997042
7.70495	0.000677666			9.3167	0.00962441			11.6426	0.0152985			11.3936	0.0211214			10.5484	0.0102073			10.1619	0.0099126
7.7115	0.000692007			9.32326	0.00963656			11.6492	0.0148468			11.4002	0.0228183			10.555	0.0102066			10.1684	0.00985819
7.71805	0.000708207			9.32981	0.00964803			11.6557	0.0144088			11.4067	0.024677			10.5615	0.010203			10.175	0.00980692
7.7246	0.000726522			9.33636	0.00965875			11.6623	0.0139846			11.4133	0.0267097			10.5681	0.0101964			10.1815	0.0097585
7.73116	0.000747173			9.34291	0.00966873			11.6688	0.0135743			11.4198	0.0289293			10.5747	0.0101867			10.1881	0.00971266
7.73771	0.000770358			9.34946	0.00967797			11.6754	0.0131778			11.4264	0.0313492			10.5812	0.0101738			10.1946	0.00966915
7.74426	0.000796238			9.35601	0.00968651			11.6819	0.0127951			11.4329	0.0339834			10.5878	0.0101577			10.2012	0.0096277
7.75081	0.000824938			9.36257	0.0096944			11.6885	0.0124261			11.4395	0.0368464			10.5943	0.0101384			10.2077	0.00958805
7.75736	0.000856549			9.36912	0.00970168			11.695	0.0120707			11.446	0.0399534			10.6009	0.010116			10.2143	0.00954992
7.76392	0.000891129			9.37567	0.00970839			11.7016	0.0117288			11.4526	0.0433197			10.6074	0.0100905			10.2209	0.00951304
7.77047	0.000928708			9.38222	0.00971458			11.7081	0.0114001			11.4592	0.0469615			10.614	0.0100619			10.2274	0.0094771
7.77702	0.000969294			9.38877	0.00972025			11.7147	0.0110844			11.4657	0.0508949			10.6205	0.0100304			10.234	0.0094418
7.78357	0.00101288			9.39533	0.00972538			11.7212	0.0107814			11.4723	0.0551369			10.6271	0.00999604			10.2405	0.00940683
7.79012	0.00105942			9.40188	0.00972994			11.7278	0.010491			11.4788	0.0597043			10.6336	0.00995898			10.2471	0.00937186
7.79667	0.00110891			9.40843	0.00973383			11.7343	0.0102128			11.4854	0.0646145			10.6402	0.00991937			10.2536	0.00933659
7.80323	0.00116129			9.41498	0.00973696			11.7409	0.00994659			11.4919	0.0698848			10.6467	0.0098774			10.2602	0.00930072
7.80978	0.00121653			9.42153	0.00973918			11.7474	0.009692			11.4985	0.075533			10.6533	0.00983331			10.2667	0.00926398
7.81633	0.00127461			9.42808	0.00974031			11.754	0.00944877			11.505	0.0815765			10.6598	0.00978733			10.2733	0.00922611
7.82288	0.00133551			9.43464	0.00974018			11.7605	0.00921657			11.5116	0.088033			10.6664	0.00973977			10.2798	0.00918688
7.82943	0.00139924			9.44119	0.00973861			11.7671	0.0089951			11.5181	0.0949199			10.6729	0.00969093			10.2864	0.00914607
7.83599	0.00146583			9.44774	0.00973542			11.7736	0.00878403			11.5247	0.102254			10.6795	0.00964115			10.2929	0.00910352
7.84254	0.00153532			9.45429	0.00973048			11.7802	0.00858306			11.5312	0.110053			10.686	0.00959083			10.2995	0.00905906
7.84909	0.00160779			9.46084	0.0097237			11.7867	0.00839188			11.5378	0.118332			10.6926	0.00954035			10.306	0.00901255
7.85564	0.00168334			9.4674	0.00971501			11.7933	0.00821016			11.5443	0.127108			10.6991	0.00949015			10.3126	0.00896389
7.86219	0.00176211			9.47395	0.00970443			11.7998	0.00803762			11.5509	0.136394			10.7057	0.00944066			10.3191	0.00891298
7.86875	0.00184424			9.4805	0.009692			11.8064	0.00787394			11.5574	0.146205			10.7122	0.00939234			10.3257	0.00885973
7.8753	0.00192992			9.48705	0.00967781			11.813	0.00771882			11.564	0.156554			10.7188	0.00934566			10.3322	0.00880408
7.88185	0.00201933			9.4936	0.00966201			11.8195	0.00757193			11.5705	0.167451			10.7253	0.00930108			10.3388	0.00874599
7.8884	0.00211269			9.50015	0.00964473			11.8261	0.00743296			11.5771	0.178908			10.7319	0.00925908			10.3453	0.00868542
7.89495	0.0022102			9.50671	0.00962613			11.8326	0.00730158			11.5836	0.190932			10.7384	0.00922011			10.3519	0.00862237
7.9015	0.00231204			9.51326	0.00960634			11.8392	0.00717745			11.5902	0.203531			10.745	0.00918464			10.3584	0.00855681
7.90806	0.00241841			9.51981	0.00958551			11.8457	0.00706027			11.5967	0.216709			10.7516	0.00915309			10.365	0.00848877
7.91461	0.00252944			9.52636	0.00956375			11.8523	0.00694971			11.6033	0.23047			10.7581	0.0091259			10.3715	0.00841824
7.92116	0.00264523			9.53291	0.0095412			11.8588	0.00684548			11.6098	0.244815			10.7647	0.00910344			10.3781	0.00834526
7.92771	0.00276583			9.53947	0.00951798			11.8654	0.00674732			11.6164	0.259743			10.7712	0.00908611			10.3846	0.00826986
7.93426	0.00289124			9.54602	0.00949423			11.8719	0.006655			11.6229	0.27525			10.7778	0.00907423			10.3912	0.00819207
7.94082	0.00302137			9.55257	0.00947011			11.8785	0.00656834			11.6295	0.291329			10.7843	0.00906811			10.3978	0.00811193
7.94737	0.00315608			9.55912	0.00944581			11.885	0.0064872			11.636	0.307972			10.7909	0.00906803			10.4043	0.0080295
7.95392	0.00329515			9.56567	0.00942151			11.8916	0.00641149			11.6426	0.325166			10.7974	0.0090742			10.4109	0.00794483
7.96047	0.0034383			9.57223	0.00939741			11.8981	0.00634115			11.6492	0.342897			10.804	0.00908682			10.4174	0.00785799
7.96702	0.00358517			9.57878	0.00937373			11.9047	0.00627614			11.6557	0.361147			10.8105	0.00910604			10.424	0.00776906
7.97357	0.00373538			9.58533	0.00935066			11.9112	0.00621646			11.6623	0.379894			10.8171	0.00913197			10.4305	0.00767812
7.98013	0.00388848			9.59188	0.00932838			11.9178	0.00616212			11.6688	0.399114			10.8236	0.00916467			10.4371	0.00758528
7.98668	0.00404399			9.59843	0.00930705			11.9243	0.00611312			11.6754	0.418779			10.8302	0.00920418			10.4436	0.00749064
7.99323	0.00420139			9.60498	0.0092868			11.9309	0.00606949			11.6819	0.438857			10.8367	0.00925046			10.4502	0.00739433
7.99978	0.00436017			9.61154	0.00926769			11.9374	0.00603121			11.6885	0.459313			10.8433	0.00930347			10.4567	0.00729647
8.00633	0.00451977			9.61809	0.00924978			11.944	0.00599827			11.695	0.48011			10.8498	0.0093631			10.4633	0.00719721
8.01289	0.00467964			9.62464	0.00923306			11.9505	0.00597067			11.7016	0.501206			10.8564	0.00942921			10.4698	0.00709669
8.01944	0.00483921			9.63119	0.00921752			11.9571	0.00594835			11.7081	0.522556			10.8629	0.00950161			10.4764	0.00699507
8.02599	0.00499794			9.63774	0.00920311			11.9636	0.00593126			11.7147	0.544113			10.8695	0.00958008			10.4829	0.00689249
8.03254	0.00515527			9.6443	0.00918976			11.9702	0.00591934			11.7212	0.565826			10.876	0.00966435			10.4895	0.00678911
8.03909	0.00531063			9.65085	0.00917741			11.9767	0.00591255			11.7278	0.58764			10.8826	0.00975411			10.496	0.00668509
8.04564	0.00546348			9.6574	0.00916597			11.9833	0.00591082			11.7343	0.609501			10.8891	0.00984901			10.5026	0.00658056
8.0522	0.00561327			9.66395	0.00915536			11.9899	0.00591412			11.7409	0.631349			10.8957	0.00994867			10.5091	0.00647569
8.05875	0.00575948			9.6705	0.0091455			11.9964	0.00592243			11.7474	0.653125			10.9022	0.0100527			10.5157	0.00637061
8.0653	0.00590158			9.67705	0.00913636			12.003	0.00593576			11.754	0.674765			10.9088	0.0101606			10.5222	0.00626546
8.07185	0.0060391			9.68361	0.00912786			12.0095	0.00595414			11.7605	0.696207			10.9153	0.0102719			10.5288	0.00616036
8.0784	0.00617157			9.69016	0.00911996			12.0161	0.00597765			11.7671	0.717386			10.9219	0.0103862			10.5353	0.00605544
8.08496	0.00629857			9.69671	0.00911264			12.0226	0.00600636			11.7736	0.738236			10.9285	0.0105029			10.5419	0.0059508
8.09151	0.00641973			9.70326	0.00910585			12.0292	0.00604039			11.7802	0.758692			10.935	0.0106215			10.5484	0.00584655
8.09806	0.00653471			9.70981	0.0090996			12.0357	0.00607987			11.7867	0.778689			10.9416	0.0107414			10.555	0.00574277
8.10461	0.00664325			9.71637	0.00909386			12.0423	0.00612492			11.7933	0.798163			10.9481	0.0108622			10.5615	0.00563955
8.11116	0.00674512			9.72292	0.00908863			12.0488	0.00617569			11.7998	0.817049			10.9547	0.0109833			10.5681	0.00553695
8.11771	0.00684014			9.72947	0.00908388			12.0554	0.00623231			11.8064	0.835285			10.9612	0.0111041			10.5747	0.00543506
8.12427	0.00692821			9.73602	0.00907958			12.0619	0.00629489			11.8129	0.852812			10.9678	0.0112241			10.5812	0.00533393
8.13082	0.00700925			9.74257	0.00907571			12.0685	0.00636355			11.8195	0.869571			10.9743	0.0113428			10.5878	0.00523362
8.13737	0.00708321			9.74912	0.00907222			12.075	0.00643838			11.8261	0.885507			10.9809	0.0114596			10.5943	0.00513418
8.14392	0.00715009			9.75568	0.00906906			12.0816	0.00651943			11.8326	0.900569			10.9874	0.011574			10.6009	0.00503566
8.15047	0.00720992			9.76223	0.00906619			12.0881	0.00660675			11.8392	0.914706			10.994	0.0116855			10.6074	0.00493812
8.15703	0.00726273			9.76878	0.00906355			12.0947	0.00670035			11.8457	0.927874			11.0005	0.0117936			10.614	0.00484161
8.16358	0.00730861			9.77533	0.00906108			12.1012	0.00680022			11.8523	0.940032			11.0071	0.0118979			10.6205	0.00474617
8.17013	0.00734765			9.78188	0.00905875			12.1078	0.00690632			11.8588	0.951142			11.0136	0.0119979			10.6271	0.00465184
8.17668	0.00737995			9.78844	0.00905648			12.1143	0.00701861			11.8654	0.961171			11.0202	0.0120932			10.6336	0.00455865
8.18323	0.00740567			9.79499	0.00905426			12.1209	0.00713701			11.8719	0.970092			11.0267	0.0121834			10.6402	0.00446664
8.18978	0.00742497			9.80154	0.00905203			12.1274	0.00726144			11.8785	0.977878			11.0333	0.012268			10.6467	0.00437582
8.19634	0.00743802			9.80809	0.00904975			12.134	0.00739182			11.885	0.984511			11.0398	0.0123468			10.6533	0.00428623
8.20289	0.00744502			9.81464	0.00904737			12.1405	0.00752803			11.8916	0.989975			11.0464	0.0124194			10.6598	0.00419788
8.20944	0.00744618			9.82119	0.00904486			12.1471	0.00766996			11.8981	0.99426			11.0529	0.0124855			10.6664	0.00411078
8.21599	0.00744174			9.82775	0.00904215			12.1536	0.00781749			11.9047	0.99736			11.0595	0.0125449			10.6729	0.00402496
8.22254	0.00743192			9.8343	0.00903915			12.1602	0.00797046			11.9112	0.999272			11.066	0.0125973			10.6795	0.00394042
8.2291	0.00741697			9.84085	0.00903578			12.1667	0.00812872			11.9178	1			11.0726	0.0126426			10.686	0.00385719
8.23565	0.00739713			9.8474	0.00903192			12.1733	0.00829205			11.9243	0.999551			11.0791	0.0126806			10.6926	0.00377528
8.2422	0.00737265			9.85395	0.00902744			12.1799	0.00846025			11.9309	0.997938			11.0857	0.0127113			10.6991	0.0036947
8.24875	0.0073438			9.86051	0.00902219			12.1864	0.00863303			11.9374	0.995175			11.0922	0.0127347			10.7057	0.00361548
8.2553	0.00731083			9.86706	0.00901602			12.193	0.00881009			11.944	0.991282			11.0988	0.0127507			10.7122	0.00353762
8.26185	0.00727402			9.87361	0.00900878			12.1995	0.00899108			11.9505	0.986283			11.1054	0.0127595			10.7188	0.00346114
8.26841	0.00723365			9.88016	0.00900033			12.2061	0.00917562			11.9571	0.980206			11.1119	0.0127612			10.7253	0.00338604
8.27496	0.00718999			9.88671	0.00899056			12.2126	0.00936329			11.9636	0.973079			11.1185	0.0127562			10.7319	0.00331233
8.28151	0.00714333			9.89326	0.00897941			12.2192	0.00955365			11.9702	0.964937			11.125	0.0127446			10.7384	0.00324
8.28806	0.00709397			9.89982	0.00896688			12.2257	0.00974624			11.9767	0.955816			11.1316	0.0127269			10.745	0.00316904
8.29461	0.00704219			9.90637	0.008953			12.2323	0.00994056			11.9833	0.945755			11.1381	0.0127036			10.7515	0.00309946
8.30117	0.00698826			9.91292	0.00893788			12.2388	0.0101361			11.9898	0.934793			11.1447	0.0126751			10.7581	0.00303125
8.30772	0.00693246			9.91947	0.0089217			12.2454	0.0103324			11.9964	0.922975			11.1512	0.012642			10.7647	0.0029644
8.31427	0.00687504			9.92602	0.00890466			12.2519	0.010529			12.003	0.910344			11.1578	0.0126051			10.7712	0.00289892
8.32082	0.00681623			9.93258	0.00888699			12.2585	0.0107253			12.0095	0.896947			11.1643	0.012565			10.7778	0.0028348
8.32737	0.00675622			9.93913	0.00886892			12.265	0.0109208			12.0161	0.88283			11.1709	0.0125226			10.7843	0.00277205
8.33392	0.00669519			9.94568	0.0088507			12.2716	0.0111151			12.0226	0.868043			11.1774	0.0124788			10.7909	0.0027107
8.34048	0.00663326			9.95223	0.0088325			12.2781	0.0113076			12.0292	0.852634			11.184	0.0124345			10.7974	0.00265074
8.34703	0.00657056			9.95878	0.00881446			12.2847	0.0114978			12.0357	0.836653			11.1905	0.0123907			10.804	0.0025922
8.35358	0.00650718			9.96533	0.00879667			12.2912	0.0116852			12.0423	0.82015			11.1971	0.0123486			10.8105	0.0025351
8.36013	0.00644317			9.97189	0.00877914			12.2978	0.0118694			12.0488	0.803175			11.2036	0.0123094			10.8171	0.00247948
8.36668	0.00637861			9.97844	0.00876181			12.3043	0.0120498			12.0554	0.785778			11.2102	0.0122743			10.8236	0.00242537
8.37324	0.00631357			9.98499	0.00874457			12.3109	0.012226			12.0619	0.76801			11.2167	0.0122448			10.8302	0.00237282
8.37979	0.0062481			9.99154	0.00872727			12.3174	0.0123976			12.0685	0.749921			11.2233	0.0122224			10.8367	0.00232189
8.38634	0.0061823			9.99809	0.00870974			12.324	0.0125639			12.075	0.731559			11.2298	0.0122087			10.8433	0.00227263
8.39289	0.00611626			10.0046	0.0086918			12.3305	0.0127248			12.0816	0.712973			11.2364	0.0122058			10.8498	0.00222511
8.39944	0.00605009			10.0112	0.00867327			12.3371	0.0128796			12.0881	0.69421			11.2429	0.0122154			10.8564	0.00217942
8.40599	0.00598393			10.0177	0.00865405			12.3436	0.0130281			12.0947	0.675316			11.2495	0.0122399			10.8629	0.00213563
8.41255	0.00591792			10.0243	0.00863407			12.3502	0.0131699			12.1012	0.656337			11.256	0.0122815			10.8695	0.0020938
8.4191	0.00585218			10.0309	0.00861333			12.3568	0.0133046			12.1078	0.637315			11.2626	0.012343			10.876	0.00205401
8.42565	0.00578686			10.0374	0.0085919			12.3633	0.0134319			12.1143	0.618293			11.2691	0.0124271			10.8826	0.00201632
8.4322	0.00572211			10.044	0.00856991			12.3699	0.0135516			12.1209	0.599311			11.2757	0.0125369			10.8891	0.00198077
8.43875	0.00565804			10.0505	0.00854756			12.3764	0.0136634			12.1274	0.580407			11.2823	0.0126757			10.8957	0.00194736
8.44531	0.00559477			10.0571	0.00852507			12.383	0.013767			12.134	0.561617			11.2888	0.012847			10.9022	0.00191613
8.45186	0.0055324			10.0636	0.00850269			12.3895	0.0138622			12.1405	0.542976			11.2954	0.0130548			10.9088	0.00188703
8.45841	0.00547101			10.0702	0.00848067			12.3961	0.013949			12.1471	0.524516			11.3019	0.013303			10.9153	0.00186006
8.46496	0.00541067			10.0767	0.00845923			12.4026	0.0140271			12.1536	0.506268			11.3085	0.0135962			10.9219	0.00183515
8.47151	0.00535142			10.0833	0.00843858			12.4092	0.0140965			12.1602	0.48826			11.315	0.0139391			10.9284	0.00181228
8.47807	0.00529331			10.0898	0.00841888			12.4157	0.014157			12.1667	0.470518			11.3216	0.014337			10.935	0.00179138
8.48462	0.00523636			10.0964	0.00840025			12.4223	0.0142085			12.1733	0.453066			11.3281	0.0147953			10.9416	0.0017724
8.49117	0.00518056			10.1029	0.00838277			12.4288	0.014251			12.1799	0.435926			11.3347	0.01532			10.9481	0.00175532
8.49772	0.00512592			10.1095	0.00836646			12.4354	0.0142846			12.1864	0.419118			11.3412	0.0159173			10.9547	0.0017401
8.50427	0.00507242			10.116	0.00835134			12.4419	0.0143091			12.193	0.402659			11.3478	0.016594			10.9612	0.00172677
8.51082	0.00502001			10.1226	0.00833737			12.4485	0.0143247			12.1995	0.386566			11.3543	0.0173574			10.9678	0.00171535
8.51738	0.00496866			10.1291	0.00832453			12.455	0.0143314			12.2061	0.370852			11.3609	0.0182151			10.9743	0.0017059
8.52393	0.0049183			10.1357	0.00831275			12.4616	0.0143294			12.2126	0.355529			11.3674	0.0191752			10.9809	0.00169852
8.53048	0.00486889			10.1422	0.00830195			12.4681	0.0143187			12.2192	0.340607			11.374	0.0202463			10.9874	0.00169335
8.53703	0.00482037			10.1488	0.00829208			12.4747	0.0142995			12.2257	0.326094			11.3805	0.0214377			10.994	0.00169056
8.54358	0.00477271			10.1553	0.00828306			12.4812	0.014272			12.2323	0.311997			11.3871	0.022759			11.0005	0.00169034
8.55014	0.00472589			10.1619	0.00827482			12.4878	0.0142364			12.2388	0.298319			11.3936	0.0242203			11.0071	0.00169292
8.55669	0.0046799			10.1684	0.00826729			12.4943	0.0141929			12.2454	0.285065			11.4002	0.0258325			11.0136	0.00169856
8.56324	0.0046348			10.175	0.00826039			12.5009	0.0141416			12.2519	0.272236			11.4067	0.0276067			11.0202	0.00170753
8.56979	0.00459063			10.1815	0.00825407			12.5074	0.0140829			12.2585	0.259832			11.4133	0.0295549			11.0267	0.00172014
8.57634	0.0045475			10.1881	0.00824824			12.514	0.0140169			12.265	0.247852			11.4198	0.0316894			11.0333	0.00173671
8.58289	0.00450549			10.1946	0.00824284			12.5205	0.0139439			12.2716	0.236294			11.4264	0.0340232			11.0398	0.00175759
8.58945	0.00446473			10.2012	0.00823781			12.5271	0.0138642			12.2781	0.225155			11.4329	0.0365696			11.0464	0.00178314
8.596	0.0044253			10.2078	0.00823311			12.5337	0.0137781			12.2847	0.214431			11.4395	0.0393426			11.0529	0.00181377
8.60255	0.00438728			10.2143	0.00822868			12.5402	0.0136858			12.2912	0.204116			11.446	0.0423567			11.0595	0.00184991
8.6091	0.0043507			10.2209	0.00822449			12.5468	0.0135878			12.2978	0.194204			11.4526	0.0456269			11.066	0.00189202
8.61565	0.00431558			10.2274	0.00822052			12.5533	0.0134843			12.3043	0.184688			11.4592	0.0491683			11.0726	0.00194064
8.62221	0.00428185			10.234	0.00821675			12.5599	0.0133757			12.3109	0.175561			11.4657	0.0529968			11.0791	0.00199634
8.62876	0.00424944			10.2405	0.00821319			12.5664	0.0132624			12.3174	0.166815			11.4723	0.0571283			11.0857	0.00205976
8.63531	0.00421822			10.2471	0.00820983			12.573	0.0131448			12.324	0.158441			11.4788	0.0615791			11.0922	0.00213164
8.64186	0.00418807			10.2536	0.00820668			12.5795	0.0130232			12.3305	0.150429			11.4854	0.0663659			11.0988	0.00221279
8.64841	0.00415885			10.2602	0.00820377			12.5861	0.012898			12.3371	0.14277			11.4919	0.0715052			11.1053	0.00230413
8.65496	0.00413043			10.2667	0.00820109			12.5926	0.0127695			12.3436	0.135455			11.4985	0.0770139			11.1119	0.00240668
8.66152	0.00410271			10.2733	0.00819867			12.5992	0.0126382			12.3502	0.128473			11.505	0.0829086			11.1185	0.00252161
8.66807	0.00407562			10.2798	0.00819651			12.6057	0.0125044			12.3568	0.121814			11.5116	0.0892061			11.125	0.0026502
8.67462	0.00404913			10.2864	0.00819461			12.6123	0.0123685			12.3633	0.115467			11.5181	0.0959229			11.1316	0.0027939
8.68117	0.00402326			10.2929	0.00819297			12.6188	0.0122308			12.3699	0.109422			11.5247	0.103075			11.1381	0.00295428
8.68772	0.00399803			10.2995	0.00819156			12.6254	0.0120917			12.3764	0.103669			11.5312	0.110679			11.1447	0.00313312
8.69428	0.00397354			10.306	0.00819036			12.6319	0.0119515			12.383	0.0981964			11.5378	0.11875			11.1512	0.00333236
8.70083	0.00394986			10.3126	0.00818933			12.6385	0.0118107			12.3895	0.0929943			11.5443	0.127302			11.1578	0.00355413
8.70738	0.0039271			10.3191	0.00818839			12.645	0.0116695			12.3961	0.0880524			11.5509	0.136351			11.1643	0.00380078
8.71393	0.00390535			10.3257	0.00818747			12.6516	0.0115284			12.4026	0.0833605			11.5574	0.145909			11.1709	0.00407489
8.72048	0.00388471			10.3322	0.00818646			12.6581	0.0113877			12.4092	0.0789085			11.564	0.155989			11.1774	0.00437928
8.72703	0.00386523			10.3388	0.00818524			12.6647	0.0112477			12.4157	0.0746864			11.5705	0.166602			11.184	0.00471704
8.73359	0.00384696			10.3453	0.00818365			12.6712	0.0111088			12.4223	0.0706847			11.5771	0.177758			11.1905	0.00509154
8.74014	0.00382993			10.3519	0.00818154			12.6778	0.0109714			12.4288	0.0668939			11.5836	0.189466			11.1971	0.00550646
8.74669	0.00381414			10.3584	0.00817871			12.6843	0.0108356			12.4354	0.0633045			11.5902	0.201733			11.2036	0.0059658
8.75324	0.00379957			10.365	0.00817497			12.6909	0.0107018			12.4419	0.0599076			11.5967	0.214564			11.2102	0.00647392
8.75979	0.00378618			10.3715	0.00817013			12.6974	0.0105704			12.4485	0.0566942			11.6033	0.227962			11.2167	0.00703556
8.76635	0.00377392			10.3781	0.008164			12.704	0.0104414			12.455	0.053656			11.6098	0.241928			11.2233	0.00765583
8.7729	0.00376271			10.3847	0.00815643			12.7106	0.0103152			12.4616	0.0507844			11.6164	0.256463			11.2298	0.00834027
8.77945	0.00375249			10.3912	0.00814728			12.7171	0.0101921			12.4681	0.0480716			11.6229	0.271561			11.2364	0.00909483
8.786	0.00374317			10.3978	0.00813646			12.7237	0.0100723			12.4747	0.0455098			11.6295	0.287218			11.2429	0.00992594
8.79255	0.00373467			10.4043	0.00812393			12.7302	0.00995601			12.4812	0.0430914			11.636	0.303425			11.2495	0.0108405
8.7991	0.0037269			10.4109	0.00810966			12.7368	0.0098436			12.4878	0.0408093			11.6426	0.320171			11.256	0.0118458
8.80566	0.00371974			10.4174	0.00809371			12.7433	0.00973535			12.4943	0.0386566			11.6492	0.337442			11.2626	0.0129498
8.81221	0.00371311			10.424	0.00807613			12.7499	0.00963161			12.5009	0.0366266			11.6557	0.355221			11.2691	0.0141608
8.81876	0.00370688			10.4305	0.00805701			12.7564	0.00953273			12.5074	0.034713			11.6623	0.373488			11.2757	0.0154877
8.82531	0.00370093			10.4371	0.00803645			12.763	0.0094391			12.514	0.0329096			11.6688	0.39222			11.2822	0.0169401
8.83186	0.00369511			10.4436	0.00801455			12.7695	0.00935116			12.5205	0.0312107			11.6754	0.411392			11.2888	0.0185278
8.83842	0.00368926			10.4502	0.00799141			12.7761	0.00926936			12.5271	0.0296106			11.6819	0.430973			11.2954	0.0202615
8.84497	0.00368322			10.4567	0.00796711			12.7826	0.00919414			12.5337	0.0281039			11.6885	0.450932			11.3019	0.0221522
8.85152	0.00367682			10.4633	0.00794174			12.7892	0.009126			12.5402	0.0266857			11.695	0.471234			11.3085	0.0242117
8.85807	0.00366985			10.4698	0.00791535			12.7957	0.0090654			12.5468	0.025351			11.7016	0.491839			11.315	0.0264522
8.86462	0.00366215			10.4764	0.00788801			12.8023	0.00901284			12.5533	0.0240953			11.7081	0.512707			11.3216	0.0288866
8.87117	0.00365356			10.4829	0.00785976			12.8088	0.0089688			12.5599	0.022914			11.7147	0.533793			11.3281	0.0315281
8.87773	0.00364395			10.4895	0.00783064			12.8154	0.00893375			12.5664	0.0218031			11.7212	0.55505			11.3347	0.0343906
8.88428	0.00363323			10.496	0.00780069			12.8219	0.00890821			12.573	0.0207585			11.7278	0.576429			11.3412	0.0374885
8.89083	0.00362137			10.5026	0.00776993			12.8285	0.00889266			12.5795	0.0197766			11.7343	0.597876			11.3478	0.0408366
8.89738	0.0036084			10.5091	0.00773837			12.835	0.00888765			12.5861	0.0188536			11.7409	0.619338			11.3543	0.0444502
8.90393	0.00359439			10.5157	0.00770601			12.8416	0.00889372			12.5926	0.0179864			11.7474	0.640759			11.3609	0.0483448
8.91049	0.00357948			10.5222	0.00767285			12.8481	0.00891151			12.5992	0.0171717			11.754	0.662079			11.3674	0.0525365
8.91704	0.00356384			10.5288	0.00763886			12.8547	0.00894166			12.6057	0.0164066			11.7605	0.683241			11.374	0.0570416
8.92359	0.00354768			10.5353	0.00760404			12.8612	0.0089849			12.6123	0.0156882			11.7671	0.704182			11.3805	0.0618767
8.93014	0.0035312			10.5419	0.00756835			12.8678	0.00904203			12.6188	0.0150141			11.7736	0.724842			11.3871	0.0670585
8.93669	0.00351464			10.5484	0.00753178			12.8743	0.00911392			12.6254	0.0143817			11.7802	0.745159			11.3936	0.072604
8.94324	0.00349821			10.555	0.0074943			12.8809	0.00920152			12.6319	0.0137889			11.7867	0.765071			11.4002	0.07853
8.9498	0.00348207			10.5616	0.00745593			12.8875	0.00930586			12.6385	0.0132335			11.7933	0.784517			11.4067	0.0848536
8.95635	0.0034664			10.5681	0.00741666			12.894	0.00942804			12.645	0.0127135			11.7998	0.803437			11.4133	0.0915917
8.9629	0.00345133			10.5747	0.00737653			12.9006	0.00956925			12.6516	0.0122273			11.8064	0.82177			11.4198	0.0987607
8.96945	0.00343695			10.5812	0.00733557			12.9071	0.00973077			12.6581	0.011773			11.8129	0.83946			11.4264	0.106377
8.976	0.00342334			10.5878	0.00729385			12.9137	0.00991396			12.6647	0.0113491			11.8195	0.856451			11.4329	0.114456
8.98256	0.00341056			10.5943	0.00725143			12.9202	0.0101203			12.6712	0.0109542			11.8261	0.87269			11.4395	0.123013
8.98911	0.00339863			10.6009	0.0072084			12.9268	0.0103513			12.6778	0.0105868			11.8326	0.888126			11.446	0.132062
8.99566	0.00338758			10.6074	0.00716487			12.9333	0.0106086			12.6843	0.0102458			11.8392	0.902712			11.4526	0.141616
9.00221	0.00337741			10.614	0.00712096			12.9399	0.0108941			12.6909	0.00993			11.8457	0.916404			11.4591	0.151689
9.00876	0.00336809			10.6205	0.00707677			12.9464	0.0112095			12.6974	0.00963825			11.8523	0.929161			11.4657	0.162291
9.01531	0.0033596			10.6271	0.00703245			12.953	0.0115571			12.704	0.00936962			11.8588	0.940945			11.4723	0.173431
9.02187	0.00335188			10.6336	0.00698816			12.9595	0.0119388			12.7105	0.00912324			11.8654	0.951725			11.4788	0.185119
9.02842	0.00334484			10.6402	0.00694403			12.9661	0.0123569			12.7171	0.0088983			11.8719	0.961469			11.4854	0.19736
9.03497	0.00333841			10.6467	0.00690025			12.9726	0.012814			12.7237	0.00869414			11.8785	0.970154			11.4919	0.210162
9.04152	0.00333247			10.6533	0.00685698			12.9792	0.0133125			12.7302	0.00851017			11.885	0.977758			11.4985	0.223526
9.04807	0.00332689			10.6598	0.00681438			12.9857	0.0138553			12.7368	0.00834588			11.8916	0.984263			11.505	0.237455
9.05463	0.00332154			10.6664	0.00677259			12.9923	0.0144453			12.7433	0.00820091			11.8981	0.989657			11.5116	0.251948
9.06118	0.0033163			10.6729	0.00673173			12.9988	0.0150855			12.7499	0.00807496			11.9047	0.993931			11.5181	0.267002
9.06773	0.00331106			10.6795	0.00669188			13.0054	0.0157794			12.7564	0.0079678			11.9112	0.997079			11.5247	0.282613
9.07428	0.00330575			10.686	0.00665308			13.0119	0.0165304			12.763	0.00787932			11.9178	0.999101			11.5312	0.298773
9.08083	0.00330032			10.6926	0.00661531			13.0185	0.0173425			12.7695	0.00780945			11.9243	1			11.5378	0.315471
9.08739	0.0032948			10.6991	0.00657853			13.025	0.0182196			12.7761	0.00775821			11.9309	0.999783			11.5443	0.332696
9.09394	0.00328924			10.7057	0.00654265			13.0316	0.0191661			12.7826	0.00772571			11.9374	0.99846			11.5509	0.350431
9.10049	0.00328377			10.7122	0.00650757			13.0381	0.0201867			12.7892	0.00771208			11.944	0.996047			11.5574	0.368657
9.10704	0.00327853			10.7188	0.0064732			13.0447	0.0212863			12.7957	0.00771755			11.9505	0.992561			11.564	0.387353
9.11359	0.00327371			10.7253	0.00643945			13.0512	0.02247			12.8023	0.0077424			11.9571	0.988023			11.5705	0.406493
9.12014	0.0032695			10.7319	0.00640627			13.0578	0.0237434			12.8088	0.00778698			11.9636	0.982457			11.5771	0.426049
9.1267	0.00326605			10.7385	0.00637365			13.0644	0.0251123			12.8154	0.00785166			11.9702	0.97589			11.5836	0.445989
9.13325	0.00326351			10.745	0.00634163			13.0709	0.0265829			12.8219	0.0079369			11.9767	0.968353			11.5902	0.466278
9.1398	0.00326198			10.7516	0.00631029			13.0775	0.0281616			12.8285	0.0080432			11.9833	0.959877			11.5967	0.486878
9.14635	0.00326147			10.7581	0.00627975			13.084	0.0298554			12.835	0.00817107			11.9898	0.950497			11.6033	0.507748
9.1529	0.00326196			10.7647	0.00625016			13.0906	0.0316714			12.8416	0.0083211			11.9964	0.940249			11.6098	0.528844
9.15946	0.00326336			10.7712	0.00622164			13.0971	0.0336172			12.8481	0.00849389			12.003	0.929172			11.6164	0.550119
9.16601	0.00326555			10.7778	0.00619436			13.1037	0.0357006			12.8547	0.00869006			12.0095	0.917305			11.6229	0.571523
9.17256	0.00326837			10.7843	0.00616843			13.1102	0.0379301			12.8612	0.00891025			12.0161	0.904689			11.6295	0.593005
9.17911	0.00327167			10.7909	0.00614394			13.1168	0.0403142			12.8678	0.00915514			12.0226	0.891368			11.636	0.61451
9.18566	0.00327529			10.7974	0.00612095			13.1233	0.042862			12.8743	0.00942539			12.0292	0.877385			11.6426	0.635983
9.19221	0.0032791			10.804	0.00609949			13.1299	0.0455829			12.8809	0.00972171			12.0357	0.862783			11.6492	0.657366
9.19877	0.00328296			10.8105	0.00607956			13.1364	0.0484865			12.8874	0.0100448			12.0423	0.847608			11.6557	0.678599
9.20532	0.00328679			10.8171	0.00606111			13.143	0.051583			12.894	0.0103953			12.0488	0.831906			11.6623	0.699623
9.21187	0.00329053			10.8236	0.00604412			13.1495	0.0548827			12.9006	0.0107741			12.0554	0.815723			11.6688	0.720376
9.21842	0.00329413			10.8302	0.0060285			13.1561	0.058396			12.9071	0.0111818			12.0619	0.799104			11.6754	0.740796
9.22497	0.00329757			10.8367	0.00601423			13.1626	0.062134			12.9137	0.0116192			12.0685	0.782096			11.6819	0.760823
9.23153	0.00330086			10.8433	0.00600123			13.1692	0.0661077			12.9202	0.012087			12.075	0.764745			11.6885	0.780395
9.23808	0.003304			10.8498	0.00598948			13.1757	0.0703281			12.9268	0.012586			12.0816	0.747097			11.695	0.799452
9.24463	0.00330702			10.8564	0.00597896			13.1823	0.0748066			12.9333	0.013117			12.0881	0.729196			11.7016	0.817933
9.25118	0.00330993			10.8629	0.00596967			13.1888	0.0795544			12.9399	0.0136806			12.0947	0.711087			11.7081	0.83578
9.25773	0.00331275			10.8695	0.00596165			13.1954	0.0845829			12.9464	0.0142774			12.1012	0.692814			11.7147	0.852939
9.26428	0.00331548			10.876	0.00595496			13.2019	0.0899032			12.953	0.0149081			12.1078	0.674418			11.7212	0.869354
9.27084	0.00331814			10.8826	0.00594969			13.2085	0.0955263			12.9595	0.0155731			12.1143	0.655942			11.7278	0.884974
9.27739	0.00332072			10.8891	0.00594595			13.215	0.101463			12.9661	0.016273			12.1209	0.637425			11.7343	0.899752
9.28394	0.00332321			10.8957	0.00594385			13.2216	0.107723			12.9726	0.0170079			12.1274	0.618905			11.7409	0.913642
9.29049	0.00332558			10.9022	0.00594352			13.2281	0.114318			12.9792	0.0177782			12.134	0.60042			11.7474	0.926604
9.29704	0.00332782			10.9088	0.00594508			13.2347	0.121256			12.9857	0.018584			12.1405	0.582004			11.754	0.938598
9.3036	0.00332989			10.9154	0.00594861			13.2413	0.128547			12.9923	0.0194252			12.1471	0.563692			11.7605	0.949593
9.31015	0.00333177			10.9219	0.00595419			13.2478	0.136199			12.9988	0.0203018			12.1536	0.545515			11.7671	0.959557
9.3167	0.00333345			10.9285	0.00596185			13.2544	0.144219			13.0054	0.0212135			12.1602	0.527504			11.7736	0.968466
9.32325	0.00333491			10.935	0.00597159			13.2609	0.152616			13.0119	0.0221599			12.1667	0.509687			11.7802	0.976297
9.3298	0.00333613			10.9416	0.00598337			13.2675	0.161395			13.0185	0.0231405			12.1733	0.492091			11.7867	0.983034
9.33635	0.00333712			10.9481	0.00599711			13.274	0.170561			13.025	0.0241546			12.1799	0.47474			11.7933	0.988662
9.34291	0.00333789			10.9547	0.0060127			13.2806	0.18012			13.0316	0.0252016			12.1864	0.457658			11.7998	0.993173
9.34946	0.00333843			10.9612	0.00603005			13.2871	0.190076			13.0381	0.0262804			12.193	0.440865			11.8064	0.996562
9.35601	0.00333876			10.9678	0.006049			13.2937	0.20043			13.0447	0.0273902			12.1995	0.424381			11.8129	0.998826
9.36256	0.0033389			10.9743	0.00606943			13.3002	0.211186			13.0512	0.0285296			12.2061	0.408222			11.8195	0.99997
9.36911	0.00333883			10.9809	0.00609121			13.3068	0.222343			13.0578	0.0296973			12.2126	0.392405			11.826	1
9.37567	0.00333858			10.9874	0.00611421			13.3133	0.233903			13.0643	0.030892			12.2192	0.376943			11.8326	0.998926
9.38222	0.00333815			10.994	0.00613829			13.3199	0.245863			13.0709	0.032112			12.2257	0.361847			11.8392	0.996762
9.38877	0.00333754			11.0005	0.00616333			13.3264	0.258221			13.0775	0.0333557			12.2323	0.347128			11.8457	0.993526
9.39532	0.00333676			11.0071	0.00618919			13.333	0.270975			13.084	0.0346212			12.2388	0.332795			11.8523	0.989238
9.40187	0.00333583			11.0136	0.00621578			13.3395	0.284119			13.0906	0.0359065			12.2454	0.318853			11.8588	0.983922
9.40842	0.00333475			11.0202	0.00624299			13.3461	0.297647			13.0971	0.0372096			12.2519	0.305309			11.8654	0.977605
9.41498	0.00333354			11.0267	0.00627073			13.3526	0.311553			13.1037	0.0385282			12.2585	0.292166			11.8719	0.970316
9.42153	0.00333224			11.0333	0.00629894			13.3592	0.325829			13.1102	0.0398601			12.265	0.279426			11.8785	0.962087
9.42808	0.00333085			11.0398	0.00632758			13.3657	0.340464			13.1168	0.0412028			12.2716	0.267091			11.885	0.952952
9.43463	0.00332941			11.0464	0.00635663			13.3723	0.355447			13.1233	0.0425539			12.2781	0.255161			11.8916	0.942947
9.44118	0.00332794			11.0529	0.00638609			13.3788	0.370768			13.1299	0.0439108			12.2847	0.243634			11.8981	0.932109
9.44774	0.00332647			11.0595	0.00641598			13.3854	0.386411			13.1364	0.0452709			12.2912	0.232507			11.9047	0.920477
9.45429	0.00332503			11.066	0.00644631			13.3919	0.402364			13.143	0.0466317			12.2978	0.221779			11.9112	0.908092
9.46084	0.00332365			11.0726	0.00647709			13.3985	0.418609			13.1495	0.0479904			12.3043	0.211443			11.9178	0.894997
9.46739	0.0033224			11.0791	0.00650834			13.405	0.43513			13.1561	0.0493444			12.3109	0.201496			11.9243	0.881232
9.47394	0.00332133			11.0857	0.00654005			13.4116	0.451908			13.1626	0.050691			12.3174	0.191931			11.9309	0.866843
9.48049	0.00332052			11.0922	0.00657222			13.4181	0.468925			13.1692	0.0520276			12.324	0.182743			11.9374	0.851873
9.48705	0.00332007			11.0988	0.00660483			13.4247	0.486158			13.1757	0.0533516			12.3305	0.173923			11.944	0.836367
9.4936	0.0033201			11.1054	0.00663782			13.4313	0.503587			13.1823	0.0546604			12.3371	0.165464			11.9505	0.82037
9.50015	0.00332076			11.1119	0.00667115			13.4378	0.521188			13.1888	0.0559513			12.3436	0.157358			11.9571	0.803927
9.5067	0.00332221			11.1185	0.00670475			13.4444	0.538936			13.1954	0.057222			12.3502	0.149597			11.9636	0.787085
9.51325	0.00332461			11.125	0.0067385			13.4509	0.556806			13.2019	0.0584698			12.3568	0.142171			11.9702	0.769887
9.51981	0.00332812			11.1316	0.00677229			13.4575	0.574772			13.2085	0.0596924			12.3633	0.135072			11.9767	0.752379
9.52636	0.00333286			11.1381	0.00680597			13.464	0.592804			13.215	0.0608875			12.3699	0.128291			11.9833	0.734607
9.53291	0.00333894			11.1447	0.00683936			13.4706	0.610874			13.2216	0.0620527			12.3764	0.121816			11.9898	0.716612
9.53946	0.00334641			11.1512	0.00687228			13.4771	0.628952			13.2281	0.0631859			12.383	0.11564			11.9964	0.698439
9.54601	0.00335525			11.1578	0.00690453			13.4837	0.647005			13.2347	0.064285			12.3895	0.109752			12.0029	0.68013
9.55256	0.00336537			11.1643	0.0069359			13.4902	0.665002			13.2412	0.0653479			12.3961	0.104143			12.0095	0.661726
9.55912	0.00337666			11.1709	0.0069662			13.4968	0.682908			13.2478	0.066373			12.4026	0.0988014			12.0161	0.643268
9.56567	0.00338891			11.1774	0.00699525			13.5033	0.70069			13.2544	0.0673584			12.4092	0.093719			12.0226	0.624792
9.57222	0.0034019			11.184	0.00702289			13.5099	0.71831			13.2609	0.0683026			12.4157	0.0888855			12.0292	0.606338
9.57877	0.00341538			11.1905	0.007049			13.5164	0.735733			13.2675	0.0692043			12.4223	0.0842913			12.0357	0.58794
9.58532	0.00342909			11.1971	0.00707348			13.523	0.752922			13.274	0.0700623			12.4288	0.0799269			12.0423	0.569632
9.59188	0.00344281			11.2036	0.00709626			13.5295	0.769837			13.2806	0.0708754			12.4354	0.0757831			12.0488	0.551448
9.59843	0.00345634			11.2102	0.0071173			13.5361	0.786441			13.2871	0.0716428			12.4419	0.0718507			12.0554	0.533417
9.60498	0.00346953			11.2167	0.00713656			13.5426	0.802695			13.2937	0.072364			12.4485	0.0681206			12.0619	0.515568
9.61153	0.00348231			11.2233	0.00715401			13.5492	0.818558			13.3002	0.0730382			12.455	0.0645843			12.0685	0.49793
9.61808	0.00349465			11.2298	0.00716964			13.5557	0.833991			13.3068	0.0736652			12.4616	0.0612333			12.075	0.480526
9.62463	0.00350659			11.2364	0.0071834			13.5623	0.848955			13.3133	0.0742447			12.4681	0.0580592			12.0816	0.463381
9.63119	0.00351824			11.2429	0.00719523			13.5688	0.863411			13.3199	0.0747767			12.4747	0.0550542			12.0881	0.446516
9.63774	0.00352974			11.2495	0.00720508			13.5754	0.877319			13.3264	0.0752612			12.4812	0.0522105			12.0947	0.429951
9.64429	0.00354127			11.256	0.00721286			13.5819	0.890643			13.333	0.0756984			12.4878	0.0495206			12.1012	0.413704
9.65084	0.00355304			11.2626	0.00721847			13.5885	0.903345			13.3395	0.0760884			12.4943	0.0469772			12.1078	0.397792
9.65739	0.00356526			11.2691	0.00722182			13.595	0.915391			13.3461	0.0764316			12.5009	0.0445734			12.1143	0.382228
9.66395	0.00357811			11.2757	0.00722278			13.6016	0.926746			13.3526	0.0767285			12.5074	0.0423022			12.1209	0.367026
9.6705	0.0035918			11.2823	0.00722126			13.6082	0.93738			13.3592	0.0769795			12.514	0.0401572			12.1274	0.352197
9.67705	0.00360648			11.2888	0.00721715			13.6147	0.947261			13.3657	0.0771852			12.5205	0.0381321			12.134	0.33775
9.6836	0.00362227			11.2954	0.00721039			13.6213	0.956363			13.3723	0.0773463			12.5271	0.0362209			12.1405	0.323693
9.69015	0.00363929			11.3019	0.0072009			13.6278	0.964659			13.3788	0.0774634			12.5337	0.0344176			12.1471	0.310031
9.69671	0.00365761			11.3085	0.00718865			13.6344	0.972127			13.3854	0.0775374			12.5402	0.0327168			12.1536	0.29677
9.70326	0.00367726			11.315	0.00717364			13.6409	0.978744			13.3919	0.0775691			12.5468	0.0311132			12.1602	0.283912
9.70981	0.00369829			11.3216	0.00715588			13.6475	0.984493			13.3985	0.0775594			12.5533	0.0296016			12.1667	0.271459
9.71636	0.00372073			11.3281	0.0071354			13.654	0.989356			13.405	0.0775093			12.5599	0.0281773			12.1733	0.259412
9.72291	0.00374461			11.3347	0.00711225			13.6606	0.99332			13.4116	0.0774197			12.5664	0.0268356			12.1798	0.247769
9.72946	0.00376996			11.3412	0.00708653			13.6671	0.996374			13.4181	0.0772916			12.573	0.0255721			12.1864	0.23653
9.73602	0.00379681			11.3478	0.00705831			13.6737	0.998509			13.4247	0.0771261			12.5795	0.0243827			12.193	0.22569
9.74257	0.00382518			11.3543	0.0070277			13.6802	0.999718			13.4313	0.0769243			12.5861	0.0232635			12.1995	0.215246
9.74912	0.0038551			11.3609	0.00699482			13.6868	1			13.4378	0.0766872			12.5926	0.0222106			12.2061	0.205193
9.75567	0.0038866			11.3674	0.0069598			13.6933	0.999354			13.4444	0.0764159			12.5992	0.0212205			12.2126	0.195526
9.76222	0.00391969			11.374	0.00692278			13.6999	0.997784			13.4509	0.0761116			12.6057	0.0202898			12.2192	0.186238
9.76878	0.0039544			11.3805	0.00688389			13.7064	0.995296			13.4575	0.0757754			12.6123	0.0194154			12.2257	0.177322
9.77533	0.00399076			11.3871	0.00684327			13.713	0.991898			13.464	0.0754083			12.6188	0.0185942			12.2323	0.16877
9.78188	0.00402879			11.3936	0.00680108			13.7195	0.987604			13.4706	0.0750116			12.6254	0.0178234			12.2388	0.160576
9.78843	0.00406851			11.4002	0.00675745			13.7261	0.982427			13.4771	0.0745863			12.6319	0.0171004			12.2454	0.152729
9.79498	0.00410997			11.4067	0.00671251			13.7326	0.976386			13.4837	0.0741336			12.6385	0.0164227			12.2519	0.145222
9.80153	0.0041532			11.4133	0.00666639			13.7392	0.969499			13.4902	0.0736545			12.645	0.0157879			12.2585	0.138045
9.80809	0.00419825			11.4198	0.00661919			13.7457	0.961789			13.4968	0.0731501			12.6516	0.0151939			12.265	0.131189
9.81464	0.00424514			11.4264	0.00657102			13.7523	0.953281			13.5033	0.0726215			12.6581	0.0146385			12.2716	0.124644
9.82119	0.00429392			11.4329	0.00652196			13.7588	0.944			13.5099	0.0720697			12.6647	0.0141201			12.2781	0.118401
9.82774	0.00434458			11.4395	0.00647208			13.7654	0.933975			13.5164	0.0714958			12.6712	0.0136368			12.2847	0.112449
9.83429	0.00439713			11.446	0.00642143			13.7719	0.923234			13.523	0.0709007			12.6778	0.013187			12.2912	0.106779
9.84085	0.00445153			11.4526	0.00637004			13.7785	0.911808			13.5295	0.0702856			12.6843	0.0127694			12.2978	0.10138
9.8474	0.00450774			11.4592	0.00631797			13.7851	0.899731			13.5361	0.0696513			12.6909	0.0123825			12.3043	0.096244
9.85395	0.00456567			11.4657	0.00626523			13.7916	0.887034			13.5426	0.0689989			12.6974	0.0120253			12.3109	0.0913596
9.8605	0.00462524			11.4723	0.00621185			13.7982	0.873753			13.5492	0.0683294			12.704	0.0116967			12.3174	0.0867175
9.86705	0.00468633			11.4788	0.00615788			13.8047	0.859923			13.5557	0.0676437			12.7105	0.0113958			12.324	0.0823079
9.8736	0.00474882			11.4854	0.00610337			13.8113	0.84558			13.5623	0.066943			12.7171	0.0111217			12.3305	0.0781215
9.88016	0.00481259			11.4919	0.00604838			13.8178	0.830759			13.5688	0.066228			12.7237	0.0108737			12.3371	0.0741487
9.88671	0.00487753			11.4985	0.00599301			13.8244	0.815499			13.5754	0.0654999			12.7302	0.0106513			12.3436	0.0703806
9.89326	0.00494351			11.505	0.00593737			13.8309	0.799837			13.5819	0.0647596			12.7368	0.010454			12.3502	0.0668079
9.89981	0.00501044			11.5116	0.00588157			13.8375	0.783811			13.5885	0.0640079			12.7433	0.0102812			12.3567	0.0634221
9.90636	0.00507822			11.5181	0.00582577			13.844	0.767457			13.595	0.0632459			12.7499	0.0101328			12.3633	0.0602146
9.91292	0.00514676			11.5247	0.00577012			13.8506	0.750815			13.6016	0.0624743			12.7564	0.0100083			12.3699	0.0571771
9.91947	0.00521598			11.5312	0.00571476			13.8571	0.73392			13.6082	0.061694			12.763	0.0099076			12.3764	0.0543016
9.92602	0.0052858			11.5378	0.00565985			13.8637	0.716811			13.6147	0.0609059			12.7695	0.00983062			12.383	0.0515805
9.93257	0.00535614			11.5443	0.00560551			13.8702	0.699525			13.6213	0.0601108			12.7761	0.00977728			12.3895	0.0490061
9.93912	0.00542695			11.5509	0.00555185			13.8768	0.682096			13.6278	0.0593095			12.7826	0.00974756			12.3961	0.0465712
9.94567	0.00549813			11.5574	0.00549898			13.8833	0.664562			13.6344	0.0585027			12.7892	0.00974156			12.4026	0.044269
9.95223	0.0055696			11.564	0.00544698			13.8899	0.646956			13.6409	0.0576912			12.7957	0.0097594			12.4092	0.0420928
9.95878	0.00564128			11.5705	0.00539595			13.8964	0.629312			13.6475	0.0568758			12.8023	0.00980127			12.4157	0.0400361
9.96533	0.00571307			11.5771	0.00534596			13.903	0.611663			13.654	0.0560571			12.8088	0.00986744			12.4223	0.0380928
9.97188	0.00578484			11.5836	0.0052971			13.9095	0.594041			13.6606	0.0552359			12.8154	0.00995822			12.4288	0.0362569
9.97843	0.00585647			11.5902	0.0052495			13.9161	0.576477			13.6671	0.0544128			12.8219	0.010074			12.4354	0.0345228
9.98499	0.00592782			11.5967	0.00520328			13.9226	0.559001			13.6737	0.0535885			12.8285	0.0102153			12.4419	0.032885
9.99154	0.00599872			11.6033	0.00515857			13.9292	0.54164			13.6802	0.0527636			12.835	0.0103825			12.4485	0.0313382
9.99809	0.00606899			11.6098	0.0051155			13.9357	0.524423			13.6868	0.0519387			12.8416	0.0105762			12.455	0.0298775
10.0046	0.00613846			11.6164	0.00507422			13.9423	0.507375			13.6933	0.0511144			12.8481	0.0107971			12.4616	0.028498
10.0112	0.00620691			11.6229	0.00503483			13.9488	0.49052			13.6999	0.0502912			12.8547	0.0110458			12.4681	0.0271952
10.0177	0.00627414			11.6295	0.00499745			13.9554	0.473881			13.7064	0.0494697			12.8612	0.011323			12.4747	0.0259648
10.0243	0.00633995			11.6361	0.00496212			13.962	0.45748			13.713	0.0486503			12.8678	0.0116296			12.4812	0.0248025
10.0308	0.00640414			11.6426	0.0049289			13.9685	0.441337			13.7195	0.0478335			12.8743	0.0119662			12.4878	0.0237044
10.0374	0.00646654			11.6492	0.00489777			13.9751	0.425469			13.7261	0.0470198			12.8809	0.0123336			12.4943	0.0226669
10.044	0.00652699			11.6557	0.00486872			13.9816	0.409894			13.7326	0.0462095			12.8874	0.0127328			12.5009	0.0216864
10.0505	0.00658537			11.6623	0.00484169			13.9882	0.394627			13.7392	0.0454031			12.894	0.0131644			12.5074	0.0207595
10.0571	0.00664158			11.6688	0.0048166			13.9947	0.37968			13.7457	0.0446008			12.9006	0.0136291			12.514	0.0198832
10.0636	0.00669559			11.6754	0.00479338			14.0013	0.365067			13.7523	0.0438031			12.9071	0.0141279			12.5205	0.0190544
10.0702	0.00674738			11.6819	0.00477192			14.0078	0.350796			13.7588	0.0430104			12.9137	0.0146612			12.5271	0.0182705
10.0767	0.00679699			11.6885	0.00475211			14.0144	0.336877			13.7654	0.0422228			12.9202	0.0152298			12.5336	0.0175288
10.0833	0.00684447			11.695	0.00473384			14.0209	0.323317			13.7719	0.0414409			12.9268	0.0158341			12.5402	0.0168267
10.0898	0.00688989			11.7016	0.00471701			14.0275	0.310123			13.7785	0.0406649			12.9333	0.0164747			12.5468	0.0161621
10.0964	0.00693333			11.7081	0.0047015			14.034	0.297298			13.785	0.0398952			12.9399	0.017152			12.5533	0.0155328
10.1029	0.00697482			11.7147	0.00468723			14.0406	0.284847			13.7916	0.039132			12.9464	0.0178662			12.5599	0.0149366
10.1095	0.00701441			11.7212	0.0046741			14.0471	0.272771			13.7982	0.0383757			12.953	0.0186175			12.5664	0.0143717
10.116	0.00705206			11.7278	0.00466204			14.0537	0.261071			13.8047	0.0376266			12.9595	0.0194061			12.573	0.0138362
10.1226	0.0070877			11.7343	0.00465096			14.0602	0.249748			13.8113	0.0368849			12.9661	0.020232			12.5795	0.0133284
10.1291	0.00712123			11.7409	0.00464083			14.0668	0.238799			13.8178	0.0361509			12.9726	0.0210951			12.5861	0.0128466
10.1357	0.00715248			11.7474	0.00463159			14.0733	0.228224			13.8244	0.0354248			12.9792	0.0219951			12.5926	0.0123894
10.1422	0.00718129			11.754	0.00462323			14.0799	0.218019			13.8309	0.0347068			12.9857	0.0229317			12.5992	0.0119553
10.1488	0.00720748			11.7605	0.00461575			14.0864	0.20818			13.8375	0.0339972			12.9923	0.0239046			12.6057	0.011543
10.1553	0.00723088			11.7671	0.00460917			14.093	0.198703			13.844	0.033296			12.9988	0.0249129			12.6123	0.0111511
10.1619	0.00725135			11.7736	0.00460354			14.0995	0.189582			13.8506	0.0326033			13.0054	0.0259561			12.6188	0.0107786
10.1684	0.0072688			11.7802	0.00459893			14.1061	0.180812			13.8571	0.0319194			13.0119	0.0270333			12.6254	0.0104243
10.175	0.00728319			11.7867	0.00459543			14.1126	0.172386			13.8637	0.0312443			13.0185	0.0281433			12.6319	0.0100872
10.1815	0.00729452			11.7933	0.00459317			14.1192	0.164297			13.8702	0.030578			13.025	0.0292849			12.6385	0.00976626
10.1881	0.00730285			11.7998	0.00459226			14.1257	0.156539			13.8768	0.0299207			13.0316	0.0304568			12.645	0.00946061
10.1946	0.00730827			11.8064	0.00459284			14.1323	0.149103			13.8833	0.0292725			13.0381	0.0316575			12.6516	0.0091694
10.2012	0.0073109			11.813	0.00459501			14.1389	0.141981			13.8899	0.0286333			13.0447	0.0328853			12.6581	0.00889179
10.2077	0.00731086			11.8195	0.00459888			14.1454	0.135165			13.8964	0.0280033			13.0512	0.0341384			12.6647	0.00862702
10.2143	0.00730831			11.8261	0.0046045			14.152	0.128647			13.903	0.0273825			13.0578	0.0354148			12.6712	0.00837438
10.2209	0.00730337			11.8326	0.00461192			14.1585	0.122417			13.9095	0.0267711			13.0643	0.0367125			12.6778	0.00813317
10.2274	0.00729618			11.8392	0.00462112			14.1651	0.116468			13.9161	0.026169			13.0709	0.0380291			12.6843	0.00790274
10.234	0.00728686			11.8457	0.00463207			14.1716	0.110791			13.9226	0.0255763			13.0775	0.0393624			12.6909	0.0076825
10.2405	0.00727554			11.8523	0.00464469			14.1782	0.105375			13.9292	0.0249932			13.084	0.0407099			12.6974	0.00747187
10.2471	0.00726233			11.8588	0.00465891			14.1847	0.100214			13.9357	0.0244197			13.0906	0.0420691			12.704	0.00727033
10.2536	0.00724734			11.8654	0.00467463			14.1913	0.095297			13.9423	0.0238559			13.0971	0.0434373			12.7105	0.00707739
10.2602	0.00723066			11.8719	0.00469177			14.1978	0.090616			13.9488	0.0233018			13.1037	0.0448118			12.7171	0.00689261
10.2667	0.00721238			11.8785	0.00471025			14.2044	0.0861621			13.9554	0.0227574			13.1102	0.0461897			12.7236	0.00671557
10.2733	0.0071926			11.885	0.00473003			14.2109	0.0819265			13.9619	0.0222229			13.1168	0.0475683			12.7302	0.0065459
10.2798	0.0071714			11.8916	0.00475106			14.2175	0.0779008			13.9685	0.0216983			13.1233	0.0489445			12.7368	0.00638323
10.2864	0.00714884			11.8981	0.00477332			14.224	0.0740765			13.9751	0.0211836			13.1299	0.0503154			12.7433	0.00622724
10.2929	0.00712502			11.9047	0.0047968			14.2306	0.0704453			13.9816	0.0206788			13.1364	0.051678			12.7499	0.00607763
10.2995	0.00709999			11.9112	0.00482147			14.2371	0.0669991			13.9882	0.020184			13.143	0.0530294			12.7564	0.00593412
10.306	0.00707384			11.9178	0.00484734			14.2437	0.0637299			13.9947	0.0196992			13.1495	0.0543665			12.763	0.00579641
10.3126	0.00704666			11.9243	0.00487436			14.2502	0.06063			14.0013	0.0192244			13.1561	0.0556863			12.7695	0.00566426
10.3191	0.00701854			11.9309	0.00490251			14.2568	0.0576917			14.0078	0.0187595			13.1626	0.056986			12.7761	0.00553742
10.3257	0.00698958			11.9374	0.00493175			14.2633	0.0549076			14.0144	0.0183046			13.1692	0.0582627			12.7826	0.00541564
10.3322	0.0069599			11.944	0.00496205			14.2699	0.0522704			14.0209	0.0178597			13.1757	0.0595136			12.7892	0.0052987
10.3388	0.00692961			11.9505	0.00499337			14.2764	0.0497731			14.0275	0.0174247			13.1823	0.0607359			12.7957	0.00518639
10.3453	0.00689882			11.9571	0.00502571			14.283	0.047409			14.034	0.0169996			13.1888	0.0619271			12.8023	0.0050785
10.3519	0.00686764			11.9636	0.00505907			14.2895	0.0451714			14.0406	0.0165843			13.1954	0.0630845			12.8088	0.00497485
10.3584	0.00683618			11.9702	0.0050935			14.2961	0.0430541			14.0471	0.0161788			13.2019	0.064206			12.8154	0.00487527
10.365	0.00680452			11.9767	0.00512905			14.3026	0.041051			14.0537	0.0157829			13.2085	0.0652891			12.8219	0.00477959
10.3715	0.00677273			11.9833	0.00516581			14.3092	0.0391563			14.0602	0.0153967			13.215	0.0663317			12.8285	0.00468768
10.3781	0.00674087			11.9899	0.00520388			14.3158	0.0373643			14.0668	0.0150199			13.2216	0.0673318			12.835	0.00459942
10.3846	0.00670897			11.9964	0.0052434			14.3223	0.0356699			14.0733	0.0146525			13.2281	0.0682876			12.8416	0.0045147
10.3912	0.00667703			12.003	0.0052845			14.3289	0.0340678			14.0799	0.0142944			13.2347	0.0691973			12.8481	0.00443341
10.3978	0.00664506			12.0095	0.00532736			14.3354	0.0325533			14.0864	0.0139453			13.2412	0.0700595			12.8547	0.00435549
10.4043	0.00661301			12.0161	0.00537212			14.342	0.0311218			14.093	0.0136053			13.2478	0.0708726			12.8612	0.00428085
10.4109	0.00658087			12.0226	0.00541898			14.3485	0.0297688			14.0995	0.0132741			13.2544	0.0716355			12.8678	0.00420944
10.4174	0.00654861			12.0292	0.0054681			14.3551	0.0284901			14.1061	0.0129516			13.2609	0.0723472			12.8743	0.00414118
10.424	0.00651617			12.0357	0.00551966			14.3616	0.0272818			14.1126	0.0126376			13.2675	0.0730066			12.8809	0.00407603
10.4305	0.00648354			12.0423	0.00557383			14.3682	0.0261399			14.1192	0.0123319			13.274	0.0736132			12.8874	0.00401395
10.4371	0.00645069			12.0488	0.00563079			14.3747	0.0250608			14.1257	0.0120345			13.2806	0.0741663			12.894	0.00395491
10.4436	0.00641763			12.0554	0.0056907			14.3813	0.0240411			14.1323	0.0117452			13.2871	0.0746655			12.9005	0.00389888
10.4502	0.00638434			12.0619	0.00575373			14.3878	0.0230773			14.1388	0.0114638			13.2937	0.0751106			12.9071	0.00384589
10.4567	0.00635084			12.0685	0.00582003			14.3944	0.0221664			14.1454	0.0111901			13.3002	0.0755014			12.9137	0.00379593
10.4633	0.00631715			12.075	0.00588976			14.4009	0.0213053			14.152	0.0109241			13.3068	0.0758379			12.9202	0.00374907
10.4698	0.00628329			12.0816	0.00596305			14.4075	0.0204912			14.1585	0.0106656			13.3133	0.0761204			12.9268	0.00370538
10.4764	0.00624931			12.0881	0.00604006			14.414	0.0197214			14.1651	0.0104144			13.3199	0.0763491			12.9333	0.00366495
10.4829	0.00621523			12.0947	0.00612093			14.4206	0.0189933			14.1716	0.0101705			13.3264	0.0765244			12.9399	0.0036279
10.4895	0.00618109			12.1012	0.0062058			14.4271	0.0183044			14.1782	0.00993361			13.333	0.0766469			12.9464	0.00359439
10.496	0.00614694			12.1078	0.00629479			14.4337	0.0176526			14.1847	0.00970373			13.3395	0.0767174			12.953	0.00356455
10.5026	0.00611282			12.1143	0.00638802			14.4402	0.0170355			14.1913	0.00948069			13.3461	0.0767365			12.9595	0.00353856
10.5091	0.00607879			12.1209	0.00648561			14.4468	0.0164512			14.1978	0.00926437			13.3526	0.0767052			12.9661	0.0035166
10.5157	0.00604486			12.1274	0.00658764			14.4533	0.0158977			14.2044	0.00905464			13.3592	0.0766245			12.9726	0.00349887
10.5222	0.0060111			12.134	0.0066942			14.4599	0.015373			14.2109	0.00885139			13.3657	0.0764954			12.9792	0.00348555
10.5288	0.00597754			12.1405	0.00680534			14.4664	0.0148756			14.2175	0.00865448			13.3723	0.0763193			12.9857	0.00347685
10.5353	0.00594425			12.1471	0.00692112			14.473	0.0144036			14.224	0.00846379			13.3788	0.0760972			12.9923	0.00347297
10.5419	0.00591126			12.1536	0.00704156			14.4795	0.0139555			14.2306	0.00827918			13.3854	0.0758306			12.9988	0.00347412
10.5484	0.00587863			12.1602	0.00716665			14.4861	0.0135298			14.2371	0.00810053			13.3919	0.0755207			13.0054	0.00348054
10.555	0.00584642			12.1668	0.00729639			14.4926	0.0131252			14.2437	0.00792768			13.3985	0.0751691			13.0119	0.00349245
10.5615	0.00581467			12.1733	0.00743071			14.4992	0.0127402			14.2502	0.0077605			13.405	0.0747771			13.0185	0.00351009
10.5681	0.00578343			12.1799	0.00756956			14.5058	0.0123738			14.2568	0.00759882			13.4116	0.0743462			13.025	0.0035337
10.5746	0.0057527			12.1864	0.00771286			14.5123	0.0120245			14.2633	0.00744247			13.4181	0.073878			13.0316	0.00356356
10.5812	0.00572249			12.193	0.00786049			14.5189	0.0116915			14.2699	0.00729128			13.4247	0.0733738			13.0381	0.00359994
10.5878	0.00569277			12.1995	0.00801233			14.5254	0.0113736			14.2764	0.00714506			13.4313	0.0728353			13.0447	0.00364311
10.5943	0.0056635			12.2061	0.00816823			14.532	0.0110699			14.283	0.00700361			13.4378	0.072264			13.0512	0.0036934
10.6009	0.00563461			12.2126	0.00832804			14.5385	0.0107794			14.2895	0.00686674			13.4444	0.0716614			13.0578	0.00375111
10.6074	0.00560603			12.2192	0.00849156			14.5451	0.0105014			14.2961	0.00673425			13.4509	0.0710291			13.0643	0.0038166
10.614	0.00557767			12.2257	0.00865859			14.5516	0.0102351			14.3026	0.00660595			13.4575	0.0703687			13.0709	0.00389021
10.6205	0.00554946			12.2323	0.00882889			14.5582	0.00997967			14.3092	0.00648167			13.464	0.0696816			13.0774	0.00397233
10.6271	0.00552135			12.2388	0.00900222			14.5647	0.00973449			14.3157	0.00636124			13.4706	0.0689694			13.084	0.00406337
10.6336	0.00549331			12.2454	0.00917828			14.5713	0.00949893			14.3223	0.00624451			13.4771	0.0682338			13.0906	0.00416373
10.6402	0.00546535			12.2519	0.00935676			14.5778	0.00927239			14.3289	0.00613135			13.4837	0.0674761			13.0971	0.00427385
10.6467	0.00543746			12.2585	0.00953733			14.5844	0.00905433			14.3354	0.00602165			13.4902	0.0666979			13.1037	0.00439418
10.6533	0.00540969			12.265	0.00971964			14.5909	0.00884421			14.342	0.0059153			13.4968	0.0659006			13.1102	0.00452517
10.6598	0.00538208			12.2716	0.0099033			14.5975	0.00864156			14.3485	0.00581222			13.5033	0.0650857			13.1168	0.00466727
10.6664	0.00535465			12.2781	0.0100879			14.604	0.00844592			14.3551	0.00571233			13.5099	0.0642546			13.1233	0.00482094
10.6729	0.00532742			12.2847	0.0102731			14.6106	0.00825685			14.3616	0.00561553			13.5164	0.0634086			13.1299	0.00498663
10.6795	0.0053004			12.2912	0.0104584			14.6171	0.00807394			14.3682	0.00552175			13.523	0.0625491			13.1364	0.00516476
10.686	0.00527357			12.2978	0.0106435			14.6237	0.00789682			14.3747	0.00543087			13.5295	0.0616773			13.143	0.00535576
10.6926	0.00524689			12.3043	0.010828			14.6302	0.00772513			14.3813	0.0053428			13.5361	0.0607947			13.1495	0.00556001
10.6991	0.00522032			12.3109	0.0110113			14.6368	0.00755853			14.3878	0.00525742			13.5426	0.0599024			13.1561	0.0057779
10.7057	0.00519383			12.3174	0.0111932			14.6433	0.00739673			14.3944	0.00517458			13.5492	0.0590017			13.1626	0.00600974
10.7122	0.00516737			12.324	0.0113731			14.6499	0.00723945			14.4009	0.00509415			13.5557	0.0580939			13.1692	0.00625584
10.7188	0.00514097			12.3305	0.0115508			14.6564	0.00708643			14.4075	0.00501599			13.5623	0.0571801			13.1757	0.00651644
10.7253	0.00511464			12.3371	0.0117257			14.663	0.00693746			14.414	0.00493993			13.5688	0.0562615			13.1823	0.00679175
10.7319	0.00508844			12.3436	0.0118974			14.6695	0.00679232			14.4206	0.00486582			13.5754	0.0553393			13.1888	0.00708193
10.7384	0.00506246			12.3502	0.0120656			14.6761	0.00665083			14.4271	0.00479352			13.5819	0.0544146			13.1954	0.00738707
10.745	0.00503681			12.3568	0.0122297			14.6827	0.00651284			14.4337	0.00472289			13.5885	0.0534884			13.2019	0.00770721
10.7515	0.0050116			12.3633	0.0123894			14.6892	0.00637821			14.4402	0.00465377			13.595	0.0525617			13.2085	0.00804234
10.7581	0.00498694			12.3699	0.0125441			14.6958	0.00624682			14.4468	0.00458605			13.6016	0.0516356			13.215	0.00839237
10.7647	0.00496291			12.3764	0.0126934			14.7023	0.00611853			14.4533	0.0045196			13.6082	0.0507108			13.2216	0.00875718
10.7712	0.00493955			12.383	0.012837			14.7089	0.00599326			14.4599	0.00445428			13.6147	0.0497883			13.2281	0.00913654
10.7778	0.0049169			12.3895	0.0129744			14.7154	0.0058709			14.4664	0.00439			13.6213	0.0488689			13.2347	0.00953021
10.7843	0.0048949			12.3961	0.0131052			14.722	0.00575136			14.473	0.00432664			13.6278	0.0479533			13.2412	0.00993785
10.7909	0.0048735			12.4026	0.0132291			14.7285	0.00563454			14.4795	0.00426411			13.6344	0.0470425			13.2478	0.0103591
10.7974	0.00485257			12.4092	0.0133459			14.7351	0.00552033			14.4861	0.00420231			13.6409	0.0461371			13.2543	0.0107935
10.804	0.00483199			12.4157	0.0134552			14.7416	0.00540862			14.4926	0.00414117			13.6475	0.0452379			13.2609	0.0112405
10.8105	0.00481161			12.4223	0.0135568			14.7482	0.0052993			14.4992	0.00408062			13.654	0.0443455			13.2675	0.0116996
10.8171	0.0047913			12.4288	0.0136507			14.7547	0.00519227			14.5058	0.0040206			13.6606	0.0434607			13.274	0.0121701
10.8236	0.00477091			12.4354	0.0137366			14.7613	0.0050874			14.5123	0.00396108			13.6671	0.0425841			13.2806	0.0126514
10.8302	0.00475038			12.4419	0.0138145			14.7678	0.00498461			14.5189	0.00390202			13.6737	0.0417163			13.2871	0.0131426
10.8367	0.00472965			12.4485	0.0138842			14.7744	0.00488379			14.5254	0.00384341			13.6802	0.0408579			13.2937	0.013643
10.8433	0.00470873			12.455	0.0139458			14.7809	0.00478487			14.532	0.00378525			13.6868	0.0400094			13.3002	0.0141518
10.8498	0.00468768			12.4616	0.0139992			14.7875	0.00468778			14.5385	0.00372753			13.6933	0.0391713			13.3068	0.0146679
10.8564	0.00466663			12.4681	0.0140441			14.794	0.0045925			14.5451	0.00367027			13.6999	0.038344			13.3133	0.0151903
10.8629	0.00464572			12.4747	0.0140807			14.8006	0.00449898			14.5516	0.00361349			13.7064	0.0375278			13.3199	0.0157181
10.8695	0.00462514			12.4812	0.0141088			14.8071	0.00440722			14.5582	0.0035572			13.713	0.0367231			13.3264	0.01625
10.876	0.00460508			12.4878	0.0141284			14.8137	0.00431722			14.5647	0.00350142			13.7195	0.0359301			13.333	0.0167849
10.8826	0.00458571			12.4943	0.0141394			14.8202	0.00422898			14.5713	0.0034462			13.7261	0.0351491			13.3395	0.0173217
10.8891	0.00456722			12.5009	0.0141418			14.8268	0.0041425			14.5778	0.00339155			13.7326	0.0343801			13.3461	0.0178589
10.8957	0.0045497			12.5074	0.0141356			14.8333	0.00405776			14.5844	0.0033375			13.7392	0.0336234			13.3526	0.0183953
10.9022	0.00453324			12.514	0.014121			14.8399	0.00397477			14.5909	0.00328408			13.7457	0.0328791			13.3592	0.0189296
10.9088	0.00451786			12.5205	0.014098			14.8464	0.0038935			14.5975	0.0032313			13.7523	0.0321471			13.3657	0.0194604
10.9153	0.00450353			12.5271	0.0140667			14.853	0.0038139			14.604	0.00317917			13.7588	0.0314277			13.3723	0.0199863
10.9219	0.0044902			12.5337	0.0140274			14.8596	0.00373593			14.6106	0.00312769			13.7654	0.0307209			13.3788	0.0205059
10.9284	0.00447774			12.5402	0.0139802			14.8661	0.00365954			14.6171	0.00307685			13.7719	0.0300267			13.3854	0.0210179
10.935	0.00446604			12.5468	0.0139253			14.8727	0.00358466			14.6237	0.00302663			13.7785	0.0293452			13.3919	0.0215209
10.9416	0.00445491			12.5533	0.013863			14.8792	0.00351126			14.6302	0.002977			13.785	0.0286764			13.3985	0.0220135
10.9481	0.00444417			12.5599	0.0137936			14.8858	0.00343926			14.6368	0.00292793			13.7916	0.0280203			13.405	0.0224944
10.9547	0.00443362			12.5664	0.0137173			14.8923	0.00336862			14.6433	0.0028794			13.7982	0.027377			13.4116	0.0229624
10.9612	0.00442308			12.573	0.0136344			14.8989	0.00329931			14.6499	0.00283137			13.8047	0.0267465			13.4181	0.023416
10.9678	0.00441233			12.5795	0.0135452			14.9054	0.00323128			14.6564	0.00278382			13.8113	0.0261287			13.4247	0.0238542
10.9743	0.00440119			12.5861	0.01345			14.912	0.00316451			14.663	0.00273675			13.8178	0.0255237			13.4312	0.0242756
10.9809	0.0043895			12.5926	0.013349			14.9185	0.00309897			14.6695	0.00269014			13.8244	0.0249312			13.4378	0.0246791
10.9874	0.0043771			12.5992	0.0132427			14.9251	0.00303465			14.6761	0.00264403			13.8309	0.0243513			13.4444	0.0250636
10.994	0.00436391			12.6057	0.0131313			14.9316	0.00297151			14.6827	0.00259842			13.8375	0.0237838			13.4509	0.025428
11.0005	0.00434986			12.6123	0.0130151			14.9382	0.00290954			14.6892	0.00255335			13.844	0.0232286			13.4575	0.0257712
11.0071	0.00433495			12.6188	0.0128946			14.9447	0.00284873			14.6958	0.00250884			13.8506	0.0226856			13.464	0.0260924
11.0136	0.00431923			12.6254	0.01277			14.9513	0.00278904			14.7023	0.00246493			13.8571	0.0221545			13.4706	0.0263906
11.0202	0.00430278			12.6319	0.0126417			14.9578	0.00273047			14.7089	0.00242162			13.8637	0.0216352			13.4771	0.026665
11.0267	0.00428576			12.6385	0.0125101			14.9644	0.002673			14.7154	0.00237894			13.8702	0.0211276			13.4837	0.0269148
11.0333	0.00426832			12.645	0.0123757			14.9709	0.00261664			14.722	0.00233689			13.8768	0.0206315			13.4902	0.0271393
11.0398	0.00425068			12.6516	0.0122387			14.9775	0.00256138			14.7285	0.00229545			13.8833	0.0201467			13.4968	0.027338
11.0464	0.00423303			12.6581	0.0120995			14.984	0.00250723			14.7351	0.0022546			13.8899	0.0196731			13.5033	0.0275104
11.0529	0.00421558			12.6647	0.0119586			14.9906	0.00245421			14.7416	0.00221431			13.8964	0.0192105			13.5099	0.0276561
11.0595	0.0041985			12.6712	0.0118162			14.9971	0.00240235			14.7482	0.00217454			13.903	0.0187588			13.5164	0.0277748
11.066	0.00418197			12.6778	0.0116727			15.0037	0.00235167			14.7547	0.00213527			13.9095	0.0183177			13.523	0.0278662
11.0726	0.00416609			12.6843	0.0115284			15.0102	0.0023022			14.7613	0.00209647			13.9161	0.0178871			13.5295	0.0279303
11.0791	0.00415098			12.6909	0.0113836			15.0168	0.00225394			14.7678	0.00205814			13.9226	0.0174669			13.5361	0.027967
11.0857	0.00413668			12.6974	0.0112387			15.0233	0.00220693			14.7744	0.00202025			13.9292	0.0170568			13.5426	0.0279763
11.0922	0.00412323			12.704	0.0110938			15.0299	0.00216116			14.7809	0.00198284			13.9357	0.0166567			13.5492	0.0279584
11.0988	0.00411065			12.7106	0.0109492			15.0365	0.00211665			14.7875	0.00194592			13.9423	0.0162664			13.5557	0.0279133
11.1053	0.00409892			12.7171	0.0108053			15.043	0.0020734			14.794	0.00190952			13.9488	0.0158857			13.5623	0.0278415
11.1119	0.00408803			12.7237	0.0106623			15.0496	0.00203142			14.8006	0.0018737			13.9554	0.0155144			13.5688	0.0277433
11.1185	0.00407792			12.7302	0.0105203			15.0561	0.0019907			14.8071	0.00183849			13.9619	0.0151523			13.5754	0.0276189
11.125	0.00406858			12.7368	0.0103797			15.0627	0.00195124			14.8137	0.00180395			13.9685	0.0147993			13.5819	0.027469
11.1316	0.00405994			12.7433	0.0102408			15.0692	0.00191301			14.8202	0.00177011			13.9751	0.0144552			13.5885	0.0272939
11.1381	0.00405195			12.7499	0.0101038			15.0758	0.00187596			14.8268	0.00173702			13.9816	0.0141197			13.595	0.0270943
11.1447	0.00404458			12.7564	0.00996895			15.0823	0.00184002			14.8333	0.00170472			13.9882	0.0137927			13.6016	0.0268709
11.1512	0.00403776			12.763	0.00983667			15.0889	0.00180511			14.8399	0.00167323			13.9947	0.0134741			13.6081	0.0266244
11.1578	0.00403146			12.7695	0.00970725			15.0954	0.00177111			14.8464	0.00164259			14.0013	0.0131636			13.6147	0.0263555
11.1643	0.00402564			12.7761	0.00958109			15.102	0.00173788			14.853	0.00161282			14.0078	0.0128611			13.6213	0.0260652
11.1709	0.00402027			12.7826	0.00945857			15.1085	0.00170531			14.8596	0.00158393			14.0144	0.0125664			13.6278	0.0257542
11.1774	0.00401531			12.7892	0.00934013			15.1151	0.00167326			14.8661	0.00155594			14.0209	0.0122793			13.6344	0.0254237
11.184	0.00401073			12.7957	0.00922623			15.1216	0.00164167			14.8727	0.00152883			14.0275	0.0119997			13.6409	0.0250747
11.1905	0.00400651			12.8023	0.00911735			15.1282	0.00161046			14.8792	0.0015026			14.034	0.0117274			13.6475	0.0247081
11.1971	0.00400261			12.8088	0.00901401			15.1347	0.00157963			14.8858	0.0014772			14.0406	0.0114623			13.654	0.0243252
11.2036	0.00399902			12.8154	0.00891673			15.1413	0.0015492			14.8923	0.0014526			14.0471	0.0112043			13.6606	0.023927
11.2102	0.00399572			12.8219	0.00882605			15.1478	0.00151924			14.8989	0.00142872			14.0537	0.0109531			13.6671	0.0235149
11.2167	0.00399268			12.8285	0.00874252			15.1544	0.00148982			14.9054	0.0014055			14.0602	0.0107087			13.6737	0.0230899
11.2233	0.00398988			12.835	0.00866668			15.1609	0.00146101			14.912	0.00138286			14.0668	0.0104709			13.6802	0.0226532
11.2298	0.00398729			12.8416	0.00859909			15.1675	0.0014329			14.9185	0.00136073			14.0733	0.0102396			13.6868	0.0222061
11.2364	0.0039849			12.8481	0.00854029			15.174	0.00140552			14.9251	0.00133907			14.0799	0.0100146			13.6933	0.0217496
11.2429	0.00398267			12.8547	0.00849082			15.1806	0.00137886			14.9316	0.00131785			14.0864	0.00979599			13.6999	0.021285
11.2495	0.00398058			12.8612	0.00845121			15.1871	0.00135288			14.9382	0.00129704			14.093	0.00958346			13.7064	0.0208134
11.256	0.0039786			12.8678	0.008422			15.1937	0.00132748			14.9447	0.00127669			14.0995	0.00937695			13.713	0.0203358
11.2626	0.00397672			12.8743	0.00840371			15.2002	0.00130255			14.9513	0.00125681			14.1061	0.00917634			13.7195	0.0198533
11.2691	0.00397491			12.8809	0.00839691			15.2068	0.00127795			14.9578	0.00123747			14.1126	0.0089815			13.7261	0.0193669
11.2757	0.00397315			12.8875	0.00840215			15.2134	0.00125354			14.9644	0.00121874			14.1192	0.00879234			13.7326	0.0188776
11.2822	0.00397143			12.894	0.00842004			15.2199	0.00122922			14.9709	0.00120066			14.1257	0.00860874			13.7392	0.0183862
11.2888	0.00396974			12.9006	0.00845122			15.2265	0.00120489			14.9775	0.00118328			14.1323	0.00843059			13.7457	0.0178939
11.2954	0.00396809			12.9071	0.00849639			15.233	0.00118055			14.984	0.00116663			14.1388	0.00825779			13.7523	0.0174013
11.3019	0.0039665			12.9137	0.00855631			15.2396	0.00115621			14.9906	0.0011507			14.1454	0.00809024			13.7588	0.0169093
11.3085	0.00396501			12.9202	0.00863181			15.2461	0.00113196			14.9971	0.00113547			14.152	0.00792783			13.7654	0.0164189
11.315	0.00396365			12.9268	0.0087238			15.2527	0.00110792			15.0037	0.00112087			14.1585	0.00777044			13.7719	0.0159307
11.3216	0.00396248			12.9333	0.00883326			15.2592	0.00108425			15.0102	0.00110682			14.1651	0.00761798			13.7785	0.0154457
11.3281	0.00396159			12.9399	0.00896131			15.2658	0.00106113			15.0168	0.00109322			14.1716	0.0074703			13.785	0.0149644
11.3347	0.00396107			12.9464	0.00910912			15.2723	0.00103872			15.0233	0.00107994			14.1782	0.0073273			13.7916	0.0144878
11.3412	0.00396104			12.953	0.00927801			15.2789	0.00101718			15.0299	0.00106687			14.1847	0.00718884			13.7981	0.0140165
11.3478	0.00396161			12.9595	0.00946938			15.2854	0.000996624			15.0364	0.00105391			14.1913	0.00705478			13.8047	0.013551
11.3543	0.00396295			12.9661	0.00968475			15.292	0.000977121			15.043	0.00104097			14.1978	0.00692501			13.8113	0.0130922
11.3609	0.00396519			12.9726	0.00992578			15.2985	0.000958687			15.0496	0.00102798			14.2044	0.00679939			13.8178	0.0126405
11.3674	0.00396851			12.9792	0.0101942			15.3051	0.000941292			15.0561	0.00101493			14.2109	0.00667779			13.8244	0.0121965
11.374	0.00397309			12.9857	0.010492			15.3116	0.000924853			15.0627	0.00100181			14.2175	0.00656008			13.8309	0.0117607
11.3805	0.0039791			12.9923	0.0108212			15.3182	0.000909247			15.0692	0.000988656			14.224	0.00644615			13.8375	0.0113334
11.3871	0.00398672			12.9988	0.011184			15.3247	0.000894303			15.0758	0.000975529			14.2306	0.00633586			13.844	0.0109151
11.3936	0.00399612			13.0054	0.0115827			15.3313	0.000879827			15.0823	0.000962509			14.2371	0.0062291			13.8506	0.010506
11.4002	0.00400746			13.0119	0.0120199			15.3378	0.000865616			15.0889	0.000949682			14.2437	0.00612575			13.8571	0.0101066
11.4067	0.00402088			13.0185	0.0124984			15.3444	0.000851462			15.0954	0.000937132			14.2502	0.00602567			13.8637	0.00971688
11.4133	0.00403652			13.025	0.0130212			15.3509	0.000837163			15.102	0.000924936			14.2568	0.00592874			13.8702	0.0093372
11.4198	0.0040545			13.0316	0.0135917			15.3575	0.000822545			15.1085	0.000913159			14.2633	0.00583483			13.8768	0.0089677
11.4264	0.00407494			13.0381	0.0142133			15.364	0.000807481			15.1151	0.000901836			14.2699	0.0057438			13.8833	0.00860849
11.4329	0.00409793			13.0447	0.0148902			15.3706	0.000791884			15.1216	0.000890988			14.2764	0.00565554			13.8899	0.00825967
11.4395	0.00412359			13.0512	0.0156265			15.3771	0.00077572			15.1282	0.000880614			14.283	0.0055699			13.8964	0.00792133
11.446	0.00415201			13.0578	0.0164272			15.3837	0.000759016			15.1347	0.000870701			14.2895	0.00548675			13.903	0.00759348
11.4526	0.00418333			13.0644	0.0172973			15.3903	0.000741856			15.1413	0.000861223			14.2961	0.00540598			13.9095	0.00727614
11.4591	0.00421767			13.0709	0.0182426			15.3968	0.000724365			15.1478	0.000852143			14.3026	0.00532747			13.9161	0.00696928
11.4657	0.00425518			13.0775	0.0192694			15.4034	0.000706698			15.1544	0.000843427			14.3092	0.00525111			13.9226	0.00667285
11.4723	0.00429601			13.084	0.0203844			15.4099	0.000689031			15.1609	0.000835048			14.3157	0.00517679			13.9292	0.00638679
11.4788	0.0043403			13.0906	0.021595			15.4165	0.000671545			15.1675	0.000826979			14.3223	0.00510444			13.9357	0.00611098
11.4854	0.0043882			13.0971	0.0229092			15.423	0.000654412			15.174	0.000819202			14.3289	0.00503396			13.9423	0.00584531
11.4919	0.00443984			13.1037	0.0243353			15.4296	0.00063778			15.1806	0.000811705			14.3354	0.00496529			13.9488	0.00558964
11.4985	0.00449537			13.1102	0.0258825			15.4361	0.000621773			15.1871	0.000804487			14.342	0.00489834			13.9554	0.0053438
11.505	0.0045549			13.1168	0.0275604			15.4427	0.000606473			15.1937	0.000797551			14.3485	0.00483306			13.9619	0.00510764
11.5116	0.00461854			13.1233	0.0293789			15.4492	0.000591932			15.2002	0.000790902			14.3551	0.00476937			13.9685	0.00488095
11.5181	0.00468639			13.1299	0.0313487			15.4558	0.000578175			15.2068	0.000784543			14.3616	0.00470721			13.975	0.00466356
11.5247	0.00475857			13.1364	0.0334807			15.4623	0.000565205			15.2133	0.000778481			14.3682	0.00464652			13.9816	0.00445527
11.5312	0.00483516			13.143	0.035786			15.4689	0.000553008			15.2199	0.000772718			14.3747	0.00458721			13.9882	0.00425585
11.5378	0.00491628			13.1495	0.038276			15.4754	0.000541554			15.2265	0.000767254			14.3813	0.00452923			13.9947	0.00406509
11.5443	0.00500203			13.1561	0.0409624			15.482	0.000530801			15.233	0.000762077			14.3878	0.00447251			14.0013	0.00388277
11.5509	0.00509253			13.1626	0.0438567			15.4885	0.00052071			15.2396	0.00075717			14.3944	0.00441697			14.0078	0.00370863
11.5574	0.00518788			13.1692	0.0469703			15.4951	0.000511235			15.2461	0.00075251			14.4009	0.00436256			14.0144	0.00354244
11.564	0.0052882			13.1757	0.0503145			15.5016	0.000502333			15.2527	0.000748063			14.4075	0.00430922			14.0209	0.00338393
11.5705	0.0053936			13.1823	0.0539002			15.5082	0.000493962			15.2592	0.000743784			14.414	0.00425688			14.0275	0.00323285
11.5771	0.00550416			13.1888	0.0577379			15.5147	0.000486067			15.2658	0.000739612			14.4206	0.0042055			14.034	0.00308893
11.5836	0.00561995			13.1954	0.0618376			15.5213	0.000478588			15.2723	0.000735478			14.4271	0.00415503			14.0406	0.00295188
11.5902	0.00574103			13.2019	0.0662085			15.5278	0.00047146			15.2789	0.000731301			14.4337	0.00410541			14.0471	0.00282145
11.5967	0.00586743			13.2085	0.0708593			15.5344	0.000464611			15.2854	0.000726989			14.4402	0.0040566			14.0537	0.00269735
11.6033	0.00599914			13.215	0.0757976			15.5409	0.000457957			15.292	0.000722436			14.4468	0.00400855			14.0602	0.00257933
11.6098	0.00613615			13.2216	0.0810306			15.5475	0.000451403			15.2985	0.000717529			14.4533	0.00396121			14.0668	0.00246713
11.6164	0.00627842			13.2281	0.0865641			15.554	0.000444843			15.3051	0.000712152			14.4599	0.00391454			14.0733	0.00236048
11.6229	0.00642587			13.2347	0.0924036			15.5606	0.000438167			15.3116	0.000706196			14.4664	0.00386848			14.0799	0.00225915
11.6295	0.00657844			13.2413	0.0985531			15.5672	0.000431245			15.3182	0.000699561			14.473	0.00382298			14.0864	0.0021629
11.636	0.00673603			13.2478	0.105016			15.5737	0.000423942			15.3247	0.00069217			14.4795	0.00377802			14.093	0.00207149
11.6426	0.00689853			13.2544	0.111796			15.5803	0.000416131			15.3313	0.000683974			14.4861	0.00373355			14.0995	0.00198471
11.6491	0.00706584			13.2609	0.118893			15.5868	0.000407688			15.3378	0.000674954			14.4926	0.00368954			14.1061	0.00190236
11.6557	0.0072378			13.2675	0.126309			15.5934	0.000398509			15.3444	0.00066513			14.4992	0.00364599			14.1126	0.00182423
11.6623	0.00741426			13.274	0.134043			15.5999	0.000388518			15.3509	0.000654564			14.5058	0.00360287			14.1192	0.00175013
11.6688	0.00759504			13.2806	0.142097			15.6065	0.000377668			15.3575	0.000643356			14.5123	0.0035602			14.1257	0.00167989
11.6754	0.00777991			13.2871	0.150467			15.613	0.00036596			15.364	0.000631636			14.5189	0.00351799			14.1323	0.00161334
11.6819	0.00796863			13.2937	0.159153			15.6196	0.000353435			15.3706	0.00061956			14.5254	0.00347624			14.1388	0.00155032
11.6885	0.0081609			13.3002	0.168151			15.6261	0.000340182			15.3771	0.000607293			14.532	0.00343498			14.1454	0.00149066
11.695	0.00835639			13.3068	0.17746			15.6327	0.000326333			15.3837	0.000595001			14.5385	0.00339421			14.1519	0.00143423
11.7016	0.00855475			13.3133	0.187075			15.6392	0.000312043			15.3902	0.000582845			14.5451	0.00335393			14.1585	0.00138084
11.7081	0.00875556			13.3199	0.196993			15.6458	0.000297498			15.3968	0.000570972			14.5516	0.00331412			14.1651	0.00133035
11.7147	0.0089584			13.3264	0.207209			15.6523	0.000282894			15.4034	0.000559504			14.5582	0.00327478			14.1716	0.00128258
11.7212	0.00916283			13.333	0.217719			15.6589	0.000268422			15.4099	0.000548542			14.5647	0.00323584			14.1782	0.00123735
11.7278	0.00936837			13.3395	0.228518			15.6654	0.000254258			15.4165	0.00053816			14.5713	0.00319727			14.1847	0.00119451
11.7343	0.00957454			13.3461	0.239601			15.672	0.000240553			15.423	0.000528406			14.5778	0.00315902			14.1913	0.00115388
11.7409	0.00978088			13.3526	0.250962			15.6785	0.000227425			15.4296	0.000519309			14.5844	0.00312103			14.1978	0.00111531
11.7474	0.0099869			13.3592	0.262596			15.6851	0.000214957			15.4361	0.000510876			14.5909	0.00308324			14.2044	0.00107869
11.754	0.0101921			13.3657	0.274495			15.6916	0.000203201			15.4427	0.000503095			14.5975	0.00304561			14.2109	0.00104389
11.7605	0.0103961			13.3723	0.286656			15.6982	0.000192172			15.4492	0.000495947			14.604	0.00300812			14.2175	0.00101083
11.7671	0.0105984			13.3788	0.29907			15.7047	0.000181868			15.4558	0.0004894			14.6106	0.00297076			14.224	0.000979451
11.7736	0.0107986			13.3854	0.311731			15.7113	0.000172262			15.4623	0.000483419			14.6171	0.00293352			14.2306	0.000949702
11.7802	0.0109962			13.3919	0.324633			15.7178	0.000163309			15.4689	0.00047796			14.6237	0.00289642			14.2371	0.000921546
11.7867	0.0111909			13.3985	0.337769			15.7244	0.000154959			15.4754	0.000472979			14.6302	0.00285949			14.2437	0.000894946
11.7933	0.0113821			13.405	0.351133			15.7309	0.000147163			15.482	0.000468428			14.6368	0.00282275			14.2502	0.000869858
11.7998	0.0115695			13.4116	0.364717			15.7375	0.000139875			15.4885	0.00046426			14.6433	0.00278625			14.2568	0.00084622
11.8064	0.0117528			13.4181	0.378514			15.744	0.000133054			15.4951	0.000460429			14.6499	0.00275002			14.2633	0.000823956
11.8129	0.0119315			13.4247	0.392518			15.7506	0.000126664			15.5016	0.00045689			14.6564	0.0027141			14.2699	0.000802963
11.8195	0.0121054			13.4313	0.406722			15.7572	0.000120676			15.5082	0.000453601			14.663	0.00267851			14.2764	0.000783113
11.826	0.0122741			13.4378	0.421118			15.7637	0.000115067			15.5147	0.000450526			14.6695	0.0026433			14.283	0.000764264
11.8326	0.0124373			13.4444	0.4357			15.7703	0.000109816			15.5213	0.000447625			14.6761	0.00260848			14.2895	0.000746257
11.8392	0.0125947			13.4509	0.45046			15.7768	0.000104907			15.5278	0.000444861			14.6827	0.00257408			14.2961	0.000728933
11.8457	0.0127462			13.4575	0.465389			15.7834	0.000100324			15.5344	0.0004422			14.6892	0.00254013			14.3026	0.000712134
11.8523	0.0128914			13.464	0.48048			15.7899	9.61e-05			15.5409	0.00043961			14.6958	0.00250664			14.3092	0.000695717
11.8588	0.0130301			13.4706	0.495724			15.7965	9.21e-05			15.5475	0.000437056			14.7023	0.00247364			14.3157	0.000679563
11.8654	0.0131622			13.4771	0.511112			15.803	8.84e-05			15.554	0.0004345			14.7089	0.00244115			14.3223	0.000663584
11.8719	0.0132874			13.4837	0.526633			15.8096	8.5e-05			15.5606	0.000431901			14.7154	0.00240919			14.3288	0.000647721
11.8785	0.0134054			13.4902	0.542276			15.8161	8.18e-05			15.5671	0.000429211			14.722	0.00237777			14.3354	0.000631958
11.885	0.0135161			13.4968	0.55803			15.8227	7.89e-05			15.5737	0.000426374			14.7285	0.00234689			14.342	0.000616309
11.8916	0.0136192			13.5033	0.573882			15.8292	7.61e-05			15.5803	0.000423329			14.7351	0.00231658			14.3485	0.00060082
11.8981	0.0137147			13.5099	0.589817			15.8358	7.36e-05			15.5868	0.000420008			14.7416	0.00228684			14.3551	0.000585561
11.9047	0.0138023			13.5164	0.60582			15.8423	7.12e-05			15.5934	0.000416342			14.7482	0.00225767			14.3616	0.000570615
11.9112	0.0138819			13.523	0.621875			15.8489	6.9e-05			15.5999	0.000412265			14.7547	0.00222909			14.3682	0.000556076
11.9178	0.0139536			13.5295	0.637964			15.8554	6.69e-05			15.6065	0.000407721			14.7613	0.0022011			14.3747	0.000542035
11.9243	0.0140173			13.5361	0.654066			15.862	6.49e-05			15.613	0.00040267			14.7678	0.00217371			14.3813	0.000528575
11.9309	0.014073			13.5426	0.67016			15.8685	6.3e-05			15.6196	0.0003971			14.7744	0.00214696			14.3878	0.000515764
11.9374	0.014121			13.5492	0.686225			15.8751	6.11e-05			15.6261	0.000391027			14.7809	0.00212085			14.3944	0.000503656
11.944	0.0141613			13.5557	0.702235			15.8816	5.93e-05			15.6327	0.000384501			14.7875	0.0020954			14.4009	0.000492289
11.9505	0.0141942			13.5623	0.718165			15.8882	5.76e-05			15.6392	0.000377608			14.794	0.00207062			14.4075	0.000481679
11.9571	0.01422			13.5688	0.733987			15.8947	5.58e-05			15.6458	0.000370458			14.8006	0.00204651			14.414	0.000471831
11.9636	0.0142388			13.5754	0.749672			15.9013	5.41e-05			15.6523	0.00036318			14.8071	0.00202304			14.4206	0.000462733
11.9702	0.014251			13.5819	0.765189			15.9078	5.24e-05			15.6589	0.000355909			14.8137	0.00200018			14.4271	0.000454366
11.9767	0.0142568			13.5885	0.780506			15.9144	5.08e-05			15.6654	0.00034878			14.8202	0.0019779			14.4337	0.0004467
11.9833	0.0142564			13.595	0.795592			15.9209	4.92e-05			15.672	0.000341907			14.8268	0.00195614			14.4402	0.000439701
11.9898	0.0142501			13.6016	0.81041			15.9275	4.77e-05			15.6785	0.000335381			14.8333	0.00193485			14.4468	0.000433329
11.9964	0.0142382			13.6082	0.824925			15.9341	4.63e-05			15.6851	0.000329262			14.8399	0.00191399			14.4533	0.000427543
12.0029	0.014221			13.6147	0.839103			15.9406	4.5e-05			15.6916	0.000323581			14.8464	0.00189353			14.4599	0.000422304
12.0095	0.0141986			13.6213	0.852906			15.9472	4.38e-05			15.6982	0.000318344			14.853	0.00187345			14.4664	0.000417569
12.0161	0.0141714			13.6278	0.866297			15.9537	4.26e-05			15.7047	0.000313542			14.8595	0.00185377			14.473	0.000413296
12.0226	0.0141396			13.6344	0.879239			15.9603	4.16e-05			15.7113	0.000309162			14.8661	0.0018345			14.4795	0.000409447
12.0292	0.0141037			13.6409	0.891697			15.9668	4.06e-05			15.7178	0.000305192			14.8727	0.00181568			14.4861	0.000405981
12.0357	0.0140639			13.6475	0.903633			15.9734	3.96e-05			15.7244	0.000301635			14.8792	0.00179735			14.4926	0.000402863
12.0423	0.0140206			13.654	0.915012			15.9799	3.87e-05			15.7309	0.000298506			14.8858	0.00177952			14.4992	0.000400057
12.0488	0.0139742			13.6606	0.925801			15.9865	3.77e-05			15.7375	0.000295832			14.8923	0.00176223			14.5057	0.000397532
12.0554	0.013925			13.6671	0.935967			15.993	3.66e-05			15.744	0.000293647			14.8989	0.00174545			14.5123	0.000395256
12.0619	0.0138733			13.6737	0.945478			15.9996	3.55e-05			15.7506	0.000291981			14.9054	0.00172917			14.5189	0.0003932
12.0685	0.0138196			13.6802	0.954305			16.0061	3.43e-05			15.7572	0.000290858			14.912	0.00171332			14.5254	0.000391338
12.075	0.0137641			13.6868	0.962421			16.0127	3.29e-05			15.7637	0.000290281			14.9185	0.00169783			14.532	0.000389645
12.0816	0.0137071			13.6933	0.9698			16.0192	3.14e-05			15.7703	0.000290232			14.9251	0.00168261			14.5385	0.000388093
12.0881	0.0136489			13.6999	0.97642			16.0258	2.97e-05			15.7768	0.000290672			14.9316	0.00166757			14.5451	0.000386651
12.0947	0.0135896			13.7064	0.982259			16.0323	2.8e-05			15.7834	0.000291536			14.9382	0.00165261			14.5516	0.000385289
12.1012	0.0135296			13.713	0.987298			16.0389	2.62e-05			15.7899	0.000292746			14.9447	0.00163767			14.5582	0.000383968
12.1078	0.0134688			13.7195	0.99152			16.0454	2.43e-05			15.7965	0.000294214			14.9513	0.0016227			14.5647	0.000382639
12.1143	0.0134076			13.7261	0.994912			16.052	2.24e-05			15.803	0.000295848			14.9578	0.00160767			14.5713	0.000381246
12.1209	0.0133461			13.7326	0.997462			16.0585	2.05e-05			15.8096	0.00029756			14.9644	0.0015926			14.5778	0.000379721
12.1274	0.0132843			13.7392	0.99916			16.0651	1.86e-05			15.8161	0.000299272			14.9709	0.00157755			14.5844	0.000377989
12.134	0.0132224			13.7457	1			16.0716	1.67e-05			15.8227	0.000300916			14.9775	0.00156258			14.5909	0.000375964
12.1405	0.0131604			13.7523	0.999979			16.0782	1.49e-05			15.8292	0.000302437			14.984	0.00154779			14.5975	0.000373557
12.1471	0.0130984			13.7588	0.999095			16.0847	1.31e-05			15.8358	0.000303797			14.9906	0.00153329			14.604	0.000370679
12.1536	0.0130365			13.7654	0.99735			16.0913	1.15e-05			15.8423	0.000304966			14.9971	0.00151917			14.6106	0.000367247
12.1602	0.0129748			13.7719	0.994749			16.0978	9.88e-06			15.8489	0.00030593			15.0037	0.00150553			14.6171	0.000363197
12.1667	0.0129133			13.7785	0.9913			16.1044	8.4e-06			15.8554	0.000306679			15.0102	0.00149245			14.6237	0.000358485
12.1733	0.0128519			13.7851	0.987012			16.111	7.02e-06			15.862	0.000307213			15.0168	0.00147998			14.6302	0.00035309
12.1798	0.0127908			13.7916	0.981898			16.1175	5.74e-06			15.8685	0.000307539			15.0233	0.00146814			14.6368	0.000347032
12.1864	0.01273			13.7982	0.975973			16.1241	4.57e-06			15.8751	0.000307664			15.0299	0.00145692			14.6433	0.000340361
12.193	0.0126695			13.8047	0.969255			16.1306	3.52e-06			15.8816	0.000307601			15.0364	0.00144629			14.6499	0.000333159
12.1995	0.0126093			13.8113	0.961763			16.1372	2.58e-06			15.8882	0.000307364			15.043	0.00143619			14.6564	0.000325535
12.2061	0.0125495			13.8178	0.953519			16.1437	1.78e-06			15.8947	0.00030697			15.0496	0.00142652			14.663	0.00031762
12.2126	0.0124901			13.8244	0.944545			16.1503	1.1e-06			15.9013	0.000306435			15.0561	0.00141718			14.6695	0.000309557
12.2192	0.012431			13.8309	0.934869			16.1568	5.46e-07			15.9078	0.000305774			15.0627	0.00140805			14.6761	0.00030149
12.2257	0.0123723			13.8375	0.924516			16.1634	1.19e-07			15.9144	0.000305002			15.0692	0.00139899			14.6826	0.000293554
12.2323	0.0123139			13.844	0.913515			16.1699	-1.84e-07			15.9209	0.000304135			15.0758	0.00138988			14.6892	0.000285864
12.2388	0.0122559			13.8506	0.901895			16.1765	-3.66e-07			15.9275	0.000303186			15.0823	0.00138062			14.6958	0.000278517
12.2454	0.012198			13.8571	0.889686			16.183	-4.3e-07			15.9341	0.000302159			15.0889	0.00137108			14.7023	0.000271586
12.2519	0.0121403			13.8637	0.876921			16.1896	-3.8e-07			15.9406	0.000301056			15.0954	0.0013612			14.7089	0.000265117
12.2585	0.0120826			13.8702	0.863633			16.1961	-2.15e-07			15.9472	0.000299878			15.102	0.00135094			14.7154	0.000259136
12.265	0.0120247			13.8768	0.849853			16.2027	5.61e-08			15.9537	0.00029862			15.1085	0.00134029			14.722	0.000253642
12.2716	0.0119665			13.8833	0.835616			16.2092	4.23e-07			15.9603	0.000297275			15.1151	0.00132928			14.7285	0.000248621
12.2781	0.0119077			13.8899	0.820955			16.2158	8.77e-07			15.9668	0.000295827			15.1216	0.00131796			14.7351	0.000244044
12.2847	0.0118483			13.8964	0.805906			16.2223	1.41e-06			15.9734	0.000294259			15.1282	0.00130642			14.7416	0.000239877
12.2912	0.0117879			13.903	0.790503			16.2289	2e-06			15.9799	0.000292545			15.1347	0.00129477			14.7482	0.000236076
12.2978	0.0117265			13.9095	0.77478			16.2354	2.63e-06			15.9865	0.00029065			15.1413	0.00128312			14.7547	0.000232599
12.3043	0.0116638			13.9161	0.758773			16.242	3.28e-06			15.993	0.000288535			15.1478	0.00127159			14.7613	0.0002294
12.3109	0.0115998			13.9226	0.742515			16.2485	3.94e-06			15.9996	0.000286149			15.1544	0.0012603			14.7678	0.000226437
12.3174	0.0115342			13.9292	0.726042			16.2551	4.58e-06			16.0061	0.000283433			15.1609	0.00124935			14.7744	0.000223671
12.324	0.011467			13.9357	0.709386			16.2616	5.2e-06			16.0127	0.000280321			15.1675	0.0012388			14.7809	0.000221067
12.3305	0.011398			13.9423	0.692582			16.2682	5.78e-06			16.0192	0.00027674			15.174	0.00122873			14.7875	0.000218601
12.3371	0.0113273			13.9488	0.675663			16.2747	6.31e-06			16.0258	0.000272613			15.1806	0.00121916			14.794	0.000216251
12.3436	0.0112547			13.9554	0.65866			16.2813	6.8e-06			16.0323	0.000267872			15.1871	0.00121011			14.8006	0.000214001
12.3502	0.0111801			13.962	0.641606			16.2879	7.25e-06			16.0389	0.000262452			15.1937	0.00120157			14.8071	0.000211847
12.3567	0.0111037			13.9685	0.624531			16.2944	7.67e-06			16.0454	0.000256309			15.2002	0.00119348			14.8137	0.000209793
12.3633	0.0110252			13.9751	0.607466			16.301	8.06e-06			16.052	0.00024942			15.2068	0.0011858			14.8202	0.00020785
12.3699	0.0109447			13.9816	0.590438			16.3075	8.42e-06			16.0585	0.00024179			15.2133	0.00117845			14.8268	0.00020603
12.3764	0.0108621			13.9882	0.573476			16.3141	8.77e-06			16.0651	0.000233454			15.2199	0.00117132			14.8333	0.000204353
12.383	0.0107774			13.9947	0.556606			16.3206	9.09e-06			16.0716	0.000224479			15.2265	0.00116431			14.8399	0.000202835
12.3895	0.0106905			14.0013	0.539853			16.3272	9.37e-06			16.0782	0.00021496			15.233	0.0011573			14.8464	0.000201493
12.3961	0.0106015			14.0078	0.523242			16.3337	9.61e-06			16.0847	0.000205013			15.2396	0.00115018			14.853	0.000200344
12.4026	0.0105102			14.0144	0.506795			16.3403	9.8e-06			16.0913	0.000194772			15.2461	0.00114282			14.8595	0.000199401
12.4092	0.0104167			14.0209	0.490534			16.3468	9.92e-06			16.0978	0.000184375			15.2527	0.00113513			14.8661	0.000198671
12.4157	0.010321			14.0275	0.474479			16.3534	9.95e-06			16.1044	0.00017396			15.2592	0.00112702			14.8726	0.000198164
12.4223	0.0102231			14.034	0.458648			16.3599	9.91e-06			16.1109	0.000163654			15.2658	0.00111844			14.8792	0.000197881
12.4288	0.010123			14.0406	0.443059			16.3665	9.77e-06			16.1175	0.00015357			15.2723	0.00110938			14.8858	0.000197824
12.4354	0.010021			14.0471	0.427728			16.373	9.54e-06			16.1241	0.000143798			15.2789	0.00109987			14.8923	0.000197989
12.4419	0.00991712			14.0537	0.412669			16.3796	9.24e-06			16.1306	0.000134411			15.2854	0.00108997			14.8989	0.00019837
12.4485	0.00981145			14.0602	0.397896			16.3861	8.86e-06			16.1372	0.000125455			15.292	0.00107976			14.9054	0.00019896
12.455	0.00970417			14.0668	0.383421			16.3927	8.42e-06			16.1437	0.000116961			15.2985	0.00106937			14.912	0.000199746
12.4616	0.00959545			14.0733	0.369254			16.3992	7.93e-06			16.1503	0.000108938			15.3051	0.00105892			14.9185	0.000200705
12.4681	0.00948548			14.0799	0.355404			16.4058	7.41e-06			16.1568	0.000101385			15.3116	0.00104856			14.9251	0.000201813
12.4747	0.00937441			14.0864	0.341881			16.4123	6.85e-06			16.1634	9.43e-05			15.3182	0.00103841			14.9316	0.000203039
12.4812	0.00926242			14.093	0.32869			16.4189	6.26e-06			16.1699	8.76e-05			15.3247	0.00102858			14.9382	0.000204348
12.4878	0.00914967			14.0995	0.315837			16.4254	5.64e-06			16.1765	8.14e-05			15.3313	0.00101918			14.9447	0.000205704
12.4943	0.0090363			14.1061	0.303326			16.432	5e-06			16.183	7.55e-05			15.3378	0.00101028			14.9513	0.000207066
12.5009	0.00892246			14.1126	0.291162			16.4385	4.31e-06			16.1896	7e-05			15.3444	0.0010019			14.9578	0.000208397
12.5074	0.00880828			14.1192	0.279345			16.4451	3.58e-06			16.1961	6.49e-05			15.3509	0.000994079			14.9644	0.000209659
12.514	0.00869387			14.1257	0.267878			16.4516	2.81e-06			16.2027	6e-05			15.3575	0.000986782			14.9709	0.000210821
12.5205	0.00857935			14.1323	0.256761			16.4582	1.98e-06			16.2092	5.55e-05			15.364	0.000979976			14.9775	0.000211859
12.5271	0.00846484			14.1389	0.245993			16.4648	1.1e-06			16.2158	5.13e-05			15.3706	0.000973602			14.984	0.000212753
12.5336	0.00835047			14.1454	0.235572			16.4713	1.75e-07			16.2223	4.73e-05			15.3771	0.000967587			14.9906	0.000213493
12.5402	0.00823636			14.152	0.225496			16.4779	-7.8e-07			16.2289	4.36e-05			15.3837	0.000961841			14.9971	0.000214078
12.5468	0.00812267			14.1585	0.215763			16.4844	-1.75e-06			16.2354	4.02e-05			15.3902	0.000956268			15.0037	0.000214512
12.5533	0.00800953			14.1651	0.206369			16.491	-2.7e-06			16.242	3.71e-05			15.3968	0.000950762			15.0102	0.000214808
12.5599	0.00789713			14.1716	0.19731			16.4975	-3.61e-06			16.2485	3.41e-05			15.4034	0.000945214			15.0168	0.00021498
12.5664	0.00778562			14.1782	0.18858			16.5041	-4.43e-06			16.2551	3.14e-05			15.4099	0.000939513			15.0233	0.000215048
12.573	0.00767519			14.1847	0.180176			16.5106	-5.12e-06			16.2616	2.9e-05			15.4165	0.000933554			15.0299	0.000215033
12.5795	0.00756601			14.1913	0.17209			16.5172	-5.63e-06			16.2682	2.67e-05			15.423	0.000927238			15.0364	0.000214957
12.5861	0.00745827			14.1978	0.164317			16.5237	-5.87e-06			16.2747	2.46e-05			15.4296	0.000920483			15.043	0.000214839
12.5926	0.00735216			14.2044	0.156852			16.5303	-5.8e-06			16.2813	2.27e-05			15.4361	0.00091322			15.0495	0.000214698
12.5992	0.00724783			14.2109	0.149685			16.5368	-5.31e-06			16.2878	2.1e-05			15.4427	0.000905403			15.0561	0.00021455
12.6057	0.00714546			14.2175	0.142812			16.5434	-4.32e-06			16.2944	1.95e-05			15.4492	0.000897015			15.0627	0.000214408
12.6123	0.00704521			14.224	0.136224			16.5499	-2.71e-06			16.301	1.82e-05			15.4558	0.000888066			15.0692	0.000214281
12.6188	0.0069472			14.2306	0.129913			16.5565	-3.74e-07			16.3075	1.71e-05			15.4623	0.000878595			15.0758	0.000214176
12.6254	0.0068516			14.2371	0.123873			16.563	2.8e-06			16.3141	1.62e-05			15.4689	0.000868669			15.0823	0.000214094
12.6319	0.00675852			14.2437	0.118094			16.5696	6.92e-06			16.3206	1.57e-05			15.4754	0.000858374			15.0889	0.000214034
12.6385	0.00666809			14.2502	0.11257			16.5761	1.21e-05			16.3272	1.55e-05			15.482	0.000847815			15.0954	0.000213991
12.645	0.00658044			14.2568	0.107292			16.5827	1.84e-05			16.3337	1.57e-05			15.4885	0.000837106			15.102	0.000213957
12.6516	0.00649569			14.2633	0.102252			16.5892	2.58e-05			16.3403	1.65e-05			15.4951	0.000826363			15.1085	0.000213918
12.6581	0.00641397			14.2699	0.0974412			16.5958	3.43e-05			16.3468	1.78e-05			15.5016	0.000815699			15.1151	0.000213862
12.6647	0.0063354			14.2764	0.0928525			16.6023	4.39e-05			16.3534	1.98e-05			15.5082	0.000805218			15.1216	0.000213773
12.6712	0.00626012			14.283	0.0884777			16.6089	5.45e-05			16.3599	2.26e-05			15.5147	0.000795011			15.1282	0.000213637
12.6778	0.00618823			14.2895	0.0843088			16.6154	6.59e-05			16.3665	2.61e-05			15.5213	0.000785157			15.1347	0.000213437
12.6843	0.00611987			14.2961	0.080338			16.622	7.79e-05			16.373	3.05e-05			15.5278	0.000775718			15.1413	0.000213161
12.6909	0.00605513			14.3026	0.0765577			16.6285	9.04e-05			16.3796	3.56e-05			15.5344	0.000766743			15.1478	0.000212799
12.6974	0.00599408			14.3092	0.0729604			16.6351	0.000103054			16.3861	4.16e-05			15.5409	0.000758271			15.1544	0.000212341
12.704	0.00593679			14.3158	0.0695385			16.6417	0.000115751			16.3927	4.84e-05			15.5475	0.000750324			15.1609	0.000211783
12.7105	0.00588329			14.3223	0.066285			16.6482	0.000128275			16.3992	5.58e-05			15.554	0.000742911			15.1675	0.000211125
12.7171	0.00583361			14.3289	0.0631926			16.6548	0.000140462			16.4058	6.4e-05			15.5606	0.000736038			15.174	0.000210368
12.7236	0.00578775			14.3354	0.0602545			16.6613	0.000152182			16.4123	7.28e-05			15.5671	0.000729699			15.1806	0.00020952
12.7302	0.0057457			14.342	0.057464			16.6679	0.000163339			16.4189	8.22e-05			15.5737	0.000723882			15.1871	0.000208589
12.7368	0.00570748			14.3485	0.0548144			16.6744	0.00017387			16.4254	9.22e-05			15.5803	0.000718564			15.1937	0.000207589
12.7433	0.00567309			14.3551	0.0522995			16.681	0.000183739			16.432	0.000102818			15.5868	0.000713714			15.2002	0.000206533
12.7499	0.0056426			14.3616	0.049913			16.6875	0.00019294			16.4385	0.000114024			15.5934	0.00070929			15.2068	0.00020544
12.7564	0.00561609			14.3682	0.0476489			16.6941	0.000201484			16.4451	0.000125848			15.5999	0.000705235			15.2133	0.000204327
12.763	0.0055937			14.3747	0.0455016			16.7006	0.000209404			16.4516	0.00013831			15.6065	0.000701483			15.2199	0.000203214
12.7695	0.00557561			14.3813	0.0434653			16.7072	0.000216745			16.4582	0.000151428			15.613	0.000697952			15.2264	0.000202117
12.7761	0.00556206			14.3878	0.0415347			16.7137	0.000223569			16.4647	0.000165212			15.6196	0.000694548			15.233	0.000201047
12.7826	0.00555334			14.3944	0.0397047			16.7203	0.00022995			16.4713	0.000179669			15.6261	0.000691161			15.2396	0.000200012
12.7892	0.00554982			14.4009	0.0379702			16.7268	0.000235984							15.6327	0.000687675			15.2461	0.000199019
12.7957	0.00555191			14.4075	0.0363265			16.7334	0.000241781							15.6392	0.000683962			15.2527	0.000198069
12.8023	0.0055601			14.414	0.0347691			16.7399	0.00024747							15.6458	0.000679896			15.2592	0.000197158
12.8088	0.00557492			14.4206	0.0332934			16.7465	0.000253199							15.6523	0.000675356			15.2658	0.000196278
12.8154	0.00559699			14.4271	0.0318953			16.753	0.000259129							15.6589	0.000670233			15.2723	0.000195419
12.8219	0.00562698			14.4337	0.0305706			16.7596	0.000265432							15.6654	0.000664441			15.2789	0.000194565
12.8285	0.00566563			14.4402	0.0293154			16.7661	0.000272282							15.672	0.000657923			15.2854	0.000193699
12.835	0.0057138			14.4468	0.028126			16.7727	0.000279842							15.6785	0.000650659			15.292	0.000192799
12.8416	0.0057724			14.4533	0.0269988			16.7792	0.000288258							15.6851	0.000642666			15.2985	0.000191837
12.8481	0.00584247			14.4599	0.0259304			16.7858	0.000297641							15.6916	0.000634002			15.3051	0.000190782
12.8547	0.00592515			14.4664	0.0249175			16.7923	0.000308061							15.6982	0.000624756			15.3116	0.000189595
12.8612	0.00602169			14.473	0.023957			16.7989	0.000319537							15.7047	0.000615049			15.3182	0.000188228
12.8678	0.0061335			14.4795	0.023046			16.8054	0.000332032							15.7113	0.000605022			15.3247	0.000186624
12.8743	0.00626214			14.4861	0.0221817			16.812	0.000345452							15.7178	0.000594827			15.3313	0.000184718
12.8809	0.00640937			14.4927	0.0213615			16.8185	0.000359655							15.7244	0.000584617			15.3378	0.000182438
12.8874	0.00657713			14.4992	0.0205829			16.8251	0.000374457							15.7309	0.00057453			15.3444	0.000179707
12.894	0.0067676			14.5058	0.0198436			16.8317	0.000389641							15.7375	0.000564692			15.3509	0.000176452
12.9005	0.0069832			14.5123	0.0191415			16.8382	0.000404981							15.744	0.0005552			15.3575	0.00017261
12.9071	0.00722667			14.5189	0.0184744			16.8448	0.000420247							15.7506	0.000546129			15.364	0.000168132
12.9137	0.00750103			14.5254	0.0178404			16.8513	0.000435225							15.7572	0.000537528			15.3706	0.00016299
12.9202	0.00780965			14.532	0.0172375			16.8579	0.000449726							15.7637	0.000529423			15.3771	0.000157187
12.9268	0.00815624			14.5385	0.0166641			16.8644	0.000463594							15.7703	0.000521821			15.3837	0.000150756
12.9333	0.00854494			14.5451	0.0161185			16.871	0.000476709							15.7768	0.000514714			15.3902	0.000143759
12.9399	0.00898026			14.5516	0.0155989			16.8775	0.000488993							15.7834	0.000508082			15.3968	0.000136288
12.9464	0.00946718			14.5582	0.0151039			16.8841	0.000500405							15.7899	0.000501899			15.4033	0.000128456
12.953	0.0100111			14.5647	0.0146321			16.8906	0.000510937							15.7965	0.000496134			15.4099	0.000120393
12.9595	0.010618			14.5713	0.014182			16.8972	0.000520609							15.803	0.000490755			15.4165	0.000112233
12.9661	0.0112943			14.5778	0.0137524			16.9037	0.000529465							15.8096	0.000485728			15.423	0.00010411
12.9726	0.0120468			14.5844	0.013342			16.9103	0.000537564							15.8161	0.00048102			15.4296	9.61e-05
12.9792	0.0128831			14.5909	0.0129497			16.9168	0.000544974							15.8227	0.000476597			15.4361	8.84e-05
12.9857	0.0138113			14.5975	0.0125744			16.9234	0.000551769							15.8292	0.000472426			15.4427	8.11e-05
12.9923	0.0148399			14.604	0.0122151			16.9299	0.00055802							15.8358	0.00046847			15.4492	7.41e-05
12.9988	0.0159781			14.6106	0.0118708			16.9365	0.000563795							15.8423	0.000464693			15.4558	6.76e-05
13.0054	0.0172356			14.6171	0.0115406			16.943	0.000569158							15.8489	0.000461057			15.4623	6.15e-05
13.0119	0.0186226			14.6237	0.0112238			16.9496	0.000574161							15.8554	0.000457523			15.4689	5.59e-05
13.0185	0.0201501			14.6302	0.0109195			16.9561	0.00057885							15.862	0.000454042			15.4754	5.08e-05
13.025	0.0218291			14.6368	0.0106271			16.9627	0.000583261							15.8685	0.000450559			15.482	4.6e-05
13.0316	0.0236714			14.6433	0.0103458			16.9692	0.000587422							15.8751	0.000447013			15.4885	4.16e-05
13.0381	0.0256891			14.6499	0.0100752			16.9758	0.000591358							15.8816	0.000443339			15.4951	3.76e-05
13.0447	0.0278944			14.6564	0.00981472			16.9823	0.000595086							15.8882	0.000439465			15.5016	3.39e-05
13.0512	0.0302998			14.663	0.00956375			16.9889	0.000598621							15.8947	0.000435313			15.5082	3.05e-05
13.0578	0.032918			14.6695	0.00932185			16.9954	0.000601976							15.9013	0.000430807			15.5147	2.73e-05
13.0643	0.0357614			14.6761	0.00908857			17.002	0.000605164							15.9078	0.00042587			15.5213	2.44e-05
13.0709	0.0388424			14.6827	0.00886348			17.0086	0.000608198							15.9144	0.000420436			15.5278	2.16e-05
13.0774	0.0421731			14.6892	0.00864615			17.0151	0.000611093							15.9209	0.000414456			15.5344	1.9e-05
13.084	0.0457653			14.6958	0.00843619			17.0217	0.000613861							15.9275	0.000407898			15.5409	1.65e-05
13.0906	0.0496301			14.7023	0.00823319			17.0282	0.000616518							15.9341	0.000400758			15.5475	1.42e-05
13.0971	0.0537781			14.7089	0.00803678			17.0348	0.000619077							15.9406	0.000393062			15.554	1.19e-05
13.1037	0.0582191			14.7154	0.0078466			17.0413	0.000621547							15.9472	0.000384864			15.5606	9.7e-06
13.1102	0.0629622			14.722	0.00766229			17.0479	0.000623938							15.9537	0.000376248			15.5671	7.58e-06
13.1168	0.0680157			14.7285	0.00748352			17.0544	0.000626255							15.9603	0.00036732			15.5737	5.51e-06
13.1233	0.0733866			14.7351	0.00730998			17.061	0.000628501							15.9668	0.000358203			15.5802	3.5e-06
13.1299	0.0790815			14.7416	0.00714136			17.0675	0.000630675							15.9734	0.000349029			15.5868	1.54e-06
13.1364	0.0851055			14.7482	0.00697741			17.0741	0.000632778							15.9799	0.000339933			15.5934	-3.66e-07
[truncated: 905 more rows]
