# Supplementary material for: A simple method for developing lysine targeted covalent protein reagents
Source: Nat Commun. 2023 Dec 1;14:7933. doi: 10.1038/s41467-023-42632-5 (PMC10692228; doi:10.1038/s41467-023-42632-5)
Supplement: Supplementary file 4 — Source data [file 41467_2023_42632_MOESM4_ESM.zip › Source Data/Supplementary figure 11/DSF Data.xlsx]

## Sheet: Sheet1
Well Location	Reading 1	Reading 2	Reading 3	Reading 4	Reading 5	Reading 6	Reading 7	Reading 8	Reading 9	Reading 10	Reading 11	Reading 12	Reading 13	Reading 14	Reading 15	Reading 16	Reading 17	Reading 18	Reading 19	Reading 20	Reading 21	Reading 22	Reading 23	Reading 24	Reading 25	Reading 26	Reading 27	Reading 28	Reading 29	Reading 30	Reading 31	Reading 32	Reading 33	Reading 34	Reading 35	Reading 36	Reading 37	Reading 38	Reading 39	Reading 40	Reading 41	Reading 42	Reading 43	Reading 44	Reading 45	Reading 46	Reading 47	Reading 48	Reading 49
A1	25.2106	25.543	25.8096	26.1534	26.4205	26.6898	26.9963	27.2735	27.5677	27.8908	28.1879	28.4862	28.7969	29.1047	29.4135	29.722	30.0244	30.3139	30.6274	30.9419	31.2551	31.5454	31.8532	32.137	32.4204	32.7394	33.0424	33.3424	33.6259	33.9199	34.2146	34.5086	34.8398	35.1437	35.4376	35.748	36.0491	36.3405	36.6445	36.9437	37.2359	37.5369	37.8164	38.1417	38.4512	38.7508	39.0686	39.2294	39.6668
A2	25.2106	25.543	25.8096	26.1534	26.4205	26.6898	26.9963	27.2735	27.5677	27.8908	28.1879	28.4862	28.7969	29.1047	29.4135	29.722	30.0244	30.3139	30.6274	30.9419	31.2551	31.5454	31.8532	32.137	32.4204	32.7394	33.0424	33.3424	33.6259	33.9199	34.2146	34.5086	34.8398	35.1437	35.4376	35.748	36.0491	36.3405	36.6445	36.9437	37.2359	37.5369	37.8164	38.1417	38.4512	38.7508	39.0686	39.2294	39.6668
A3	25.2013	25.5364	25.8204	26.1431	26.4071	26.6627	26.9924	27.2686	27.5886	27.8924	28.1852	28.4885	28.7945	29.107	29.4168	29.7194	30.0291	30.3091	30.6236	30.9387	31.2572	31.5455	31.8503	32.142	32.429	32.7341	33.0419	33.3399	33.6358	33.9179	34.2146	34.5062	34.8428	35.1449	35.4309	35.7529	36.0535	36.3431	36.6474	36.9481	37.2383	37.534	37.8219	38.1435	38.4516	38.7553	39.064	39.2297	39.6665
A4	25.2013	25.5364	25.8204	26.1431	26.4071	26.6627	26.9924	27.2686	27.5886	27.8924	28.1852	28.4885	28.7945	29.107	29.4168	29.7194	30.0291	30.3091	30.6236	30.9387	31.2572	31.5455	31.8503	32.142	32.429	32.7341	33.0419	33.3399	33.6358	33.9179	34.2146	34.5062	34.8428	35.1449	35.4309	35.7529	36.0535	36.3431	36.6474	36.9481	37.2383	37.534	37.8219	38.1435	38.4516	38.7553	39.064	39.2297	39.6665
A5	25.2034	25.5357	25.8116	26.1456	26.417	26.6991	26.9977	27.2654	27.5868	27.9004	28.1892	28.4904	28.7928	29.1016	29.4192	29.7192	30.0275	30.3165	30.6293	30.9419	31.258	31.55	31.8566	32.1369	32.4255	32.7365	33.0411	33.3422	33.6277	33.9168	34.213	34.5116	34.8419	35.1417	35.4358	35.7516	36.0548	36.3442	36.6454	36.9484	37.2338	37.5418	37.8185	38.1431	38.4549	38.7536	39.0669	39.2322	39.666
A6	25.2034	25.5357	25.8116	26.1456	26.417	26.6991	26.9977	27.2654	27.5868	27.9004	28.1892	28.4904	28.7928	29.1016	29.4192	29.7192	30.0275	30.3165	30.6293	30.9419	31.258	31.55	31.8566	32.1369	32.4255	32.7365	33.0411	33.3422	33.6277	33.9168	34.213	34.5116	34.8419	35.1417	35.4358	35.7516	36.0548	36.3442	36.6454	36.9484	37.2338	37.5418	37.8185	38.1431	38.4549	38.7536	39.0669	39.2322	39.666
A7	25.2035	25.5307	25.8143	26.1467	26.427	26.7108	26.9994	27.2942	27.607	27.904	28.1952	28.4855	28.7847	29.0956	29.4207	29.722	30.0281	30.31	30.6231	30.9359	31.2542	31.55	31.8564	32.1385	32.4304	32.735	33.036	33.3408	33.631	33.9228	34.2186	34.5067	34.8418	35.1416	35.4339	35.7511	36.0488	36.3452	36.6473	36.9477	37.2349	37.5404	37.8191	38.1411	38.4525	38.755	39.0642	39.2302	39.6663
A8	25.2035	25.5307	25.8143	26.1467	26.427	26.7108	26.9994	27.2942	27.607	27.904	28.1952	28.4855	28.7847	29.0956	29.4207	29.722	30.0281	30.31	30.6231	30.9359	31.2542	31.55	31.8564	32.1385	32.4304	32.735	33.036	33.3408	33.631	33.9228	34.2186	34.5067	34.8418	35.1416	35.4339	35.7511	36.0488	36.3452	36.6473	36.9477	37.2349	37.5404	37.8191	38.1411	38.4525	38.755	39.0642	39.2302	39.6663
A9	25.2113	25.5344	25.8263	26.1526	26.4189	26.7194	26.9981	27.2676	27.6026	27.9282	28.2129	28.481	28.7902	29.099	29.421	29.722	30.0315	30.3128	30.6273	30.9431	31.2568	31.5532	31.8579	32.1331	32.4312	32.733	33.0411	33.3401	33.6377	33.9174	34.2159	34.5036	34.8462	35.1402	35.4363	35.7557	36.0549	36.3499	36.6499	36.9529	37.2364	37.5424	37.824	38.1452	38.4541	38.7585	39.0677	39.2206	39.6664
A10	25.2113	25.5344	25.8263	26.1526	26.4189	26.7194	26.9981	27.2676	27.6026	27.9282	28.2129	28.481	28.7902	29.099	29.421	29.722	30.0315	30.3128	30.6273	30.9431	31.2568	31.5532	31.8579	32.1331	32.4312	32.733	33.0411	33.3401	33.6377	33.9174	34.2159	34.5036	34.8462	35.1402	35.4363	35.7557	36.0549	36.3499	36.6499	36.9529	37.2364	37.5424	37.824	38.1452	38.4541	38.7585	39.0677	39.2206	39.6664
A11	25.2152	25.5392	25.8118	26.1418	26.4266	26.7168	27.0249	27.2969	27.5923	27.9205	28.1955	28.4842	28.7794	29.084	29.4103	29.7059	30.0252	30.299	30.6229	30.9404	31.2529	31.5439	31.8561	32.1362	32.4277	32.7315	33.0397	33.3398	33.6311	33.9212	34.211	34.5021	34.8436	35.1402	35.4314	35.7553	36.0488	36.3469	36.6461	36.9488	37.2343	37.5377	37.8192	38.1423	38.4506	38.7567	39.0688	39.2233	39.6689
A12	25.2152	25.5392	25.8118	26.1418	26.4266	26.7168	27.0249	27.2969	27.5923	27.9205	28.1955	28.4842	28.7794	29.084	29.4103	29.7059	30.0252	30.299	30.6229	30.9404	31.2529	31.5439	31.8561	32.1362	32.4277	32.7315	33.0397	33.3398	33.6311	33.9212	34.211	34.5021	34.8436	35.1402	35.4314	35.7553	36.0488	36.3469	36.6461	36.9488	37.2343	37.5377	37.8192	38.1423	38.4506	38.7567	39.0688	39.2233	39.6689
B1	25.2106	25.543	25.8096	26.1534	26.4205	26.6898	26.9963	27.2735	27.5677	27.8908	28.1879	28.4862	28.7969	29.1047	29.4135	29.722	30.0244	30.3139	30.6274	30.9419	31.2551	31.5454	31.8532	32.137	32.4204	32.7394	33.0424	33.3424	33.6259	33.9199	34.2146	34.5086	34.8398	35.1437	35.4376	35.748	36.0491	36.3405	36.6445	36.9437	37.2359	37.5369	37.8164	38.1417	38.4512	38.7508	39.0686	39.2294	39.6668
B2	25.2106	25.543	25.8096	26.1534	26.4205	26.6898	26.9963	27.2735	27.5677	27.8908	28.1879	28.4862	28.7969	29.1047	29.4135	29.722	30.0244	30.3139	30.6274	30.9419	31.2551	31.5454	31.8532	32.137	32.4204	32.7394	33.0424	33.3424	33.6259	33.9199	34.2146	34.5086	34.8398	35.1437	35.4376	35.748	36.0491	36.3405	36.6445	36.9437	37.2359	37.5369	37.8164	38.1417	38.4512	38.7508	39.0686	39.2294	39.6668
B3	25.2013	25.5364	25.8204	26.1431	26.4071	26.6627	26.9924	27.2686	27.5886	27.8924	28.1852	28.4885	28.7945	29.107	29.4168	29.7194	30.0291	30.3091	30.6236	30.9387	31.2572	31.5455	31.8503	32.142	32.429	32.7341	33.0419	33.3399	33.6358	33.9179	34.2146	34.5062	34.8428	35.1449	35.4309	35.7529	36.0535	36.3431	36.6474	36.9481	37.2383	37.534	37.8219	38.1435	38.4516	38.7553	39.064	39.2297	39.6665
B4	25.2013	25.5364	25.8204	26.1431	26.4071	26.6627	26.9924	27.2686	27.5886	27.8924	28.1852	28.4885	28.7945	29.107	29.4168	29.7194	30.0291	30.3091	30.6236	30.9387	31.2572	31.5455	31.8503	32.142	32.429	32.7341	33.0419	33.3399	33.6358	33.9179	34.2146	34.5062	34.8428	35.1449	35.4309	35.7529	36.0535	36.3431	36.6474	36.9481	37.2383	37.534	37.8219	38.1435	38.4516	38.7553	39.064	39.2297	39.6665
B5	25.2034	25.5357	25.8116	26.1456	26.417	26.6991	26.9977	27.2654	27.5868	27.9004	28.1892	28.4904	28.7928	29.1016	29.4192	29.7192	30.0275	30.3165	30.6293	30.9419	31.258	31.55	31.8566	32.1369	32.4255	32.7365	33.0411	33.3422	33.6277	33.9168	34.213	34.5116	34.8419	35.1417	35.4358	35.7516	36.0548	36.3442	36.6454	36.9484	37.2338	37.5418	37.8185	38.1431	38.4549	38.7536	39.0669	39.2322	39.666
B6	25.2034	25.5357	25.8116	26.1456	26.417	26.6991	26.9977	27.2654	27.5868	27.9004	28.1892	28.4904	28.7928	29.1016	29.4192	29.7192	30.0275	30.3165	30.6293	30.9419	31.258	31.55	31.8566	32.1369	32.4255	32.7365	33.0411	33.3422	33.6277	33.9168	34.213	34.5116	34.8419	35.1417	35.4358	35.7516	36.0548	36.3442	36.6454	36.9484	37.2338	37.5418	37.8185	38.1431	38.4549	38.7536	39.0669	39.2322	39.666
B7	25.2035	25.5307	25.8143	26.1467	26.427	26.7108	26.9994	27.2942	27.607	27.904	28.1952	28.4855	28.7847	29.0956	29.4207	29.722	30.0281	30.31	30.6231	30.9359	31.2542	31.55	31.8564	32.1385	32.4304	32.735	33.036	33.3408	33.631	33.9228	34.2186	34.5067	34.8418	35.1416	35.4339	35.7511	36.0488	36.3452	36.6473	36.9477	37.2349	37.5404	37.8191	38.1411	38.4525	38.755	39.0642	39.2302	39.6663
B8	25.2035	25.5307	25.8143	26.1467	26.427	26.7108	26.9994	27.2942	27.607	27.904	28.1952	28.4855	28.7847	29.0956	29.4207	29.722	30.0281	30.31	30.6231	30.9359	31.2542	31.55	31.8564	32.1385	32.4304	32.735	33.036	33.3408	33.631	33.9228	34.2186	34.5067	34.8418	35.1416	35.4339	35.7511	36.0488	36.3452	36.6473	36.9477	37.2349	37.5404	37.8191	38.1411	38.4525	38.755	39.0642	39.2302	39.6663
B9	25.2113	25.5344	25.8263	26.1526	26.4189	26.7194	26.9981	27.2676	27.6026	27.9282	28.2129	28.481	28.7902	29.099	29.421	29.722	30.0315	30.3128	30.6273	30.9431	31.2568	31.5532	31.8579	32.1331	32.4312	32.733	33.0411	33.3401	33.6377	33.9174	34.2159	34.5036	34.8462	35.1402	35.4363	35.7557	36.0549	36.3499	36.6499	36.9529	37.2364	37.5424	37.824	38.1452	38.4541	38.7585	39.0677	39.2206	39.6664
B10	25.2113	25.5344	25.8263	26.1526	26.4189	26.7194	26.9981	27.2676	27.6026	27.9282	28.2129	28.481	28.7902	29.099	29.421	29.722	30.0315	30.3128	30.6273	30.9431	31.2568	31.5532	31.8579	32.1331	32.4312	32.733	33.0411	33.3401	33.6377	33.9174	34.2159	34.5036	34.8462	35.1402	35.4363	35.7557	36.0549	36.3499	36.6499	36.9529	37.2364	37.5424	37.824	38.1452	38.4541	38.7585	39.0677	39.2206	39.6664
B11	25.2152	25.5392	25.8118	26.1418	26.4266	26.7168	27.0249	27.2969	27.5923	27.9205	28.1955	28.4842	28.7794	29.084	29.4103	29.7059	30.0252	30.299	30.6229	30.9404	31.2529	31.5439	31.8561	32.1362	32.4277	32.7315	33.0397	33.3398	33.6311	33.9212	34.211	34.5021	34.8436	35.1402	35.4314	35.7553	36.0488	36.3469	36.6461	36.9488	37.2343	37.5377	37.8192	38.1423	38.4506	38.7567	39.0688	39.2233	39.6689
B12	25.2152	25.5392	25.8118	26.1418	26.4266	26.7168	27.0249	27.2969	27.5923	27.9205	28.1955	28.4842	28.7794	29.084	29.4103	29.7059	30.0252	30.299	30.6229	30.9404	31.2529	31.5439	31.8561	32.1362	32.4277	32.7315	33.0397	33.3398	33.6311	33.9212	34.211	34.5021	34.8436	35.1402	35.4314	35.7553	36.0488	36.3469	36.6461	36.9488	37.2343	37.5377	37.8192	38.1423	38.4506	38.7567	39.0688	39.2233	39.6689
C1	25.2106	25.543	25.8096	26.1534	26.4205	26.6898	26.9963	27.2735	27.5677	27.8908	28.1879	28.4862	28.7969	29.1047	29.4135	29.722	30.0244	30.3139	30.6274	30.9419	31.2551	31.5454	31.8532	32.137	32.4204	32.7394	33.0424	33.3424	33.6259	33.9199	34.2146	34.5086	34.8398	35.1437	35.4376	35.748	36.0491	36.3405	36.6445	36.9437	37.2359	37.5369	37.8164	38.1417	38.4512	38.7508	39.0686	39.2294	39.6668
C2	25.2106	25.543	25.8096	26.1534	26.4205	26.6898	26.9963	27.2735	27.5677	27.8908	28.1879	28.4862	28.7969	29.1047	29.4135	29.722	30.0244	30.3139	30.6274	30.9419	31.2551	31.5454	31.8532	32.137	32.4204	32.7394	33.0424	33.3424	33.6259	33.9199	34.2146	34.5086	34.8398	35.1437	35.4376	35.748	36.0491	36.3405	36.6445	36.9437	37.2359	37.5369	37.8164	38.1417	38.4512	38.7508	39.0686	39.2294	39.6668
C3	25.2013	25.5364	25.8204	26.1431	26.4071	26.6627	26.9924	27.2686	27.5886	27.8924	28.1852	28.4885	28.7945	29.107	29.4168	29.7194	30.0291	30.3091	30.6236	30.9387	31.2572	31.5455	31.8503	32.142	32.429	32.7341	33.0419	33.3399	33.6358	33.9179	34.2146	34.5062	34.8428	35.1449	35.4309	35.7529	36.0535	36.3431	36.6474	36.9481	37.2383	37.534	37.8219	38.1435	38.4516	38.7553	39.064	39.2297	39.6665
C4	25.2013	25.5364	25.8204	26.1431	26.4071	26.6627	26.9924	27.2686	27.5886	27.8924	28.1852	28.4885	28.7945	29.107	29.4168	29.7194	30.0291	30.3091	30.6236	30.9387	31.2572	31.5455	31.8503	32.142	32.429	32.7341	33.0419	33.3399	33.6358	33.9179	34.2146	34.5062	34.8428	35.1449	35.4309	35.7529	36.0535	36.3431	36.6474	36.9481	37.2383	37.534	37.8219	38.1435	38.4516	38.7553	39.064	39.2297	39.6665
C5	25.2034	25.5357	25.8116	26.1456	26.417	26.6991	26.9977	27.2654	27.5868	27.9004	28.1892	28.4904	28.7928	29.1016	29.4192	29.7192	30.0275	30.3165	30.6293	30.9419	31.258	31.55	31.8566	32.1369	32.4255	32.7365	33.0411	33.3422	33.6277	33.9168	34.213	34.5116	34.8419	35.1417	35.4358	35.7516	36.0548	36.3442	36.6454	36.9484	37.2338	37.5418	37.8185	38.1431	38.4549	38.7536	39.0669	39.2322	39.666
C6	25.2034	25.5357	25.8116	26.1456	26.417	26.6991	26.9977	27.2654	27.5868	27.9004	28.1892	28.4904	28.7928	29.1016	29.4192	29.7192	30.0275	30.3165	30.6293	30.9419	31.258	31.55	31.8566	32.1369	32.4255	32.7365	33.0411	33.3422	33.6277	33.9168	34.213	34.5116	34.8419	35.1417	35.4358	35.7516	36.0548	36.3442	36.6454	36.9484	37.2338	37.5418	37.8185	38.1431	38.4549	38.7536	39.0669	39.2322	39.666
C7	25.2035	25.5307	25.8143	26.1467	26.427	26.7108	26.9994	27.2942	27.607	27.904	28.1952	28.4855	28.7847	29.0956	29.4207	29.722	30.0281	30.31	30.6231	30.9359	31.2542	31.55	31.8564	32.1385	32.4304	32.735	33.036	33.3408	33.631	33.9228	34.2186	34.5067	34.8418	35.1416	35.4339	35.7511	36.0488	36.3452	36.6473	36.9477	37.2349	37.5404	37.8191	38.1411	38.4525	38.755	39.0642	39.2302	39.6663
C8	25.2035	25.5307	25.8143	26.1467	26.427	26.7108	26.9994	27.2942	27.607	27.904	28.1952	28.4855	28.7847	29.0956	29.4207	29.722	30.0281	30.31	30.6231	30.9359	31.2542	31.55	31.8564	32.1385	32.4304	32.735	33.036	33.3408	33.631	33.9228	34.2186	34.5067	34.8418	35.1416	35.4339	35.7511	36.0488	36.3452	36.6473	36.9477	37.2349	37.5404	37.8191	38.1411	38.4525	38.755	39.0642	39.2302	39.6663
C9	25.2113	25.5344	25.8263	26.1526	26.4189	26.7194	26.9981	27.2676	27.6026	27.9282	28.2129	28.481	28.7902	29.099	29.421	29.722	30.0315	30.3128	30.6273	30.9431	31.2568	31.5532	31.8579	32.1331	32.4312	32.733	33.0411	33.3401	33.6377	33.9174	34.2159	34.5036	34.8462	35.1402	35.4363	35.7557	36.0549	36.3499	36.6499	36.9529	37.2364	37.5424	37.824	38.1452	38.4541	38.7585	39.0677	39.2206	39.6664
C10	25.2113	25.5344	25.8263	26.1526	26.4189	26.7194	26.9981	27.2676	27.6026	27.9282	28.2129	28.481	28.7902	29.099	29.421	29.722	30.0315	30.3128	30.6273	30.9431	31.2568	31.5532	31.8579	32.1331	32.4312	32.733	33.0411	33.3401	33.6377	33.9174	34.2159	34.5036	34.8462	35.1402	35.4363	35.7557	36.0549	36.3499	36.6499	36.9529	37.2364	37.5424	37.824	38.1452	38.4541	38.7585	39.0677	39.2206	39.6664
C11	25.2152	25.5392	25.8118	26.1418	26.4266	26.7168	27.0249	27.2969	27.5923	27.9205	28.1955	28.4842	28.7794	29.084	29.4103	29.7059	30.0252	30.299	30.6229	30.9404	31.2529	31.5439	31.8561	32.1362	32.4277	32.7315	33.0397	33.3398	33.6311	33.9212	34.211	34.5021	34.8436	35.1402	35.4314	35.7553	36.0488	36.3469	36.6461	36.9488	37.2343	37.5377	37.8192	38.1423	38.4506	38.7567	39.0688	39.2233	39.6689
C12	25.2152	25.5392	25.8118	26.1418	26.4266	26.7168	27.0249	27.2969	27.5923	27.9205	28.1955	28.4842	28.7794	29.084	29.4103	29.7059	30.0252	30.299	30.6229	30.9404	31.2529	31.5439	31.8561	32.1362	32.4277	32.7315	33.0397	33.3398	33.6311	33.9212	34.211	34.5021	34.8436	35.1402	35.4314	35.7553	36.0488	36.3469	36.6461	36.9488	37.2343	37.5377	37.8192	38.1423	38.4506	38.7567	39.0688	39.2233	39.6689
Well Location	Reading 1	Reading 2	Reading 3	Reading 4	Reading 5	Reading 6	Reading 7	Reading 8	Reading 9	Reading 10	Reading 11	Reading 12	Reading 13	Reading 14	Reading 15	Reading 16	Reading 17	Reading 18	Reading 19	Reading 20	Reading 21	Reading 22	Reading 23	Reading 24	Reading 25	Reading 26	Reading 27	Reading 28	Reading 29	Reading 30	Reading 31	Reading 32	Reading 33	Reading 34	Reading 35	Reading 36	Reading 37	Reading 38	Reading 39	Reading 40	Reading 41	Reading 42	Reading 43	Reading 44	Reading 45	Reading 46	Reading 47	Reading 48	Reading 49
A1	7862.67	8239.41	8576.23	8788.87	8832.42	8708.81	8455.93	8129.27	7785.33	7471.42	7218.57	7039.16	6927.75	6866.64	6833.75	6809.54	6780.82	6740.26	6685.21	6617.19	6541.53	6465.42	6392.77	6320.24	6236.9	6129.76	5990.64	5820.82	5630.37	5434.26	5247.8	5083.4	4947.47	4836.1	4731.63	4602.76	4412.81	4132.71	3754.4	3294.28	2786.93	2270.43	1771.17	1292.63	813.538	295.634	-299.264	-991.205	-1773.77
A2	6972.2	7178.34	7392.94	7561.25	7645.81	7638.62	7558.58	7436.6	7299.49	7160.98	7022.52	6880.05	6732.08	6582.69	6439.84	6312.05	6204.62	6118.56	6050.69	5993.96	5938.16	5870.15	5776.71	5648.21	5483.67	5292.54	5090.66	4892.91	4705.68	4524.77	4338.63	4133.87	3900.53	3635.69	3345.22	3041.6	2737.16	2434.6	2121.17	1771.76	1360.01	870.616	306.141	-315.045	-968.018	-1633.34	-2306.22	-2999.17	-3737.24
A3	12436.8	12774	13100.1	13346.3	13474.8	13481.1	13381.1	13197.6	12954.2	12675.1	12383.4	12098.3	11833.3	11596.8	11394.3	11229.3	11100.5	10998.2	10902.7	10787.3	10627.6	10411.4	10144.5	9848.59	9550.74	9272.14	9020.35	8789.55	8567.05	8341.23	8106.85	7865.28	7621.4	7379.08	7138.98	6898.42	6652.53	6394.69	6115.76	5805.54	5456.08	5067.17	4648.43	4215.71	3782.45	3351.85	2915.81	2460.04	1971.33
A4	4694.14	5019.9	5365.37	5648.26	5804.59	5807.94	5671.21	5433.94	5144.35	4843.39	4556.03	4290.08	4041.63	3803.03	3569.8	3342.93	3126.58	2923.82	2733.84	2551.81	2370.99	2184.64	1987.22	1775.27	1548.16	1309	1064.39	822.933	592.9	380.037	186.387	10.0731	-153.87	-312.018	-470.497	-633.357	-802.16	-977.46	-1161.01	-1356.77	-1569.32	-1800.79	-2048.43	-2305.13	-2562.26	-2813.47	-3057.17	-3297.6	-3543.57
A5	5106.55	5410.82	5705.9	5923.08	6022.55	5999.11	5871.29	5666.07	5410.23	5128.98	4846.39	4583.35	4353.11	4158.4	3992.15	3842.21	3696.95	3549.27	3397.79	3244.91	3093.16	2941.24	2782.69	2608.69	2413.75	2200.4	1978.68	1760.73	1554.14	1358.96	1169.52	979.341	785.543	590.55	400.422	220.768	52.0814	-112.863	-287.165	-483.354	-705.658	-946.247	-1188.44	-1415.57	-1619.7	-1805.06	-1984.29	-2170.88	-2372.51
A6	6672.23	7041.98	7433.06	7760.26	7959.29	7999.18	7880.11	7625.59	7275.81	6880.52	6488.31	6134.01	5831.09	5573.18	5343.88	5127.68	4916.86	4712.02	4517.98	4338.27	4170.83	4007.05	3834.71	3643.9	3432.08	3205.53	2975.4	2751.2	2535.96	2326.56	2118.83	1913.79	1719.3	1546.03	1399.32	1272.7	1147.04	997.426	804.055	562.42	287.423	8.2221	-243.498	-446.917	-600.308	-720.288	-832.887	-960.791	-1113.4
A7	4331.92	4560.19	4784.58	4947.05	5012.33	4978.81	4872.21	4728.07	4574.73	4425.07	4278.48	4129.13	3974.44	3818.92	3673.77	3552.88	3468.34	3426.43	3424.64	3449.78	3479.51	3487.97	3454.31	3370.79	3246.19	3102.06	2963.49	2847.81	2757.58	2682.16	2606.88	2524.34	2439.39	2365.15	2313.84	2289.82	2289.35	2305.09	2330.02	2357.58	2379.24	2384.44	2364.83	2320.35	2262.29	2209.34	2179.1	2179.31	2204
A8	4223.42	4404.85	4594.22	4732.19	4773.15	4707.24	4564.52	4398.96	4261.74	4179.13	4145.66	4132.47	4104.1	4034.1	3913.32	3749.35	3559.61	3362.89	3173.1	2997.16	2834.94	2681.21	2529.61	2378.42	2235.96	2120.95	2056.22	2057.33	2123.1	2232.13	2347.53	2427.98	2441.61	2377.27	2247.99	2084.27	1920.31	1781.78	1681.65	1624.7	1613.47	1648.99	1724.6	1819.7	1901.56	1937.61	1911.42	1831.21	1724.64
A9	4730	4915.65	5104.84	5250.99	5323.59	5317.5	5248.48	5140.08	5010.65	4867.47	4710.26	4539.56	4364.12	4201.81	4073.07	3990.99	3953.59	3942.96	3931.91	3894.85	3817.06	3699.79	3558.46	3415.91	3293.26	3201.96	3140.8	3098.65	3061.29	3018.09	2965.11	2904.15	2839.56	2775.96	2716.31	2659.93	2600.68	2528.05	2432.37	2311.81	2175.78	2041.86	1927.57	1843.16	1789.4	1760.75	1750.29	1753.05	1765.86
A10	2968.16	3137.4	3310.06	3444.26	3510.73	3500.82	3424.62	3302.76	3157.58	3007.39	2864.41	2734.81	2620.47	2520.99	2436.35	2368.05	2317.77	2283.97	2259.74	2234.74	2200.92	2157.47	2110.52	2067.75	2032	1998.7	1958.35	1901.83	1825.71	1734.74	1640.89	1558.76	1499.43	1465.94	1452.84	1449.46	1444.55	1429.85	1401.87	1362.49	1318.39	1279.18	1254.38	1250.23	1267.74	1302.33	1344.69	1383.19	1407.41
A11	3747.95	3934.8	4110.23	4232.6	4281.59	4261.82	4193.35	4097.21	3985.7	3861.1	3720.65	3562.84	3391.37	3216.37	3053.18	2918.56	2825.86	2779.64	2773.21	2789.84	2808.46	2810.9	2787.48	2738.29	2670.43	2593.07	2513.7	2436.33	2362.61	2294.16	2234.96	2191.24	2168.43	2166.52	2177.86	2189.37	2188.71	2169.9	2135.28	2093	2052.64	2021.61	2003.82	2000.2	2009.42	2028.21	2050.73	2068.22	2070.58
A12	4679.59	4916.21	5147.58	5313.82	5378.88	5340.94	5224.92	5064.83	4888.23	4710.4	4537.08	4371.1	4216.35	4078.2	3960.34	3862.71	3781.87	3713.16	3651.97	3592.83	3527.73	3447.09	3344.36	3221.37	3090.63	2971.02	2878.84	2819.81	2787.88	2771.52	2762.46	2759.49	2764.86	2776.36	2783.33	2770.12	2724.89	2647.54	2551.1	2456.13	2380.94	2334.47	2314.69	2313.36	2322.34	2336.8	2353.14	2365.07	2362.11
B1	4596.13	4745.35	4894.55	5008.17	5065.63	5066.12	5022.59	4951.63	4865.12	4767	4654.64	4524.04	4376.75	4224.4	4085.78	3976.31	3897.07	3832.59	3760.03	3663.66	3544.61	3419.58	3310.49	3231.74	3182.26	3145.32	3096.14	3013.29	2889.09	2735.06	2578.96	2454.77	2389.08	2390.88	2449.9	2543.41	2646.3	2738.86	2809.08	2851.59	2865.49	2853.39	2820.91	2776.36	2729.86	2691.36	2667.1	2654.94	2641.62
B2	3769.09	4015.29	4207.39	4291.27	4254.58	4126.56	3957.46	3791.99	3652.48	3537.61	3432.78	3323.32	3203.18	3076.81	2955.38	2851.3	2773.1	2723.14	2697.61	2688.56	2686.93	2685.36	2679.82	2670.4	2660.86	2656.48	2661.01	2673.6	2688.26	2696.4	2691.32	2671.56	2641.51	2609.21	2582.38	2565.21	2556.61	2551.53	2544.68	2534.61	2525.27	2524.03	2536.67	2562.95	2595.45	2622.55	2633.55	2622.98	2591.43
B3	5943.67	6347.55	6704.97	6916.94	6933.77	6766.76	6471.2	6117.14	5765.73	5459.16	5220.19	5054.66	4953.55	4896.1	4856.02	4809.6	4742.58	4652.57	4547.09	4438.47	4338.04	4252.16	4181.32	4122.29	4070.26	4018.28	3955.44	3867.86	3746.37	3596.92	3444.49	3323.77	3260.79	3257.7	3290.99	3324.25	3326.19	3284.25	3207.74	3120.37	3046.45	2998.71	2974.2	2960.48	2946.64	2931.1	2919.43	2915.91	2916.76
B4	4353.02	4493.31	4660.07	4813.39	4916.18	4947.31	4906.78	4811.36	4685.21	4550.49	4421.72	4304.89	4199.67	4103.68	4015.65	3937.05	3871.02	3819.98	3783.6	3757.97	3737.14	3715.51	3689.52	3657.67	3619.15	3572.41	3515.18	3446.03	3366.97	3285.29	3213.45	3166.15	3155.16	3183.64	3242.66	3312.54	3369.17	3392.98	3375.8	3322.25	3245.86	3162.84	3087.06	3027.5	2987.61	2965.53	2955.55	2950.45	2943.79
B5	4481.28	4449.24	4478.84	4561.73	4670.5	4776.42	4865.72	4941.42	5011.29	5073.21	5110.86	5103.32	5040.79	4933.97	4808.83	4690.62	4588.03	4488.68	4367.73	4203.99	3993.8	3756.72	3530.66	3357.67	3266.45	3260.12	3316.17	3399.45	3480.25	3545.29	3595.69	3635.4	3660.76	3659.52	3619.4	3538.86	3431.95	3324.71	3245.24	3212.12	3225.75	3266.77	3303.99	3309.66	3273.2	3205.09	3127.64	3059.35	3003.27
B6	6200.46	6561.73	6918.59	7194.38	7338.22	7329.53	7170.25	6878.47	6489.81	6058.48	5648.59	5315.14	5085.46	4952.33	4883.3	4840.09	4798.36	4758.1	4740.88	4774.47	4871.2	5011.06	5141.76	5199.25	5139.74	4964.36	4720.39	4478.03	4296.93	4202.31	4182.66	4206.45	4244.01	4280.24	4311.85	4335.96	4341	4307.75	4218.67	4068.74	3871.08	3655.39	3460.68	3324.76	3272.5	3306.31	3403.94	3527.27	3639.3
B7	11708.3	11771.3	11775.2	11725.2	11658.3	11623	11650.9	11740.4	11857.9	11954.7	11988.3	11936.9	11803.1	11606.2	11371.2	11121.9	10883.1	10685.5	10563.3	10539.3	10604.5	10707.4	10766.4	10702.2	10474.4	10099.4	9639.32	9169.09	8742.58	8373.99	8043.89	7722.39	7393.36	7064.97	6760	6493.65	6255.92	6011.65	5718.57	5350.22	4908.88	4420.05	3918.81	3433.97	2980.35	2555.44	2139.26	1698.26	1192.68
B8	15654.3	16272.6	16853.8	17346.5	17760.1	18098.4	18292.4	18205.7	17714	16800.9	15593.5	14317.9	13206.9	12417.7	11997	11895.5	12012.9	12242.9	12501.6	12736.6	12921.6	13048.8	13116	13108.2	12980.6	12660.3	12078.3	11218.7	10155.9	9053.68	8117.23	7519.18	7329.92	7487.77	7827.77	8155.71	8325.72	8275.04	8004.5	7531.32	6860.92	6002.35	5009.42	4002.84	3138.24	2532.87	2195.95	2018.45	1833.66
B9	14343.6	14942.9	15456.7	15754.9	15784.7	15572.5	15190.8	14721.7	14234.7	13780.8	13391.5	13077.4	12828.6	12620.7	12425.9	12223.3	12004.2	11768.6	11518.2	11254.7	10984.4	10727.1	10515.6	10382.3	10336.9	10352.4	10371.5	10333.6	10204.6	9992.62	9740.46	9500.35	9306.68	9161.7	9037.49	8890.38	8677.86	8370.87	7960.62	7459	6895.29	6309.4	5741.39	5220.6	4757.14	4338.49	3934.8	3510.45	3038.06
B10	3895.76	3998.38	4092.18	4153.55	4173.87	4160.6	4128.49	4088.66	4042.77	3985.32	3911.02	3820.95	3723.64	3631.38	3554.3	3496.6	3456.48	3429.39	3411.36	3400.17	3393.89	3388.75	3378.31	3355.29	3314.28	3253.66	3175.76	3085.75	2990.38	2897.73	2816.31	2753.27	2711.72	2689	2677.25	2667	2651.42	2628.67	2600.68	2569.91	2536.56	2498.66	2454.63	2405.35	2354.08	2304.12	2256.24	2207.9	2154.01
B11	3438.82	3575.2	3698.01	3767.91	3764.04	3693.42	3585.79	3478.02	3396.96	3350.27	3328.27	3314.06	3293.74	3262.14	3222.59	3183.72	3156.03	3147.81	3161.07	3188.78	3216.02	3225.76	3207.09	3160.93	3099.76	3040.79	2996.44	2967.23	2941.66	2903.79	2843.38	2762.52	2674.34	2595.18	2536.2	2499.6	2481.21	2475.8	2480.31	2493.14	2511.04	2527.16	2531.9	2516.3	2475.68	2412.05	2333.83	2253.43	2182.73
B12	5898.15	6074.27	6264.19	6429.28	6541.37	6586.88	6564.14	6478.31	6339.37	6161.84	5964.26	5765.56	5580.97	5419.21	5283.29	5173.08	5087.69	5026.52	4989.23	4975.03	4982.12	5005.92	5037.61	5063.32	5066.49	5032.28	4952.54	4828.47	4669.74	4491.26	4309.41	4139.18	3992.32	3876.11	3792.77	3739.13	3706.89	3684.01	3657.35	3616.53	3556.73	3479.68	3391.77	3301	3214.18	3134.87	3062.08	2990.52	2912.89
C1	3205.12	3385.97	3557.65	3680.82	3731.72	3705.64	3612.58	3471.17	3304.01	3133.99	2979.96	2852.53	2752.5	2673.7	2608.63	2553.01	2505.97	2467.26	2434.55	2403.8	2371.57	2336.6	2298.86	2257.5	2210.02	2153.24	2085.34	2007.53	1924.87	1845.86	1780.6	1737.86	1721.65	1728.82	1748.16	1762	1751.06	1701.37	1611.17	1493.53	1372.96	1276.2	1221.15	1209.27	1224.6	1240.94	1233.81	1191.72	1120.41
C2	2999.25	3067.87	3151.71	3236.44	3306.7	3348.48	3351.31	3310.95	3232.08	3128.55	3019.9	2924.83	2854.69	2810	2781.76	2756.23	2720.81	2668.21	2597.86	2514.86	2427.68	2345.75	2277.14	2226.25	2191.48	2164.66	2133.48	2087.02	2021.63	1943.37	1865.5	1802.18	1762.03	1744.54	1740.52	1736.1	1718.51	1681.45	1627.34	1565.5	1507.09	1459.3	1421.58	1385.91	1341.11	1279.25	1200.54	1113.88	1032.58
C3	4431.9	4544.7	4690.13	4844.92	4982.8	5080.22	5120.61	5097.43	5014.51	4882.99	4716.4	4526.77	4325.22	4125.64	3946.96	3810.15	3729.59	3704.26	3715.02	3730.41	3718.65	3659.26	3549.55	3404.13	3249.48	3116.07	3029.76	3003.27	3030.11	3084.24	3127.89	3126.36	3062.36	2943.09	2795.84	2655.25	2549	2488.19	2465.12	2458.55	2443.81	2404.19	2338.52	2261.28	2194.43	2156.16	2152.63	2176.7	2212.02
C4	2844.09	2926.03	3019.89	3106.02	3165.9	3187.55	3168.97	3118.09	3048.33	2972.17	2895.85	2818.98	2738.32	2652.51	2564.28	2479.19	2403.04	2340.17	2293.15	2262.69	2246.44	2237.19	2222.8	2189.82	2130.25	2047.03	1954.41	1871.83	1814.69	1787.11	1780.74	1779.76	1768.7	1739.21	1692.6	1637.27	1583.15	1535.76	1493.58	1449.5	1395.92	1329.78	1254.87	1180.1	1114.94	1064.66	1027.63	996.316	961.24
C5	3709.65	3985.73	4188.69	4274.01	4242.02	4121.18	3940.2	3714.49	3454.21	3180.6	2930.74	2744	2640.71	2610.14	2617.63	2625.86	2616.19	2596.83	2594.45	2635.61	2728.08	2851	2959.55	3003.04	2948.64	2796.92	2579.99	2343.25	2123.34	1936.33	1781.93	1657.1	1566.82	1523.79	1538.08	1604.92	1698.72	1777.53	1797.08	1729.45	1577.91	1379.37	1190.27	1061.88	1017.79	1046.17	1110.15	1169.03	1197.7
C6	5235.29	5361.87	5494.14	5601.79	5664.63	5677.3	5646.5	5584.26	5502.19	5408.56	5308.12	5204.12	5101.16	5007.3	4933.59	4889.22	4874.6	4876.33	4869.4	4827.45	4737.09	4607.23	4466.79	4350.54	4281.09	4256.7	4252.63	4233.96	4173.15	4062.63	3917.33	3766.02	3637.53	3548.39	3497.65	3469.71	3442.07	3394.71	3317.89	3216.07	3105.73	3007.22	2934.16	2886.65	2852.55	2815.78	2765.58	2700.82	2627.88
C7	3295.11	3370.76	3432.29	3461.89	3456.45	3427.47	3392.65	3365.34	3348.6	3336.26	3318.43	3287.79	3242.86	3188.24	3131.98	3082.16	3044.01	3018.8	3004.19	2995.25	2985.42	2967.72	2936.36	2888.14	2823.2	2744.93	2659.22	2573.35	2494.56	2428.36	2377.11	2339.43	2310.72	2284.81	2256.36	2223.32	2187.83	2154.32	2125.29	2097.21	2059.95	2001.18	1913.33	1798.87	1670.27	1545.32	1440.27	1364.01	1315.15
C8	3311.52	3379.87	3466.26	3544.51	3589.46	3589.82	3553.3	3500.91	3454.47	3425.69	3412.58	3403.8	3386.12	3351.03	3297.29	3230.03	3157.25	3085.93	3019.32	2956.42	2893.51	2826.87	2755.8	2684.69	2622.69	2580.45	2564.75	2574.1	2598.28	2621.93	2630.33	2614.04	2570.97	2506.04	2429.06	2351.39	2282.43	2227.31	2186.9	2159.69	2143.82	2137.03	2134.58	2127.32	2102.6	2049.08	1962.28	1847.49	1717.23
C9	5892.19	6062.73	6276.87	6484.76	6640.23	6718.32	6719.26	6657.67	6547.36	6393.65	6197.25	5964.97	5717.24	5486.14	5303.68	5187.91	5134.92	5122.29	5121.95	5114.13	5092.66	5060.05	5016.81	4955.86	4867.32	4749.35	4614.5	4485.41	4380.73	4301.99	4230.72	4138.36	4003.49	3825.14	3624.28	3432.58	3275.99	3163.39	3086.12	3027.11	2971.89	2914.76	2858.16	2808.01	2769.38	2745.03	2735.78	2740.66	2755.77
C10	3219.6	3258	3315.95	3385.83	3455.65	3511.62	3541.61	3537.87	3498.98	3430.67	3344.7	3255.45	3174.34	3105.19	3043.93	2983.31	2920.15	2859.75	2814.18	2795.35	2807.13	2841.27	2879.45	2900.38	2888.44	2839.32	2760.13	2664.09	2563.68	2466.74	2377.7	2301.39	2245.18	2216.21	2215.75	2235.37	2258.76	2268.52	2253.74	2214.15	2159	2101.62	2053.06	2017.67	1993.21	1974.15	1955.26	1933.16	1905.76
C11	2064	2135.62	2194.98	2228.93	2233.31	2211.98	2172.67	2123.6	2071.8	2022.73	1979.53	1942.81	1911.73	1886.96	1872.87	1876.2	1901.34	1945.23	1996.3	2038.85	2059.71	2053.06	2020.28	1966.49	1896.76	1814.57	1722.79	1625.6	1530.31	1447.69	1389.77	1364.82	1371.87	1399.24	1429.03	1445.26	1440.28	1415.84	1379.92	1342.97	1315.52	1306.22	1319.28	1352.13	1395.75	1437.38	1463.94	1464.43	1431.98
C12	2099.8	2188.82	2278.39	2346.39	2378.56	2372.47	2335.39	2278.41	2211.2	2139.91	2068.29	1999.88	1939.08	1890.35	1856.1	1835.27	1823.72	1816.35	1809.27	1801.11	1792.56	1784.93	1778.34	1770.51	1756.97	1732.88	1695.53	1646.01	1588.97	1530.9	1478.43	1437.25	1411.2	1400.97	1402.54	1407.22	1404.46	1386.73	1353.67	1312.68	1275.26	1251.27	1244.69	1252.92	1268.79	1282.98	1285.34	1266.34	1219.8
Im2mutT	25.2075	25.5408	25.8132	26.15	26.416	26.6808	26.995	27.2719	27.5747	27.8913	28.187	28.487	28.7961	29.1055	29.4146	29.7211	30.026	30.3123	30.6261	30.9408	31.2558	31.5454	31.8522	32.1387	32.4233	32.7376	33.0422	33.3416	33.6292	33.9192	34.2146	34.5078	34.8408	35.1441	35.4354	35.7496	36.0506	36.3414	36.6455	36.9452	37.2367	37.5359	37.8182	38.1423	38.4513	38.7523	39.0671	39.2295	39.6667
	25.2044	25.5386	25.8168	26.1465	26.4116	26.6717	26.9937	27.2702	27.5816	27.8919	28.1861	28.4877	28.7953	29.1062	29.4157	29.7203	30.0275	30.3107	30.6249	30.9398	31.2565	31.5455	31.8513	32.1403	32.4261	32.7359	33.0421	33.3407	33.6325	33.9186	34.2146	34.507	34.8418	35.1445	35.4331	35.7513	36.052	36.3422	36.6464	36.9466	37.2375	37.535	37.8201	38.1429	38.4515	38.7538	39.0655	39.2296	39.6666
	25.202	25.5362	25.8175	26.1439	26.4104	26.6748	26.9942	27.2675	27.588	27.8951	28.1865	28.4891	28.7939	29.1052	29.4176	29.7193	30.0286	30.3116	30.6255	30.9398	31.2575	31.547	31.8524	32.1403	32.4278	32.7349	33.0416	33.3407	33.6331	33.9175	34.2141	34.508	34.8425	35.1438	35.4325	35.7525	36.0539	36.3435	36.6467	36.9482	37.2368	37.5366	37.8208	38.1434	38.4527	38.7547	39.065	39.2305	39.6663
Im2mutMethT	25.2027	25.5359	25.8145	26.1448	26.4137	26.687	26.9959	27.2665	27.5874	27.8977	28.1879	28.4898	28.7934	29.1034	29.4184	29.7193	30.028	30.314	30.6274	30.9408	31.2577	31.5485	31.8545	32.1386	32.4267	32.7357	33.0414	33.3414	33.6304	33.9172	34.2135	34.5098	34.8422	35.1428	35.4342	35.752	36.0544	36.3438	36.6461	36.9483	37.2353	37.5392	37.8196	38.1432	38.4538	38.7542	39.0659	39.2314	39.6662
	25.2034	25.534	25.8125	26.146	26.4203	26.703	26.9983	27.275	27.5935	27.9016	28.1912	28.4888	28.7901	29.0996	29.4197	29.7201	30.0277	30.3143	30.6272	30.9399	31.2567	31.55	31.8565	32.1374	32.4271	32.736	33.0394	33.3417	33.6288	33.9188	34.2149	34.51	34.8419	35.1417	35.4352	35.7514	36.0528	36.3445	36.646	36.9482	37.2342	37.5413	37.8187	38.1424	38.4541	38.7541	39.066	39.2315	39.6661
	25.2035	25.5324	25.8134	26.1463	26.4237	26.7069	26.9988	27.2846	27.6003	27.9028	28.1932	28.4871	28.7874	29.0976	29.4202	29.7211	30.0279	30.3122	30.6252	30.9379	31.2555	31.55	31.8565	32.138	32.4288	32.7355	33.0377	33.3413	33.6299	33.9208	34.2167	34.5083	34.8418	35.1416	35.4345	35.7513	36.0508	36.3449	36.6467	36.9479	37.2345	37.5409	37.8189	38.1418	38.4533	38.7545	39.0651	39.2309	39.6662
E9WT_T	25.2061	25.5319	25.8183	26.1487	26.4243	26.7137	26.999	27.2853	27.6055	27.9121	28.2011	28.484	28.7865	29.0967	29.4208	29.722	30.0292	30.3109	30.6245	30.9383	31.2551	31.5511	31.8569	32.1367	32.4307	32.7343	33.0377	33.3406	33.6332	33.921	34.2177	34.5057	34.8433	35.1411	35.4347	35.7526	36.0508	36.3468	36.6482	36.9494	37.2354	37.5411	37.8207	38.1425	38.453	38.7562	39.0654	39.227	39.6663
	25.2087	25.5332	25.8223	26.1506	26.4216	26.7165	26.9985	27.2765	27.6041	27.9201	28.207	28.4825	28.7884	29.0979	29.4209	29.722	30.0304	30.3119	30.6259	30.9407	31.2559	31.5521	31.8574	32.1349	32.4309	32.7337	33.0394	33.3403	33.6355	33.9192	34.2168	34.5046	34.8447	35.1407	35.4355	35.7542	36.0529	36.3483	36.649	36.9512	37.2359	37.5417	37.8224	38.1438	38.4536	38.7573	39.0665	39.2238	39.6664
	25.2126	25.536	25.8215	26.149	26.4215	26.7185	27.007	27.2774	27.5992	27.9256	28.2071	28.4821	28.7866	29.094	29.4174	29.7166	30.0294	30.3082	30.6258	30.9422	31.2555	31.5501	31.8573	32.1341	32.43	32.7325	33.0406	33.34	33.6355	33.9187	34.2143	34.5031	34.8453	35.1402	35.4347	35.7556	36.0529	36.3489	36.6486	36.9515	37.2357	37.5408	37.8224	38.1442	38.4529	38.7579	39.0681	39.2215	39.6672
E9K55R_T	25.2139	25.5376	25.8166	26.1454	26.424	26.7177	27.016	27.2871	27.5957	27.9231	28.2013	28.4831	28.783	29.089	29.4139	29.7113	30.0273	30.3036	30.6244	30.9413	31.2542	31.547	31.8567	32.1352	32.4289	32.732	33.0402	33.3399	33.6333	33.9199	34.2126	34.5026	34.8445	35.1402	35.433	35.7554	36.0508	36.3479	36.6474	36.9502	37.235	37.5393	37.8208	38.1433	38.4518	38.7573	39.0684	39.2224	39.6681
	25.2137	25.5405	25.8111	26.1457	26.4246	26.7078	27.0154	27.2891	27.5841	27.9106	28.193	28.4849	28.7852	29.0909	29.4114	29.7113	30.0249	30.304	30.6244	30.9409	31.2536	31.5444	31.8551	32.1365	32.4253	32.7341	33.0406	33.3407	33.6294	33.9208	34.2122	34.5043	34.8423	35.1414	35.4335	35.7529	36.0489	36.3448	36.6456	36.9471	37.2348	37.5374	37.8183	38.1421	38.4508	38.7547	39.0687	39.2253	39.6682
	25.2121	25.5417	25.8103	26.1495	26.4225	26.6988	27.0058	27.2813	27.5759	27.9007	28.1904	28.4855	28.7911	29.0978	29.4124	29.7166	30.0247	30.3089	30.6259	30.9414	31.2544	31.5449	31.8542	32.1367	32.4228	32.7368	33.0415	33.3415	33.6276	33.9203	34.2134	34.5064	34.8411	35.1425	35.4355	35.7504	36.049	36.3426	36.645	36.9454	37.2354	37.5372	37.8173	38.1419	38.451	38.7528	39.0687	39.2274	39.6675
E9K89R_T	25.2075	25.5408	25.8132	26.15	26.416	26.6808	26.995	27.2719	27.5747	27.8913	28.187	28.487	28.7961	29.1055	29.4146	29.7211	30.026	30.3123	30.6261	30.9408	31.2558	31.5454	31.8522	32.1387	32.4233	32.7376	33.0422	33.3416	33.6292	33.9192	34.2146	34.5078	34.8408	35.1441	35.4354	35.7496	36.0506	36.3414	36.6455	36.9452	37.2367	37.5359	37.8182	38.1423	38.4513	38.7523	39.0671	39.2295	39.6667
	25.2044	25.5386	25.8168	26.1465	26.4116	26.6717	26.9937	27.2702	27.5816	27.8919	28.1861	28.4877	28.7953	29.1062	29.4157	29.7203	30.0275	30.3107	30.6249	30.9398	31.2565	31.5455	31.8513	32.1403	32.4261	32.7359	33.0421	33.3407	33.6325	33.9186	34.2146	34.507	34.8418	35.1445	35.4331	35.7513	36.052	36.3422	36.6464	36.9466	37.2375	37.535	37.8201	38.1429	38.4515	38.7538	39.0655	39.2296	39.6666
	25.202	25.5362	25.8175	26.1439	26.4104	26.6748	26.9942	27.2675	27.588	27.8951	28.1865	28.4891	28.7939	29.1052	29.4176	29.7193	30.0286	30.3116	30.6255	30.9398	31.2575	31.547	31.8524	32.1403	32.4278	32.7349	33.0416	33.3407	33.6331	33.9175	34.2141	34.508	34.8425	35.1438	35.4325	35.7525	36.0539	36.3435	36.6467	36.9482	37.2368	37.5366	37.8208	38.1434	38.4527	38.7547	39.065	39.2305	39.6663
E9K97R_T	25.2027	25.5359	25.8145	26.1448	26.4137	26.687	26.9959	27.2665	27.5874	27.8977	28.1879	28.4898	28.7934	29.1034	29.4184	29.7193	30.028	30.314	30.6274	30.9408	31.2577	31.5485	31.8545	32.1386	32.4267	32.7357	33.0414	33.3414	33.6304	33.9172	34.2135	34.5098	34.8422	35.1428	35.4342	35.752	36.0544	36.3438	36.6461	36.9483	37.2353	37.5392	37.8196	38.1432	38.4538	38.7542	39.0659	39.2314	39.6662
	25.2034	25.534	25.8125	26.146	26.4203	26.703	26.9983	27.275	27.5935	27.9016	28.1912	28.4888	28.7901	29.0996	29.4197	29.7201	30.0277	30.3143	30.6272	30.9399	31.2567	31.55	31.8565	32.1374	32.4271	32.736	33.0394	33.3417	33.6288	33.9188	34.2149	34.51	34.8419	35.1417	35.4352	35.7514	36.0528	36.3445	36.646	36.9482	37.2342	37.5413	37.8187	38.1424	38.4541	38.7541	39.066	39.2315	39.6661
	25.2035	25.5324	25.8134	26.1463	26.4237	26.7069	26.9988	27.2846	27.6003	27.9028	28.1932	28.4871	28.7874	29.0976	29.4202	29.7211	30.0279	30.3122	30.6252	30.9379	31.2555	31.55	31.8565	32.138	32.4288	32.7355	33.0377	33.3413	33.6299	33.9208	34.2167	34.5083	34.8418	35.1416	35.4345	35.7513	36.0508	36.3449	36.6467	36.9479	37.2345	37.5409	37.8189	38.1418	38.4533	38.7545	39.0651	39.2309	39.6662
Im2mut_E9WT_T	25.2061	25.5319	25.8183	26.1487	26.4243	26.7137	26.999	27.2853	27.6055	27.9121	28.2011	28.484	28.7865	29.0967	29.4208	29.722	30.0292	30.3109	30.6245	30.9383	31.2551	31.5511	31.8569	32.1367	32.4307	32.7343	33.0377	33.3406	33.6332	33.921	34.2177	34.5057	34.8433	35.1411	35.4347	35.7526	36.0508	36.3468	36.6482	36.9494	37.2354	37.5411	37.8207	38.1425	38.453	38.7562	39.0654	39.227	39.6663
	25.2087	25.5332	25.8223	26.1506	26.4216	26.7165	26.9985	27.2765	27.6041	27.9201	28.207	28.4825	28.7884	29.0979	29.4209	29.722	30.0304	30.3119	30.6259	30.9407	31.2559	31.5521	31.8574	32.1349	32.4309	32.7337	33.0394	33.3403	33.6355	33.9192	34.2168	34.5046	34.8447	35.1407	35.4355	35.7542	36.0529	36.3483	36.649	36.9512	37.2359	37.5417	37.8224	38.1438	38.4536	38.7573	39.0665	39.2238	39.6664
	25.2126	25.536	25.8215	26.149	26.4215	26.7185	27.007	27.2774	27.5992	27.9256	28.2071	28.4821	28.7866	29.094	29.4174	29.7166	30.0294	30.3082	30.6258	30.9422	31.2555	31.5501	31.8573	32.1341	32.43	32.7325	33.0406	33.34	33.6355	33.9187	34.2143	34.5031	34.8453	35.1402	35.4347	35.7556	36.0529	36.3489	36.6486	36.9515	37.2357	37.5408	37.8224	38.1442	38.4529	38.7579	39.0681	39.2215	39.6672
Im2mutmeth_E9WT_T	25.2139	25.5376	25.8166	26.1454	26.424	26.7177	27.016	27.2871	27.5957	27.9231	28.2013	28.4831	28.783	29.089	29.4139	29.7113	30.0273	30.3036	30.6244	30.9413	31.2542	31.547	31.8567	32.1352	32.4289	32.732	33.0402	33.3399	33.6333	33.9199	34.2126	34.5026	34.8445	35.1402	35.433	35.7554	36.0508	36.3479	36.6474	36.9502	37.235	37.5393	37.8208	38.1433	38.4518	38.7573	39.0684	39.2224	39.6681
	25.2137	25.5405	25.8111	26.1457	26.4246	26.7078	27.0154	27.2891	27.5841	27.9106	28.193	28.4849	28.7852	29.0909	29.4114	29.7113	30.0249	30.304	30.6244	30.9409	31.2536	31.5444	31.8551	32.1365	32.4253	32.7341	33.0406	33.3407	33.6294	33.9208	34.2122	34.5043	34.8423	35.1414	35.4335	35.7529	36.0489	36.3448	36.6456	36.9471	37.2348	37.5374	37.8183	38.1421	38.4508	38.7547	39.0687	39.2253	39.6682
	25.2121	25.5417	25.8103	26.1495	26.4225	26.6988	27.0058	27.2813	27.5759	27.9007	28.1904	28.4855	28.7911	29.0978	29.4124	29.7166	30.0247	30.3089	30.6259	30.9414	31.2544	31.5449	31.8542	32.1367	32.4228	32.7368	33.0415	33.3415	33.6276	33.9203	34.2134	34.5064	34.8411	35.1425	35.4355	35.7504	36.049	36.3426	36.645	36.9454	37.2354	37.5372	37.8173	38.1419	38.451	38.7528	39.0687	39.2274	39.6675
Im2mutmeth_E9K55R_T	25.2075	25.5408	25.8132	26.15	26.416	26.6808	26.995	27.2719	27.5747	27.8913	28.187	28.487	28.7961	29.1055	29.4146	29.7211	30.026	30.3123	30.6261	30.9408	31.2558	31.5454	31.8522	32.1387	32.4233	32.7376	33.0422	33.3416	33.6292	33.9192	34.2146	34.5078	34.8408	35.1441	35.4354	35.7496	36.0506	36.3414	36.6455	36.9452	37.2367	37.5359	37.8182	38.1423	38.4513	38.7523	39.0671	39.2295	39.6667
	25.2044	25.5386	25.8168	26.1465	26.4116	26.6717	26.9937	27.2702	27.5816	27.8919	28.1861	28.4877	28.7953	29.1062	29.4157	29.7203	30.0275	30.3107	30.6249	30.9398	31.2565	31.5455	31.8513	32.1403	32.4261	32.7359	33.0421	33.3407	33.6325	33.9186	34.2146	34.507	34.8418	35.1445	35.4331	35.7513	36.052	36.3422	36.6464	36.9466	37.2375	37.535	37.8201	38.1429	38.4515	38.7538	39.0655	39.2296	39.6666
	25.202	25.5362	25.8175	26.1439	26.4104	26.6748	26.9942	27.2675	27.588	27.8951	28.1865	28.4891	28.7939	29.1052	29.4176	29.7193	30.0286	30.3116	30.6255	30.9398	31.2575	31.547	31.8524	32.1403	32.4278	32.7349	33.0416	33.3407	33.6331	33.9175	34.2141	34.508	34.8425	35.1438	35.4325	35.7525	36.0539	36.3435	36.6467	36.9482	37.2368	37.5366	37.8208	38.1434	38.4527	38.7547	39.065	39.2305	39.6663
Im2mutmeth_E9K89R_T	25.2027	25.5359	25.8145	26.1448	26.4137	26.687	26.9959	27.2665	27.5874	27.8977	28.1879	28.4898	28.7934	29.1034	29.4184	29.7193	30.028	30.314	30.6274	30.9408	31.2577	31.5485	31.8545	32.1386	32.4267	32.7357	33.0414	33.3414	33.6304	33.9172	34.2135	34.5098	34.8422	35.1428	35.4342	35.752	36.0544	36.3438	36.6461	36.9483	37.2353	37.5392	37.8196	38.1432	38.4538	38.7542	39.0659	39.2314	39.6662
	25.2034	25.534	25.8125	26.146	26.4203	26.703	26.9983	27.275	27.5935	27.9016	28.1912	28.4888	28.7901	29.0996	29.4197	29.7201	30.0277	30.3143	30.6272	30.9399	31.2567	31.55	31.8565	32.1374	32.4271	32.736	33.0394	33.3417	33.6288	33.9188	34.2149	34.51	34.8419	35.1417	35.4352	35.7514	36.0528	36.3445	36.646	36.9482	37.2342	37.5413	37.8187	38.1424	38.4541	38.7541	39.066	39.2315	39.6661
	25.2035	25.5324	25.8134	26.1463	26.4237	26.7069	26.9988	27.2846	27.6003	27.9028	28.1932	28.4871	28.7874	29.0976	29.4202	29.7211	30.0279	30.3122	30.6252	30.9379	31.2555	31.55	31.8565	32.138	32.4288	32.7355	33.0377	33.3413	33.6299	33.9208	34.2167	34.5083	34.8418	35.1416	35.4345	35.7513	36.0508	36.3449	36.6467	36.9479	37.2345	37.5409	37.8189	38.1418	38.4533	38.7545	39.0651	39.2309	39.6662
Im2mutmeth_E9K97R_T	25.2061	25.5319	25.8183	26.1487	26.4243	26.7137	26.999	27.2853	27.6055	27.9121	28.2011	28.484	28.7865	29.0967	29.4208	29.722	30.0292	30.3109	30.6245	30.9383	31.2551	31.5511	31.8569	32.1367	32.4307	32.7343	33.0377	33.3406	33.6332	33.921	34.2177	34.5057	34.8433	35.1411	35.4347	35.7526	36.0508	36.3468	36.6482	36.9494	37.2354	37.5411	37.8207	38.1425	38.453	38.7562	39.0654	39.227	39.6663
	25.2087	25.5332	25.8223	26.1506	26.4216	26.7165	26.9985	27.2765	27.6041	27.9201	28.207	28.4825	28.7884	29.0979	29.4209	29.722	30.0304	30.3119	30.6259	30.9407	31.2559	31.5521	31.8574	32.1349	32.4309	32.7337	33.0394	33.3403	33.6355	33.9192	34.2168	34.5046	34.8447	35.1407	35.4355	35.7542	36.0529	36.3483	36.649	36.9512	37.2359	37.5417	37.8224	38.1438	38.4536	38.7573	39.0665	39.2238	39.6664
	25.2126	25.536	25.8215	26.149	26.4215	26.7185	27.007	27.2774	27.5992	27.9256	28.2071	28.4821	28.7866	29.094	29.4174	29.7166	30.0294	30.3082	30.6258	30.9422	31.2555	31.5501	31.8573	32.1341	32.43	32.7325	33.0406	33.34	33.6355	33.9187	34.2143	34.5031	34.8453	35.1402	35.4347	35.7556	36.0529	36.3489	36.6486	36.9515	37.2357	37.5408	37.8224	38.1442	38.4529	38.7579	39.0681	39.2215	39.6672
Buffer	25.2139	25.5376	25.8166	26.1454	26.424	26.7177	27.016	27.2871	27.5957	27.9231	28.2013	28.4831	28.783	29.089	29.4139	29.7113	30.0273	30.3036	30.6244	30.9413	31.2542	31.547	31.8567	32.1352	32.4289	32.732	33.0402	33.3399	33.6333	33.9199	34.2126	34.5026	34.8445	35.1402	35.433	35.7554	36.0508	36.3479	36.6474	36.9502	37.235	37.5393	37.8208	38.1433	38.4518	38.7573	39.0684	39.2224	39.6681
	25.2152	25.5392	25.8118	26.1418	26.4266	26.7168	27.0249	27.2969	27.5923	27.9205	28.1955	28.4842	28.7794	29.084	29.4103	29.7059	30.0252	30.299	30.6229	30.9404	31.2529	31.5439	31.8561	32.1362	32.4277	32.7315	33.0397	33.3398	33.6311	33.9212	34.211	34.5021	34.8436	35.1402	35.4314	35.7553	36.0488	36.3469	36.6461	36.9488	37.2343	37.5377	37.8192	38.1423	38.4506	38.7567	39.0688	39.2233	39.6689
	25.2152	25.5392	25.8118	26.1418	26.4266	26.7168	27.0249	27.2969	27.5923	27.9205	28.1955	28.4842	28.7794	29.084	29.4103	29.7059	30.0252	30.299	30.6229	30.9404	31.2529	31.5439	31.8561	32.1362	32.4277	32.7315	33.0397	33.3398	33.6311	33.9212	34.211	34.5021	34.8436	35.1402	35.4314	35.7553	36.0488	36.3469	36.6461	36.9488	37.2343	37.5377	37.8192	38.1423	38.4506	38.7567	39.0688	39.2233	39.6689
Im2mutT	9090.55	9397.25	9689.77	9898.82	9984.34	9942.85	9798.54	9587.81	9346.36	9102.51	8874.82	8672.5	8497.7	8348.71	8222.62	8116.95	8028.63	7952.33	7879.53	7799.5	7702.44	7582.32	7438.01	7272.35	7090.43	6898.15	6700.55	6501.09	6301.03	6100.09	5897.76	5694.18	5489.8	5283.62	5071.95	4847.59	4600.83	4320.66	3997.11	3623.86	3201.01	2736.07	2241.91	1731.1	1209.32	671.381	103.441	-510.109	-1179.89
	8034.37	8324.08	8619.48	8851.95	8975.07	8975.9	8870.3	8689.37	8466.03	8226.5	7987.3	7756.14	7535.66	7327.51	7134.64	6961.42	6810.55	6680.19	6562.41	6444.37	6312.27	6155.4	5969.49	5757.36	5527.52	5291.23	5058.47	4835.13	4621.88	4415.35	4210.62	4003.07	3789.35	3567.59	3337.9	3102.22	2862.51	2617.28	2358.64	2073.51	1748.92	1379	968.711	531.844	84.0596	-364.986	-815.861	-1278.91	-1769.83
	7412.49	7734.91	8057.14	8305.89	8433.98	8429.4	8307.87	8099.19	7836.28	7549.17	7261.93	6990.57	6742.67	6519.41	6318.75	6138.14	5974.66	5823.76	5678.11	5528.02	5363.93	5179.09	4971.48	4744.18	4504.22	4260.51	4021.14	3791.07	3571.36	3360.08	3154.25	2951.57	2751.02	2552.54	2356.3	2161.94	1967.48	1768.12	1555.86	1321.81	1060.37	773.377	470.516	165.001	-133.169	-422.227	-708.553	-1002.81	-1314.92
Im2mutMethT	5490.97	5824.24	6168.11	6443.87	6595.47	6602.08	6474.2	6241.87	5943.46	5617.63	5296.91	5002.48	4741.94	4511.54	4301.94	4104.27	3913.46	3728.37	3549.87	3378.33	3211.66	3044.31	2868.21	2675.95	2464.67	2238.31	2006.16	1778.28	1561	1355.19	1158.24	967.734	783.659	608.187	443.083	286.704	132.319	-30.9655	-214.707	-425.901	-662.519	-912.94	-1160.12	-1389.21	-1594.09	-1779.61	-1958.12	-2143.09	-2343.16
	5370.23	5671	5974.51	6210.13	6331.39	6325.7	6207.87	6006.58	5753.59	5478.19	5204.39	4948.83	4719.55	4516.83	4336.6	4174.26	4027.38	3895.91	3780.14	3677.65	3581.17	3478.75	3357.24	3207.79	3030.68	2836	2639.19	2453.24	2282.56	2122.56	1965.08	1805.82	1648.08	1500.58	1371.2	1261.1	1162.82	1063.22	948.969	812.214	653.668	482.137	310.962	152.62	14.0929	-105.336	-212.693	-317.454	-427.302
	5075.85	5335.68	5603.95	5813.17	5914.92	5895.08	5772.28	5584.21	5370.76	5161.57	4970.82	4798.54	4636.54	4475.4	4310.32	4143.3	3981.6	3833.78	3705.24	3595.07	3495.1	3392.07	3272.88	3131.04	2971.41	2809.52	2665.03	2552.11	2472.22	2413.62	2357.75	2288.7	2200.1	2096.15	1987.05	1882.27	1785.57	1694.77	1605.24	1514.9	1426.71	1347.22	1281.97	1231.05	1187.85	1142.22	1085.88	1016.58	938.414
E9WT_T	4428.44	4626.9	4827.88	4976.74	5036.36	5001.18	4895.07	4755.71	4615.71	4490.56	4378.13	4267.06	4147.55	4018.27	3886.72	3764.41	3660.51	3577.43	3509.89	3447.26	3377.17	3289.66	3180.79	3055.04	2925.14	2808.33	2720.17	2667.93	2647.33	2644.13	2639.84	2618.82	2573.52	2506.13	2426.04	2344.67	2270.11	2204.98	2148.01	2098.03	2056.16	2025.1	2005.66	1994.41	1984.42	1969.23	1946.94	1921.19	1898.17
	3973.86	4152.64	4336.38	4475.81	4535.82	4508.52	4412.54	4280.6	4143.32	4017.99	3906.78	3802.28	3696.23	3585.63	3474.25	3369.46	3276.99	3196.6	3121.58	3042.25	2950.98	2846.16	2732.87	2620.69	2520.41	2440.54	2385.12	2352.6	2336.7	2328.32	2317.85	2296.96	2260.2	2206.39	2139.04	2064.55	1988.51	1913.23	1838.63	1766.33	1702.55	1656.68	1635.52	1637.7	1652.9	1666.89	1668.8	1655.81	1632.63
	3815.37	3995.95	4175.04	4309.28	4371.97	4360.05	4288.82	4180.02	4051.31	3911.98	3765.11	3612.4	3458.65	3313.06	3187.53	3092.54	3032.41	3002.19	2988.29	2973.14	2942.15	2889.39	2818.82	2740.65	2665.23	2597.91	2537.62	2478.93	2416.54	2349	2280.32	2218.05	2169.14	2136.14	2115.67	2099.58	2077.98	2042.6	1989.84	1922.43	1848.94	1780.88	1728.59	1697.87	1688.85	1697.1	1715.24	1734.82	1747.95
E9K55R_T	3798.57	3996.14	4189.29	4330.23	4390.4	4367.86	4280.97	4154.93	4010.5	3859.63	3707.38	3556.25	3409.4	3271.85	3149.96	3049.77	2975.17	2925.59	2894.97	2872.47	2845.7	2805.16	2747.45	2675.8	2597.69	2520.93	2450.3	2385.99	2325.4	2266.81	2212.77	2169.83	2144.24	2136.27	2138.01	2136.31	2119.38	2082.43	2029.42	1970.54	1917.32	1878.42	1857.63	1854.6	1866.5	1889.11	1916.19	1938.82	1946.7
	4341.22	4532.12	4717.45	4851.53	4908.7	4889.63	4813.62	4704.56	4579.68	4446.16	4304.12	4152.66	3994.82	3839.66	3699.76	3585.86	3501.6	3441.8	3395.07	3348.78	3293.6	3225.86	3147.44	3063.8	2981.11	2903.14	2829.56	2756.48	2679.86	2600.25	2525.46	2468.5	2440.79	2444.58	2470.36	2500.96	2519.97	2518.77	2498.49	2466.91	2433.02	2403.15	2379.81	2363.31	2353.87	2352.12	2356.99	2362.74	2358.1
	4348.27	4558.95	4749.84	4871.09	4899.7	4844.54	4734.99	4602.82	4468.61	4338.34	4208.17	4072.82	3932.1	3793.14	3667.17	3563.44	3484.01	3422.96	3369.87	3315.02	3253.09	3184.01	3111.56	3041.17	2977.92	2924.28	2878.66	2835.57	2788.41	2734.33	2677.58	2628.61	2598.49	2592.15	2605.2	2626.24	2642.6	2645.98	2634.96	2614.11	2590.57	2570.63	2557.43	2550.89	2549.22	2550.24	2551.26	2547.66	2531.72
E9K89R_T	4769.63	5036.06	5268.97	5405.46	5418	5319.81	5150.42	4953.59	4761.11	4587.92	4435.87	4300.68	4177.83	4065.77	3965.73	3879.07	3804.25	3736.1	3668.24	3596.9	3523.2	3452.37	3390.54	3341.48	3304.46	3273.36	3237.53	3184.92	3107.91	3009.46	2904.93	2816.7	2763.8	2752.6	2774.42	2810.96	2843.03	2858.21	2853.84	2835.52	2812.4	2792.04	2777.26	2766.6	2757.32	2748.34	2740.03	2731.28	2716.6
	4688.6	4952.05	5190.81	5340.53	5368.18	5280.21	5111.81	4906.83	4701.14	4515.75	4358.23	4227.63	4118.8	4025.53	3942.35	3865.98	3795.57	3731.9	3676.1	3628.33	3587.37	3551.01	3516.89	3483.46	3450.09	3415.72	3377.21	3329.16	3267.2	3192.87	3116.42	3053.83	3019.16	3016.85	3038.68	3067.33	3083.99	3076.26	3042.74	2992.41	2939.19	2895.19	2865.98	2850.31	2843.24	2839.73	2836.18	2829.78	2817.33
	4925.99	5096.7	5281.29	5430.69	5506.82	5496.83	5414.57	5289.97	5154.08	5027.62	4917.59	4820.96	4731.34	4644.58	4560.17	4479.09	4400.54	4320.41	4232.81	4133.48	4022.99	3908.13	3800.5	3712.54	3651.95	3616.94	3595.6	3571.11	3531.19	3475.84	3417.88	3375.11	3358.91	3366.95	3384.35	3391.88	3375.77	3333.98	3276.26	3218.25	3172.68	3142.77	3121.75	3099.21	3069.15	3033.91	3000.88	2975.24	2954.61
E9K97R_T	5011.59	5168.09	5352.5	5523.17	5641.63	5684.42	5647.59	5543.75	5395.44	5227.39	5060.39	4907.78	4775.31	4663.33	4569.26	4489.26	4419.13	4355.59	4297.4	4245.48	4200.71	4161.1	4120.65	4071.53	4008.45	3932.3	3850.58	3774.5	3714.72	3677.63	3663.94	3669.33	3686.64	3707.8	3724.63	3729.12	3714.04	3675.15	3613.24	3534.37	3447.56	3361.67	3283.91	3220.64	3177.77	3158.98	3162.38	3179.02	3195.45
	7463.33	7594.09	7724.23	7827.09	7889.01	7909.66	7895.64	7853.44	7786.32	7695.46	7582.6	7451.8	7309.77	7164.17	7021.11	6884.19	6756.5	6644.08	6557.29	6505.92	6489.84	6491.74	6479.59	6419.71	6293.54	6107.97	5891.96	5682.19	5506.59	5373.86	5274.08	5188.08	5099.38	5001.58	4897.08	4789.49	4676.29	4548.04	4394.16	4210.36	4001.9	3780.74	3561.16	3356.13	3175.35	3022.28	2890.28	2761.63	2611.75
	11187.7	11535.2	11849.2	12088.7	12252.2	12350.3	12371.2	12274.9	12020.5	11604.7	11076.8	10523.3	10031.8	9658.75	9417.17	9285.83	9231.47	9228.82	9268.59	9350.12	9465.77	9589.08	9674.7	9669.9	9531.6	9241.37	8812.67	8288.6	7731.82	7209.99	6781.26	6482.68	6322.43	6277.66	6299.87	6328.44	6307.54	6198.15	5980.58	5650.09	5213.63	4692.6	4129.64	3587.19	3130.36	2798.21	2579.72	2414.66	2221.88
Im2mut_E9WT_T	13902.1	14328.9	14695.3	14942.2	15067.7	15098	15044.7	14889.3	14602.2	14178.8	13657.8	13110.7	12612.9	12214.9	11931.4	11746.9	11633.4	11565.6	11527.7	11510.2	11503.5	11494.4	11466	11397.6	11264	11037.4	10696.4	10240.5	9701.03	9140.1	8633.86	8247.31	8009.99	7904.81	7875.09	7846.58	7753.17	7552.52	7227.9	6780.18	6221.7	5577.27	4889.88	4219.14	3625.24	3142.27	2756.67	2409.05	2021.47
	11297.9	11738	12134.2	12418.3	12572.9	12610.5	12537.2	12338.7	11997.2	11522.4	10965.3	10405.4	9919.73	9556.62	9325.73	9205.15	9157.87	9146.95	9143.72	9130.5	9099.98	9054.87	9003.31	8948.62	8877.26	8755.45	8541.86	8212.67	7783.63	7314.68	6891.33	6590.94	6449.44	6446.15	6514.17	6571.03	6551.67	6424.86	6188.6	5853.41	5430.92	4936.8	4401.82	3876.26	3416.48	3058.49	2795.67	2578.93	2341.91
	7226.05	7505.51	7748.96	7892.12	7907.55	7808.82	7635.01	7429.46	7224.82	7038.8	6876.91	6737.46	6615.33	6504.76	6400.92	6301.21	6205.57	6115.26	6030.2	5947.89	5864.78	5780.54	5700.35	5632.86	5583.65	5548.94	5514.57	5462.19	5378.86	5264.72	5133.38	5005.38	4897.58	4815.29	4750.31	4685.66	4603.5	4491.78	4347.2	4174.01	3980.97	3778.41	3575.97	3380.75	3195.63	3018.22	2841.63	2657.26	2458.27
Im2mutmeth_E9WT_T	4410.91	4549.28	4684.79	4783.58	4826.43	4813.63	4759.48	4681.67	4593.03	4499.14	4401.18	4300.19	4199.45	4104.25	4020.06	3951.13	3900.06	3867.91	3853.89	3854.66	3864.01	3873.48	3874.33	3859.85	3826.84	3775.58	3708.25	3627.15	3533.93	3430.93	3323.03	3218.32	3126.13	3053.43	3002.07	2968.58	2946.51	2929.49	2912.78	2893.19	2868.11	2835.17	2792.77	2740.88	2681.31	2617.01	2550.72	2483.95	2416.54
	4180.7	4345.15	4506.61	4626	4679.04	4661.98	4587.51	4475.84	4346.78	4215.37	4090.83	3977.38	3875.74	3785.02	3704.84	3636.6	3583.23	3547.2	3528.29	3522.54	3523.24	3522.76	3514.52	3493.92	3458.76	3408.77	3344.77	3267.74	3178.76	3080.31	2977.8	2879.85	2796.11	2733.37	2692.38	2666.91	2646.39	2620.39	2582.94	2534.4	2480.25	2427.68	2381.61	2342.19	2304.82	2262.62	2209.91	2145.22	2072.01
	4034.17	4176.04	4324.52	4448.85	4526.6	4547	4509.34	4420.14	4291.82	4141.46	3988.04	3847.64	3729.39	3634.3	3557.89	3494.1	3438.16	3387.33	3340.55	3297.89	3260.46	3229.42	3204.53	3182.36	3156	3116.73	3057.12	2974.34	2872.08	2760.17	2651.84	2559.74	2492	2449.82	2427.15	2412.41	2392.15	2355.61	2298.62	2225.19	2145.59	2071.73	2011.5	1965.39	1926.63	1885.02	1832.14	1765.37	1688.63
Im2mutmeth_E9K55R_T	3545.42	3666.18	3799.83	3920.72	4007.08	4044.78	4028.17	3959.85	3850.2	3715.18	3572.09	3434.71	3310.8	3203.11	3112.45	3039.8	2985.46	2946.58	2915.81	2883.02	2839.3	2780.54	2708.52	2629.29	2550.33	2477.99	2416.19	2365.94	2325.54	2291.16	2258	2222.13	2182.02	2138.82	2094.84	2051.12	2006.19	1957	1901.21	1839.19	1774.62	1713.23	1660.42	1618.82	1586.71	1558.78	1528.99	1494.1	1455
	3425.08	3512.87	3620.58	3729.13	3818.47	3872.08	3880.3	3842.16	3764.97	3661.24	3544.05	3423.53	3306.08	3196.05	3097.67	3015.19	2951.15	2904.21	2868.68	2835.99	2797.59	2747.4	2683.16	2606.73	2523.74	2442.59	2372.55	2320.71	2288.81	2271.57	2258.05	2236.1	2197.7	2142.28	2076.32	2009.54	1950.22	1901.8	1862.01	1824.52	1782.27	1731.09	1671.66	1609.09	1550.16	1500.02	1460.27	1428.96	1401.95
	3661.88	3818.82	3966.24	4074.98	4130.24	4129.65	4076.6	3976.67	3839.02	3678.59	3514.33	3363.25	3234.75	3129.43	3042.96	2971.73	2916.27	2880.42	2867.54	2876.24	2897.72	2915.82	2910.63	2865.66	2776.13	2653.34	2521.39	2406.12	2322.71	2269.22	2230.19	2187.74	2132.63	2068.7	2008.84	1965.81	1943.62	1933.83	1918.59	1879.17	1805.88	1704.44	1594.56	1501.09	1442.39	1422.33	1430.14	1447.35	1456.99
Im2mutmeth_E9K89R_T	3929.68	4091.21	4234.24	4327.27	4357.52	4328.67	4251.89	4138.95	4001.58	3853.78	3711.57	3589.03	3493.4	3423.32	3371.83	3331.42	3297.94	3271.11	3252.33	3241.92	3237.2	3231.81	3216.38	3181.13	3120	3033.55	2929.01	2816.35	2703.72	2595.36	2493.34	2400.96	2324.35	2270.46	2242.77	2237.3	2241.31	2236	2202.85	2131.67	2026.52	1905.46	1793.1	1709.54	1661.76	1642.2	1634.45	1622.06	1595.61
	4080.02	4239.45	4371.7	4445.9	4454.37	4408.65	4326.45	4221.36	4101.67	3975.14	3852.43	3745.3	3661.58	3601.89	3561.07	3532.41	3511.6	3497.32	3489.34	3486.1	3483.53	3475.32	3454.23	3413.91	3350.98	3266.18	3163.95	3050.19	2930.35	2809.11	2692.12	2587.52	2505.02	2452.33	2430.69	2432.65	2442.87	2442.18	2413.42	2347.58	2247.86	2129.26	2012.59	1915.8	1846.87	1802.42	1772	1744.62	1713.58
	3947.31	4037.5	4130.89	4202.73	4236.85	4231.53	4197.48	4150.17	4101.76	4056.84	4013.05	3965.24	3910.05	3848.85	3787.62	3733.8	3691.95	3660.35	3630.97	3593.04	3538.67	3467.27	3386.32	3307.79	3242.33	3194.03	3158.87	3127.14	3088.66	3037.64	2974.92	2906.5	2839.74	2779.74	2727.69	2681.47	2637.44	2592.11	2543.36	2490.99	2436.5	2381.81	2327.36	2270.95	2208.47	2136.73	2056.05	1970.77	1886.75
Im2mutmeth_E9K97R_T	4166.27	4271.12	4391.8	4497.05	4562.05	4578.53	4555.07	4507.98	4450.14	4385.2	4309.42	4218.85	4115.41	4008.47	3910.98	3833.36	3778.73	3742.34	3715.15	3688.6	3657.19	3618.21	3569.66	3509.56	3437.74	3358.24	3279.49	3210.95	3157.86	3117.43	3079.39	3030.61	2961.73	2872	2769.9	2669.1	2582.08	2515.01	2466.11	2428	2391.89	2350.99	2302.03	2244.73	2180.75	2113.14	2046.11	1984.05	1929.38
	4141.1	4233.54	4353.03	4471.7	4561.78	4606.59	4604.72	4565.49	4500.27	4416.67	4318.18	4208.07	4092.57	3980.78	3881.63	3800.41	3737.44	3689.32	3651.82	3621.97	3597.77	3576.06	3550.69	3513.64	3459.48	3389.71	3313.13	3241.2	3180.9	3130.22	3079.58	3017.93	2939.88	2849.13	2756.36	2673.11	2605.73	2553.07	2508.92	2466.98	2424.9	2384.47	2348.6	2317.67	2288.4	2256.09	2217.77	2173.77	2126.25
	3725.26	3818.78	3929.27	4033.17	4109.73	4147.31	4144.52	4106.38	4039.38	3949.02	3840.5	3721.08	3601.1	3492.76	3406.82	3349.14	3318.8	3309.09	3310.81	3316.11	3319.84	3318.13	3305.52	3274.24	3217.51	3134.41	3032.47	2925.03	2824.91	2738.81	2666.07	2601.53	2540.18	2480.2	2423.02	2371.07	2325.01	2282.58	2239.93	2194.74	2148.8	2107.53	2076.83	2059.27	2052.78	2052.18	2051.66	2046.08	2031.17
Buffer	2461.13	2527.48	2596.44	2653.71	2689.17	2698.69	2683.23	2646.63	2593.99	2531.1	2464.18	2399.38	2341.71	2294.16	2257.63	2231.59	2215.07	2207.11	2206.59	2211.77	2219.8	2226.42	2226.02	2212.46	2180.72	2128.92	2059.48	1978.57	1894.32	1815.11	1748.63	1701.15	1676.08	1672.14	1682.44	1695.95	1701.16	1690.36	1662.44	1623.27	1583.26	1553.04	1539.01	1540.91	1552.58	1564.83	1568.18	1554.64	1519.18
[truncated: 185 more columns]

## Sheet: Sheet2
Im2mutT	Im2mutMethT	E9WT_T	E9K55R_T	E9K89R_T	E9K97R_T	Im2mut_E9WT_T	Im2mutmeth_E9WT_T	Im2mutmeth_E9K55R_T	Im2mutmeth_E9K89R_T	Im2mutmeth_E9K97R_T	Buffer_T
25.2075	25.2027	25.2061	25.2139	25.2075	25.2027	25.2061	25.2139	25.2075	25.2027	25.2061	25.2139
25.5408	25.5359	25.5319	25.5376	25.5408	25.5359	25.5319	25.5376	25.5408	25.5359	25.5319	25.5376
25.8132	25.8145	25.8183	25.8166	25.8132	25.8145	25.8183	25.8166	25.8132	25.8145	25.8183	25.8166
26.15	26.1448	26.1487	26.1454	26.15	26.1448	26.1487	26.1454	26.15	26.1448	26.1487	26.1454
26.416	26.4137	26.4243	26.424	26.416	26.4137	26.4243	26.424	26.416	26.4137	26.4243	26.424
26.6808	26.687	26.7137	26.7177	26.6808	26.687	26.7137	26.7177	26.6808	26.687	26.7137	26.7177
26.995	26.9959	26.999	27.016	26.995	26.9959	26.999	27.016	26.995	26.9959	26.999	27.016
27.2719	27.2665	27.2853	27.2871	27.2719	27.2665	27.2853	27.2871	27.2719	27.2665	27.2853	27.2871
27.5747	27.5874	27.6055	27.5957	27.5747	27.5874	27.6055	27.5957	27.5747	27.5874	27.6055	27.5957
27.8913	27.8977	27.9121	27.9231	27.8913	27.8977	27.9121	27.9231	27.8913	27.8977	27.9121	27.9231
28.187	28.1879	28.2011	28.2013	28.187	28.1879	28.2011	28.2013	28.187	28.1879	28.2011	28.2013
28.487	28.4898	28.484	28.4831	28.487	28.4898	28.484	28.4831	28.487	28.4898	28.484	28.4831
28.7961	28.7934	28.7865	28.783	28.7961	28.7934	28.7865	28.783	28.7961	28.7934	28.7865	28.783
29.1055	29.1034	29.0967	29.089	29.1055	29.1034	29.0967	29.089	29.1055	29.1034	29.0967	29.089
29.4146	29.4184	29.4208	29.4139	29.4146	29.4184	29.4208	29.4139	29.4146	29.4184	29.4208	29.4139
29.7211	29.7193	29.722	29.7113	29.7211	29.7193	29.722	29.7113	29.7211	29.7193	29.722	29.7113
30.026	30.028	30.0292	30.0273	30.026	30.028	30.0292	30.0273	30.026	30.028	30.0292	30.0273
30.3123	30.314	30.3109	30.3036	30.3123	30.314	30.3109	30.3036	30.3123	30.314	30.3109	30.3036
30.6261	30.6274	30.6245	30.6244	30.6261	30.6274	30.6245	30.6244	30.6261	30.6274	30.6245	30.6244
30.9408	30.9408	30.9383	30.9413	30.9408	30.9408	30.9383	30.9413	30.9408	30.9408	30.9383	30.9413
31.2558	31.2577	31.2551	31.2542	31.2558	31.2577	31.2551	31.2542	31.2558	31.2577	31.2551	31.2542
31.5454	31.5485	31.5511	31.547	31.5454	31.5485	31.5511	31.547	31.5454	31.5485	31.5511	31.547
31.8522	31.8545	31.8569	31.8567	31.8522	31.8545	31.8569	31.8567	31.8522	31.8545	31.8569	31.8567
32.1387	32.1386	32.1367	32.1352	32.1387	32.1386	32.1367	32.1352	32.1387	32.1386	32.1367	32.1352
32.4233	32.4267	32.4307	32.4289	32.4233	32.4267	32.4307	32.4289	32.4233	32.4267	32.4307	32.4289
32.7376	32.7357	32.7343	32.732	32.7376	32.7357	32.7343	32.732	32.7376	32.7357	32.7343	32.732
33.0422	33.0414	33.0377	33.0402	33.0422	33.0414	33.0377	33.0402	33.0422	33.0414	33.0377	33.0402
33.3416	33.3414	33.3406	33.3399	33.3416	33.3414	33.3406	33.3399	33.3416	33.3414	33.3406	33.3399
33.6292	33.6304	33.6332	33.6333	33.6292	33.6304	33.6332	33.6333	33.6292	33.6304	33.6332	33.6333
33.9192	33.9172	33.921	33.9199	33.9192	33.9172	33.921	33.9199	33.9192	33.9172	33.921	33.9199
34.2146	34.2135	34.2177	34.2126	34.2146	34.2135	34.2177	34.2126	34.2146	34.2135	34.2177	34.2126
34.5078	34.5098	34.5057	34.5026	34.5078	34.5098	34.5057	34.5026	34.5078	34.5098	34.5057	34.5026
34.8408	34.8422	34.8433	34.8445	34.8408	34.8422	34.8433	34.8445	34.8408	34.8422	34.8433	34.8445
35.1441	35.1428	35.1411	35.1402	35.1441	35.1428	35.1411	35.1402	35.1441	35.1428	35.1411	35.1402
35.4354	35.4342	35.4347	35.433	35.4354	35.4342	35.4347	35.433	35.4354	35.4342	35.4347	35.433
35.7496	35.752	35.7526	35.7554	35.7496	35.752	35.7526	35.7554	35.7496	35.752	35.7526	35.7554
36.0506	36.0544	36.0508	36.0508	36.0506	36.0544	36.0508	36.0508	36.0506	36.0544	36.0508	36.0508
36.3414	36.3438	36.3468	36.3479	36.3414	36.3438	36.3468	36.3479	36.3414	36.3438	36.3468	36.3479
36.6455	36.6461	36.6482	36.6474	36.6455	36.6461	36.6482	36.6474	36.6455	36.6461	36.6482	36.6474
36.9452	36.9483	36.9494	36.9502	36.9452	36.9483	36.9494	36.9502	36.9452	36.9483	36.9494	36.9502
37.2367	37.2353	37.2354	37.235	37.2367	37.2353	37.2354	37.235	37.2367	37.2353	37.2354	37.235
37.5359	37.5392	37.5411	37.5393	37.5359	37.5392	37.5411	37.5393	37.5359	37.5392	37.5411	37.5393
37.8182	37.8196	37.8207	37.8208	37.8182	37.8196	37.8207	37.8208	37.8182	37.8196	37.8207	37.8208
38.1423	38.1432	38.1425	38.1433	38.1423	38.1432	38.1425	38.1433	38.1423	38.1432	38.1425	38.1433
38.4513	38.4538	38.453	38.4518	38.4513	38.4538	38.453	38.4518	38.4513	38.4538	38.453	38.4518
38.7523	38.7542	38.7562	38.7573	38.7523	38.7542	38.7562	38.7573	38.7523	38.7542	38.7562	38.7573
39.0671	39.0659	39.0654	39.0684	39.0671	39.0659	39.0654	39.0684	39.0671	39.0659	39.0654	39.0684
39.2295	39.2314	39.227	39.2224	39.2295	39.2314	39.227	39.2224	39.2295	39.2314	39.227	39.2224
39.6667	39.6662	39.6663	39.6681	39.6667	39.6662	39.6663	39.6681	39.6667	39.6662	39.6663	39.6681
39.9793	39.9756	39.9763	39.9796	39.9793	39.9756	39.9763	39.9796	39.9793	39.9756	39.9763	39.9796
40.2663	40.2669	40.2662	40.2692	40.2663	40.2669	40.2662	40.2692	40.2663	40.2669	40.2662	40.2692
40.5476	40.5478	40.5495	40.5511	40.5476	40.5478	40.5495	40.5511	40.5476	40.5478	40.5495	40.5511
40.8645	40.8664	40.867	40.8689	40.8645	40.8664	40.867	40.8689	40.8645	40.8664	40.867	40.8689
41.1353	41.1362	41.1371	41.1385	41.1353	41.1362	41.1371	41.1385	41.1353	41.1362	41.1371	41.1385
41.436	41.441	41.4378	41.4385	41.436	41.441	41.4378	41.4385	41.436	41.441	41.4378	41.4385
41.764	41.7638	41.7643	41.7685	41.764	41.7638	41.7643	41.7685	41.764	41.7638	41.7643	41.7685
42.0515	42.0553	42.054	42.0563	42.0515	42.0553	42.054	42.0563	42.0515	42.0553	42.054	42.0563
42.3381	42.3401	42.3421	42.344	42.3381	42.3401	42.3421	42.344	42.3381	42.3401	42.3421	42.344
42.6328	42.6361	42.6349	42.6349	42.6328	42.6361	42.6349	42.6349	42.6328	42.6361	42.6349	42.6349
42.9335	42.9362	42.9375	42.9377	42.9335	42.9362	42.9375	42.9377	42.9335	42.9362	42.9375	42.9377
43.2469	43.2487	43.2501	43.2555	43.2469	43.2487	43.2501	43.2555	43.2469	43.2487	43.2501	43.2555
43.5478	43.5512	43.549	43.5504	43.5478	43.5512	43.549	43.5504	43.5478	43.5512	43.549	43.5504
43.8316	43.8351	43.8364	43.841	43.8316	43.8351	43.8364	43.841	43.8316	43.8351	43.8364	43.841
44.1324	44.1336	44.1343	44.1334	44.1324	44.1336	44.1343	44.1334	44.1324	44.1336	44.1343	44.1334
44.4451	44.4469	44.447	44.4527	44.4451	44.4469	44.447	44.4527	44.4451	44.4469	44.447	44.4527
44.7413	44.7436	44.7428	44.7445	44.7413	44.7436	44.7428	44.7445	44.7413	44.7436	44.7428	44.7445
45.0438	45.0435	45.0432	45.0449	45.0438	45.0435	45.0432	45.0449	45.0438	45.0435	45.0432	45.0449
45.3323	45.3328	45.3334	45.3332	45.3323	45.3328	45.3334	45.3332	45.3323	45.3328	45.3334	45.3332
45.6402	45.6449	45.6451	45.6494	45.6402	45.6449	45.6451	45.6494	45.6402	45.6449	45.6451	45.6494
45.9276	45.9284	45.9301	45.9311	45.9276	45.9284	45.9301	45.9311	45.9276	45.9284	45.9301	45.9311
46.2234	46.2243	46.2263	46.2274	46.2234	46.2243	46.2263	46.2274	46.2234	46.2243	46.2263	46.2274
46.5387	46.5414	46.5434	46.5456	46.5387	46.5414	46.5434	46.5456	46.5387	46.5414	46.5434	46.5456
46.8455	46.8487	46.8469	46.8495	46.8455	46.8487	46.8469	46.8495	46.8455	46.8487	46.8469	46.8495
47.1337	47.1359	47.1389	47.1388	47.1337	47.1359	47.1389	47.1388	47.1337	47.1359	47.1389	47.1388
47.4406	47.4394	47.4382	47.4409	47.4406	47.4394	47.4382	47.4409	47.4406	47.4394	47.4382	47.4409
47.7248	47.7291	47.7273	47.7325	47.7248	47.7291	47.7273	47.7325	47.7248	47.7291	47.7273	47.7325
48.0504	48.0528	48.0517	48.0562	48.0504	48.0528	48.0517	48.0562	48.0504	48.0528	48.0517	48.0562
48.3244	48.3247	48.3238	48.3232	48.3244	48.3247	48.3238	48.3232	48.3244	48.3247	48.3238	48.3232
48.6443	48.644	48.6445	48.6478	48.6443	48.644	48.6445	48.6478	48.6443	48.644	48.6445	48.6478
48.9463	48.9483	48.9476	48.9501	48.9463	48.9483	48.9476	48.9501	48.9463	48.9483	48.9476	48.9501
49.243	49.2451	49.2449	49.2485	49.243	49.2451	49.2449	49.2485	49.243	49.2451	49.2449	49.2485
49.5486	49.5508	49.5476	49.5547	49.5486	49.5508	49.5476	49.5547	49.5486	49.5508	49.5476	49.5547
49.8492	49.8479	49.8513	49.855	49.8492	49.8479	49.8513	49.855	49.8492	49.8479	49.8513	49.855
50.1544	50.1552	50.1589	50.1576	50.1544	50.1552	50.1589	50.1576	50.1544	50.1552	50.1589	50.1576
50.4442	50.4435	50.4454	50.446	50.4442	50.4435	50.4454	50.446	50.4442	50.4435	50.4454	50.446
50.7492	50.7504	50.7518	50.7545	50.7492	50.7504	50.7518	50.7545	50.7492	50.7504	50.7518	50.7545
51.0307	51.0337	51.0352	51.0358	51.0307	51.0337	51.0352	51.0358	51.0307	51.0337	51.0352	51.0358
51.3396	51.3407	51.3396	51.3429	51.3396	51.3407	51.3396	51.3429	51.3396	51.3407	51.3396	51.3429
51.6281	51.6306	51.6324	51.6312	51.6281	51.6306	51.6324	51.6312	51.6281	51.6306	51.6324	51.6312
51.949	51.9505	51.9491	51.9542	51.949	51.9505	51.9491	51.9542	51.949	51.9505	51.9491	51.9542
52.2198	52.2206	52.2212	52.2238	52.2198	52.2206	52.2212	52.2238	52.2198	52.2206	52.2212	52.2238
52.5451	52.5453	52.5437	52.5474	52.5451	52.5453	52.5437	52.5474	52.5451	52.5453	52.5437	52.5474
52.8457	52.847	52.8441	52.8488	52.8457	52.847	52.8441	52.8488	52.8457	52.847	52.8441	52.8488
53.1457	53.1445	53.1418	53.1466	53.1457	53.1445	53.1418	53.1466	53.1457	53.1445	53.1418	53.1466
53.4198	53.4205	53.4189	53.4196	53.4198	53.4205	53.4189	53.4196	53.4198	53.4205	53.4189	53.4196
53.7339	53.7339	53.7356	53.7394	53.7339	53.7339	53.7356	53.7394	53.7339	53.7339	53.7356	53.7394
54.0533	54.0519	54.0546	54.0564	54.0533	54.0519	54.0546	54.0564	54.0533	54.0519	54.0546	54.0564
54.3525	54.3533	54.3529	54.3554	54.3525	54.3533	54.3529	54.3554	54.3525	54.3533	54.3529	54.3554
54.647	54.6471	54.6486	54.6525	54.647	54.6471	54.6486	54.6525	54.647	54.6471	54.6486	54.6525
54.9341	54.9363	54.9359	54.9354	54.9341	54.9363	54.9359	54.9354	54.9341	54.9363	54.9359	54.9354
55.2336	55.2351	55.2347	55.234	55.2336	55.2351	55.2347	55.234	55.2336	55.2351	55.2347	55.234
55.544	55.547	55.5476	55.5523	55.544	55.547	55.5476	55.5523	55.544	55.547	55.5476	55.5523
55.8444	55.8455	55.8477	55.8481	55.8444	55.8455	55.8477	55.8481	55.8444	55.8455	55.8477	55.8481
56.1459	56.1494	56.1482	56.1478	56.1459	56.1494	56.1482	56.1478	56.1459	56.1494	56.1482	56.1478
56.4478	56.4482	56.4459	56.4465	56.4478	56.4482	56.4459	56.4465	56.4478	56.4482	56.4459	56.4465
56.7239	56.7284	56.7265	56.7274	56.7239	56.7284	56.7265	56.7274	56.7239	56.7284	56.7265	56.7274
57.0534	57.0563	57.0554	57.0543	57.0534	57.0563	57.0554	57.0543	57.0534	57.0563	57.0554	57.0543
57.336	57.3383	57.3356	57.3387	57.336	57.3383	57.3356	57.3387	57.336	57.3383	57.3356	57.3387
57.6469	57.6486	57.6468	57.6498	57.6469	57.6486	57.6468	57.6498	57.6469	57.6486	57.6468	57.6498
57.9484	57.9512	57.9495	57.9516	57.9484	57.9512	57.9495	57.9516	57.9484	57.9512	57.9495	57.9516
58.1266	58.122	58.1218	58.1175	58.1266	58.122	58.1218	58.1175	58.1266	58.122	58.1218	58.1175
58.5454	58.5465	58.5449	58.5495	58.5454	58.5465	58.5449	58.5495	58.5454	58.5465	58.5449	58.5495
58.8382	58.8399	58.8419	58.8448	58.8382	58.8399	58.8419	58.8448	58.8382	58.8399	58.8419	58.8448
59.142	59.1426	59.1437	59.1458	59.142	59.1426	59.1437	59.1458	59.142	59.1426	59.1437	59.1458
59.4429	59.4433	59.4444	59.4472	59.4429	59.4433	59.4444	59.4472	59.4429	59.4433	59.4444	59.4472
59.7564	59.7544	59.7525	59.7561	59.7564	59.7544	59.7525	59.7561	59.7564	59.7544	59.7525	59.7561
60.0556	60.0541	60.05	60.0545	60.0556	60.0541	60.05	60.0545	60.0556	60.0541	60.05	60.0545
60.344	60.3446	60.3413	60.3436	60.344	60.3446	60.3413	60.3436	60.344	60.3446	60.3413	60.3436
60.6518	60.6494	60.6501	60.6532	60.6518	60.6494	60.6501	60.6532	60.6518	60.6494	60.6501	60.6532
60.9253	60.9278	60.9256	60.9186	60.9253	60.9278	60.9256	60.9186	60.9253	60.9278	60.9256	60.9186
61.2387	61.2415	61.2395	61.2397	61.2387	61.2415	61.2395	61.2397	61.2387	61.2415	61.2395	61.2397
61.5432	61.5446	61.5444	61.5447	61.5432	61.5446	61.5444	61.5447	61.5432	61.5446	61.5444	61.5447
61.8335	61.8362	61.8352	61.8379	61.8335	61.8362	61.8352	61.8379	61.8335	61.8362	61.8352	61.8379
62.1325	62.1357	62.1355	62.1389	62.1325	62.1357	62.1355	62.1389	62.1325	62.1357	62.1355	62.1389
62.4432	62.4462	62.4417	62.4457	62.4432	62.4462	62.4417	62.4457	62.4432	62.4462	62.4417	62.4457
62.734	62.7359	62.7386	62.7446	62.734	62.7359	62.7386	62.7446	62.734	62.7359	62.7386	62.7446
63.0376	63.0408	63.0396	63.0445	63.0376	63.0408	63.0396	63.0445	63.0376	63.0408	63.0396	63.0445
63.356	63.3546	63.3541	63.3566	63.356	63.3546	63.3541	63.3566	63.356	63.3546	63.3541	63.3566
63.6425	63.6455	63.6481	63.6478	63.6425	63.6455	63.6481	63.6478	63.6425	63.6455	63.6481	63.6478
63.9522	63.9542	63.9534	63.9533	63.9522	63.9542	63.9534	63.9533	63.9522	63.9542	63.9534	63.9533
64.2432	64.2438	64.2454	64.2468	64.2432	64.2438	64.2454	64.2468	64.2432	64.2438	64.2454	64.2468
64.5336	64.5375	64.5355	64.5346	64.5336	64.5375	64.5355	64.5346	64.5336	64.5375	64.5355	64.5346
64.8295	64.8304	64.8313	64.8335	64.8295	64.8304	64.8313	64.8335	64.8295	64.8304	64.8313	64.8335
65.153	65.1558	65.153	65.1566	65.153	65.1558	65.153	65.1566	65.153	65.1558	65.153	65.1566
65.4484	65.4519	65.4498	65.4528	65.4484	65.4519	65.4498	65.4528	65.4484	65.4519	65.4498	65.4528
65.7442	65.7448	65.7457	65.7473	65.7442	65.7448	65.7457	65.7473	65.7442	65.7448	65.7457	65.7473
66.0399	66.043	66.0424	66.0457	66.0399	66.043	66.0424	66.0457	66.0399	66.043	66.0424	66.0457
66.3558	66.3542	66.3505	66.3594	66.3558	66.3542	66.3505	66.3594	66.3558	66.3542	66.3505	66.3594
66.6365	66.6367	66.6405	66.6425	66.6365	66.6367	66.6405	66.6425	66.6365	66.6367	66.6405	66.6425
66.9529	66.9532	66.9536	66.9548	66.9529	66.9532	66.9536	66.9548	66.9529	66.9532	66.9536	66.9548
67.2479	67.2493	67.2495	67.2493	67.2479	67.2493	67.2495	67.2493	67.2479	67.2493	67.2495	67.2493
67.5273	67.5336	67.5368	67.5393	67.5273	67.5336	67.5368	67.5393	67.5273	67.5336	67.5368	67.5393
67.8368	67.8401	67.8416	67.8434	67.8368	67.8401	67.8416	67.8434	67.8368	67.8401	67.8416	67.8434
68.1376	68.1387	68.1434	68.1429	68.1376	68.1387	68.1434	68.1429	68.1376	68.1387	68.1434	68.1429
68.4457	68.447	68.4474	68.4503	68.4457	68.447	68.4474	68.4503	68.4457	68.447	68.4474	68.4503
68.7312	68.7331	68.7352	68.737	68.7312	68.7331	68.7352	68.737	68.7312	68.7331	68.7352	68.737
69.0459	69.0473	69.0461	69.0514	69.0459	69.0473	69.0461	69.0514	69.0459	69.0473	69.0461	69.0514
69.3445	69.3446	69.3451	69.3498	69.3445	69.3446	69.3451	69.3498	69.3445	69.3446	69.3451	69.3498
69.6464	69.6454	69.646	69.6482	69.6464	69.6454	69.646	69.6482	69.6464	69.6454	69.646	69.6482
69.9403	69.9444	69.9437	69.9465	69.9403	69.9444	69.9437	69.9465	69.9403	69.9444	69.9437	69.9465
70.2486	70.2501	70.2487	70.2532	70.2486	70.2501	70.2487	70.2532	70.2486	70.2501	70.2487	70.2532
70.5298	70.5327	70.5328	70.5354	70.5298	70.5327	70.5328	70.5354	70.5298	70.5327	70.5328	70.5354
70.8338	70.8374	70.8368	70.8389	70.8338	70.8374	70.8368	70.8389	70.8338	70.8374	70.8368	70.8389
71.1383	71.1427	71.1462	71.15	71.1383	71.1427	71.1462	71.15	71.1383	71.1427	71.1462	71.15
71.4405	71.4459	71.4441	71.4467	71.4405	71.4459	71.4441	71.4467	71.4405	71.4459	71.4441	71.4467
71.7418	71.7444	71.7466	71.7499	71.7418	71.7444	71.7466	71.7499	71.7418	71.7444	71.7466	71.7499
72.0353	72.0398	72.0393	72.0407	72.0353	72.0398	72.0393	72.0407	72.0353	72.0398	72.0393	72.0407
72.345	72.3433	72.3449	72.3455	72.345	72.3433	72.3449	72.3455	72.345	72.3433	72.3449	72.3455
72.5968	72.5979	72.5986	72.5963	72.5968	72.5979	72.5986	72.5963	72.5968	72.5979	72.5986	72.5963
72.9474	72.9484	72.9479	72.9528	72.9474	72.9484	72.9479	72.9528	72.9474	72.9484	72.9479	72.9528
73.2353	73.2406	73.2406	73.2422	73.2353	73.2406	73.2406	73.2422	73.2353	73.2406	73.2406	73.2422
73.5414	73.5404	73.5438	73.5444	73.5414	73.5404	73.5438	73.5444	73.5414	73.5404	73.5438	73.5444
73.843	73.8432	73.8438	73.8458	73.843	73.8432	73.8438	73.8458	73.843	73.8432	73.8438	73.8458
74.1372	74.1384	74.1401	74.1434	74.1372	74.1384	74.1401	74.1434	74.1372	74.1384	74.1401	74.1434
74.4338	74.4369	74.441	74.442	74.4338	74.4369	74.441	74.442	74.4338	74.4369	74.441	74.442
74.7394	74.7433	74.7429	74.7436	74.7394	74.7433	74.7429	74.7436	74.7394	74.7433	74.7429	74.7436
75.0476	75.0477	75.0482	75.0519	75.0476	75.0477	75.0482	75.0519	75.0476	75.0477	75.0482	75.0519
75.3421	75.344	75.3455	75.3494	75.3421	75.344	75.3455	75.3494	75.3421	75.344	75.3455	75.3494
75.6432	75.643	75.6438	75.6481	75.6432	75.643	75.6438	75.6481	75.6432	75.643	75.6438	75.6481
75.949	75.9513	75.9476	75.9512	75.949	75.9513	75.9476	75.9512	75.949	75.9513	75.9476	75.9512
76.2482	76.2518	76.2556	76.2552	76.2482	76.2518	76.2556	76.2552	76.2482	76.2518	76.2556	76.2552
76.5459	76.5462	76.5457	76.5525	76.5459	76.5462	76.5457	76.5525	76.5459	76.5462	76.5457	76.5525
76.8348	76.8375	76.8377	76.8397	76.8348	76.8375	76.8377	76.8397	76.8348	76.8375	76.8377	76.8397
77.148	77.1491	77.1504	77.1563	77.148	77.1491	77.1504	77.1563	77.148	77.1491	77.1504	77.1563
77.4516	77.4545	77.4542	77.4521	77.4516	77.4545	77.4542	77.4521	77.4516	77.4545	77.4542	77.4521
77.7457	77.7473	77.7449	77.7482	77.7457	77.7473	77.7449	77.7482	77.7457	77.7473	77.7449	77.7482
78.039	78.0398	78.0428	78.0441	78.039	78.0398	78.0428	78.0441	78.039	78.0398	78.0428	78.0441
78.3491	78.3479	78.3501	78.3487	78.3491	78.3479	78.3501	78.3487	78.3491	78.3479	78.3501	78.3487
78.6318	78.6372	78.6374	78.6408	78.6318	78.6372	78.6374	78.6408	78.6318	78.6372	78.6374	78.6408
78.9403	78.9442	78.9416	78.9482	78.9403	78.9442	78.9416	78.9482	78.9403	78.9442	78.9416	78.9482
79.2357	79.2389	79.2386	79.2396	79.2357	79.2389	79.2386	79.2396	79.2357	79.2389	79.2386	79.2396
79.5413	79.5425	79.5414	79.5453	79.5413	79.5425	79.5414	79.5453	79.5413	79.5425	79.5414	79.5453
79.837	79.8411	79.8428	79.8458	79.837	79.8411	79.8428	79.8458	79.837	79.8411	79.8428	79.8458
80.1391	80.1411	80.1394	80.1454	80.1391	80.1411	80.1394	80.1454	80.1391	80.1411	80.1394	80.1454
80.4398	80.4469	80.4435	80.4484	80.4398	80.4469	80.4435	80.4484	80.4398	80.4469	80.4435	80.4484
80.7508	80.7509	80.7494	80.7516	80.7508	80.7509	80.7494	80.7516	80.7508	80.7509	80.7494	80.7516
81.0356	81.0363	81.0366	81.0392	81.0356	81.0363	81.0366	81.0392	81.0356	81.0363	81.0366	81.0392
81.3326	81.336	81.3337	81.3367	81.3326	81.336	81.3337	81.3367	81.3326	81.336	81.3337	81.3367
81.6421	81.6437	81.6441	81.6449	81.6421	81.6437	81.6441	81.6449	81.6421	81.6437	81.6441	81.6449
81.9516	81.9518	81.9518	81.9548	81.9516	81.9518	81.9518	81.9548	81.9516	81.9518	81.9518	81.9548
82.236	82.2404	82.2414	82.2459	82.236	82.2404	82.2414	82.2459	82.236	82.2404	82.2414	82.2459
82.3991	82.3968	82.3966	82.392	82.3991	82.3968	82.3966	82.392	82.3991	82.3968	82.3966	82.392
82.8472	82.8431	82.8461	82.8505	82.8472	82.8431	82.8461	82.8505	82.8472	82.8431	82.8461	82.8505
83.1428	83.1476	83.1445	83.1482	83.1428	83.1476	83.1445	83.1482	83.1428	83.1476	83.1445	83.1482
83.4442	83.4463	83.45	83.4506	83.4442	83.4463	83.45	83.4506	83.4442	83.4463	83.45	83.4506
83.7407	83.7411	83.7414	83.7447	83.7407	83.7411	83.7414	83.7447	83.7407	83.7411	83.7414	83.7447
84.047	84.0485	84.0491	84.0504	84.047	84.0485	84.0491	84.0504	84.047	84.0485	84.0491	84.0504
84.3363	84.3397	84.3385	84.3411	84.3363	84.3397	84.3385	84.3411	84.3363	84.3397	84.3385	84.3411
84.6317	84.6347	84.6356	84.6386	84.6317	84.6347	84.6356	84.6386	84.6317	84.6347	84.6356	84.6386
84.9376	84.9389	84.9385	84.9421	84.9376	84.9389	84.9385	84.9421	84.9376	84.9389	84.9385	84.9421
85.2226	85.227	85.228	85.2287	85.2226	85.227	85.228	85.2287	85.2226	85.227	85.228	85.2287
85.542	85.5436	85.5449	85.549	85.542	85.5436	85.5449	85.549	85.542	85.5436	85.5449	85.549
85.8528	85.851	85.8523	85.8564	85.8528	85.851	85.8523	85.8564	85.8528	85.851	85.8523	85.8564
86.1343	86.1363	86.1409	86.1438	86.1343	86.1363	86.1409	86.1438	86.1343	86.1363	86.1409	86.1438
86.4432	86.4446	86.4447	86.4458	86.4432	86.4446	86.4447	86.4458	86.4432	86.4446	86.4447	86.4458
86.7389	86.7443	86.7457	86.7468	86.7389	86.7443	86.7457	86.7468	86.7389	86.7443	86.7457	86.7468
87.0382	87.0421	87.0415	87.0449	87.0382	87.0421	87.0415	87.0449	87.0382	87.0421	87.0415	87.0449
87.3331	87.3358	87.3348	87.342	87.3331	87.3358	87.3348	87.342	87.3331	87.3358	87.3348	87.342
87.637	87.6348	87.6382	87.6408	87.637	87.6348	87.6382	87.6408	87.637	87.6348	87.6382	87.6408
87.951	87.9515	87.9531	87.9548	87.951	87.9515	87.9531	87.9548	87.951	87.9515	87.9531	87.9548
88.2321	88.2338	88.2349	88.2355	88.2321	88.2338	88.2349	88.2355	88.2321	88.2338	88.2349	88.2355
88.5279	88.5333	88.5372	88.5383	88.5279	88.5333	88.5372	88.5383	88.5279	88.5333	88.5372	88.5383
88.845	88.8477	88.8486	88.8523	88.845	88.8477	88.8486	88.8523	88.845	88.8477	88.8486	88.8523
89.1371	89.1425	89.1411	89.1475	89.1371	89.1425	89.1411	89.1475	89.1371	89.1425	89.1411	89.1475
89.4455	89.4482	89.4462	89.4541	89.4455	89.4482	89.4462	89.4541	89.4455	89.4482	89.4462	89.4541
89.7392	89.7412	89.7456	89.751	89.7392	89.7412	89.7456	89.751	89.7392	89.7412	89.7456	89.751
90.033	90.0338	90.0379	90.0406	90.033	90.0338	90.0379	90.0406	90.033	90.0338	90.0379	90.0406
90.3559	90.3547	90.355	90.3577	90.3559	90.3547	90.355	90.3577	90.3559	90.3547	90.355	90.3577
90.644	90.6497	90.6484	90.6506	90.644	90.6497	90.6484	90.6506	90.644	90.6497	90.6484	90.6506
90.9383	90.9425	90.9397	90.9489	90.9383	90.9425	90.9397	90.9489	90.9383	90.9425	90.9397	90.9489
91.2172	91.222	91.2154	91.2017	91.2172	91.222	91.2154	91.2017	91.2172	91.222	91.2154	91.2017
91.5225	91.5245	91.5272	91.5322	91.5225	91.5245	91.5272	91.5322	91.5225	91.5245	91.5272	91.5322
91.8294	91.8341	91.8359	91.8396	91.8294	91.8341	91.8359	91.8396	91.8294	91.8341	91.8359	91.8396
92.1318	92.1347	92.1398	92.1411	92.1318	92.1347	92.1398	92.1411	92.1318	92.1347	92.1398	92.1411
92.4379	92.4423	92.4431	92.4466	92.4379	92.4423	92.4431	92.4466	92.4379	92.4423	92.4431	92.4466
92.7419	92.7441	92.7447	92.7524	92.7419	92.7441	92.7447	92.7524	92.7419	92.7441	92.7447	92.7524
93.0349	93.0366	93.0414	93.0453	93.0349	93.0366	93.0414	93.0453	93.0349	93.0366	93.0414	93.0453
93.3212	93.3267	93.3279	93.3307	93.3212	93.3267	93.3279	93.3307	93.3212	93.3267	93.3279	93.3307
93.6497	93.6505	93.6504	93.6573	93.6497	93.6505	93.6504	93.6573	93.6497	93.6505	93.6504	93.6573
93.941	93.9426	93.9457	93.9489	93.941	93.9426	93.9457	93.9489	93.941	93.9426	93.9457	93.9489
94.2171	94.2243	94.2315	94.2326	94.2171	94.2243	94.2315	94.2326	94.2171	94.2243	94.2315	94.2326
94.5385	94.5428	94.5385	94.5435	94.5385	94.5428	94.5385	94.5435	94.5385	94.5428	94.5385	94.5435
94.8441	94.8445	94.8473	94.852	94.8441	94.8445	94.8473	94.852	94.8441	94.8445	94.8473	94.852
94.9794	94.9795	94.9797	94.9836	94.9794	94.9795	94.9797	94.9836	94.9794	94.9795	94.9797	94.9836

## Sheet: Sheet3
Im2mutD	Im2mutMethD	E9WT_D	E9K55R_D	E9K89R_D	E9K97R_D	Im2mut_E9WT_D	Im2mutmeth_E9WT_D	Im2mutmeth_E9K55R_D	Im2mutmeth_E9K89R_D	Im2mutmeth_E9K97R_D	Buffer_D
9090.55	5490.97	4428.44	3798.57	4769.63	5011.59	13902.1	4410.91	3545.42	3929.68	4166.27	2461.13
9397.25	5824.24	4626.9	3996.14	5036.06	5168.09	14328.9	4549.28	3666.18	4091.21	4271.12	2527.48
9689.77	6168.11	4827.88	4189.29	5268.97	5352.5	14695.3	4684.79	3799.83	4234.24	4391.8	2596.44
9898.82	6443.87	4976.74	4330.23	5405.46	5523.17	14942.2	4783.58	3920.72	4327.27	4497.05	2653.71
9984.34	6595.47	5036.36	4390.4	5418	5641.63	15067.7	4826.43	4007.08	4357.52	4562.05	2689.17
9942.85	6602.08	5001.18	4367.86	5319.81	5684.42	15098	4813.63	4044.78	4328.67	4578.53	2698.69
9798.54	6474.2	4895.07	4280.97	5150.42	5647.59	15044.7	4759.48	4028.17	4251.89	4555.07	2683.23
9587.81	6241.87	4755.71	4154.93	4953.59	5543.75	14889.3	4681.67	3959.85	4138.95	4507.98	2646.63
9346.36	5943.46	4615.71	4010.5	4761.11	5395.44	14602.2	4593.03	3850.2	4001.58	4450.14	2593.99
9102.51	5617.63	4490.56	3859.63	4587.92	5227.39	14178.8	4499.14	3715.18	3853.78	4385.2	2531.1
8874.82	5296.91	4378.13	3707.38	4435.87	5060.39	13657.8	4401.18	3572.09	3711.57	4309.42	2464.18
8672.5	5002.48	4267.06	3556.25	4300.68	4907.78	13110.7	4300.19	3434.71	3589.03	4218.85	2399.38
8497.7	4741.94	4147.55	3409.4	4177.83	4775.31	12612.9	4199.45	3310.8	3493.4	4115.41	2341.71
8348.71	4511.54	4018.27	3271.85	4065.77	4663.33	12214.9	4104.25	3203.11	3423.32	4008.47	2294.16
8222.62	4301.94	3886.72	3149.96	3965.73	4569.26	11931.4	4020.06	3112.45	3371.83	3910.98	2257.63
8116.95	4104.27	3764.41	3049.77	3879.07	4489.26	11746.9	3951.13	3039.8	3331.42	3833.36	2231.59
8028.63	3913.46	3660.51	2975.17	3804.25	4419.13	11633.4	3900.06	2985.46	3297.94	3778.73	2215.07
7952.33	3728.37	3577.43	2925.59	3736.1	4355.59	11565.6	3867.91	2946.58	3271.11	3742.34	2207.11
7879.53	3549.87	3509.89	2894.97	3668.24	4297.4	11527.7	3853.89	2915.81	3252.33	3715.15	2206.59
7799.5	3378.33	3447.26	2872.47	3596.9	4245.48	11510.2	3854.66	2883.02	3241.92	3688.6	2211.77
7702.44	3211.66	3377.17	2845.7	3523.2	4200.71	11503.5	3864.01	2839.3	3237.2	3657.19	2219.8
7582.32	3044.31	3289.66	2805.16	3452.37	4161.1	11494.4	3873.48	2780.54	3231.81	3618.21	2226.42
7438.01	2868.21	3180.79	2747.45	3390.54	4120.65	11466	3874.33	2708.52	3216.38	3569.66	2226.02
7272.35	2675.95	3055.04	2675.8	3341.48	4071.53	11397.6	3859.85	2629.29	3181.13	3509.56	2212.46
7090.43	2464.67	2925.14	2597.69	3304.46	4008.45	11264	3826.84	2550.33	3120	3437.74	2180.72
6898.15	2238.31	2808.33	2520.93	3273.36	3932.3	11037.4	3775.58	2477.99	3033.55	3358.24	2128.92
6700.55	2006.16	2720.17	2450.3	3237.53	3850.58	10696.4	3708.25	2416.19	2929.01	3279.49	2059.48
6501.09	1778.28	2667.93	2385.99	3184.92	3774.5	10240.5	3627.15	2365.94	2816.35	3210.95	1978.57
6301.03	1561	2647.33	2325.4	3107.91	3714.72	9701.03	3533.93	2325.54	2703.72	3157.86	1894.32
6100.09	1355.19	2644.13	2266.81	3009.46	3677.63	9140.1	3430.93	2291.16	2595.36	3117.43	1815.11
5897.76	1158.24	2639.84	2212.77	2904.93	3663.94	8633.86	3323.03	2258	2493.34	3079.39	1748.63
5694.18	967.734	2618.82	2169.83	2816.7	3669.33	8247.31	3218.32	2222.13	2400.96	3030.61	1701.15
5489.8	783.659	2573.52	2144.24	2763.8	3686.64	8009.99	3126.13	2182.02	2324.35	2961.73	1676.08
5283.62	608.187	2506.13	2136.27	2752.6	3707.8	7904.81	3053.43	2138.82	2270.46	2872	1672.14
5071.95	443.083	2426.04	2138.01	2774.42	3724.63	7875.09	3002.07	2094.84	2242.77	2769.9	1682.44
4847.59	286.704	2344.67	2136.31	2810.96	3729.12	7846.58	2968.58	2051.12	2237.3	2669.1	1695.95
4600.83	132.319	2270.11	2119.38	2843.03	3714.04	7753.17	2946.51	2006.19	2241.31	2582.08	1701.16
4320.66	-30.9655	2204.98	2082.43	2858.21	3675.15	7552.52	2929.49	1957	2236	2515.01	1690.36
3997.11	-214.707	2148.01	2029.42	2853.84	3613.24	7227.9	2912.78	1901.21	2202.85	2466.11	1662.44
3623.86	-425.901	2098.03	1970.54	2835.52	3534.37	6780.18	2893.19	1839.19	2131.67	2428	1623.27
3201.01	-662.519	2056.16	1917.32	2812.4	3447.56	6221.7	2868.11	1774.62	2026.52	2391.89	1583.26
2736.07	-912.94	2025.1	1878.42	2792.04	3361.67	5577.27	2835.17	1713.23	1905.46	2350.99	1553.04
2241.91	-1160.12	2005.66	1857.63	2777.26	3283.91	4889.88	2792.77	1660.42	1793.1	2302.03	1539.01
1731.1	-1389.21	1994.41	1854.6	2766.6	3220.64	4219.14	2740.88	1618.82	1709.54	2244.73	1540.91
1209.32	-1594.09	1984.42	1866.5	2757.32	3177.77	3625.24	2681.31	1586.71	1661.76	2180.75	1552.58
671.381	-1779.61	1969.23	1889.11	2748.34	3158.98	3142.27	2617.01	1558.78	1642.2	2113.14	1564.83
103.441	-1958.12	1946.94	1916.19	2740.03	3162.38	2756.67	2550.72	1528.99	1634.45	2046.11	1568.18
-510.109	-2143.09	1921.19	1938.82	2731.28	3179.02	2409.05	2483.95	1494.1	1622.06	1984.05	1554.64
-1179.89	-2343.16	1898.17	1946.7	2716.6	3195.45	2021.47	2416.54	1455	1595.61	1929.38	1519.18
-1910.28	-2559.73	1881.63	1932.34	2686.57	3199.19	1534.38	2347.1	1414.72	1555.13	1880.55	1461.58
-2702.56	-2788.7	1869.91	1895.95	2632.46	3183.02	929.013	2273.9	1374.76	1507.27	1831.73	1388.24
-3559.02	-3024.95	1857.2	1847.13	2552.53	3145.77	220.161	2195.85	1333.11	1459.68	1775.19	1311.43
-4482.33	-3266.55	1837.77	1801.11	2456.15	3090.1	-570.223	2113	1285.59	1415.52	1705.03	1245.38
-5471.06	-3516.44	1809.54	1771.19	2362.46	3020.23	-1436.14	2026.7	1229.28	1371.28	1619.9	1200.47
-6516.38	-3781.09	1774.27	1762.17	2293.14	2941.37	-2388.92	1938.92	1164.85	1318.62	1523.42	1178.95
-7604.28	-4066.96	1735.13	1768.96	2261.96	2859.76	-3440.07	1851.23	1096.13	1249.07	1422.03	1174.47
-8722.99	-4376.75	1694.2	1780.31	2266.69	2782.09	-4583.41	1764.15	1027.92	1159.11	1322.25	1175.55
-9870.25	-4707.15	1652.36	1784.92	2289.03	2713.52	-5792.51	1677.58	963.806	1052.5	1228.41	1170.88
-11054.8	-5049.29	1610.32	1776.19	2303.76	2655.56	-7034.67	1591.91	905.634	938.936	1141.67	1154.06
-12290.3	-5391.73	1569.77	1754.28	2292.27	2604.99	-8290.06	1508.94	854.072	829.879	1060.31	1125.8
-13586.2	-5724.5	1533.01	1725.22	2251.96	2555.04	-9563.17	1431.77	809.137	734.528	981.181	1092.88
-14938.7	-6041.91	1501.96	1697.96	2195.77	2497.98	-10880.6	1363.4	769.848	657.896	901.803	1064.69
-16328.7	-6343.12	1477.32	1680.23	2142.75	2428.53	-12277.6	1305.22	733.548	600.938	821.829	1049.19
-17725.5	-6631.02	1458	1674.87	2106.66	2346.26	-13781.3	1256.26	696.095	560.956	742.719	1049.85
-19094.8	-6911.12	1441.32	1678.33	2089.68	2255.96	-15395.7	1213.25	653.127	531.427	665.561	1064.73
-20406	-7190.21	1423.78	1682.73	2083.87	2165.88	-17094.5	1171.38	601.933	502.467	588.793	1087.52
-21636.2	-7474.58	1402.39	1680.74	2077.55	2084.99	-18823.8	1125.21	542.478	463.452	508.004	1109.99
-22769.5	-7767.5	1375.96	1670.56	2061.32	2020.63	-20511.2	1070.13	477.243	407.442	418.256	1124.95
-23795.9	-8067.6	1345.2	1657.39	2031.02	1976.83	-22079.3	1004.02	410.09	334.763	317.222	1128.72
-24710.4	-8368.82	1312.03	1650.3	1987.77	1952.85	-23459.4	928.557	344.856	253.315	207.071	1122.18
-25516	-8662.39	1278.82	1656.25	1936.64	1942.21	-24607	849.1	283.975	175.548	93.9342	1110.09
-26225.7	-8938.98	1248.53	1675.29	1884.34	1933.53	-25513.4	772.681	228.06	113.848	-14.4033	1098.73
-26862.5	-9190.65	1224.99	1700.13	1836.41	1914.78	-26208.9	704.934	176.55	76.0651	-111.111	1092.96
-27455.4	-9412.29	1212.04	1719.88	1795.33	1879.44	-26749.7	647.741	129.27	62.3551	-192.311	1093.88
-28032	-9602.14	1211.58	1725.17	1761.31	1830.54	-27190.4	598.792	87.4083	64.5504	-257.485	1098.42
-28612.5	-9760.85	1222.11	1711.94	1735.35	1779.6	-27552.2	553.438	52.9315	68.9552	-308.297	1101.08
-29207.9	-9889.34	1238.5	1682.51	1721.25	1740.46	-27806.8	507.436	26.4897	61.7574	-347.047	1097.27
-29821.2	-9987.21	1253.77	1644.64	1723.7	1722.48	-27888.7	458.91	5.80727	34.1688	-375.83	1086.05
-30450	-10053.2	1261.22	1608.56	1743.5	1726.38	-27731.8	408.603	-13.8788	-15.7381	-397.18	1070.59
-31086.1	-10086.8	1256.11	1582.68	1774.32	1744.77	-27308.2	358.761	-37.2641	-84.5858	-415.043	1055.81
-31710.7	-10089	1236.08	1569.21	1804.15	1765.88	-26643.8	311.992	-66.5324	-166.166	-434.611	1044.74
-32290	-10058.7	1200.9	1562.15	1820.75	1778.28	-25801.7	270.531	-100.817	-252.196	-460.733	1036.38
-32776.3	-9989.93	1152.55	1549.35	1816.75	1774.44	-24848.6	235.743	-137.684	-331.842	-495.788	1026.51
-33117.4	-9869.85	1095.93	1518.25	1791.16	1751.82	-23827.7	207.546	-175.041	-392.602	-538.57	1010.83
-33269.5	-9683.15	1039.26	1462.41	1747.79	1711.79	-22751.8	183.992	-211.927	-423.949	-584.578	987.94
-33208.6	-9418.87	992.526	1385.3	1692.82	1657.67	-21615.3	161.972	-248.218	-422.025	-627.567	960.053
-32933.4	-9075.53	963.794	1298.93	1633.25	1593.58	-20411.7	139.096	-283.978	-391.688	-661.817	931.291
-32462.9	-8661.8	955.125	1218.2	1575.62	1524.99	-19145.5	115.501	-319.021	-344.14	-684.328	905.191
-31830.3	-8191.64	960.695	1153.85	1524.6	1459.51	-17834.1	93.8987	-352.573	-291.256	-696.283	883.199
-31075.6	-7678.16	968.9	1107.67	1481.77	1406.09	-16503.7	77.8641	-383.092	-240.541	-703.077	864.777
-30240	-7129.6	967.278	1072.66	1445.4	1371.53	-15184.4	69.7167	-408.591	-193.525	-713.018	848.346
-29358.6	-6549.9	947.709	1037.41	1411.18	1355.77	-13909.8	69.6674	-427.313	-148.014	-735.219	831.781
-28455.6	-5942.2	908.962	991.728	1372.94	1349.43	-12721.2	76.8759	-437.87	-101.754	-777.07	812.338
-27541.2	-5311.82	855.994	930.751	1323.24	1335.95	-11666.9	91.0603	-438.255	-54.8848	-841.827	786.878
-26611.6	-4666.08	796.854	855.693	1255.18	1298.4	-10790.8	113.922	-424.613	-10.0089	-927.137	753.149
-25654.6	-4011.85	739.07	772.675	1165.7	1227.1	-10110.1	148.816	-391.83	29.409	-1025.73	711.635
-24659.8	-3353.5	687.15	691.174	1058.98	1124.19	-9596.74	198.871	-336.221	60.8229	-1128.39	666.166
-23627.9	-2693.29	642.152	622.647	946.757	1002.49	-9181.03	263.619	-258.671	83.8719	-1228.5	622.289
-22574.6	-2033.07	603.571	578.404	844.454	880.076	-8779.07	336.291	-165.116	100.775	-1325.83	584.029
-21522.1	-1374.86	571.686	566.136	765.18	774.059	-8327.51	403.946	-63.6172	115.945	-1428.04	551.276
-20487.2	-719.468	548.545	586.079	715.162	696.084	-7805.66	451.525	39.6191	134.693	-1549.08	519.64
-19472.9	-65.0821	536.096	629.036	692.862	650.681	-7236.25	468.167	141.945	161.499	-1704.81	482.83
-18469.6	592.532	533.089	678.32	691.325	635.303	-6670.5	452.106	242.739	199.014	-1907.29	436.099
-17461	1257.4	533.214	715.436	701.45	641.32	-6165.22	411.132	340.336	248.187	-2159.69	378.552
-16428.3	1929.43	526.173	727.034	714.575	655.774	-5760.29	358.177	430.598	308.948	-2454.49	313.44
-15353.1	2601.09	501.133	710.178	724.125	664.363	-5462.37	304.369	508.026	379.924	-2776.65	246.706
-14224	3256.34	450.635	673.127	726.849	655.587	-5245.4	253.588	568.404	456.835	-3110.7	185.173
-13047.6	3872.96	373.156	631.497	723.33	625.366	-5069.43	201.692	610.784	531.113	-3447.8	135.305
-11855	4428.2	273.571	601.456	717.223	579.927	-4906.81	140.602	637.617	591.033	-3788	102.723
-10694.6	4906.58	161.467	593.487	712.708	535.248	-4757.35	64.8956	653.33	625.75	-4136.44	91.8294
-9608.7	5306.92	48.3585	609.623	712.152	511.657	-4639.83	-23.1702	662.258	630.744	-4496.31	104.958
-8610.96	5645.56	-54.9113	644.96	715.475	525.508	-4566.95	-112.55	666.955	611.918	-4863.88	141.233
-7676.84	5952.74	-138.79	691.74	722.31	581.4	-4520.65	-186.204	667.688	585.461	-5228.38	195.815
-6755.38	6262.25	-193.534	743.295	734.547	669.65	-4447.71	-225.98	663.589	572.465	-5575.48	260.353
-5791.85	6598.1	-206.743	795.738	756.407	770.425	-4281.54	-217.943	654.634	589.798	-5890.69	324.581
-4747.58	6965.23	-162.647	846.931	791.122	862.311	-3980.12	-156.514	643.057	641.625	-6160.48	378.441
-3608.49	7349.06	-45.0849	894.409	836.312	930.542	-3559.13	-46.7346	632.69	716.235	-6372	413.838
-2384.81	7724.03	155.957	934.085	882.339	970.724	-3097.46	96.4393	626.594	790.448	-6513.4	425.809
-1106.63	8066.04	437.261	961.424	915.875	987.781	-2710.91	251.767	624.953	839.763	-6574.74	413.34
181.844	8362.28	778.931	974.123	927.077	992.054	-2505.68	397.52	624.68	849.023	-6548.66	380.196
1432.04	8614.61	1147.47	974.266	915.545	995.017	-2537.32	517.289	621.131	818.353	-6429.33	335.341
2603.94	8835.14	1504.39	968.06	890.998	1005.68	-2794.02	603.73	610.325	761.729	-6211.05	291.895
3676.48	9037.66	1816.55	963.483	868.3	1027.6	-3209.26	658.336	590.171	699.388	-5888.47	263.726
4649.05	9229.69	2063.73	967.651	860.499	1057.75	-3695.46	687.712	560.474	648.333	-5459.48	260.516
5532.95	9409.75	2241.17	985.409	874.362	1088.38	-4180.21	698.113	522.369	615.928	-4928.76	283.723
6340.4	9571.32	2357.16	1019.31	910.267	1111.69	-4628.35	691.394	477.49	599.016	-4309.66	326.052
7078.39	9709.39	2428.06	1069.66	964.43	1124.8	-5041.07	664.208	427.285	588.028	-3623.2	374.986
7750.62	9824.31	2472.24	1133.92	1031.06	1131.79	-5436.33	610.372	372.221	572.67	-2895.62	418.289
8361.54	9920.61	2505.11	1205.44	1103.19	1141.79	-5825.38	524.603	311.501	545.947	-2155.98	448.437
8919.13	10001.9	2536.33	1273.57	1173.13	1164.49	-6198.25	405.824	243.326	505.185	-1434.44	464.146
9434.54	10067.2	2569.61	1326.27	1233.95	1205.66	-6522.13	258.491	166.176	450.806	-760.152	469.134
9921.63	10110.9	2604.91	1355.07	1281.03	1264.41	-6747.54	91.555	80.1758	384.465	-158.501	469.445
10398.5	10126.9	2641.12	1359.48	1312.96	1333.25	-6818.54	-84.7808	-12.4819	307.796	351.09	470.816
10887	10113.1	2677.85	1347.49	1331.28	1401.37	-6683.91	-263.206	-108.83	221.93	755.385	477.064
11410.5	10073	2715.67	1331.63	1339.97	1459.9	-6307.84	-442.512	-207.363	127.446	1045.27	489.772
11987.3	10014.8	2755.64	1322.95	1344.9	1506.4	-5676.51	-627.919	-309.887	24.2818	1213.33	508.863
12625	9946.96	2798.11	1326.92	1352.5	1545.12	-4798.83	-828.453	-421.467	-88.1376	1252.67	533.297
13315.7	9874.73	2841.29	1343.04	1367.21	1582.45	-3702.31	-1053.32	-548.809	-210.464	1157.24	561.332
14035.2	9798.61	2879.82	1366.77	1388.9	1620.72	-2427.67	-1310.09	-698.576	-342.839	922.191	590.546
14746.4	9716.02	2905.04	1391.88	1412.69	1655.1	-1023.5	-1605.64	-877.05	-485.139	543.253	618.056
15407.9	9624.19	2907.97	1412.32	1431.57	1676.22	459.309	-1948.8	-1091.12	-638.843	15.7738	641.122
15987.5	9522.2	2884.26	1423.65	1440.28	1676.35	1971.76	-2351.88	-1349.07	-809.834	-664.672	657.675
16474.3	9410.81	2837.84	1424.27	1437.78	1655.03	3469.14	-2829.8	-1659.88	-1010.52	-1499.06	666.334
16880.7	9291.04	2780.72	1415.3	1426.98	1620	4909.79	-3397.62	-2031.04	-1259.23	-2479.91	666.121
17229.7	9163.7	2728.85	1399.24	1412.97	1583.59	6253.76	-4067.76	-2466.79	-1576.33	-3586.23	656.47
17536.6	9030.5	2696.19	1378.41	1400.86	1556.82	7467.47	-4847.85	-2968.22	-1979.03	-4780.45	638.124
17799.1	8895.53	2689.83	1354.85	1394.62	1544.64	8531.73	-5739.16	-3535.27	-2477.91	-6008.12	614.329
18001.4	8764.78	2707.67	1331.45	1396.67	1544.19	9447.14	-6735.28	-4168.84	-3077.39	-7201.12	591.069
18131.2	8643.1	2738.89	1313.03	1407.87	1546.83	10227.7	-7821.52	-4871.04	-3779.4	-8283.85	575.364
18191.8	8530.91	2767.52	1305.72	1427.41	1542.46	10886.9	-8975.19	-5642.75	-4586.29	-9180.43	572.139
18201.4	8423.35	2778.14	1314.62	1452.72	1524.2	11427.7	-10166.2	-6478.97	-5499.32	-9820.67	581.688
18182.3	8313.2	2761.67	1340.97	1479.63	1491	11847.3	-11356.2	-7364.35	-6512.21	-10143.6	599.578
18149.1	8194.74	2718.81	1380.58	1502.99	1447.44	12150.9	-12496.5	-8270.76	-7603.82	-10100.2	619.157
18105	8066.02	2659.03	1424.17	1517.89	1401.32	12361.3	-13525.8	-9158.98	-8734.57	-9657.56	634.921
18046.8	7928.14	2595.82	1459.39	1520.8	1361.14	12517.5	-14370.2	-9983.87	-9848.89	-8806.77	644.611
17971.3	7783.37	2540.76	1474.07	1510.91	1334.45	12662.9	-14949.2	-10700.5	-10881.2	-7570.41	649.051
17879.5	7633.65	2500.04	1460.02	1491.12	1326.39	12834.7	-15184.9	-11267.3	-11761.1	-6005.86	650.542
17776.6	7480.47	2474.35	1416.47	1467.93	1337.44	13057.9	-15014.7	-11645	-12415.6	-4200.89	651.375
17668.9	7325.29	2461.01	1351.79	1449.59	1361.22	13344	-14402.8	-11793.4	-12770.5	-2261.56	653.29
17562	7169.52	2455.85	1281.95	1442.49	1385.03	13692.8	-13348.7	-11671.6	-12755.7	-296.66	657.617
17460	7014.56	2453.98	1225.56	1447.92	1394.65	14091.6	-11890.5	-11243.3	-12317.7	1596.91	665.32
17367	6861.79	2450.37	1197.17	1461.44	1381.6	14517.1	-10100.6	-10486.4	-11435.7	3343.98	676.941
17289.2	6712.83	2441.06	1201.84	1475.64	1348.28	14937.8	-8074.72	-9402.06	-10133.1	4895.34	692.987
17234.3	6569.2	2424.43	1233.54	1484.54	1307.14	15318.4	-5916.91	-8018.29	-8479.59	6226.4	714.514
17207.8	6431.27	2401.4	1278	1486.53	1274.38	15627.4	-3727.63	-6389.15	-6579.44	7332.52	742.713
17206.3	6297.2	2373.83	1318.53	1484.38	1261.97	15848	-1597.06	-4589.54	-4553.46	8222.5	776.898
17215.7	6163.03	2342.59	1342.21	1482.86	1272.89	15988	397.109	-2708.09	-2519.89	8912.7	812.481
17216.4	6024.07	2306.39	1344.13	1486.15	1301.82	16080.6	2191.6	-837.758	-579.838	9422.9	841.38
17193.9	5876.94	2262.81	1327.68	1495.98	1339.49	16170.2	3742.02	935.599	1190.93	9774.45	855.588
17147.6	5721.14	2210.64	1301.37	1510.78	1377.36	16289.7	5028.63	2544.44	2744.71	9990.36	851.616
17091.2	5559.5	2151.92	1273.85	1525.09	1409.75	16442.7	6059.41	3946.56	4060.3	10095.9	832.528
17044.7	5397.55	2092.24	1250.53	1529.8	1432.87	16604.4	6866.53	5125.04	5139.24	10118.3	806.161
17025.1	5242.04	2038.63	1233.34	1514.3	1442.95	16740.9	7496.17	6081.75	6000.73	10084.6	781.115
17040.4	5098.88	1996.12	1222.66	1471.18	1435.93	16830.5	7995.64	6829.61	6675.29	10018.6	763.17
17088.5	4971.23	1965.35	1218.98	1401.73	1409.48	16872.7	8402.44	7387.48	7196.62	9937.69	753.968
17159.1	4858.47	1942.27	1222.75	1318.15	1366.26	16881.9	8739.35	7778.77	7593.08	9850.85	751.774
17235.4	4756.98	1920.24	1233.21	1240	1315.53	16874.9	9015.55	8030.8	7882.07	9758.85	753.244
17298.3	4661.97	1893.53	1247.82	1185.86	1271.23	16863.1	9232.17	8172.84	8070.48	9656.28	755.059
17331.3	4569.53	1860.63	1263.07	1165.64	1246.81	16852.9	9388.94	8232.38	8160.78	9535.79	755.351
17326.6	4477.3	1826.03	1276.05	1178.2	1249.61	16847.3	9489.35	8232.09	8159.09	9392.85	754.839
17287.5	4384.17	1798.63	1285.44	1214.88	1277.64	16846.3	9543.19	8188.95	8080.57	9228.48	757.098
17224.9	4289.59	1787.3	1291.59	1264.75	1320.61	16848.9	9565.23	8115.74	7949.49	9048.51	767.142
17151.3	4193.5	1795.24	1295.99	1317.66	1364.55	16860.3	9571.64	8022.99	7794	8860.02	788.504
17074.2	4096.62	1816.97	1300.84	1364.62	1397.22	16900.4	9575.77	7919.29	7637.92	8667.63	820.583
16995.1	4000.27	1840.15	1308.85	1398.33	1412.07	17000.7	9585	7809.58	7493.55	8472.35	858.152
16910.2	3905.62	1851.38	1322.87	1415.59	1408.98	17183.2	9599.13	7693.14	7359.22	8272.97	893.401
16814.5	3812.89	1842.32	1345.09	1419.88	1392.38	17433.6	9609.64	7563.66	7223.31	8068.06	919.005
16703.4	3721.39	1812.95	1375.69	1420.47	1368.61	17690.5	9600.52	7412.63	7072.35	7856.76	930.332
16574.1	3630.28	1770.26	1411.91	1426.83	1343.7	17865.4	9552.32	7234.46	6898.37	7637.94	926.187
16426.7	3539.4	1724	1447.82	1441.78	1322.32	17880.1	9449.25	7030.36	6701.5	7409.69	908.59
16265	3449.33	1682.21	1475.38	1459.06	1307.21	17704.1	9286.9	6808.15	6487.29	7169.71	882.296
16098.2	3360.88	1648.67	1486.45	1467.43	1299.25	17368.7	9075.31	6578.43	6262.45	6916.88	854.087
15940.6	3274.53	1623.55	1475.49	1458.66	1298.03	16956.4	8835.25	6349.76	6031.96	6652.97	831.64
15808.4	3190.25	1605.42	1442.09	1433.49	1302.62	16572.5	8589.31	6126.29	5798.9	6383.33	821.85
15712.8	3107.62	1592.54	1392.64	1401.8	1311.84	16307.8	8352.67	5908.79	5565.72	6115.46	828.916
15652.6	3025.89	1582.12	1339.41	1377.26	1323.25	16204.3	8127.82	5696.94	5334.98	5855.86	852.659
15608.5	2943.84	1568.64	1296.69	1370.22	1331.79	16238.1	7905.23	5490.24	5109.07	5606.54	887.904
15546	2859.72	1544.1	1274.79	1382.6	1330.04	16326.9	7668.98	5286.95	4889.09	5363.73	925.561
15425.1	2771.51	1501.58	1274.97	1407.08	1311.19	16362.7	7404.75	5083.22	4674.21	5120.55	955.428
15217.2	2678.04	1440.06	1288.82	1430.34	1273.41	16256.7	7106.89	4874.24	4462.53	4872.61	969.683
14922.3	2580.65	1366.74	1303.25	1439.58	1222.54	15975.2	6782.33	4657.8	4253.63	4623.25	965.591
14575.5	2484.66	1294.64	1308.51	1429.29	1171.03	15552.8	6449.73	4437.62	4051.76	4384.81	946.341
14238.2	2398.85	1237.11	1304.06	1405.01	1132.99	15077.7	6134.12	4223.77	3866.7	4174.52	919.702
13972.2	2332.33	1203.11	1298.21	1380.7	1118.23	14654.8	5858.1	4028.5	3710.42	4006.5	894.895
13810.2	2289.87	1195.63	1301.52	1370.59	1128.19	14364.1	5633.14	3860	3589.98	3884.67	878.895
13741.5	2268.6	1212.54	1318.78	1380.16	1155.86	14229.7	5455.43	3718.4	3501.37	3800.33	873.937
13721.2	2258.54	1247.5	1344.97	1402.68	1189.15	14218.3	5309.13	3596.98	3429.44	3735.79	877.679
13698.1	2247.11	1290.22	1367.6	1423.28	1215.73	14264.2	5175.28	3487.17	3355.2	3671.76	885.68
13640	2224.79	1327.75	1373.62	1427.65	1227.45	14309	5040.76	3383.24	3265.92	3594.41	894.086
13542.5	2188.62	1348.11	1356.43	1409.13	1222.7	14326.6	4901.71	3283.41	3161.13	3498.73	900.538
13420.9	2141.82	1344.98	1319.07	1370.52	1206.14	14322	4760.16	3187.6	3050.29	3387.46	903.295
13294	2090.21	1320.04	1271.79	1320.88	1185.44	14307.6	4618.24	3094.78	2944.23	3267.24	900.534
13174	2038	1280.63	1225.59	1270.82	1166.91	14281.9	4475.3	3001.99	2846.99	3144.48	891.403
13064.7	1985.39	1234.5	1185.57	1229.1	1152.09	14228.8	4330.05	2905.43	2753.71	3023.26	877.967
12964	1929.53	1185.65	1148.54	1200.93	1137.68	14135.3	4184.37	2802.16	2655.43	2905.82	865.557
12868.1	1867.73	1134.39	1106.57	1186.79	1118.56	14011.3	4044.56	2691.4	2546.54	2794.54	860.172
12773.5	1800.44	1080.7	1054.14	1181.56	1091.49	13890.7	3917.84	2575.08	2429.3	2693	864.623
12677.6	1731.72	1027.44	993.769	1176.14	1057.19	13812.6	3806.88	2458.14	2312.4	2604.74	876.613
12576.6	1667.03	980.204	935.943	1162.34	1019.92	13792.6	3706.96	2348.19	2205.27	2530.52	890.347
12464	1610.33	943.613	893.355	1139	985.511	13805.2	3608.06	2253.74	2112.73	2466.2	900.122
12331.1	1562.77	916.715	873.458	1113.98	959.304	13789.7	3500.42	2180.9	2034.04	2403.72	902.829
12170.2	1523.94	891.852	874.243	1099.65	944.305	13681.3	3379.65	2129.77	1966.26	2334.9	897.766
11978.3	1493.88	858.654	885.617	1104.25	939.63	13447.7	3248.4	2093.12	1908.19	2255.54	884.887
11760.5	1473.4	811.053	895.104	1125.84	939.993	13110.6	3114.04	2058.95	1860.74	2167.15	863.754
11528.3	1462.16	752.246	894.077	1152.84	936.962	12734.6	2984.33	2015.84	1823.73	2075.11	834.322
11294.2	1455.8	693.69	880.703	1169.78	922.133	12392.5	2863.55	1957.33	1792.31	1984.85	798.543
11059.8	1445.07	648.739	858.471	1163.74	890.257	12121.4	2749.94	1882.53	1756.74	1897.97	760.745
10801.5	1417.62	624.664	831.663	1127.6	840.409	11891.6	2634.55	1792.46	1705.4	1810.2	725.539
10458.1	1361.42	617.829	800.721	1059.78	774.483	11601.3	2501.17	1685.25	1627.81	1711.31	694.11
9933.39	1267.65	614.036	760.421	962.317	694.696	11102	2328.47	1553.86	1515.56	1587.45	661.466
9122.45	1132.48	593.922	701.779	839.118	602.396	10250	2096.18	1388.62	1362.32	1425.6	617.356
7960.88	958.69	541.538	617.016	695.793	499.094	8971.19	1794.79	1183.81	1166.04	1219.81	551.381
6475.56	757.22	452.456	505.246	540.666	388.685	7311.11	1434.85	944.751	933.713	976.72	459.715
4804.57	547.226	337.119	375.554	385.614	278.712	5442.48	1049.1	690.587	684.692	717.018	349.054

## Sheet: Calculated Tms
Construct	Tm (celsius)	average	Confidence interval
Im	50.4442	50.3484	0.412959
	50.4446
	50.1565
Im-meth	48.9483	49.651	1.56
	49.8476
	50.1572
Im+E9	48.3238	48.5398	0.464667
	48.647
	48.6486
Im-meth+E9	72.0407	72.2427	0.434544
	72.3436
	72.3437
