# Supplementary material for: A simple method for developing lysine targeted covalent protein reagents
Source: Nat Commun. 2023 Dec 1;14:7933. doi: 10.1038/s41467-023-42632-5 (PMC10692228; doi:10.1038/s41467-023-42632-5)
Supplement: Supplementary file 4 — Source data [file 41467_2023_42632_MOESM4_ESM.zip › Source Data/Supplementary figure 12/23-05-21_1433.txt]

Plate 1

-	-	-	-	-	-	-	-	-	-	-	-	-	-	-	-	-	-	-	-	-	-	-	-
-	-	-	-	-	-	-	-	-	-	-	-	-	-	-	-	-	-	-	-	-	-	-	-
-	-	-	-	-	-	-	-	-	-	-	-	-	-	-	-	-	-	-	-	-	-	-	-
-	-	-	-	-	-	-	-	-	-	-	-	-	-	-	-	-	-	-	-	-	-	-	-
-	-	-	-	-	-	-	-	-	-	-	-	-	-	-	-	-	-	-	-	-	-	-	-
-	-	-	-	-	-	-	-	-	-	-	-	-	-	-	-	-	-	-	-	-	-	-	-
-	-	-	-	-	-	-	-	-	-	-	-	-	-	-	-	-	-	-	-	-	-	-	-
*	*	*	*	*	*	*	*	*	*	*	*	-	-	-	-	-	-	-	-	-	-	-	-
-	-	-	-	-	-	-	-	-	-	-	-	-	-	-	-	-	-	-	-	-	-	-	-
-	-	-	-	-	-	-	-	-	-	-	-	-	-	-	-	-	-	-	-	-	-	-	-
-	-	-	-	-	-	-	-	-	-	-	-	-	-	-	-	-	-	-	-	-	-	-	-
-	-	-	-	-	-	-	-	-	-	-	-	-	-	-	-	-	-	-	-	-	-	-	-
-	-	-	-	-	-	-	-	-	-	-	-	-	-	-	-	-	-	-	-	-	-	-	-
-	-	-	-	-	-	-	-	-	-	-	-	-	-	-	-	-	-	-	-	-	-	-	-
-	-	-	-	-	-	-	-	-	-	-	-	-	-	-	-	-	-	-	-	-	-	-	-
-	-	-	-	-	-	-	-	-	-	-	-	-	-	-	-	-	-	-	-	-	-	-	-


Sample	Vial	ID	File	Date	Time	Description		
1 	1:H,1		23-05-21_1433s_4IEA75eth5uMRT150min	21-May-2023	12:09:04			
2 	1:H,2		23-05-21_1433s_4IEA750105uMRT150min	21-May-2023	12:17:00			
3 	1:H,3		23-05-21_4IEA75eth200uMRT150min	21-May-2023	12:23:46			
4 	1:H,4		23-05-21_4IEA75010200uMRT150min	21-May-2023	12:30:41			
5 	1:H,5		23-05-21_1433s_4IEA75eth5uMRT300min	21-May-2023	14:39:22			
6 	1:H,6		23-05-21_1433s_4IEA750105uMRT300min	21-May-2023	14:47:16			
7 	1:H,7		23-05-21_4IEA75eth200uMRT300min	21-May-2023	14:57:06			
8 	1:H,8		23-05-21_4IEA75010200uMRT300min	21-May-2023	15:03:58			
9 	1:H,9		23-05-21_1433s_4IEA75eth5uMRTON	22-May-2023	07:10:12			
10 	1:H,10		23-05-21_1433s_4IEA750105uMRTON	22-May-2023	07:20:07			
11 	1:H,11		23-05-21_4IEA75eth200uMRTON	22-May-2023	07:26:55			
12 	1:H,12		23-05-21_4IEA75010200uMRTON	22-May-2023	07:33:42			


Sample	Vial	ID	File	Date	Time	Description		
1 	1:H,1		23-05-21_1433s_4IEA75eth5uMRT150min	21-May-2023	12:09:04			

Peak Number	Vial	Compounds	Mass(%Purity)	Function	Trace	Time	BPI	Area Abs.	Area %Total	Area %BP	Width	Height	State
1	1:H,1	0		1:MS ES+ 	MS ES+ :TIC	4.48	1.161e+008	2e+009	100.00	100.000	0.253	24256317440.000	Diversity fail

Sample	Vial	ID	File	Date	Time	Description		
2 	1:H,2		23-05-21_1433s_4IEA750105uMRT150min	21-May-2023	12:17:00			

Peak Number	Vial	Compounds	Mass(%Purity)	Function	Trace	Time	BPI	Area Abs.	Area %Total	Area %BP	Width	Height	State
1	1:H,2	0		1:MS ES+ 	MS ES+ :TIC	4.49	1.134e+008	2e+009	100.00	100.000	0.244	24432265216.000	Diversity fail

Sample	Vial	ID	File	Date	Time	Description		
3 	1:H,3		23-05-21_4IEA75eth200uMRT150min	21-May-2023	12:23:46			

Peak Number	Vial	Compounds	Mass(%Purity)	Function	Trace	Time	BPI	Area Abs.	Area %Total	Area %BP	Width	Height	State
1	1:H,3	0		1:MS ES+ 	MS ES+ :TIC	4.49	8.196e+006	3e+007	100.00	100.000	0.118	496899136.000	Diversity fail

Sample	Vial	ID	File	Date	Time	Description		
4 	1:H,4		23-05-21_4IEA75010200uMRT150min	21-May-2023	12:30:41			

Peak Number	Vial	Compounds	Mass(%Purity)	Function	Trace	Time	BPI	Area Abs.	Area %Total	Area %BP	Width	Height	State
0	1:H,4	0		1:MS ES+ 	MS ES+ :TIC	0.00	0.000e+000	0e+000	0.00	0.000			

Sample	Vial	ID	File	Date	Time	Description		
5 	1:H,5		23-05-21_1433s_4IEA75eth5uMRT300min	21-May-2023	14:39:22			

Peak Number	Vial	Compounds	Mass(%Purity)	Function	Trace	Time	BPI	Area Abs.	Area %Total	Area %BP	Width	Height	State
1	1:H,5	0		1:MS ES+ 	MS ES+ :TIC	4.51	1.569e+008	2e+009	100.00	100.000	0.219	25939130368.000	Diversity fail

Sample	Vial	ID	File	Date	Time	Description		
6 	1:H,6		23-05-21_1433s_4IEA750105uMRT300min	21-May-2023	14:47:16			

Peak Number	Vial	Compounds	Mass(%Purity)	Function	Trace	Time	BPI	Area Abs.	Area %Total	Area %BP	Width	Height	State
1	1:H,6	0		1:MS ES+ 	MS ES+ :TIC	4.49	1.294e+008	2e+009	100.00	100.000	0.236	27317207040.000	Diversity fail

Sample	Vial	ID	File	Date	Time	Description		
7 	1:H,7		23-05-21_4IEA75eth200uMRT300min	21-May-2023	14:57:06			

Peak Number	Vial	Compounds	Mass(%Purity)	Function	Trace	Time	BPI	Area Abs.	Area %Total	Area %BP	Width	Height	State
1	1:H,7	0		1:MS ES+ 	MS ES+ :TIC	4.51	8.589e+006	4e+007	100.00	100.000	0.143	760616448.000	Diversity fail

Sample	Vial	ID	File	Date	Time	Description		
8 	1:H,8		23-05-21_4IEA75010200uMRT300min	21-May-2023	15:03:58			

Peak Number	Vial	Compounds	Mass(%Purity)	Function	Trace	Time	BPI	Area Abs.	Area %Total	Area %BP	Width	Height	State
0	1:H,8	0		1:MS ES+ 	MS ES+ :TIC	0.00	0.000e+000	0e+000	0.00	0.000			

Sample	Vial	ID	File	Date	Time	Description		
9 	1:H,9		23-05-21_1433s_4IEA75eth5uMRTON	22-May-2023	07:10:12			

Peak Number	Vial	Compounds	Mass(%Purity)	Function	Trace	Time	BPI	Area Abs.	Area %Total	Area %BP	Width	Height	State
1	1:H,9	0		1:MS ES+ 	MS ES+ :TIC	4.51	4.120e+008	3e+009	100.00	100.000	0.228	34559840256.000	Diversity fail

Sample	Vial	ID	File	Date	Time	Description		
10 	1:H,10		23-05-21_1433s_4IEA750105uMRTON	22-May-2023	07:20:07			

Peak Number	Vial	Compounds	Mass(%Purity)	Function	Trace	Time	BPI	Area Abs.	Area %Total	Area %BP	Width	Height	State
1	1:H,10	0		1:MS ES+ 	MS ES+ :TIC	4.49	3.788e+008	4e+009	100.00	100.000	0.261	39523921920.000	Diversity fail

Sample	Vial	ID	File	Date	Time	Description		
11 	1:H,11		23-05-21_4IEA75eth200uMRTON	22-May-2023	07:26:55			

Peak Number	Vial	Compounds	Mass(%Purity)	Function	Trace	Time	BPI	Area Abs.	Area %Total	Area %BP	Width	Height	State
1	1:H,11	0		1:MS ES+ 	MS ES+ :TIC	4.49	8.493e+006	1e+008	100.00	100.000	0.135	1674538624.000	Diversity fail

Sample	Vial	ID	File	Date	Time	Description		
12 	1:H,12		23-05-21_4IEA75010200uMRTON	22-May-2023	07:33:42			

Peak Number	Vial	Compounds	Mass(%Purity)	Function	Trace	Time	BPI	Area Abs.	Area %Total	Area %BP	Width	Height	State
1	1:H,12	0		1:MS ES+ 	MS ES+ :TIC	4.49	5.300e+006	2e+007	100.00	100.000	0.093	417384256.000	Diversity fail


Sample 1
Function 1:MS ES+ 
Peak 1 Spectrum
Mass	Intensity
29086.000000	1526193.379610
29091.000000	2017128.541593
29142.000000	1425220.879861
29230.000000	1411293.543100
29254.000000	4368510.675082
29315.000000	936606.825377
29326.000000	4160762.803074
29362.000000	1628326.398519
29386.000000	594228.907584
29409.000000	1101412.513827
29455.000000	2150597.929861
29490.000000	3615279.228268
29511.000000	1558690.268130
29526.000000	3077919.841004
29550.000000	1508784.208658
29571.000000	765998.195238
29583.000000	1499499.501957
29766.000000	1155960.857472
29868.000000	2271300.638883
30031.000000	3580461.163074
30055.000000	925000.803645
30060.000000	677792.305558
30086.000000	6660702.042399
30105.000000	2626445.235922
30128.000000	6080400.402399
30137.000000	4166565.675585
30151.000000	1773401.808519
30165.000000	4037738.917376
30195.000000	6144233.936987
30220.000000	5357344.944138
30246.000000	3409852.394580
30260.000000	797334.426242
30270.000000	1379957.312095
30284.000000	1523872.064580
30293.000000	2440748.611507
30336.000000	4714370.288710
30348.000000	648777.251229
30380.000000	3682594.320337
30392.000000	1179172.970112
30451.000000	2200503.850978
30483.000000	1492535.833576
30489.000000	2817944.732849
30509.000000	684755.904762
30539.000000	1794292.675307
30559.000000	601192.506788
30594.000000	992315.826537
30697.000000	1701444.363100
30704.000000	1774562.466035
30714.000000	732340.649204
30745.000000	726537.638338
30756.000000	1240684.912961
30913.000000	2107655.538771
30918.000000	707968.017403
31028.000000	116060328.000000
31046.000000	30664298.711889
31061.000000	4049344.939108
31078.000000	38398558.456236
31094.000000	3986672.200390
31109.000000	11860204.758935
31125.000000	901788.760182
31139.000000	8677830.999056
31164.000000	6507502.444857
31199.000000	7657660.498996
31226.000000	6552766.012624
31243.000000	1405490.532234
31258.000000	1598150.686675
31297.000000	3328610.242459
31325.000000	1665465.640390
31372.000000	1694480.833074
31387.000000	1895265.175056
31401.000000	2865529.615645
31461.000000	948212.847108
31533.000000	1378796.654580
31588.000000	1290590.834078
31663.000000	1606274.874217
31743.000000	1355584.611117
31753.000000	1831431.917178
31810.000000	1268539.448130
31862.000000	1713050.384831
31942.000000	1191939.511004
31976.000000	2082122.318632
31992.000000	2526633.393688
32081.000000	106847455.054779
32100.000000	26382834.168276
32113.000000	4876855.146372
32127.000000	35189491.095412
32147.000000	11101169.886191
32178.000000	7557848.656762
32185.000000	2856244.632234
32200.000000	1555208.433939
32213.000000	1859286.452346
32224.000000	1529675.075446
32235.000000	969103.713896
32256.000000	5128706.066987
32285.000000	4323247.107316
32311.000000	1227918.233714
32320.000000	2041501.104217
32349.000000	3637330.752571
32393.000000	604674.340978
32427.000000	594228.907584
32451.000000	1518069.053714
32493.000000	1390402.676312
32530.000000	1303357.513325
32583.000000	3825348.415307
32641.000000	1988113.487264
32706.000000	1013206.693325
32712.000000	1382278.488771
32776.000000	1054988.357723
32808.000000	2607875.545810
32875.000000	598871.260935
32919.000000	1102573.102165
32953.000000	6652577.854857
32996.000000	4009884.243853
33025.000000	2642693.611004
33048.000000	1807059.354554
33061.000000	1955616.460390
33094.000000	2815623.694528
33139.000000	3392443.500337
33176.000000	1949813.449524
33213.000000	1916156.041844
33238.000000	1121142.792277
33247.000000	826349.549749
33257.000000	1596990.167515
33291.000000	1542441.754693
33318.000000	1508784.208658
33331.000000	1657341.452849
33385.000000	3122022.889610
33433.000000	2781966.148493
33462.000000	1348620.942736
33469.000000	849561.593212
33514.000000	1592347.675810
33554.000000	835634.394805
33564.000000	1119982.134762
33585.000000	934285.648701
33592.000000	2368791.166087
33655.000000	1736262.566649
33693.000000	3498058.215082
33729.000000	3633848.918381
33802.000000	730019.472528
33815.000000	1749029.107541
33828.000000	3525912.888606
33863.000000	1796613.851983
33960.000000	3263616.465420
33979.000000	685916.562277
33991.000000	885540.315922

Sample 2
Function 1:MS ES+ 
Peak 1 Spectrum
Mass	Intensity
29085.000000	1331352.281239
29122.000000	1783830.522328
29167.000000	1792902.787754
29193.000000	1318877.899381
29206.000000	722377.698138
29223.000000	6296139.497672
29266.000000	3292091.776583
29305.000000	3366937.797359
29353.000000	1263310.358142
29395.000000	2398475.322015
29404.000000	635057.295504
29431.000000	1327950.164806
29458.000000	1322280.015813
29468.000000	2514146.469612
29510.000000	3871581.463254
29557.000000	2321361.133492
29575.000000	3132193.385732
29595.000000	2784045.723880
29607.000000	1580839.107284
29688.000000	1392589.971470
29704.000000	1236093.697052
29734.000000	1087535.604187
30059.000000	3344256.931014
30085.000000	3478072.609462
30109.000000	3571063.161089
30145.000000	2543631.298448
30170.000000	2228370.717052
30180.000000	984338.770854
30192.000000	1679499.672716
30216.000000	734852.012403
30228.000000	3103842.505582
30251.000000	1234959.613179
30278.000000	2881572.340626
30305.000000	2296412.640150
30316.000000	1477642.206358
30350.000000	2450640.746821
30395.000000	2505074.339374
30420.000000	2355382.027447
30471.000000	722377.698138
30485.000000	2257855.545888
30536.000000	2706931.805732
30561.000000	1685169.821709
30573.000000	997947.168993
30613.000000	1058050.842944
30696.000000	1124958.614575
30780.000000	2721674.220150
30867.000000	2797654.189612
30896.000000	1698778.287440
30954.000000	1251970.060157
30972.000000	1045576.461086
31027.000000	32620397.571042
31050.000000	2870232.042641
31055.000000	2537961.014268
31067.000000	8514303.730238
31078.000000	7438108.559224
31097.000000	6818927.694418
31123.000000	13196717.445732
31152.000000	5196129.241253
31162.000000	1581973.055970
31180.000000	5576029.629313
31201.000000	11060203.466807
31222.000000	1189598.421239
31239.000000	10054317.981075
31270.000000	1695376.171007
31281.000000	3245596.365582
31296.000000	869801.707131
31306.000000	1865480.775970
31331.000000	1423208.748993
31369.000000	4468081.732090
31405.000000	1165783.741396
31443.000000	2038987.497366
31514.000000	688356.736590
31718.000000	924235.164496
31792.000000	952585.909459
31809.000000	877739.888683
31861.000000	994545.052560
31961.000000	760934.724806
32053.000000	92117332.189266
32076.000000	20605341.176120
32094.000000	22471955.900776
32129.000000	113403088.000000
32147.000000	10477311.663703
32166.000000	17938100.278149
32171.000000	8488221.288209
32177.000000	5163242.566358
32186.000000	15841277.206985
32211.000000	5766547.068060
32230.000000	8552860.689313
32239.000000	2626415.500776
32253.000000	948049.844340
32272.000000	3779724.860313
32283.000000	1435683.130851
32301.000000	1281454.888993
32311.000000	4085913.176283
32325.000000	1925584.382328
32358.000000	2629817.617209
32386.000000	1778160.373336
32464.000000	1156711.475970
32546.000000	1259908.241709
32559.000000	1536611.864030
32654.000000	1777026.424649
32681.000000	1543415.961709
32735.000000	866399.590698
32836.000000	573819.605272
32918.000000	1891563.488373
32932.000000	849389.143720
32955.000000	1650014.979067
32964.000000	1594447.437828
32974.000000	621448.897366
32997.000000	734852.012403
33022.000000	4488494.160313
33035.000000	3470134.427910
33058.000000	2344041.729462
33075.000000	1444755.396276
33103.000000	1279186.856433
33119.000000	5466029.036269
33156.000000	2841881.432866
33175.000000	2384866.856283
33202.000000	1823521.700463
33232.000000	3784260.925432
33261.000000	1072793.189769
33266.000000	2401877.438448
33311.000000	931039.329769
33323.000000	2057132.028216
33332.000000	765470.857519
33343.000000	1622798.182791
33411.000000	826708.480157
33438.000000	2557239.764180
33468.000000	1041040.328373
33503.000000	1341558.495351
33512.000000	588562.019690
33548.000000	2234040.866045
33581.000000	2036719.464806
33588.000000	3459928.348986
33609.000000	1000215.269146
33614.000000	640727.444496
33628.000000	1279186.856433
33646.000000	1151041.326978
33663.000000	718975.581705
33682.000000	2694457.288686
33712.000000	1081865.455194
33749.000000	5108809.244180
33789.000000	2474455.291477
33799.000000	895884.419534
33813.000000	1021761.848836
33829.000000	2853221.730851
33858.000000	749594.426821
33870.000000	1224753.399067
33902.000000	915162.899071
33931.000000	1271248.674881
33951.000000	703099.151007
33965.000000	944647.727907

Sample 3
Function 1:MS ES+ 
Peak 1 Spectrum
Mass	Intensity
29039.000000	437600.528837
29061.000000	648081.525385
29075.000000	2011700.168717
29086.000000	1647374.614280
29110.000000	300558.362204
29123.000000	1196250.152836
29150.000000	607755.716023
29161.000000	803483.423924
29192.000000	1338947.767629
29245.000000	457927.328115
29252.000000	556037.053274
29286.000000	556528.834773
29328.000000	217447.875066
29359.000000	339900.589025
29447.000000	433912.187134
29458.000000	794385.524812
29474.000000	2456431.353420
29505.000000	6809814.692824
29530.000000	2185543.736689
29556.000000	8196301.000000
29596.000000	5413902.814590
29626.000000	3559735.467299
29642.000000	925034.551496
29661.000000	698570.714845
29670.000000	99503.093046
29698.000000	3019189.316297
29732.000000	1427303.819871
29741.000000	208677.823773
29779.000000	214497.205612
29787.000000	708652.176956
29801.000000	98929.354477
29825.000000	956672.247092
29840.000000	755862.888225
29848.000000	1091091.611632
29880.000000	1723600.082261
29908.000000	2462086.821121
29924.000000	1389191.007714
29937.000000	1270344.658848
29946.000000	876922.273380
29984.000000	352031.134203
30028.000000	1354848.611580
30069.000000	2277342.220343
30101.000000	1005850.084358
30125.000000	1978259.183096
30147.000000	475221.520411
30160.000000	290886.724522
30213.000000	514973.591205
30259.000000	1043389.079780
30276.000000	2059074.715959
30337.000000	227283.426886
30371.000000	548332.541590
30411.000000	93601.754137
30449.000000	3804395.102176
30488.000000	2539132.094294
30543.000000	591035.262296
30552.000000	1101091.077591
30570.000000	266297.825431
30612.000000	121305.256363
30625.000000	819794.014139
30757.000000	1518856.549566
30780.000000	142123.856682
30811.000000	484237.462455
30825.000000	157041.127863
30836.000000	461943.537179
30891.000000	708816.091095
30906.000000	161794.979864
30915.000000	243757.989864
30929.000000	1524593.935253
30935.000000	1571968.638827
30957.000000	658654.768996
30992.000000	1083387.099948
31020.000000	2917801.112948
31047.000000	1135761.458335
31108.000000	580052.233339
31146.000000	584396.270680
31158.000000	475139.563342
31166.000000	804057.162493
31197.000000	778238.770570
31232.000000	1397961.078549
31243.000000	909297.621684
31276.000000	358260.301389
31289.000000	142533.671342
31379.000000	3002796.964428
31410.000000	1206249.618795
31445.000000	1090271.962772
31460.000000	562839.998112
31471.000000	762092.094494
31532.000000	91142.866182
31553.000000	426617.460797
31576.000000	351457.395635
31587.000000	566282.429524
31592.000000	1011341.559754
31628.000000	804057.162493
31637.000000	815531.933867
31670.000000	797254.217655
31701.000000	1744008.916775
31749.000000	70324.260978
31760.000000	1050110.106632
31775.000000	483581.766817
31809.000000	1593934.696742
31904.000000	190727.916297
31918.000000	366620.547795
31938.000000	452763.680997
31947.000000	96552.423591
31960.000000	2062681.139676
32020.000000	1577623.950195
32070.000000	1542461.905201
32099.000000	922657.601069
32142.000000	375800.403977
32149.000000	892905.035317
32178.000000	950934.861405
32189.000000	318590.226749
32272.000000	2096285.961269
32292.000000	2192756.427791
32326.000000	1008145.038633
32358.000000	288755.684386
32372.000000	101552.166342
32396.000000	702422.970687
32428.000000	2490118.249332
32453.000000	264248.742364
32468.000000	646196.356457
32473.000000	620296.046548
32496.000000	1246985.213504
32574.000000	1294441.835065
32587.000000	111223.804023
32644.000000	807089.769475
32726.000000	156959.161023
32735.000000	499892.396114
32781.000000	743322.557701
32853.000000	127042.661592
32887.000000	129747.440296
32896.000000	631934.810227
32904.000000	212612.056226
32916.000000	286296.796431
32928.000000	152533.156842
32936.000000	340228.456386
32946.000000	287936.055068
32988.000000	2284964.814041
33010.000000	271051.667660
33028.000000	522924.013180
33050.000000	384570.435729
33076.000000	203678.071252
33084.000000	50571.175841
33117.000000	108191.177499
33140.000000	1401075.681684
33201.000000	382685.305884
33209.000000	496531.921771
33238.000000	3217048.142500
33263.000000	2304062.179113
33282.000000	1744828.565635
33318.000000	1008964.687493
33349.000000	494482.838705
33384.000000	938804.355310
33413.000000	1199036.849528
33428.000000	626607.209887
33469.000000	2851657.028912
33482.000000	930935.851321
33502.000000	1470334.368855
33536.000000	1529593.746398
33576.000000	552348.711571
33582.000000	639475.407772
33654.000000	466123.621299
33689.000000	2992879.260124
33721.000000	513416.289637
33748.000000	2966159.301355
33785.000000	1430090.594728
33821.000000	4057988.487528
33850.000000	1638276.715167
33881.000000	1649587.494236
33895.000000	782173.022565
33923.000000	1222724.201315
33952.000000	3872997.976459
33969.000000	1823267.226236

Sample 4
Function 1:MS ES+ 
Peak 0 Spectrum
Mass	Intensity

Sample 5
Function 1:MS ES+ 
Peak 1 Spectrum
Mass	Intensity
29081.000000	5162404.213743
29110.000000	1724462.668246
29120.000000	1481249.137939
29156.000000	3467754.906257
29195.000000	815942.286871
29249.000000	4537894.514430
29275.000000	2160677.979276
29303.000000	1445159.378626
29323.000000	2149694.188282
29348.000000	2521575.572405
29389.000000	1529891.881411
29510.000000	6000314.082603
29528.000000	2574925.708319
29549.000000	2984465.857866
29607.000000	2702024.368969
29632.000000	902243.889295
29646.000000	1211360.539675
29687.000000	2906009.940687
29788.000000	2254825.266944
29826.000000	1758983.421447
29832.000000	3952612.960760
29845.000000	1594225.808319
29909.000000	1919033.642134
30007.000000	950886.632767
30076.000000	6227836.803582
30110.000000	7178722.968714
30126.000000	3780009.568860
30136.000000	3012710.025461
30155.000000	1951985.015117
30190.000000	4418641.445497
30205.000000	1656990.542061
30233.000000	1914326.249693
30262.000000	5077671.898011
30269.000000	2399184.304196
30323.000000	1565981.640724
30378.000000	2491762.398699
30489.000000	9670485.741520
30524.000000	1446728.478264
30538.000000	3061352.768933
30693.000000	1493802.122098
30732.000000	1948846.815841
30763.000000	2030441.119349
30784.000000	1821748.155190
30845.000000	1175270.780362
30907.000000	900674.789656
30935.000000	2149694.188282
30946.000000	884983.606221
30998.000000	2091636.659927
31027.000000	75899893.242696
31045.000000	5528009.199313
31051.000000	14588107.044737
31076.000000	19213872.261228
31088.000000	4997646.600614
31102.000000	7486270.612983
31129.000000	2745959.720000
31134.000000	3255923.742821
31146.000000	903812.988933
31159.000000	6577750.231609
31179.000000	4391966.471067
31190.000000	3213557.584956
31206.000000	7916209.712514
31232.000000	8922015.206726
31277.000000	4823474.202603
31392.000000	2102620.637975
31404.000000	2011611.549584
31445.000000	3128824.895117
31468.000000	1040326.434466
31556.000000	1307076.833454
31586.000000	2835399.615226
31629.000000	1239604.707270
31754.000000	3572885.797866
31810.000000	5965793.703509
31872.000000	1195669.356239
31908.000000	1311784.225895
31977.000000	2214028.115190
32081.000000	156911984.000000
32101.000000	40017263.686549
32118.000000	21396517.635440
32125.000000	10914797.373597
32135.000000	27563159.085497
32154.000000	5072964.505570
32162.000000	7188137.753597
32183.000000	12195199.139094
32191.000000	2851090.798662
32202.000000	3119410.297288
32214.000000	3235525.166944
32232.000000	1495371.221736
32240.000000	812804.087595
32257.000000	11001099.443654
32286.000000	5248705.909693
32329.000000	4934881.866871
32361.000000	1093676.570380
32375.000000	1187823.764521
32417.000000	996391.083436
32438.000000	1517338.897251
32476.000000	2245410.482061
32543.000000	1184685.471718
32561.000000	2345834.168282
32575.000000	1393378.435877
32587.000000	2450965.246944
32615.000000	2275223.842821
32640.000000	1904911.464810
32645.000000	1190961.963798
32675.000000	1747999.443399
32782.000000	1503216.813454
32853.000000	1109367.753816
32891.000000	1388671.043436
32934.000000	2700455.175804
32942.000000	1220775.231031
32972.000000	3022124.810344
32999.000000	2025733.726908
33019.000000	2099482.438699
33049.000000	4815628.797939
33084.000000	3538365.418772
33130.000000	1354150.383761
33150.000000	2209320.722749
33158.000000	1052879.418626
33218.000000	844186.454466
33253.000000	1360426.875841
33292.000000	1784089.202712
33307.000000	1222344.330669
33328.000000	1140750.120687
33335.000000	812804.087595
33365.000000	880276.213779
33390.000000	910089.481012
33417.000000	4561431.476637
33474.000000	3913384.815117
33514.000000	4992939.208173
33536.000000	2521575.572405
33550.000000	2631414.043509
33590.000000	5968931.715731
33647.000000	3621528.728391
33693.000000	3423819.368173
33738.000000	4545740.293201
33755.000000	2902871.741411
33792.000000	2673780.201374
33820.000000	941471.941411
33837.000000	3651341.715044
33895.000000	798682.003798
33917.000000	1136042.728246
33930.000000	4870548.127017
33953.000000	2256394.273056
33966.000000	1258434.089982
33998.000000	1448297.577902

Sample 6
Function 1:MS ES+ 
Peak 1 Spectrum
Mass	Intensity
29085.000000	1681402.977535
29114.000000	1052333.051523
29147.000000	1589501.841698
29173.000000	1306031.930209
29200.000000	3688990.172558
29223.000000	3784774.637535
29257.000000	1342274.638186
29285.000000	1139056.646628
29307.000000	1352629.719651
29320.000000	996674.546512
29337.000000	851703.714605
29389.000000	2257403.130326
29455.000000	1999820.999651
29478.000000	1707290.604047
29485.000000	1272378.031174
29509.000000	1230957.782465
29514.000000	2102077.216953
29551.000000	950076.834221
29562.000000	740386.858884
29628.000000	1093753.300233
29657.000000	2494275.252372
29688.000000	1536432.145628
29774.000000	933249.846128
30028.000000	2042535.614256
30046.000000	1665870.278186
30052.000000	1617978.200000
30087.000000	2781628.030093
30111.000000	3134994.471442
30129.000000	1145528.553256
30139.000000	1682697.266279
30164.000000	2549933.680233
30179.000000	1013501.534605
30205.000000	947488.025279
30225.000000	3159587.809209
30285.000000	2138319.924930
30335.000000	2819165.181116
30358.000000	3001673.164047
30389.000000	4868172.702000
30412.000000	759802.578767
30460.000000	2490392.077535
30490.000000	4365952.253907
30555.000000	4037179.150326
30593.000000	1557142.154256
30739.000000	2146086.274605
30822.000000	1005735.262081
30855.000000	1101519.572756
30999.000000	1834140.159116
31027.000000	26996937.508186
31053.000000	7783122.348093
31083.000000	11420337.267628
31110.000000	5216361.988372
31138.000000	3643686.980465
31153.000000	2160324.530907
31158.000000	4676604.080651
31173.000000	678256.447244
31187.000000	6972838.959349
31221.000000	8968776.629860
31254.000000	4113547.741116
31279.000000	919011.589826
31286.000000	4978195.268977
31306.000000	3850787.992558
31321.000000	2766095.639349
31330.000000	973375.651791
31364.000000	7493180.684279
31385.000000	1531254.527744
31419.000000	2043830.057302
31464.000000	1249079.136453
31476.000000	965609.379267
31572.000000	928072.305395
31615.000000	1551964.690674
31709.000000	2087839.114954
31723.000000	1286616.287477
31745.000000	701555.341965
31802.000000	1053627.417419
31809.000000	2543461.773605
31860.000000	750741.863198
32053.000000	129438256.000000
32074.000000	28658925.228745
32098.000000	28082922.915720
32129.000000	54362773.848466
32171.000000	13306252.371163
32180.000000	2754446.114837
32191.000000	1800486.182930
32207.000000	695083.435337
32219.000000	2964136.013023
32237.000000	1649043.444395
32319.000000	19077904.966605
32340.000000	2781628.030093
32346.000000	2569349.400116
32369.000000	6760560.175070
32396.000000	10509092.567535
32439.000000	1052333.051523
32547.000000	2323416.639651
32585.000000	2626302.271023
32598.000000	649780.011791
32684.000000	1321564.629558
32718.000000	986319.542198
32788.000000	1183065.627128
32862.000000	891829.597419
32916.000000	2961547.435535
32965.000000	6399427.075442
32995.000000	4453970.369209
33028.000000	2437322.381465
33034.000000	4079893.764930
33063.000000	2261286.305163
33080.000000	2240576.142233
33093.000000	1617978.200000
33107.000000	1612800.736419
33123.000000	3874087.041581
33146.000000	5106339.112791
33184.000000	1492423.087977
33235.000000	876296.975221
33293.000000	1928630.026744
33319.000000	810283.465895
33331.000000	4692136.780000
33358.000000	1533843.259535
33375.000000	1285321.844430
33388.000000	1215425.237419
33413.000000	3729116.209674
33430.000000	1902742.400233
33444.000000	1496306.262814
33481.000000	2086544.671907
33520.000000	930661.037186
33577.000000	1876854.773721
33591.000000	683433.987977
33637.000000	1377223.057419
33651.000000	973375.651791
33695.000000	2758329.289674
33725.000000	2526634.785512
33784.000000	704144.150907
33789.000000	1603739.943698
33816.000000	774040.757919
33889.000000	1329330.824930
33932.000000	2722086.427395

Sample 7
Function 1:MS ES+ 
Peak 1 Spectrum
Mass	Intensity
29041.000000	2500903.437643
29069.000000	984918.060495
29082.000000	2110354.620188
29099.000000	915517.745756
29110.000000	411592.148113
29129.000000	1391872.075047
29153.000000	780152.691887
29177.000000	306632.720666
29196.000000	227698.421486
29216.000000	187672.966285
29227.000000	548846.801332
29250.000000	273220.924629
29259.000000	140174.958019
29283.000000	143267.053886
29327.000000	587669.780495
29343.000000	332743.754705
29463.000000	3003884.092263
29494.000000	1031814.789787
29507.000000	5633109.416226
29528.000000	5272279.122357
29548.000000	8589152.000000
29586.000000	2400839.738207
29592.000000	4570116.011887
29604.000000	1938056.186508
29625.000000	4633761.725192
29639.000000	947039.901486
29667.000000	875234.552758
29697.000000	4867043.059436
29731.000000	678628.901486
29743.000000	831859.407242
29788.000000	573927.150401
29828.000000	939825.045260
29840.000000	368818.199658
29847.000000	555460.460495
29873.000000	1336386.160991
29906.000000	1808188.282972
29917.000000	1221978.675354
29927.000000	1347380.297831
29939.000000	877038.348727
29956.000000	749832.930282
29985.000000	175390.488591
30038.000000	1558845.210897
30070.000000	336694.764953
30087.000000	560957.528915
30098.000000	1023483.383774
30126.000000	1711646.167310
30154.000000	331283.602306
30163.000000	247195.796362
30169.000000	208544.608266
30204.000000	1557986.276038
30239.000000	416316.207925
30259.000000	122395.411904
30276.000000	2251216.660564
30321.000000	617817.689599
30335.000000	1247574.295235
30376.000000	915775.360683
30391.000000	358597.112383
30452.000000	907959.266439
30490.000000	2315635.300564
30539.000000	70774.612562
30550.000000	1761549.250521
30562.000000	335148.706781
30599.000000	415629.084611
30686.000000	157782.723305
30756.000000	4464125.776602
30806.000000	775085.090897
30844.000000	842252.224150
30906.000000	1112896.405636
30930.000000	1100184.480991
30937.000000	1043496.090897
30959.000000	333860.345448
30967.000000	277601.402306
30994.000000	847749.292570
31007.000000	243588.347771
31020.000000	1868312.412502
31062.000000	203992.360000
31101.000000	141892.786781
31110.000000	460722.099846
31151.000000	195059.634056
31176.000000	477041.493561
31193.000000	597976.753066
31220.000000	578737.054552
31234.000000	323896.914056
31265.000000	480047.724611
31274.000000	102898.037028
31284.000000	338498.479009
31294.000000	162850.324295
31305.000000	757219.639009
31343.000000	487692.048266
31355.000000	555202.804611
31382.000000	2266333.619197
31411.000000	321148.400324
31438.000000	210691.904458
31445.000000	107278.504466
31469.000000	127548.908429
31476.000000	212839.180171
31504.000000	411420.377523
31585.000000	471716.236687
31611.000000	342535.374552
31625.000000	466305.053561
31637.000000	1200505.795354
31667.000000	1008795.892570
31697.000000	460292.673373
31774.000000	437960.858514
31810.000000	2068869.033066
31865.000000	164568.153057
31946.000000	157696.827771
31959.000000	1172333.370897
31977.000000	487863.818856
32022.000000	395788.107122
32057.000000	496710.659505
32068.000000	1427173.429479
32074.000000	678543.016191
32086.000000	123683.793715
32096.000000	339615.069752
32108.000000	782987.111392
32123.000000	638345.790401
32158.000000	1953001.456464
32175.000000	623057.102135
32206.000000	381444.239009
32233.000000	85462.062810
32244.000000	835466.835354
32273.000000	236459.356362
32290.000000	2643483.347737
32328.000000	1389467.122972
32372.000000	257159.207276
32391.000000	396303.459846
32417.000000	1372374.679693
32432.000000	1238040.331273
32482.000000	592222.028762
32496.000000	2348875.407925
32528.000000	227183.068762
32536.000000	100664.865781
32593.000000	716421.134244
32625.000000	192225.214552
32633.000000	803858.753373
32666.000000	1394964.109479
32729.000000	279576.907430
32853.000000	367873.379505
32889.000000	90787.340162
32897.000000	408242.375884
32990.000000	1615791.297831
33018.000000	739525.957711
33030.000000	56001.271900
33085.000000	450844.594705
33117.000000	416144.396379
33143.000000	1197413.679009
33158.000000	266435.494876
33178.000000	490612.353066
33196.000000	923849.151768
33220.000000	3114426.371034
33238.000000	2815094.699060
33272.000000	1395994.896840
33285.000000	708347.343160
33323.000000	1056122.089291
33348.000000	412794.665107
33361.000000	325442.972229
33375.000000	656898.324646
33418.000000	189562.586114
33438.000000	1105252.081981
33458.000000	68541.431076
33474.000000	4041110.106132
33517.000000	1539863.127310
33537.000000	694518.868727
33593.000000	1392215.616226
33657.000000	446807.699163
33685.000000	2216173.002972
33705.000000	2113274.965944
33737.000000	3391426.719624
33760.000000	742704.000307
33785.000000	901517.418821
33815.000000	5912686.077917
33851.000000	3232012.145004
33883.000000	938708.413561
33897.000000	1519678.731511
33919.000000	1001323.339505
33948.000000	4012679.902921
33982.000000	2940238.378959

Sample 8
Function 1:MS ES+ 
Peak 0 Spectrum
Mass	Intensity

Sample 9
Function 1:MS ES+ 
Peak 1 Spectrum
Mass	Intensity
29110.000000	2999441.009177
29154.000000	2402024.940562
29191.000000	3741061.083446
29243.000000	15775906.381723
29269.000000	2278421.472061
29301.000000	2962359.993184
29373.000000	2772834.854907
29508.000000	7972415.245845
29525.000000	2962359.993184
29678.000000	2608030.557677
29683.000000	3477373.913184
29825.000000	3465013.738239
29910.000000	2587430.020523
30076.000000	3460893.434346
30111.000000	3535055.466330
30136.000000	5022415.673184
30192.000000	5323184.105016
30298.000000	4560963.248015
30347.000000	4577443.481276
30393.000000	6241968.651461
30417.000000	3432052.780562
30480.000000	3316689.674269
30489.000000	2352583.504046
30539.000000	3671019.109777
30935.000000	2822276.291423
30992.000000	2278421.472061
31025.000000	21630584.640000
31031.000000	14131982.239847
31050.000000	2941759.456031
31074.000000	19702372.790709
31108.000000	14717037.887939
31138.000000	7671647.305169
31145.000000	7721088.496107
31164.000000	4902932.754155
31173.000000	2220739.918915
31190.000000	13913616.447786
31219.000000	10011870.879847
31235.000000	10349720.082094
31273.000000	9072484.813937
31310.000000	2294901.950900
31388.000000	3353770.690262
31398.000000	7791130.715354
31447.000000	2789315.333746
31624.000000	2138337.770300
31747.000000	5590991.088015
31810.000000	3959427.121085
31861.000000	2702793.126816
31975.000000	3320809.732585
32081.000000	412011136.000000
32102.000000	76164378.852432
32131.000000	121403199.699194
32152.000000	12661102.020676
32166.000000	15701744.840894
32179.000000	12665221.833414
32186.000000	11973043.195660
32201.000000	11202583.204340
32218.000000	2793435.392061
32231.000000	3934706.280038
32236.000000	4981214.598877
32262.000000	13139034.679106
32290.000000	4841130.651538
32327.000000	3135404.652623
32396.000000	3164245.551985
32421.000000	2591550.078839
32579.000000	4095390.764531
32592.000000	3316689.674269
32637.000000	3015921.488015
32675.000000	3600977.381685
32715.000000	2216619.860600
32751.000000	2492667.451385
32941.000000	2364943.924569
32972.000000	7008309.321200
33001.000000	4214873.929138
33024.000000	8021856.927939
33056.000000	4701047.195354
33079.000000	4173672.854831
33138.000000	4898812.450262
33148.000000	3671019.109777
33162.000000	2204259.685654
33277.000000	2933519.339400
33337.000000	2125977.349777
33382.000000	2294901.950900
33413.000000	3180726.030823
33511.000000	4198393.695878
33597.000000	3221927.105131
33754.000000	2645111.573670
33790.000000	3090083.520000
33841.000000	2719273.605654
33929.000000	5220180.928092
33960.000000	2434985.898239

Sample 10
Function 1:MS ES+ 
Peak 1 Spectrum
Mass	Intensity
29109.000000	2280492.539975
29212.000000	15338395.077155
29280.000000	2920697.370368
29325.000000	2341103.534613
29358.000000	2200940.369606
29390.000000	4473856.619924
29419.000000	2629006.380076
29457.000000	3617724.824778
29481.000000	1894096.800000
29487.000000	3219964.650318
29651.000000	3022978.409708
29681.000000	2106235.619924
29710.000000	2049412.770114
29763.000000	1931978.699873
29992.000000	2007742.499619
30029.000000	4439763.090673
30059.000000	4454915.669987
30107.000000	9580341.780584
30136.000000	5466363.209454
30161.000000	6921029.790292
30224.000000	3310881.255171
30256.000000	4632960.960661
30279.000000	3356339.444701
30303.000000	2488843.215070
30322.000000	4568561.369606
30389.000000	6712678.889403
30489.000000	7330154.399238
30528.000000	3004037.459771
30700.000000	2011530.870241
30791.000000	2227457.834994
30984.000000	5883064.559644
31024.000000	53046075.963455
31044.000000	27634872.601016
31077.000000	25513484.401778
31091.000000	3094954.064625
31097.000000	2598700.769860
31118.000000	10853174.700127
31129.000000	9106817.580584
31154.000000	10000831.501397
31165.000000	11614601.519797
31197.000000	2500207.875349
31211.000000	14770166.579060
31244.000000	8133251.940991
31293.000000	12235865.400254
31366.000000	13565521.621194
31402.000000	2962367.415070
31409.000000	3348763.155044
31702.000000	2450961.315197
31721.000000	3367704.104981
31810.000000	3882898.349682
32023.000000	5614102.889911
32052.000000	378819360.000000
32072.000000	80328644.998984
32096.000000	104016220.562439
32119.000000	20611561.319797
32135.000000	14315583.780584
32148.000000	12027514.499365
32175.000000	11307757.498603
32195.000000	1894096.800000
32217.000000	2041836.254663
32231.000000	12728330.098603
32318.000000	30718462.682744
32335.000000	8731786.500889
32342.000000	5439845.969860
32366.000000	15804343.439085
32399.000000	6818748.299365
32417.000000	2409291.044701
32551.000000	4401880.739212
32588.000000	1928190.555044
32593.000000	2712346.695273
32630.000000	2886603.615324
32667.000000	3322245.689657
32892.000000	4110190.200508
32964.000000	11830528.258755
32984.000000	3227540.939975
33001.000000	5352717.509835
33027.000000	8485553.700127
33060.000000	6614186.220686
33092.000000	6386894.369860
33138.000000	4701148.470749
33159.000000	2477478.554790
33207.000000	1988801.549682
33235.000000	3189659.040102
33330.000000	1928190.555044
33338.000000	3371492.249809
33369.000000	7110439.289657
33406.000000	2045624.625286
33566.000000	2303221.634740
33576.000000	2000166.209962
33586.000000	2735075.790038
33701.000000	3398009.715197
33743.000000	4170800.969352
33785.000000	4079884.590292
33827.000000	5125426.110597
33893.000000	4473856.619924
33923.000000	3466197.225286

Sample 11
Function 1:MS ES+ 
Peak 1 Spectrum
Mass	Intensity
29045.000000	368701.452684
29064.000000	561588.103188
29075.000000	1170399.867720
29087.000000	718547.396040
29101.000000	2237349.260208
29119.000000	440810.994060
29129.000000	257606.883792
29153.000000	1065590.455104
29177.000000	130374.730965
29192.000000	696889.042920
29208.000000	265505.803524
29249.000000	1440916.859160
29284.000000	186431.616930
29388.000000	524131.910604
29445.000000	85444.291644
29459.000000	2291792.453592
29487.000000	3073021.636344
29504.000000	5877819.796896
29524.000000	1083511.710168
29550.000000	8493468.000000
29575.000000	1656226.260000
29585.000000	2849303.785128
29595.000000	4851553.718904
29623.000000	3111072.531096
29640.000000	283257.161040
29649.000000	316551.552198
29657.000000	735364.458792
29684.000000	438008.150268
29699.000000	2443825.608552
29730.000000	1464528.689832
29787.000000	142435.462248
29792.000000	154835.917752
29826.000000	469603.829196
29839.000000	839239.536144
29851.000000	960441.328392
29887.000000	1156725.443856
29905.000000	2107484.191512
29925.000000	1789658.569704
29940.000000	1210319.190000
29966.000000	521753.749932
29989.000000	444293.306544
30022.000000	1060409.450640
30045.000000	564645.732552
30099.000000	1077736.165536
30126.000000	827603.558856
30153.000000	878224.604160
30186.000000	117124.919346
30208.000000	459836.360436
30219.000000	275782.904178
30257.000000	492451.262652
30271.000000	2356257.941808
30348.000000	76526.148624
30370.000000	86548.443456
30397.000000	404204.127216
30435.000000	472406.672988
30441.000000	256757.537802
30470.000000	896740.318392
30484.000000	1874848.075776
30542.000000	1037901.812280
30552.000000	401401.283424
30563.000000	589446.684060
30645.000000	541373.656476
30659.000000	486251.034900
30755.000000	2955387.247104
30784.000000	505786.012920
30808.000000	539674.964496
30815.000000	363775.233792
30829.000000	1503598.564872
30851.000000	298205.654514
30899.000000	156704.487030
30908.000000	1037392.160136
30926.000000	1153667.773992
30935.000000	1093279.178928
30991.000000	660706.859196
31016.000000	1436839.966008
31043.000000	514534.298892
31054.000000	278415.890922
31067.000000	247499.660436
31086.000000	1487376.042288
31104.000000	1000020.936576
31138.000000	793969.352352
31170.000000	1865675.147184
31194.000000	117379.725168
31215.000000	1197748.877448
31231.000000	1277332.614936
31242.000000	447605.761980
31265.000000	119418.161619
31291.000000	237562.294128
31347.000000	409470.100704
31376.000000	4798809.420000
31415.000000	1014799.552752
31461.000000	264486.600486
31582.000000	937593.894936
31629.000000	1357765.799664
31656.000000	932073.176376
31667.000000	1738358.015208
31698.000000	481834.427652
31744.000000	94956.974832
31758.000000	1213376.859864
31768.000000	806030.093760
31807.000000	1520075.913528
31949.000000	82131.836208
31957.000000	616880.581812
32022.000000	1127168.130504
32053.000000	2107314.415464
32066.000000	8395538.324328
32090.000000	1245057.507816
32101.000000	4385262.507144
32125.000000	244357.082298
32138.000000	1198428.305640
32147.000000	499161.102048
32162.000000	1374667.750440
32177.000000	997982.490000
32232.000000	782588.120136
32238.000000	524386.696176
32244.000000	813589.339896
32269.000000	853593.550200
32290.000000	3125596.159200
32331.000000	282832.477920
32393.000000	802632.709800
32418.000000	1480666.324392
32425.000000	673701.895368
32463.000000	583501.241880
32475.000000	155770.202391
32492.000000	842127.348960
32503.000000	224991.961326
32524.000000	56651.431195
32570.000000	292854.772752
32586.000000	1285146.606144
32635.000000	192461.987634
32642.000000	581123.081208
32660.000000	122136.066762
32678.000000	101921.620050
32724.000000	915171.144600
32737.000000	190168.755486
32896.000000	417963.560604
32946.000000	274339.018020
32978.000000	719821.445400
32987.000000	1208110.886376
33012.000000	513430.147080
33039.000000	902006.291880
33048.000000	1206327.265872
33060.000000	281218.734714
33076.000000	605159.595000
33112.000000	1922071.737120
33143.000000	163754.060772
33158.000000	543072.348456
33173.000000	550971.268188
33185.000000	162395.103138
33220.000000	2147488.482816
33243.000000	331754.851494
33257.000000	1186027.850136
33271.000000	501624.231744
33283.000000	1195285.747752
33320.000000	1268329.543392
33334.000000	311030.793138
33356.000000	665463.221040
33373.000000	211996.965654
33380.000000	86548.443456
33414.000000	874572.394128
33448.000000	968934.828792
33477.000000	3022910.162184
33512.000000	957383.739528
33529.000000	575517.393624
33541.000000	182184.886980
33546.000000	181590.346812
33608.000000	180910.878120
33624.000000	152542.685604
33635.000000	395625.738792
33685.000000	1435650.885672
33704.000000	1922921.103360
33723.000000	245036.550990
33747.000000	2458264.510632
33781.000000	2127783.607248
33808.000000	1593629.442312
33821.000000	1066185.076272
33853.000000	3372586.288992
33884.000000	1756109.494224
33895.000000	275697.975654
33928.000000	656120.394900
33947.000000	1478542.989792
33974.000000	3824438.760672
33998.000000	718632.365064

Sample 12
Function 1:MS ES+ 
Peak 1 Spectrum
Mass	Intensity
29070.000000	2548372.900750
29100.000000	3800562.543344
29116.000000	1183494.923250
29125.000000	780074.143894
29138.000000	2170394.432181
29150.000000	677032.469274
29159.000000	1559300.168638
29180.000000	1084322.710112
29193.000000	2121470.827078
29207.000000	1597463.811741
29233.000000	1819607.539104
29255.000000	1368641.285078
29269.000000	836153.381530
29283.000000	1265493.658750
29299.000000	228663.447455
29315.000000	1310017.841638
29336.000000	289566.141607
29346.000000	621059.233894
29371.000000	543406.944756
29379.000000	932092.348923
29398.000000	378031.444422
29412.000000	381529.771634
29459.000000	1023843.999711
29481.000000	500472.947364
29498.000000	804032.372541
29503.000000	277640.028412
29512.000000	862973.923849
29526.000000	3776498.160793
29534.000000	781717.305244
29544.000000	1297985.751461
29555.000000	2738607.775285
29596.000000	3267862.433086
29621.000000	699241.584864
29637.000000	201683.914388
29664.000000	271544.468994
29670.000000	636536.675429
29689.000000	166965.660555
29699.000000	434057.706205
29718.000000	2746876.658983
29739.000000	1144377.310388
29755.000000	3213903.291129
29780.000000	2983331.752509
29802.000000	2253824.324517
29822.000000	397325.245212
29849.000000	733217.759715
29879.000000	548707.461976
29928.000000	2991653.612060
29996.000000	95302.934897
30014.000000	589892.295763
30032.000000	976298.575590
30072.000000	703959.013849
30099.000000	3677325.745457
30126.000000	187531.589522
30177.000000	706768.250569
30203.000000	565722.062603
30220.000000	1046371.071522
30291.000000	1043614.810655
30321.000000	506568.506782
30339.000000	1356821.199414
30371.000000	56503.297211
30388.000000	1625026.420405
30455.000000	289301.135965
30465.000000	401141.604468
30486.000000	1338428.468354
30501.000000	299796.117599
30532.000000	147989.879172
30549.000000	592913.587545
30589.000000	696538.299851
30620.000000	521303.881972
30627.000000	333772.292450
30686.000000	1111408.232797
30759.000000	1084057.628647
30808.000000	300061.123240
30818.000000	951810.285112
30897.000000	377978.443294
30937.000000	749066.234422
30988.000000	312305.293754
31076.000000	1352209.772685
31107.000000	820622.964142
31148.000000	1851993.579009
31174.000000	243716.854689
31187.000000	941368.279332
31195.000000	35142.294453
31206.000000	353967.188245
31233.000000	1255528.738948
31259.000000	424622.797685
31305.000000	630812.149183
31344.000000	205129.227834
31416.000000	474129.440474
31439.000000	1009320.629035
31463.000000	912798.623957
31559.000000	883804.858457
31583.000000	1575042.691638
31627.000000	962994.256138
31647.000000	226649.252933
31664.000000	597949.073849
31673.000000	636907.708601
31679.000000	355345.318678
31775.000000	672633.047058
31809.000000	3266643.381862
31855.000000	1228655.220776
31914.000000	700778.693407
31972.000000	223097.924594
32057.000000	2178451.210267
32062.000000	4937041.801009
32092.000000	1930176.031077
32119.000000	1003437.074129
32125.000000	1165420.249509
32207.000000	265501.885429
32257.000000	257074.099445
32289.000000	849669.705496
32431.000000	581199.504138
32472.000000	754525.729752
32504.000000	1286960.707996
32520.000000	430506.352591
32571.000000	1125030.508470
32619.000000	1394136.723366
32633.000000	739896.356819
32669.000000	1132451.171918
32704.000000	1932508.181819
32716.000000	253893.804278
32733.000000	813202.250144
32797.000000	322111.210171
32996.000000	738518.226386
33024.000000	2769191.625181
33037.000000	1601227.119319
33051.000000	1724198.633543
33076.000000	3197206.798371
33104.000000	1811974.972241
33138.000000	3069623.756319
33166.000000	2647333.210474
33204.000000	442273.462401
33224.000000	423880.756615
33248.000000	1664037.980461
33275.000000	1529935.471065
33324.000000	5300497.000000
33354.000000	3847100.819655
33379.000000	760992.372892
33390.000000	332871.222721
33412.000000	1218637.224022
33434.000000	210588.748439
33461.000000	418368.234883
33476.000000	596676.945672
33506.000000	1045523.053470
33529.000000	724047.882112
33542.000000	459977.153519
33582.000000	512240.006625
33589.000000	210005.685478
33600.000000	793060.355478
33625.000000	3396399.647094
33653.000000	492787.202450
33692.000000	5151023.000776
33724.000000	1476029.406060
33736.000000	2901121.113595
33770.000000	144597.554217
33787.000000	1005133.211332
33824.000000	2529556.160664
33877.000000	2067988.872198
33918.000000	383225.934111
33930.000000	374480.116083
33937.000000	587401.065813
33974.000000	1236287.888737
33985.000000	556658.187256
