# Supplementary material for: A simple method for developing lysine targeted covalent protein reagents
Source: Nat Commun. 2023 Dec 1;14:7933. doi: 10.1038/s41467-023-42632-5 (PMC10692228; doi:10.1038/s41467-023-42632-5)
Supplement: Supplementary file 4 — Source data [file 41467_2023_42632_MOESM4_ESM.zip › Source Data/Supplementary figure 12/supp12 data.txt]

Time (minutes)	0	60	150	300	1440
Peptide 3 full adduct	0	23.65887687	47.34015176	67.522401	89.94747097
Time	0	5	35	70	105	240	480	1320
Peptide 1a adduct	0	43.05595893	89.13792244	89.18795545	88.86748126	84.59866782	86.75002898	87.7169897
