# Supplementary material for: A simple method for developing lysine targeted covalent protein reagents
Source: Nat Commun. 2023 Dec 1;14:7933. doi: 10.1038/s41467-023-42632-5 (PMC10692228; doi:10.1038/s41467-023-42632-5)
Supplement: Supplementary file 4 — Source data [file 41467_2023_42632_MOESM4_ESM.zip › Source Data/Supplementary figure 2/Supp2data.txt]

Peptide 3
Time (hours)	0	0.583333333	1.166666667	1.75	4	8
37 C	0	38.67852244	61.38019555	70.86167854	90.79848199	94.26403352
Time (hours)	0	1	2.5	5	24
25 C	0	23.65887687	47.34015176	67.522401	89.94747097
Peptide 8
Time (hours)	0	0.583333333	1.166666667	1.75	4	8
37 C	0	53.08137392	70.97383227	80.84597262	93.17754046	91.75658795
Time (hours)	0	1	2.5	5	24
25 C	0	34.13816504	55.96378135	74.23794765	86.24555839
