# Supplementary material for: A simple method for developing lysine targeted covalent protein reagents
Source: Nat Commun. 2023 Dec 1;14:7933. doi: 10.1038/s41467-023-42632-5 (PMC10692228; doi:10.1038/s41467-023-42632-5)
Supplement: Supplementary file 4 — Source data [file 41467_2023_42632_MOESM4_ESM.zip › Source Data/Supplementary figure 3/Buffer/Pep11_3d.txt]

0.00000	0
0.00167	-1143
0.00333	-2212
0.00500	-3226
0.00667	-4229
0.00833	-4890
0.01000	-5865
0.01167	-6927
0.01333	-8117
0.01500	-9537
0.01667	-11357
0.01833	-13040
0.02000	-14606
0.02167	-15990
0.02333	-16820
0.02500	-17391
0.02667	-17818
0.02833	-18262
0.03000	-18316
0.03167	-18628
0.03333	-18739
0.03500	-18820
0.03667	-18815
0.03833	-19220
0.04000	-19548
0.04167	-20074
0.04333	-20478
0.04500	-20761
0.04667	-20676
0.04833	-20383
0.05000	-19747
0.05167	-19200
0.05333	-18519
0.05500	-18071
0.05667	-17892
0.05833	-17906
0.06000	-18016
0.06167	-18314
0.06333	-18741
0.06500	-19116
0.06667	-19441
0.06833	-19519
0.07000	-19873
0.07167	-20060
0.07333	-20059
0.07500	-20254
0.07667	-20692
0.07833	-20693
0.08000	-20720
0.08167	-21194
0.08333	-21766
0.08500	-22166
0.08667	-22866
0.08833	-23576
0.09000	-23866
0.09167	-23977
0.09333	-24255
0.09500	-24454
0.09667	-24690
0.09833	-25227
0.10000	-25638
0.10167	-25667
0.10333	-25910
0.10500	-26135
0.10667	-26014
0.10833	-26029
0.11000	-26460
0.11167	-26364
0.11333	-26107
0.11500	-25918
0.11667	-25556
0.11833	-25002
0.12000	-24699
0.12167	-24313
0.12333	-24154
0.12500	-23950
0.12667	-23969
0.12833	-23879
0.13000	-24079
0.13167	-24000
0.13333	-23978
0.13500	-23617
0.13667	-23384
0.13833	-23084
0.14000	-22858
0.14167	-22961
0.14333	-23208
0.14500	-23288
0.14667	-23399
0.14833	-23565
0.15000	-23257
0.15167	-22898
0.15333	-22836
0.15500	-22671
0.15667	-22544
0.15833	-22608
0.16000	-22840
0.16167	-22810
0.16333	-22739
0.16500	-22581
0.16667	-22663
0.16833	-22302
0.17000	-22238
0.17167	-22019
0.17333	-21838
0.17500	-21154
0.17667	-21003
0.17833	-20455
0.18000	-20254
0.18167	-19814
0.18333	-19533
0.18500	-18846
0.18667	-18264
0.18833	-17703
0.19000	-17377
0.19167	-17079
0.19333	-17090
0.19500	-16823
0.19667	-16544
0.19833	-15969
0.20000	-15533
0.20167	-14808
0.20333	-14734
0.20500	-14345
0.20667	-14451
0.20833	-14408
0.21000	-14657
0.21167	-14409
0.21333	-14280
0.21500	-13973
0.21667	-13532
0.21833	-12841
0.22000	-12320
0.22167	-12049
0.22333	-11466
0.22500	-11285
0.22667	-11255
0.22833	-11198
0.23000	-11022
0.23167	-11093
0.23333	-10971
0.23500	-10697
0.23667	-10393
0.23833	-10103
0.24000	-9790
0.24167	-9538
0.24333	-9424
0.24500	-9384
0.24667	-9330
0.24833	-9360
0.25000	-9356
0.25167	-9217
0.25333	-8964
0.25500	-8812
0.25667	-8419
0.25833	-7999
0.26000	-7665
0.26167	-7612
0.26333	-7225
0.26500	-7079
0.26667	-7048
0.26833	-7073
0.27000	-6674
0.27167	-6650
0.27333	-6432
0.27500	-6114
0.27667	-5802
0.27833	-5812
0.28000	-5718
0.28167	-5715
0.28333	-5633
0.28500	-5371
0.28667	-4989
0.28833	-4597
0.29000	-4054
0.29167	-3642
0.29333	-3390
0.29500	-3024
0.29667	-2843
0.29833	-2810
0.30000	-2790
0.30167	-2693
0.30333	-2736
0.30500	-2450
0.30667	-1997
0.30833	-1617
0.31000	-1339
0.31167	-939
0.31333	-643
0.31500	-636
0.31667	-467
0.31833	-176
0.32000	156
0.32167	268
0.32333	590
0.32500	843
0.32667	812
0.32833	720
0.33000	926
0.33167	1132
0.33333	1327
0.33500	1801
0.33667	2257
0.33833	2628
0.34000	2856
0.34167	3165
0.34333	3430
0.34500	3800
0.34667	3986
0.34833	4416
0.35000	4948
0.35167	5708
0.35333	6548
0.35500	7760
0.35667	8913
0.35833	10109
0.36000	11281
0.36167	12404
0.36333	13587
0.36500	15100
0.36667	16691
0.36833	18382
0.37000	20209
0.37167	22101
0.37333	23892
0.37500	25864
0.37667	27839
0.37833	30114
0.38000	32612
0.38167	35208
0.38333	38197
0.38500	41599
0.38667	45611
0.38833	50111
0.39000	55987
0.39167	62978
0.39333	71755
0.39500	82374
0.39667	95530
0.39833	110265
0.40000	126878
0.40167	143989
0.40333	160731
0.40500	176476
0.40667	191683
0.40833	206450
0.41000	223557
0.41167	245782
0.41333	276424
0.41500	319553
0.41667	379440
0.41833	459974
0.42000	564385
0.42167	694834
0.42333	851319
0.42500	1031847
0.42667	1231706
0.42833	1444622
0.43000	1662488
0.43167	1877523
0.43333	2081946
0.43500	2269100
0.43667	2433361
0.43833	2571569
0.44000	2680423
0.44167	2759444
0.44333	2807859
0.44500	2826781
0.44667	2816984
0.44833	2780931
0.45000	2720014
0.45167	2637466
0.45333	2535659
0.45500	2417467
0.45667	2285806
0.45833	2143886
0.46000	1994253
0.46167	1840504
0.46333	1686608
0.46500	1537180
0.46667	1398802
0.46833	1282278
0.47000	1203039
0.47167	1184386
0.47333	1260846
0.47500	1478831
0.47667	1893409
0.47833	2563659
0.48000	3541122
0.48167	4857977
0.48333	6512322
0.48500	8453718
0.48667	10589300
0.48833	12793402
0.49000	14926246
0.49167	16860368
0.49333	18512768
0.49500	19843336
0.49667	20859724
0.49833	21598850
0.50000	22112286
0.50167	22454448
0.50333	22671768
0.50500	22798762
0.50667	22870628
0.50833	22916040
0.51000	22945750
0.51167	22961004
0.51333	22956270
0.51500	22904358
0.51667	22777540
0.51833	22552158
0.52000	22224080
0.52167	21794156
0.52333	21289644
0.52500	20739450
0.52667	20180888
0.52833	19639702
0.53000	19135930
0.53167	18670360
0.53333	18241924
0.53500	17841938
0.53667	17456952
0.53833	17077784
0.54000	16700731
0.54167	16320159
0.54333	15931326
0.54500	15530880
0.54667	15119152
0.54833	14689126
0.55000	14238586
0.55167	13761833
0.55333	13256674
0.55500	12710356
0.55667	12122782
0.55833	11484642
0.56000	10792922
0.56167	10041499
0.56333	9230785
0.56500	8354248
0.56667	7417826
0.56833	6429758
0.57000	5408944
0.57167	4385326
0.57333	3399584
0.57500	2491067
0.57667	1694635
0.57833	1033666
0.58000	513674
0.58167	124955
0.58333	-152534
0.58500	-342348
0.58667	-468605
0.58833	-550363
0.59000	-601611
0.59167	-631669
0.59333	-647295
0.59500	-651724
0.59667	-647839
0.59833	-637621
0.60000	-622465
0.60167	-603187
0.60333	-581313
0.60500	-557283
0.60667	-531619
0.60833	-504877
0.61000	-477438
0.61167	-449225
0.61333	-420200
0.61500	-391050
0.61667	-361663
0.61833	-332308
0.62000	-303103
0.62167	-274710
0.62333	-246591
0.62500	-219155
0.62667	-192491
0.62833	-166622
0.63000	-141200
0.63167	-116862
0.63333	-93362
0.63500	-70746
0.63667	-49159
0.63833	-29065
0.64000	-9826
0.64167	8131
0.64333	24812
0.64500	40187
0.64667	54532
0.64833	67222
0.65000	78735
0.65167	89173
0.65333	98405
0.65500	106280
0.65667	113475
0.65833	119392
0.66000	124088
0.66167	127890
0.66333	130831
0.66500	132597
0.66667	133840
0.66833	134358
0.67000	134101
0.67167	133576
0.67333	132547
0.67500	130934
0.67667	129135
0.67833	127183
0.68000	124881
0.68167	122712
0.68333	120610
0.68500	118258
0.68667	115928
0.68833	113616
0.69000	111099
0.69167	108673
0.69333	106593
0.69500	104373
0.69667	102165
0.69833	100213
0.70000	98031
0.70167	95720
0.70333	93617
0.70500	91558
0.70667	89230
0.70833	87168
0.71000	85154
0.71167	83191
0.71333	81281
0.71500	79651
0.71667	77980
0.71833	76639
0.72000	75065
0.72167	73452
0.72333	71781
0.72500	70307
0.72667	68351
0.72833	66805
0.73000	65476
0.73167	64402
0.73333	63059
0.73500	62017
0.73667	60890
0.73833	59746
0.74000	58437
0.74167	57417
0.74333	56447
0.74500	55455
0.74667	54326
0.74833	53470
0.75000	52689
0.75167	51965
0.75333	51393
0.75500	51211
0.75667	50717
0.75833	50193
0.76000	49691
0.76167	49199
0.76333	48531
0.76500	47948
0.76667	47302
0.76833	46534
0.77000	45874
0.77167	45259
0.77333	44816
0.77500	44374
0.77667	44129
0.77833	43595
0.78000	42974
0.78167	42410
0.78333	41958
0.78500	41362
0.78667	40970
0.78833	40662
0.79000	40180
0.79167	39717
0.79333	39234
0.79500	38731
0.79667	38184
0.79833	37716
0.80000	37016
0.80167	36449
0.80333	35756
0.80500	34929
0.80667	34060
0.80833	33110
0.81000	32053
0.81167	31055
0.81333	30428
0.81500	29940
0.81667	29680
0.81833	29396
0.82000	29199
0.82167	28752
0.82333	28022
0.82500	27224
0.82667	26577
0.82833	25662
0.83000	24740
0.83167	24091
0.83333	23541
0.83500	22802
0.83667	22332
0.83833	21854
0.84000	21156
0.84167	20380
0.84333	19730
0.84500	19037
0.84667	18351
0.84833	17738
0.85000	17270
0.85167	16664
0.85333	16040
0.85500	15407
0.85667	14993
0.85833	14202
0.86000	13856
0.86167	13342
0.86333	12878
0.86500	12192
0.86667	11918
0.86833	11275
0.87000	11066
0.87167	10727
0.87333	10508
0.87500	10142
0.87667	9584
0.87833	8692
0.88000	8002
0.88167	7327
0.88333	6752
0.88500	6810
0.88667	6902
0.88833	7019
0.89000	7242
0.89167	7609
0.89333	7568
0.89500	7701
0.89667	7788
0.89833	7508
0.90000	6982
0.90167	6571
0.90333	5885
0.90500	5187
0.90667	4891
0.90833	4542
0.91000	4036
0.91167	3752
0.91333	3360
0.91500	2532
0.91667	1841
0.91833	1403
0.92000	673
0.92167	23
0.92333	-336
0.92500	-715
0.92667	-1429
0.92833	-1988
0.93000	-2487
0.93167	-3109
0.93333	-3684
0.93500	-3930
0.93667	-4177
0.93833	-4303
0.94000	-4429
0.94167	-4563
0.94333	-4780
0.94500	-4847
0.94667	-5115
0.94833	-5358
0.95000	-5739
0.95167	-6172
0.95333	-6833
0.95500	-7459
0.95667	-7909
0.95833	-8205
0.96000	-8307
0.96167	-8374
0.96333	-8407
0.96500	-8610
0.96667	-8820
0.96833	-9197
0.97000	-9446
0.97167	-9535
0.97333	-9784
0.97500	-10214
0.97667	-10576
0.97833	-11213
0.98000	-12111
0.98167	-12698
0.98333	-13034
0.98500	-13529
0.98667	-13725
0.98833	-13822
0.99000	-14068
0.99167	-14377
0.99333	-14499
0.99500	-14760
0.99667	-14968
0.99833	-15330
1.00000	-15655
1.00167	-16009
1.00333	-16318
1.00500	-16628
1.00667	-16748
1.00833	-16980
1.01000	-17231
1.01167	-17384
1.01333	-17525
1.01500	-17660
1.01667	-17765
1.01833	-18096
1.02000	-18379
1.02167	-18667
1.02333	-18900
1.02500	-19173
1.02667	-19073
1.02833	-19264
1.03000	-19543
1.03167	-20011
1.03333	-20188
1.03500	-20572
1.03667	-20790
1.03833	-20812
1.04000	-20818
1.04167	-21325
1.04333	-21671
1.04500	-21875
1.04667	-22252
1.04833	-22611
1.05000	-22467
1.05167	-22443
1.05333	-22769
1.05500	-22787
1.05667	-22782
1.05833	-23053
1.06000	-23460
1.06167	-23528
1.06333	-23904
1.06500	-24112
1.06667	-24201
1.06833	-23942
1.07000	-23885
1.07167	-23594
1.07333	-23554
1.07500	-23404
1.07667	-23759
1.07833	-23904
1.08000	-24201
1.08167	-24228
1.08333	-24249
1.08500	-23879
1.08667	-23633
1.08833	-23196
1.09000	-23003
1.09167	-23127
1.09333	-23205
1.09500	-23471
1.09667	-24026
1.09833	-24542
1.10000	-24687
1.10167	-25044
1.10333	-24953
1.10500	-24682
1.10667	-24324
1.10833	-24094
1.11000	-23720
1.11167	-23679
1.11333	-23636
1.11500	-23367
1.11667	-23254
1.11833	-23146
1.12000	-22783
1.12167	-22536
1.12333	-22470
1.12500	-22148
1.12667	-21686
1.12833	-21542
1.13000	-21278
1.13167	-21109
1.13333	-21073
1.13500	-21200
1.13667	-20997
1.13833	-20792
1.14000	-20506
1.14167	-20503
1.14333	-20654
1.14500	-20932
1.14667	-21482
1.14833	-22038
1.15000	-22225
1.15167	-22261
1.15333	-22436
1.15500	-22270
1.15667	-22130
1.15833	-22113
1.16000	-21975
1.16167	-21890
1.16333	-21941
1.16500	-22110
1.16667	-22164
1.16833	-22426
1.17000	-22629
1.17167	-22912
1.17333	-22937
1.17500	-23106
1.17667	-23344
1.17833	-23440
1.18000	-23368
1.18167	-23499
1.18333	-23579
1.18500	-23480
1.18667	-23437
1.18833	-23572
1.19000	-23518
1.19167	-23457
1.19333	-23444
1.19500	-23298
1.19667	-23098
1.19833	-22982
1.20000	-23009
1.20167	-22870
1.20333	-22956
1.20500	-23047
1.20667	-23227
1.20833	-23183
1.21000	-23327
1.21167	-23307
1.21333	-23219
1.21500	-23025
1.21667	-23015
1.21833	-22945
1.22000	-22956
1.22167	-23057
1.22333	-23315
1.22500	-23393
1.22667	-23540
1.22833	-23729
1.23000	-23615
1.23167	-23374
1.23333	-23211
1.23500	-23093
1.23667	-22915
1.23833	-22945
1.24000	-22906
1.24167	-23138
1.24333	-23171
1.24500	-23229
1.24667	-23432
1.24833	-23799
1.25000	-23613
1.25167	-23604
1.25333	-23581
1.25500	-23396
1.25667	-23223
1.25833	-23309
1.26000	-23344
1.26167	-23341
1.26333	-23441
1.26500	-23271
1.26667	-23124
1.26833	-22886
1.27000	-22678
1.27167	-22098
1.27333	-21968
1.27500	-21838
1.27667	-21650
1.27833	-21602
1.28000	-21916
1.28167	-21982
1.28333	-21831
1.28500	-21842
1.28667	-21661
1.28833	-21360
1.29000	-20899
1.29167	-20830
1.29333	-20660
1.29500	-20544
1.29667	-20297
1.29833	-20240
1.30000	-19913
1.30167	-19524
1.30333	-19038
1.30500	-18851
1.30667	-18413
1.30833	-17832
1.31000	-17429
1.31167	-17273
1.31333	-16685
1.31500	-16480
1.31667	-16401
1.31833	-16068
1.32000	-15656
1.32167	-15656
1.32333	-15436
1.32500	-15404
1.32667	-15296
1.32833	-15077
1.33000	-14493
1.33167	-13954
1.33333	-13368
1.33500	-13105
1.33667	-12960
1.33833	-13163
1.34000	-13557
1.34167	-13904
1.34333	-14045
1.34500	-14284
1.34667	-14317
1.34833	-14235
1.35000	-14102
1.35167	-14182
1.35333	-14159
1.35500	-14333
1.35667	-14560
1.35833	-14966
1.36000	-15305
1.36167	-15680
1.36333	-15937
1.36500	-16212
1.36667	-16372
1.36833	-16668
1.37000	-16852
1.37167	-17125
1.37333	-17306
1.37500	-17320
1.37667	-17064
1.37833	-17067
1.38000	-16964
1.38167	-16822
1.38333	-17054
1.38500	-17414
1.38667	-17339
1.38833	-17460
1.39000	-17552
1.39167	-17469
1.39333	-17403
1.39500	-17785
1.39667	-17802
1.39833	-17948
1.40000	-17993
1.40167	-17815
1.40333	-17411
1.40500	-17216
1.40667	-17085
1.40833	-16947
1.41000	-17225
1.41167	-17303
1.41333	-17321
1.41500	-17205
1.41667	-17147
1.41833	-16661
1.42000	-16454
1.42167	-16410
1.42333	-16236
1.42500	-16011
1.42667	-15886
1.42833	-15809
1.43000	-15531
1.43167	-15337
1.43333	-14970
1.43500	-14846
1.43667	-14458
1.43833	-14257
1.44000	-14120
1.44167	-14162
1.44333	-14012
1.44500	-14046
1.44667	-14087
1.44833	-14057
1.45000	-14061
1.45167	-14248
1.45333	-14321
1.45500	-14033
1.45667	-13858
1.45833	-13713
1.46000	-13469
1.46167	-13364
1.46333	-13634
1.46500	-13830
1.46667	-13995
1.46833	-14050
1.47000	-14077
1.47167	-14004
1.47333	-14091
1.47500	-14078
1.47667	-14191
1.47833	-14290
1.48000	-14453
1.48167	-14272
1.48333	-14487
1.48500	-14589
1.48667	-14626
1.48833	-14612
1.49000	-15004
1.49167	-14789
1.49333	-14796
1.49500	-14901
1.49667	-14972
1.49833	-14859
1.50000	-15126
1.50167	-15087
1.50333	-13103
1.50500	7723
1.50667	32363
1.50833	59775
1.51000	89652
1.51167	117944
1.51333	111275
1.51500	99692
1.51667	85684
1.51833	69212
1.52000	52927
1.52167	53227
1.52333	55099
1.52500	57265
1.52667	59806
1.52833	62235
1.53000	64335
1.53167	66096
1.53333	67345
1.53500	67974
1.53667	67668
1.53833	67348
1.54000	66621
1.54167	65618
1.54333	64376
1.54500	63892
1.54667	63091
1.54833	62495
1.55000	62156
1.55167	62165
1.55333	61802
1.55500	61581
1.55667	61581
1.55833	61489
1.56000	61348
1.56167	61382
1.56333	61307
1.56500	61163
1.56667	61057
1.56833	61115
1.57000	61067
1.57167	61388
1.57333	61770
1.57500	62114
1.57667	62365
1.57833	62644
1.58000	62533
1.58167	62278
1.58333	62057
1.58500	61805
1.58667	61599
1.58833	61592
1.59000	61518
1.59167	61532
1.59333	61579
1.59500	61729
1.59667	61825
1.59833	62043
1.60000	62235
1.60167	62339
1.60333	62329
1.60500	62417
1.60667	62369
1.60833	62354
1.61000	62365
1.61167	62327
1.61333	62266
1.61500	62204
1.61667	62212
1.61833	62114
1.62000	62206
1.62167	61970
1.62333	61874
1.62500	61754
1.62667	61773
1.62833	61687
1.63000	62022
1.63167	62351
1.63333	62556
1.63500	62654
1.63667	62741
1.63833	62593
1.64000	62501
1.64167	62576
1.64333	62771
1.64500	63004
1.64667	63443
1.64833	63656
1.65000	63782
1.65167	63892
1.65333	63737
1.65500	63464
1.65667	63505
1.65833	63387
1.66000	63243
1.66167	63415
1.66333	63560
1.66500	63435
1.66667	63536
1.66833	63574
1.67000	63487
1.67167	63416
1.67333	63492
1.67500	63494
1.67667	63533
1.67833	63576
1.68000	63637
1.68167	63722
1.68333	63771
1.68500	63727
1.68667	63802
1.68833	63852
1.69000	63913
1.69167	64049
1.69333	64356
1.69500	64634
1.69667	64803
1.69833	64784
1.70000	64628
1.70167	64445
1.70333	64136
1.70500	64055
1.70667	64135
1.70833	64372
1.71000	64489
1.71167	64773
1.71333	64744
1.71500	64650
1.71667	64301
1.71833	64211
1.72000	63827
1.72167	63712
1.72333	63531
1.72500	63809
1.72667	63685
1.72833	63815
1.73000	63764
1.73167	63709
1.73333	63409
1.73500	63433
1.73667	63423
1.73833	63336
1.74000	63535
1.74167	63602
1.74333	63703
1.74500	63431
1.74667	63610
1.74833	63499
1.75000	63521
1.75167	63384
1.75333	63809
1.75500	63839
1.75667	63979
1.75833	64086
1.76000	64214
1.76167	63986
1.76333	63874
1.76500	63577
1.76667	63455
1.76833	63319
1.77000	63207
1.77167	63219
1.77333	63297
1.77500	63199
1.77667	63195
1.77833	63310
1.78000	63296
1.78167	63420
1.78333	63521
1.78500	63510
1.78667	63385
1.78833	63182
1.79000	63042
1.79167	62820
1.79333	62691
1.79500	62555
1.79667	62638
1.79833	62439
1.80000	62231
1.80167	61981
1.80333	61840
1.80500	61674
1.80667	61626
1.80833	61770
1.81000	61750
1.81167	61433
1.81333	61046
1.81500	60671
1.81667	60146
1.81833	59978
1.82000	59970
1.82167	59749
1.82333	59558
1.82500	59445
1.82667	58925
1.82833	58629
1.83000	58551
1.83167	58422
1.83333	58234
1.83500	58282
1.83667	58138
1.83833	57931
1.84000	57729
1.84167	57418
1.84333	57088
1.84500	56657
1.84667	56231
1.84833	56026
1.85000	55890
1.85167	55838
1.85333	55922
1.85500	55954
1.85667	55807
1.85833	55694
1.86000	55432
1.86167	55301
1.86333	55142
1.86500	54977
1.86667	54909
1.86833	54793
1.87000	54446
1.87167	54293
1.87333	54006
1.87500	53705
1.87666	53541
1.87833	53457
1.88000	53189
1.88166	53274
1.88333	53172
1.88500	53028
1.88666	52823
1.88833	52941
1.89000	52783
1.89166	52901
1.89333	52908
1.89500	52969
1.89666	52530
1.89833	52287
1.90000	51828
1.90166	51478
1.90333	51213
1.90500	51431
1.90666	51265
1.90833	51297
1.91000	51280
1.91166	51235
1.91333	50801
1.91500	50669
1.91666	50530
1.91833	50432
1.92000	50259
1.92166	50341
1.92333	50519
1.92500	50491
1.92666	50487
1.92833	50458
1.93000	50419
1.93166	50022
1.93333	49696
1.93500	49411
1.93666	49185
1.93833	49128
1.94000	49320
1.94166	49538
1.94333	49515
1.94500	49446
1.94666	49195
1.94833	48699
1.95000	48218
1.95166	48036
1.95333	47895
1.95500	47483
1.95666	47409
1.95833	47446
1.96000	47451
1.96166	47274
1.96333	47583
1.96500	47551
1.96666	47432
1.96833	47227
1.97000	47298
1.97166	47072
1.97333	46964
1.97500	47062
1.97666	47044
1.97833	46600
1.98000	46412
1.98166	46368
1.98333	45960
1.98500	45808
1.98666	46102
1.98833	46296
1.99000	46273
1.99166	46416
1.99333	46189
1.99500	45859
1.99666	45514
1.99833	45368
2.00000	44990
2.00166	44970
2.00333	44828
2.00500	44752
2.00667	44505
2.00833	44566
2.01000	44554
2.01167	44614
2.01333	44329
2.01500	44210
2.01667	44127
2.01833	44059
2.02000	44024
2.02167	44258
2.02333	44475
2.02500	44598
2.02667	44692
2.02833	44743
2.03000	44721
2.03167	44586
2.03333	44392
2.03500	44207
2.03667	43821
2.03833	43649
2.04000	43540
2.04167	43315
2.04333	43175
2.04500	43292
2.04667	43142
2.04833	43065
2.05000	43204
2.05167	43303
2.05334	43375
2.05500	43479
2.05667	43529
2.05834	43523
2.06000	43420
2.06167	43343
2.06334	43387
2.06500	43316
2.06667	43231
2.06834	43155
2.07000	43221
2.07167	43208
2.07334	43277
2.07500	43282
2.07667	43468
2.07834	43262
2.08000	43116
2.08167	43055
2.08334	43176
2.08500	43108
2.08667	43216
2.08834	43225
2.09000	43198
2.09167	42937
2.09334	42849
2.09500	42966
2.09667	43225
2.09834	43279
2.10001	43454
2.10167	43396
2.10334	43348
2.10501	43066
2.10667	43229
2.10834	43591
2.11001	44012
2.11167	44133
2.11334	44421
2.11501	44308
2.11667	43985
2.11834	43869
2.12001	43781
2.12167	43865
2.12334	44201
2.12501	44491
2.12667	44611
2.12834	44948
2.13001	44923
2.13167	45001
2.13334	45160
2.13501	45438
2.13667	45694
2.13834	46108
2.14001	46389
2.14167	46811
2.14334	47214
2.14501	47446
2.14668	48003
2.14834	48359
2.15001	48636
2.15168	48885
2.15334	49293
2.15501	49275
2.15668	49391
2.15834	49381
2.16001	49523
2.16168	49721
2.16334	50025
2.16501	50321
2.16668	50835
2.16834	51070
2.17001	51113
2.17168	51322
2.17334	51516
2.17501	51533
2.17668	51745
2.17834	52176
2.18001	52376
2.18168	52684
2.18334	52906
2.18501	53197
2.18668	53167
2.18834	52995
2.19001	52715
2.19168	52664
2.19335	52560
2.19501	52468
2.19668	52740
2.19835	53054
2.20001	53222
2.20168	53099
2.20335	53340
2.20501	53259
2.20668	53190
2.20835	52923
2.21001	53088
2.21168	52922
2.21335	52959
2.21501	52885
2.21668	53225
2.21835	53243
2.22001	53526
2.22168	53710
2.22335	54085
2.22501	54187
2.22668	54338
2.22835	54194
2.23001	54300
2.23168	54186
2.23335	54204
2.23501	54383
2.23668	54792
2.23835	54870
2.24002	55117
2.24168	55419
2.24335	55795
2.24502	55984
2.24668	56373
2.24835	56651
2.25002	57021
2.25168	57351
2.25335	57679
2.25502	58260
2.25668	58868
2.25835	59280
2.26002	59420
2.26168	60000
2.26335	60423
2.26502	60814
2.26668	61297
2.26835	62228
2.27002	62646
2.27168	62990
2.27335	63505
2.27502	64251
2.27668	64855
2.27835	65837
2.28002	66924
2.28168	67922
2.28335	68744
2.28502	69445
2.28668	70015
2.28835	70611
2.29002	71368
2.29169	72114
2.29335	73015
2.29502	73908
2.29669	74924
2.29835	75878
2.30002	76822
2.30169	77926
2.30335	78981
2.30502	80016
2.30669	81013
2.30835	82034
2.31002	82959
2.31169	84097
2.31335	85110
2.31502	86171
2.31669	87410
2.31835	88671
2.32002	89727
2.32169	91170
2.32335	92465
2.32502	93745
2.32669	95141
2.32835	96561
2.33002	97601
2.33169	99103
2.33335	100431
2.33502	101632
2.33669	103086
2.33836	104645
2.34002	106075
2.34169	107759
2.34336	109426
2.34502	111234
2.34669	113015
2.34836	114744
2.35002	116452
2.35169	118566
2.35336	120215
2.35502	122227
2.35669	124181
2.35836	125991
2.36002	127500
2.36169	129417
2.36336	130991
2.36502	132759
2.36669	134982
2.36836	137212
2.37002	139384
2.37169	141697
2.37336	143859
2.37502	145897
2.37669	148098
2.37836	150236
2.38002	152534
2.38169	154971
2.38336	157396
2.38503	159552
2.38669	161921
2.38836	164400
2.39003	166841
2.39169	169389
2.39336	172153
2.39503	174749
2.39669	177080
2.39836	179571
2.40003	181907
2.40169	184397
2.40336	186924
2.40503	189642
2.40669	192241
2.40836	194943
2.41003	197496
2.41169	200051
2.41336	202760
2.41503	205548
2.41669	208372
2.41836	211414
2.42003	214459
2.42169	217354
2.42336	220198
2.42503	223258
2.42669	225983
2.42836	229029
2.43003	232066
2.43170	234984
2.43336	237891
2.43503	241097
2.43670	244131
2.43836	247296
2.44003	250621
2.44170	253706
2.44336	256661
2.44503	259614
2.44670	262689
2.44836	265749
2.45003	269021
2.45170	272246
2.45336	275532
2.45503	278649
2.45670	281943
2.45836	285121
2.46003	288471
2.46170	291816
2.46336	295314
2.46503	298515
2.46670	301945
2.46836	305260
2.47003	308496
2.47170	311484
2.47336	314717
2.47503	317651
2.47670	320749
2.47837	323810
2.48003	327055
2.48170	330428
2.48337	334030
2.48503	337285
2.48670	340858
2.48837	344371
2.49003	347511
2.49170	350819
2.49337	354466
2.49503	358003
2.49670	361731
2.49837	365583
2.50003	369183
2.50170	372592
2.50337	375825
2.50503	378975
2.50670	382444
2.50837	385805
2.51003	389417
2.51170	393230
2.51337	396970
2.51503	400317
2.51670	403886
2.51837	407231
2.52003	410495
2.52170	413837
2.52337	417293
2.52504	420681
2.52670	424231
2.52837	427542
2.53004	430942
2.53170	434387
2.53337	437876
2.53504	441006
2.53670	444488
2.53837	447897
2.54004	451099
2.54170	454258
2.54337	457848
2.54504	461376
2.54670	464573
2.54837	468313
2.55004	471846
2.55170	474920
2.55337	477914
2.55504	481111
2.55670	483890
2.55837	486917
2.56004	490220
2.56170	493643
2.56337	497092
2.56504	500633
2.56670	504059
2.56837	507503
2.57004	510774
2.57171	514080
2.57337	517175
2.57504	520207
2.57671	523164
2.57837	526105
2.58004	528910
2.58171	531956
2.58337	535079
2.58504	538055
2.58671	541133
2.58837	544185
2.59004	546994
2.59171	549668
2.59337	552561
2.59504	555430
2.59671	558444
2.59837	561573
2.60004	564563
2.60171	567297
2.60337	570031
2.60504	572557
2.60671	574975
2.60837	577704
2.61004	580605
2.61171	583124
2.61337	585864
2.61504	588500
2.61671	591030
2.61838	593409
2.62004	596180
2.62171	598562
2.62338	601195
2.62504	603668
2.62671	606301
2.62838	608633
2.63004	611188
2.63171	613626
2.63338	616024
2.63504	618179
2.63671	620616
2.63838	623039
2.64004	625239
2.64171	627544
2.64338	629929
2.64504	632206
2.64671	634428
2.64838	636937
2.65004	639411
2.65171	641972
2.65338	644344
2.65504	646825
2.65671	649053
2.65838	651099
2.66004	653047
2.66171	655025
2.66338	656885
2.66505	658903
2.66671	660915
2.66838	662836
2.67005	664733
2.67171	666386
2.67338	667810
2.67505	669156
2.67671	670571
2.67838	672057
2.68005	673668
2.68171	675375
2.68338	677159
2.68505	678685
2.68671	679976
2.68838	681363
2.69005	682639
2.69171	684192
2.69338	685946
2.69505	687758
2.69671	689596
2.69838	691426
2.70005	692859
2.70171	694319
2.70338	695777
2.70505	697142
2.70671	698682
2.70838	700109
2.71005	701701
2.71171	703163
2.71338	704514
2.71505	705701
2.71672	707335
2.71838	708530
2.72005	709917
2.72172	711523
2.72338	713036
2.72505	714399
2.72672	715968
2.72838	717432
2.73005	718885
2.73172	720548
2.73338	721821
2.73505	722963
2.73672	724327
2.73838	725371
2.74005	726395
2.74172	727734
2.74338	729139
2.74505	730350
2.74672	731928
2.74838	733335
2.75005	734926
2.75172	736734
2.75338	738374
2.75505	739811
2.75672	741461
2.75838	742756
2.76005	743665
2.76172	744845
2.76339	746099
2.76505	747239
2.76672	748688
2.76839	750397
2.77005	752075
2.77172	753609
2.77339	755203
2.77505	756626
2.77672	757944
2.77839	759279
2.78005	760770
2.78172	762247
2.78339	763687
2.78505	765326
2.78672	766785
2.78839	768189
2.79005	769526
2.79172	770865
2.79339	772155
2.79505	773554
2.79672	775089
2.79839	776782
2.80005	778904
2.80172	780660
2.80339	782607
2.80505	784351
2.80672	786168
2.80839	787585
2.81006	789549
2.81172	791334
2.81339	793440
2.81506	795441
2.81672	797654
2.81839	799623
2.82006	801794
2.82172	803565
2.82339	805322
2.82506	806895
2.82672	808521
2.82839	809742
2.83006	811489
2.83172	813073
2.83339	814760
2.83506	816424
2.83672	818378
2.83839	819727
2.84006	821514
2.84172	823113
2.84339	824636
2.84506	825848
2.84672	827407
2.84839	828514
2.85006	829542
2.85172	830349
2.85339	831648
2.85506	832699
2.85673	833651
2.85839	834845
2.86006	836308
2.86173	837142
2.86339	838113
2.86506	839404
2.86673	840511
2.86839	841705
2.87006	843323
2.87173	845128
2.87339	847163
2.87506	849571
2.87673	852164
2.87839	854670
2.88006	857454
2.88173	859883
2.88339	862136
2.88506	864187
2.88673	866553
2.88839	868369
2.89006	870292
2.89173	872306
2.89339	874289
2.89506	875793
2.89673	877650
2.89839	879447
2.90006	880938
2.90173	882084
2.90340	883250
2.90506	884011
2.90673	884467
2.90840	884758
2.91006	885205
2.91173	885625
2.91340	886081
2.91506	886759
2.91673	887946
2.91840	889163
2.92006	890578
2.92173	892036
2.92340	893562
2.92506	894641
2.92673	895906
2.92840	897050
2.93006	898462
2.93173	899568
2.93340	901308
2.93506	903062
2.93673	905013
2.93840	906886
2.94006	909438
2.94173	911676
2.94340	913973
2.94506	916314
2.94673	918908
2.94840	921332
2.95007	924394
2.95173	927887
2.95340	932118
2.95507	937032
2.95673	942616
2.95840	948245
2.96007	953708
2.96173	958562
2.96340	962393
2.96507	965219
2.96673	966959
2.96840	968140
2.97007	968551
2.97173	968761
2.97340	968708
2.97507	968639
2.97673	968537
2.97840	968854
2.98007	969481
2.98173	970442
2.98340	971997
2.98507	974012
2.98673	976489
2.98840	979185
2.99007	982252
2.99173	985416
2.99340	988704
2.99507	991740
2.99674	994772
2.99840	997999
3.00007	1001500
3.00174	1005112
3.00340	1009338
3.00507	1014220
3.00674	1019545
3.00840	1025529
3.01007	1032259
3.01174	1039497
3.01340	1047135
3.01507	1054617
3.01674	1061740
3.01840	1068113
3.02007	1073455
3.02174	1077662
3.02340	1080588
3.02507	1082578
3.02674	1083677
3.02840	1084203
3.03007	1083842
3.03174	1083870
3.03340	1083519
3.03507	1083635
3.03674	1084036
3.03840	1085768
3.04007	1088027
3.04174	1091923
3.04341	1097205
3.04507	1104571
3.04674	1113551
3.04841	1124992
3.05007	1138560
3.05174	1154390
3.05341	1172301
3.05507	1192802
3.05674	1215894
3.05841	1241895
3.06007	1271202
3.06174	1304947
3.06341	1343188
3.06507	1386518
3.06674	1435355
3.06841	1490482
3.07007	1551549
3.07174	1619373
3.07341	1694376
3.07507	1777179
3.07674	1868777
3.07841	1970213
3.08007	2083145
3.08174	2208539
3.08341	2347068
3.08507	2496240
3.08674	2651496
3.08841	2803368
3.09008	2940350
3.09174	3048429
3.09341	3115334
3.09508	3132361
3.09674	3097148
3.09841	3012894
3.10008	2888695
3.10174	2738032
3.10341	2574634
3.10508	2411585
3.10674	2259981
3.10841	2128336
3.11008	2021216
3.11174	1941523
3.11341	1889900
3.11508	1864676
3.11674	1862070
3.11841	1877551
3.12008	1905926
3.12174	1941545
3.12341	1980948
3.12508	2022327
3.12674	2064368
3.12841	2105472
3.13008	2144243
3.13174	2176271
3.13341	2195974
3.13508	2198300
3.13674	2179824
3.13841	2139161
3.14008	2079119
3.14175	2004592
3.14341	1921639
3.14508	1836585
3.14675	1754691
3.14841	1679325
3.15008	1612644
3.15175	1555504
3.15341	1507366
3.15508	1467150
3.15675	1433583
3.15841	1404944
3.16008	1379832
3.16175	1357748
3.16341	1337862
3.16508	1320004
3.16675	1304296
3.16841	1291187
3.17008	1279840
3.17175	1270906
3.17341	1264507
3.17508	1260457
3.17675	1258592
3.17841	1260215
3.18008	1266130
3.18175	1278448
3.18341	1300638
3.18508	1336481
3.18675	1388490
3.18842	1457481
3.19008	1540179
3.19175	1630370
3.19342	1718553
3.19508	1794753
3.19675	1850093
3.19842	1879574
3.20008	1881440
3.20175	1858420
3.20342	1815740
3.20508	1760135
3.20675	1698010
3.20842	1635029
3.21008	1575167
3.21175	1521091
3.21342	1474197
3.21508	1435227
3.21675	1404025
3.21842	1380565
3.22008	1364741
3.22175	1358310
3.22342	1368264
3.22508	1412812
3.22675	1524548
3.22842	1752318
3.23008	2153180
3.23175	2777854
3.23342	3651499
3.23509	4758850
3.23675	6037891
3.23842	7390400
3.24009	8701633
3.24175	9860507
3.24342	10783117
3.24509	11420531
3.24675	11755554
3.24842	11796980
3.25009	11576102
3.25175	11130627
3.25342	10504127
3.25509	9744434
3.25675	8898764
3.25842	8011088
3.26009	7122668
3.26175	6267588
3.26342	5472230
3.26509	4755638
3.26675	4126939
3.26842	3588438
3.27009	3137535
3.27175	2766892
3.27342	2466981
3.27509	2227841
3.27675	2039836
3.27842	1893137
3.28009	1779942
3.28176	1692939
3.28342	1626470
3.28509	1575542
3.28676	1536994
3.28842	1507167
3.29009	1484322
3.29176	1466572
3.29342	1452898
3.29509	1441982
3.29676	1434174
3.29842	1428364
3.30009	1424517
3.30176	1422635
3.30342	1422357
3.30509	1423237
3.30676	1425190
3.30842	1427889
3.31009	1430615
3.31176	1433248
3.31342	1435543
3.31509	1437423
3.31676	1438565
3.31842	1439218
3.32009	1439700
3.32176	1440139
3.32342	1441031
3.32509	1442657
3.32676	1445458
3.32843	1450059
3.33009	1456219
3.33176	1464137
[truncated: 2,201 more rows]
