# Supplementary material for: A simple method for developing lysine targeted covalent protein reagents
Source: Nat Commun. 2023 Dec 1;14:7933. doi: 10.1038/s41467-023-42632-5 (PMC10692228; doi:10.1038/s41467-023-42632-5)
Supplement: Supplementary file 4 — Source data [file 41467_2023_42632_MOESM4_ESM.zip › Source Data/Supplementary figure 3/Buffer/Pep3_3d.txt]

0.00000	0
0.00167	-805
0.00333	-1509
0.00500	-2374
0.00667	-3202
0.00833	-3977
0.01000	-4755
0.01167	-5687
0.01333	-6941
0.01500	-8189
0.01667	-9758
0.01833	-11448
0.02000	-13036
0.02167	-14241
0.02333	-15285
0.02500	-16124
0.02667	-16620
0.02833	-16943
0.03000	-17199
0.03167	-17582
0.03333	-17735
0.03500	-17987
0.03667	-18343
0.03833	-19043
0.04000	-19591
0.04167	-20280
0.04333	-20919
0.04500	-21409
0.04667	-21243
0.04833	-21102
0.05000	-20960
0.05167	-20706
0.05333	-20577
0.05500	-20662
0.05667	-20997
0.05833	-21401
0.06000	-21927
0.06167	-22345
0.06333	-23161
0.06500	-23629
0.06667	-24038
0.06833	-24399
0.07000	-25035
0.07167	-25637
0.07333	-26529
0.07500	-27499
0.07667	-28657
0.07833	-29769
0.08000	-30676
0.08167	-31338
0.08333	-32023
0.08500	-32715
0.08667	-33232
0.08833	-33837
0.09000	-34641
0.09167	-35388
0.09333	-36178
0.09500	-37322
0.09667	-38191
0.09833	-39111
0.10000	-39921
0.10167	-40841
0.10333	-41320
0.10500	-41908
0.10667	-42282
0.10833	-42738
0.11000	-42627
0.11167	-42617
0.11333	-42862
0.11500	-43213
0.11667	-43319
0.11833	-43555
0.12000	-43840
0.12167	-43815
0.12333	-43732
0.12500	-43862
0.12667	-44239
0.12833	-44811
0.13000	-45292
0.13167	-45758
0.13333	-46245
0.13500	-46660
0.13667	-46703
0.13833	-46959
0.14000	-47307
0.14167	-47515
0.14333	-47548
0.14500	-47852
0.14667	-48089
0.14833	-48329
0.15000	-48582
0.15167	-48951
0.15333	-49113
0.15500	-49340
0.15667	-49364
0.15833	-49541
0.16000	-49466
0.16167	-49465
0.16333	-49350
0.16500	-49505
0.16667	-49481
0.16833	-49565
0.17000	-49577
0.17167	-49611
0.17333	-49238
0.17500	-48882
0.17667	-48633
0.17833	-48262
0.18000	-47719
0.18167	-47317
0.18333	-46863
0.18500	-46333
0.18667	-46001
0.18833	-45648
0.19000	-45436
0.19167	-45352
0.19333	-45276
0.19500	-44901
0.19667	-44740
0.19833	-44480
0.20000	-43934
0.20167	-43390
0.20333	-43043
0.20500	-42532
0.20667	-41928
0.20833	-41542
0.21000	-41091
0.21167	-40703
0.21333	-40399
0.21500	-40191
0.21667	-39811
0.21833	-39372
0.22000	-38971
0.22167	-38588
0.22333	-38212
0.22500	-37965
0.22667	-37850
0.22833	-37672
0.23000	-37314
0.23167	-36851
0.23333	-36449
0.23500	-35873
0.23667	-35361
0.23833	-35067
0.24000	-34807
0.24167	-34642
0.24333	-34510
0.24500	-34237
0.24667	-34001
0.24833	-33980
0.25000	-33663
0.25167	-33430
0.25333	-33333
0.25500	-32804
0.25667	-32096
0.25833	-31614
0.26000	-31216
0.26167	-30786
0.26333	-30668
0.26500	-30497
0.26667	-30293
0.26833	-29786
0.27000	-29208
0.27167	-28482
0.27333	-27994
0.27500	-27378
0.27667	-26984
0.27833	-26802
0.28000	-26801
0.28167	-26503
0.28333	-26286
0.28500	-26057
0.28667	-25565
0.28833	-24986
0.29000	-24530
0.29167	-24329
0.29333	-24087
0.29500	-24013
0.29667	-23852
0.29833	-23791
0.30000	-23120
0.30167	-22557
0.30333	-22152
0.30500	-21846
0.30667	-21266
0.30833	-21181
0.31000	-20933
0.31167	-20405
0.31333	-19999
0.31500	-19888
0.31667	-19763
0.31833	-19610
0.32000	-19668
0.32167	-19536
0.32333	-19324
0.32500	-19059
0.32667	-18806
0.32833	-18369
0.33000	-18044
0.33167	-17771
0.33333	-17438
0.33500	-17142
0.33667	-17104
0.33833	-16892
0.34000	-16630
0.34167	-16319
0.34333	-15984
0.34500	-15424
0.34667	-14838
0.34833	-14116
0.35000	-13554
0.35167	-12930
0.35333	-12088
0.35500	-11379
0.35667	-10551
0.35833	-9415
0.36000	-8100
0.36167	-6897
0.36333	-5526
0.36500	-4056
0.36667	-2295
0.36833	-715
0.37000	1098
0.37167	2992
0.37333	4872
0.37500	6452
0.37667	8496
0.37833	10634
0.38000	12884
0.38167	15450
0.38333	18545
0.38500	21940
0.38667	25839
0.38833	30893
0.39000	36918
0.39167	44572
0.39333	53891
0.39500	65359
0.39667	78986
0.39833	94564
0.40000	111331
0.40167	128760
0.40333	145722
0.40500	161524
0.40667	176741
0.40833	192204
0.41000	210109
0.41167	233815
0.41333	266994
0.41500	313367
0.41667	377424
0.41833	463272
0.42000	573806
0.42167	710607
0.42333	873795
0.42500	1060974
0.42667	1266564
0.42833	1483880
0.43000	1705036
0.43167	1921669
0.43333	2125761
0.43500	2311191
0.43667	2472791
0.43833	2607251
0.44000	2712444
0.44167	2787197
0.44333	2831769
0.44500	2846672
0.44667	2833162
0.44833	2792921
0.45000	2728441
0.45167	2641944
0.45333	2536527
0.45500	2415157
0.45667	2280621
0.45833	2136299
0.46000	1985288
0.46167	1830705
0.46333	1676310
0.46500	1527605
0.46667	1391099
0.46833	1277495
0.47000	1202875
0.47167	1190816
0.47333	1275132
0.47500	1501174
0.47667	1922659
0.47833	2594553
0.48000	3565806
0.48167	4865339
0.48333	6489006
0.48500	8388251
0.48667	10476526
0.48833	12631735
0.49000	14722550
0.49167	16628467
0.49333	18266110
0.49500	19592018
0.49667	20609874
0.49833	21353894
0.50000	21869548
0.50167	22207568
0.50333	22415798
0.50500	22537826
0.50667	22596056
0.50833	22624840
0.51000	22641168
0.51167	22649500
0.51333	22633484
0.51500	22584582
0.51667	22467726
0.51833	22258186
0.52000	21944388
0.52167	21536044
0.52333	21049192
0.52500	20517274
0.52667	19973988
0.52833	19448780
0.53000	18953124
0.53167	18492686
0.53333	18069700
0.53500	17674650
0.53667	17296016
0.53833	16930956
0.54000	16571533
0.54167	16208944
0.54333	15844123
0.54500	15470734
0.54667	15083506
0.54833	14682559
0.55000	14263954
0.55167	13818719
0.55333	13347244
0.55500	12843751
0.55667	12299656
0.55833	11709426
0.56000	11068606
0.56167	10368935
0.56333	9607512
0.56500	8781721
0.56667	7889408
0.56833	6937680
0.57000	5940589
0.57167	4921213
0.57333	3915113
0.57500	2964739
0.57667	2107871
0.57833	1375284
0.58000	782533
0.58167	327871
0.58333	-3520
0.58500	-234295
0.58667	-388990
0.58833	-489499
0.59000	-552572
0.59167	-590698
0.59333	-611116
0.59500	-619425
0.59667	-618386
0.59833	-610788
0.60000	-597714
0.60167	-580715
0.60333	-560175
0.60500	-537726
0.60667	-513232
0.60833	-487276
0.61000	-460246
0.61167	-432872
0.61333	-404618
0.61500	-376489
0.61667	-348226
0.61833	-320324
0.62000	-292617
0.62167	-265485
0.62333	-238424
0.62500	-212172
0.62667	-186457
0.62833	-161394
0.63000	-137042
0.63167	-113720
0.63333	-91380
0.63500	-69759
0.63667	-49162
0.63833	-29596
0.64000	-11100
0.64167	6516
0.64333	22767
0.64500	37956
0.64667	51898
0.64833	64430
0.65000	75719
0.65167	85933
0.65333	94615
0.65500	102256
0.65667	108887
0.65833	114450
0.66000	118761
0.66167	122417
0.66333	125037
0.66500	126764
0.66667	127665
0.66833	127977
0.67000	127660
0.67167	126954
0.67333	125875
0.67500	124453
0.67667	122486
0.67833	120405
0.68000	117941
0.68167	115303
0.68333	112659
0.68500	110504
0.68667	108013
0.68833	105595
0.69000	103345
0.69167	100971
0.69333	98246
0.69500	95949
0.69667	93661
0.69833	91261
0.70000	88831
0.70167	86557
0.70333	83831
0.70500	81231
0.70667	78715
0.70833	76493
0.71000	74153
0.71167	72192
0.71333	70117
0.71500	68177
0.71667	65981
0.71833	64124
0.72000	62138
0.72167	60277
0.72333	58362
0.72500	56899
0.72667	55085
0.72833	53418
0.73000	51980
0.73167	50339
0.73333	48524
0.73500	47016
0.73667	45420
0.73833	43559
0.74000	42331
0.74167	40969
0.74333	39730
0.74500	38651
0.74667	37759
0.74833	36300
0.75000	35061
0.75167	33521
0.75333	32189
0.75500	30877
0.75667	29890
0.75833	28875
0.76000	28042
0.76167	26839
0.76333	25654
0.76500	24343
0.76667	22803
0.76833	21516
0.77000	20361
0.77167	19205
0.77333	18136
0.77500	17626
0.77667	16694
0.77833	15840
0.78000	15039
0.78167	14203
0.78333	13291
0.78500	12629
0.78667	11970
0.78833	11289
0.79000	10746
0.79167	9919
0.79333	9104
0.79500	8352
0.79667	7525
0.79833	6560
0.80000	5926
0.80167	5256
0.80333	4733
0.80500	4385
0.80667	4144
0.80833	3680
0.81000	3326
0.81167	2582
0.81333	1829
0.81500	1058
0.81667	394
0.81833	-247
0.82000	-635
0.82167	-974
0.82333	-1412
0.82500	-1896
0.82667	-2357
0.82833	-2976
0.83000	-3485
0.83167	-3850
0.83333	-4282
0.83500	-4784
0.83667	-5023
0.83833	-5389
0.84000	-5756
0.84167	-5884
0.84333	-6040
0.84500	-6230
0.84667	-6489
0.84833	-6634
0.85000	-7086
0.85167	-7306
0.85333	-7708
0.85500	-8122
0.85667	-8444
0.85833	-8604
0.86000	-9074
0.86167	-9411
0.86333	-9547
0.86500	-10062
0.86667	-10215
0.86833	-10198
0.87000	-10252
0.87167	-10430
0.87333	-10354
0.87500	-10533
0.87667	-10843
0.87833	-10777
0.88000	-10670
0.88167	-10540
0.88333	-10454
0.88500	-9971
0.88667	-9815
0.88833	-9695
0.89000	-9318
0.89167	-9066
0.89333	-8991
0.89500	-8723
0.89667	-8321
0.89833	-8285
0.90000	-7936
0.90167	-7529
0.90333	-7331
0.90500	-7391
0.90667	-7180
0.90833	-7128
0.91000	-7432
0.91167	-7705
0.91333	-7902
0.91500	-8372
0.91667	-9017
0.91833	-9381
0.92000	-9721
0.92167	-10083
0.92333	-10301
0.92500	-10433
0.92667	-10644
0.92833	-10798
0.93000	-10901
0.93167	-11131
0.93333	-11207
0.93500	-11349
0.93667	-11416
0.93833	-11495
0.94000	-11452
0.94167	-11699
0.94333	-11771
0.94500	-11926
0.94667	-12150
0.94833	-12234
0.95000	-12056
0.95167	-12013
0.95333	-11964
0.95500	-11841
0.95667	-12182
0.95833	-12568
0.96000	-12902
0.96167	-13200
0.96333	-13573
0.96500	-13594
0.96667	-13586
0.96833	-13625
0.97000	-13870
0.97167	-13895
0.97333	-14023
0.97500	-14308
0.97667	-14499
0.97833	-14313
0.98000	-14354
0.98167	-14268
0.98333	-14205
0.98500	-14265
0.98667	-14706
0.98833	-14948
0.99000	-15375
0.99167	-15553
0.99333	-15557
0.99500	-15408
0.99667	-15623
0.99833	-15756
1.00000	-15938
1.00167	-16345
1.00333	-16771
1.00500	-16718
1.00667	-16662
1.00833	-16921
1.01000	-17057
1.01167	-17267
1.01333	-17895
1.01500	-18474
1.01667	-18864
1.01833	-19147
1.02000	-19290
1.02167	-19303
1.02333	-19417
1.02500	-19591
1.02667	-19854
1.02833	-20105
1.03000	-20441
1.03167	-20644
1.03333	-20702
1.03500	-20910
1.03667	-21247
1.03833	-21485
1.04000	-21732
1.04167	-22051
1.04333	-22316
1.04500	-22392
1.04667	-22467
1.04833	-22631
1.05000	-22839
1.05167	-22883
1.05333	-22943
1.05500	-23123
1.05667	-23096
1.05833	-23232
1.06000	-23458
1.06167	-23808
1.06333	-23841
1.06500	-24185
1.06667	-24194
1.06833	-24381
1.07000	-24495
1.07167	-24862
1.07333	-24999
1.07500	-25298
1.07667	-25299
1.07833	-25435
1.08000	-25291
1.08167	-25164
1.08333	-25210
1.08500	-25133
1.08667	-25023
1.08833	-25364
1.09000	-25715
1.09167	-25829
1.09333	-26165
1.09500	-26423
1.09667	-26373
1.09833	-26508
1.10000	-26528
1.10167	-26581
1.10333	-26634
1.10500	-26657
1.10667	-26420
1.10833	-26271
1.11000	-26168
1.11167	-26061
1.11333	-26097
1.11500	-26153
1.11667	-26562
1.11833	-26758
1.12000	-26912
1.12167	-26740
1.12333	-26710
1.12500	-26287
1.12667	-25953
1.12833	-25735
1.13000	-25752
1.13167	-25937
1.13333	-25987
1.13500	-26267
1.13667	-26372
1.13833	-26609
1.14000	-26457
1.14167	-26503
1.14333	-26210
1.14500	-26343
1.14667	-26182
1.14833	-26284
1.15000	-26429
1.15167	-26739
1.15333	-26654
1.15500	-26834
1.15667	-26933
1.15833	-26978
1.16000	-27028
1.16167	-27239
1.16333	-27477
1.16500	-27786
1.16667	-28200
1.16833	-28535
1.17000	-28866
1.17167	-28983
1.17333	-29229
1.17500	-29303
1.17667	-29531
1.17833	-29657
1.18000	-29915
1.18167	-29904
1.18333	-30094
1.18500	-30119
1.18667	-30549
1.18833	-30966
1.19000	-31531
1.19167	-31928
1.19333	-32494
1.19500	-32651
1.19667	-32700
1.19833	-32616
1.20000	-32749
1.20167	-32651
1.20333	-32681
1.20500	-32674
1.20667	-33022
1.20833	-33056
1.21000	-33229
1.21167	-33446
1.21333	-33692
1.21500	-33810
1.21667	-33916
1.21833	-34122
1.22000	-34083
1.22167	-34181
1.22333	-34045
1.22500	-34199
1.22667	-34153
1.22833	-34409
1.23000	-34660
1.23167	-35008
1.23333	-35253
1.23500	-35795
1.23667	-35957
1.23833	-36068
1.24000	-36174
1.24167	-36066
1.24333	-35688
1.24500	-35715
1.24667	-35621
1.24833	-35616
1.25000	-35814
1.25167	-36072
1.25333	-36236
1.25500	-36513
1.25667	-36665
1.25833	-36774
1.26000	-36924
1.26167	-36888
1.26333	-36935
1.26500	-37088
1.26667	-37199
1.26833	-37472
1.27000	-37754
1.27167	-37849
1.27333	-37915
1.27500	-38096
1.27667	-37940
1.27833	-37967
1.28000	-38207
1.28167	-38176
1.28333	-38144
1.28500	-38220
1.28667	-38175
1.28833	-38138
1.29000	-38295
1.29167	-38279
1.29333	-38503
1.29500	-38552
1.29667	-38498
1.29833	-38647
1.30000	-38720
1.30167	-38643
1.30333	-38672
1.30500	-38612
1.30667	-38271
1.30833	-38068
1.31000	-37719
1.31167	-37295
1.31333	-37033
1.31500	-36704
1.31667	-36438
1.31833	-36210
1.32000	-36251
1.32167	-35893
1.32333	-35749
1.32500	-35413
1.32667	-35088
1.32833	-34446
1.33000	-34176
1.33167	-33877
1.33333	-33587
1.33500	-33404
1.33667	-33493
1.33833	-33483
1.34000	-33324
1.34167	-33280
1.34333	-33454
1.34500	-33430
1.34667	-33416
1.34833	-33475
1.35000	-33608
1.35167	-33468
1.35333	-33506
1.35500	-33662
1.35667	-33959
1.35833	-34274
1.36000	-34873
1.36167	-35383
1.36333	-35855
1.36500	-36264
1.36667	-36677
1.36833	-36757
1.37000	-36992
1.37167	-37349
1.37333	-37925
1.37500	-38633
1.37667	-39333
1.37833	-39762
1.38000	-39856
1.38167	-39742
1.38333	-39217
1.38500	-38796
1.38667	-38566
1.38833	-38704
1.39000	-38635
1.39167	-38952
1.39333	-39185
1.39500	-39624
1.39667	-39741
1.39833	-40148
1.40000	-40251
1.40167	-40500
1.40333	-40286
1.40500	-39983
1.40667	-39377
1.40833	-38764
1.41000	-37994
1.41167	-37275
1.41333	-36725
1.41500	-36081
1.41667	-35437
1.41833	-34481
1.42000	-33412
1.42167	-32071
1.42333	-30699
1.42500	-29360
1.42667	-28038
1.42833	-26726
1.43000	-25296
1.43167	-23962
1.43333	-22412
1.43500	-21107
1.43667	-19959
1.43833	-18817
1.44000	-17654
1.44167	-16681
1.44333	-15710
1.44500	-14703
1.44667	-14161
1.44833	-13818
1.45000	-13724
1.45167	-13769
1.45333	-14016
1.45500	-14350
1.45667	-14791
1.45833	-15237
1.46000	-15784
1.46167	-16558
1.46333	-17356
1.46500	-18350
1.46667	-19635
1.46833	-20857
1.47000	-22065
1.47167	-23346
1.47333	-24576
1.47500	-25534
1.47667	-26564
1.47833	-27654
1.48000	-28630
1.48167	-29254
1.48333	-29959
1.48500	-30767
1.48667	-31224
1.48833	-31674
1.49000	-32439
1.49167	-33226
1.49333	-33677
1.49500	-34457
1.49667	-35184
1.49833	-35625
1.50000	-36093
1.50167	-36724
1.50333	-29796
1.50500	-7394
1.50667	18031
1.50833	46692
1.51000	78301
1.51167	98255
1.51333	90374
1.51500	79161
1.51667	65067
1.51833	48486
1.52000	36760
1.52167	38034
1.52333	40048
1.52500	42428
1.52667	44939
1.52833	47053
1.53000	48642
1.53167	49753
1.53333	50316
1.53500	50272
1.53667	50219
1.53833	50156
1.54000	49613
1.54167	48975
1.54333	48268
1.54500	47231
1.54667	45960
1.54833	45372
1.55000	44748
1.55167	44208
1.55333	44037
1.55500	44082
1.55667	43824
1.55833	43774
1.56000	43961
1.56167	43907
1.56333	44024
1.56500	44215
1.56667	44445
1.56833	44412
1.57000	44584
1.57167	44538
1.57333	44395
1.57500	44031
1.57667	43968
1.57833	43822
1.58000	43751
1.58167	43814
1.58333	44005
1.58500	44001
1.58667	43999
1.58833	43932
1.59000	43793
1.59167	43816
1.59333	43845
1.59500	43890
1.59667	43902
1.59833	43804
1.60000	43634
1.60167	43521
1.60333	43269
1.60500	43112
1.60667	43064
1.60833	42965
1.61000	42763
1.61167	42675
1.61333	42502
1.61500	42524
1.61667	42513
1.61833	42481
1.62000	42854
1.62167	43190
1.62333	43487
1.62500	43657
1.62667	43960
1.62833	43744
1.63000	43647
1.63167	43156
1.63333	42948
1.63500	42606
1.63667	42311
1.63833	42245
1.64000	42280
1.64167	42151
1.64333	42266
1.64500	42426
1.64667	42198
1.64833	42199
1.65000	42332
1.65167	42290
1.65333	42263
1.65500	42466
1.65667	42601
1.65833	42718
1.66000	42692
1.66167	42696
1.66333	42562
1.66500	42575
1.66667	42202
1.66833	42106
1.67000	42082
1.67167	42137
1.67333	41999
1.67500	42295
1.67667	42334
1.67833	42186
1.68000	41989
1.68167	41895
1.68333	41496
1.68500	41271
1.68667	41290
1.68833	41071
1.69000	40855
1.69167	40851
1.69333	40811
1.69500	40684
1.69667	40741
1.69833	40638
1.70000	40541
1.70167	40547
1.70333	40360
1.70500	40346
1.70667	40541
1.70833	40449
1.71000	40213
1.71167	40186
1.71333	40050
1.71500	39616
1.71667	39502
1.71833	39329
1.72000	39236
1.72167	38962
1.72333	39012
1.72500	38975
1.72667	38886
1.72833	38809
1.73000	38865
1.73167	38658
1.73333	38559
1.73500	38630
1.73667	38314
1.73833	38003
1.74000	37848
1.74167	37567
1.74333	37167
1.74500	37188
1.74667	37140
1.74833	37085
1.75000	36980
1.75167	37080
1.75333	36841
1.75500	36686
1.75667	36621
1.75833	36643
1.76000	36459
1.76167	36436
1.76333	36502
1.76500	36530
1.76667	36278
1.76833	36037
1.77000	35953
1.77167	35635
1.77333	35150
1.77500	35122
1.77667	35273
1.77833	35053
1.78000	35166
1.78167	35336
1.78333	35304
1.78500	34925
1.78667	34887
1.78833	34667
1.79000	34526
1.79167	34286
1.79333	34239
1.79500	34295
1.79667	34189
1.79833	34171
1.80000	34208
1.80167	34403
1.80333	34002
1.80500	33823
1.80667	33454
1.80833	33108
1.81000	32533
1.81167	32467
1.81333	32442
1.81500	32271
1.81667	32107
1.81833	32003
1.82000	31706
1.82167	31132
1.82333	30801
1.82500	30505
1.82667	30207
1.82833	29977
1.83000	29962
1.83167	30053
1.83333	29879
1.83500	29770
1.83667	29628
1.83833	29435
1.84000	29198
1.84167	29140
1.84333	28979
1.84500	28872
1.84667	29032
1.84833	28717
1.85000	28461
1.85167	28484
1.85333	28555
1.85500	28050
1.85667	28056
1.85833	28094
1.86000	27790
1.86167	27201
1.86333	27104
1.86500	26957
1.86667	26752
1.86833	26477
1.87000	26712
1.87167	26580
1.87333	26370
1.87500	26172
1.87666	26316
1.87833	26052
1.88000	25986
1.88166	25994
1.88333	26057
1.88500	25853
1.88666	25977
1.88833	26087
1.89000	26075
1.89166	25889
1.89333	25871
1.89500	25478
1.89666	24927
1.89833	24426
1.90000	24260
1.90166	23856
1.90333	23691
1.90500	23626
1.90666	23765
1.90833	23527
1.91000	23568
1.91166	23604
1.91333	23631
1.91500	23335
1.91666	23435
1.91833	23068
1.92000	22622
1.92166	22316
1.92333	22160
1.92500	21718
1.92666	21898
1.92833	22065
1.93000	22179
1.93166	22240
1.93333	22435
1.93500	22193
1.93666	22025
1.93833	21921
1.94000	21640
1.94166	21375
1.94333	21192
1.94500	21133
1.94666	20905
1.94833	20816
1.95000	20680
1.95166	20547
1.95333	20225
1.95500	20178
1.95666	20252
1.95833	20306
1.96000	20361
1.96166	20463
1.96333	20474
1.96500	20228
1.96666	19943
1.96833	19691
1.97000	19547
1.97166	19035
1.97333	18764
1.97500	18839
1.97666	18839
1.97833	18858
1.98000	19114
1.98166	19551
1.98333	19331
1.98500	19291
1.98666	19038
1.98833	18965
1.99000	18441
1.99166	18313
1.99333	18078
1.99500	18068
1.99666	17843
1.99833	17861
2.00000	17884
2.00166	17822
2.00333	17493
2.00500	17365
2.00667	17239
2.00833	16996
2.01000	16809
2.01167	16963
2.01333	16884
2.01500	16727
2.01667	16585
2.01833	16601
2.02000	16367
2.02167	16246
2.02333	16310
2.02500	16273
2.02667	16230
2.02833	16182
2.03000	15979
2.03167	15787
2.03333	15905
2.03500	15819
2.03667	15906
2.03833	16244
2.04000	16326
2.04167	16056
2.04333	15864
2.04500	15757
2.04667	15332
2.04833	15137
2.05000	15214
2.05167	15328
2.05334	15032
2.05500	15065
2.05667	14939
2.05834	14742
2.06000	14441
2.06167	14590
2.06334	14627
2.06500	14558
2.06667	14592
2.06834	14652
2.07000	14485
2.07167	14470
2.07334	14794
2.07500	14791
2.07667	14910
2.07834	14945
2.08000	14790
2.08167	14505
2.08334	14397
2.08500	14349
2.08667	14421
2.08834	14279
2.09000	14183
2.09167	14122
2.09334	13847
2.09500	13403
2.09667	13509
2.09834	13295
2.10001	13078
2.10167	12993
2.10334	13130
2.10501	13031
2.10667	13143
2.10834	13319
2.11001	13437
2.11167	13434
2.11334	13600
2.11501	13535
2.11667	13742
2.11834	13729
2.12001	13599
2.12167	13201
2.12334	13065
2.12501	12316
2.12667	12083
2.12834	12105
2.13001	12004
2.13167	12042
2.13334	12388
2.13501	12335
2.13667	12209
2.13834	12410
2.14001	12293
2.14167	12290
2.14334	12410
2.14501	12555
2.14668	12422
2.14834	12438
2.15001	12134
2.15168	11784
2.15334	11328
2.15501	11110
2.15668	11081
2.15834	11168
2.16001	11287
2.16168	11398
2.16334	11402
2.16501	11143
2.16668	10978
2.16834	10928
2.17001	10860
2.17168	10715
2.17334	10653
2.17501	10460
2.17668	10185
2.17834	10082
2.18001	10120
2.18168	9965
2.18334	10121
2.18501	10238
2.18668	10133
2.18834	9875
2.19001	9906
2.19168	9819
2.19335	9828
2.19501	9880
2.19668	10092
2.19835	10219
2.20001	10041
2.20168	9853
2.20335	9701
2.20501	9592
2.20668	9447
2.20835	9504
2.21001	9421
2.21168	9444
2.21335	9345
2.21501	9251
2.21668	9201
2.21835	9268
2.22001	9271
2.22168	9301
2.22335	9405
2.22501	9583
2.22668	9928
2.22835	10216
2.23001	10608
2.23168	10599
2.23335	10564
2.23501	10073
2.23668	9740
2.23835	9140
2.24002	9242
2.24168	9202
2.24335	9556
2.24502	9980
2.24668	10491
2.24835	10642
2.25002	10922
2.25168	11090
2.25335	11085
2.25502	11394
2.25668	11524
2.25835	12017
2.26002	12407
2.26168	13101
2.26335	13436
2.26502	14133
2.26668	14193
2.26835	14754
2.27002	14795
2.27168	15187
2.27335	15323
2.27502	16119
2.27668	16423
2.27835	17279
2.28002	17890
2.28168	18925
2.28335	19540
2.28502	20246
2.28668	20719
2.28835	21305
2.29002	21581
2.29169	21817
2.29335	22270
2.29502	22692
2.29669	23317
2.29835	24192
2.30002	25355
2.30169	26405
2.30335	27670
2.30502	28664
2.30669	29557
2.30835	30253
2.31002	31090
2.31169	31696
2.31335	32424
2.31502	33181
2.31669	34258
2.31835	35082
2.32002	36201
2.32169	37365
2.32335	38358
2.32502	39448
2.32669	40837
2.32835	42054
2.33002	43315
2.33169	44940
2.33335	46274
2.33502	47561
2.33669	48962
2.33836	50626
2.34002	51917
2.34169	53511
2.34336	55111
2.34502	56871
2.34669	58466
2.34836	60273
2.35002	62072
2.35169	63799
2.35336	65362
2.35502	66955
2.35669	68745
2.35836	70281
2.36002	72179
2.36169	74203
2.36336	76133
2.36502	77925
2.36669	80185
2.36836	82021
2.37002	83827
2.37169	86022
2.37336	88042
2.37502	89800
2.37669	91975
2.37836	94225
2.38002	96232
2.38169	98507
2.38336	100968
2.38503	103090
2.38669	105162
2.38836	107460
2.39003	109763
2.39169	111867
2.39336	114235
2.39503	116883
2.39669	119278
2.39836	121594
2.40003	124271
2.40169	126829
2.40336	129255
2.40503	131842
2.40669	134743
2.40836	137292
2.41003	139913
2.41169	142640
2.41336	145407
2.41503	147943
2.41669	150847
2.41836	153851
2.42003	156660
2.42169	159472
2.42336	162115
2.42503	164764
2.42669	167311
2.42836	170327
2.43003	173208
2.43170	176556
2.43336	179771
2.43503	183050
2.43670	185792
2.43836	188764
2.44003	191561
2.44170	194303
2.44336	196997
2.44503	200009
2.44670	203156
2.44836	206265
2.45003	209615
2.45170	213138
2.45336	216560
2.45503	219676
2.45670	222855
2.45836	226021
2.46003	228888
2.46170	231938
2.46336	235261
2.46503	238550
2.46670	241670
2.46836	244982
2.47003	248252
2.47170	251423
2.47336	254529
2.47503	257748
2.47670	261068
2.47837	264380
2.48003	267574
2.48170	271080
2.48337	274681
2.48503	278258
2.48670	281784
2.48837	285425
2.49003	288861
2.49170	292176
2.49337	295341
2.49503	298680
2.49670	301993
2.49837	305193
2.50003	308405
2.50170	311604
2.50337	314838
2.50503	318033
2.50670	321473
2.50837	324894
2.51003	328407
2.51170	331826
2.51337	335198
2.51503	338146
2.51670	341405
2.51837	344532
2.52003	347539
2.52170	350791
2.52337	354461
2.52504	357501
2.52670	360868
2.52837	364218
2.53004	367425
2.53170	370438
2.53337	373783
2.53504	376935
2.53670	380184
2.53837	383314
2.54004	386527
2.54170	389805
2.54337	392957
2.54504	396149
2.54670	399248
2.54837	402352
2.55004	405481
2.55170	408621
2.55337	411695
2.55504	414997
2.55670	418308
2.55837	421093
2.56004	424163
2.56170	427093
2.56337	430044
2.56504	432766
2.56670	436028
2.56837	438972
2.57004	442080
2.57171	445068
2.57337	448085
2.57504	450937
2.57671	453799
2.57837	456728
2.58004	459615
2.58171	462380
2.58337	465151
2.58504	467971
2.58671	470475
2.58837	473091
2.59004	475953
2.59171	478724
2.59337	481466
2.59504	484280
2.59671	486886
2.59837	489335
2.60004	491712
2.60171	494039
2.60337	496389
2.60504	498811
2.60671	500991
2.60837	503340
2.61004	505665
2.61171	507894
2.61337	510077
2.61504	512642
2.61671	514982
2.61838	517372
2.62004	519965
2.62171	522568
2.62338	525021
2.62504	527751
2.62671	530463
2.62838	532927
2.63004	535463
2.63171	537916
2.63338	540206
2.63504	542236
2.63671	544674
2.63838	546978
2.64004	549501
2.64171	551869
2.64338	554748
2.64504	557315
2.64671	559896
2.64838	562304
2.65004	564776
2.65171	566911
2.65338	568970
2.65504	570848
2.65671	572951
2.65838	575065
2.66004	577108
2.66171	579244
2.66338	581323
2.66505	583053
2.66671	584482
2.66838	586137
2.67005	587349
2.67171	588896
2.67338	590376
2.67505	592020
2.67671	593285
2.67838	594715
2.68005	595792
2.68171	597009
2.68338	598036
2.68505	599149
2.68671	600518
2.68838	601716
2.69005	602658
2.69171	603962
2.69338	605218
2.69505	606087
2.69671	607293
2.69838	608808
2.70005	609826
2.70171	611028
2.70338	612359
2.70505	613704
2.70671	614779
2.70838	616108
2.71005	617281
2.71171	618652
2.71338	619900
2.71505	621415
2.71672	622931
2.71838	624612
2.72005	626048
2.72172	627451
2.72338	629005
2.72505	630362
2.72672	631479
2.72838	632751
2.73005	634252
2.73172	635284
2.73338	636538
2.73505	638045
2.73672	639499
2.73838	640586
2.74005	642014
2.74172	643334
2.74338	644673
2.74505	646058
2.74672	647577
2.74838	649070
2.75005	650643
2.75172	652051
2.75338	653526
2.75505	655102
2.75672	656530
2.75838	657938
2.76005	659332
2.76172	660478
2.76339	661816
2.76505	663289
2.76672	664694
2.76839	666219
2.77005	668076
2.77172	669674
2.77339	671220
2.77505	672951
2.77672	674845
2.77839	676426
2.78005	678092
2.78172	679697
2.78339	681255
2.78505	682697
2.78672	684283
2.78839	685898
2.79005	687610
2.79172	689414
2.79339	691253
2.79505	693323
2.79672	695441
2.79839	697701
2.80005	699758
2.80172	701779
2.80339	703761
2.80505	705591
2.80672	707466
2.80839	709694
2.81006	711858
2.81172	713943
2.81339	716130
2.81506	717935
2.81672	719331
2.81839	720750
2.82006	721967
2.82172	722714
2.82339	723505
2.82506	724114
2.82672	724513
2.82839	724746
2.83006	725249
2.83172	725704
2.83339	726359
2.83506	727112
2.83672	727966
2.83839	728945
2.84006	729749
2.84172	730559
2.84339	731239
2.84506	732155
2.84672	732935
2.84839	734098
2.85006	735037
2.85172	736259
2.85339	737119
2.85506	738231
2.85673	739113
2.85839	740164
2.86006	741058
2.86173	742326
2.86339	743364
2.86506	744489
2.86673	745880
2.86839	747298
2.87006	748534
2.87173	749846
2.87339	751506
2.87506	752779
2.87673	754323
2.87839	755928
2.88006	757586
2.88173	758881
2.88339	760390
2.88506	761684
2.88673	763219
2.88839	764644
2.89006	766037
2.89173	767684
2.89339	769197
2.89506	770338
2.89673	771674
2.89839	773067
2.90006	774185
2.90173	775499
2.90340	776881
2.90506	778270
2.90673	779628
2.90840	780954
2.91006	782051
2.91173	783368
2.91340	784571
2.91506	785933
2.91673	787336
2.91840	789047
2.92006	790631
2.92173	792205
2.92340	793798
2.92506	795423
2.92673	797130
2.92840	798885
2.93006	800670
2.93173	802539
2.93340	804416
2.93506	805967
2.93673	807619
2.93840	809309
2.94006	810758
2.94173	811989
2.94340	813743
2.94506	815227
2.94673	816651
2.94840	818161
2.95007	820135
2.95173	821493
2.95340	823044
2.95507	824731
2.95673	826610
2.95840	828093
2.96007	829981
2.96173	831983
2.96340	833716
2.96507	835224
2.96673	836852
2.96840	838198
2.97007	839268
2.97173	840699
2.97340	841978
2.97507	843559
2.97673	845128
2.97840	846966
2.98007	848543
2.98173	850418
2.98340	851915
2.98507	853667
2.98673	855227
2.98840	856844
2.99007	858426
2.99173	860032
2.99340	861524
2.99507	863070
2.99674	864756
2.99840	866349
3.00007	868123
3.00174	869820
3.00340	871513
3.00507	873140
3.00674	874884
3.00840	876443
3.01007	878218
3.01174	879987
3.01340	881899
3.01507	883674
3.01674	885801
3.01840	887800
3.02007	890103
3.02174	892204
3.02340	894656
3.02507	896847
3.02674	899233
3.02840	901587
3.03007	904173
3.03174	906311
3.03340	908659
3.03507	910815
3.03674	912750
3.03840	914502
3.04007	916401
3.04174	918024
3.04341	919647
3.04507	921545
3.04674	923169
3.04841	924724
3.05007	926269
3.05174	927833
3.05341	928948
3.05507	930416
3.05674	932105
3.05841	933854
3.06007	935495
3.06174	937464
3.06341	939319
3.06507	940834
3.06674	942533
3.06841	944604
3.07007	946553
3.07174	948751
3.07341	951510
3.07507	954280
3.07674	956909
3.07841	959904
3.08007	962639
3.08174	964909
3.08341	967235
3.08507	969446
3.08674	971258
3.08841	973337
3.09008	975742
3.09174	977679
3.09341	980059
3.09508	982621
3.09674	984912
3.09841	987055
3.10008	989497
3.10174	991491
3.10341	993200
3.10508	995102
3.10674	996834
3.10841	998514
3.11008	1000304
3.11174	1002568
3.11341	1004835
3.11508	1007663
3.11674	1010756
3.11841	1014266
3.12008	1017546
3.12174	1021185
3.12341	1024317
3.12508	1027567
3.12674	1030451
3.12841	1033701
3.13008	1037064
3.13174	1041767
3.13341	1047707
3.13508	1056351
3.13674	1068012
3.13841	1083153
3.14008	1101914
3.14175	1123931
3.14341	1147751
3.14508	1171739
3.14675	1194261
3.14841	1212696
3.15008	1225479
3.15175	1231996
3.15341	1232054
3.15508	1225954
3.15675	1215497
3.15841	1201998
3.16008	1186656
3.16175	1170881
3.16341	1155804
3.16508	1141836
3.16675	1129733
3.16841	1119240
3.17008	1110658
3.17175	1104267
3.17341	1099745
3.17508	1096581
3.17675	1095363
3.17841	1095591
3.18008	1096383
3.18175	1097632
3.18341	1099229
3.18508	1100842
3.18675	1102277
3.18842	1103640
3.19008	1105308
3.19175	1107283
3.19342	1109231
3.19508	1111534
3.19675	1114260
3.19842	1117396
3.20008	1120859
3.20175	1124781
3.20342	1128967
3.20508	1133457
3.20675	1137429
3.20842	1141115
3.21008	1144684
3.21175	1147673
3.21342	1150064
3.21508	1152577
3.21675	1154718
3.21842	1156571
3.22008	1158604
3.22175	1160835
3.22342	1163204
3.22508	1166241
3.22675	1169478
3.22842	1172755
3.23008	1176268
3.23175	1179473
3.23342	1181996
3.23509	1184256
3.23675	1186212
3.23842	1187275
3.24009	1187977
3.24175	1188355
3.24342	1188221
3.24509	1187616
3.24675	1187352
3.24842	1186834
3.25009	1186371
3.25175	1185968
3.25342	1185851
3.25509	1185239
3.25675	1185143
3.25842	1185352
3.26009	1185800
3.26175	1186223
3.26342	1187442
3.26509	1188625
3.26675	1189738
3.26842	1191077
3.27009	1192782
3.27175	1194319
3.27342	1196085
3.27509	1198379
3.27675	1200844
3.27842	1203583
3.28009	1206501
3.28176	1209552
3.28342	1212228
3.28509	1214947
3.28676	1217239
3.28842	1219511
3.29009	1221573
3.29176	1223670
3.29342	1225506
3.29509	1227518
3.29676	1229413
3.29842	1231360
3.30009	1233242
3.30176	1235207
3.30342	1237072
3.30509	1238936
3.30676	1240845
3.30842	1242894
3.31009	1244822
3.31176	1246855
3.31342	1248692
3.31509	1250519
3.31676	1252216
3.31842	1254156
3.32009	1255812
3.32176	1257792
3.32342	1259509
3.32509	1261245
3.32676	1262800
3.32843	1264591
3.33009	1266396
3.33176	1268461
[truncated: 2,201 more rows]
