# Supplementary material for: A simple method for developing lysine targeted covalent protein reagents
Source: Nat Commun. 2023 Dec 1;14:7933. doi: 10.1038/s41467-023-42632-5 (PMC10692228; doi:10.1038/s41467-023-42632-5)
Supplement: Supplementary file 4 — Source data [file 41467_2023_42632_MOESM4_ESM.zip › Source Data/Supplementary figure 3/Buffer/Pep8_3d.txt]

0.00000	0
0.00167	-957
0.00333	-2262
0.00500	-3456
0.00667	-4484
0.00833	-5295
0.01000	-6406
0.01167	-7096
0.01333	-8103
0.01500	-9228
0.01667	-10721
0.01833	-12382
0.02000	-14371
0.02167	-16207
0.02333	-18004
0.02500	-19229
0.02667	-20020
0.02833	-20544
0.03000	-20673
0.03167	-20554
0.03333	-20787
0.03500	-20972
0.03667	-21186
0.03833	-21806
0.04000	-22583
0.04167	-23016
0.04333	-23554
0.04500	-24016
0.04667	-23977
0.04833	-23678
0.05000	-23578
0.05167	-23289
0.05333	-22722
0.05500	-22188
0.05667	-22017
0.05833	-21538
0.06000	-21219
0.06167	-21277
0.06333	-21691
0.06500	-21691
0.06667	-22102
0.06833	-22391
0.07000	-22808
0.07167	-23000
0.07333	-23622
0.07500	-23993
0.07667	-24546
0.07833	-24709
0.08000	-24894
0.08167	-24977
0.08333	-25250
0.08500	-25250
0.08667	-25560
0.08833	-25935
0.09000	-26279
0.09167	-26463
0.09333	-26922
0.09500	-27154
0.09667	-27489
0.09833	-27450
0.10000	-27491
0.10167	-27323
0.10333	-27270
0.10500	-27016
0.10667	-27004
0.10833	-27002
0.11000	-26989
0.11167	-26760
0.11333	-26566
0.11500	-26398
0.11667	-26054
0.11833	-25809
0.12000	-25618
0.12167	-25423
0.12333	-25250
0.12500	-25136
0.12667	-24821
0.12833	-24614
0.13000	-24511
0.13167	-24107
0.13333	-23719
0.13500	-23396
0.13667	-23191
0.13833	-22765
0.14000	-22772
0.14167	-22831
0.14333	-22925
0.14500	-22905
0.14667	-23024
0.14833	-22925
0.15000	-22946
0.15167	-22933
0.15333	-22886
0.15500	-22799
0.15667	-22806
0.15833	-22498
0.16000	-22260
0.16167	-21948
0.16333	-21727
0.16500	-21288
0.16667	-21097
0.16833	-20833
0.17000	-20596
0.17167	-20257
0.17333	-19999
0.17500	-19616
0.17667	-19059
0.17833	-18674
0.18000	-18249
0.18167	-17891
0.18333	-17476
0.18500	-17320
0.18667	-16907
0.18833	-16654
0.19000	-16342
0.19167	-16248
0.19333	-15861
0.19500	-15804
0.19667	-15358
0.19833	-14960
0.20000	-14322
0.20167	-13929
0.20333	-13345
0.20500	-13062
0.20667	-12780
0.20833	-12471
0.21000	-12074
0.21167	-11517
0.21333	-10921
0.21500	-10456
0.21667	-10276
0.21833	-10192
0.22000	-10378
0.22167	-10639
0.22333	-10648
0.22500	-10646
0.22667	-10432
0.22833	-10427
0.23000	-10182
0.23167	-10210
0.23333	-9850
0.23500	-9862
0.23667	-9227
0.23833	-8922
0.24000	-8464
0.24167	-8333
0.24333	-7923
0.24500	-7954
0.24667	-7625
0.24833	-7458
0.25000	-7104
0.25167	-6781
0.25333	-6354
0.25500	-6417
0.25667	-6171
0.25833	-6071
0.26000	-6034
0.26167	-6043
0.26333	-5715
0.26500	-5663
0.26667	-5650
0.26833	-5618
0.27000	-5588
0.27167	-5548
0.27333	-5479
0.27500	-5375
0.27667	-5479
0.27833	-5335
0.28000	-5447
0.28167	-5396
0.28333	-5206
0.28500	-4594
0.28667	-4239
0.28833	-3690
0.29000	-3302
0.29167	-3131
0.29333	-3179
0.29500	-3309
0.29667	-3393
0.29833	-3564
0.30000	-3351
0.30167	-3285
0.30333	-3013
0.30500	-2812
0.30667	-2437
0.30833	-2393
0.31000	-2362
0.31167	-2239
0.31333	-2222
0.31500	-2122
0.31667	-2143
0.31833	-1873
0.32000	-1946
0.32167	-1761
0.32333	-1646
0.32500	-1406
0.32667	-1364
0.32833	-1249
0.33000	-1288
0.33167	-1337
0.33333	-1386
0.33500	-1230
0.33667	-898
0.33833	-460
0.34000	-36
0.34167	315
0.34333	600
0.34500	763
0.34667	1004
0.34833	1368
0.35000	2010
0.35167	2408
0.35333	3167
0.35500	3733
0.35667	4255
0.35833	4705
0.36000	5726
0.36167	6642
0.36333	7728
0.36500	9068
0.36667	10551
0.36833	11961
0.37000	13366
0.37167	15037
0.37333	16753
0.37500	18631
0.37667	20558
0.37833	22550
0.38000	24465
0.38167	26401
0.38333	28701
0.38500	31140
0.38667	34382
0.38833	38544
0.39000	43834
0.39167	49925
0.39333	57926
0.39500	67459
0.39667	78937
0.39833	92526
0.40000	108358
0.40167	125062
0.40333	142241
0.40500	158873
0.40667	174536
0.40833	189212
0.41000	204885
0.41167	223700
0.41333	248856
0.41500	284207
0.41667	334071
0.41833	402394
0.42000	492861
0.42167	608554
0.42333	750269
0.42500	917449
0.42667	1106936
0.42833	1313153
0.43000	1529116
0.43167	1747073
0.43333	1958533
0.43500	2156183
0.43667	2334328
0.43833	2487716
0.44000	2613423
0.44167	2709701
0.44333	2775952
0.44500	2812328
0.44667	2819813
0.44833	2800057
0.45000	2755027
0.45167	2686712
0.45333	2597143
0.45500	2489653
0.45667	2366182
0.45833	2230230
0.46000	2084765
0.46167	1933460
0.46333	1779022
0.46500	1626553
0.46667	1480817
0.46833	1350093
0.47000	1246397
0.47167	1188685
0.47333	1203680
0.47500	1329524
0.47667	1614558
0.47833	2114332
0.48000	2883217
0.48167	3964511
0.48333	5379293
0.48500	7108738
0.48667	9090622
0.48833	11221628
0.49000	13375977
0.49167	15418876
0.49333	17239644
0.49500	18766780
0.49667	19979378
0.49833	20891782
0.50000	21543050
0.50167	21984346
0.50333	22271572
0.50500	22440804
0.50667	22527286
0.50833	22565854
0.51000	22580412
0.51167	22573976
0.51333	22556388
0.51500	22511652
0.51667	22416116
0.51833	22242966
0.52000	21981716
0.52167	21622744
0.52333	21182832
0.52500	20684214
0.52667	20164492
0.52833	19646332
0.53000	19155014
0.53167	18698130
0.53333	18280724
0.53500	17889168
0.53667	17520236
0.53833	17159822
0.54000	16803558
0.54167	16441997
0.54333	16075877
0.54500	15699705
0.54667	15316832
0.54833	14922565
0.55000	14517282
0.55167	14095966
0.55333	13654644
0.55500	13181547
0.55667	12667256
0.55833	12100858
0.56000	11470149
0.56167	10767517
0.56333	9988526
0.56500	9132426
0.56667	8200282
0.56833	7205067
0.57000	6162785
0.57167	5099974
0.57333	4053135
0.57500	3065316
0.57667	2174090
0.57833	1410625
0.58000	791456
0.58167	315104
0.58333	-33269
0.58500	-276473
0.58667	-439799
0.58833	-546112
0.59000	-612769
0.59167	-652769
0.59333	-674332
0.59500	-682926
0.59667	-681755
0.59833	-673648
0.60000	-660120
0.60167	-642350
0.60333	-621141
0.60500	-597584
0.60667	-572037
0.60833	-544762
0.61000	-516514
0.61167	-487637
0.61333	-458165
0.61500	-428416
0.61667	-398673
0.61833	-368844
0.62000	-339182
0.62167	-309969
0.62333	-281097
0.62500	-252920
0.62667	-225208
0.62833	-198029
0.63000	-171456
0.63167	-145851
0.63333	-120977
0.63500	-97445
0.63667	-75048
0.63833	-53970
0.64000	-33630
0.64167	-14787
0.64333	2960
0.64500	19522
0.64667	34994
0.64833	48556
0.65000	61233
0.65167	72791
0.65333	82879
0.65500	91529
0.65667	99561
0.65833	106192
0.66000	111586
0.66167	116043
0.66333	119675
0.66500	121958
0.66667	123496
0.66833	124272
0.67000	124394
0.67167	123871
0.67333	123125
0.67500	121947
0.67667	120437
0.67833	118709
0.68000	116926
0.68167	114841
0.68333	112790
0.68500	110616
0.68667	108500
0.68833	105975
0.69000	103814
0.69167	101456
0.69333	99257
0.69500	96780
0.69667	94692
0.69833	92304
0.70000	89895
0.70167	87578
0.70333	85455
0.70500	83241
0.70667	81009
0.70833	78969
0.71000	76700
0.71167	74567
0.71333	72178
0.71500	70092
0.71667	68014
0.71833	65871
0.72000	63920
0.72167	62522
0.72333	60805
0.72500	58871
0.72667	57451
0.72833	55655
0.73000	53557
0.73167	51759
0.73333	50418
0.73500	48901
0.73667	47546
0.73833	46365
0.74000	45118
0.74167	43597
0.74333	42123
0.74500	40856
0.74667	39457
0.74833	38077
0.75000	36905
0.75167	35449
0.75333	33908
0.75500	32334
0.75667	31002
0.75833	29554
0.76000	28590
0.76167	27621
0.76333	26669
0.76500	25591
0.76667	24485
0.76833	23200
0.77000	22085
0.77167	21359
0.77333	20527
0.77500	19853
0.77667	19264
0.77833	18380
0.78000	17166
0.78167	16358
0.78333	15460
0.78500	14598
0.78667	13954
0.78833	13552
0.79000	12642
0.79167	11856
0.79333	10845
0.79500	9726
0.79667	8534
0.79833	7676
0.80000	6777
0.80167	6126
0.80333	5552
0.80500	5031
0.80667	4257
0.80833	3553
0.81000	2859
0.81167	2207
0.81333	1546
0.81500	1397
0.81667	1086
0.81833	718
0.82000	464
0.82167	68
0.82333	-541
0.82500	-1146
0.82667	-1719
0.82833	-2470
0.83000	-2868
0.83167	-3353
0.83333	-3660
0.83500	-4069
0.83667	-4403
0.83833	-5119
0.84000	-5737
0.84167	-6321
0.84333	-6690
0.84500	-7027
0.84667	-7028
0.84833	-7045
0.85000	-7127
0.85167	-7239
0.85333	-7357
0.85500	-7883
0.85667	-8284
0.85833	-8802
0.86000	-9331
0.86167	-9739
0.86333	-9817
0.86500	-10046
0.86667	-10050
0.86833	-10006
0.87000	-10168
0.87167	-10309
0.87333	-10516
0.87500	-10750
0.87667	-10974
0.87833	-11005
0.88000	-11095
0.88167	-10875
0.88333	-10852
0.88500	-10799
0.88667	-10848
0.88833	-10840
0.89000	-10811
0.89167	-10686
0.89333	-10503
0.89500	-10305
0.89667	-9891
0.89833	-9897
0.90000	-9734
0.90167	-9551
0.90333	-9310
0.90500	-9651
0.90667	-9752
0.90833	-10072
0.91000	-10695
0.91167	-11373
0.91333	-11770
0.91500	-12133
0.91667	-12621
0.91833	-12855
0.92000	-13103
0.92167	-13413
0.92333	-13813
0.92500	-14018
0.92667	-14535
0.92833	-14993
0.93000	-15379
0.93167	-15802
0.93333	-16109
0.93500	-16042
0.93667	-15996
0.93833	-16242
0.94000	-16252
0.94167	-16245
0.94333	-16416
0.94500	-16535
0.94667	-16353
0.94833	-16435
0.95000	-16827
0.95167	-17244
0.95333	-17809
0.95500	-18284
0.95667	-18725
0.95833	-18856
0.96000	-18762
0.96167	-18715
0.96333	-18774
0.96500	-18635
0.96667	-18561
0.96833	-18803
0.97000	-18855
0.97167	-18951
0.97333	-19200
0.97500	-19524
0.97667	-19613
0.97833	-19713
0.98000	-19878
0.98167	-19985
0.98333	-20114
0.98500	-20255
0.98667	-20439
0.98833	-20782
0.99000	-21126
0.99167	-21301
0.99333	-21654
0.99500	-21871
0.99667	-21894
0.99833	-22049
1.00000	-22390
1.00167	-22762
1.00333	-23305
1.00500	-23821
1.00667	-24090
1.00833	-24439
1.01000	-24766
1.01167	-25035
1.01333	-25269
1.01500	-25581
1.01667	-25525
1.01833	-25418
1.02000	-25142
1.02167	-25275
1.02333	-25273
1.02500	-25509
1.02667	-25706
1.02833	-26196
1.03000	-26188
1.03167	-26602
1.03333	-26954
1.03500	-27166
1.03667	-27317
1.03833	-27790
1.04000	-27774
1.04167	-28048
1.04333	-28308
1.04500	-28659
1.04667	-28702
1.04833	-28976
1.05000	-28859
1.05167	-29057
1.05333	-28979
1.05500	-29068
1.05667	-29253
1.05833	-29546
1.06000	-29771
1.06167	-30134
1.06333	-30555
1.06500	-30800
1.06667	-30939
1.06833	-30929
1.07000	-31084
1.07167	-31019
1.07333	-30867
1.07500	-30924
1.07667	-30889
1.07833	-30515
1.08000	-30309
1.08167	-30365
1.08333	-30195
1.08500	-30382
1.08667	-30656
1.08833	-30916
1.09000	-30989
1.09167	-31090
1.09333	-31016
1.09500	-30990
1.09667	-30820
1.09833	-30425
1.10000	-30187
1.10167	-29687
1.10333	-29301
1.10500	-29052
1.10667	-29144
1.10833	-29107
1.11000	-29160
1.11167	-29253
1.11333	-29062
1.11500	-28732
1.11667	-28349
1.11833	-28292
1.12000	-27856
1.12167	-27809
1.12333	-27631
1.12500	-27651
1.12667	-27458
1.12833	-27595
1.13000	-27355
1.13167	-27385
1.13333	-27298
1.13500	-27138
1.13667	-26896
1.13833	-27073
1.14000	-27128
1.14167	-27330
1.14333	-27563
1.14500	-27764
1.14667	-27861
1.14833	-27974
1.15000	-28028
1.15167	-28229
1.15333	-28593
1.15500	-28837
1.15667	-29101
1.15833	-29236
1.16000	-29422
1.16167	-29424
1.16333	-29594
1.16500	-29840
1.16667	-30279
1.16833	-30698
1.17000	-31271
1.17167	-31507
1.17333	-31751
1.17500	-31721
1.17667	-31607
1.17833	-31438
1.18000	-31396
1.18167	-31097
1.18333	-30920
1.18500	-30911
1.18667	-30694
1.18833	-30781
1.19000	-31272
1.19167	-31578
1.19333	-31376
1.19500	-31498
1.19667	-31217
1.19833	-30574
1.20000	-30199
1.20167	-30238
1.20333	-30048
1.20500	-30157
1.20667	-30199
1.20833	-30183
1.21000	-30089
1.21167	-30057
1.21333	-29851
1.21500	-29810
1.21667	-29659
1.21833	-29485
1.22000	-29253
1.22167	-29248
1.22333	-29244
1.22500	-29395
1.22667	-29583
1.22833	-29909
1.23000	-29966
1.23167	-29976
1.23333	-29962
1.23500	-29888
1.23667	-29796
1.23833	-29928
1.24000	-30247
1.24167	-30424
1.24333	-30626
1.24500	-30883
1.24667	-30877
1.24833	-30612
1.25000	-30662
1.25167	-30792
1.25333	-30707
1.25500	-30854
1.25667	-31087
1.25833	-31014
1.26000	-30999
1.26167	-31182
1.26333	-31526
1.26500	-31848
1.26667	-32318
1.26833	-32617
1.27000	-32932
1.27167	-32896
1.27333	-32908
1.27500	-32828
1.27667	-32865
1.27833	-32611
1.28000	-32382
1.28167	-32265
1.28333	-32278
1.28500	-32204
1.28667	-32365
1.28833	-32541
1.29000	-32672
1.29167	-32793
1.29333	-32878
1.29500	-32977
1.29667	-33368
1.29833	-33434
1.30000	-33522
1.30167	-33322
1.30333	-33146
1.30500	-32785
1.30667	-32434
1.30833	-31974
1.31000	-31911
1.31167	-31464
1.31333	-30994
1.31500	-30728
1.31667	-30407
1.31833	-30167
1.32000	-30371
1.32167	-30424
1.32333	-30451
1.32500	-30573
1.32667	-30425
1.32833	-30226
1.33000	-30272
1.33167	-30504
1.33333	-30684
1.33500	-31113
1.33667	-31325
1.33833	-31623
1.34000	-31792
1.34167	-32088
1.34333	-32332
1.34500	-32855
1.34667	-33167
1.34833	-33549
1.35000	-33964
1.35167	-34391
1.35333	-34712
1.35500	-35115
1.35667	-35551
1.35833	-35887
1.36000	-36116
1.36167	-36294
1.36333	-36729
1.36500	-36877
1.36667	-37091
1.36833	-37362
1.37000	-37918
1.37167	-38100
1.37333	-38663
1.37500	-39105
1.37667	-39579
1.37833	-39700
1.38000	-39985
1.38167	-39907
1.38333	-39982
1.38500	-39899
1.38667	-39840
1.38833	-39835
1.39000	-40003
1.39167	-40032
1.39333	-40306
1.39500	-40569
1.39667	-40865
1.39833	-41025
1.40000	-41152
1.40167	-40967
1.40333	-41171
1.40500	-41135
1.40667	-41338
1.40833	-41465
1.41000	-41873
1.41167	-41883
1.41333	-42077
1.41500	-42046
1.41667	-42176
1.41833	-42140
1.42000	-42026
1.42167	-41717
1.42333	-41514
1.42500	-41178
1.42667	-41025
1.42833	-41127
1.43000	-41345
1.43167	-41519
1.43333	-41771
1.43500	-41843
1.43667	-41792
1.43833	-41591
1.44000	-41514
1.44167	-41560
1.44333	-41474
1.44500	-41639
1.44667	-42019
1.44833	-42256
1.45000	-42334
1.45167	-42633
1.45333	-42797
1.45500	-42728
1.45667	-42734
1.45833	-42872
1.46000	-43068
1.46167	-43149
1.46333	-43368
1.46500	-43586
1.46667	-43712
1.46833	-43714
1.47000	-43768
1.47167	-44000
1.47333	-44227
1.47500	-44469
1.47667	-44776
1.47833	-45131
1.48000	-45214
1.48167	-45398
1.48333	-45311
1.48500	-45366
1.48667	-45318
1.48833	-45429
1.49000	-45404
1.49167	-45866
1.49333	-45936
1.49500	-46161
1.49667	-46223
1.49833	-46641
1.50000	-46530
1.50167	-46687
1.50333	-46841
1.50500	-35730
1.50667	-12007
1.50833	13997
1.51000	42450
1.51167	73584
1.51333	84417
1.51500	73362
1.51667	59730
1.51833	43983
1.52000	26088
1.52167	17582
1.52333	19301
1.52500	21748
1.52667	24422
1.52833	27121
1.53000	29652
1.53167	31625
1.53333	32896
1.53500	33651
1.53667	33640
1.53833	33317
1.54000	32919
1.54167	32054
1.54333	31132
1.54500	30461
1.54667	29605
1.54833	28691
1.55000	28355
1.55167	27831
1.55333	27492
1.55500	27566
1.55667	27522
1.55833	27610
1.56000	27908
1.56167	27941
1.56333	27897
1.56500	28073
1.56667	27944
1.56833	28120
1.57000	28451
1.57167	28597
1.57333	28621
1.57500	28840
1.57667	28791
1.57833	28714
1.58000	28600
1.58167	28760
1.58333	28711
1.58500	28560
1.58667	28244
1.58833	28291
1.59000	28067
1.59167	28095
1.59333	28126
1.59500	28482
1.59667	28798
1.59833	29133
1.60000	29175
1.60167	29533
1.60333	29568
1.60500	29263
1.60667	29018
1.60833	29046
1.61000	28727
1.61167	28542
1.61333	28680
1.61500	28808
1.61667	28704
1.61833	28634
1.62000	28578
1.62167	28364
1.62333	28186
1.62500	28206
1.62667	28277
1.62833	28351
1.63000	28382
1.63167	28377
1.63333	28370
1.63500	28443
1.63667	28607
1.63833	28744
1.64000	28852
1.64167	28911
1.64333	28942
1.64500	28898
1.64667	29122
1.64833	29347
1.65000	29423
1.65167	29591
1.65333	29705
1.65500	29466
1.65667	29445
1.65833	29392
1.66000	29330
1.66167	29136
1.66333	29134
1.66500	28973
1.66667	29067
1.66833	29033
1.67000	29182
1.67167	29359
1.67333	29390
1.67500	29349
1.67667	29345
1.67833	29347
1.68000	29255
1.68167	29306
1.68333	29312
1.68500	29355
1.68667	29280
1.68833	29219
1.69000	29259
1.69167	29328
1.69333	29087
1.69500	29186
1.69667	29445
1.69833	29496
1.70000	29297
1.70167	29729
1.70333	29774
1.70500	29544
1.70667	29447
1.70833	29774
1.71000	29702
1.71167	29604
1.71333	29897
1.71500	30004
1.71667	29987
1.71833	29854
1.72000	30038
1.72167	29775
1.72333	29665
1.72500	29356
1.72667	29315
1.72833	29004
1.73000	29073
1.73167	29209
1.73333	29679
1.73500	30009
1.73667	30420
1.73833	30562
1.74000	30701
1.74167	30592
1.74333	30437
1.74500	30596
1.74667	30799
1.74833	30915
1.75000	31061
1.75167	31381
1.75333	31141
1.75500	31055
1.75667	30988
1.75833	30944
1.76000	30677
1.76167	30877
1.76333	31224
1.76500	31449
1.76667	31829
1.76833	32610
1.77000	33112
1.77167	33222
1.77333	33610
1.77500	33759
1.77667	33583
1.77833	33503
1.78000	33703
1.78167	33673
1.78333	33607
1.78500	33732
1.78667	33903
1.78833	33810
1.79000	33923
1.79167	34154
1.79333	34263
1.79500	34352
1.79667	34484
1.79833	34753
1.80000	34920
1.80167	35121
1.80333	35204
1.80500	35402
1.80667	35326
1.80833	35243
1.81000	35205
1.81167	35363
1.81333	35328
1.81500	35133
1.81667	35097
1.81833	35007
1.82000	34688
1.82167	34440
1.82333	34569
1.82500	34627
1.82667	34603
1.82833	34797
1.83000	35179
1.83167	35399
1.83333	35478
1.83500	35605
1.83667	35802
1.83833	35713
1.84000	35594
1.84167	35564
1.84333	35701
1.84500	35426
1.84667	35304
1.84833	35412
1.85000	35456
1.85167	35266
1.85333	35464
1.85500	35673
1.85667	35517
1.85833	35374
1.86000	35475
1.86167	35515
1.86333	35236
1.86500	35385
1.86667	35723
1.86833	35949
1.87000	36118
1.87167	36494
1.87333	36606
1.87500	36554
1.87666	36365
1.87833	36055
1.88000	36039
1.88166	36024
1.88333	35937
1.88500	36103
1.88666	36548
1.88833	36763
1.89000	37253
1.89166	37842
1.89333	38096
1.89500	38454
1.89666	38609
1.89833	38356
1.90000	38100
1.90166	38124
1.90333	37748
1.90500	37546
1.90666	37582
1.90833	37637
1.91000	37586
1.91166	37818
1.91333	38192
1.91500	38436
1.91666	38671
1.91833	38817
1.92000	38699
1.92166	38404
1.92333	38225
1.92500	37908
1.92666	37782
1.92833	37899
1.93000	38119
1.93166	38204
1.93333	38379
1.93500	38421
1.93666	38533
1.93833	38383
1.94000	38321
1.94166	38285
1.94333	38224
1.94500	37880
1.94666	37858
1.94833	37895
1.95000	37820
1.95166	37956
1.95333	38193
1.95500	38215
1.95666	37919
1.95833	37669
1.96000	37503
1.96166	37177
1.96333	37086
1.96500	37211
1.96666	37649
1.96833	37597
1.97000	38016
1.97166	38202
1.97333	38465
1.97500	38443
1.97666	38810
1.97833	38642
1.98000	38730
1.98166	38767
1.98333	38581
1.98500	38311
1.98666	38331
1.98833	37980
1.99000	37616
1.99166	37695
1.99333	37780
1.99500	37867
1.99666	38164
1.99833	38428
2.00000	38493
2.00166	38467
2.00333	38404
2.00500	38406
2.00667	38383
2.00833	38292
2.01000	38246
2.01167	38012
2.01333	37587
2.01500	37521
2.01667	37369
2.01833	37253
2.02000	37450
2.02167	37666
2.02333	37350
2.02500	37316
2.02667	37247
2.02833	37045
2.03000	37037
2.03167	37306
2.03333	37468
2.03500	37611
2.03667	37815
2.03833	37889
2.04000	37957
2.04167	37840
2.04333	37750
2.04500	37495
2.04667	37335
2.04833	37128
2.05000	37040
2.05167	36858
2.05334	36608
2.05500	36532
2.05667	36289
2.05834	36290
2.06000	36363
2.06167	36671
2.06334	36599
2.06500	36782
2.06667	36852
2.06834	36720
2.07000	36573
2.07167	36627
2.07334	36716
2.07500	36728
2.07667	37168
2.07834	37420
2.08000	37679
2.08167	37659
2.08334	37569
2.08500	37236
2.08667	36901
2.08834	36500
2.09000	36370
2.09167	36200
2.09334	35876
2.09500	35741
2.09667	35664
2.09834	35380
2.10001	35257
2.10167	35357
2.10334	35400
2.10501	35422
2.10667	35368
2.10834	35332
2.11001	35243
2.11167	35067
2.11334	34818
2.11501	34936
2.11667	34820
2.11834	34810
2.12001	34806
2.12167	34988
2.12334	34943
2.12501	35127
2.12667	35239
2.12834	35395
2.13001	35420
2.13167	35440
2.13334	35373
2.13501	35098
2.13667	34822
2.13834	34640
2.14001	34374
2.14167	34299
2.14334	34376
2.14501	34419
2.14668	34392
2.14834	34496
2.15001	34484
2.15168	34478
2.15334	34530
2.15501	34712
2.15668	34735
2.15834	34724
2.16001	34739
2.16168	34760
2.16334	34592
2.16501	34642
2.16668	34729
2.16834	34873
2.17001	34709
2.17168	34823
2.17334	34543
2.17501	34117
2.17668	33774
2.17834	33662
2.18001	33228
2.18168	33173
2.18334	33324
2.18501	33261
2.18668	33208
2.18834	33417
2.19001	33589
2.19168	33562
2.19335	33603
2.19501	33433
2.19668	33331
2.19835	33239
2.20001	33277
2.20168	33230
2.20335	33508
2.20501	33716
2.20668	33803
2.20835	33927
2.21001	34199
2.21168	34249
2.21335	34106
2.21501	34137
2.21668	34088
2.21835	34103
2.22001	34207
2.22168	34527
2.22335	34756
2.22501	34986
2.22668	35149
2.22835	35199
2.23001	35081
2.23168	35094
2.23335	35217
2.23501	35112
2.23668	35278
2.23835	35721
2.24002	35990
2.24168	36161
2.24335	36508
2.24502	36550
2.24668	36567
2.24835	36587
2.25002	36829
2.25168	37246
2.25335	37915
2.25502	38422
2.25668	38934
2.25835	39347
2.26002	39690
2.26168	39981
2.26335	40394
2.26502	40817
2.26668	41331
2.26835	41616
2.27002	41611
2.27168	41864
2.27335	42303
2.27502	42866
2.27668	43529
2.27835	44791
2.28002	45454
2.28168	45942
2.28335	46241
2.28502	46709
2.28668	47022
2.28835	47746
2.29002	48535
2.29169	49415
2.29335	50325
2.29502	51067
2.29669	51897
2.29835	52784
2.30002	53663
2.30169	54461
2.30335	55364
2.30502	56284
2.30669	57245
2.30835	58233
2.31002	59038
2.31169	60150
2.31335	60959
2.31502	61775
2.31669	62804
2.31835	64163
2.32002	65251
2.32169	66712
2.32335	68063
2.32502	69266
2.32669	70386
2.32835	71712
2.33002	72687
2.33169	73965
2.33335	75281
2.33502	76564
2.33669	77703
2.33836	79261
2.34002	80724
2.34169	82290
2.34336	83768
2.34502	85380
2.34669	86952
2.34836	88554
2.35002	90162
2.35169	91979
2.35336	93939
2.35502	95695
2.35669	97537
2.35836	99345
2.36002	101130
2.36169	102903
2.36336	104866
2.36502	106671
2.36669	108709
2.36836	110594
2.37002	112538
2.37169	114470
2.37336	116653
2.37502	118564
2.37669	120909
2.37836	123052
2.38002	125316
2.38169	127481
2.38336	129908
2.38503	132079
2.38669	134675
2.38836	136900
2.39003	139289
2.39169	141759
2.39336	144095
2.39503	145928
2.39669	148277
2.39836	150431
2.40003	152592
2.40169	155096
2.40336	158114
2.40503	160974
2.40669	164062
2.40836	167100
2.41003	169878
2.41169	172411
2.41336	175026
2.41503	177565
2.41669	180121
2.41836	183003
2.42003	185962
2.42169	188942
2.42336	191898
2.42503	194966
2.42669	197916
2.42836	200993
2.43003	204013
2.43170	207097
2.43336	210002
2.43503	212887
2.43670	215673
2.43836	218582
2.44003	221522
2.44170	224745
2.44336	227995
2.44503	231415
2.44670	234765
2.44836	238036
2.45003	241330
2.45170	244691
2.45336	247960
2.45503	251279
2.45670	254705
2.45836	258047
2.46003	261302
2.46170	264594
2.46336	267895
2.46503	271398
2.46670	274963
2.46836	278704
2.47003	282501
2.47170	286282
2.47336	289790
2.47503	293363
2.47670	296729
2.47837	300139
2.48003	303774
2.48170	307394
2.48337	310937
2.48503	314761
2.48670	318266
2.48837	321629
2.49003	325152
2.49170	328908
2.49337	332206
2.49503	336016
2.49670	339710
2.49837	343399
2.50003	346831
2.50170	350621
2.50337	354048
2.50503	357726
2.50670	361257
2.50837	364848
2.51003	368527
2.51170	372140
2.51337	375712
2.51503	379213
2.51670	382898
2.51837	386292
2.52003	389895
2.52170	393427
2.52337	397198
2.52504	400425
2.52670	403804
2.52837	407158
2.53004	410304
2.53170	413389
2.53337	417017
2.53504	420567
2.53670	424073
2.53837	427735
2.54004	431241
2.54170	434455
2.54337	437662
2.54504	440830
2.54670	443821
2.54837	446934
2.55004	450019
2.55170	453186
2.55337	456271
2.55504	459466
2.55670	462663
2.55837	465811
2.56004	468817
2.56170	472007
2.56337	475322
2.56504	478462
2.56670	481869
2.56837	485177
2.57004	488320
2.57171	491265
2.57337	494313
2.57504	497119
2.57671	500241
2.57837	503381
2.58004	506447
2.58171	509581
2.58337	512615
2.58504	515396
2.58671	518242
2.58837	521330
2.59004	524210
2.59171	527140
2.59337	530092
2.59504	532786
2.59671	535266
2.59837	537897
2.60004	540695
2.60171	543366
2.60337	546429
2.60504	549216
2.60671	551810
2.60837	554337
2.61004	556839
2.61171	558957
2.61337	561514
2.61504	564162
2.61671	566486
2.61838	569135
2.62004	571846
2.62171	574287
2.62338	576669
2.62504	579287
2.62671	581417
2.62838	583598
2.63004	585815
2.63171	588199
2.63338	590376
2.63504	592760
2.63671	595349
2.63838	597988
2.64004	600309
2.64171	602688
2.64338	604928
2.64504	606837
2.64671	608799
2.64838	610749
2.65004	612910
2.65171	615142
2.65338	617543
2.65504	619531
2.65671	621836
2.65838	623952
2.66004	625976
2.66171	627760
2.66338	629733
2.66505	631429
2.66671	633106
2.66838	634691
2.67005	636384
2.67171	638298
2.67338	640024
2.67505	641687
2.67671	643308
2.67838	644917
2.68005	646252
2.68171	647701
2.68338	649227
2.68505	650761
2.68671	652188
2.68838	653725
2.69005	655105
2.69171	656455
2.69338	657799
2.69505	659197
2.69671	660523
2.69838	662056
2.70005	663753
2.70171	665319
2.70338	667030
2.70505	668508
2.70671	670120
2.70838	671362
2.71005	672984
2.71171	674305
2.71338	675994
2.71505	677420
2.71672	679005
2.71838	680331
2.72005	681782
2.72172	682943
2.72338	684269
2.72505	685611
2.72672	687084
2.72838	688704
2.73005	690375
2.73172	691742
2.73338	693259
2.73505	694598
2.73672	695881
2.73838	697137
2.74005	698679
2.74172	700183
2.74338	701711
2.74505	702998
2.74672	704505
2.74838	706007
2.75005	707485
2.75172	708725
2.75338	710322
2.75505	711895
2.75672	713253
2.75838	714561
2.76005	716234
2.76172	718083
2.76339	719824
2.76505	721669
2.76672	723660
2.76839	725799
2.77005	727374
2.77172	728933
2.77339	730654
2.77505	732478
2.77672	733984
2.77839	736009
2.78005	738310
2.78172	740735
2.78339	743186
2.78505	746153
2.78672	749547
2.78839	753649
2.79005	758674
2.79172	765042
2.79339	772462
2.79505	780909
2.79672	789716
2.79839	798416
2.80005	806233
2.80172	812957
2.80339	817955
2.80505	821522
2.80672	823513
2.80839	824282
2.81006	823619
2.81172	821978
2.81339	819501
2.81506	816296
2.81672	812954
2.81839	809758
2.82006	807223
2.82172	804961
2.82339	803650
2.82506	802725
2.82672	802559
2.82839	802649
2.83006	803703
2.83172	805135
2.83339	807337
2.83506	810279
2.83672	813709
2.83839	817436
2.84006	821516
2.84172	825240
2.84339	828129
2.84506	830519
2.84672	831991
2.84839	832245
2.85006	831935
2.85172	831261
2.85339	829957
2.85506	828391
2.85673	827063
2.85839	825645
2.86006	824326
2.86173	823374
2.86339	822688
2.86506	822180
2.86673	822017
2.86839	822126
2.87006	822251
2.87173	822733
2.87339	823291
2.87506	824157
2.87673	825091
2.87839	826370
2.88006	827662
2.88173	829200
2.88339	830205
2.88506	831420
2.88673	832436
2.88839	833517
2.89006	834661
2.89173	836427
2.89339	838053
2.89506	839895
2.89673	841856
2.89839	843660
2.90006	845283
2.90173	846909
2.90340	848383
2.90506	849865
2.90673	851300
2.90840	852637
2.91006	854262
2.91173	856028
2.91340	857542
2.91506	859183
2.91673	860906
2.91840	862265
2.92006	863600
2.92173	864962
2.92340	866447
2.92506	868090
2.92673	869726
2.92840	871410
2.93006	873280
2.93173	874872
2.93340	876235
2.93506	877835
2.93673	879393
2.93840	880885
2.94006	882606
2.94173	884475
2.94340	886265
2.94506	888329
2.94673	890221
2.94840	892133
2.95007	894262
2.95173	896097
2.95340	897590
2.95507	899340
2.95673	901185
2.95840	902603
2.96007	904486
2.96173	906494
2.96340	908433
2.96507	910018
2.96673	911769
2.96840	913381
2.97007	914885
2.97173	916396
2.97340	918254
2.97507	920089
2.97673	921814
2.97840	923655
2.98007	925482
2.98173	927506
2.98340	929540
2.98507	931741
2.98673	933923
2.98840	936215
2.99007	937858
2.99173	939828
2.99340	941750
2.99507	943885
2.99674	946184
2.99840	948924
3.00007	951708
3.00174	954613
3.00340	957510
3.00507	960455
3.00674	963706
3.00840	966884
3.01007	970395
3.01174	974188
3.01340	978144
3.01507	981824
3.01674	985876
3.01840	989661
3.02007	993197
3.02174	996696
3.02340	1000584
3.02507	1004169
3.02674	1007791
3.02840	1011661
3.03007	1015470
3.03174	1019001
3.03340	1022227
3.03507	1025499
3.03674	1028244
3.03840	1030600
3.04007	1032660
3.04174	1034630
3.04341	1036319
3.04507	1038107
3.04674	1040022
3.04841	1042165
3.05007	1044637
3.05174	1047265
3.05341	1050195
3.05507	1053373
3.05674	1056571
3.05841	1059823
3.06007	1063255
3.06174	1066446
3.06341	1069597
3.06507	1072955
3.06674	1076111
3.06841	1078962
3.07007	1081906
3.07174	1084460
3.07341	1086565
3.07507	1088324
3.07674	1089659
3.07841	1090411
3.08007	1090893
3.08174	1090931
3.08341	1091042
3.08507	1091093
3.08674	1091336
3.08841	1091917
3.09008	1092950
3.09174	1094042
3.09341	1095826
3.09508	1097809
3.09674	1099684
3.09841	1101585
3.10008	1103536
3.10174	1105282
3.10341	1106793
3.10508	1108466
3.10674	1110011
3.10841	1111458
3.11008	1112838
3.11174	1114370
3.11341	1115773
3.11508	1117224
3.11674	1118864
3.11841	1120288
3.12008	1122026
3.12174	1123819
3.12341	1125710
3.12508	1127533
3.12674	1129480
3.12841	1131050
3.13008	1132544
3.13174	1134043
3.13341	1135663
3.13508	1138168
3.13674	1142001
3.13841	1147542
3.14008	1155164
3.14175	1165225
3.14341	1176854
3.14508	1189489
3.14675	1202647
3.14841	1215095
3.15008	1225826
3.15175	1234721
3.15341	1241365
3.15508	1245190
3.15675	1246967
3.15841	1247128
3.16008	1245471
3.16175	1242625
3.16341	1238989
3.16508	1234819
3.16675	1230038
3.16841	1225243
3.17008	1220867
3.17175	1217562
3.17341	1215010
3.17508	1214122
3.17675	1215145
3.17841	1217416
3.18008	1220731
3.18175	1225251
3.18341	1230406
3.18508	1235550
3.18675	1240863
3.18842	1246004
3.19008	1250696
3.19175	1254609
3.19342	1258123
3.19508	1261241
3.19675	1264436
3.19842	1268157
3.20008	1272841
3.20175	1278661
3.20342	1286278
3.20508	1295260
3.20675	1305562
3.20842	1317115
3.21008	1329965
3.21175	1343827
3.21342	1360618
3.21508	1383305
3.21675	1416010
3.21842	1463792
3.22008	1531568
3.22175	1621623
3.22342	1732295
3.22508	1858622
3.22675	1992089
3.22842	2122243
3.23008	2239542
3.23175	2338127
3.23342	2417101
3.23509	2481758
3.23675	2544463
3.23842	2619868
3.24009	2723597
3.24175	2866863
3.24342	3053933
3.24509	3277539
3.24675	3525277
3.24842	3777148
3.25009	4012054
3.25175	4211366
3.25342	4363755
3.25509	4460737
3.25675	4502380
3.25842	4492974
3.26009	4439232
3.26175	4348877
3.26342	4231762
3.26509	4094930
3.26675	3945924
3.26842	3790659
3.27009	3633715
3.27175	3478506
3.27342	3327793
3.27509	3182508
3.27675	3044136
3.27842	2913046
3.28009	2789075
3.28176	2672541
3.28342	2563539
3.28509	2461430
3.28676	2366383
3.28842	2278246
3.29009	2196434
3.29176	2121377
3.29342	2052708
3.29509	1990213
3.29676	1933448
3.29842	1882455
3.30009	1835912
3.30176	1793757
3.30342	1755390
3.30509	1720787
3.30676	1689302
3.30842	1661190
3.31009	1636202
3.31176	1613899
3.31342	1593842
3.31509	1576145
3.31676	1560467
3.31842	1546399
3.32009	1533995
3.32176	1523432
3.32342	1514256
3.32509	1506408
3.32676	1499785
3.32843	1494588
3.33009	1490385
3.33176	1487366
[truncated: 2,201 more rows]
