# Supplementary material for: A simple method for developing lysine targeted covalent protein reagents
Source: Nat Commun. 2023 Dec 1;14:7933. doi: 10.1038/s41467-023-42632-5 (PMC10692228; doi:10.1038/s41467-023-42632-5)
Supplement: Supplementary file 4 — Source data [file 41467_2023_42632_MOESM4_ESM.zip › Source Data/Supplementary figure 3/Cysteine/pep11-cys-150min.txt]

0.00000	0
0.00167	-493
0.00333	-1208
0.00500	-1730
0.00667	-2228
0.00833	-2886
0.01000	-3631
0.01167	-4225
0.01333	-5068
0.01500	-6263
0.01667	-7533
0.01833	-8915
0.02000	-10487
0.02167	-11895
0.02333	-12773
0.02500	-13383
0.02667	-13700
0.02833	-13742
0.03000	-13724
0.03167	-13639
0.03333	-13501
0.03500	-13422
0.03667	-13436
0.03833	-13413
0.04000	-13481
0.04167	-13636
0.04333	-13763
0.04500	-13821
0.04667	-13805
0.04833	-13806
0.05000	-13552
0.05167	-13189
0.05333	-12820
0.05500	-12526
0.05667	-12110
0.05833	-12173
0.06000	-12318
0.06167	-12470
0.06333	-12649
0.06500	-13175
0.06667	-13425
0.06833	-13888
0.07000	-14528
0.07167	-14884
0.07333	-15376
0.07500	-16167
0.07667	-16802
0.07833	-17419
0.08000	-18332
0.08167	-19022
0.08333	-19344
0.08500	-19480
0.08667	-19767
0.08833	-20240
0.09000	-20531
0.09167	-21109
0.09333	-21760
0.09500	-21975
0.09667	-21932
0.09833	-21997
0.10000	-21769
0.10167	-21799
0.10333	-22137
0.10500	-22566
0.10667	-22993
0.10833	-23562
0.11000	-23918
0.11167	-24081
0.11333	-24031
0.11500	-23829
0.11667	-23514
0.11833	-22961
0.12000	-22588
0.12167	-22215
0.12333	-22023
0.12500	-21937
0.12667	-22186
0.12833	-22264
0.13000	-22369
0.13167	-22535
0.13333	-22595
0.13500	-22429
0.13667	-22241
0.13833	-22222
0.14000	-22016
0.14167	-21866
0.14333	-21841
0.14500	-21879
0.14667	-21717
0.14833	-21625
0.15000	-21618
0.15167	-21527
0.15333	-21403
0.15500	-21318
0.15667	-21262
0.15833	-21233
0.16000	-21005
0.16167	-20912
0.16333	-20728
0.16500	-20433
0.16667	-19990
0.16833	-19677
0.17000	-19253
0.17167	-18925
0.17333	-18679
0.17500	-18264
0.17667	-17967
0.17833	-17539
0.18000	-17069
0.18167	-16598
0.18333	-16223
0.18500	-15743
0.18667	-15712
0.18833	-15653
0.19000	-15264
0.19167	-15240
0.19333	-15165
0.19500	-14741
0.19667	-14172
0.19833	-14079
0.20000	-13353
0.20167	-12656
0.20333	-12044
0.20500	-11742
0.20667	-11172
0.20833	-10977
0.21000	-10953
0.21167	-10872
0.21333	-10402
0.21500	-10083
0.21667	-9794
0.21833	-9195
0.22000	-8696
0.22167	-8481
0.22333	-8264
0.22500	-8110
0.22667	-7924
0.22833	-7765
0.23000	-7566
0.23167	-7294
0.23333	-6701
0.23500	-6532
0.23667	-6256
0.23833	-5810
0.24000	-5609
0.24167	-5559
0.24333	-5219
0.24500	-4972
0.24667	-4970
0.24833	-4629
0.25000	-4298
0.25167	-4056
0.25333	-3672
0.25500	-3169
0.25667	-2744
0.25833	-2391
0.26000	-1957
0.26167	-1816
0.26333	-1677
0.26500	-1448
0.26667	-1122
0.26833	-825
0.27000	-314
0.27167	155
0.27333	479
0.27500	754
0.27667	1073
0.27833	1394
0.28000	1829
0.28167	2206
0.28333	2730
0.28500	2986
0.28667	3386
0.28833	3682
0.29000	4079
0.29167	4437
0.29333	5021
0.29500	5502
0.29667	5966
0.29833	6496
0.30000	6873
0.30167	7263
0.30333	7579
0.30500	8012
0.30667	8237
0.30833	8658
0.31000	8979
0.31167	9307
0.31333	9486
0.31500	9749
0.31667	9996
0.31833	10117
0.32000	10267
0.32167	10506
0.32333	10842
0.32500	10999
0.32667	11445
0.32833	11857
0.33000	12159
0.33167	12579
0.33333	13067
0.33500	13194
0.33667	13329
0.33833	13563
0.34000	13509
0.34167	13377
0.34333	13693
0.34500	13915
0.34667	14355
0.34833	15047
0.35000	15924
0.35167	16486
0.35333	17253
0.35500	17949
0.35667	18581
0.35833	19499
0.36000	20736
0.36167	22134
0.36333	23665
0.36500	25392
0.36667	26965
0.36833	28397
0.37000	29960
0.37167	31545
0.37333	33209
0.37500	35133
0.37667	37331
0.37833	39537
0.38000	41704
0.38167	43992
0.38333	46213
0.38500	48840
0.38667	51912
0.38833	55871
0.39000	60613
0.39167	66420
0.39333	73164
0.39500	81400
0.39667	91003
0.39833	102520
0.40000	115878
0.40167	130454
0.40333	145280
0.40500	160039
0.40667	173584
0.40833	186213
0.41000	199175
0.41167	215009
0.41333	236552
0.41500	268206
0.41667	314572
0.41833	380723
0.42000	471476
0.42167	591950
0.42333	745435
0.42500	933219
0.42667	1154053
0.42833	1403151
0.43000	1673111
0.43167	1954101
0.43333	2235637
0.43500	2507437
0.43667	2760645
0.43833	2987020
0.44000	3181193
0.44167	3339931
0.44333	3460401
0.44500	3542001
0.44667	3585551
0.44833	3592922
0.45000	3565357
0.45167	3506118
0.45333	3417924
0.45500	3304061
0.45667	3167570
0.45833	3012106
0.46000	2841297
0.46167	2658854
0.46333	2468434
0.46500	2274238
0.46667	2080965
0.46833	1893928
0.47000	1720679
0.47167	1572061
0.47333	1462615
0.47500	1413553
0.47667	1454110
0.47833	1620120
0.48000	1953948
0.48167	2498557
0.48333	3289373
0.48500	4345975
0.48667	5667668
0.48833	7228496
0.49000	8977946
0.49167	10844163
0.49333	12738524
0.49500	14575200
0.49667	16271501
0.49833	17758728
0.50000	18998782
0.50167	19988406
0.50333	20734258
0.50500	21264186
0.50667	21621362
0.50833	21842828
0.51000	21955346
0.51167	21992956
0.51333	21981092
0.51500	21938484
0.51667	21874606
0.51833	21799268
0.52000	21702992
0.52167	21572730
0.52333	21386196
0.52500	21131038
0.52667	20798956
0.52833	20396638
0.53000	19940076
0.53167	19456506
0.53333	18975818
0.53500	18513984
0.53667	18084930
0.53833	17694320
0.54000	17338870
0.54167	17004926
0.54333	16692589
0.54500	16390247
0.54667	16094042
0.54833	15796796
0.55000	15500983
0.55167	15196500
0.55333	14887909
0.55500	14566857
0.55667	14235114
0.55833	13884164
0.56000	13514558
0.56167	13117056
0.56333	12688181
0.56500	12220135
0.56667	11707180
0.56833	11140142
0.57000	10512169
0.57167	9820222
0.57333	9061080
0.57500	8235347
0.57667	7347647
0.57833	6411555
0.58000	5445275
0.58167	4476967
0.58333	3542608
0.58500	2679653
0.58667	1918942
0.58833	1281560
0.59000	774144
0.59167	388930
0.59333	109076
0.59500	-87192
0.59667	-220879
0.59833	-310083
0.60000	-368139
0.60167	-404768
0.60333	-425783
0.60500	-435750
0.60667	-437225
0.60833	-432081
0.61000	-421885
0.61167	-407716
0.61333	-390579
0.61500	-370888
0.61667	-349648
0.61833	-326794
0.62000	-303108
0.62167	-278524
0.62333	-253740
0.62500	-228302
0.62667	-203236
0.62833	-178132
0.63000	-153644
0.63167	-129612
0.63333	-106617
0.63500	-84201
0.63667	-62912
0.63833	-42376
0.64000	-22735
0.64167	-4148
0.64333	13479
0.64500	30087
0.64667	45521
0.64833	59610
0.65000	72575
0.65167	84302
0.65333	94711
0.65500	104144
0.65667	112670
0.65833	120158
0.66000	126473
0.66167	132280
0.66333	136783
0.66500	140158
0.66667	142808
0.66833	144873
0.67000	145887
0.67167	146381
0.67333	146414
0.67500	145990
0.67667	145190
0.67833	143914
0.68000	142710
0.68167	141479
0.68333	139900
0.68500	138010
0.68667	136272
0.68833	134331
0.69000	132155
0.69167	130151
0.69333	128228
0.69500	126218
0.69667	124024
0.69833	121972
0.70000	119972
0.70167	117887
0.70333	115975
0.70500	114344
0.70667	112594
0.70833	110610
0.71000	109029
0.71167	107354
0.71333	105628
0.71500	104129
0.71667	102965
0.71833	101335
0.72000	99647
0.72167	97879
0.72333	95962
0.72500	93900
0.72667	92373
0.72833	90960
0.73000	89671
0.73167	88388
0.73333	87191
0.73500	85676
0.73667	84298
0.73833	82877
0.74000	81695
0.74167	80294
0.74333	79040
0.74500	77766
0.74667	76567
0.74833	75200
0.75000	74082
0.75167	73004
0.75333	71769
0.75500	70584
0.75667	69493
0.75833	68563
0.76000	67668
0.76167	66891
0.76333	66150
0.76500	65212
0.76667	64261
0.76833	63179
0.77000	62063
0.77167	60954
0.77333	60172
0.77500	59245
0.77667	58563
0.77833	57980
0.78000	57422
0.78167	56659
0.78333	56053
0.78500	55399
0.78667	54729
0.78833	53899
0.79000	53369
0.79167	52668
0.79333	51844
0.79500	51069
0.79667	50586
0.79833	49835
0.80000	49242
0.80167	48660
0.80333	48007
0.80500	47171
0.80667	46292
0.80833	45423
0.81000	44623
0.81167	43986
0.81333	43358
0.81500	42921
0.81667	42416
0.81833	41962
0.82000	41327
0.82167	40678
0.82333	40115
0.82500	39661
0.82667	39140
0.82833	38660
0.83000	38294
0.83167	37830
0.83333	37246
0.83500	36762
0.83667	36462
0.83833	36238
0.84000	35966
0.84167	35866
0.84333	35768
0.84500	35557
0.84667	35278
0.84833	35067
0.85000	34721
0.85167	34384
0.85333	34044
0.85500	33627
0.85667	33258
0.85833	33091
0.86000	32731
0.86167	32593
0.86333	32452
0.86500	32200
0.86667	31806
0.86833	31369
0.87000	30782
0.87167	30156
0.87333	29751
0.87500	29535
0.87667	29647
0.87833	29646
0.88000	29938
0.88167	29887
0.88333	29559
0.88500	28948
0.88667	28660
0.88833	27922
0.89000	27650
0.89167	27564
0.89333	27607
0.89500	27483
0.89667	27703
0.89833	27566
0.90000	27546
0.90167	27432
0.90333	27395
0.90500	27279
0.90667	27336
0.90833	27143
0.91000	27036
0.91167	26888
0.91333	26867
0.91500	26905
0.91667	27003
0.91833	27152
0.92000	27247
0.92167	27144
0.92333	26940
0.92500	26919
0.92667	26783
0.92833	26832
0.93000	26833
0.93167	26812
0.93333	26649
0.93500	26554
0.93667	26191
0.93833	26077
0.94000	26024
0.94167	25931
0.94333	25630
0.94500	25543
0.94667	25182
0.94833	24928
0.95000	24793
0.95167	24769
0.95333	24708
0.95500	24647
0.95667	24305
0.95833	23800
0.96000	23412
0.96167	23161
0.96333	22836
0.96500	22842
0.96667	22992
0.96833	23023
0.97000	22846
0.97167	22975
0.97333	23042
0.97500	22967
0.97667	22938
0.97833	22882
0.98000	22592
0.98167	22236
0.98333	22103
0.98500	21917
0.98667	21777
0.98833	22102
0.99000	22385
0.99167	22608
0.99333	22808
0.99500	23325
0.99667	23293
0.99833	23378
1.00000	23630
1.00167	23922
1.00333	24112
1.00500	24695
1.00667	25256
1.00833	25609
1.01000	26127
1.01167	26667
1.01333	27226
1.01500	27883
1.01667	28978
1.01833	29907
1.02000	30862
1.02167	31734
1.02333	32613
1.02500	33038
1.02667	33352
1.02833	33624
1.03000	33715
1.03167	33536
1.03333	33286
1.03500	33080
1.03667	32533
1.03833	31953
1.04000	31353
1.04167	30766
1.04333	29792
1.04500	28914
1.04667	27826
1.04833	26708
1.05000	25313
1.05167	24209
1.05333	23123
1.05500	22112
1.05667	21164
1.05833	20512
1.06000	19821
1.06167	19159
1.06333	18709
1.06500	18363
1.06667	17853
1.06833	17418
1.07000	16906
1.07167	16491
1.07333	15935
1.07500	15793
1.07667	15326
1.07833	15368
1.08000	15149
1.08167	14933
1.08333	14371
1.08500	14345
1.08667	13911
1.08833	13586
1.09000	13446
1.09167	13526
1.09333	13324
1.09500	13165
1.09667	13122
1.09833	12956
1.10000	12816
1.10167	12663
1.10333	12527
1.10500	12300
1.10667	12101
1.10833	11725
1.11000	11499
1.11167	11309
1.11333	11045
1.11500	10767
1.11667	10574
1.11833	10255
1.12000	10175
1.12167	10072
1.12333	10058
1.12500	9957
1.12667	10140
1.12833	9930
1.13000	9760
1.13167	9634
1.13333	9482
1.13500	8906
1.13667	8481
1.13833	8173
1.14000	7502
1.14167	7013
1.14333	6612
1.14500	6456
1.14667	6016
1.14833	5984
1.15000	5719
1.15167	5679
1.15333	5114
1.15500	4862
1.15667	4334
1.15833	4060
1.16000	3503
1.16167	3369
1.16333	3233
1.16500	3211
1.16667	2889
1.16833	2980
1.17000	2780
1.17167	2478
1.17333	2322
1.17500	2294
1.17667	1850
1.17833	1682
1.18000	1491
1.18167	1108
1.18333	750
1.18500	767
1.18667	520
1.18833	325
1.19000	228
1.19167	8
1.19333	-225
1.19500	-353
1.19667	-569
1.19833	-809
1.20000	-901
1.20167	-1281
1.20333	-1528
1.20500	-1669
1.20667	-1819
1.20833	-2247
1.21000	-2492
1.21167	-2794
1.21333	-3107
1.21500	-3394
1.21667	-3452
1.21833	-3463
1.22000	-3734
1.22167	-4143
1.22333	-4474
1.22500	-4789
1.22667	-5291
1.22833	-5615
1.23000	-5668
1.23167	-5771
1.23333	-6260
1.23500	-6545
1.23667	-6740
1.23833	-7219
1.24000	-7774
1.24167	-7848
1.24333	-8105
1.24500	-8576
1.24667	-8809
1.24833	-8819
1.25000	-9270
1.25167	-9334
1.25333	-9307
1.25500	-9353
1.25667	-9797
1.25833	-9640
1.26000	-10100
1.26167	-10392
1.26333	-10892
1.26500	-11019
1.26667	-11620
1.26833	-11657
1.27000	-11765
1.27167	-11682
1.27333	-11765
1.27500	-11590
1.27667	-11818
1.27833	-12019
1.28000	-12279
1.28167	-12573
1.28333	-13029
1.28500	-13244
1.28667	-13638
1.28833	-13903
1.29000	-14140
1.29167	-14191
1.29333	-14367
1.29500	-14350
1.29667	-14443
1.29833	-14523
1.30000	-14830
1.30167	-14988
1.30333	-15304
1.30500	-15579
1.30667	-15455
1.30833	-15418
1.31000	-15563
1.31167	-15632
1.31333	-15747
1.31500	-16358
1.31667	-16647
1.31833	-16935
1.32000	-17098
1.32167	-17345
1.32333	-17459
1.32500	-17705
1.32667	-17726
1.32833	-17879
1.33000	-17891
1.33167	-17978
1.33333	-18252
1.33500	-18495
1.33667	-18823
1.33833	-19242
1.34000	-19402
1.34167	-19330
1.34333	-19285
1.34500	-19148
1.34667	-18893
1.34833	-18840
1.35000	-18809
1.35167	-19046
1.35333	-19035
1.35500	-19172
1.35667	-19341
1.35833	-19405
1.36000	-19239
1.36167	-19326
1.36333	-19185
1.36500	-18778
1.36667	-18507
1.36833	-18256
1.37000	-17895
1.37167	-17572
1.37333	-17384
1.37500	-17176
1.37667	-16834
1.37833	-16584
1.38000	-16566
1.38167	-16642
1.38333	-16365
1.38500	-16290
1.38667	-16261
1.38833	-15998
1.39000	-15700
1.39167	-15998
1.39333	-16314
1.39500	-16684
1.39667	-16904
1.39833	-17347
1.40000	-17397
1.40167	-17553
1.40333	-17553
1.40500	-17959
1.40667	-18192
1.40833	-18658
1.41000	-18902
1.41167	-19346
1.41333	-19808
1.41500	-20271
1.41667	-20341
1.41833	-20457
1.42000	-20541
1.42167	-20317
1.42333	-20093
1.42500	-20425
1.42667	-20827
1.42833	-21176
1.43000	-21779
1.43167	-22367
1.43333	-22651
1.43500	-22855
1.43667	-22982
1.43833	-22892
1.44000	-22738
1.44167	-22466
1.44333	-22150
1.44500	-21738
1.44667	-21455
1.44833	-21315
1.45000	-21209
1.45167	-21474
1.45333	-21784
1.45500	-22053
1.45667	-22343
1.45833	-22739
1.46000	-22515
1.46167	-22553
1.46333	-22372
1.46500	-22129
1.46667	-21784
1.46833	-21886
1.47000	-21782
1.47167	-21907
1.47333	-22143
1.47500	-22471
1.47667	-22589
1.47833	-22557
1.48000	-22578
1.48167	-22161
1.48333	-21822
1.48500	-21510
1.48667	-21569
1.48833	-21238
1.49000	-21391
1.49167	-21266
1.49333	-21119
1.49500	-20691
1.49667	-20687
1.49833	-20504
1.50000	-20438
1.50167	-20409
1.50333	-20406
1.50500	-17393
1.50667	3654
1.50833	26984
1.51000	51643
1.51167	77760
1.51333	99577
1.51500	86991
1.51667	71475
1.51833	54961
1.52000	37219
1.52167	21422
1.52333	22411
1.52500	24458
1.52667	26563
1.52833	28973
1.53000	31069
1.53167	32955
1.53333	34707
1.53500	36185
1.53667	37197
1.53833	37781
1.54000	38096
1.54167	37883
1.54333	37365
1.54500	36514
1.54667	35926
1.54833	35334
1.55000	34828
1.55167	34400
1.55333	34362
1.55500	34101
1.55667	33885
1.55833	33816
1.56000	33894
1.56167	33752
1.56333	33665
1.56500	33552
1.56667	33360
1.56833	33118
1.57000	32971
1.57167	32945
1.57333	33007
1.57500	32992
1.57667	32776
1.57833	32619
1.58000	32435
1.58167	32207
1.58333	32066
1.58500	32137
1.58667	32135
1.58833	31969
1.59000	31710
1.59167	31587
1.59333	31406
1.59500	31169
1.59667	31200
1.59833	31417
1.60000	31410
1.60167	31545
1.60333	31737
1.60500	31685
1.60667	31379
1.60833	31152
1.61000	30778
1.61167	30604
1.61333	30496
1.61500	30573
1.61667	30887
1.61833	31022
1.62000	30949
1.62167	31156
1.62333	31312
1.62500	31203
1.62667	31527
1.62833	31878
1.63000	31972
1.63167	32163
1.63333	32164
1.63500	31935
1.63667	31686
1.63833	31450
1.64000	30996
1.64167	30906
1.64333	30927
1.64500	30756
1.64667	30894
1.64833	31166
1.65000	31403
1.65167	31514
1.65333	32019
1.65500	31799
1.65667	31690
1.65833	31321
1.66000	31021
1.66167	30554
1.66333	30631
1.66500	30525
1.66667	30698
1.66833	30667
1.67000	30495
1.67167	30179
1.67333	30028
1.67500	29612
1.67667	29560
1.67833	29570
1.68000	29570
1.68167	29461
1.68333	29527
1.68500	29478
1.68667	29544
1.68833	29648
1.69000	29914
1.69167	30080
1.69333	30271
1.69500	30383
1.69667	30569
1.69833	30479
1.70000	30353
1.70167	30067
1.70333	29766
1.70500	29417
1.70667	29278
1.70833	29150
1.71000	29224
1.71167	29180
1.71333	29128
1.71500	29116
1.71667	29174
1.71833	29084
1.72000	29194
1.72167	29275
1.72333	29108
1.72500	28870
1.72667	28835
1.72833	28658
1.73000	28556
1.73167	28586
1.73333	28662
1.73500	28481
1.73667	28336
1.73833	28055
1.74000	27855
1.74167	27776
1.74333	27570
1.74500	27490
1.74667	27367
1.74833	27386
1.75000	27172
1.75167	27472
1.75333	27549
1.75500	27868
1.75667	27807
1.75833	28056
1.76000	27891
1.76167	27856
1.76333	27608
1.76500	27544
1.76667	27126
1.76833	26826
1.77000	26625
1.77167	26594
1.77333	26505
1.77500	26750
1.77667	27070
1.77833	27143
1.78000	26982
1.78167	26792
1.78333	26497
1.78500	25900
1.78667	25538
1.78833	25403
1.79000	25469
1.79167	25260
1.79333	25369
1.79500	25332
1.79667	25177
1.79833	24795
1.80000	24819
1.80167	24857
1.80333	24955
1.80500	24899
1.80667	25068
1.80833	25071
1.81000	24900
1.81167	24551
1.81333	24625
1.81500	24464
1.81667	24186
1.81833	24121
1.82000	24100
1.82167	23780
1.82333	23738
1.82500	23760
1.82667	23651
1.82833	23583
1.83000	23597
1.83167	23466
1.83333	23400
1.83500	23326
1.83667	23309
1.83833	23168
1.84000	22965
1.84167	22940
1.84333	22917
1.84500	22927
1.84667	23166
1.84833	23416
1.85000	23412
1.85167	23358
1.85333	23211
1.85500	23033
1.85667	23052
1.85833	23042
1.86000	23100
1.86167	23350
1.86333	23311
1.86500	23080
1.86667	22948
1.86833	23061
1.87000	22753
1.87167	22871
1.87333	23150
1.87500	23337
1.87666	23273
1.87833	23326
1.88000	23098
1.88166	22793
1.88333	22457
1.88500	22234
1.88666	22279
1.88833	22314
1.89000	22304
1.89166	22573
1.89333	22681
1.89500	22656
1.89666	22834
1.89833	23123
1.90000	22899
1.90166	22716
1.90333	22515
1.90500	22322
1.90666	22017
1.90833	22052
1.91000	22254
1.91166	22333
1.91333	22192
1.91500	22105
1.91666	22128
1.91833	22102
1.92000	22342
1.92166	22778
1.92333	23248
1.92500	23358
1.92666	23505
1.92833	23553
1.93000	23310
1.93166	23148
1.93333	23199
1.93500	23307
1.93666	23267
1.93833	23426
1.94000	23484
1.94166	23554
1.94333	23432
1.94500	23270
1.94666	23246
1.94833	23067
1.95000	23048
1.95166	22923
1.95333	23198
1.95500	22936
1.95666	23012
1.95833	22885
1.96000	22921
1.96166	22661
1.96333	23090
1.96500	23199
1.96666	23384
1.96833	23834
1.97000	24309
1.97166	24159
1.97333	24232
1.97500	24336
1.97666	23989
1.97833	23805
1.98000	23904
1.98166	23832
1.98333	23940
1.98500	23936
1.98666	23835
1.98833	23855
1.99000	24013
1.99166	23736
1.99333	23948
1.99500	24040
1.99666	23975
1.99833	24113
2.00000	24443
2.00166	24480
2.00333	24535
2.00500	24949
2.00667	24931
2.00833	24795
2.01000	24809
2.01167	25003
2.01333	24704
2.01500	24777
2.01667	25062
2.01833	25210
2.02000	25340
2.02167	25516
2.02333	25577
2.02500	25431
2.02667	25255
2.02833	25030
2.03000	25059
2.03167	24820
2.03333	24733
2.03500	24886
2.03667	25023
2.03833	24813
2.04000	24963
2.04167	24778
2.04333	24472
2.04500	24297
2.04667	24307
2.04833	24175
2.05000	24467
2.05167	24430
2.05334	24370
2.05500	24254
2.05667	24230
2.05834	24146
2.06000	24236
2.06167	24355
2.06334	24390
2.06500	24324
2.06667	24056
2.06834	23865
2.07000	23602
2.07167	23350
2.07334	23244
2.07500	23136
2.07667	23008
2.07834	22973
2.08000	22965
2.08167	22886
2.08334	23042
2.08500	23019
2.08667	22858
2.08834	22755
2.09000	22674
2.09167	22393
2.09334	22246
2.09500	22006
2.09667	21825
2.09834	21637
2.10001	21442
2.10167	21271
2.10334	21461
2.10501	21609
2.10667	21589
2.10834	21708
2.11001	21928
2.11167	21772
2.11334	21485
2.11501	21442
2.11667	21228
2.11834	20955
2.12001	20912
2.12167	21034
2.12334	20935
2.12501	20971
2.12667	20956
2.12834	20913
2.13001	20693
2.13167	20748
2.13334	20674
2.13501	20515
2.13667	20403
2.13834	20383
2.14001	20183
2.14167	20179
2.14334	20161
2.14501	20088
2.14668	20101
2.14834	20131
2.15001	20143
2.15168	20128
2.15334	20268
2.15501	20107
2.15668	19973
2.15834	19675
2.16001	19498
2.16168	19363
2.16334	19452
2.16501	19529
2.16668	19860
2.16834	20032
2.17001	19835
2.17168	19875
2.17334	19858
2.17501	19842
2.17668	19964
2.17834	20594
2.18001	20743
2.18168	21086
2.18334	21114
2.18501	21072
2.18668	20843
2.18834	20957
2.19001	21008
2.19168	21324
2.19335	21768
2.19501	22035
2.19668	22383
2.19835	22578
2.20001	22847
2.20168	23090
2.20335	23453
2.20501	23718
2.20668	23995
2.20835	24182
2.21001	24437
2.21168	24801
2.21335	25088
2.21501	25551
2.21668	25814
2.21835	25931
2.22001	25772
2.22168	25705
2.22335	25431
2.22501	25527
2.22668	25750
2.22835	26069
2.23001	26202
2.23168	26497
2.23335	26546
2.23501	26669
2.23668	26704
2.23835	26964
2.24002	27075
2.24168	27433
2.24335	27375
2.24502	27631
2.24668	27832
2.24835	28075
2.25002	28062
2.25168	28621
2.25335	28991
2.25502	29202
2.25668	29587
2.25835	30068
2.26002	30044
2.26168	30360
2.26335	30796
2.26502	31176
2.26668	31395
2.26835	31921
2.27002	32083
2.27168	32149
2.27335	32213
2.27502	32521
2.27668	32851
2.27835	33189
2.28002	33773
2.28168	34235
2.28335	34753
2.28502	35158
2.28668	35775
2.28835	36473
2.29002	37408
2.29169	38134
2.29335	38863
2.29502	39475
2.29669	39807
2.29835	40272
2.30002	41087
2.30169	42084
2.30335	43252
2.30502	44518
2.30669	45532
2.30835	46380
2.31002	47211
2.31169	48054
2.31335	48940
2.31502	49977
2.31669	50970
2.31835	51851
2.32002	52730
2.32169	53759
2.32335	54871
2.32502	56225
2.32669	57683
2.32835	59140
2.33002	60565
2.33169	61993
2.33335	63144
2.33502	64691
2.33669	66318
2.33836	67841
2.34002	69335
2.34169	71312
2.34336	72721
2.34502	74018
2.34669	75504
2.34836	77171
2.35002	78523
2.35169	80032
2.35336	81847
2.35502	83634
2.35669	85280
2.35836	87111
2.36002	89167
2.36169	91013
2.36336	92944
2.36502	94843
2.36669	96736
2.36836	98655
2.37002	100651
2.37169	102581
2.37336	104755
2.37502	106937
2.37669	109119
2.37836	111392
2.38002	113654
2.38169	115916
2.38336	118198
2.38503	120371
2.38669	122552
2.38836	124959
2.39003	127136
2.39169	129489
2.39336	131910
2.39503	134269
2.39669	136618
2.39836	139202
2.40003	141709
2.40169	144372
2.40336	147301
2.40503	150036
2.40669	152705
2.40836	155329
2.41003	157932
2.41169	160274
2.41336	162995
2.41503	165758
2.41669	168750
2.41836	171789
2.42003	174979
2.42169	177953
2.42336	181027
2.42503	183831
2.42669	186395
2.42836	188953
2.43003	191818
2.43170	194518
2.43336	197452
2.43503	200721
2.43670	204061
2.43836	207066
2.44003	210273
2.44170	213402
2.44336	216328
2.44503	219277
2.44670	222748
2.44836	225849
2.45003	229157
2.45170	232802
2.45336	236287
2.45503	239288
2.45670	242609
2.45836	245806
2.46003	248630
2.46170	251767
2.46336	254886
2.46503	258139
2.46670	261486
2.46836	264872
2.47003	268098
2.47170	271589
2.47336	274973
2.47503	278151
2.47670	281824
2.47837	285406
2.48003	288920
2.48170	292136
2.48337	295653
2.48503	298757
2.48670	302141
2.48837	305564
2.49003	309307
2.49170	312983
2.49337	316649
2.49503	319991
2.49670	323279
2.49837	326718
2.50003	329904
2.50170	333110
2.50337	336750
2.50503	340431
2.50670	343777
2.50837	347239
2.51003	350835
2.51170	354128
2.51337	357165
2.51503	360407
2.51670	363817
2.51837	367138
2.52003	370196
2.52170	373597
2.52337	376907
2.52504	379957
2.52670	383057
2.52837	386582
2.53004	390027
2.53170	393545
2.53337	396967
2.53504	400332
2.53670	403520
2.53837	406570
2.54004	409330
2.54170	412302
2.54337	415277
2.54504	418226
2.54670	421253
2.54837	424644
2.55004	427870
2.55170	430980
2.55337	434179
2.55504	437281
2.55670	439853
2.55837	442824
2.56004	445771
2.56170	448592
2.56337	451485
2.56504	454847
2.56670	457803
2.56837	460738
2.57004	463642
2.57171	466319
2.57337	468821
2.57504	471273
2.57671	473691
2.57837	476301
2.58004	479066
2.58171	481722
2.58337	484664
2.58504	487621
2.58671	490349
2.58837	493042
2.59004	495636
2.59171	498043
2.59337	500505
2.59504	502980
2.59671	505432
2.59837	508048
2.60004	510592
2.60171	513190
2.60337	515641
2.60504	518230
2.60671	520761
2.60837	523192
2.61004	525353
2.61171	527640
2.61337	529719
2.61504	531709
2.61671	533940
2.61838	536065
2.62004	538313
2.62171	540498
2.62338	542785
2.62504	544917
2.62671	547257
2.62838	549188
2.63004	551364
2.63171	553324
2.63338	555391
2.63504	557286
2.63671	559607
2.63838	561558
2.64004	563803
2.64171	565849
2.64338	568093
2.64504	570066
2.64671	572426
2.64838	574673
2.65004	576856
2.65171	579064
2.65338	581328
2.65504	583357
2.65671	585168
2.65838	587134
2.66004	588940
2.66171	590788
2.66338	592795
2.66505	594946
2.66671	597108
2.66838	599346
2.67005	601535
2.67171	603473
2.67338	605568
2.67505	607668
2.67671	609777
2.67838	611915
2.68005	614248
2.68171	616541
2.68338	618601
2.68505	620926
2.68671	623222
2.68838	625339
2.69005	627675
2.69171	630225
2.69338	632631
2.69505	635153
2.69671	637983
2.69838	640385
2.70005	643124
2.70171	645993
2.70338	649010
2.70505	652129
2.70671	655773
2.70838	659439
2.71005	663224
2.71171	667063
2.71338	671189
2.71505	675494
2.71672	679873
2.71838	684546
2.72005	689367
2.72172	694145
2.72338	698625
2.72505	703304
2.72672	707631
2.72838	711923
2.73005	715910
2.73172	720023
2.73338	723359
2.73505	726529
2.73672	729226
2.73838	731539
2.74005	733430
2.74172	735300
2.74338	737292
2.74505	739166
2.74672	741348
2.74838	743593
2.75005	746246
2.75172	748805
2.75338	752184
2.75505	755967
2.75672	760305
2.75838	765302
2.76005	770956
2.76172	777247
2.76339	784371
2.76505	792792
2.76672	802391
2.76839	814181
2.77005	828450
2.77172	846744
2.77339	870826
2.77505	903514
2.77672	949125
2.77839	1013436
2.78005	1103755
2.78172	1228856
2.78339	1397963
2.78505	1617632
2.78672	1890985
2.78839	2214863
2.79005	2578583
2.79172	2965031
2.79339	3352021
2.79505	3715644
2.79672	4032809
2.79839	4285752
2.80005	4462073
2.80172	4556624
2.80339	4571023
2.80505	4512486
2.80672	4391890
2.80839	4222050
2.81006	4017763
2.81172	3793054
2.81339	3561109
2.81506	3333592
2.81672	3120301
2.81839	2927893
2.82006	2759914
2.82172	2617243
2.82339	2496621
2.82506	2393174
2.82672	2300351
2.82839	2211301
2.83006	2119950
2.83172	2023087
2.83339	1919582
2.83506	1810567
2.83672	1699851
2.83839	1592078
2.84006	1492629
2.84172	1406225
2.84339	1337559
2.84506	1289956
2.84672	1266639
2.84839	1269909
2.85006	1301816
2.85172	1363613
2.85339	1456004
2.85506	1578102
2.85673	1727595
2.85839	1900806
2.86006	2092459
2.86173	2295463
2.86339	2502292
2.86506	2705106
2.86673	2895685
2.86839	3066551
2.87006	3212438
2.87173	3328672
2.87339	3412439
2.87506	3463516
2.87673	3483316
2.87839	3473534
2.88006	3438165
2.88173	3381380
2.88339	3307486
2.88506	3219731
2.88673	3122576
2.88839	3018592
2.89006	2909937
2.89173	2797720
2.89339	2684117
2.89506	2568875
2.89673	2453053
2.89839	2337568
2.90006	2223418
2.90173	2111073
2.90340	2002369
2.90506	1897963
2.90673	1798537
2.90840	1704818
2.91006	1617420
2.91173	1535924
2.91340	1460559
2.91506	1391440
2.91673	1328368
2.91840	1270661
2.92006	1218458
2.92173	1171550
2.92340	1129276
2.92506	1091436
2.92673	1057969
2.92840	1028450
2.93006	1002479
2.93173	979790
2.93340	960205
2.93506	943197
2.93673	928920
2.93840	916801
2.94006	906987
2.94173	898834
2.94340	892935
2.94506	888328
2.94673	885289
2.94840	883380
2.95007	882598
2.95173	881985
2.95340	882013
2.95507	881778
2.95673	881447
2.95840	880737
2.96007	879878
2.96173	878426
2.96340	876959
2.96507	875093
2.96673	873518
2.96840	871702
2.97007	870221
2.97173	869137
2.97340	868533
2.97507	867858
2.97673	867866
2.97840	867893
2.98007	867980
2.98173	868141
2.98340	868590
2.98507	868959
2.98673	869629
2.98840	870456
2.99007	871575
2.99173	872611
2.99340	873605
2.99507	874815
2.99674	875897
2.99840	876885
3.00007	878573
3.00174	881263
3.00340	885172
3.00507	892124
3.00674	903994
3.00840	923050
3.01007	952377
3.01174	994386
3.01340	1049585
3.01507	1116187
3.01674	1189949
3.01840	1263668
3.02007	1329509
3.02174	1380166
3.02340	1410290
3.02507	1417818
3.02674	1404054
3.02840	1372675
3.03007	1329071
3.03174	1279063
3.03340	1227229
3.03507	1177104
3.03674	1131522
3.03840	1091130
3.04007	1056748
3.04174	1028074
3.04341	1005085
3.04507	986672
3.04674	972657
3.04841	961795
3.05007	954212
3.05174	948362
3.05341	944382
3.05507	941696
3.05674	940272
3.05841	939106
3.06007	939252
3.06174	939888
3.06341	941315
3.06507	943201
3.06674	945960
3.06841	948826
3.07007	952260
3.07174	956024
3.07341	960005
3.07507	964006
3.07674	967997
3.07841	971918
3.08007	975192
3.08174	978043
3.08341	980587
3.08507	983034
3.08674	984979
3.08841	987312
3.09008	989692
3.09174	992085
3.09341	994510
3.09508	997297
3.09674	1000044
3.09841	1002872
3.10008	1006111
3.10174	1009499
3.10341	1013007
3.10508	1016468
3.10674	1020033
3.10841	1023106
3.11008	1025527
3.11174	1027153
3.11341	1028086
3.11508	1028091
3.11674	1027403
3.11841	1026802
3.12008	1026011
3.12174	1025467
3.12341	1025643
3.12508	1026685
3.12674	1027973
3.12841	1030279
3.13008	1033014
3.13174	1035798
3.13341	1038650
3.13508	1041472
3.13674	1043925
3.13841	1046024
3.14008	1047886
3.14175	1049075
3.14341	1050163
3.14508	1051004
3.14675	1052070
3.14841	1053114
3.15008	1054965
3.15175	1057033
3.15341	1059452
3.15508	1061850
3.15675	1064399
3.15841	1066452
3.16008	1068332
3.16175	1069842
3.16341	1071156
3.16508	1072347
3.16675	1073398
3.16841	1074328
3.17008	1074999
3.17175	1075564
3.17341	1075809
3.17508	1075631
3.17675	1075431
3.17841	1075015
3.18008	1074377
3.18175	1073699
3.18341	1073519
3.18508	1073239
3.18675	1073471
3.18842	1074283
3.19008	1075621
3.19175	1077130
3.19342	1078899
3.19508	1080913
3.19675	1082541
3.19842	1084134
3.20008	1085365
3.20175	1086464
3.20342	1087190
3.20508	1088310
3.20675	1089614
3.20842	1091924
3.21008	1095468
3.21175	1100514
3.21342	1107044
3.21508	1114916
3.21675	1123566
3.21842	1132673
3.22008	1141618
3.22175	1149627
3.22342	1156560
3.22508	1162119
3.22675	1166018
3.22842	1168525
3.23008	1170076
3.23175	1170934
3.23342	1171654
3.23509	1172535
3.23675	1173827
3.23842	1175686
3.24009	1178600
3.24175	1182679
3.24342	1188343
3.24509	1195740
3.24675	1205902
3.24842	1219855
3.25009	1240885
3.25175	1275656
3.25342	1334342
3.25509	1429240
3.25675	1572815
3.25842	1772944
3.26009	2027242
3.26175	2321674
3.26342	2630668
3.26509	2921601
3.26675	3162192
3.26842	3326651
3.27009	3401035
3.27175	3384655
3.27342	3288588
3.27509	3130245
3.27675	2931468
3.27842	2712249
3.28009	2490515
3.28176	2278776
3.28342	2086122
3.28509	1916385
3.28676	1772258
3.28842	1652653
3.29009	1556132
3.29176	1481179
3.29342	1429640
3.29509	1406117
3.29676	1421855
3.29842	1494555
3.30009	1643443
3.30176	1883545
3.30342	2220566
3.30509	2643453
3.30676	3122015
3.30842	3613501
3.31009	4069753
3.31176	4444411
3.31342	4703772
3.31509	4830879
3.31676	4825996
3.31842	4701760
3.32009	4482064
3.32176	4194726
3.32342	3868595
3.32509	3527684
3.32676	3193680
3.32843	2881563
3.33009	2600689
3.33176	2355392
[truncated: 2,201 more rows]
