# Supplementary material for: A simple method for developing lysine targeted covalent protein reagents
Source: Nat Commun. 2023 Dec 1;14:7933. doi: 10.1038/s41467-023-42632-5 (PMC10692228; doi:10.1038/s41467-023-42632-5)
Supplement: Supplementary file 4 — Source data [file 41467_2023_42632_MOESM4_ESM.zip › Source Data/Supplementary figure 3/Cysteine/Pep3-cys-150min.txt]

0.00000	0
0.00167	213
0.00333	456
0.00500	483
0.00667	353
0.00833	354
0.01000	-225
0.01167	-780
0.01333	-1168
0.01500	-1450
0.01667	-1929
0.01833	-2192
0.02000	-2682
0.02167	-3116
0.02333	-3383
0.02500	-3309
0.02667	-3129
0.02833	-2734
0.03000	-2374
0.03167	-2074
0.03333	-1844
0.03500	-1715
0.03667	-1418
0.03833	-1226
0.04000	-1083
0.04167	-1016
0.04333	-692
0.04500	-893
0.04667	-856
0.04833	-818
0.05000	-744
0.05167	-891
0.05333	-793
0.05500	-744
0.05667	-573
0.05833	-320
0.06000	-145
0.06167	162
0.06333	233
0.06500	138
0.06667	-23
0.06833	-106
0.07000	-331
0.07167	-231
0.07333	-298
0.07500	-384
0.07667	-537
0.07833	-501
0.08000	-667
0.08167	-578
0.08333	-539
0.08500	-390
0.08667	-436
0.08833	-426
0.09000	-528
0.09167	-499
0.09333	-407
0.09500	-447
0.09667	-320
0.09833	-165
0.10000	-82
0.10167	-61
0.10333	177
0.10500	20
0.10667	-37
0.10833	-184
0.11000	-312
0.11167	-507
0.11333	-439
0.11500	-509
0.11667	-514
0.11833	-553
0.12000	-680
0.12167	-831
0.12333	-828
0.12500	-616
0.12667	-630
0.12833	-672
0.13000	-879
0.13167	-981
0.13333	-1501
0.13500	-1605
0.13667	-1413
0.13833	-1161
0.14000	-1044
0.14167	-657
0.14333	-580
0.14500	-721
0.14667	-796
0.14833	-852
0.15000	-1100
0.15167	-1107
0.15333	-1008
0.15500	-925
0.15667	-949
0.15833	-799
0.16000	-879
0.16167	-1162
0.16333	-1430
0.16500	-1639
0.16667	-1757
0.16833	-1817
0.17000	-1790
0.17167	-1746
0.17333	-1645
0.17500	-1859
0.17667	-1976
0.17833	-1954
0.18000	-2023
0.18167	-2145
0.18333	-1993
0.18500	-1984
0.18667	-1948
0.18833	-1884
0.19000	-1760
0.19167	-1728
0.19333	-1668
0.19500	-1657
0.19667	-1698
0.19833	-1890
0.20000	-2046
0.20167	-2151
0.20333	-2270
0.20500	-2337
0.20667	-2223
0.20833	-1997
0.21000	-2009
0.21167	-1979
0.21333	-1848
0.21500	-1827
0.21667	-2100
0.21833	-2175
0.22000	-2114
0.22167	-2305
0.22333	-2536
0.22500	-2574
0.22667	-2586
0.22833	-2801
0.23000	-2881
0.23167	-2780
0.23333	-2662
0.23500	-2676
0.23667	-2521
0.23833	-2345
0.24000	-2221
0.24167	-2226
0.24333	-2201
0.24500	-2244
0.24667	-2359
0.24833	-2539
0.25000	-2570
0.25167	-2628
0.25333	-2597
0.25500	-2661
0.25667	-2746
0.25833	-2938
0.26000	-3031
0.26167	-3269
0.26333	-3251
0.26500	-3169
0.26667	-3029
0.26833	-2982
0.27000	-2780
0.27167	-2949
0.27333	-2989
0.27500	-2971
0.27667	-3059
0.27833	-3172
0.28000	-2876
0.28167	-2779
0.28333	-3022
0.28500	-3013
0.28667	-2895
0.28833	-3191
0.29000	-3439
0.29167	-3292
0.29333	-3186
0.29500	-3352
0.29667	-3056
0.29833	-2817
0.30000	-2664
0.30167	-2444
0.30333	-2199
0.30500	-2119
0.30667	-1978
0.30833	-1891
0.31000	-1986
0.31167	-1797
0.31333	-1984
0.31500	-1921
0.31667	-1930
0.31833	-1945
0.32000	-2042
0.32167	-1811
0.32333	-1764
0.32500	-1792
0.32667	-1609
0.32833	-1688
0.33000	-1728
0.33167	-1825
0.33333	-1801
0.33500	-1969
0.33667	-1830
0.33833	-1820
0.34000	-1624
0.34167	-1545
0.34333	-1446
0.34500	-1559
0.34667	-1596
0.34833	-1967
0.35000	-2073
0.35167	-1905
0.35333	-1497
0.35500	-902
0.35667	46
0.35833	974
0.36000	1806
0.36167	2637
0.36333	3479
0.36500	4501
0.36667	5573
0.36833	6886
0.37000	8289
0.37167	9833
0.37333	11183
0.37500	12769
0.37667	14257
0.37833	15717
0.38000	17188
0.38167	18965
0.38333	20743
0.38500	22930
0.38667	25801
0.38833	29104
0.39000	32956
0.39167	37753
0.39333	43266
0.39500	49854
0.39667	57831
0.39833	67563
0.40000	79097
0.40167	92484
0.40333	106857
0.40500	121572
0.40667	134733
0.40833	144881
0.41000	151011
0.41167	152497
0.41333	149504
0.41500	144029
0.41667	137941
0.41833	134168
0.42000	136268
0.42167	147750
0.42333	172351
0.42500	214409
0.42667	277602
0.42833	365982
0.43000	483183
0.43167	631550
0.43333	812351
0.43500	1025632
0.43667	1268511
0.43833	1536632
0.44000	1823886
0.44167	2122242
0.44333	2421954
0.44500	2714305
0.44667	2989214
0.44833	3238159
0.45000	3453353
0.45167	3629917
0.45333	3762593
0.45500	3849725
0.45667	3890127
0.45833	3884796
0.46000	3835213
0.46167	3745141
0.46333	3617881
0.46500	3458037
0.46667	3270993
0.46833	3061801
0.47000	2835275
0.47167	2597172
0.47333	2352825
0.47500	2106259
0.47667	1862451
0.47833	1626864
0.48000	1403942
0.48167	1198332
0.48333	1015365
0.48500	859923
0.48667	736890
0.48833	653759
0.49000	621031
0.49167	653857
0.49333	772868
0.49500	1005456
0.49667	1381157
0.49833	1929994
0.50000	2674794
0.50167	3625463
0.50333	4770303
0.50500	6078171
0.50667	7493802
0.50833	8948283
0.51000	10370081
0.51167	11693144
0.51333	12864094
0.51500	13852465
0.51667	14647187
0.51833	15247687
0.52000	15667680
0.52167	15924465
0.52333	16037375
0.52500	16022398
0.52667	15896836
0.52833	15674912
0.53000	15370308
0.53167	14990693
0.53333	14546628
0.53500	14049597
0.53667	13515050
0.53833	12974131
0.54000	12479488
0.54167	12097216
0.54333	11889923
0.54500	11906377
0.54667	12159868
0.54833	12614111
0.55000	13192316
0.55167	13806963
0.55333	14379291
0.55500	14843442
0.55667	15171895
0.55833	15366454
0.56000	15447389
0.56167	15428194
0.56333	15342470
0.56500	15212614
0.56667	15053822
0.56833	14875292
0.57000	14695937
0.57167	14514350
0.57333	14332402
0.57500	14155070
0.57667	13986645
0.57833	13821524
0.58000	13661494
0.58167	13508593
0.58333	13359983
0.58500	13210424
0.58667	13059476
0.58833	12907246
0.59000	12744779
0.59167	12570861
0.59333	12383856
0.59500	12186750
0.59667	11975358
0.59833	11759307
0.60000	11544151
0.60167	11336428
0.60333	11139180
0.60500	10962408
0.60667	10807509
0.60833	10672674
0.61000	10558204
0.61167	10460869
0.61333	10373912
0.61500	10293310
0.61667	10217948
0.61833	10143715
0.62000	10068529
0.62167	9992596
0.62333	9914341
0.62500	9831202
0.62667	9742046
0.62833	9647272
0.63000	9546538
0.63167	9438577
0.63333	9323154
0.63500	9201791
0.63667	9073792
0.63833	8935392
0.64000	8787890
0.64167	8632022
0.64333	8463578
0.64500	8280672
0.64667	8085644
0.64833	7877504
0.65000	7651393
0.65167	7410526
0.65333	7153518
0.65500	6878791
0.65667	6585001
0.65833	6275935
0.66000	5947912
0.66167	5605415
0.66333	5249503
0.66500	4882501
0.66667	4507744
0.66833	4132973
0.67000	3761342
0.67167	3400441
0.67333	3057309
0.67500	2736660
0.67667	2441215
0.67833	2172180
0.68000	1927857
0.68167	1705058
0.68333	1500237
0.68500	1311196
0.68667	1137274
0.68833	979412
0.69000	839710
0.69167	720803
0.69333	622763
0.69500	545476
0.69667	487067
0.69833	444125
0.70000	413043
0.70167	391081
0.70333	375332
0.70500	363590
0.70667	354498
0.70833	346551
0.71000	339234
0.71167	331778
0.71333	323414
0.71500	314509
0.71667	305104
0.71833	294943
0.72000	284304
0.72167	274083
0.72333	263486
0.72500	253333
0.72667	243663
0.72833	234765
0.73000	226038
0.73167	218488
0.73333	211204
0.73500	204589
0.73667	198499
0.73833	193293
0.74000	188058
0.74167	183416
0.74333	178726
0.74500	174052
0.74667	169216
0.74833	164615
0.75000	160099
0.75167	156000
0.75333	152049
0.75500	148180
0.75667	144582
0.75833	140905
0.76000	137353
0.76167	134096
0.76333	131042
0.76500	128090
0.76667	125488
0.76833	122863
0.77000	120357
0.77167	118160
0.77333	115961
0.77500	113757
0.77667	111875
0.77833	109887
0.78000	107823
0.78167	106000
0.78333	104228
0.78500	102347
0.78667	100486
0.78833	98972
0.79000	97165
0.79167	95726
0.79333	94283
0.79500	93294
0.79667	91919
0.79833	90945
0.80000	89709
0.80167	88458
0.80333	87129
0.80500	86056
0.80667	84777
0.80833	83541
0.81000	82646
0.81167	81261
0.81333	80045
0.81500	78939
0.81667	77870
0.81833	76596
0.82000	75691
0.82167	74517
0.82333	73408
0.82500	72226
0.82667	71004
0.82833	69881
0.83000	68746
0.83167	67769
0.83333	66751
0.83500	65818
0.83667	64860
0.83833	64044
0.84000	63008
0.84167	62335
0.84333	61500
0.84500	60541
0.84667	59613
0.84833	58733
0.85000	57615
0.85167	56792
0.85333	56307
0.85500	55879
0.85667	55233
0.85833	54724
0.86000	54122
0.86167	53464
0.86333	52562
0.86500	52147
0.86667	51654
0.86833	51165
0.87000	50272
0.87167	49668
0.87333	48906
0.87500	48345
0.87667	47656
0.87833	47460
0.88000	47258
0.88167	47164
0.88333	47012
0.88500	46988
0.88667	47007
0.88833	47147
0.89000	47174
0.89167	47370
0.89333	47847
0.89500	48213
0.89667	48415
0.89833	48641
0.90000	48570
0.90167	48126
0.90333	47596
0.90500	47116
0.90667	46711
0.90833	46365
0.91000	46164
0.91167	45832
0.91333	45175
0.91500	44385
0.91667	43398
0.91833	42220
0.92000	41057
0.92167	40031
0.92333	38986
0.92500	38033
0.92667	37218
0.92833	36219
0.93000	35409
0.93167	34642
0.93333	33787
0.93500	33122
0.93667	32794
0.93833	32220
0.94000	31614
0.94167	31179
0.94333	30311
0.94500	29311
0.94667	28410
0.94833	27624
0.95000	26746
0.95167	26310
0.95333	25972
0.95500	25643
0.95667	25242
0.95833	24805
0.96000	24205
0.96167	23691
0.96333	23237
0.96500	22792
0.96667	22425
0.96833	22193
0.97000	21726
0.97167	21321
0.97333	21063
0.97500	20875
0.97667	20561
0.97833	20353
0.98000	20075
0.98167	19607
0.98333	19012
0.98500	18569
0.98667	18209
0.98833	17994
0.99000	18034
0.99167	18035
0.99333	17989
0.99500	17821
0.99667	17501
0.99833	16883
1.00000	16411
1.00167	15935
1.00333	15565
1.00500	15214
1.00667	15001
1.00833	15003
1.01000	14832
1.01167	14447
1.01333	14014
1.01500	13678
1.01667	12920
1.01833	12344
1.02000	11965
1.02167	11639
1.02333	11249
1.02500	11064
1.02667	10890
1.02833	10584
1.03000	10363
1.03167	9976
1.03333	9540
1.03500	9030
1.03667	8722
1.03833	8463
1.04000	8493
1.04167	8490
1.04333	8638
1.04500	8829
1.04667	8663
1.04833	8405
1.05000	8301
1.05167	8162
1.05333	7862
1.05500	7936
1.05667	7987
1.05833	7882
1.06000	7698
1.06167	7697
1.06333	7486
1.06500	7191
1.06667	6974
1.06833	7017
1.07000	6738
1.07167	6590
1.07333	6668
1.07500	6697
1.07667	6290
1.07833	6063
1.08000	5644
1.08167	4830
1.08333	4188
1.08500	3808
1.08667	3363
1.08833	3213
1.09000	3452
1.09167	3429
1.09333	3527
1.09500	3680
1.09667	3559
1.09833	3221
1.10000	3240
1.10167	2968
1.10333	2790
1.10500	2638
1.10667	2606
1.10833	2171
1.11000	2026
1.11167	1788
1.11333	1681
1.11500	1610
1.11667	1767
1.11833	1651
1.12000	1502
1.12167	1154
1.12333	867
1.12500	578
1.12667	416
1.12833	391
1.13000	796
1.13167	887
1.13333	976
1.13500	1036
1.13667	1085
1.13833	814
1.14000	940
1.14167	1092
1.14333	1481
1.14500	1876
1.14667	2336
1.14833	2615
1.15000	2751
1.15167	2746
1.15333	2731
1.15500	2672
1.15667	2699
1.15833	2927
1.16000	3047
1.16167	3207
1.16333	3346
1.16500	3387
1.16667	3361
1.16833	3410
1.17000	3175
1.17167	2962
1.17333	2805
1.17500	2483
1.17667	2012
1.17833	1696
1.18000	1422
1.18167	1018
1.18333	601
1.18500	252
1.18667	215
1.18833	-110
1.19000	-267
1.19167	-256
1.19333	-263
1.19500	-550
1.19667	-421
1.19833	-517
1.20000	-823
1.20167	-1026
1.20333	-1310
1.20500	-1931
1.20667	-2095
1.20833	-2100
1.21000	-2168
1.21167	-2170
1.21333	-1802
1.21500	-1631
1.21667	-1725
1.21833	-1741
1.22000	-1564
1.22167	-1803
1.22333	-2163
1.22500	-2075
1.22667	-2026
1.22833	-2077
1.23000	-1718
1.23167	-1170
1.23333	-944
1.23500	-662
1.23667	-546
1.23833	-638
1.24000	-716
1.24167	-774
1.24333	-732
1.24500	-789
1.24667	-903
1.24833	-1190
1.25000	-1387
1.25167	-1753
1.25333	-1753
1.25500	-1583
1.25667	-1282
1.25833	-1034
1.26000	-833
1.26167	-814
1.26333	-746
1.26500	-859
1.26667	-915
1.26833	-637
1.27000	-186
1.27167	-50
1.27333	404
1.27500	896
1.27667	1044
1.27833	1123
1.28000	1393
1.28167	1193
1.28333	1031
1.28500	630
1.28667	243
1.28833	-58
1.29000	-11
1.29167	-208
1.29333	4
1.29500	117
1.29667	14
1.29833	-160
1.30000	38
1.30167	-49
1.30333	-89
1.30500	-60
1.30667	54
1.30833	-283
1.31000	-220
1.31167	-350
1.31333	-332
1.31500	-340
1.31667	29
1.31833	174
1.32000	577
1.32167	859
1.32333	926
1.32500	1154
1.32667	1412
1.32833	1720
1.33000	2084
1.33167	2706
1.33333	3256
1.33500	3740
1.33667	4312
1.33833	5064
1.34000	6008
1.34167	6853
1.34333	7922
1.34500	8921
1.34667	9952
1.34833	10600
1.35000	11331
1.35167	12147
1.35333	13116
1.35500	13927
1.35667	15059
1.35833	16214
1.36000	17077
1.36167	17669
1.36333	18221
1.36500	18378
1.36667	18459
1.36833	18285
1.37000	18129
1.37167	17889
1.37333	17632
1.37500	17110
1.37667	16645
1.37833	16183
1.38000	15411
1.38167	14597
1.38333	13747
1.38500	13162
1.38667	12174
1.38833	11401
1.39000	10613
1.39167	9949
1.39333	8685
1.39500	7736
1.39667	6729
1.39833	6032
1.40000	5179
1.40167	4870
1.40333	4475
1.40500	4240
1.40667	3585
1.40833	3281
1.41000	2689
1.41167	2261
1.41333	1695
1.41500	1374
1.41667	895
1.41833	792
1.42000	542
1.42167	306
1.42333	159
1.42500	17
1.42667	-641
1.42833	-921
1.43000	-1303
1.43167	-1662
1.43333	-2000
1.43500	-1780
1.43667	-1924
1.43833	-1705
1.44000	-1622
1.44167	-1460
1.44333	-1487
1.44500	-1360
1.44667	-1352
1.44833	-1335
1.45000	-1325
1.45167	-1294
1.45333	-1189
1.45500	-1265
1.45667	-1196
1.45833	-1164
1.46000	-1137
1.46167	-1287
1.46333	-1234
1.46500	-1339
1.46667	-1281
1.46833	-1284
1.47000	-1268
1.47167	-1405
1.47333	-1312
1.47500	-1602
1.47667	-1973
1.47833	-1956
1.48000	-1873
1.48167	-2039
1.48333	-1894
1.48500	-1546
1.48667	-1724
1.48833	-1661
1.49000	-1700
1.49167	-1665
1.49333	-1745
1.49500	-1693
1.49667	-1907
1.49833	-1841
1.50000	-2016
1.50167	-2275
1.50333	-2215
1.50500	5845
1.50667	29224
1.50833	56668
1.51000	87978
1.51167	122659
1.51333	145057
1.51500	140486
1.51667	132120
1.51833	120206
1.52000	105332
1.52167	95413
1.52333	97556
1.52500	100259
1.52667	103297
1.52833	106117
1.53000	108782
1.53167	110978
1.53333	112517
1.53500	113583
1.53667	114129
1.53833	114061
1.54000	113837
1.54167	113485
1.54333	112692
1.54500	111929
1.54667	111316
1.54833	110684
1.55000	110183
1.55167	110097
1.55333	110267
1.55500	110452
1.55667	110946
1.55833	111480
1.56000	111717
1.56167	112024
1.56333	112164
1.56500	112161
1.56667	112074
1.56833	112362
1.57000	112081
1.57167	112218
1.57333	112286
1.57500	112400
1.57667	112247
1.57833	112761
1.58000	112945
1.58167	113093
1.58333	113305
1.58500	113583
1.58667	113593
1.58833	113665
1.59000	113874
1.59167	114054
1.59333	114180
1.59500	114306
1.59667	114590
1.59833	114703
1.60000	114798
1.60167	114859
1.60333	115131
1.60500	115212
1.60667	115593
1.60833	115951
1.61000	116584
1.61167	116843
1.61333	117086
1.61500	117103
1.61667	117201
1.61833	116910
1.62000	116872
1.62167	116888
1.62333	116894
1.62500	116923
1.62667	117211
1.62833	117288
1.63000	117237
1.63167	117374
1.63333	117426
1.63500	117248
1.63667	117410
1.63833	117602
1.64000	117673
1.64167	117603
1.64333	117673
1.64500	117577
1.64667	117617
1.64833	117629
1.65000	117821
1.65167	117963
1.65333	118051
1.65500	118066
1.65667	118158
1.65833	118159
1.66000	118144
1.66167	118236
1.66333	118266
1.66500	118272
1.66667	118451
1.66833	118707
1.67000	119006
1.67167	119214
1.67333	119378
1.67500	119402
1.67667	119582
1.67833	119462
1.68000	119533
1.68167	119658
1.68333	119701
1.68500	119495
1.68667	119472
1.68833	119359
1.69000	119226
1.69167	119178
1.69333	119296
1.69500	119292
1.69667	119377
1.69833	119525
1.70000	119739
1.70167	119704
1.70333	119874
1.70500	119899
1.70667	120010
1.70833	119898
1.71000	120027
1.71167	120203
1.71333	120375
1.71500	120223
1.71667	120304
1.71833	120159
1.72000	119873
1.72167	120058
1.72333	120305
1.72500	120438
1.72667	120750
1.72833	121181
1.73000	120854
1.73167	120585
1.73333	120422
1.73500	120240
1.73667	119624
1.73833	119641
1.74000	119844
1.74167	120000
1.74333	120072
1.74500	120603
1.74667	120807
1.74833	120566
1.75000	120213
1.75167	120084
1.75333	119740
1.75500	119481
1.75667	119681
1.75833	119927
1.76000	120006
1.76167	120193
1.76333	120344
1.76500	120312
1.76667	120393
1.76833	120363
1.77000	120349
1.77167	120495
1.77333	120453
1.77500	120422
1.77667	120547
1.77833	120420
1.78000	120257
1.78167	120299
1.78333	120150
1.78500	120189
1.78667	120436
1.78833	120420
1.79000	120205
1.79167	120264
1.79333	120004
1.79500	119906
1.79667	120089
1.79833	120494
1.80000	120704
1.80167	120877
1.80333	120792
1.80500	120727
1.80667	120646
1.80833	120463
1.81000	120472
1.81167	120597
1.81333	120243
1.81500	119735
1.81667	119614
1.81833	119345
1.82000	119013
1.82167	119323
1.82333	119797
1.82500	119900
1.82667	120033
1.82833	120494
1.83000	120469
1.83167	120357
1.83333	120504
1.83500	120590
1.83667	120441
1.83833	120472
1.84000	120497
1.84167	120367
1.84333	120512
1.84500	120498
1.84667	120614
1.84833	120584
1.85000	120646
1.85167	120573
1.85333	120580
1.85500	120467
1.85667	120717
1.85833	120995
1.86000	121099
1.86167	121462
1.86333	121775
1.86500	121935
1.86667	121935
1.86833	122192
1.87000	122129
1.87167	122141
1.87333	121833
1.87500	121759
1.87666	121453
1.87833	121351
1.88000	121183
1.88166	121399
1.88333	121362
1.88500	121524
1.88666	121523
1.88833	121590
1.89000	121555
1.89166	121596
1.89333	121586
1.89500	121723
1.89666	121914
1.89833	122023
1.90000	122021
1.90166	122118
1.90333	122267
1.90500	122277
1.90666	122445
1.90833	122734
1.91000	122934
1.91166	122958
1.91333	123239
1.91500	123408
1.91666	123642
1.91833	123822
1.92000	123998
1.92166	123941
1.92333	123847
1.92500	123683
1.92666	123689
1.92833	123819
1.93000	124044
1.93166	124281
1.93333	124521
1.93500	124765
1.93666	124788
1.93833	124783
1.94000	124868
1.94166	124776
1.94333	124339
1.94500	124187
1.94666	124083
1.94833	123863
1.95000	123823
1.95166	124242
1.95333	124463
1.95500	124497
1.95666	124722
1.95833	124873
1.96000	124847
1.96166	124822
1.96333	125127
1.96500	125325
1.96666	125530
1.96833	125700
1.97000	125986
1.97166	125999
1.97333	125959
1.97500	125952
1.97666	125999
1.97833	126255
1.98000	126614
1.98166	126997
1.98333	127523
1.98500	127884
1.98666	127790
1.98833	128049
1.99000	128310
1.99166	128594
1.99333	128912
1.99500	129593
1.99666	129697
1.99833	129823
2.00000	129650
2.00166	129775
2.00333	129634
2.00500	129923
2.00667	130191
2.00833	130633
2.01000	130801
2.01167	131099
2.01333	131160
2.01500	131277
2.01667	131264
2.01833	131280
2.02000	131315
2.02167	131264
2.02333	131066
2.02500	130917
2.02667	130532
2.02833	130136
2.03000	129871
2.03167	129697
2.03333	129520
2.03500	129550
2.03667	129550
2.03833	129412
2.04000	129371
2.04167	129122
2.04333	129205
2.04500	129206
2.04667	129235
2.04833	129240
2.05000	129586
2.05167	129513
2.05334	129390
2.05500	129491
2.05667	129328
2.05834	128931
2.06000	128737
2.06167	128656
2.06334	128439
2.06500	128368
2.06667	128447
2.06834	128340
2.07000	128149
2.07167	128013
2.07334	128097
2.07500	127989
2.07667	127983
2.07834	128040
2.08000	127944
2.08167	127569
2.08334	127296
2.08500	126929
2.08667	126635
2.08834	126415
2.09000	126176
2.09167	126035
2.09334	126001
2.09500	125951
2.09667	125879
2.09834	126116
2.10001	125984
2.10167	125961
2.10334	125830
2.10501	125723
2.10667	125371
2.10834	125488
2.11001	125528
2.11167	125677
2.11334	125773
2.11501	125885
2.11667	125850
2.11834	125718
2.12001	125654
2.12167	125624
2.12334	125665
2.12501	125652
2.12667	125720
2.12834	125790
2.13001	125958
2.13167	126176
2.13334	126367
2.13501	126446
2.13667	126112
2.13834	125758
2.14001	125418
2.14167	125182
2.14334	125109
2.14501	125354
2.14668	125598
2.14834	125796
2.15001	125920
2.15168	126044
2.15334	126171
2.15501	126221
2.15668	126337
2.15834	126288
2.16001	126284
2.16168	126376
2.16334	126548
2.16501	126383
2.16668	126561
2.16834	126640
2.17001	126672
2.17168	126741
2.17334	127218
2.17501	127430
2.17668	127458
2.17834	127586
2.18001	127532
2.18168	127537
2.18334	127467
2.18501	127717
2.18668	127701
2.18834	127845
2.19001	127713
2.19168	127814
2.19335	127776
2.19501	127919
2.19668	128114
2.19835	128322
2.20001	128484
2.20168	128700
2.20335	128957
2.20501	128959
2.20668	129061
2.20835	129328
2.21001	129573
2.21168	129469
2.21335	129726
2.21501	129870
2.21668	129817
2.21835	129700
2.22001	130081
2.22168	130097
2.22335	130206
2.22501	130240
2.22668	130330
2.22835	130028
2.23001	130015
2.23168	130132
2.23335	130370
2.23501	130596
2.23668	131013
2.23835	131197
2.24002	131255
2.24168	131188
2.24335	131261
2.24502	131337
2.24668	131620
2.24835	131796
2.25002	132302
2.25168	132591
2.25335	132844
2.25502	132959
2.25668	133155
2.25835	133315
2.26002	133512
2.26168	133635
2.26335	134070
2.26502	134438
2.26668	134627
2.26835	135046
2.27002	135606
2.27168	135777
2.27335	136353
2.27502	136849
2.27668	137115
2.27835	137455
2.28002	137984
2.28168	138191
2.28335	138658
2.28502	139313
2.28668	139929
2.28835	140490
2.29002	141036
2.29169	141669
2.29335	142354
2.29502	142969
2.29669	143783
2.29835	144716
2.30002	145547
2.30169	146231
2.30335	146928
2.30502	147429
2.30669	148034
2.30835	148553
2.31002	149276
2.31169	150060
2.31335	151065
2.31502	151959
2.31669	152935
2.31835	153752
2.32002	154743
2.32169	155643
2.32335	156608
2.32502	157742
2.32669	158834
2.32835	159818
2.33002	160757
2.33169	161732
2.33335	162427
2.33502	163418
2.33669	164393
2.33836	165585
2.34002	166778
2.34169	168178
2.34336	169494
2.34502	170868
2.34669	172130
2.34836	173387
2.35002	174726
2.35169	176236
2.35336	177660
2.35502	179095
2.35669	180790
2.35836	182322
2.36002	183734
2.36169	185222
2.36336	186887
2.36502	188278
2.36669	190064
2.36836	191779
2.37002	193500
2.37169	195219
2.37336	196963
2.37502	198417
2.37669	200103
2.37836	201840
2.38002	203357
2.38169	205175
2.38336	207024
2.38503	208835
2.38669	210747
2.38836	213151
2.39003	215273
2.39169	217549
2.39336	219821
2.39503	222140
2.39669	224151
2.39836	226489
2.40003	228942
2.40169	231547
2.40336	234057
2.40503	236733
2.40669	239331
2.40836	241814
2.41003	244020
2.41169	246335
2.41336	248566
2.41503	250551
2.41669	252766
2.41836	255166
2.42003	257543
2.42169	259986
2.42336	262903
2.42503	265399
2.42669	268396
2.42836	271351
2.43003	274398
2.43170	277063
2.43336	280071
2.43503	282584
2.43670	285360
2.43836	288118
2.44003	291294
2.44170	294541
2.44336	297843
2.44503	301002
2.44670	304080
2.44836	307077
2.45003	309820
2.45170	312549
2.45336	315567
2.45503	318626
2.45670	321679
2.45836	325053
2.46003	328555
2.46170	331852
2.46336	335307
2.46503	338724
2.46670	341887
2.46836	345162
2.47003	348368
2.47170	351705
2.47336	355085
2.47503	358660
2.47670	362214
2.47837	365842
2.48003	369243
2.48170	372553
2.48337	375994
2.48503	379416
2.48670	383085
2.48837	386815
2.49003	390824
2.49170	394793
2.49337	398543
2.49503	402297
2.49670	406202
2.49837	410044
2.50003	413676
2.50170	417458
2.50337	421097
2.50503	424590
2.50670	427813
2.50837	431353
2.51003	434876
2.51170	438493
2.51337	442251
2.51503	446325
2.51670	450218
2.51837	454271
2.52003	458254
2.52170	462157
2.52337	466012
2.52504	469801
2.52670	473549
2.52837	477259
2.53004	480874
2.53170	484382
2.53337	488095
2.53504	491637
2.53670	495154
2.53837	498873
2.54004	502711
2.54170	506231
2.54337	509951
2.54504	513790
2.54670	517505
2.54837	521074
2.55004	524901
2.55170	528605
2.55337	532170
2.55504	535833
2.55670	539598
2.55837	543210
2.56004	546731
2.56170	550419
2.56337	553701
2.56504	557054
2.56670	560415
2.56837	564000
2.57004	567418
2.57171	571265
2.57337	574697
2.57504	578206
2.57671	581413
2.57837	584703
2.58004	587882
2.58171	591533
2.58337	594946
2.58504	598448
2.58671	601990
2.58837	605229
2.59004	608088
2.59171	611159
2.59337	614310
2.59504	617268
2.59671	620267
2.59837	623541
2.60004	626669
2.60171	629687
2.60337	632603
2.60504	635728
2.60671	638501
2.60837	641418
2.61004	644159
2.61171	647167
2.61337	650040
2.61504	653004
2.61671	655781
2.61838	658795
2.62004	661510
2.62171	664196
2.62338	666904
2.62504	669544
2.62671	672069
2.62838	674800
2.63004	677398
2.63171	679958
2.63338	682843
2.63504	685516
2.63671	687706
2.63838	690226
2.64004	692710
2.64171	694639
2.64338	696836
2.64504	699597
2.64671	702075
2.64838	704451
2.65004	707097
2.65171	709915
2.65338	712042
2.65504	714312
2.65671	716558
2.65838	718766
2.66004	720464
2.66171	722531
2.66338	724546
2.66505	726574
2.66671	728707
2.66838	731115
2.67005	733478
2.67171	735694
2.67338	737855
2.67505	739903
2.67671	741923
2.67838	744010
2.68005	746252
2.68171	748306
2.68338	750435
2.68505	752355
2.68671	754101
2.68838	755697
2.69005	757777
2.69171	759627
2.69338	761540
2.69505	763558
2.69671	765550
2.69838	767145
2.70005	768912
2.70171	770710
2.70338	772425
2.70505	774187
2.70671	776026
2.70838	777728
2.71005	779353
2.71171	780839
2.71338	782193
2.71505	783608
2.71672	784990
2.71838	786546
2.72005	788019
2.72172	789685
2.72338	791157
2.72505	792798
2.72672	794232
2.72838	795969
2.73005	797410
2.73172	798835
2.73338	800096
2.73505	801473
2.73672	802530
2.73838	803887
2.74005	805335
2.74172	806732
2.74338	808272
2.74505	809993
2.74672	811392
2.74838	812872
2.75005	814415
2.75172	815620
2.75338	816780
2.75505	818200
2.75672	819555
2.75838	820855
2.76005	822272
2.76172	823643
2.76339	824856
2.76505	825923
2.76672	827017
2.76839	828116
2.77005	829104
2.77172	830098
2.77339	831251
2.77505	832200
2.77672	833174
2.77839	834054
2.78005	835260
2.78172	836210
2.78339	837359
2.78505	838554
2.78672	840064
2.78839	841040
2.79005	842336
2.79172	843350
2.79339	844246
2.79505	844749
2.79672	845452
2.79839	845822
2.80005	846479
2.80172	847104
2.80339	847858
2.80505	848755
2.80672	849620
2.80839	850540
2.81006	851747
2.81172	853007
2.81339	854187
2.81506	855649
2.81672	856879
2.81839	857643
2.82006	858637
2.82172	859677
2.82339	860674
2.82506	861587
2.82672	862944
2.82839	863916
2.83006	864706
2.83172	865586
2.83339	866443
2.83506	867064
2.83672	867752
2.83839	868625
2.84006	869321
2.84172	870370
2.84339	871368
2.84506	872598
2.84672	873630
2.84839	874586
2.85006	875319
2.85172	876011
2.85339	876586
2.85506	877323
2.85673	877966
2.85839	878718
2.86006	879755
2.86173	880702
2.86339	881734
2.86506	883206
2.86673	884548
2.86839	885537
2.87006	886622
2.87173	887774
2.87339	888533
2.87506	889254
2.87673	890192
2.87839	891043
2.88006	891555
2.88173	892063
2.88339	892692
2.88506	893205
2.88673	894069
2.88839	894997
2.89006	896355
2.89173	897674
2.89339	899096
2.89506	900128
2.89673	901481
2.89839	902359
2.90006	903457
2.90173	904532
2.90340	905534
2.90506	906223
2.90673	907213
2.90840	907695
2.91006	907978
2.91173	908646
2.91340	909499
2.91506	910051
2.91673	910917
2.91840	912092
2.92006	912899
2.92173	913639
2.92340	914540
2.92506	915341
2.92673	916080
2.92840	916944
2.93006	917562
2.93173	918397
2.93340	919342
2.93506	920248
2.93673	921132
2.93840	922355
2.94006	923157
2.94173	924203
2.94340	925222
2.94506	926357
2.94673	927434
2.94840	929009
2.95007	930327
2.95173	931658
2.95340	933060
2.95507	934433
2.95673	935637
2.95840	936836
2.96007	938051
2.96173	939285
2.96340	940389
2.96507	941316
2.96673	942318
2.96840	943347
2.97007	944120
2.97173	945208
2.97340	946567
2.97507	948081
2.97673	949732
2.97840	951542
2.98007	953375
2.98173	954875
2.98340	956364
2.98507	957652
2.98673	959135
2.98840	960262
2.99007	961895
2.99173	963318
2.99340	964994
2.99507	966481
2.99674	968293
2.99840	969656
3.00007	971221
3.00174	972643
3.00340	974182
3.00507	975505
3.00674	977241
3.00840	978932
3.01007	980674
3.01174	982443
3.01340	984503
3.01507	986774
3.01674	989260
3.01840	992016
3.02007	995080
3.02174	998312
3.02340	1001400
3.02507	1004466
3.02674	1007307
3.02840	1009562
3.03007	1011139
3.03174	1011907
3.03340	1011834
3.03507	1011253
3.03674	1010358
3.03840	1009176
3.04007	1008067
3.04174	1007268
3.04341	1006686
3.04507	1006323
3.04674	1006447
3.04841	1007029
3.05007	1007857
3.05174	1008986
3.05341	1010487
3.05507	1012389
3.05674	1014435
3.05841	1016766
3.06007	1019094
3.06174	1021334
3.06341	1023386
3.06507	1025526
3.06674	1027540
3.06841	1029937
3.07007	1033162
3.07174	1037877
3.07341	1045290
3.07507	1058601
3.07674	1081813
3.07841	1121790
3.08007	1187764
3.08174	1291331
3.08341	1444246
3.08507	1658071
3.08674	1939450
3.08841	2289313
3.09008	2699977
3.09174	3154917
3.09341	3629745
3.09508	4095548
3.09674	4521479
3.09841	4879167
3.10008	5146376
3.10174	5308447
3.10341	5360580
3.10508	5305629
3.10674	5154565
3.10841	4923424
3.11008	4631354
3.11174	4297567
3.11341	3942241
3.11508	3581723
3.11674	3230252
3.11841	2899649
3.12008	2597842
3.12174	2328812
3.12341	2095615
3.12508	1897955
3.12674	1733097
3.12841	1598151
3.13008	1489863
3.13174	1403728
3.13341	1336120
3.13508	1283399
3.13674	1242943
3.13841	1211797
3.14008	1188166
3.14175	1169948
3.14341	1156277
3.14508	1145605
3.14675	1137335
3.14841	1130878
3.15008	1125956
3.15175	1122379
3.15341	1119510
3.15508	1117425
3.15675	1115765
3.15841	1114475
3.16008	1113105
3.16175	1112395
3.16341	1111907
3.16508	1111549
3.16675	1111362
3.16841	1111645
3.17008	1111786
3.17175	1112028
3.17341	1112531
3.17508	1113160
3.17675	1113873
3.17841	1114608
3.18008	1115457
3.18175	1116455
3.18341	1117545
3.18508	1118492
3.18675	1119684
3.18842	1120913
3.19008	1122070
3.19175	1123098
3.19342	1124461
3.19508	1125836
3.19675	1127294
3.19842	1128693
3.20008	1130196
3.20175	1131364
3.20342	1132551
3.20508	1133455
3.20675	1134479
3.20842	1135576
3.21008	1136874
3.21175	1138120
3.21342	1139410
3.21508	1140688
3.21675	1141964
3.21842	1143126
3.22008	1144399
3.22175	1146090
3.22342	1147806
3.22508	1149619
3.22675	1151717
3.22842	1154018
3.23008	1156333
3.23175	1159143
3.23342	1162250
3.23509	1165513
3.23675	1168621
3.23842	1171978
3.24009	1175101
3.24175	1177997
3.24342	1180808
3.24509	1183780
3.24675	1186258
3.24842	1188375
3.25009	1190505
3.25175	1192377
3.25342	1194176
3.25509	1196034
3.25675	1198269
3.25842	1200629
3.26009	1203249
3.26175	1205862
3.26342	1208613
3.26509	1211188
3.26675	1213528
3.26842	1215498
3.27009	1216987
3.27175	1217893
3.27342	1218538
3.27509	1218629
3.27675	1218517
3.27842	1218457
3.28009	1218687
3.28176	1218854
3.28342	1219616
3.28509	1220854
3.28676	1222712
3.28842	1224818
3.29009	1227473
3.29176	1230308
3.29342	1233032
3.29509	1235376
3.29676	1237330
3.29842	1238895
3.30009	1239880
3.30176	1240504
3.30342	1240876
3.30509	1241262
3.30676	1241372
3.30842	1241518
3.31009	1241990
3.31176	1242640
3.31342	1243558
3.31509	1244789
3.31676	1246735
3.31842	1248850
3.32009	1251203
3.32176	1253708
3.32342	1256490
3.32509	1258921
3.32676	1261223
3.32843	1263199
3.33009	1264955
3.33176	1266344
[truncated: 2,201 more rows]
