# Supplementary material for: A simple method for developing lysine targeted covalent protein reagents
Source: Nat Commun. 2023 Dec 1;14:7933. doi: 10.1038/s41467-023-42632-5 (PMC10692228; doi:10.1038/s41467-023-42632-5)
Supplement: Supplementary file 4 — Source data [file 41467_2023_42632_MOESM4_ESM.zip › Source Data/Supplementary figure 3/Cysteine/Pep8-cys-150min.txt]

0.00000	0
0.00167	-756
0.00333	-1457
0.00500	-2026
0.00667	-2385
0.00833	-2979
0.01000	-3743
0.01167	-4576
0.01333	-5645
0.01500	-7036
0.01667	-8503
0.01833	-10230
0.02000	-11982
0.02167	-13476
0.02333	-14793
0.02500	-15755
0.02667	-16213
0.02833	-16233
0.03000	-16095
0.03167	-15866
0.03333	-15567
0.03500	-15528
0.03667	-15689
0.03833	-15873
0.04000	-16127
0.04167	-16436
0.04333	-16456
0.04500	-16432
0.04667	-16367
0.04833	-15928
0.05000	-15554
0.05167	-15026
0.05333	-14523
0.05500	-14028
0.05667	-13979
0.05833	-13862
0.06000	-14139
0.06167	-14438
0.06333	-14918
0.06500	-15212
0.06667	-15577
0.06833	-15871
0.07000	-16242
0.07167	-16488
0.07333	-16594
0.07500	-16668
0.07667	-16784
0.07833	-16875
0.08000	-17135
0.08167	-17625
0.08333	-18197
0.08500	-18616
0.08667	-18880
0.08833	-18993
0.09000	-19027
0.09167	-18864
0.09333	-18736
0.09500	-18625
0.09667	-18437
0.09833	-18046
0.10000	-17753
0.10167	-17506
0.10333	-17257
0.10500	-17035
0.10667	-16954
0.10833	-16665
0.11000	-16442
0.11167	-16223
0.11333	-15951
0.11500	-15483
0.11667	-15188
0.11833	-14705
0.12000	-14065
0.12167	-13435
0.12333	-13229
0.12500	-12970
0.12667	-12634
0.12833	-12516
0.13000	-12323
0.13167	-11754
0.13333	-11405
0.13500	-11095
0.13667	-10669
0.13833	-10349
0.14000	-10044
0.14167	-9520
0.14333	-9202
0.14500	-8772
0.14667	-8407
0.14833	-8345
0.15000	-8090
0.15167	-7668
0.15333	-7528
0.15500	-7288
0.15667	-6827
0.15833	-6688
0.16000	-6590
0.16167	-6241
0.16333	-5836
0.16500	-5262
0.16667	-4624
0.16833	-4052
0.17000	-3402
0.17167	-2876
0.17333	-2641
0.17500	-2105
0.17667	-1345
0.17833	-872
0.18000	-434
0.18167	112
0.18333	425
0.18500	534
0.18667	873
0.18833	1311
0.19000	1882
0.19167	2547
0.19333	3156
0.19500	3750
0.19667	4413
0.19833	4937
0.20000	5477
0.20167	6094
0.20333	6536
0.20500	6945
0.20667	7350
0.20833	7543
0.21000	7702
0.21167	8141
0.21333	8508
0.21500	8846
0.21667	9378
0.21833	9849
0.22000	10076
0.22167	10382
0.22333	10808
0.22500	11041
0.22667	11446
0.22833	11873
0.23000	12065
0.23167	12305
0.23333	12615
0.23500	12796
0.23667	12997
0.23833	13495
0.24000	13731
0.24167	13976
0.24333	14352
0.24500	14493
0.24667	14507
0.24833	14594
0.25000	14690
0.25167	14675
0.25333	14951
0.25500	15138
0.25667	15459
0.25833	15702
0.26000	15992
0.26167	16264
0.26333	16425
0.26500	16488
0.26667	16763
0.26833	16991
0.27000	17107
0.27167	17715
0.27333	18377
0.27500	18853
0.27667	19410
0.27833	20032
0.28000	20141
0.28167	20337
0.28333	20504
0.28500	20511
0.28667	20460
0.28833	20673
0.29000	20760
0.29167	20819
0.29333	21126
0.29500	21340
0.29667	21541
0.29833	21771
0.30000	22028
0.30167	22120
0.30333	22384
0.30500	22705
0.30667	22780
0.30833	23094
0.31000	23481
0.31167	23702
0.31333	23644
0.31500	24021
0.31667	24164
0.31833	24197
0.32000	24452
0.32167	24943
0.32333	24969
0.32500	25306
0.32667	25519
0.32833	25396
0.33000	25353
0.33167	25549
0.33333	25491
0.33500	25746
0.33667	26218
0.33833	26564
0.34000	26782
0.34167	27025
0.34333	27103
0.34500	27346
0.34667	27601
0.34833	27968
0.35000	28279
0.35167	28742
0.35333	29209
0.35500	29892
0.35667	30619
0.35833	31722
0.36000	32846
0.36167	34029
0.36333	35224
0.36500	36560
0.36667	37819
0.36833	39364
0.37000	40845
0.37167	42633
0.37333	44458
0.37500	46459
0.37667	48235
0.37833	50234
0.38000	52184
0.38167	54340
0.38333	56733
0.38500	59816
0.38667	63399
0.38833	67775
0.39000	73042
0.39167	79322
0.39333	86739
0.39500	95569
0.39667	106112
0.39833	118469
0.40000	132418
0.40167	147226
0.40333	162342
0.40500	176773
0.40667	190307
0.40833	203651
0.41000	218590
0.41167	237692
0.41333	264839
0.41500	304538
0.41667	361748
0.41833	441759
0.42000	549462
0.42167	689269
0.42333	863248
0.42500	1071001
0.42667	1309225
0.42833	1571548
0.43000	1848799
0.43167	2131046
0.43333	2407513
0.43500	2668194
0.43667	2905111
0.43833	3111814
0.44000	3283558
0.44167	3418494
0.44333	3515426
0.44500	3574560
0.44667	3596699
0.44833	3583926
0.45000	3538063
0.45167	3462665
0.45333	3360196
0.45500	3234191
0.45667	3088233
0.45833	2925618
0.46000	2749162
0.46167	2563073
0.46333	2371432
0.46500	2178267
0.46667	1989068
0.46833	1811000
0.47000	1653471
0.47167	1530235
0.47333	1461155
0.47500	1472925
0.47667	1600265
0.47833	1883915
0.48000	2366926
0.48167	3086080
0.48333	4065311
0.48500	5309505
0.48667	6799197
0.48833	8489021
0.49000	10311385
0.49167	12185185
0.49333	14022373
0.49500	15733140
0.49667	17250382
0.49833	18530054
0.50000	19554874
0.50167	20329038
0.50333	20887876
0.50500	21264892
0.50667	21498794
0.50833	21621048
0.51000	21668158
0.51167	21662490
0.51333	21623028
0.51500	21560344
0.51667	21489220
0.51833	21391466
0.52000	21252992
0.52167	21058820
0.52333	20799758
0.52500	20457750
0.52667	20054716
0.52833	19609580
0.53000	19148942
0.53167	18692858
0.53333	18266298
0.53500	17872878
0.53667	17513942
0.53833	17179370
0.54000	16866092
0.54167	16561981
0.54333	16262964
0.54500	15962622
0.54667	15659115
0.54833	15346268
0.55000	15027132
0.55167	14693865
0.55333	14343745
0.55500	13974911
0.55667	13580537
0.55833	13155532
0.56000	12696050
0.56167	12192785
0.56333	11640053
0.56500	11032636
0.56667	10358439
0.56833	9616183
0.57000	8806058
0.57167	7926710
0.57333	6985671
0.57500	6001763
0.57667	4995738
0.57833	4001598
0.58000	3058544
0.58167	2204577
0.58333	1469209
0.58500	869377
0.58667	405280
0.58833	64239
0.59000	-174773
0.59167	-335805
0.59333	-440326
0.59500	-505908
0.59667	-544999
0.59833	-565916
0.60000	-574277
0.60167	-573489
0.60333	-565799
0.60500	-552712
0.60667	-535653
0.60833	-515130
0.61000	-492313
0.61167	-467364
0.61333	-440979
0.61500	-413684
0.61667	-385858
0.61833	-357508
0.62000	-329353
0.62167	-301499
0.62333	-273772
0.62500	-246353
0.62667	-219638
0.62833	-193537
0.63000	-167934
0.63167	-143283
0.63333	-119427
0.63500	-96502
0.63667	-74375
0.63833	-53397
0.64000	-33302
0.64167	-14405
0.64333	3583
0.64500	20433
0.64667	36127
0.64833	50727
0.65000	63997
0.65167	76014
0.65333	86889
0.65500	96569
0.65667	105074
0.65833	112580
0.66000	119204
0.66167	124778
0.66333	129455
0.66500	133226
0.66667	136186
0.66833	138404
0.67000	139640
0.67167	140215
0.67333	140241
0.67500	139625
0.67667	138334
0.67833	137050
0.68000	135670
0.68167	134144
0.68333	132855
0.68500	131523
0.68667	130138
0.68833	128626
0.69000	127004
0.69167	125325
0.69333	123858
0.69500	122168
0.69667	120699
0.69833	119097
0.70000	117468
0.70167	115729
0.70333	114233
0.70500	112195
0.70667	110818
0.70833	109299
0.71000	107767
0.71167	106165
0.71333	104918
0.71500	103089
0.71667	101408
0.71833	99724
0.72000	98091
0.72167	96422
0.72333	94824
0.72500	93219
0.72667	91682
0.72833	90134
0.73000	88749
0.73167	87401
0.73333	86119
0.73500	84748
0.73667	83438
0.73833	82009
0.74000	80626
0.74167	79244
0.74333	77810
0.74500	76564
0.74667	75350
0.74833	74239
0.75000	73146
0.75167	72426
0.75333	71346
0.75500	70430
0.75667	69610
0.75833	68898
0.76000	67851
0.76167	67127
0.76333	66174
0.76500	64939
0.76667	63659
0.76833	62649
0.77000	61415
0.77167	60402
0.77333	59587
0.77500	58708
0.77667	57639
0.77833	56861
0.78000	55896
0.78167	54971
0.78333	54125
0.78500	53369
0.78667	52470
0.78833	51773
0.79000	50847
0.79167	50188
0.79333	49474
0.79500	48723
0.79667	48026
0.79833	47722
0.80000	46989
0.80167	46349
0.80333	45803
0.80500	45036
0.80667	44034
0.80833	43080
0.81000	42283
0.81167	41608
0.81333	40839
0.81500	40378
0.81667	40187
0.81833	39714
0.82000	38991
0.82167	38675
0.82333	38023
0.82500	37217
0.82667	36535
0.82833	36001
0.83000	35158
0.83167	34352
0.83333	33673
0.83500	33136
0.83667	32560
0.83833	32166
0.84000	31880
0.84167	31578
0.84333	31029
0.84500	30671
0.84667	30301
0.84833	29940
0.85000	29611
0.85167	29425
0.85333	29028
0.85500	28655
0.85667	28376
0.85833	27830
0.86000	27456
0.86167	27174
0.86333	26866
0.86500	26256
0.86667	26123
0.86833	25622
0.87000	25123
0.87167	24756
0.87333	24679
0.87500	24274
0.87667	24045
0.87833	23770
0.88000	23284
0.88167	22801
0.88333	22571
0.88500	22368
0.88667	22086
0.88833	22017
0.89000	21790
0.89167	21291
0.89333	20761
0.89500	20528
0.89667	20200
0.89833	19858
0.90000	19777
0.90167	19816
0.90333	19717
0.90500	19461
0.90667	19414
0.90833	19165
0.91000	18947
0.91167	18791
0.91333	18831
0.91500	18749
0.91667	18761
0.91833	18564
0.92000	18300
0.92167	18163
0.92333	17946
0.92500	17834
0.92667	17768
0.92833	17616
0.93000	17227
0.93167	16919
0.93333	16246
0.93500	15638
0.93667	15278
0.93833	15014
0.94000	14736
0.94167	14786
0.94333	14802
0.94500	14447
0.94667	14062
0.94833	13896
0.95000	13441
0.95167	13362
0.95333	13553
0.95500	13633
0.95667	13419
0.95833	13516
0.96000	13180
0.96167	12878
0.96333	12695
0.96500	12743
0.96667	12522
0.96833	12368
0.97000	12134
0.97167	11952
0.97333	11681
0.97500	11587
0.97667	11653
0.97833	11852
0.98000	12049
0.98167	12183
0.98333	12333
0.98500	12560
0.98667	12594
0.98833	12623
0.99000	12869
0.99167	13084
0.99333	13160
0.99500	13516
0.99667	13981
0.99833	14503
1.00000	15183
1.00167	16093
1.00333	16923
1.00500	17925
1.00667	18638
1.00833	19525
1.01000	20349
1.01167	21048
1.01333	21542
1.01500	22188
1.01667	22459
1.01833	22455
1.02000	22326
1.02167	21877
1.02333	21296
1.02500	20627
1.02667	19838
1.02833	19020
1.03000	18359
1.03167	17534
1.03333	16604
1.03500	15713
1.03667	14838
1.03833	13756
1.04000	12567
1.04167	11654
1.04333	10818
1.04500	9955
1.04667	9400
1.04833	9052
1.05000	8617
1.05167	8300
1.05333	8080
1.05500	7831
1.05667	7677
1.05833	7573
1.06000	7408
1.06167	7268
1.06333	7047
1.06500	6750
1.06667	6488
1.06833	6140
1.07000	5911
1.07167	5796
1.07333	5661
1.07500	5506
1.07667	5626
1.07833	5516
1.08000	5459
1.08167	5591
1.08333	5789
1.08500	5941
1.08667	6232
1.08833	6341
1.09000	6221
1.09167	6304
1.09333	6149
1.09500	5934
1.09667	6063
1.09833	6165
1.10000	6026
1.10167	6009
1.10333	6085
1.10500	5873
1.10667	5671
1.10833	5742
1.11000	5802
1.11167	5861
1.11333	6082
1.11500	6486
1.11667	6531
1.11833	6691
1.12000	6861
1.12167	6891
1.12333	6603
1.12500	6517
1.12667	6353
1.12833	6106
1.13000	6037
1.13167	6148
1.13333	6411
1.13500	6543
1.13667	6578
1.13833	6654
1.14000	6913
1.14167	6695
1.14333	6759
1.14500	6975
1.14667	6948
1.14833	6536
1.15000	6677
1.15167	6654
1.15333	6572
1.15500	6774
1.15667	7151
1.15833	6994
1.16000	7041
1.16167	7111
1.16333	6999
1.16500	7059
1.16667	7407
1.16833	7595
1.17000	7793
1.17167	8027
1.17333	8022
1.17500	8046
1.17667	8076
1.17833	8113
1.18000	8209
1.18167	8436
1.18333	8602
1.18500	8870
1.18667	9014
1.18833	8958
1.19000	8901
1.19167	8772
1.19333	8579
1.19500	8482
1.19667	8496
1.19833	8614
1.20000	8809
1.20167	9023
1.20333	9277
1.20500	9590
1.20667	9687
1.20833	9884
1.21000	9879
1.21167	9791
1.21333	9750
1.21500	9820
1.21667	9745
1.21833	9779
1.22000	9833
1.22167	9645
1.22333	9599
1.22500	9472
1.22667	9571
1.22833	9660
1.23000	9982
1.23167	10155
1.23333	10320
1.23500	10260
1.23667	10232
1.23833	10170
1.24000	9843
1.24167	9678
1.24333	9523
1.24500	9533
1.24667	9277
1.24833	9458
1.25000	9704
1.25167	9954
1.25333	9802
1.25500	9960
1.25667	9861
1.25833	9509
1.26000	9223
1.26167	9339
1.26333	9346
1.26500	9542
1.26667	9921
1.26833	10318
1.27000	10639
1.27167	10820
1.27333	10874
1.27500	10974
1.27667	10949
1.27833	10683
1.28000	10648
1.28167	10734
1.28333	10795
1.28500	10748
1.28667	10897
1.28833	10955
1.29000	10843
1.29167	10592
1.29333	10412
1.29500	10200
1.29667	10019
1.29833	9922
1.30000	9960
1.30167	10238
1.30333	10417
1.30500	10420
1.30667	10578
1.30833	10476
1.31000	10079
1.31167	9716
1.31333	9545
1.31500	9052
1.31667	8784
1.31833	8706
1.32000	8725
1.32167	8619
1.32333	8774
1.32500	8805
1.32667	8587
1.32833	8261
1.33000	7799
1.33167	7388
1.33333	6875
1.33500	6743
1.33667	6513
1.33833	6578
1.34000	6371
1.34167	6550
1.34333	6375
1.34500	6633
1.34667	6551
1.34833	6747
1.35000	6718
1.35167	6803
1.35333	6578
1.35500	6472
1.35667	6502
1.35833	6526
1.36000	6720
1.36167	6894
1.36333	7317
1.36500	7385
1.36667	7620
1.36833	7641
1.37000	7842
1.37167	7728
1.37333	7814
1.37500	7748
1.37667	7956
1.37833	7983
1.38000	8034
1.38167	7887
1.38333	7857
1.38500	7436
1.38667	7174
1.38833	7064
1.39000	7042
1.39167	6857
1.39333	6622
1.39500	6183
1.39667	5568
1.39833	4808
1.40000	4186
1.40167	3898
1.40333	3572
1.40500	3315
1.40667	3265
1.40833	3145
1.41000	2698
1.41167	2525
1.41333	2221
1.41500	1603
1.41667	1252
1.41833	918
1.42000	308
1.42167	-135
1.42333	-330
1.42500	-1034
1.42667	-1562
1.42833	-1943
1.43000	-2238
1.43167	-2675
1.43333	-2744
1.43500	-2950
1.43667	-3020
1.43833	-3497
1.44000	-3642
1.44167	-3837
1.44333	-3927
1.44500	-4228
1.44667	-4180
1.44833	-4531
1.45000	-4762
1.45167	-5230
1.45333	-5503
1.45500	-5697
1.45667	-5751
1.45833	-5904
1.46000	-5830
1.46167	-5907
1.46333	-6018
1.46500	-6060
1.46667	-6238
1.46833	-6348
1.47000	-6317
1.47167	-6568
1.47333	-6756
1.47500	-6724
1.47667	-6930
1.47833	-7146
1.48000	-7093
1.48167	-7182
1.48333	-7416
1.48500	-7383
1.48667	-7394
1.48833	-7603
1.49000	-7693
1.49167	-7519
1.49333	-7705
1.49500	-7894
1.49667	-7854
1.49833	-8160
1.50000	-8603
1.50167	-8783
1.50333	-8391
1.50500	9636
1.50667	32395
1.50833	56725
1.51000	82538
1.51167	108828
1.51333	101425
1.51500	86701
1.51667	70550
1.51833	53246
1.52000	35287
1.52167	33818
1.52333	35670
1.52500	37931
1.52667	40240
1.52833	42734
1.53000	44988
1.53167	46905
1.53333	48296
1.53500	49287
1.53667	49563
1.53833	49396
1.54000	49146
1.54167	48593
1.54333	47836
1.54500	47146
1.54667	46519
1.54833	45851
1.55000	45424
1.55167	45162
1.55333	44986
1.55500	44890
1.55667	44620
1.55833	44372
1.56000	43976
1.56167	43750
1.56333	43598
1.56500	43416
1.56667	43317
1.56833	43539
1.57000	43360
1.57167	43062
1.57333	42922
1.57500	42703
1.57667	42294
1.57833	42182
1.58000	41941
1.58167	41946
1.58333	41799
1.58500	41720
1.58667	41512
1.58833	41619
1.59000	41342
1.59167	41240
1.59333	40942
1.59500	40714
1.59667	40197
1.59833	39920
1.60000	39612
1.60167	39530
1.60333	39401
1.60500	39465
1.60667	39498
1.60833	39429
1.61000	39330
1.61167	39298
1.61333	39333
1.61500	39193
1.61667	39293
1.61833	39177
1.62000	39063
1.62167	38605
1.62333	38552
1.62500	38269
1.62667	38182
1.62833	38085
1.63000	38326
1.63167	38098
1.63333	37731
1.63500	37471
1.63667	37235
1.63833	36690
1.64000	36480
1.64167	36614
1.64333	36561
1.64500	36498
1.64667	36844
1.64833	37087
1.65000	37236
1.65167	37402
1.65333	37397
1.65500	37188
1.65667	37083
1.65833	36643
1.66000	36306
1.66167	36313
1.66333	36211
1.66500	35848
1.66667	36011
1.66833	36142
1.67000	35995
1.67167	35857
1.67333	35856
1.67500	35682
1.67667	35408
1.67833	35206
1.68000	35206
1.68167	35304
1.68333	35220
1.68500	35324
1.68667	35454
1.68833	35458
1.69000	35226
1.69167	35326
1.69333	35038
1.69500	34695
1.69667	34474
1.69833	34399
1.70000	34179
1.70167	34217
1.70333	34288
1.70500	34450
1.70667	34585
1.70833	34624
1.71000	34883
1.71167	35126
1.71333	35154
1.71500	35106
1.71667	35046
1.71833	34818
1.72000	34664
1.72167	34601
1.72333	34432
1.72500	34657
1.72667	34752
1.72833	34695
1.73000	34566
1.73167	34873
1.73333	34589
1.73500	34436
1.73667	34543
1.73833	34605
1.74000	34548
1.74167	34744
1.74333	34991
1.74500	35042
1.74667	35269
1.74833	35197
1.75000	35266
1.75167	35282
1.75333	35269
1.75500	35191
1.75667	35454
1.75833	35433
1.76000	35352
1.76167	35455
1.76333	35372
1.76500	35216
1.76667	35426
1.76833	35638
1.77000	35597
1.77167	35751
1.77333	35822
1.77500	35529
1.77667	35383
1.77833	35458
1.78000	35295
1.78167	35064
1.78333	35011
1.78500	34717
1.78667	34369
1.78833	34354
1.79000	34291
1.79167	34106
1.79333	34116
1.79500	33983
1.79667	33805
1.79833	33694
1.80000	33817
1.80167	33930
1.80333	34275
1.80500	34185
1.80667	34249
1.80833	34349
1.81000	34116
1.81167	33826
1.81333	33914
1.81500	33856
1.81667	33414
1.81833	33234
1.82000	32904
1.82167	32649
1.82333	32578
1.82500	32633
1.82667	32807
1.82833	33188
1.83000	33290
1.83167	33417
1.83333	33659
1.83500	33695
1.83667	33658
1.83833	33782
1.84000	33593
1.84167	33610
1.84333	33783
1.84500	33763
1.84667	33773
1.84833	33900
1.85000	33819
1.85167	33575
1.85333	33810
1.85500	34046
1.85667	34327
1.85833	34610
1.86000	35062
1.86167	35095
1.86333	35087
1.86500	35180
1.86667	35191
1.86833	34942
1.87000	35122
1.87167	35081
1.87333	34921
1.87500	34955
1.87666	35037
1.87833	34803
1.88000	34713
1.88166	34747
1.88333	34554
1.88500	34562
1.88666	34540
1.88833	34771
1.89000	34810
1.89166	34938
1.89333	34982
1.89500	35083
1.89666	34995
1.89833	34933
1.90000	34972
1.90166	34957
1.90333	35013
1.90500	35148
1.90666	35267
1.90833	35302
1.91000	35334
1.91166	35516
1.91333	35366
1.91500	35459
1.91666	35582
1.91833	35591
1.92000	35220
1.92166	35311
1.92333	35251
1.92500	35173
1.92666	35210
1.92833	35564
1.93000	35574
1.93166	35359
1.93333	35316
1.93500	35238
1.93666	35171
1.93833	35180
1.94000	35734
1.94166	35891
1.94333	36158
1.94500	36181
1.94666	36398
1.94833	36170
1.95000	36189
1.95166	36117
1.95333	36163
1.95500	35963
1.95666	36104
1.95833	36167
1.96000	36175
1.96166	36173
1.96333	36403
1.96500	36269
1.96666	36134
1.96833	36133
1.97000	36185
1.97166	36078
1.97333	36290
1.97500	36448
1.97666	36392
1.97833	36433
1.98000	36607
1.98166	36507
1.98333	36469
1.98500	36569
1.98666	36549
1.98833	36231
1.99000	36078
1.99166	35970
1.99333	35829
1.99500	35880
1.99666	36168
1.99833	36270
2.00000	36408
2.00166	36578
2.00333	36564
2.00500	36394
2.00667	36479
2.00833	36541
2.01000	36540
2.01167	36519
2.01333	36635
2.01500	36495
2.01667	36342
2.01833	36290
2.02000	36266
2.02167	36193
2.02333	36336
2.02500	36331
2.02667	36032
2.02833	35969
2.03000	35956
2.03167	35843
2.03333	35838
2.03500	36235
2.03667	36026
2.03833	35769
2.04000	35700
2.04167	35723
2.04333	35512
2.04500	35865
2.04667	35980
2.04833	35975
2.05000	35904
2.05167	35730
2.05334	35516
2.05500	35732
2.05667	35609
2.05834	35374
2.06000	35190
2.06167	34915
2.06334	34390
2.06500	34249
2.06667	34308
2.06834	34264
2.07000	34381
2.07167	34555
2.07334	34534
2.07500	34461
2.07667	34615
2.07834	34393
2.08000	34079
2.08167	33888
2.08334	33638
2.08500	33214
2.08667	33334
2.08834	33493
2.09000	33613
2.09167	33709
2.09334	34030
2.09500	33869
2.09667	33824
2.09834	33586
2.10001	33533
2.10167	33368
2.10334	33409
2.10501	33294
2.10667	33646
2.10834	33658
2.11001	33779
2.11167	33975
2.11334	34044
2.11501	33798
2.11667	33939
2.11834	33887
2.12001	33662
2.12167	33810
2.12334	33968
2.12501	34071
2.12667	34202
2.12834	34306
2.13001	34011
2.13167	34028
2.13334	33801
2.13501	33575
2.13667	33703
2.13834	33999
2.14001	33972
2.14167	33926
2.14334	33978
2.14501	33609
2.14668	33427
2.14834	33270
2.15001	33322
2.15168	33269
2.15334	33426
2.15501	33418
2.15668	33507
2.15834	33544
2.16001	33627
2.16168	33787
2.16334	33826
2.16501	33939
2.16668	33879
2.16834	33889
2.17001	33939
2.17168	33983
2.17334	33843
2.17501	34021
2.17668	34170
2.17834	34160
2.18001	34164
2.18168	33988
2.18334	33845
2.18501	33490
2.18668	32970
2.18834	32647
2.19001	32857
2.19168	32680
2.19335	32847
2.19501	33295
2.19668	33767
2.19835	33718
2.20001	33973
2.20168	34081
2.20335	34104
2.20501	34067
2.20668	34404
2.20835	34564
2.21001	34482
2.21168	34435
2.21335	34294
2.21501	33964
2.21668	33720
2.21835	33510
2.22001	33691
2.22168	33692
2.22335	33810
2.22501	34006
2.22668	34504
2.22835	34442
2.23001	34827
2.23168	35184
2.23335	35533
2.23501	35706
2.23668	36272
2.23835	36518
2.24002	36618
2.24168	36916
2.24335	37244
2.24502	37302
2.24668	37462
2.24835	37650
2.25002	37639
2.25168	37574
2.25335	37599
2.25502	37827
2.25668	38285
2.25835	38624
2.26002	39273
2.26168	39973
2.26335	40293
2.26502	40613
2.26668	41258
2.26835	41508
2.27002	41863
2.27168	42531
2.27335	43294
2.27502	43855
2.27668	44625
2.27835	45344
2.28002	45944
2.28168	46330
2.28335	46871
2.28502	47406
2.28668	47949
2.28835	48641
2.29002	49276
2.29169	49838
2.29335	50476
2.29502	51192
2.29669	51827
2.29835	52759
2.30002	53662
2.30169	54666
2.30335	55534
2.30502	56350
2.30669	57225
2.30835	58216
2.31002	59048
2.31169	60050
2.31335	61216
2.31502	62269
2.31669	63316
2.31835	64548
2.32002	65744
2.32169	67039
2.32335	68252
2.32502	69638
2.32669	70971
2.32835	72382
2.33002	73565
2.33169	74960
2.33335	76244
2.33502	77600
2.33669	79040
2.33836	80622
2.34002	82303
2.34169	84105
2.34336	85902
2.34502	87694
2.34669	89677
2.34836	91438
2.35002	93213
2.35169	95056
2.35336	96978
2.35502	98749
2.35669	100608
2.35836	102636
2.36002	104579
2.36169	106375
2.36336	108292
2.36502	110391
2.36669	112241
2.36836	114288
2.37002	116523
2.37169	118755
2.37336	120881
2.37502	123216
2.37669	125555
2.37836	127933
2.38002	130533
2.38169	133114
2.38336	135722
2.38503	138285
2.38669	140725
2.38836	142923
2.39003	145370
2.39169	147979
2.39336	150634
2.39503	153403
2.39669	156312
2.39836	159196
2.40003	161850
2.40169	164630
2.40336	167554
2.40503	170494
2.40669	173388
2.40836	176381
2.41003	179354
2.41169	182174
2.41336	185059
2.41503	188027
2.41669	191227
2.41836	194441
2.42003	197683
2.42169	200844
2.42336	204198
2.42503	207217
2.42669	210381
2.42836	213473
2.43003	216932
2.43170	220065
2.43336	223452
2.43503	226802
2.43670	230677
2.43836	234070
2.44003	237650
2.44170	241257
2.44336	244872
2.44503	248070
2.44670	251545
2.44836	255013
2.45003	258541
2.45170	261995
2.45336	265474
2.45503	269096
2.45670	272630
2.45836	275942
2.46003	279587
2.46170	283275
2.46336	286920
2.46503	290652
2.46670	294719
2.46836	298456
2.47003	302332
2.47170	305941
2.47336	309711
2.47503	313182
2.47670	316865
2.47837	320389
2.48003	323982
2.48170	327394
2.48337	331201
2.48503	334841
2.48670	338482
2.48837	342395
2.49003	346410
2.49170	350108
2.49337	353949
2.49503	357818
2.49670	361356
2.49837	364969
2.50003	368700
2.50170	372323
2.50337	375971
2.50503	379822
2.50670	383529
2.50837	387117
2.51003	390828
2.51170	394653
2.51337	398619
2.51503	402580
2.51670	406369
2.51837	410081
2.52003	413507
2.52170	416565
2.52337	419639
2.52504	423268
2.52670	426554
2.52837	430175
2.53004	433775
2.53170	437288
2.53337	440179
2.53504	443559
2.53670	446581
2.53837	449913
2.54004	453506
2.54170	457171
2.54337	460588
2.54504	464260
2.54670	467555
2.54837	470698
2.55004	473950
2.55170	477277
2.55337	480180
2.55504	483581
2.55670	486686
2.55837	489802
2.56004	492975
2.56170	496259
2.56337	499087
2.56504	502134
2.56670	505154
2.56837	507962
2.57004	510838
2.57171	513749
2.57337	516752
2.57504	519532
2.57671	522503
2.57837	525335
2.58004	528377
2.58171	531186
2.58337	534039
2.58504	536632
2.58671	539432
2.58837	541860
2.59004	544419
2.59171	547030
2.59337	549819
2.59504	552355
2.59671	554951
2.59837	557427
2.60004	559969
2.60171	562285
2.60337	564541
2.60504	566872
2.60671	569184
2.60837	571181
2.61004	573434
2.61171	575848
2.61337	578184
2.61504	580436
2.61671	582829
2.61838	584973
2.62004	587074
2.62171	589102
2.62338	591213
2.62504	593480
2.62671	595735
2.62838	597846
2.63004	600109
2.63171	602360
2.63338	604335
2.63504	606294
2.63671	608218
2.63838	609987
2.64004	611684
2.64171	613525
2.64338	615279
2.64504	617157
2.64671	619023
2.64838	620862
2.65004	622640
2.65171	624583
2.65338	626490
2.65504	628303
2.65671	630164
2.65838	631970
2.66004	633686
2.66171	635371
2.66338	637268
2.66505	638954
2.66671	640702
2.66838	642473
2.67005	644140
2.67171	645650
2.67338	647268
2.67505	648906
2.67671	650489
2.67838	652216
2.68005	653814
2.68171	655567
2.68338	657019
2.68505	658532
2.68671	659849
2.68838	661336
2.69005	662565
2.69171	664233
2.69338	665637
2.69505	667329
2.69671	668799
2.69838	670378
2.70005	671507
2.70171	672975
2.70338	674113
2.70505	675582
2.70671	676914
2.70838	678619
2.71005	680021
2.71171	681546
2.71338	682789
2.71505	684308
2.71672	685494
2.71838	686855
2.72005	688185
2.72172	689775
2.72338	691111
2.72505	692574
2.72672	694057
2.72838	695843
2.73005	697459
2.73172	698953
2.73338	700553
2.73505	702194
2.73672	703482
2.73838	704886
2.74005	706522
2.74172	708281
2.74338	709908
2.74505	711491
2.74672	713004
2.74838	714467
2.75005	715781
2.75172	716919
2.75338	718422
2.75505	720063
2.75672	721829
2.75838	723411
2.76005	725391
2.76172	727065
2.76339	728815
2.76505	730461
2.76672	732212
2.76839	733982
2.77005	736004
2.77172	737935
2.77339	739764
2.77505	742046
2.77672	744184
2.77839	746199
2.78005	748283
2.78172	750595
2.78339	752254
2.78505	753780
2.78672	755140
2.78839	756340
2.79005	757089
2.79172	757999
2.79339	758777
2.79505	759565
2.79672	760265
2.79839	761042
2.80005	762024
2.80172	763253
2.80339	764366
2.80505	765432
2.80672	766544
2.80839	767220
2.81006	767726
2.81172	768570
2.81339	769491
2.81506	770291
2.81672	771412
2.81839	772729
2.82006	773690
2.82172	774733
2.82339	776179
2.82506	777580
2.82672	778931
2.82839	780698
2.83006	782530
2.83172	784124
2.83339	785908
2.83506	787626
2.83672	789343
2.83839	791545
2.84006	794502
2.84172	798319
2.84339	804080
2.84506	812398
2.84672	824298
2.84839	841578
2.85006	866360
2.85172	901486
2.85339	949918
2.85506	1015456
2.85673	1101091
2.85839	1210310
2.86006	1344344
2.86173	1504214
2.86339	1688109
2.86506	1893302
2.86673	2113571
2.86839	2342621
2.87006	2572234
2.87173	2793610
2.87339	2998407
2.87506	3179720
2.87673	3331352
2.87839	3448827
2.88006	3530414
2.88173	3575438
2.88339	3585342
2.88506	3562557
2.88673	3510970
2.88839	3434840
2.89006	3338626
2.89173	3226877
2.89339	3103994
2.89506	2973947
2.89673	2840321
2.89839	2705822
2.90006	2573128
2.90173	2444123
2.90340	2320684
2.90506	2202920
2.90673	2092702
2.90840	1989314
2.91006	1893186
2.91173	1803566
2.91340	1720873
2.91506	1643510
2.91673	1572058
2.91840	1505431
2.92006	1443596
2.92173	1385959
2.92340	1332679
2.92506	1283064
2.92673	1237479
2.92840	1195332
2.93006	1156926
2.93173	1121930
2.93340	1090605
2.93506	1062271
2.93673	1037097
2.93840	1014686
2.94006	995177
2.94173	977915
2.94340	963317
2.94506	950959
2.94673	940718
2.94840	932188
2.95007	925318
2.95173	919576
2.95340	915187
2.95507	911628
2.95673	908672
2.95840	906434
2.96007	904687
2.96173	903144
2.96340	901992
2.96507	901348
2.96673	900906
2.96840	900846
2.97007	900905
2.97173	900968
2.97340	901083
2.97507	901311
2.97673	901570
2.97840	902119
2.98007	903068
2.98173	903932
2.98340	904962
2.98507	905907
2.98673	906755
2.98840	907433
2.99007	908271
2.99173	908786
2.99340	909520
2.99507	910320
2.99674	911084
2.99840	911961
3.00007	913052
3.00174	914134
3.00340	915099
3.00507	916220
3.00674	917210
3.00840	918505
3.01007	919577
3.01174	920982
3.01340	922326
3.01507	924200
3.01674	925946
3.01840	928416
3.02007	931195
3.02174	934809
3.02340	938534
3.02507	942839
3.02674	947193
3.02840	951647
3.03007	956188
3.03174	961125
3.03340	966773
3.03507	973181
3.03674	980462
3.03840	988186
3.04007	995932
3.04174	1002436
3.04341	1007484
3.04507	1010445
3.04674	1011197
3.04841	1009719
3.05007	1007363
3.05174	1004639
3.05341	1002319
3.05507	1001250
3.05674	1002472
3.05841	1005607
3.06007	1010908
3.06174	1018707
3.06341	1028241
3.06507	1038510
3.06674	1049263
3.06841	1059488
3.07007	1067410
3.07174	1072950
3.07341	1075722
3.07507	1075536
3.07674	1072411
3.07841	1067788
3.08007	1061638
3.08174	1054877
3.08341	1048048
3.08507	1041943
3.08674	1036556
3.08841	1032528
3.09008	1029731
3.09174	1028288
3.09341	1028041
3.09508	1028739
3.09674	1030454
3.09841	1033164
3.10008	1036308
3.10174	1039591
3.10341	1043300
3.10508	1046679
3.10674	1049566
3.10841	1052169
3.11008	1054499
3.11174	1056211
3.11341	1057978
3.11508	1060048
3.11674	1062735
3.11841	1066915
3.12008	1072762
3.12174	1080082
3.12341	1088883
3.12508	1098834
3.12674	1109270
3.12841	1121992
3.13008	1142117
3.13174	1180055
3.13341	1253356
3.13508	1384585
3.13674	1597267
3.13841	1908162
3.14008	2320680
3.14175	2819838
3.14341	3372875
3.14508	3934279
3.14675	4455508
3.14841	4893696
3.15008	5217688
3.15175	5412298
3.15341	5477376
3.15508	5424041
3.15675	5270710
3.15841	5040259
3.16008	4756214
3.16175	4439685
3.16341	4108981
3.16508	3778456
3.16675	3459009
3.16841	3157826
3.17008	2879762
3.17175	2627607
3.17341	2402760
3.17508	2204945
3.17675	2033528
3.17841	1886526
3.18008	1761673
3.18175	1656730
3.18341	1569214
3.18508	1496335
3.18675	1436225
3.18842	1386738
3.19008	1346280
3.19175	1313515
3.19342	1287027
3.19508	1265896
3.19675	1249525
3.19842	1236614
3.20008	1226673
3.20175	1219590
3.20342	1214402
3.20508	1210807
3.20675	1208509
3.20842	1207071
3.21008	1206044
3.21175	1205390
3.21342	1204841
3.21508	1204293
3.21675	1203741
3.21842	1203225
3.22008	1203158
3.22175	1203092
3.22342	1203837
3.22508	1205025
3.22675	1206763
3.22842	1208639
3.23008	1211223
3.23175	1214275
3.23342	1218349
3.23509	1223328
3.23675	1229698
3.23842	1237779
3.24009	1247042
3.24175	1257997
3.24342	1271334
3.24509	1287924
3.24675	1307774
3.24842	1332314
3.25009	1361006
3.25175	1392878
3.25342	1425371
3.25509	1457192
3.25675	1485554
3.25842	1508681
3.26009	1525387
3.26175	1536223
3.26342	1540714
3.26509	1539870
3.26675	1534671
3.26842	1526296
3.27009	1514937
3.27175	1501790
3.27342	1487324
3.27509	1471794
3.27675	1455546
3.27842	1439426
3.28009	1423695
3.28176	1409063
3.28342	1396285
3.28509	1385636
3.28676	1377453
3.28842	1371592
3.29009	1367431
3.29176	1364490
3.29342	1362278
3.29509	1359799
3.29676	1356958
3.29842	1353356
3.30009	1349162
3.30176	1344500
3.30342	1340013
3.30509	1335728
3.30676	1332403
3.30842	1329842
3.31009	1328047
3.31176	1326814
3.31342	1326019
3.31509	1325755
3.31676	1326590
3.31842	1328663
3.32009	1332469
3.32176	1338538
3.32342	1346306
3.32509	1355226
3.32676	1365190
3.32843	1374754
3.33009	1382956
3.33176	1389384
[truncated: 2,201 more rows]
