# Supplementary material for: A simple method for developing lysine targeted covalent protein reagents
Source: Nat Commun. 2023 Dec 1;14:7933. doi: 10.1038/s41467-023-42632-5 (PMC10692228; doi:10.1038/s41467-023-42632-5)
Supplement: Supplementary file 4 — Source data [file 41467_2023_42632_MOESM4_ESM.zip › Source Data/Supplementary figure 3/Lysine/Pep11_lys3d.txt]

0.00000	0
0.00167	-1073
0.00333	-2057
0.00500	-3326
0.00667	-4339
0.00833	-5512
0.01000	-6874
0.01167	-8175
0.01333	-9538
0.01500	-11371
0.01667	-13232
0.01833	-15094
0.02000	-17008
0.02167	-18629
0.02333	-19978
0.02500	-21079
0.02667	-21840
0.02833	-22804
0.03000	-23531
0.03167	-24138
0.03333	-24724
0.03500	-25459
0.03667	-25822
0.03833	-26474
0.04000	-27225
0.04167	-28042
0.04333	-28674
0.04500	-29376
0.04667	-29862
0.04833	-30103
0.05000	-30088
0.05167	-30077
0.05333	-29869
0.05500	-29807
0.05667	-30014
0.05833	-30407
0.06000	-31062
0.06167	-32291
0.06333	-33456
0.06500	-34378
0.06667	-35546
0.06833	-36452
0.07000	-37049
0.07167	-37621
0.07333	-38598
0.07500	-39384
0.07667	-40598
0.07833	-41594
0.08000	-42747
0.08167	-43806
0.08333	-44571
0.08500	-45103
0.08667	-45913
0.08833	-46550
0.09000	-47045
0.09167	-47899
0.09333	-48544
0.09500	-49173
0.09667	-49904
0.09833	-50588
0.10000	-51256
0.10167	-52278
0.10333	-53067
0.10500	-53797
0.10667	-54664
0.10833	-55190
0.11000	-55571
0.11167	-56139
0.11333	-56669
0.11500	-57084
0.11667	-57775
0.11833	-58261
0.12000	-58830
0.12167	-59306
0.12333	-59780
0.12500	-60406
0.12667	-60959
0.12833	-61348
0.13000	-62021
0.13167	-62644
0.13333	-62762
0.13500	-63285
0.13667	-63855
0.13833	-63944
0.14000	-64448
0.14167	-65314
0.14333	-65859
0.14500	-66390
0.14667	-67217
0.14833	-67568
0.15000	-67659
0.15167	-67774
0.15333	-68036
0.15500	-68239
0.15667	-68472
0.15833	-68922
0.16000	-69563
0.16167	-70005
0.16333	-70307
0.16500	-70742
0.16667	-70998
0.16833	-71044
0.17000	-70928
0.17167	-70837
0.17333	-70700
0.17500	-70469
0.17667	-70228
0.17833	-70169
0.18000	-70124
0.18167	-69856
0.18333	-69737
0.18500	-69646
0.18667	-69414
0.18833	-69168
0.19000	-69156
0.19167	-68940
0.19333	-68755
0.19500	-68599
0.19667	-68515
0.19833	-68383
0.20000	-68375
0.20167	-68171
0.20333	-68057
0.20500	-67753
0.20667	-67439
0.20833	-67012
0.21000	-66802
0.21167	-66436
0.21333	-66114
0.21500	-65792
0.21667	-65603
0.21833	-65293
0.22000	-64973
0.22167	-64570
0.22333	-64144
0.22500	-63671
0.22667	-63033
0.22833	-62794
0.23000	-62598
0.23167	-62349
0.23333	-62098
0.23500	-62186
0.23667	-61585
0.23833	-61057
0.24000	-60730
0.24167	-60306
0.24333	-59627
0.24500	-59428
0.24667	-59295
0.24833	-58913
0.25000	-58641
0.25167	-58354
0.25333	-57987
0.25500	-57447
0.25667	-57107
0.25833	-56806
0.26000	-56540
0.26167	-56205
0.26333	-56014
0.26500	-55618
0.26667	-55127
0.26833	-54740
0.27000	-54464
0.27167	-53874
0.27333	-53512
0.27500	-53161
0.27667	-52768
0.27833	-52282
0.28000	-52069
0.28167	-51618
0.28333	-51236
0.28500	-50825
0.28667	-50255
0.28833	-49612
0.29000	-49068
0.29167	-48582
0.29333	-47935
0.29500	-47615
0.29667	-47265
0.29833	-46921
0.30000	-46626
0.30167	-46572
0.30333	-46334
0.30500	-46257
0.30667	-46088
0.30833	-45700
0.31000	-45195
0.31167	-44800
0.31333	-44170
0.31500	-43568
0.31667	-43247
0.31833	-42871
0.32000	-42425
0.32167	-42383
0.32333	-42329
0.32500	-41998
0.32667	-41630
0.32833	-41450
0.33000	-40759
0.33167	-40345
0.33333	-39873
0.33500	-39729
0.33667	-39328
0.33833	-39250
0.34000	-38771
0.34167	-38613
0.34333	-38065
0.34500	-37542
0.34667	-36899
0.34833	-36361
0.35000	-35570
0.35167	-34864
0.35333	-34160
0.35500	-33224
0.35667	-32204
0.35833	-31004
0.36000	-29794
0.36167	-28318
0.36333	-26825
0.36500	-25385
0.36667	-23872
0.36833	-21915
0.37000	-20011
0.37167	-18239
0.37333	-15962
0.37500	-13819
0.37667	-11964
0.37833	-9701
0.38000	-6972
0.38167	-4410
0.38333	-1207
0.38500	2658
0.38667	6762
0.38833	11352
0.39000	17247
0.39167	24415
0.39333	33505
0.39500	44653
0.39667	58197
0.39833	73375
0.40000	89565
0.40167	105776
0.40333	121597
0.40500	136402
0.40667	150762
0.40833	166326
0.41000	185347
0.41167	210816
0.41333	246651
0.41500	297150
0.41667	365509
0.41833	455726
0.42000	570123
0.42167	709475
0.42333	872650
0.42500	1056849
0.42667	1255960
0.42833	1463714
0.43000	1672232
0.43167	1873377
0.43333	2060281
0.43500	2227574
0.43667	2370152
0.43833	2485474
0.44000	2572531
0.44167	2630178
0.44333	2659549
0.44500	2661737
0.44667	2638698
0.44833	2592157
0.45000	2526034
0.45167	2443069
0.45333	2347742
0.45500	2243554
0.45667	2135332
0.45833	2026461
0.46000	1920238
0.46167	1819741
0.46333	1728839
0.46500	1651467
0.46667	1594189
0.46833	1568135
0.47000	1590509
0.47167	1688538
0.47333	1901694
0.47500	2282046
0.47667	2891999
0.47833	3797182
0.48000	5049012
0.48167	6664658
0.48333	8607967
0.48500	10782905
0.48667	13053155
0.48833	15257039
0.49000	17247978
0.49167	18926860
0.49333	20257320
0.49500	21243076
0.49667	21932630
0.49833	22387698
0.50000	22668604
0.50167	22830332
0.50333	22913080
0.50500	22951290
0.50667	22972990
0.50833	22997660
0.51000	23019326
0.51167	23031902
0.51333	23013620
0.51500	22932510
0.51667	22757430
0.51833	22478392
0.52000	22099278
0.52167	21634032
0.52333	21115092
0.52500	20578932
0.52667	20048914
0.52833	19543366
0.53000	19069414
0.53167	18624088
0.53333	18194976
0.53500	17778288
0.53667	17361542
0.53833	16940816
0.54000	16509307
0.54167	16066940
0.54333	15606303
0.54500	15127531
0.54667	14629569
0.54833	14126560
0.55000	13635474
0.55167	13194947
0.55333	12844091
0.55500	12627157
0.55667	12563954
0.55833	12655042
0.56000	12857875
0.56167	13103635
0.56333	13290706
0.56500	13317293
0.56667	13091546
0.56833	12551958
0.57000	11675924
0.57167	10496518
0.57333	9088779
0.57500	7557503
0.57667	6019673
0.57833	4583759
0.58000	3326759
0.58167	2288724
0.58333	1475218
0.58500	865830
0.58667	424584
0.58833	113747
0.59000	-100979
0.59167	-246768
0.59333	-344271
0.59500	-407517
0.59667	-446566
0.59833	-468231
0.60000	-477390
0.60167	-477393
0.60333	-470216
0.60500	-457993
0.60667	-441994
0.60833	-423028
0.61000	-401525
0.61167	-378602
0.61333	-354382
0.61500	-329159
0.61667	-303411
0.61833	-277277
0.62000	-250945
0.62167	-224690
0.62333	-198395
0.62500	-172163
0.62667	-146542
0.62833	-121609
0.63000	-97191
0.63167	-74046
0.63333	-51988
0.63500	-31001
0.63667	-10728
0.63833	8443
0.64000	26904
0.64167	44293
0.64333	60900
0.64500	76065
0.64667	89970
0.64833	102542
0.65000	114058
0.65167	124210
0.65333	133319
0.65500	141677
0.65667	149189
0.65833	155336
0.66000	160659
0.66167	165191
0.66333	168465
0.66500	170767
0.66667	173023
0.66833	174378
0.67000	175365
0.67167	176290
0.67333	177040
0.67500	176991
0.67667	177113
0.67833	176795
0.68000	176195
0.68167	175377
0.68333	174759
0.68500	174061
0.68667	173419
0.68833	172937
0.69000	172501
0.69167	171998
0.69333	171573
0.69500	171259
0.69667	170576
0.69833	170127
0.70000	169653
0.70167	168981
0.70333	168260
0.70500	167726
0.70667	166946
0.70833	166446
0.71000	165941
0.71167	165223
0.71333	164529
0.71500	163548
0.71667	162012
0.71833	160172
0.72000	158207
0.72167	155924
0.72333	153566
0.72500	151210
0.72667	148822
0.72833	146160
0.73000	143279
0.73167	140434
0.73333	137139
0.73500	133465
0.73667	129868
0.73833	126345
0.74000	122272
0.74167	118455
0.74333	114605
0.74500	110701
0.74667	106407
0.74833	102517
0.75000	98568
0.75167	94825
0.75333	91025
0.75500	87545
0.75667	84072
0.75833	80444
0.76000	76885
0.76167	73341
0.76333	69873
0.76500	66317
0.76667	63276
0.76833	60147
0.77000	57223
0.77167	54579
0.77333	52144
0.77500	49686
0.77667	47445
0.77833	45332
0.78000	42978
0.78167	40680
0.78333	38372
0.78500	36449
0.78667	34592
0.78833	33009
0.79000	31664
0.79167	30388
0.79333	28838
0.79500	27469
0.79667	26092
0.79833	24610
0.80000	23426
0.80167	22299
0.80333	21046
0.80500	19749
0.80667	18813
0.80833	17557
0.81000	16480
0.81167	15527
0.81333	14911
0.81500	13995
0.81667	13422
0.81833	12775
0.82000	12330
0.82167	11558
0.82333	10806
0.82500	10202
0.82667	9651
0.82833	8860
0.83000	8406
0.83167	8047
0.83333	7259
0.83500	6530
0.83667	6063
0.83833	5238
0.84000	4615
0.84167	4206
0.84333	3797
0.84500	3245
0.84667	2966
0.84833	2605
0.85000	2307
0.85167	1960
0.85333	1741
0.85500	1350
0.85667	975
0.85833	646
0.86000	506
0.86167	196
0.86333	86
0.86500	-102
0.86667	-352
0.86833	-853
0.87000	-1117
0.87167	-1557
0.87333	-2017
0.87500	-2396
0.87667	-2617
0.87833	-2926
0.88000	-3082
0.88167	-3121
0.88333	-3200
0.88500	-3092
0.88667	-3008
0.88833	-2874
0.89000	-2890
0.89167	-2919
0.89333	-3318
0.89500	-3593
0.89667	-4011
0.89833	-4341
0.90000	-4812
0.90167	-4953
0.90333	-5208
0.90500	-5404
0.90667	-5648
0.90833	-5779
0.91000	-6094
0.91167	-6359
0.91333	-6470
0.91500	-6589
0.91667	-6695
0.91833	-6836
0.92000	-6985
0.92167	-7501
0.92333	-7678
0.92500	-7808
0.92667	-7923
0.92833	-8070
0.93000	-7946
0.93167	-8024
0.93333	-8257
0.93500	-8469
0.93667	-8421
0.93833	-8457
0.94000	-8627
0.94167	-8634
0.94333	-8579
0.94500	-8770
0.94667	-8959
0.94833	-9067
0.95000	-9181
0.95167	-9335
0.95333	-9312
0.95500	-9325
0.95667	-9212
0.95833	-9253
0.96000	-9139
0.96167	-9254
0.96333	-9323
0.96500	-9560
0.96667	-9659
0.96833	-9738
0.97000	-9902
0.97167	-9980
0.97333	-9917
0.97500	-10037
0.97667	-10323
0.97833	-10379
0.98000	-10547
0.98167	-10774
0.98333	-10816
0.98500	-10868
0.98667	-10911
0.98833	-11001
0.99000	-11027
0.99167	-11097
0.99333	-11232
0.99500	-11505
0.99667	-11744
0.99833	-11868
1.00000	-12205
1.00167	-12433
1.00333	-12506
1.00500	-12727
1.00667	-13215
1.00833	-13571
1.01000	-13736
1.01167	-13970
1.01333	-13987
1.01500	-14024
1.01667	-13920
1.01833	-13885
1.02000	-13829
1.02167	-13934
1.02333	-13786
1.02500	-13704
1.02667	-14042
1.02833	-14430
1.03000	-14667
1.03167	-15225
1.03333	-15663
1.03500	-15805
1.03667	-15999
1.03833	-16289
1.04000	-16251
1.04167	-16594
1.04333	-16961
1.04500	-17282
1.04667	-17602
1.04833	-17980
1.05000	-18158
1.05167	-18125
1.05333	-18117
1.05500	-17869
1.05667	-17798
1.05833	-17816
1.06000	-18200
1.06167	-18458
1.06333	-18972
1.06500	-19482
1.06667	-19743
1.06833	-19668
1.07000	-19652
1.07167	-19557
1.07333	-19398
1.07500	-19294
1.07667	-19418
1.07833	-19655
1.08000	-19689
1.08167	-19893
1.08333	-20142
1.08500	-20110
1.08667	-20144
1.08833	-20392
1.09000	-20201
1.09167	-20078
1.09333	-20312
1.09500	-20347
1.09667	-20251
1.09833	-20469
1.10000	-20740
1.10167	-20654
1.10333	-20723
1.10500	-20796
1.10667	-20839
1.10833	-20742
1.11000	-20822
1.11167	-20984
1.11333	-21251
1.11500	-21512
1.11667	-21826
1.11833	-22161
1.12000	-22280
1.12167	-22563
1.12333	-22812
1.12500	-23189
1.12667	-23517
1.12833	-23938
1.13000	-24272
1.13167	-24564
1.13333	-24836
1.13500	-25222
1.13667	-25579
1.13833	-25799
1.14000	-26050
1.14167	-26291
1.14333	-26425
1.14500	-26623
1.14667	-26940
1.14833	-27132
1.15000	-27333
1.15167	-27524
1.15333	-27504
1.15500	-27638
1.15667	-27909
1.15833	-27988
1.16000	-28035
1.16167	-28379
1.16333	-28660
1.16500	-28804
1.16667	-29030
1.16833	-29534
1.17000	-29656
1.17167	-29647
1.17333	-29691
1.17500	-29928
1.17667	-29786
1.17833	-29791
1.18000	-29846
1.18167	-29900
1.18333	-29660
1.18500	-29640
1.18667	-29845
1.18833	-29961
1.19000	-30006
1.19167	-30175
1.19333	-30322
1.19500	-30301
1.19667	-30328
1.19833	-30320
1.20000	-30444
1.20167	-30567
1.20333	-30673
1.20500	-30735
1.20667	-31033
1.20833	-31181
1.21000	-31242
1.21167	-31416
1.21333	-31837
1.21500	-31993
1.21667	-32255
1.21833	-32429
1.22000	-32357
1.22167	-31981
1.22333	-31985
1.22500	-31631
1.22667	-31570
1.22833	-31778
1.23000	-32145
1.23167	-32226
1.23333	-32692
1.23500	-32902
1.23667	-33025
1.23833	-33064
1.24000	-33081
1.24167	-32882
1.24333	-32901
1.24500	-32800
1.24667	-32630
1.24833	-32535
1.25000	-32478
1.25167	-32182
1.25333	-32088
1.25500	-32085
1.25667	-31935
1.25833	-31947
1.26000	-32116
1.26167	-32084
1.26333	-32046
1.26500	-32274
1.26667	-32344
1.26833	-32153
1.27000	-32119
1.27167	-31819
1.27333	-31513
1.27500	-31003
1.27667	-30653
1.27833	-30176
1.28000	-29930
1.28167	-29446
1.28333	-28998
1.28500	-28597
1.28667	-28244
1.28833	-27610
1.29000	-27124
1.29167	-26821
1.29333	-26432
1.29500	-25886
1.29667	-25658
1.29833	-25478
1.30000	-25179
1.30167	-25110
1.30333	-25210
1.30500	-25030
1.30667	-24698
1.30833	-24470
1.31000	-23979
1.31167	-23523
1.31333	-23510
1.31500	-23578
1.31667	-23660
1.31833	-24016
1.32000	-24430
1.32167	-24389
1.32333	-24661
1.32500	-25139
1.32667	-25356
1.32833	-25484
1.33000	-26065
1.33167	-26390
1.33333	-26297
1.33500	-26370
1.33667	-26621
1.33833	-26419
1.34000	-26389
1.34167	-26596
1.34333	-26776
1.34500	-26740
1.34667	-27124
1.34833	-27198
1.35000	-27482
1.35167	-27624
1.35333	-27745
1.35500	-27521
1.35667	-27507
1.35833	-27207
1.36000	-27141
1.36167	-27222
1.36333	-27416
1.36500	-27681
1.36667	-28065
1.36833	-28381
1.37000	-28757
1.37167	-29071
1.37333	-29150
1.37500	-29200
1.37667	-29038
1.37833	-28776
1.38000	-28750
1.38167	-28802
1.38333	-28617
1.38500	-28703
1.38667	-28808
1.38833	-28588
1.39000	-28313
1.39167	-28515
1.39333	-28626
1.39500	-28400
1.39667	-28308
1.39833	-28373
1.40000	-28077
1.40167	-27682
1.40333	-27742
1.40500	-27879
1.40667	-27909
1.40833	-27747
1.41000	-27798
1.41167	-27506
1.41333	-27021
1.41500	-26592
1.41667	-26500
1.41833	-26393
1.42000	-26427
1.42167	-26520
1.42333	-26936
1.42500	-27267
1.42667	-27458
1.42833	-27689
1.43000	-28055
1.43167	-27897
1.43333	-27941
1.43500	-27922
1.43667	-27965
1.43833	-28094
1.44000	-28394
1.44167	-28451
1.44333	-28762
1.44500	-28951
1.44667	-29065
1.44833	-29262
1.45000	-29629
1.45167	-29836
1.45333	-30099
1.45500	-30163
1.45667	-30142
1.45833	-29828
1.46000	-29703
1.46167	-29479
1.46333	-29441
1.46500	-29628
1.46667	-30040
1.46833	-30230
1.47000	-30522
1.47167	-30926
1.47333	-30920
1.47500	-31016
1.47667	-31390
1.47833	-31695
1.48000	-31790
1.48167	-32127
1.48333	-32395
1.48500	-32476
1.48667	-32664
1.48833	-33039
1.49000	-33420
1.49167	-33731
1.49333	-33721
1.49500	-33593
1.49667	-33401
1.49833	-33125
1.50000	-32902
1.50167	-33186
1.50333	-33418
1.50500	-18577
1.50667	3947
1.50833	28872
1.51000	56241
1.51167	85683
1.51333	87094
1.51500	75517
1.51667	61561
1.51833	45579
1.52000	27912
1.52167	23865
1.52333	25525
1.52500	27666
1.52667	30167
1.52833	32560
1.53000	34508
1.53167	36303
1.53333	37677
1.53500	38537
1.53667	38926
1.53833	39168
1.54000	38744
1.54167	38198
1.54333	37421
1.54500	36678
1.54667	35711
1.54833	35192
1.55000	34716
1.55167	34350
1.55333	34198
1.55500	34324
1.55667	34386
1.55833	34423
1.56000	34671
1.56167	34512
1.56333	34377
1.56500	34221
1.56667	34171
1.56833	33894
1.57000	33970
1.57167	33912
1.57333	33815
1.57500	33799
1.57667	33793
1.57833	33835
1.58000	33810
1.58167	33791
1.58333	33602
1.58500	33519
1.58667	33264
1.58833	33139
1.59000	33066
1.59167	32924
1.59333	32949
1.59500	32905
1.59667	32833
1.59833	32778
1.60000	32905
1.60167	32608
1.60333	32604
1.60500	32802
1.60667	32706
1.60833	32644
1.61000	32954
1.61167	32882
1.61333	32519
1.61500	32530
1.61667	32555
1.61833	32346
1.62000	32270
1.62167	32410
1.62333	32464
1.62500	32313
1.62667	32194
1.62833	32315
1.63000	32259
1.63167	32102
1.63333	32034
1.63500	32228
1.63667	32124
1.63833	31971
1.64000	31848
1.64167	31760
1.64333	31385
1.64500	31097
1.64667	31093
1.64833	31072
1.65000	31236
1.65167	31268
1.65333	31458
1.65500	31168
1.65667	31013
1.65833	30546
1.66000	30449
1.66167	30064
1.66333	30183
1.66500	30073
1.66667	30196
1.66833	30099
1.67000	30303
1.67167	30341
1.67333	30568
1.67500	30610
1.67667	30734
1.67833	30635
1.68000	30438
1.68167	30020
1.68333	29948
1.68500	29678
1.68667	29591
1.68833	29456
1.69000	29588
1.69167	29365
1.69333	29544
1.69500	29450
1.69667	29620
1.69833	29669
1.70000	29808
1.70167	29683
1.70333	29739
1.70500	29520
1.70667	29282
1.70833	29096
1.71000	28871
1.71167	28708
1.71333	28505
1.71500	28465
1.71667	28490
1.71833	28644
1.72000	28709
1.72167	29111
1.72333	29187
1.72500	29029
1.72667	28874
1.72833	28936
1.73000	28737
1.73167	28760
1.73333	28815
1.73500	28848
1.73667	28673
1.73833	28491
1.74000	28446
1.74167	28604
1.74333	28822
1.74500	28992
1.74667	29198
1.74833	29155
1.75000	28896
1.75167	28356
1.75333	28103
1.75500	27721
1.75667	27482
1.75833	27383
1.76000	27660
1.76167	27724
1.76333	27935
1.76500	28088
1.76667	28243
1.76833	28031
1.77000	27910
1.77167	27815
1.77333	27576
1.77500	27403
1.77667	27276
1.77833	27248
1.78000	27121
1.78167	27339
1.78333	27245
1.78500	27409
1.78667	27284
1.78833	27151
1.79000	26906
1.79167	27006
1.79333	26896
1.79500	26985
1.79667	27197
1.79833	27260
1.80000	27115
1.80167	27111
1.80333	27125
1.80500	27071
1.80667	27118
1.80833	27232
1.81000	27243
1.81167	27247
1.81333	27185
1.81500	27281
1.81667	27345
1.81833	27313
1.82000	27228
1.82167	27397
1.82333	27159
1.82500	26975
1.82667	26942
1.82833	27015
1.83000	26508
1.83167	26492
1.83333	26480
1.83500	26426
1.83667	26222
1.83833	26369
1.84000	26089
1.84167	25860
1.84333	25704
1.84500	25679
1.84667	25869
1.84833	26217
1.85000	26481
1.85167	26598
1.85333	26671
1.85500	26627
1.85667	26538
1.85833	26487
1.86000	26583
1.86167	26594
1.86333	26700
1.86500	26700
1.86667	26760
1.86833	26748
1.87000	26809
1.87167	26737
1.87333	26833
1.87500	26816
1.87666	26692
1.87833	26798
1.88000	26872
1.88166	26839
1.88333	26900
1.88500	26914
1.88666	26622
1.88833	26189
1.89000	25919
1.89166	25733
1.89333	25903
1.89500	26069
1.89666	26622
1.89833	26904
1.90000	26957
1.90166	26749
1.90333	26738
1.90500	26345
1.90666	26003
1.90833	25921
1.91000	25630
1.91166	25221
1.91333	25100
1.91500	25412
1.91666	25285
1.91833	25484
1.92000	25893
1.92166	26075
1.92333	25780
1.92500	25971
1.92666	25964
1.92833	25693
1.93000	25554
1.93166	25558
1.93333	25333
1.93500	25243
1.93666	25161
1.93833	25176
1.94000	25136
1.94166	25206
1.94333	25167
1.94500	25393
1.94666	25359
1.94833	25351
1.95000	25135
1.95166	25043
1.95333	24670
1.95500	24543
1.95666	24420
1.95833	24501
1.96000	24636
1.96166	24911
1.96333	25074
1.96500	25199
1.96666	24993
1.96833	24785
1.97000	24511
1.97166	24219
1.97333	23992
1.97500	24092
1.97666	24127
1.97833	24075
1.98000	24165
1.98166	24168
1.98333	24259
1.98500	24345
1.98666	24686
1.98833	24692
1.99000	24985
1.99166	25176
1.99333	25211
1.99500	25087
1.99666	25209
1.99833	24990
2.00000	24699
2.00166	24651
2.00333	24706
2.00500	24607
2.00667	24895
2.00833	24962
2.01000	24974
2.01167	24910
2.01333	25155
2.01500	24924
2.01667	25219
2.01833	25324
2.02000	25292
2.02167	25173
2.02333	25321
2.02500	25017
2.02667	25153
2.02833	25427
2.03000	25614
2.03167	25764
2.03333	26079
2.03500	25983
2.03667	26046
2.03833	26025
2.04000	25995
2.04167	25867
2.04333	25969
2.04500	25941
2.04667	26042
2.04833	26333
2.05000	26571
2.05167	26632
2.05334	26781
2.05500	26845
2.05667	26547
2.05834	26374
2.06000	26368
2.06167	26003
2.06334	25817
2.06500	25953
2.06667	25969
2.06834	25912
2.07000	26212
2.07167	26135
2.07334	26011
2.07500	25814
2.07667	25818
2.07834	25792
2.08000	26007
2.08167	26161
2.08334	26583
2.08500	26800
2.08667	26724
2.08834	26798
2.09000	26933
2.09167	26960
2.09334	26807
2.09500	27101
2.09667	27151
2.09834	27059
2.10001	27102
2.10167	27325
2.10334	27329
2.10501	27286
2.10667	27500
2.10834	27563
2.11001	27847
2.11167	28172
2.11334	28576
2.11501	28726
2.11667	28911
2.11834	28805
2.12001	28718
2.12167	28672
2.12334	28879
2.12501	29137
2.12667	29331
2.12834	29637
2.13001	30029
2.13167	30243
2.13334	30287
2.13501	30497
2.13667	30504
2.13834	30431
2.14001	30451
2.14167	30518
2.14334	30806
2.14501	31152
2.14668	31562
2.14834	31982
2.15001	32474
2.15168	32633
2.15334	32913
2.15501	33096
2.15668	33195
2.15834	33184
2.16001	33498
2.16168	33560
2.16334	33643
2.16501	33740
2.16668	33990
2.16834	33764
2.17001	33757
2.17168	33608
2.17334	33446
2.17501	32998
2.17668	32781
2.17834	32484
2.18001	32530
2.18168	32507
2.18334	32714
2.18501	33010
2.18668	33041
2.18834	32631
2.19001	32409
2.19168	32034
2.19335	31524
2.19501	31407
2.19668	31340
2.19835	30999
2.20001	30839
2.20168	30840
2.20335	30485
2.20501	30396
2.20668	30530
2.20835	30536
2.21001	30351
2.21168	30539
2.21335	30646
2.21501	30626
2.21668	30562
2.21835	30620
2.22001	30409
2.22168	30035
2.22335	29901
2.22501	29806
2.22668	29659
2.22835	29726
2.23001	29943
2.23168	30042
2.23335	30111
2.23501	30278
2.23668	30234
2.23835	30299
2.24002	30349
2.24168	30563
2.24335	30971
2.24502	31326
2.24668	31641
2.24835	31930
2.25002	32242
2.25168	32342
2.25335	32851
2.25502	33231
2.25668	33728
2.25835	34140
2.26002	34551
2.26168	34765
2.26335	35148
2.26502	35460
2.26668	35871
2.26835	36396
2.27002	37207
2.27168	37701
2.27335	38256
2.27502	38574
2.27668	38759
2.27835	38618
2.28002	38942
2.28168	39185
2.28335	39664
2.28502	40285
2.28668	41038
2.28835	41701
2.29002	42419
2.29169	43153
2.29335	43929
2.29502	44682
2.29669	45359
2.29835	46140
2.30002	46909
2.30169	47517
2.30335	48366
2.30502	49092
2.30669	49832
2.30835	50657
2.31002	51744
2.31169	52589
2.31335	53706
2.31502	54822
2.31669	55685
2.31835	56547
2.32002	57500
2.32169	58457
2.32335	59498
2.32502	60802
2.32669	62168
2.32835	63378
2.33002	64609
2.33169	65875
2.33335	67018
2.33502	68074
2.33669	69585
2.33836	70845
2.34002	72128
2.34169	73569
2.34336	75166
2.34502	76652
2.34669	78441
2.34836	80283
2.35002	82079
2.35169	83590
2.35336	84989
2.35502	86399
2.35669	87772
2.35836	89263
2.36002	91188
2.36169	93292
2.36336	95232
2.36502	97171
2.36669	99151
2.36836	100889
2.37002	102565
2.37169	104534
2.37336	106514
2.37502	108291
2.37669	110310
2.37836	112432
2.38002	114391
2.38169	116356
2.38336	118726
2.38503	120757
2.38669	123022
2.38836	125354
2.39003	127736
2.39169	129831
2.39336	132172
2.39503	134309
2.39669	136401
2.39836	138693
2.40003	141153
2.40169	143520
2.40336	145932
2.40503	148422
2.40669	150852
2.40836	153378
2.41003	156078
2.41169	158813
2.41336	161670
2.41503	164388
2.41669	167039
2.41836	169674
2.42003	172450
2.42169	175166
2.42336	178151
2.42503	181151
2.42669	184039
2.42836	186503
2.43003	189082
2.43170	191552
2.43336	193858
2.43503	196467
2.43670	199554
2.43836	202594
2.44003	205581
2.44170	208993
2.44336	212172
2.44503	215149
2.44670	217993
2.44836	221152
2.45003	223897
2.45170	226776
2.45336	229766
2.45503	233013
2.45670	235880
2.45836	239195
2.46003	242261
2.46170	245489
2.46336	248574
2.46503	252050
2.46670	255269
2.46836	258859
2.47003	262338
2.47170	265713
2.47336	269023
2.47503	272321
2.47670	275583
2.47837	278889
2.48003	282527
2.48170	286008
2.48337	289686
2.48503	293338
2.48670	296886
2.48837	300220
2.49003	303882
2.49170	307521
2.49337	311040
2.49503	314765
2.49670	318535
2.49837	321929
2.50003	325246
2.50170	328862
2.50337	332147
2.50503	335688
2.50670	339426
2.50837	343236
2.51003	346784
2.51170	350688
2.51337	354269
2.51503	357692
2.51670	361003
2.51837	364432
2.52003	367458
2.52170	370496
2.52337	373624
2.52504	376922
2.52670	379835
2.52837	382969
2.53004	386081
2.53170	389085
2.53337	391647
2.53504	394608
2.53670	397469
2.53837	400383
2.54004	403335
2.54170	406460
2.54337	409168
2.54504	411804
2.54670	414525
2.54837	417025
2.55004	419578
2.55170	422376
2.55337	425031
2.55504	427277
2.55670	429833
2.55837	432316
2.56004	434626
2.56170	437270
2.56337	440050
2.56504	442689
2.56670	445258
2.56837	447799
2.57004	450098
2.57171	452466
2.57337	454525
2.57504	456817
2.57671	459316
2.57837	461824
2.58004	464202
2.58171	466830
2.58337	469300
2.58504	471479
2.58671	473837
2.58837	476373
2.59004	478894
2.59171	481412
2.59337	484277
2.59504	486926
2.59671	489314
2.59837	491975
2.60004	494641
2.60171	496802
2.60337	499012
2.60504	501732
2.60671	503821
2.60837	506060
2.61004	508672
2.61171	511387
2.61337	513561
2.61504	516155
2.61671	518484
2.61838	520761
2.62004	522819
2.62171	525287
2.62338	527599
2.62504	529941
2.62671	532210
2.62838	534731
2.63004	536763
2.63171	538922
2.63338	541216
2.63504	543192
2.63671	545164
2.63838	547619
2.64004	549971
2.64171	552086
2.64338	554615
2.64504	556850
2.64671	558739
2.64838	560738
2.65004	562952
2.65171	565030
2.65338	567258
2.65504	569598
2.65671	571736
2.65838	574009
2.66004	576171
2.66171	578142
2.66338	580167
2.66505	582350
2.66671	584172
2.66838	586114
2.67005	588103
2.67171	590127
2.67338	591777
2.67505	593560
2.67671	595386
2.67838	597171
2.68005	598816
2.68171	600721
2.68338	602701
2.68505	604591
2.68671	606481
2.68838	608090
2.69005	609879
2.69171	611251
2.69338	612468
2.69505	613695
2.69671	615120
2.69838	616325
2.70005	617732
2.70171	619438
2.70338	621093
2.70505	622880
2.70671	624565
2.70838	626444
2.71005	628039
2.71171	629749
2.71338	631294
2.71505	632912
2.71672	634273
2.71838	635832
2.72005	637332
2.72172	638848
2.72338	640233
2.72505	641811
2.72672	643001
2.72838	644409
2.73005	645953
2.73172	647745
2.73338	649315
2.73505	651320
2.73672	652926
2.73838	654376
2.74005	655675
2.74172	657340
2.74338	658603
2.74505	660138
2.74672	661679
2.74838	663423
2.75005	664763
2.75172	666468
2.75338	668324
2.75505	670232
2.75672	671880
2.75838	673820
2.76005	675332
2.76172	676425
2.76339	677554
2.76505	678670
2.76672	679512
2.76839	680704
2.77005	682118
2.77172	683524
2.77339	684950
2.77505	686653
2.77672	688187
2.77839	689879
2.78005	691494
2.78172	692854
2.78339	694131
2.78505	695408
2.78672	696321
2.78839	697309
2.79005	698782
2.79172	700162
2.79339	701651
2.79505	703411
2.79672	705107
2.79839	706704
2.80005	708377
2.80172	710194
2.80339	711955
2.80505	713797
2.80672	715624
2.80839	717545
2.81006	719232
2.81172	721016
2.81339	722690
2.81506	724255
2.81672	725740
2.81839	727347
2.82006	728961
2.82172	730702
2.82339	732570
2.82506	734298
2.82672	736106
2.82839	737774
2.83006	739360
2.83172	740761
2.83339	742291
2.83506	743471
2.83672	744694
2.83839	746078
2.84006	747538
2.84172	749080
2.84339	750990
2.84506	753180
2.84672	755400
2.84839	757836
2.85006	760456
2.85172	763136
2.85339	765653
2.85506	768169
2.85673	770233
2.85839	771913
2.86006	773201
2.86173	774163
2.86339	774702
2.86506	775551
2.86673	776403
2.86839	777586
2.87006	778939
2.87173	780721
2.87339	782569
2.87506	784895
2.87673	787294
2.87839	790443
2.88006	793836
2.88173	797589
2.88339	801516
2.88506	805676
2.88673	809563
2.88839	813161
2.89006	816214
2.89173	818851
2.89339	820994
2.89506	822615
2.89673	824284
2.89839	825829
2.90006	827359
2.90173	828610
2.90340	829756
2.90506	830367
2.90673	831193
2.90840	831634
2.91006	832210
2.91173	833102
2.91340	834327
2.91506	835092
2.91673	836184
2.91840	837305
2.92006	838117
2.92173	838658
2.92340	839244
2.92506	839456
2.92673	839464
2.92840	839391
2.93006	839329
2.93173	839537
2.93340	840234
2.93506	840985
2.93673	841895
2.93840	843077
2.94006	844244
2.94173	845284
2.94340	846519
2.94506	848028
2.94673	849651
2.94840	851377
2.95007	853138
2.95173	855056
2.95340	857087
2.95507	858864
2.95673	860837
2.95840	863146
2.96007	865407
2.96173	867730
2.96340	870546
2.96507	873554
2.96673	876664
2.96840	880447
2.97007	884650
2.97173	889636
2.97340	895010
2.97507	900779
2.97673	906566
2.97840	911891
2.98007	916087
2.98173	919489
2.98340	921797
2.98507	922727
2.98673	923154
2.98840	923049
2.99007	922250
2.99173	921309
2.99340	920974
2.99507	920515
2.99674	920524
2.99840	921325
3.00007	922696
3.00174	924173
3.00340	926548
3.00507	929616
3.00674	932865
3.00840	936478
3.01007	940355
3.01174	944198
3.01340	948073
3.01507	952527
3.01674	957619
3.01840	964156
3.02007	972570
3.02174	982843
3.02340	994967
3.02507	1008603
3.02674	1022699
3.02840	1035915
3.03007	1047572
3.03174	1056857
3.03340	1063121
3.03507	1066326
3.03674	1066720
3.03840	1064948
3.04007	1061191
3.04174	1056210
3.04341	1050605
3.04507	1045022
3.04674	1039542
3.04841	1034695
3.05007	1030949
3.05174	1028210
3.05341	1026642
3.05507	1026465
3.05674	1027871
3.05841	1030512
3.06007	1034840
3.06174	1040945
3.06341	1048841
3.06507	1058673
3.06674	1070588
3.06841	1084683
3.07007	1101199
3.07174	1120314
3.07341	1141849
3.07507	1166977
3.07674	1195593
3.07841	1227990
3.08007	1264619
3.08174	1306743
3.08341	1353674
3.08507	1406288
3.08674	1465056
3.08841	1530795
3.09008	1602946
3.09174	1683069
3.09341	1771904
3.09508	1870432
3.09674	1979825
3.09841	2102472
3.10008	2238431
3.10174	2387122
3.10341	2545885
3.10508	2707785
3.10674	2862036
3.10841	2995771
3.11008	3095518
3.11174	3149273
3.11341	3150127
3.11508	3097343
3.11674	2996805
3.11841	2859253
3.12008	2698341
3.12174	2528787
3.12341	2363772
3.12508	2213877
3.12674	2086371
3.12841	1985994
3.13008	1914547
3.13174	1871800
3.13341	1855159
3.13508	1860062
3.13674	1881606
3.13841	1914220
3.14008	1953352
3.14175	1995504
3.14341	2039717
3.14508	2083875
3.14675	2126090
3.14841	2162444
3.15008	2188551
3.15175	2197923
3.15341	2187005
3.15508	2153507
3.15675	2098739
3.15841	2026340
3.16008	1942799
3.16175	1853399
3.16341	1764792
3.16508	1680996
3.16675	1604898
3.16841	1537833
3.17008	1480616
3.17175	1431714
3.17341	1390571
3.17508	1355794
3.17675	1325940
3.17841	1299799
3.18008	1277093
3.18175	1256841
3.18341	1239227
3.18508	1224162
3.18675	1211684
3.18842	1201611
3.19008	1194349
3.19175	1189314
3.19342	1186319
3.19508	1185379
3.19675	1186545
3.19842	1189008
3.20008	1193487
3.20175	1200375
3.20342	1210196
3.20508	1223937
3.20675	1243234
3.20842	1268636
3.21008	1299571
3.21175	1334844
3.21342	1371307
3.21508	1405170
3.21675	1432136
3.21842	1449659
3.22008	1455728
3.22175	1450658
3.22342	1435787
3.22508	1413998
3.22675	1387956
3.22842	1360454
3.23008	1333738
3.23175	1309802
3.23342	1289899
3.23509	1274532
3.23675	1264669
3.23842	1262164
3.24009	1273425
3.24175	1312952
3.24342	1408858
3.24509	1602300
3.24675	1945366
3.24842	2487342
3.25009	3259941
3.25175	4261104
3.25342	5447810
3.25509	6738399
3.25675	8027639
3.25842	9208551
3.26009	10190673
3.26175	10913160
3.26342	11347606
3.26509	11495233
3.26675	11376278
3.26842	11025134
3.27009	10482423
3.27175	9792377
3.27342	8999754
3.27509	8150101
3.27675	7283073
3.27842	6435171
3.28009	5635185
3.28176	4904188
3.28342	4253872
3.28509	3690251
3.28676	3212009
3.28842	2814323
3.29009	2488877
3.29176	2226641
3.29342	2018116
3.29509	1854158
3.29676	1725900
3.29842	1626676
3.30009	1550021
3.30176	1490928
3.30342	1445445
3.30509	1410612
3.30676	1383628
3.30842	1362852
3.31009	1346824
3.31176	1334698
3.31342	1325714
3.31509	1319497
3.31676	1315568
3.31842	1313610
3.32009	1313062
3.32176	1313551
3.32342	1314316
3.32509	1315392
3.32676	1316111
3.32843	1316290
3.33009	1316141
3.33176	1315626
[truncated: 2,201 more rows]
