# Supplementary material for: A simple method for developing lysine targeted covalent protein reagents
Source: Nat Commun. 2023 Dec 1;14:7933. doi: 10.1038/s41467-023-42632-5 (PMC10692228; doi:10.1038/s41467-023-42632-5)
Supplement: Supplementary file 4 — Source data [file 41467_2023_42632_MOESM4_ESM.zip › Source Data/Supplementary figure 3/Lysine/Pep3_3d.txt]

0.00000	0
0.00167	411
0.00333	650
0.00500	1348
0.00667	1664
0.00833	2111
0.01000	2229
0.01167	2408
0.01333	1938
0.01500	1460
0.01667	781
0.01833	155
0.02000	-581
0.02167	-873
0.02333	-712
0.02500	-284
0.02667	266
0.02833	1048
0.03000	2061
0.03167	2675
0.03333	3256
0.03500	3983
0.03667	4664
0.03833	5019
0.04000	5647
0.04167	6386
0.04333	6947
0.04500	7677
0.04667	8466
0.04833	9322
0.05000	10100
0.05167	11108
0.05333	11974
0.05500	12966
0.05667	13895
0.05833	14700
0.06000	15374
0.06167	15893
0.06333	16420
0.06500	16761
0.06667	17168
0.06833	17440
0.07000	17740
0.07167	17886
0.07333	18102
0.07500	18278
0.07667	18528
0.07833	18973
0.08000	19332
0.08167	19721
0.08333	20139
0.08500	20628
0.08667	20771
0.08833	21197
0.09000	21369
0.09167	21425
0.09333	21471
0.09500	21615
0.09667	21485
0.09833	21710
0.10000	21992
0.10167	22004
0.10333	22140
0.10500	22467
0.10667	22628
0.10833	22817
0.11000	23396
0.11167	23992
0.11333	24441
0.11500	24956
0.11667	25476
0.11833	25788
0.12000	25972
0.12167	26492
0.12333	26889
0.12500	27176
0.12667	27395
0.12833	27866
0.13000	27774
0.13167	27745
0.13333	27807
0.13500	28095
0.13667	28169
0.13833	28658
0.14000	29227
0.14167	29870
0.14333	30181
0.14500	30305
0.14667	30426
0.14833	30294
0.15000	30072
0.15167	30044
0.15333	30346
0.15500	30315
0.15667	30523
0.15833	30750
0.16000	30878
0.16167	30914
0.16333	31227
0.16500	31502
0.16667	31885
0.16833	32298
0.17000	32638
0.17167	32856
0.17333	33057
0.17500	33030
0.17667	33012
0.17833	32881
0.18000	32983
0.18167	33030
0.18333	33277
0.18500	33255
0.18667	33696
0.18833	33697
0.19000	33688
0.19167	33797
0.19333	34070
0.19500	34102
0.19667	34582
0.19833	34799
0.20000	34886
0.20167	35252
0.20333	35327
0.20500	35336
0.20667	35871
0.20833	36291
0.21000	36298
0.21167	36668
0.21333	36824
0.21500	36492
0.21667	36455
0.21833	36643
0.22000	36627
0.22167	36798
0.22333	37332
0.22500	37390
0.22667	37661
0.22833	37825
0.23000	37919
0.23167	37822
0.23333	38115
0.23500	37862
0.23667	37900
0.23833	37887
0.24000	37844
0.24167	37660
0.24333	37791
0.24500	37608
0.24667	37491
0.24833	37452
0.25000	37302
0.25167	37210
0.25333	37360
0.25500	37265
0.25667	37301
0.25833	37331
0.26000	37344
0.26167	37265
0.26333	37492
0.26500	37455
0.26667	37437
0.26833	37437
0.27000	37371
0.27167	37205
0.27333	37245
0.27500	37445
0.27667	37615
0.27833	38070
0.28000	38390
0.28167	38401
0.28333	38515
0.28500	38390
0.28667	37874
0.28833	37765
0.29000	37936
0.29167	37813
0.29333	37872
0.29500	38241
0.29667	38223
0.29833	38079
0.30000	38140
0.30167	38281
0.30333	38229
0.30500	38284
0.30667	38424
0.30833	38613
0.31000	38665
0.31167	38785
0.31333	38918
0.31500	39201
0.31667	39192
0.31833	39229
0.32000	39334
0.32167	39239
0.32333	39011
0.32500	38988
0.32667	38920
0.32833	38742
0.33000	38680
0.33167	38565
0.33333	38346
0.33500	38284
0.33667	38341
0.33833	38521
0.34000	38722
0.34167	39086
0.34333	39262
0.34500	39313
0.34667	39291
0.34833	39415
0.35000	39544
0.35167	39710
0.35333	40202
0.35500	40975
0.35667	41707
0.35833	42549
0.36000	43740
0.36167	45033
0.36333	46049
0.36500	47433
0.36667	48966
0.36833	50557
0.37000	51961
0.37167	53893
0.37333	55692
0.37500	57394
0.37667	59295
0.37833	61305
0.38000	63418
0.38167	65819
0.38333	68525
0.38500	71500
0.38667	75202
0.38833	79296
0.39000	84427
0.39167	90928
0.39333	98911
0.39500	108759
0.39667	120655
0.39833	134145
0.40000	148797
0.40167	163997
0.40333	178301
0.40500	191301
0.40667	202841
0.40833	213426
0.41000	224715
0.41167	239426
0.41333	260642
0.41500	291944
0.41667	337252
0.41833	400205
0.42000	484306
0.42167	592241
0.42333	725372
0.42500	883375
0.42667	1063824
0.42833	1262038
0.43000	1471362
0.43167	1684347
0.43333	1893338
0.43500	2090701
0.43667	2270403
0.43833	2427395
0.44000	2558020
0.44167	2659738
0.44333	2731580
0.44500	2773153
0.44667	2785427
0.44833	2769455
0.45000	2727565
0.45167	2661847
0.45333	2575283
0.45500	2470769
0.45667	2352548
0.45833	2223444
0.46000	2088146
0.46167	1950521
0.46333	1815139
0.46500	1685810
0.46667	1568352
0.46833	1467997
0.47000	1391545
0.47167	1347766
0.47333	1349022
0.47500	1411494
0.47667	1558089
0.47833	1819654
0.48000	2232693
0.48167	2836063
0.48333	3662554
0.48500	4729981
0.48667	6031518
0.48833	7537604
0.49000	9192825
0.49167	10930214
0.49333	12676762
0.49500	14366181
0.49667	15933924
0.49833	17338014
0.50000	18546816
0.50167	19537930
0.50333	20315576
0.50500	20897086
0.50667	21300592
0.50833	21549436
0.51000	21684946
0.51167	21720904
0.51333	21680058
0.51500	21581154
0.51667	21445024
0.51833	21274362
0.52000	21083728
0.52167	20875744
0.52333	20652948
0.52500	20403006
0.52667	20120702
0.52833	19797472
0.53000	19426296
0.53167	19008092
0.53333	18557810
0.53500	18092858
0.53667	17632056
0.53833	17198058
0.54000	16804804
0.54167	16456984
0.54333	16154183
0.54500	15888631
0.54667	15654569
0.54833	15437305
0.55000	15231274
0.55167	15028285
0.55333	14825651
0.55500	14612578
0.55667	14392739
0.55833	14163098
0.56000	13921232
0.56167	13668224
0.56333	13405609
0.56500	13127940
0.56667	12834645
0.56833	12522670
0.57000	12188712
0.57167	11832091
0.57333	11463412
0.57500	11099371
0.57667	10779221
0.57833	10553818
0.58000	10480427
0.58167	10597630
0.58333	10909645
0.58500	11369609
0.58667	11879074
0.58833	12306099
0.59000	12513965
0.59167	12395365
0.59333	11892932
0.59500	11015333
0.59667	9829990
0.59833	8447251
0.60000	6995682
0.60167	5595858
0.60333	4340650
0.60500	3284912
0.60667	2445412
0.60833	1808152
0.61000	1342308
0.61167	1011355
0.61333	780140
0.61500	620513
0.61667	511137
0.61833	436408
0.62000	385331
0.62167	350816
0.62333	327833
0.62500	312652
0.62667	303506
0.62833	298359
0.63000	296184
0.63167	296000
0.63333	297370
0.63500	299565
0.63667	302465
0.63833	305864
0.64000	309595
0.64167	313941
0.64333	319096
0.64500	325473
0.64667	333346
0.64833	343420
0.65000	356116
0.65167	371595
0.65333	388988
0.65500	408243
0.65667	428187
0.65833	447462
0.66000	464369
0.66167	478711
0.66333	488877
0.66500	494836
0.66667	496266
0.66833	494274
0.67000	489161
0.67167	482051
0.67333	473633
0.67500	464917
0.67667	455934
0.67833	447433
0.68000	439656
0.68167	432496
0.68333	426085
0.68500	420614
0.68667	415772
0.68833	411323
0.69000	407411
0.69167	403910
0.69333	400675
0.69500	397567
0.69667	394735
0.69833	392028
0.70000	389445
0.70167	386670
0.70333	383895
0.70500	381062
0.70667	378131
0.70833	374983
0.71000	371979
0.71167	368917
0.71333	365590
0.71500	362053
0.71667	358399
0.71833	354555
0.72000	350462
0.72167	346183
0.72333	342033
0.72500	337686
0.72667	332982
0.72833	328097
0.73000	323167
0.73167	317618
0.73333	311891
0.73500	306282
0.73667	300579
0.73833	294661
0.74000	289103
0.74167	283492
0.74333	277352
0.74500	271209
0.74667	265179
0.74833	258708
0.75000	252242
0.75167	246263
0.75333	240240
0.75500	234020
0.75667	228333
0.75833	222827
0.76000	217236
0.76167	211778
0.76333	206703
0.76500	201232
0.76667	195606
0.76833	189933
0.77000	184301
0.77167	178524
0.77333	173141
0.77500	167968
0.77667	163092
0.77833	158392
0.78000	153775
0.78167	149210
0.78333	144701
0.78500	140219
0.78667	135806
0.78833	131808
0.79000	127952
0.79167	124488
0.79333	121136
0.79500	117911
0.79667	114681
0.79833	111665
0.80000	108556
0.80167	105663
0.80333	103092
0.80500	100693
0.80667	98362
0.80833	96441
0.81000	94600
0.81167	92804
0.81333	91041
0.81500	89415
0.81667	87677
0.81833	86203
0.82000	84507
0.82167	83185
0.82333	82067
0.82500	81197
0.82667	80146
0.82833	79592
0.83000	78772
0.83167	77789
0.83333	76641
0.83500	75712
0.83667	74704
0.83833	74093
0.84000	73337
0.84167	73166
0.84333	72724
0.84500	72378
0.84667	71518
0.84833	71167
0.85000	70307
0.85167	69649
0.85333	68980
0.85500	68962
0.85667	68514
0.85833	68153
0.86000	68084
0.86167	67888
0.86333	67375
0.86500	67217
0.86667	67080
0.86833	66728
0.87000	66633
0.87167	66568
0.87333	66143
0.87500	65979
0.87667	65727
0.87833	65204
0.88000	64670
0.88167	64430
0.88333	63844
0.88500	63395
0.88667	63225
0.88833	62986
0.89000	62677
0.89167	62481
0.89333	62300
0.89500	61925
0.89667	61492
0.89833	61263
0.90000	60983
0.90167	60513
0.90333	60240
0.90500	60157
0.90667	59795
0.90833	59552
0.91000	59576
0.91167	59342
0.91333	59108
0.91500	58906
0.91667	58504
0.91833	57843
0.92000	57535
0.92167	57184
0.92333	56816
0.92500	56694
0.92667	56705
0.92833	56476
0.93000	56268
0.93167	56129
0.93333	55967
0.93500	55944
0.93667	55691
0.93833	55458
0.94000	55231
0.94167	55060
0.94333	54564
0.94500	54428
0.94667	54127
0.94833	53837
0.95000	53365
0.95167	53156
0.95333	52987
0.95500	53028
0.95667	53124
0.95833	53110
0.96000	53040
0.96167	52960
0.96333	52510
0.96500	52121
0.96667	51706
0.96833	51311
0.97000	50745
0.97167	50514
0.97333	50324
0.97500	50390
0.97667	50340
0.97833	50530
0.98000	50590
0.98167	50392
0.98333	50195
0.98500	49938
0.98667	49605
0.98833	49219
0.99000	49022
0.99167	48825
0.99333	48812
0.99500	48569
0.99667	48491
0.99833	48381
1.00000	47969
1.00167	47496
1.00333	47224
1.00500	46978
1.00667	46738
1.00833	46724
1.01000	46825
1.01167	46825
1.01333	46658
1.01500	46380
1.01667	46080
1.01833	45840
1.02000	45625
1.02167	45601
1.02333	45722
1.02500	45965
1.02667	45945
1.02833	46028
1.03000	45944
1.03167	45838
1.03333	45577
1.03500	45312
1.03667	45033
1.03833	44824
1.04000	44431
1.04167	44228
1.04333	44123
1.04500	44010
1.04667	43974
1.04833	44134
1.05000	44046
1.05167	44068
1.05333	43884
1.05500	43770
1.05667	43495
1.05833	43204
1.06000	43098
1.06167	43048
1.06333	42887
1.06500	42811
1.06667	42931
1.06833	42607
1.07000	42476
1.07167	42344
1.07333	42065
1.07500	41941
1.07667	42029
1.07833	42152
1.08000	42241
1.08167	42570
1.08333	42436
1.08500	42260
1.08667	41980
1.08833	41627
1.09000	41276
1.09167	40845
1.09333	40632
1.09500	40134
1.09667	39838
1.09833	39288
1.10000	39187
1.10167	38853
1.10333	38926
1.10500	38949
1.10667	39178
1.10833	39302
1.11000	39545
1.11167	39508
1.11333	39424
1.11500	39399
1.11667	39413
1.11833	39289
1.12000	39170
1.12167	39035
1.12333	38852
1.12500	38426
1.12667	37997
1.12833	37992
1.13000	38194
1.13167	38218
1.13333	38556
1.13500	38966
1.13667	38891
1.13833	38534
1.14000	38317
1.14167	37969
1.14333	37604
1.14500	37492
1.14667	37382
1.14833	37293
1.15000	37049
1.15167	36751
1.15333	36435
1.15500	36380
1.15667	36333
1.15833	36658
1.16000	37012
1.16167	37385
1.16333	37520
1.16500	37604
1.16667	37429
1.16833	37441
1.17000	37102
1.17167	36862
1.17333	36617
1.17500	36387
1.17667	35967
1.17833	35967
1.18000	35894
1.18167	35832
1.18333	35743
1.18500	35741
1.18667	35673
1.18833	35801
1.19000	35923
1.19167	36278
1.19333	36428
1.19500	36779
1.19667	36828
1.19833	37041
1.20000	36902
1.20167	37018
1.20333	36724
1.20500	36658
1.20667	36164
1.20833	35973
1.21000	35548
1.21167	35253
1.21333	34873
1.21500	34891
1.21667	34779
1.21833	34920
1.22000	35113
1.22167	35419
1.22333	35637
1.22500	36008
1.22667	36072
1.22833	36172
1.23000	35958
1.23167	35842
1.23333	35445
1.23500	35565
1.23667	35452
1.23833	35614
1.24000	35553
1.24167	35750
1.24333	35357
1.24500	35442
1.24667	35486
1.24833	35375
1.25000	35224
1.25167	35624
1.25333	35661
1.25500	35525
1.25667	36015
1.25833	36240
1.26000	36215
1.26167	36173
1.26333	36280
1.26500	35905
1.26667	35845
1.26833	35939
1.27000	36290
1.27167	36857
1.27333	37563
1.27500	38142
1.27667	38476
1.27833	38655
1.28000	38335
1.28167	38034
1.28333	37748
1.28500	37487
1.28667	37328
1.28833	37324
1.29000	37184
1.29167	37061
1.29333	36750
1.29500	36511
1.29667	36319
1.29833	36257
1.30000	36135
1.30167	36441
1.30333	36572
1.30500	36763
1.30667	36787
1.30833	36890
1.31000	36668
1.31167	36362
1.31333	35977
1.31500	35696
1.31667	35319
1.31833	35121
1.32000	35132
1.32167	35036
1.32333	35010
1.32500	35158
1.32667	35112
1.32833	34975
1.33000	34899
1.33167	34928
1.33333	34851
1.33500	34908
1.33667	34938
1.33833	35297
1.34000	35416
1.34167	35380
1.34333	35427
1.34500	35442
1.34667	35120
1.34833	34760
1.35000	34560
1.35167	34351
1.35333	34342
1.35500	34404
1.35667	34694
1.35833	34983
1.36000	35137
1.36167	35347
1.36333	35527
1.36500	35679
1.36667	35774
1.36833	36061
1.37000	36030
1.37167	36256
1.37333	36240
1.37500	36287
1.37667	36383
1.37833	36604
1.38000	36609
1.38167	37005
1.38333	37409
1.38500	37683
1.38667	37980
1.38833	38249
1.39000	38623
1.39167	39006
1.39333	39640
1.39500	40395
1.39667	41366
1.39833	41855
1.40000	42282
1.40167	42402
1.40333	42344
1.40500	42213
1.40667	42298
1.40833	42417
1.41000	42605
1.41167	42757
1.41333	42809
1.41500	43013
1.41667	43016
1.41833	43166
1.42000	43402
1.42167	43561
1.42333	43379
1.42500	43233
1.42667	42877
1.42833	42492
1.43000	42008
1.43167	41748
1.43333	41503
1.43500	41191
1.43667	40787
1.43833	40743
1.44000	40505
1.44167	40310
1.44333	40270
1.44500	40260
1.44667	40029
1.44833	40058
1.45000	40063
1.45167	39999
1.45333	40047
1.45500	40096
1.45667	40018
1.45833	40024
1.46000	40088
1.46167	40022
1.46333	40044
1.46500	39849
1.46667	39567
1.46833	39278
1.47000	38990
1.47167	38710
1.47333	38602
1.47500	38525
1.47667	38309
1.47833	38299
1.48000	38091
1.48167	37994
1.48333	37844
1.48500	37832
1.48667	37575
1.48833	37582
1.49000	37374
1.49167	37245
1.49333	37136
1.49500	37127
1.49667	37070
1.49833	37169
1.50000	37249
1.50167	37235
1.50333	41484
1.50500	61652
1.50667	83670
1.50833	106965
1.51000	131827
1.51167	149571
1.51333	136919
1.51500	122074
1.51667	106496
1.51833	89835
1.52000	76370
1.52167	78084
1.52333	80696
1.52500	83263
1.52667	86090
1.52833	88958
1.53000	91530
1.53167	93571
1.53333	95281
1.53500	96380
1.53667	96941
1.53833	97082
1.54000	97177
1.54167	96914
1.54333	96428
1.54500	96054
1.54667	95536
1.54833	94826
1.55000	94296
1.55167	93990
1.55333	93379
1.55500	93032
1.55667	92816
1.55833	92659
1.56000	92138
1.56167	92320
1.56333	92354
1.56500	92414
1.56667	92482
1.56833	92924
1.57000	92914
1.57167	92973
1.57333	93001
1.57500	93077
1.57667	92972
1.57833	92898
1.58000	92626
1.58167	92470
1.58333	92042
1.58500	91663
1.58667	91545
1.58833	91550
1.59000	91456
1.59167	91681
1.59333	91938
1.59500	91862
1.59667	92026
1.59833	92195
1.60000	92240
1.60167	92383
1.60333	92703
1.60500	92607
1.60667	92649
1.60833	92525
1.61000	92381
1.61167	92125
1.61333	92230
1.61500	92143
1.61667	92269
1.61833	92125
1.62000	92035
1.62167	91994
1.62333	91790
1.62500	91704
1.62667	91872
1.62833	91998
1.63000	91702
1.63167	91841
1.63333	91702
1.63500	91488
1.63667	91325
1.63833	91576
1.64000	91440
1.64167	91553
1.64333	91713
1.64500	91819
1.64667	91788
1.64833	91897
1.65000	91755
1.65167	91775
1.65333	91842
1.65500	91832
1.65667	91696
1.65833	91819
1.66000	91499
1.66167	91262
1.66333	91205
1.66500	91267
1.66667	91233
1.66833	91486
1.67000	91357
1.67167	91320
1.67333	91262
1.67500	91155
1.67667	91054
1.67833	91596
1.68000	91833
1.68167	92161
1.68333	92366
1.68500	92608
1.68667	92328
1.68833	92167
1.69000	91998
1.69167	92151
1.69333	92150
1.69500	92515
1.69667	92828
1.69833	92730
1.70000	92645
1.70167	92603
1.70333	92233
1.70500	92056
1.70667	92272
1.70833	92200
1.71000	92049
1.71167	92179
1.71333	92170
1.71500	91968
1.71667	91997
1.71833	92187
1.72000	91902
1.72167	91787
1.72333	91893
1.72500	91531
1.72667	91004
1.72833	91087
1.73000	90943
1.73167	90341
1.73333	90214
1.73500	90372
1.73667	90080
1.73833	89864
1.74000	90257
1.74167	90454
1.74333	90556
1.74500	90620
1.74667	90652
1.74833	90391
1.75000	90295
1.75167	89938
1.75333	90033
1.75500	90101
1.75667	90099
1.75833	89890
1.76000	90079
1.76167	89907
1.76333	89875
1.76500	89829
1.76667	89783
1.76833	89494
1.77000	89292
1.77167	89081
1.77333	88816
1.77500	88752
1.77667	88586
1.77833	88535
1.78000	88398
1.78167	88448
1.78333	88253
1.78500	88323
1.78667	88349
1.78833	88490
1.79000	88444
1.79167	88536
1.79333	88378
1.79500	88016
1.79667	87571
1.79833	87238
1.80000	86956
1.80167	86856
1.80333	87075
1.80500	87216
1.80667	87404
1.80833	87462
1.81000	87452
1.81167	87302
1.81333	87217
1.81500	87132
1.81667	87015
1.81833	87001
1.82000	87006
1.82167	86982
1.82333	87040
1.82500	87256
1.82667	87397
1.82833	87647
1.83000	87953
1.83167	87902
1.83333	87897
1.83500	87749
1.83667	87426
1.83833	87219
1.84000	87252
1.84167	87293
1.84333	87428
1.84500	87702
1.84667	87735
1.84833	87667
1.85000	87654
1.85167	87611
1.85333	87653
1.85500	87818
1.85667	88033
1.85833	88061
1.86000	88046
1.86167	87907
1.86333	87884
1.86500	87791
1.86667	87741
1.86833	87836
1.87000	87890
1.87167	87698
1.87333	87677
1.87500	87701
1.87666	87671
1.87833	87779
1.88000	87936
1.88166	88064
1.88333	88194
1.88500	88162
1.88666	88200
1.88833	88105
1.89000	87945
1.89166	87869
1.89333	87972
1.89500	87802
1.89666	87915
1.89833	87962
1.90000	87874
1.90166	87755
1.90333	87714
1.90500	87612
1.90666	87516
1.90833	87392
1.91000	87363
1.91166	87442
1.91333	87475
1.91500	87579
1.91666	87795
1.91833	87834
1.92000	87778
1.92166	87756
1.92333	87797
1.92500	87818
1.92666	87879
1.92833	88072
1.93000	88234
1.93166	88469
1.93333	88565
1.93500	88897
1.93666	88967
1.93833	89007
1.94000	88875
1.94166	88724
1.94333	88370
1.94500	88242
1.94666	88223
1.94833	88324
1.95000	88490
1.95166	88715
1.95333	89003
1.95500	89010
1.95666	89059
1.95833	89124
1.96000	89159
1.96166	89072
1.96333	89250
1.96500	89333
1.96666	89489
1.96833	89699
1.97000	89834
1.97166	89877
1.97333	89979
1.97500	90015
1.97666	89872
1.97833	90018
1.98000	90000
1.98166	89922
1.98333	89936
1.98500	90178
1.98666	90021
1.98833	90293
1.99000	90568
1.99166	90467
1.99333	90399
1.99500	90617
1.99666	90659
1.99833	90573
2.00000	90982
2.00166	91156
2.00333	91101
2.00500	91046
2.00667	91125
2.00833	90863
2.01000	90923
2.01167	91168
2.01333	91277
2.01500	91357
2.01667	91599
2.01833	91629
2.02000	91518
2.02167	91355
2.02333	91297
2.02500	91316
2.02667	91369
2.02833	91641
2.03000	91960
2.03167	92207
2.03333	92393
2.03500	92585
2.03667	92596
2.03833	92589
2.04000	92570
2.04167	92352
2.04333	92171
2.04500	92082
2.04667	92213
2.04833	92297
2.05000	92775
2.05167	93030
2.05334	93279
2.05500	93432
2.05667	93585
2.05834	93427
2.06000	93446
2.06167	93514
2.06334	93464
2.06500	93370
2.06667	93386
2.06834	93556
2.07000	93529
2.07167	93622
2.07334	93866
2.07500	93977
2.07667	93753
2.07834	93748
2.08000	93605
2.08167	93384
2.08334	93380
2.08500	93639
2.08667	93803
2.08834	94215
2.09000	94508
2.09167	94834
2.09334	95012
2.09500	95116
2.09667	95051
2.09834	95327
2.10001	95153
2.10167	95064
2.10334	95085
2.10501	95051
2.10667	94636
2.10834	94627
2.11001	94619
2.11167	94590
2.11334	94697
2.11501	95023
2.11667	95093
2.11834	95402
2.12001	95474
2.12167	95459
2.12334	95437
2.12501	95740
2.12667	95668
2.12834	95950
2.13001	96207
2.13167	96427
2.13334	96489
2.13501	96813
2.13667	96876
2.13834	97122
2.14001	97311
2.14167	97179
2.14334	97051
2.14501	97178
2.14668	97020
2.14834	97108
2.15001	97417
2.15168	97685
2.15334	97735
2.15501	97830
2.15668	97556
2.15834	97458
2.16001	97223
2.16168	96972
2.16334	96876
2.16501	97127
2.16668	97201
2.16834	97499
2.17001	97820
2.17168	98260
2.17334	98511
2.17501	98860
2.17668	99057
2.17834	99282
2.18001	99031
2.18168	98927
2.18334	98743
2.18501	98468
2.18668	98369
2.18834	98542
2.19001	98630
2.19168	98776
2.19335	99158
2.19501	99385
2.19668	99509
2.19835	99624
2.20001	99764
2.20168	99495
2.20335	99417
2.20501	99602
2.20668	99655
2.20835	99784
2.21001	100368
2.21168	100668
2.21335	100836
2.21501	101480
2.21668	101854
2.21835	102029
2.22001	102515
2.22168	102922
2.22335	102860
2.22501	102944
2.22668	103064
2.22835	102987
2.23001	102952
2.23168	103108
2.23335	103237
2.23501	103433
2.23668	103547
2.23835	103822
2.24002	103898
2.24168	104122
2.24335	104305
2.24502	104727
2.24668	104901
2.24835	105351
2.25002	105586
2.25168	105824
2.25335	105856
2.25502	105925
2.25668	105872
2.25835	106146
2.26002	106395
2.26168	106735
2.26335	107522
2.26502	108179
2.26668	108709
2.26835	109081
2.27002	109548
2.27168	109684
2.27335	109876
2.27502	110145
2.27668	110699
2.27835	111241
2.28002	112019
2.28168	112941
2.28335	113831
2.28502	114580
2.28668	115383
2.28835	116085
2.29002	116749
2.29169	117415
2.29335	118158
2.29502	118713
2.29669	119171
2.29835	119691
2.30002	120161
2.30169	120649
2.30335	121512
2.30502	122434
2.30669	123249
2.30835	124322
2.31002	125225
2.31169	125916
2.31335	126691
2.31502	127741
2.31669	128518
2.31835	129618
2.32002	130524
2.32169	131599
2.32335	132315
2.32502	133071
2.32669	133804
2.32835	134851
2.33002	135697
2.33169	136724
2.33335	138173
2.33502	139684
2.33669	140953
2.33836	142315
2.34002	143978
2.34169	145327
2.34336	146612
2.34502	148229
2.34669	149753
2.34836	150847
2.35002	152142
2.35169	153469
2.35336	154699
2.35502	156306
2.35669	157912
2.35836	159583
2.36002	161111
2.36169	162664
2.36336	164104
2.36502	165765
2.36669	167219
2.36836	168938
2.37002	170509
2.37169	171875
2.37336	173473
2.37502	175312
2.37669	176985
2.37836	178991
2.38002	181296
2.38169	183162
2.38336	184872
2.38503	186854
2.38669	188855
2.38836	190813
2.39003	193115
2.39169	195546
2.39336	197799
2.39503	199756
2.39669	201625
2.39836	203370
2.40003	205212
2.40169	207005
2.40336	209038
2.40503	211069
2.40669	213445
2.40836	215631
2.41003	218038
2.41169	220588
2.41336	223153
2.41503	225230
2.41669	227577
2.41836	229918
2.42003	231966
2.42169	234232
2.42336	236839
2.42503	239243
2.42669	241557
2.42836	244144
2.43003	246554
2.43170	248887
2.43336	251226
2.43503	253790
2.43670	256253
2.43836	258929
2.44003	261593
2.44170	264480
2.44336	267111
2.44503	269662
2.44670	272256
2.44836	274886
2.45003	277613
2.45170	280523
2.45336	283416
2.45503	286055
2.45670	288866
2.45836	291431
2.46003	293970
2.46170	296790
2.46336	299840
2.46503	302663
2.46670	305463
2.46836	308349
2.47003	311021
2.47170	313689
2.47336	316589
2.47503	319672
2.47670	322538
2.47837	325618
2.48003	328772
2.48170	331549
2.48337	334269
2.48503	337363
2.48670	340293
2.48837	343041
2.49003	346159
2.49170	349367
2.49337	352343
2.49503	355493
2.49670	358742
2.49837	361791
2.50003	364686
2.50170	367440
2.50337	370067
2.50503	372807
2.50670	375653
2.50837	378543
2.51003	381901
2.51170	385179
2.51337	388268
2.51503	391314
2.51670	394440
2.51837	397194
2.52003	399882
2.52170	403010
2.52337	405919
2.52504	409022
2.52670	412113
2.52837	415459
2.53004	418068
2.53170	421237
2.53337	423859
2.53504	426739
2.53670	429378
2.53837	432484
2.54004	435227
2.54170	438293
2.54337	441245
2.54504	444230
2.54670	447227
2.54837	450234
2.55004	453247
2.55170	456160
2.55337	459096
2.55504	462064
2.55670	464944
2.55837	467827
2.56004	470771
2.56170	473795
2.56337	476570
2.56504	479395
2.56670	482316
2.56837	485220
2.57004	488033
2.57171	490973
2.57337	494018
2.57504	496986
2.57671	499793
2.57837	502662
2.58004	505470
2.58171	508177
2.58337	510742
2.58504	513507
2.58671	516135
2.58837	518874
2.59004	521674
2.59171	524576
2.59337	527130
2.59504	529932
2.59671	532857
2.59837	535696
2.60004	538265
2.60171	541296
2.60337	544005
2.60504	546463
2.60671	549028
2.60837	551820
2.61004	554336
2.61171	557124
2.61337	559771
2.61504	562514
2.61671	565077
2.61838	567657
2.62004	570194
2.62171	573035
2.62338	575802
2.62504	578746
2.62671	581853
2.62838	585042
2.63004	588102
2.63171	590921
2.63338	593999
2.63504	596967
2.63671	599884
2.63838	603145
2.64004	606903
2.64171	610276
2.64338	613997
2.64504	617737
2.64671	621418
2.64838	624939
2.65004	628583
2.65171	631972
2.65338	635371
2.65504	638385
2.65671	641038
2.65838	643749
2.66004	646216
2.66171	648482
2.66338	650605
2.66505	652966
2.66671	655026
2.66838	656926
2.67005	658659
2.67171	660449
2.67338	661844
2.67505	662982
2.67671	664012
2.67838	665053
2.68005	666048
2.68171	666875
2.68338	667969
2.68505	669117
2.68671	670055
2.68838	670633
2.69005	671489
2.69171	672094
2.69338	672774
2.69505	673670
2.69671	674949
2.69838	676071
2.70005	677243
2.70171	678341
2.70338	679566
2.70505	680491
2.70671	681909
2.70838	683339
2.71005	684908
2.71171	686190
2.71338	687887
2.71505	689061
2.71672	690423
2.71838	691912
2.72005	693597
2.72172	695173
2.72338	697124
2.72505	698606
2.72672	700089
2.72838	701660
2.73005	703101
2.73172	704294
2.73338	706201
2.73505	707870
2.73672	709320
2.73838	710863
2.74005	712641
2.74172	714039
2.74338	715575
2.74505	717014
2.74672	718508
2.74838	719957
2.75005	721457
2.75172	722827
2.75338	724445
2.75505	726051
2.75672	727295
2.75838	728393
2.76005	729648
2.76172	730709
2.76339	731588
2.76505	733071
2.76672	734377
2.76839	735758
2.77005	737284
2.77172	738698
2.77339	739683
2.77505	741145
2.77672	742305
2.77839	743441
2.78005	744971
2.78172	746455
2.78339	747659
2.78505	748904
2.78672	750217
2.78839	751258
2.79005	752577
2.79172	753997
2.79339	755697
2.79505	757203
2.79672	758978
2.79839	760740
2.80005	762243
2.80172	763725
2.80339	765550
2.80505	767259
2.80672	768878
2.80839	770831
2.81006	772776
2.81172	774510
2.81339	776210
2.81506	778134
2.81672	780221
2.81839	782129
2.82006	784079
2.82172	786146
2.82339	787848
2.82506	789375
2.82672	790996
2.82839	792738
2.83006	794063
2.83172	795495
2.83339	796664
2.83506	797757
2.83672	798436
2.83839	799564
2.84006	800558
2.84172	801585
2.84339	802409
2.84506	803391
2.84672	804095
2.84839	804926
2.85006	805697
2.85172	806804
2.85339	807866
2.85506	809105
2.85673	810456
2.85839	812090
2.86006	813529
2.86173	815394
2.86339	817089
2.86506	818689
2.86673	820283
2.86839	822116
2.87006	823649
2.87173	825208
2.87339	826863
2.87506	828405
2.87673	829675
2.87839	831001
2.88006	832442
2.88173	833853
2.88339	835256
2.88506	836667
2.88673	837972
2.88839	839216
2.89006	840321
2.89173	841314
2.89339	842522
2.89506	843671
2.89673	844815
2.89839	846250
2.90006	847688
2.90173	848886
2.90340	850528
2.90506	851897
2.90673	853040
2.90840	854359
2.91006	855886
2.91173	856746
2.91340	858201
2.91506	859622
2.91673	860716
2.91840	861894
2.92006	863437
2.92173	864615
2.92340	865801
2.92506	867398
2.92673	868681
2.92840	869908
2.93006	871279
2.93173	872807
2.93340	874060
2.93506	875589
2.93673	877089
2.93840	878482
2.94006	879713
2.94173	881014
2.94340	882202
2.94506	883604
2.94673	885016
2.94840	886545
2.95007	888119
2.95173	889668
2.95340	891020
2.95507	892460
2.95673	894003
2.95840	895392
2.96007	896908
2.96173	898616
2.96340	900295
2.96507	901943
2.96673	903847
2.96840	905696
2.97007	907193
2.97173	908748
2.97340	910092
2.97507	911427
2.97673	912684
2.97840	914214
2.98007	915565
2.98173	917118
2.98340	918267
2.98507	919499
2.98673	920501
2.98840	921532
2.99007	922599
2.99173	923919
2.99340	925055
2.99507	926253
2.99674	927599
2.99840	928652
3.00007	929543
3.00174	930571
3.00340	931713
3.00507	932641
3.00674	933713
3.00840	935151
3.01007	936459
3.01174	937721
3.01340	939224
3.01507	940959
3.01674	942488
3.01840	944463
3.02007	946393
3.02174	948345
3.02340	950249
3.02507	952229
3.02674	953669
3.02840	955088
3.03007	956558
3.03174	957614
3.03340	958733
3.03507	960016
3.03674	961436
3.03840	962547
3.04007	963926
3.04174	964854
3.04341	965889
3.04507	966808
3.04674	967903
3.04841	969241
3.05007	970909
3.05174	972576
3.05341	974259
3.05507	975912
3.05674	977140
3.05841	978320
3.06007	979464
3.06174	980543
3.06341	981635
3.06507	982828
3.06674	984067
3.06841	985296
3.07007	986587
3.07174	987582
3.07341	989140
3.07507	990423
3.07674	991846
3.07841	993238
3.08007	995370
3.08174	996910
3.08341	998909
3.08507	1000894
3.08674	1002984
3.08841	1004623
3.09008	1006668
3.09174	1008382
3.09341	1010018
3.09508	1011764
3.09674	1013551
3.09841	1015153
3.10008	1016803
3.10174	1018450
3.10341	1019826
3.10508	1021400
3.10674	1022868
3.10841	1024798
3.11008	1026777
3.11174	1029072
3.11341	1031048
3.11508	1033270
3.11674	1034822
3.11841	1036241
3.12008	1037631
3.12174	1038975
3.12341	1040033
3.12508	1041265
3.12674	1042871
3.12841	1043876
3.13008	1045172
3.13174	1046514
3.13341	1047798
3.13508	1048593
3.13674	1049905
3.13841	1051258
3.14008	1053076
3.14175	1055154
3.14341	1057620
3.14508	1060439
3.14675	1063155
3.14841	1065496
3.15008	1067897
3.15175	1070211
3.15341	1072021
3.15508	1073957
3.15675	1076002
3.15841	1077640
3.16008	1079325
3.16175	1081378
3.16341	1083522
3.16508	1085741
3.16675	1088655
3.16841	1091978
3.17008	1095057
3.17175	1098423
3.17341	1101826
3.17508	1105014
3.17675	1107791
3.17841	1110577
3.18008	1112716
3.18175	1114626
3.18341	1115750
3.18508	1116591
3.18675	1116859
3.18842	1117094
3.19008	1116976
3.19175	1117009
3.19342	1117000
3.19508	1117457
3.19675	1117711
3.19842	1118372
3.20008	1119644
3.20175	1121008
3.20342	1122438
3.20508	1124366
3.20675	1126034
3.20842	1127285
3.21008	1128759
3.21175	1129836
3.21342	1130554
3.21508	1131451
3.21675	1132328
3.21842	1132949
3.22008	1134033
3.22175	1135578
3.22342	1137065
3.22508	1138841
3.22675	1140875
3.22842	1142885
3.23008	1144868
3.23175	1146998
3.23342	1149287
3.23509	1151751
3.23675	1154257
3.23842	1156689
3.24009	1159407
3.24175	1162138
3.24342	1165044
3.24509	1168197
3.24675	1172086
3.24842	1176597
3.25009	1181973
3.25175	1188277
3.25342	1195666
3.25509	1203765
3.25675	1212428
3.25842	1221343
3.26009	1230399
3.26175	1239279
3.26342	1247548
3.26509	1254518
3.26675	1260266
3.26842	1263960
3.27009	1265359
3.27175	1264523
3.27342	1262096
3.27509	1257867
3.27675	1252705
3.27842	1246843
3.28009	1240901
3.28176	1235090
3.28342	1229647
3.28509	1224954
3.28676	1221221
3.28842	1218158
3.29009	1215787
3.29176	1214560
3.29342	1213847
3.29509	1213802
3.29676	1214847
3.29842	1216776
3.30009	1219428
3.30176	1222939
3.30342	1227248
3.30509	1231968
3.30676	1237099
3.30842	1242230
3.31009	1247252
3.31176	1251706
3.31342	1255473
3.31509	1258259
3.31676	1260129
3.31842	1261000
3.32009	1261376
3.32176	1261345
3.32342	1261055
3.32509	1260794
3.32676	1260999
3.32843	1261462
3.33009	1262099
3.33176	1262931
[truncated: 2,201 more rows]
