# Supplementary material for: A simple method for developing lysine targeted covalent protein reagents
Source: Nat Commun. 2023 Dec 1;14:7933. doi: 10.1038/s41467-023-42632-5 (PMC10692228; doi:10.1038/s41467-023-42632-5)
Supplement: Supplementary file 4 — Source data [file 41467_2023_42632_MOESM4_ESM.zip › Source Data/Supplementary figure 3/Lysine/Pep8_lys3d.txt]

0.00000	0
0.00167	-1207
0.00333	-2481
0.00500	-3847
0.00667	-5218
0.00833	-6493
0.01000	-8032
0.01167	-9591
0.01333	-11389
0.01500	-13373
0.01667	-15627
0.01833	-17766
0.02000	-19918
0.02167	-21625
0.02333	-23018
0.02500	-24099
0.02667	-24920
0.02833	-25693
0.03000	-26400
0.03167	-27278
0.03333	-28339
0.03500	-29222
0.03667	-29923
0.03833	-30953
0.04000	-31777
0.04167	-32431
0.04333	-33343
0.04500	-34377
0.04667	-35010
0.04833	-35549
0.05000	-36056
0.05167	-36295
0.05333	-36358
0.05500	-36768
0.05667	-37160
0.05833	-37649
0.06000	-38306
0.06167	-39203
0.06333	-39723
0.06500	-40608
0.06667	-41492
0.06833	-42475
0.07000	-43303
0.07167	-44600
0.07333	-45549
0.07500	-46490
0.07667	-47125
0.07833	-48048
0.08000	-48677
0.08167	-49357
0.08333	-49969
0.08500	-51066
0.08667	-51838
0.08833	-52737
0.09000	-53731
0.09167	-54706
0.09333	-55412
0.09500	-56096
0.09667	-56591
0.09833	-57285
0.10000	-57908
0.10167	-58561
0.10333	-59384
0.10500	-60363
0.10667	-60900
0.10833	-61604
0.11000	-62251
0.11167	-62796
0.11333	-63151
0.11500	-63807
0.11667	-64332
0.11833	-64901
0.12000	-65396
0.12167	-66001
0.12333	-66589
0.12500	-67104
0.12667	-67541
0.12833	-67928
0.13000	-68278
0.13167	-68522
0.13333	-68722
0.13500	-68943
0.13667	-69300
0.13833	-69830
0.14000	-70218
0.14167	-70613
0.14333	-71052
0.14500	-71526
0.14667	-71703
0.14833	-72003
0.15000	-72391
0.15167	-72694
0.15333	-72868
0.15500	-73096
0.15667	-73407
0.15833	-73483
0.16000	-73505
0.16167	-73479
0.16333	-73579
0.16500	-73199
0.16667	-73174
0.16833	-72889
0.17000	-72735
0.17167	-72469
0.17333	-72729
0.17500	-72659
0.17667	-72984
0.17833	-72849
0.18000	-72885
0.18167	-72433
0.18333	-72198
0.18500	-71765
0.18667	-71767
0.18833	-71615
0.19000	-71683
0.19167	-71592
0.19333	-71432
0.19500	-71159
0.19667	-70598
0.19833	-70040
0.20000	-69635
0.20167	-69165
0.20333	-68668
0.20500	-68395
0.20667	-68044
0.20833	-67536
0.21000	-67312
0.21167	-67055
0.21333	-66904
0.21500	-66772
0.21667	-66559
0.21833	-66195
0.22000	-65957
0.22167	-65520
0.22333	-65347
0.22500	-65094
0.22667	-64902
0.22833	-64517
0.23000	-64362
0.23167	-63821
0.23333	-63646
0.23500	-63147
0.23667	-62795
0.23833	-62122
0.24000	-61582
0.24167	-60706
0.24333	-60234
0.24500	-59629
0.24667	-59294
0.24833	-59074
0.25000	-58980
0.25167	-58659
0.25333	-58420
0.25500	-57912
0.25667	-57409
0.25833	-57062
0.26000	-56664
0.26167	-56260
0.26333	-56010
0.26500	-55754
0.26667	-55145
0.26833	-54498
0.27000	-53985
0.27167	-53552
0.27333	-52855
0.27500	-52529
0.27667	-52315
0.27833	-51811
0.28000	-51304
0.28167	-50941
0.28333	-50712
0.28500	-50459
0.28667	-50357
0.28833	-50245
0.29000	-50001
0.29167	-49290
0.29333	-48424
0.29500	-47649
0.29667	-46827
0.29833	-46257
0.30000	-45912
0.30167	-45716
0.30333	-45599
0.30500	-45524
0.30667	-45456
0.30833	-45130
0.31000	-44831
0.31167	-44415
0.31333	-43944
0.31500	-43327
0.31667	-43149
0.31833	-43034
0.32000	-42753
0.32167	-42635
0.32333	-42463
0.32500	-42084
0.32667	-41447
0.32833	-40991
0.33000	-40318
0.33167	-39844
0.33333	-39352
0.33500	-39128
0.33667	-38834
0.33833	-38580
0.34000	-38190
0.34167	-37851
0.34333	-37226
0.34500	-36748
0.34667	-36124
0.34833	-35541
0.35000	-34953
0.35167	-34442
0.35333	-33587
0.35500	-32838
0.35667	-31828
0.35833	-30463
0.36000	-28960
0.36167	-27507
0.36333	-25699
0.36500	-23764
0.36667	-21902
0.36833	-20114
0.37000	-18056
0.37167	-16136
0.37333	-14465
0.37500	-12704
0.37667	-10465
0.37833	-8486
0.38000	-6058
0.38167	-3261
0.38333	-128
0.38500	3299
0.38667	7625
0.38833	12581
0.39000	18755
0.39167	26267
0.39333	35537
0.39500	46990
0.39667	60440
0.39833	75529
0.40000	91906
0.40167	108433
0.40333	124164
0.40500	138863
0.40667	153560
0.40833	169397
0.41000	189059
0.41167	215635
0.41333	253521
0.41500	305787
0.41667	376547
0.41833	469061
0.42000	585909
0.42167	727305
0.42333	892132
0.42500	1077104
0.42667	1276686
0.42833	1483613
0.43000	1690283
0.43167	1889433
0.43333	2073797
0.43500	2238091
0.43667	2378485
0.43833	2491855
0.44000	2576840
0.44167	2633608
0.44333	2661712
0.44500	2662736
0.44667	2639128
0.44833	2593237
0.45000	2527104
0.45167	2445848
0.45333	2352518
0.45500	2250799
0.45667	2144567
0.45833	2038094
0.46000	1933592
0.46167	1834159
0.46333	1743678
0.46500	1666545
0.46667	1610498
0.46833	1587530
0.47000	1617662
0.47167	1729456
0.47333	1964630
0.47500	2374862
0.47667	3021475
0.47833	3965726
0.48000	5253671
0.48167	6892718
0.48333	8838793
0.48500	10993818
0.48667	13218101
0.48833	15352721
0.49000	17261548
0.49167	18857710
0.49333	20109910
0.49500	21031904
0.49667	21671362
0.49833	22092060
0.50000	22351472
0.50167	22497824
0.50333	22570318
0.50500	22608942
0.50667	22636980
0.50833	22663970
0.51000	22692412
0.51167	22715786
0.51333	22701344
0.51500	22619370
0.51667	22449298
0.51833	22177272
0.52000	21805768
0.52167	21362306
0.52333	20870940
0.52500	20368768
0.52667	19879414
0.52833	19411292
0.53000	18966560
0.53167	18549806
0.53333	18142878
0.53500	17738094
0.53667	17331242
0.53833	16917406
0.54000	16485169
0.54167	16036309
0.54333	15568189
0.54500	15083900
0.54667	14580946
0.54833	14078760
0.55000	13603360
0.55167	13190433
0.55333	12878284
0.55500	12710318
0.55667	12701189
0.55833	12830290
0.56000	13047158
0.56167	13270066
0.56333	13391329
0.56500	13307120
0.56667	12938068
0.56833	12238075
0.57000	11206058
0.57167	9895708
0.57333	8399548
0.57500	6832621
0.57667	5311441
0.57833	3934676
0.58000	2764083
0.58167	1823491
0.58333	1104309
0.58500	576474
0.58667	201207
0.58833	-59028
0.59000	-236172
0.59167	-354738
0.59333	-431928
0.59500	-480146
0.59667	-508355
0.59833	-521733
0.60000	-524577
0.60167	-519730
0.60333	-509029
0.60500	-493432
0.60667	-474729
0.60833	-453103
0.61000	-429598
0.61167	-404946
0.61333	-379458
0.61500	-353055
0.61667	-326396
0.61833	-299498
0.62000	-272245
0.62167	-245087
0.62333	-218420
0.62500	-192186
0.62667	-166279
0.62833	-141447
0.63000	-117387
0.63167	-94186
0.63333	-71668
0.63500	-50484
0.63667	-30167
0.63833	-10887
0.64000	7261
0.64167	23875
0.64333	39527
0.64500	54016
0.64667	67120
0.64833	79095
0.65000	90073
0.65167	99710
0.65333	108206
0.65500	115488
0.65667	121815
0.65833	126985
0.66000	131345
0.66167	134811
0.66333	137823
0.66500	139887
0.66667	141502
0.66833	142426
0.67000	142997
0.67167	142861
0.67333	142629
0.67500	142110
0.67667	141850
0.67833	141279
0.68000	141030
0.68167	140804
0.68333	140566
0.68500	139974
0.68667	139782
0.68833	139399
0.69000	138762
0.69167	138315
0.69333	137968
0.69500	137380
0.69667	136879
0.69833	136644
0.70000	136332
0.70167	136108
0.70333	135941
0.70500	135651
0.70667	135364
0.70833	134981
0.71000	134494
0.71167	133571
0.71333	132568
0.71500	131091
0.71667	129416
0.71833	127378
0.72000	125536
0.72167	123370
0.72333	121067
0.72500	118491
0.72667	115771
0.72833	112589
0.73000	109177
0.73167	105701
0.73333	102129
0.73500	98459
0.73667	94634
0.73833	91106
0.74000	87270
0.74167	83449
0.74333	79276
0.74500	75526
0.74667	71416
0.74833	67611
0.75000	63631
0.75167	60318
0.75333	56424
0.75500	52826
0.75667	49036
0.75833	45588
0.76000	41941
0.76167	38905
0.76333	35652
0.76500	32775
0.76667	29822
0.76833	26825
0.77000	23760
0.77167	21092
0.77333	18439
0.77500	16069
0.77667	13882
0.77833	11750
0.78000	9647
0.78167	7776
0.78333	5640
0.78500	3699
0.78667	2044
0.78833	298
0.79000	-1615
0.79167	-2948
0.79333	-4298
0.79500	-5759
0.79667	-6947
0.79833	-8035
0.80000	-9467
0.80167	-10758
0.80333	-11846
0.80500	-13137
0.80667	-14079
0.80833	-14868
0.81000	-15804
0.81167	-16834
0.81333	-17563
0.81500	-18499
0.81667	-19530
0.81833	-20188
0.82000	-20769
0.82167	-21349
0.82333	-21895
0.82500	-22274
0.82667	-22958
0.82833	-23598
0.83000	-24497
0.83167	-25287
0.83333	-26151
0.83500	-26938
0.83667	-27818
0.83833	-28430
0.84000	-29199
0.84167	-29967
0.84333	-30376
0.84500	-30923
0.84667	-31545
0.84833	-32073
0.85000	-32529
0.85167	-33383
0.85333	-33809
0.85500	-34116
0.85667	-34193
0.85833	-34258
0.86000	-34422
0.86167	-34563
0.86333	-34886
0.86500	-35769
0.86667	-36396
0.86833	-36693
0.87000	-37243
0.87167	-37659
0.87333	-37569
0.87500	-37994
0.87667	-38440
0.87833	-38770
0.88000	-39227
0.88167	-39782
0.88333	-39961
0.88500	-40043
0.88667	-40380
0.88833	-40394
0.89000	-40366
0.89167	-40657
0.89333	-41174
0.89500	-41468
0.89667	-42059
0.89833	-42583
0.90000	-42772
0.90167	-42949
0.90333	-43062
0.90500	-43195
0.90667	-43577
0.90833	-44017
0.91000	-44212
0.91167	-44768
0.91333	-44965
0.91500	-44982
0.91667	-45184
0.91833	-45401
0.92000	-45135
0.92167	-45338
0.92333	-45525
0.92500	-45605
0.92667	-45902
0.92833	-46484
0.93000	-46880
0.93167	-47378
0.93333	-47844
0.93500	-48085
0.93667	-48253
0.93833	-48336
0.94000	-48294
0.94167	-48139
0.94333	-48168
0.94500	-48277
0.94667	-48444
0.94833	-48807
0.95000	-49576
0.95167	-50038
0.95333	-50429
0.95500	-50827
0.95667	-50981
0.95833	-50834
0.96000	-50788
0.96167	-50814
0.96333	-50848
0.96500	-51055
0.96667	-51162
0.96833	-51456
0.97000	-51573
0.97167	-51583
0.97333	-51433
0.97500	-51449
0.97667	-51353
0.97833	-51683
0.98000	-51929
0.98167	-52270
0.98333	-52761
0.98500	-53327
0.98667	-53346
0.98833	-53736
0.99000	-53985
0.99167	-53929
0.99333	-53874
0.99500	-54046
0.99667	-54059
0.99833	-54198
1.00000	-54446
1.00167	-54640
1.00333	-55044
1.00500	-55123
1.00667	-55154
1.00833	-55347
1.01000	-55285
1.01167	-54983
1.01333	-55040
1.01500	-55187
1.01667	-55154
1.01833	-55458
1.02000	-55628
1.02167	-55670
1.02333	-55625
1.02500	-55613
1.02667	-55447
1.02833	-55512
1.03000	-55725
1.03167	-55919
1.03333	-56199
1.03500	-56584
1.03667	-56892
1.03833	-57281
1.04000	-57629
1.04167	-57904
1.04333	-58021
1.04500	-58087
1.04667	-58117
1.04833	-58169
1.05000	-58234
1.05167	-58437
1.05333	-58579
1.05500	-58403
1.05667	-58190
1.05833	-57922
1.06000	-57586
1.06167	-57656
1.06333	-57985
1.06500	-58336
1.06667	-58748
1.06833	-59099
1.07000	-58996
1.07167	-58669
1.07333	-58493
1.07500	-58384
1.07667	-58200
1.07833	-58338
1.08000	-58744
1.08167	-58873
1.08333	-59019
1.08500	-59305
1.08667	-59341
1.08833	-59148
1.09000	-59215
1.09167	-59280
1.09333	-59297
1.09500	-59360
1.09667	-59709
1.09833	-60040
1.10000	-60354
1.10167	-60714
1.10333	-61224
1.10500	-61615
1.10667	-61646
1.10833	-61812
1.11000	-61818
1.11167	-61815
1.11333	-61666
1.11500	-61884
1.11667	-62181
1.11833	-62301
1.12000	-62424
1.12167	-62679
1.12333	-62734
1.12500	-62490
1.12667	-62590
1.12833	-62655
1.13000	-62844
1.13167	-62955
1.13333	-63247
1.13500	-63437
1.13667	-63648
1.13833	-63653
1.14000	-63900
1.14167	-64151
1.14333	-64142
1.14500	-64265
1.14667	-64373
1.14833	-64313
1.15000	-64154
1.15167	-64360
1.15333	-64426
1.15500	-64495
1.15667	-64722
1.15833	-65009
1.16000	-65205
1.16167	-65105
1.16333	-65308
1.16500	-65261
1.16667	-65099
1.16833	-64844
1.17000	-65266
1.17167	-65187
1.17333	-65329
1.17500	-65811
1.17667	-66288
1.17833	-66269
1.18000	-66422
1.18167	-66532
1.18333	-66396
1.18500	-66357
1.18667	-66392
1.18833	-66843
1.19000	-66946
1.19167	-67194
1.19333	-67405
1.19500	-67443
1.19667	-67232
1.19833	-67540
1.20000	-67490
1.20167	-67593
1.20333	-67918
1.20500	-67978
1.20667	-67878
1.20833	-68335
1.21000	-68406
1.21167	-68381
1.21333	-68652
1.21500	-68886
1.21667	-68699
1.21833	-68752
1.22000	-68908
1.22167	-69096
1.22333	-69308
1.22500	-69644
1.22667	-69927
1.22833	-70229
1.23000	-70238
1.23167	-70269
1.23333	-70147
1.23500	-70262
1.23667	-70222
1.23833	-70384
1.24000	-70379
1.24167	-70698
1.24333	-70856
1.24500	-70995
1.24667	-71180
1.24833	-71536
1.25000	-71583
1.25167	-71476
1.25333	-71574
1.25500	-71558
1.25667	-71378
1.25833	-71354
1.26000	-71510
1.26167	-71371
1.26333	-71494
1.26500	-71562
1.26667	-71759
1.26833	-71755
1.27000	-72104
1.27167	-71819
1.27333	-71832
1.27500	-71441
1.27667	-71162
1.27833	-70620
1.28000	-70571
1.28167	-70212
1.28333	-70254
1.28500	-70092
1.28667	-70117
1.28833	-69831
1.29000	-69419
1.29167	-68915
1.29333	-68683
1.29500	-68139
1.29667	-68031
1.29833	-68238
1.30000	-68378
1.30167	-68332
1.30333	-68745
1.30500	-68777
1.30667	-68630
1.30833	-68679
1.31000	-68772
1.31167	-68767
1.31333	-68912
1.31500	-69485
1.31667	-69798
1.31833	-70436
1.32000	-70859
1.32167	-71544
1.32333	-71740
1.32500	-72382
1.32667	-72736
1.32833	-73183
1.33000	-73246
1.33167	-73759
1.33333	-73966
1.33500	-74167
1.33667	-74632
1.33833	-75312
1.34000	-75702
1.34167	-76178
1.34333	-76727
1.34500	-76931
1.34667	-77173
1.34833	-77442
1.35000	-77433
1.35167	-77512
1.35333	-77866
1.35500	-78015
1.35667	-78265
1.35833	-78741
1.36000	-78971
1.36167	-78933
1.36333	-79106
1.36500	-78992
1.36667	-78820
1.36833	-78862
1.37000	-79112
1.37167	-79031
1.37333	-79216
1.37500	-79530
1.37667	-79813
1.37833	-79872
1.38000	-80144
1.38167	-80320
1.38333	-80125
1.38500	-79791
1.38667	-79688
1.38833	-79619
1.39000	-79774
1.39167	-80198
1.39333	-80613
1.39500	-80913
1.39667	-81007
1.39833	-80766
1.40000	-80644
1.40167	-80649
1.40333	-80583
1.40500	-80551
1.40667	-80583
1.40833	-80247
1.41000	-79852
1.41167	-79500
1.41333	-79291
1.41500	-79075
1.41667	-79167
1.41833	-79343
1.42000	-79658
1.42167	-79916
1.42333	-80386
1.42500	-80694
1.42667	-80927
1.42833	-81032
1.43000	-81165
1.43167	-81191
1.43333	-81296
1.43500	-81480
1.43667	-81678
1.43833	-81711
1.44000	-81843
1.44167	-81878
1.44333	-81794
1.44500	-81690
1.44667	-82099
1.44833	-82203
1.45000	-82457
1.45167	-82735
1.45333	-83144
1.45500	-83005
1.45667	-83234
1.45833	-83566
1.46000	-84149
1.46167	-84403
1.46333	-84836
1.46500	-85056
1.46667	-85087
1.46833	-84715
1.47000	-84582
1.47167	-84541
1.47333	-84612
1.47500	-84480
1.47667	-84475
1.47833	-84729
1.48000	-84835
1.48167	-84879
1.48333	-85210
1.48500	-85742
1.48667	-85811
1.48833	-86122
1.49000	-86275
1.49167	-86463
1.49333	-86480
1.49500	-86590
1.49667	-86336
1.49833	-86409
1.50000	-86460
1.50167	-86446
1.50333	-85643
1.50500	-67396
1.50667	-44425
1.50833	-19372
1.51000	7515
1.51167	34379
1.51333	28229
1.51500	15205
1.51667	464
1.51833	-15772
1.52000	-32199
1.52167	-32805
1.52333	-30715
1.52500	-28266
1.52667	-25792
1.52833	-23645
1.53000	-21628
1.53167	-19602
1.53333	-18157
1.53500	-17033
1.53667	-16251
1.53833	-16074
1.54000	-16416
1.54167	-16988
1.54333	-17792
1.54500	-18609
1.54667	-19034
1.54833	-19559
1.55000	-19662
1.55167	-19821
1.55333	-19996
1.55500	-20150
1.55667	-19964
1.55833	-20183
1.56000	-20239
1.56167	-20190
1.56333	-20083
1.56500	-20161
1.56667	-20176
1.56833	-20102
1.57000	-20030
1.57167	-20152
1.57333	-20315
1.57500	-20254
1.57667	-20213
1.57833	-20193
1.58000	-20304
1.58167	-20213
1.58333	-20292
1.58500	-20436
1.58667	-20657
1.58833	-20585
1.59000	-20790
1.59167	-20851
1.59333	-20786
1.59500	-20714
1.59667	-20756
1.59833	-20386
1.60000	-20308
1.60167	-20303
1.60333	-20245
1.60500	-20130
1.60667	-20356
1.60833	-20316
1.61000	-20269
1.61167	-20226
1.61333	-20246
1.61500	-20050
1.61667	-19922
1.61833	-19750
1.62000	-19592
1.62167	-19422
1.62333	-19404
1.62500	-19550
1.62667	-19881
1.62833	-20194
1.63000	-20426
1.63167	-20568
1.63333	-20640
1.63500	-20455
1.63667	-20345
1.63833	-20376
1.64000	-20426
1.64167	-20383
1.64333	-20416
1.64500	-20408
1.64667	-20345
1.64833	-20388
1.65000	-20540
1.65167	-20754
1.65333	-20923
1.65500	-21067
1.65667	-21002
1.65833	-20878
1.66000	-20692
1.66167	-20513
1.66333	-20331
1.66500	-20344
1.66667	-20415
1.66833	-20296
1.67000	-20531
1.67167	-20793
1.67333	-21075
1.67500	-21330
1.67667	-21931
1.67833	-22178
1.68000	-22296
1.68167	-22249
1.68333	-22224
1.68500	-22069
1.68667	-21946
1.68833	-21951
1.69000	-21835
1.69167	-21607
1.69333	-21387
1.69500	-21358
1.69667	-21294
1.69833	-21480
1.70000	-21931
1.70167	-22363
1.70333	-22521
1.70500	-22672
1.70667	-22854
1.70833	-22757
1.71000	-22633
1.71167	-22729
1.71333	-22647
1.71500	-22508
1.71667	-22350
1.71833	-22152
1.72000	-21844
1.72167	-21857
1.72333	-21747
1.72500	-21896
1.72667	-22176
1.72833	-22537
1.73000	-22729
1.73167	-22971
1.73333	-23166
1.73500	-23181
1.73667	-22979
1.73833	-22943
1.74000	-23121
1.74167	-23044
1.74333	-23100
1.74500	-23508
1.74667	-23617
1.74833	-23420
1.75000	-23348
1.75167	-23238
1.75333	-22843
1.75500	-22717
1.75667	-22577
1.75833	-22660
1.76000	-22619
1.76167	-22828
1.76333	-22926
1.76500	-23350
1.76667	-23373
1.76833	-23613
1.77000	-23658
1.77167	-23693
1.77333	-23528
1.77500	-23579
1.77667	-23638
1.77833	-23900
1.78000	-24140
1.78167	-24220
1.78333	-24323
1.78500	-24129
1.78667	-23852
1.78833	-23626
1.79000	-23650
1.79167	-23652
1.79333	-24055
1.79500	-24299
1.79667	-24681
1.79833	-24938
1.80000	-25337
1.80167	-25139
1.80333	-25255
1.80500	-25157
1.80667	-25119
1.80833	-24971
1.81000	-25346
1.81167	-25467
1.81333	-25777
1.81500	-25957
1.81667	-26131
1.81833	-26193
1.82000	-26427
1.82167	-26282
1.82333	-26338
1.82500	-26272
1.82667	-26202
1.82833	-26043
1.83000	-26130
1.83167	-26165
1.83333	-26254
1.83500	-26378
1.83667	-26590
1.83833	-26688
1.84000	-26728
1.84167	-26999
1.84333	-26942
1.84500	-26816
1.84667	-26744
1.84833	-26756
1.85000	-26558
1.85167	-26690
1.85333	-26683
1.85500	-27000
1.85667	-27034
1.85833	-27073
1.86000	-27031
1.86167	-27157
1.86333	-26970
1.86500	-27101
1.86667	-27214
1.86833	-27243
1.87000	-27463
1.87167	-27551
1.87333	-27431
1.87500	-27383
1.87666	-27468
1.87833	-27134
1.88000	-27208
1.88166	-27302
1.88333	-27422
1.88500	-27392
1.88666	-27701
1.88833	-27781
1.89000	-27973
1.89166	-27952
1.89333	-28203
1.89500	-28191
1.89666	-28219
1.89833	-28198
1.90000	-28407
1.90166	-28327
1.90333	-28403
1.90500	-28397
1.90666	-28507
1.90833	-28593
1.91000	-28976
1.91166	-29215
1.91333	-29580
1.91500	-29546
1.91666	-29507
1.91833	-29336
1.92000	-29344
1.92166	-29200
1.92333	-29527
1.92500	-29664
1.92666	-29748
1.92833	-29752
1.93000	-30002
1.93166	-29906
1.93333	-30161
1.93500	-30272
1.93666	-30449
1.93833	-30281
1.94000	-30401
1.94166	-30172
1.94333	-30133
1.94500	-30043
1.94666	-30256
1.94833	-30315
1.95000	-30486
1.95166	-30743
1.95333	-31109
1.95500	-31225
1.95666	-31549
1.95833	-31990
1.96000	-32166
1.96166	-32214
1.96333	-32341
1.96500	-32185
1.96666	-31886
1.96833	-31779
1.97000	-31667
1.97166	-31732
1.97333	-31816
1.97500	-31921
1.97666	-31923
1.97833	-32016
1.98000	-31850
1.98166	-31678
1.98333	-31682
1.98500	-31658
1.98666	-31782
1.98833	-32027
1.99000	-32422
1.99166	-32697
1.99333	-33059
1.99500	-33102
1.99666	-33053
1.99833	-32950
2.00000	-32872
2.00166	-32683
2.00333	-32753
2.00500	-32945
2.00667	-33085
2.00833	-33041
2.01000	-33115
2.01167	-32987
2.01333	-32660
2.01500	-32323
2.01667	-32133
2.01833	-32175
2.02000	-32367
2.02167	-32795
2.02333	-33429
2.02500	-34011
2.02667	-34193
2.02833	-34296
2.03000	-34269
2.03167	-34068
2.03333	-33822
2.03500	-33772
2.03667	-33910
2.03833	-34030
2.04000	-34030
2.04167	-34090
2.04333	-34137
2.04500	-33945
2.04667	-33737
2.04833	-33856
2.05000	-34043
2.05167	-34131
2.05334	-34251
2.05500	-34598
2.05667	-34748
2.05834	-34809
2.06000	-35079
2.06167	-35456
2.06334	-35500
2.06500	-35500
2.06667	-35569
2.06834	-35582
2.07000	-35530
2.07167	-35785
2.07334	-36121
2.07500	-36457
2.07667	-36418
2.07834	-36557
2.08000	-36537
2.08167	-36415
2.08334	-36236
2.08500	-36370
2.08667	-36278
2.08834	-36230
2.09000	-36376
2.09167	-36303
2.09334	-36509
2.09500	-36611
2.09667	-36778
2.09834	-36617
2.10001	-36955
2.10167	-37054
2.10334	-37356
2.10501	-37466
2.10667	-37791
2.10834	-37863
2.11001	-37656
2.11167	-37479
2.11334	-37497
2.11501	-37524
2.11667	-37560
2.11834	-37783
2.12001	-38039
2.12167	-37974
2.12334	-38023
2.12501	-37853
2.12667	-37879
2.12834	-37791
2.13001	-37976
2.13167	-38074
2.13334	-38387
2.13501	-38678
2.13667	-38878
2.13834	-39084
2.14001	-39194
2.14167	-39309
2.14334	-39269
2.14501	-39433
2.14668	-39519
2.14834	-39578
2.15001	-39655
2.15168	-39805
2.15334	-39877
2.15501	-39973
2.15668	-40207
2.15834	-40373
2.16001	-40432
2.16168	-40578
2.16334	-40787
2.16501	-41110
2.16668	-41382
2.16834	-41733
2.17001	-41969
2.17168	-42069
2.17334	-41897
2.17501	-41887
2.17668	-41859
2.17834	-41873
2.18001	-41954
2.18168	-42205
2.18334	-42313
2.18501	-42412
2.18668	-42628
2.18834	-42732
2.19001	-42837
2.19168	-42966
2.19335	-43183
2.19501	-43406
2.19668	-43682
2.19835	-43918
2.20001	-44274
2.20168	-44326
2.20335	-44324
2.20501	-44401
2.20668	-44487
2.20835	-44625
2.21001	-44964
2.21168	-45287
2.21335	-45400
2.21501	-45455
2.21668	-45217
2.21835	-45131
2.22001	-44955
2.22168	-44773
2.22335	-44769
2.22501	-44890
2.22668	-44849
2.22835	-44990
2.23001	-45276
2.23168	-45399
2.23335	-45689
2.23501	-45882
2.23668	-45891
2.23835	-45868
2.24002	-45882
2.24168	-45578
2.24335	-45351
2.24502	-45244
2.24668	-45073
2.24835	-44844
2.25002	-44971
2.25168	-45079
2.25335	-45006
2.25502	-45104
2.25668	-45294
2.25835	-45167
2.26002	-44925
2.26168	-44896
2.26335	-44781
2.26502	-44388
2.26668	-43948
2.26835	-43807
2.27002	-43373
2.27168	-42829
2.27335	-42438
2.27502	-42348
2.27668	-41769
2.27835	-41311
2.28002	-41007
2.28168	-40576
2.28335	-39917
2.28502	-39574
2.28668	-39139
2.28835	-38521
2.29002	-37859
2.29169	-37298
2.29335	-36687
2.29502	-36096
2.29669	-35622
2.29835	-35376
2.30002	-34827
2.30169	-34105
2.30335	-33461
2.30502	-32546
2.30669	-31467
2.30835	-30775
2.31002	-30033
2.31169	-29260
2.31335	-28673
2.31502	-28001
2.31669	-26983
2.31835	-25938
2.32002	-24849
2.32169	-23475
2.32335	-22200
2.32502	-20921
2.32669	-19915
2.32835	-18768
2.33002	-17874
2.33169	-16947
2.33335	-16032
2.33502	-14693
2.33669	-13427
2.33836	-12135
2.34002	-10675
2.34169	-9371
2.34336	-8413
2.34502	-7307
2.34669	-6071
2.34836	-4703
2.35002	-3377
2.35169	-1524
2.35336	109
2.35502	1830
2.35669	3210
2.35836	4990
2.36002	6104
2.36169	7576
2.36336	8983
2.36502	10622
2.36669	12035
2.36836	13985
2.37002	15832
2.37169	17531
2.37336	19444
2.37502	21619
2.37669	23786
2.37836	25781
2.38002	28198
2.38169	30305
2.38336	32169
2.38503	33902
2.38669	35827
2.38836	37661
2.39003	39549
2.39169	41714
2.39336	44142
2.39503	46470
2.39669	48605
2.39836	51192
2.40003	53527
2.40169	55631
2.40336	58044
2.40503	60624
2.40669	62692
2.40836	65033
2.41003	67635
2.41169	70005
2.41336	72512
2.41503	75302
2.41669	78091
2.41836	80743
2.42003	83521
2.42169	86161
2.42336	88795
2.42503	91621
2.42669	94429
2.42836	97347
2.43003	100202
2.43170	103094
2.43336	105559
2.43503	108130
2.43670	110688
2.43836	113341
2.44003	116054
2.44170	119047
2.44336	121920
2.44503	124807
2.44670	127894
2.44836	130865
2.45003	134039
2.45170	137351
2.45336	140583
2.45503	143857
2.45670	147205
2.45836	150343
2.46003	153680
2.46170	157139
2.46336	160386
2.46503	163651
2.46670	166857
2.46836	169863
2.47003	172876
2.47170	176075
2.47336	179278
2.47503	182915
2.47670	186687
2.47837	190375
2.48003	194041
2.48170	197988
2.48337	201502
2.48503	204902
2.48670	208485
2.48837	212180
2.49003	215559
2.49170	219478
2.49337	223346
2.49503	227221
2.49670	230821
2.49837	234683
2.50003	237953
2.50170	241297
2.50337	244682
2.50503	248323
2.50670	251856
2.50837	255430
2.51003	259102
2.51170	262543
2.51337	265915
2.51503	269046
2.51670	272450
2.51837	275669
2.52003	278909
2.52170	281935
2.52337	285043
2.52504	288093
2.52670	291044
2.52837	293966
2.53004	297055
2.53170	299889
2.53337	302612
2.53504	305525
2.53670	308410
2.53837	310923
2.54004	313939
2.54170	316629
2.54337	319239
2.54504	321628
2.54670	324428
2.54837	326763
2.55004	329426
2.55170	331917
2.55337	334872
2.55504	337420
2.55670	340230
2.55837	343008
2.56004	345939
2.56170	348467
2.56337	351396
2.56504	353997
2.56670	356365
2.56837	358883
2.57004	361644
2.57171	364036
2.57337	366691
2.57504	369879
2.57671	372484
2.57837	375012
2.58004	377721
2.58171	380258
2.58337	382335
2.58504	385199
2.58671	387726
2.58837	390353
2.59004	393311
2.59171	396211
2.59337	398767
2.59504	401528
2.59671	404045
2.59837	406274
2.60004	408553
2.60171	410850
2.60337	413340
2.60504	415889
2.60671	418543
2.60837	421279
2.61004	423944
2.61171	426394
2.61337	428955
2.61504	431107
2.61671	433321
2.61838	435568
2.62004	437796
2.62171	439906
2.62338	442476
2.62504	444794
2.62671	447215
2.62838	449601
2.63004	452124
2.63171	454601
2.63338	457203
2.63504	459581
2.63671	461969
2.63838	464125
2.64004	466253
2.64171	468323
2.64338	470429
2.64504	472602
2.64671	474936
2.64838	477153
2.65004	479188
2.65171	481516
2.65338	483688
2.65504	485808
2.65671	487852
2.65838	490038
2.66004	492037
2.66171	494136
2.66338	496317
2.66505	498551
2.66671	500913
2.66838	503105
2.67005	505176
2.67171	507147
2.67338	508865
2.67505	510663
2.67671	512526
2.67838	514434
2.68005	516062
2.68171	518205
2.68338	519649
2.68505	520972
2.68671	522263
2.68838	523970
2.69005	525183
2.69171	527110
2.69338	529189
2.69505	531325
2.69671	533048
2.69838	535059
2.70005	536661
2.70171	538302
2.70338	539875
2.70505	541635
2.70671	543133
2.70838	544570
2.71005	545845
2.71171	547034
2.71338	548151
2.71505	549675
2.71672	551390
2.71838	553275
2.72005	554920
2.72172	556819
2.72338	558365
2.72505	560005
2.72672	561358
2.72838	563172
2.73005	564700
2.73172	566123
2.73338	567491
2.73505	569093
2.73672	570467
2.73838	572003
2.74005	573990
2.74172	575591
2.74338	577137
2.74505	578905
2.74672	580376
2.74838	581497
2.75005	583002
2.75172	584623
2.75338	585902
2.75505	587428
2.75672	588916
2.75838	590334
2.76005	591479
2.76172	592773
2.76339	594031
2.76505	595489
2.76672	596755
2.76839	598183
2.77005	599633
2.77172	600984
2.77339	601902
2.77505	603060
2.77672	604170
2.77839	605318
2.78005	606435
2.78172	608028
2.78339	609492
2.78505	610919
2.78672	612126
2.78839	613518
2.79005	614616
2.79172	615844
2.79339	617122
2.79505	618661
2.79672	620264
2.79839	622084
2.80005	623946
2.80172	625828
2.80339	627504
2.80505	629386
2.80672	631112
2.80839	632507
2.81006	633935
2.81172	635311
2.81339	635944
2.81506	636669
2.81672	637578
2.81839	638450
2.82006	639306
2.82172	640679
2.82339	641836
2.82506	643055
2.82672	643972
2.82839	645122
2.83006	646161
2.83172	647390
2.83339	648509
2.83506	649987
2.83672	651397
2.83839	652582
2.84006	653832
2.84172	655224
2.84339	656338
2.84506	657458
2.84672	658977
2.84839	660373
2.85006	661602
2.85172	663128
2.85339	664357
2.85506	665450
2.85673	666696
2.85839	667855
2.86006	668944
2.86173	670683
2.86339	672217
2.86506	673582
2.86673	675143
2.86839	676587
2.87006	677425
2.87173	678524
2.87339	679826
2.87506	681214
2.87673	682469
2.87839	684206
2.88006	685900
2.88173	687336
2.88339	688614
2.88506	690094
2.88673	691343
2.88839	692499
2.89006	693889
2.89173	695305
2.89339	696540
2.89506	697691
2.89673	698831
2.89839	699747
2.90006	700776
2.90173	702039
2.90340	703398
2.90506	704861
2.90673	706557
2.90840	708213
2.91006	709781
2.91173	711166
2.91340	712478
2.91506	713809
2.91673	714833
2.91840	715835
2.92006	717390
2.92173	718806
2.92340	720309
2.92506	722054
2.92673	723969
2.92840	725394
2.93006	727033
2.93173	728424
2.93340	729866
2.93506	731171
2.93673	732648
2.93840	734120
2.94006	735666
2.94173	737204
2.94340	738650
2.94506	740171
2.94673	741656
2.94840	743249
2.95007	744823
2.95173	746685
2.95340	748295
2.95507	750027
2.95673	751557
2.95840	752906
2.96007	754154
2.96173	755807
2.96340	757151
2.96507	758816
2.96673	760532
2.96840	762050
2.97007	763382
2.97173	764867
2.97340	766061
2.97507	767455
2.97673	769074
2.97840	770481
2.98007	771829
2.98173	773261
2.98340	774676
2.98507	775858
2.98673	777276
2.98840	778886
2.99007	780614
2.99173	782161
2.99340	784092
2.99507	786071
2.99674	787866
2.99840	789866
3.00007	791930
3.00174	793843
3.00340	795678
3.00507	797616
3.00674	799107
3.00840	800378
3.01007	801680
3.01174	802945
3.01340	804238
3.01507	805662
3.01674	807475
3.01840	809403
3.02007	811640
3.02174	814191
3.02340	817072
3.02507	820111
3.02674	823262
3.02840	826353
3.03007	829246
3.03174	832020
3.03340	834517
3.03507	836736
3.03674	838649
3.03840	840292
3.04007	841768
3.04174	842974
3.04341	844198
3.04507	845419
3.04674	846909
3.04841	848236
3.05007	849846
3.05174	851334
3.05341	852985
3.05507	854383
3.05674	855880
3.05841	857351
3.06007	859109
3.06174	860821
3.06341	862651
3.06507	864812
3.06674	867250
3.06841	869759
3.07007	872945
3.07174	876873
3.07341	881372
3.07507	886054
3.07674	891354
3.07841	896347
3.08007	901293
3.08174	905870
3.08341	910233
3.08507	914119
3.08674	917999
3.08841	921421
3.09008	924069
3.09174	926239
3.09341	927633
3.09508	928225
3.09674	927985
3.09841	927746
3.10008	927268
3.10174	926949
3.10341	926529
3.10508	926486
3.10674	926546
3.10841	926605
3.11008	926733
3.11174	927280
3.11341	928048
3.11508	928658
3.11674	929995
3.11841	931604
3.12008	933572
3.12174	935868
3.12341	939239
3.12508	942458
3.12674	946434
3.12841	950725
3.13008	955181
3.13174	959115
3.13341	962809
3.13508	965957
3.13674	968239
3.13841	969783
3.14008	970817
3.14175	971782
3.14341	972046
3.14508	972321
3.14675	973009
3.14841	974192
3.15008	975620
3.15175	977955
3.15341	981506
3.15508	985639
3.15675	990619
3.15841	996752
3.16008	1003972
3.16175	1011694
3.16341	1020441
3.16508	1029800
3.16675	1039474
3.16841	1049043
3.17008	1058503
3.17175	1067159
3.17341	1074874
3.17508	1081214
3.17675	1085849
3.17841	1088817
3.18008	1090191
3.18175	1089997
3.18341	1088646
3.18508	1086957
3.18675	1085235
3.18842	1083951
3.19008	1083518
3.19175	1084533
3.19342	1086678
3.19508	1089624
3.19675	1093249
3.19842	1097165
3.20008	1100498
3.20175	1103123
3.20342	1104937
3.20508	1105889
3.20675	1106315
3.20842	1106402
3.21008	1106525
3.21175	1107288
3.21342	1108789
3.21508	1110990
3.21675	1114883
3.21842	1120301
3.22008	1127257
3.22175	1136572
3.22342	1149666
3.22508	1168272
3.22675	1196767
3.22842	1240590
3.23008	1305504
3.23175	1396609
3.23342	1516269
3.23509	1662009
3.23675	1826616
3.23842	1999239
3.24009	2167032
3.24175	2318704
3.24342	2448001
3.24509	2555448
3.24675	2649689
3.24842	2745046
3.25009	2859111
3.25175	3007554
3.25342	3199874
3.25509	3435101
3.25675	3702523
3.25842	3983745
3.26009	4256020
3.26175	4496777
3.26342	4688681
3.26509	4821618
3.26675	4890903
3.26842	4898475
3.27009	4851619
3.27175	4758678
3.27342	4628999
3.27509	4472711
3.27675	4299087
3.27842	4114752
3.28009	3926743
3.28176	3739847
3.28342	3557916
3.28509	3382772
3.28676	3216325
3.28842	3058884
3.29009	2910994
3.29176	2772055
3.29342	2642145
3.29509	2520830
3.29676	2407860
3.29842	2302605
3.30009	2205048
3.30176	2114657
3.30342	2031563
3.30509	1955350
3.30676	1885459
3.30842	1821596
3.31009	1763417
3.31176	1710097
3.31342	1661483
3.31509	1617685
3.31676	1577971
3.31842	1542505
3.32009	1510903
3.32176	1482464
3.32342	1456808
3.32509	1434332
3.32676	1413858
3.32843	1395585
3.33009	1379787
3.33176	1365983
[truncated: 2,201 more rows]
