# Supplementary material for: A simple method for developing lysine targeted covalent protein reagents
Source: Nat Commun. 2023 Dec 1;14:7933. doi: 10.1038/s41467-023-42632-5 (PMC10692228; doi:10.1038/s41467-023-42632-5)
Supplement: Supplementary file 4 — Source data [file 41467_2023_42632_MOESM4_ESM.zip › Source Data/Supplementary figure 4/Panel A/Pep11-DMSO.csv]

Protein	Peptide	Fold Change Result	Adjusted P-Value	CI
Library Peptides	GAVEKGEELSCEER	0.01	0	0.01	0.01
Library Peptides	GEELSCEER	0.01	0	0.01	0.02
Library Peptides	NLLSVAYK	1.18	0.0659	0.92	1.5
Library Peptides	NLLSVAYKNVVGGQR	0.69	0.0005	0.61	0.78
Library Peptides	VFYLKMK	1.39	0.0836	0.79	2.46
Library Peptides	VFYLKMKGDYYR	1.25	0.1015	0.81	1.94
Library Peptides	MKGDYYR	0.97	0.8357	0.53	1.77
Library Peptides	MKGDYYRYLAEVATGDDK	1.12	0.1931	0.82	1.52
Library Peptides	GDYYRYLAEVATGDDK	1.32	0.0128	1.04	1.68
