# Supplementary material for: A simple method for developing lysine targeted covalent protein reagents
Source: Nat Commun. 2023 Dec 1;14:7933. doi: 10.1038/s41467-023-42632-5 (PMC10692228; doi:10.1038/s41467-023-42632-5)
Supplement: Supplementary file 4 — Source data [file 41467_2023_42632_MOESM4_ESM.zip › Source Data/Supplementary figure 4/Panel B/DTT UV.txt]

0.005	0
0.010	0
0.015	277504
0.021	0
0.026	60416
0.031	0
0.036	44032
0.041	0
0.046	0
0.052	0
0.057	0
0.062	33792
0.067	0
0.072	0
0.078	1024
0.083	0
0.088	0
0.093	0
0.098	0
0.103	0
0.109	0
0.114	0
0.119	0
0.124	0
0.129	4096
0.135	0
0.140	0
0.145	0
0.150	0
0.155	0
0.161	0
0.166	0
0.171	0
0.176	0
0.181	0
0.186	0
0.192	0
0.197	0
0.202	0
0.207	0
0.212	0
0.218	0
0.223	43008
0.228	0
0.233	0
0.238	28672
0.243	0
0.249	0
0.254	0
0.259	0
0.264	0
0.269	0
0.275	0
0.280	0
0.285	0
0.290	0
0.295	0
0.301	22528
0.306	0
0.311	0
0.316	86016
0.321	0
0.326	0
0.332	0
0.337	0
0.342	0
0.347	0
0.352	53248
0.358	0
0.363	0
0.368	36864
0.373	0
0.378	0
0.383	0
0.389	0
0.394	0
0.399	0
0.404	0
0.409	0
0.415	0
0.420	0
0.425	0
0.430	14336
0.435	0
0.440	0
0.446	0
0.451	19456
0.456	0
0.461	0
0.466	0
0.472	0
0.477	62464
0.482	0
0.487	0
0.492	0
0.497	0
0.503	0
0.508	0
0.513	0
0.518	0
0.523	3072
0.529	0
0.534	0
0.539	5120
0.544	0
0.549	0
0.554	0
0.560	0
0.565	0
0.570	0
0.575	0
0.580	0
0.586	6144
0.591	0
0.596	3072
0.601	0
0.606	3072
0.612	0
0.617	0
0.622	0
0.627	0
0.632	0
0.637	3072
0.643	0
0.648	0
0.653	148480
0.658	0
0.663	0
0.669	0
0.674	0
0.679	0
0.684	0
0.689	0
0.694	0
0.700	0
0.705	0
0.710	27648
0.715	0
0.720	0
0.726	0
0.731	0
0.736	61440
0.741	0
0.746	0
0.752	0
0.757	8192
0.762	0
0.767	0
0.772	0
0.777	0
0.783	0
0.788	0
0.793	0
0.798	0
0.803	0
0.809	0
0.814	0
0.819	0
0.824	0
0.829	0
0.834	0
0.840	0
0.845	0
0.850	0
0.855	0
0.860	0
0.866	0
0.871	0
0.876	0
0.881	0
0.886	0
0.891	0
0.897	0
0.902	0
0.907	0
0.912	0
0.917	0
0.923	0
0.928	0
0.933	0
0.938	0
0.943	0
0.948	0
0.954	0
0.959	91136
0.964	0
0.969	0
0.974	0
0.980	0
0.985	0
0.990	0
0.995	0
1.000	0
1.005	0
1.011	0
1.016	0
1.021	0
1.026	0
1.031	0
1.037	34816
1.042	0
1.047	0
1.052	0
1.057	0
1.063	26624
1.068	0
1.073	0
1.078	30720
1.083	0
1.088	19456
1.094	0
1.099	0
1.104	143360
1.109	0
1.114	0
1.120	0
1.125	0
1.130	0
1.135	0
1.140	0
1.145	0
1.151	0
1.156	0
1.161	0
1.166	0
1.171	0
1.177	0
1.182	0
1.187	0
1.192	0
1.197	0
1.202	0
1.208	0
1.213	0
1.218	46080
1.223	30720
1.228	0
1.234	0
1.239	0
1.244	15360
1.249	0
1.254	0
1.260	0
1.265	0
1.270	0
1.275	0
1.280	10240
1.285	0
1.291	0
1.296	0
1.301	0
1.306	176128
1.311	0
1.317	0
1.322	0
1.327	0
1.332	0
1.337	0
1.342	0
1.348	0
1.353	0
1.358	0
1.363	0
1.368	0
1.374	0
1.379	0
1.384	0
1.389	0
1.394	0
1.399	0
1.405	0
1.410	0
1.415	0
1.420	0
1.425	0
1.431	0
1.436	0
1.441	0
1.446	0
1.451	7168
1.457	0
1.462	0
1.467	0
1.472	0
1.477	0
1.482	0
1.488	0
1.493	1024
1.498	0
1.503	0
1.508	0
1.514	0
1.519	4096
1.524	11350016
1.529	2132017152
1.534	2127287296
1.539	2110443520
1.545	3384218624
1.550	1973986304
1.555	1798337536
1.560	1646889984
1.565	1598865408
1.571	1695408128
1.576	1622466560
1.581	1619775488
1.586	1469171712
1.591	1514054656
1.596	1587304448
1.602	1525853184
1.607	1492321280
1.612	1522290688
1.617	1444117504
1.622	1416142848
1.628	1352899584
1.633	1429443584
1.638	1399505920
1.643	1379601408
1.648	1346699264
1.653	1289614336
1.659	1342711808
1.664	1271643136
1.669	1286905856
1.674	1415417856
1.679	1310458880
1.685	1305205760
1.690	1197883392
1.695	1190293504
1.700	1314212864
1.705	1291085824
1.711	1229864960
1.716	1175032832
1.721	1215746048
1.726	1243404288
1.731	1230273536
1.736	1206393856
1.742	1364014080
1.747	1204388864
1.752	1287462912
1.757	1219353600
1.762	1184105472
1.768	1176186880
1.773	1287443456
1.778	1306700800
1.783	1315624960
1.788	1134399488
1.793	1250357248
1.799	1219078144
1.804	1214996480
1.809	1171923968
1.814	1259958272
1.819	1179037696
1.825	1227363328
1.830	1210311680
1.835	1203512320
1.840	1137627136
1.845	1179913216
1.850	1184411648
1.856	1093604352
1.861	1157258240
1.866	1213221888
1.871	1149302784
1.876	1383178240
1.882	1281249280
1.887	1352897536
1.892	1269395456
1.897	1221523456
1.902	1221391360
1.908	1282678784
1.913	1310002176
1.918	1308410880
1.923	1298775040
1.928	1218479104
1.933	1358193664
1.939	1341812736
1.944	1334025216
1.949	1302014976
1.954	1205156864
1.959	1282457600
1.965	1320758272
1.970	1291827200
1.975	1334726656
1.980	1314498560
1.985	1322247168
1.990	1378197504
1.996	1388752896
2.001	1344176128
2.006	1391440896
2.011	1397102592
2.016	1433882624
2.022	1479492608
2.027	1538782208
2.032	1394386944
2.037	1416401920
2.042	1440700416
2.047	1392619520
2.053	1482298368
2.058	1406162944
2.063	1461263360
2.068	1538349056
2.073	1434308608
2.079	1461054464
2.084	1527569408
2.089	1619531776
2.094	1666869248
2.099	1450315776
2.105	1732007936
2.110	1477376000
2.115	1801072640
2.120	1679893504
2.125	1701199872
2.130	1637683200
2.136	1763123200
2.141	1725440000
2.146	1823333376
2.151	1888280576
2.156	1860027392
2.162	1797535744
2.167	1802528768
2.172	1846998016
2.177	1899547648
2.182	1852856320
2.187	1930916864
2.193	2014101504
2.198	1959089152
2.203	1893831680
2.208	2112795648
2.213	1904540672
2.219	2039314432
2.224	2027359232
2.229	2023313408
2.234	2093446144
2.239	1910676480
2.244	1990917120
2.250	1984202752
2.255	2088011776
2.260	2086355968
2.265	2033119232
2.270	2114105344
2.276	2051747840
2.281	2151247872
2.286	2135122944
2.291	2209974272
2.296	1860754432
2.302	2037449728
2.307	1961456640
2.312	2145170432
2.317	2106561536
2.322	2090281984
2.327	2248939520
2.333	2005700608
2.338	2097927168
2.343	2200532992
2.348	2178833408
2.353	2269391872
2.359	2220617728
2.364	2311475200
2.369	2320993280
2.374	2148894720
2.379	2181095424
2.384	2240091136
2.390	2176403456
2.395	2326948864
2.400	2316020736
2.405	2161059840
2.410	2233910272
2.416	2270438400
2.421	2284814336
2.426	2347588608
2.431	2317191168
2.436	2273312768
2.441	2206962688
2.447	2190405632
2.452	2299997184
2.457	2304416768
2.462	2340570112
2.467	2192881664
2.473	2174553088
2.478	2204204032
2.483	2456449024
2.488	2186833920
2.493	2331100160
2.499	2294901760
2.504	2172005376
2.509	2307288064
2.514	2230400000
2.519	2449564672
2.524	2369165312
2.530	2294830080
2.535	2234432512
2.540	2390202368
2.545	2197509120
2.550	2239152128
2.556	2073008128
2.561	2397846528
2.566	2427397120
2.571	2226754560
2.576	2169843712
2.581	2283987968
2.587	2312491008
2.592	2190908416
2.597	2064846848
2.602	2223833088
2.607	2075866112
2.613	2157895680
2.618	2379621376
2.623	2215641088
2.628	2283928576
2.633	2277719040
2.638	2286192640
2.644	2285498368
2.649	2274789376
2.654	2219876352
2.659	2296869888
2.664	2324184064
2.670	2112508928
2.675	2286241792
2.680	2376350720
2.685	2249629696
2.690	2240551936
2.695	2216534016
2.701	2242308096
2.706	2352318464
2.711	2236016640
2.716	2225770496
2.721	2267133952
2.727	2209769472
2.732	2349800448
2.737	2067677184
2.742	2257107968
2.747	2258187264
2.753	2239410176
2.758	2341790720
2.763	2317841408
2.768	2232871936
2.773	2249783296
2.778	2318860288
2.784	2325495808
2.789	2365779968
2.794	2265783296
2.799	2322325504
2.804	2209782784
2.810	2328438784
2.815	2247096320
2.820	2332080128
2.825	2281780224
2.830	2333273088
2.835	2337319936
2.841	2348760064
2.846	2270232576
2.851	2308358144
2.856	2610857984
2.861	2396084224
2.867	2288302080
2.872	2547596288
2.877	2508788736
2.882	2420561920
2.887	2405645312
2.892	2450227200
2.898	2414940160
2.903	2486348800
2.908	2318102528
2.913	2563768320
2.918	2328667136
2.924	2360727552
2.929	2368279552
2.934	2394742784
2.939	2096080896
2.944	2345390080
2.950	2241533952
2.955	2249400320
2.960	2258493440
2.965	2256538624
2.970	2294345728
2.975	2181359616
2.981	2241167360
2.986	2243103744
2.991	2216531968
2.996	2087084032
3.001	2262701056
3.007	2214749184
3.012	2331047936
3.017	2396647424
3.022	2273044480
3.027	2120940544
3.032	2116299776
3.038	2322363392
3.043	2194547712
3.048	2270491648
3.053	2247531520
3.058	2258868224
3.064	2259192832
3.069	2343680000
3.074	2188473344
3.079	2267115520
3.084	2361857024
3.089	2261156864
3.095	2261823488
3.100	2307268608
3.105	2332436480
3.110	2240309248
3.115	2415183872
3.121	2355971072
3.126	2365166592
3.131	2189412352
3.136	2257886208
3.141	2260517888
3.146	2258754560
3.152	2314915840
3.157	2264560640
3.162	2476100608
3.167	2341157888
3.172	2328213504
3.178	2405143552
3.183	2311971840
3.188	2370741248
3.193	2317382656
3.198	2482158592
3.204	2379719680
3.209	2403929088
3.214	2427766784
3.219	2424816640
3.224	2409917440
3.229	2251719680
3.235	2311366656
3.240	2404681728
3.245	2563004416
3.250	2326458368
3.255	2514797568
3.261	2440623104
3.266	2441199616
3.271	2384616448
3.276	2369918976
3.281	2404006912
3.286	2279025664
3.292	2401828864
3.297	2566717440
3.302	2448323584
3.307	2382826496
3.312	2425686016
3.318	2428999680
3.323	2408178688
3.328	2531691520
3.333	2402279424
3.338	2581412864
3.343	2429216768
3.349	2461262848
3.354	2577467392
3.359	2520323072
3.364	2444945408
3.369	2527165440
3.375	2451846144
3.380	2495038464
3.385	2421432320
3.390	2423660544
3.395	2589818880
3.401	2451948544
3.406	2469740544
3.411	2558325760
3.416	2422273024
3.421	2468205568
3.426	2585920512
3.432	2562139136
3.437	2429191168
3.442	2562642944
3.447	2754689024
3.452	2588255232
3.458	2677910528
3.463	2600719360
3.468	2704787456
3.473	2790124544
3.478	3048414208
3.483	3416224768
3.489	3583326208
3.494	4324451328
3.499	4963227648
3.504	5073263616
3.509	3916294144
3.515	5444509696
3.520	4754017280
3.525	4701668352
3.530	4756475904
3.535	4579355648
3.540	3988281344
3.546	3951689728
3.551	4097582080
3.556	3819375616
3.561	3571694592
3.566	3610857472
3.572	3913268224
3.577	3753371648
3.582	3871592448
3.587	4021899264
3.592	3974736896
3.598	3978987520
3.603	4012271616
3.608	3981314048
3.613	3919105024
3.618	3802925056
3.623	3586011136
3.629	3521624064
3.634	3501849600
3.639	3385294848
3.644	3352283136
3.649	3409384448
3.655	3324815360
3.660	3251396608
3.665	3146586112
3.670	3135907840
3.675	3309702144
3.680	3211984896
3.686	3168072704
3.691	3244187648
3.696	2983519232
3.701	3046303744
3.706	3116749824
3.712	2873053184
3.717	3044898816
3.722	2969870336
3.727	2817431552
3.732	2951824384
3.737	2960920576
3.743	3005527040
3.748	2796083200
3.753	2786291712
3.758	2909517824
3.763	3020819456
3.769	2882850816
3.774	2886533120
3.779	2883656704
3.784	2857914368
3.789	2795131904
3.795	2948401152
3.800	3095781376
3.805	3432913920
3.810	3302054912
3.815	3559744512
3.820	3417960448
3.826	3512825856
3.831	3228673024
3.836	3231639552
3.841	2995758080
3.846	3229950976
3.852	3361020928
3.857	3331910656
3.862	3561624576
3.867	3667468288
3.872	4863268864
3.877	5531466752
3.883	6565465088
3.888	7339680768
3.893	7429671936
3.898	8262610944
3.903	8193667072
3.909	8587297792
3.914	8555171840
3.919	8567539712
3.924	8095213568
3.929	8216482816
3.934	7582423040
3.940	6939190272
3.945	6852883456
3.950	6109478912
3.955	5722587136
3.960	6056209408
3.966	5650447360
3.971	5551346688
3.976	5299672064
3.981	5200074752
3.986	5161677824
3.991	4902607872
3.997	4630371328
4.002	4470930432
4.007	4572021760
4.012	4281598976
4.017	4208271360
4.023	4029200384
4.028	4135500800
4.033	3992372224
4.038	3694709760
4.043	3910394880
4.049	3936708608
4.054	3688770560
4.059	3841740800
4.064	3661178880
4.069	3688214528
4.074	3924256768
4.080	3829437440
4.085	3821220864
4.090	3845350400
4.095	3514676224
4.100	4060540928
4.106	3734957056
4.111	3866548224
4.116	3674169344
4.121	3678245888
4.126	3882753024
4.131	3516709888
4.137	3527972864
4.142	3283374080
4.147	3305141248
4.152	3132989440
4.157	3283377152
4.163	3303068672
4.168	3294722048
4.173	3177174016
4.178	3548723200
4.183	3333277696
4.188	3453136896
4.194	3527516160
4.199	3654660096
4.204	3565438976
4.209	3357224960
4.214	3505604608
4.220	3418027008
4.225	3492709376
4.230	3502923776
4.235	3880516608
4.240	4613981184
4.246	5350021120
4.251	5928275968
4.256	6755889152
4.261	7559287808
4.266	7646510080
4.271	8117345280
4.277	8222823424
4.282	8248506368
4.287	8195633152
4.292	7932816384
4.297	8114059264
4.303	7681538048
4.308	8042888192
4.313	7626192896
4.318	7112835072
4.323	6932167680
4.328	6688211968
4.334	6132170752
4.339	6002384896
4.344	5447917568
4.349	5426428928
4.354	5424164864
4.360	4617423872
4.365	4879254528
4.370	4504943616
4.375	4344103936
4.380	4354422784
4.385	4253669376
4.391	4153562112
4.396	4176339968
4.401	3898566656
4.406	3668189184
4.411	4075437056
4.417	3810951168
4.422	3768812544
4.427	3790320640
4.432	3704936448
4.437	3573348352
4.443	3599254528
4.448	3427068928
4.453	3667887104
4.458	3360612352
4.463	3631970304
4.468	3781308416
4.474	3733399552
4.479	3394505728
4.484	3586011136
4.489	3656956928
4.494	3783046144
4.500	3593622528
4.505	3643224064
4.510	3560414208
4.515	3636224000
4.520	3392581632
4.525	3353417728
4.531	3526812672
4.536	3552330752
4.541	4063543296
4.546	3748700160
4.551	4203462656
4.557	4026979328
4.562	4059490304
4.567	3843524608
4.572	3857070080
4.577	3961526272
4.582	3905583104
4.588	3600463872
4.593	3698043904
4.598	3828859904
4.603	3812724736
4.608	3653864448
4.614	3447499776
4.619	3630567424
4.624	3466828800
4.629	3808499712
4.634	3731152896
4.640	3847243776
4.645	3734201344
4.650	4060450816
4.655	3677926400
4.660	3779903488
4.665	4136375296
4.671	4017193984
4.676	4552116224
4.681	4124521472
4.686	4332568576
4.691	4008141824
4.697	3796374528
4.702	3910605824
4.707	3762470912
4.712	3679887360
4.717	3943492608
4.722	4733150208
4.728	5487672320
4.733	6953702400
4.738	8093420544
4.743	8443823104
4.748	8930426880
4.754	8700934144
4.759	8017316864
4.764	7216808960
4.769	6472791040
4.774	5744501760
4.779	5205209088
4.785	4849795072
4.790	4113334272
4.795	4014331904
4.800	3646569472
4.805	3807474688
4.811	3674656768
4.816	3719749632
4.821	3418162176
4.826	3524105216
4.831	3632041984
4.836	3517376512
4.842	3524540416
4.847	3464443904
4.852	3626841088
4.857	3437757440
4.862	3466738688
4.868	3145726976
4.873	3344645120
4.878	3185394688
4.883	3377798144
4.888	3193616384
4.894	3372012544
4.899	3417584640
4.904	3281490944
4.909	3597383680
4.914	3822084096
4.919	4538613760
4.925	6251586560
4.930	7991817216
4.935	9287916544
4.940	9835328512
4.945	10268470272
4.951	9729250304
4.956	8879106048
4.961	8407615488
4.966	7021209600
4.971	5996476416
4.976	5401709568
4.982	4744085504
4.987	4474191872
4.992	4027405312
4.997	3736892416
5.002	3784290304
5.008	3804456960
5.013	3513196544
5.018	3669146624
5.023	3505697792
5.028	3395795968
5.034	3632532480
5.039	3509028864
5.044	3405941760
5.049	3452975104
5.054	3406068736
5.059	3245428736
5.065	3521089536
5.070	3343678464
5.075	3260898304
5.080	3190203392
5.085	3254894592
5.091	3269886976
5.096	3434334208
5.101	3398627328
5.106	3572548608
5.111	3473941504
5.116	3391449088
5.122	3567201280
5.127	3239122944
5.132	3362526208
5.137	3439751168
5.142	3266958336
5.148	3356266496
5.153	3217731584
5.158	3440082944
5.163	3125814272
5.168	3197257728
5.173	3128173568
5.179	3470908416
5.184	3253924864
5.189	3302245376
5.194	3516162048
5.199	3263601664
5.205	3187469312
5.210	3324940288
5.215	3191271424
5.220	3144999936
5.225	3430249472
5.230	3277579264
5.236	3243269120
5.241	3186155520
5.246	3391257600
5.251	3190835200
5.256	3366971392
5.262	3414258688
5.267	3165367296
5.272	3367856128
5.277	3499185152
5.282	3528823808
5.287	3404905472
5.293	2904912896
5.298	3373980672
5.303	3390765056
5.308	3440289792
5.313	3294496768
5.319	3497568256
5.324	3496524800
5.329	3262024704
5.334	3425978368
5.339	3512606720
5.345	3331823616
5.350	3183289344
5.355	3411634176
5.360	3296482304
5.365	3173706752
5.370	3122637824
5.376	3248069632
5.381	3320075264
5.386	3305909248
5.391	3406444544
5.396	3327807488
5.402	3232828416
5.407	3426041856
5.412	3307172864
5.417	3421498368
5.422	3223597056
5.427	3714735104
5.433	3640179712
5.438	4067448832
5.443	4218675200
5.448	4605996032
5.453	4327490560
5.459	4210253824
5.464	3722234880
5.469	3713474560
5.474	3341133824
5.479	3540117504
5.484	3420318720
5.490	3314669568
5.495	3184434176
5.500	3294453760
5.505	3299069952
5.510	3034872832
5.516	3213603840
5.521	3184055296
5.526	3195706368
5.531	3111406592
5.536	3455887360
5.542	3168307200
5.547	3231694848
5.552	3152246784
5.557	3377104896
5.562	3211963392
5.567	3176590336
5.573	3179353088
5.578	3232733184
5.583	3387637760
5.588	3287746560
5.593	3447361536
5.599	3140496384
5.604	3457453056
5.609	3211764736
5.614	3259166720
5.619	3258927104
5.624	3442359296
5.630	3585166336
5.635	3406040064
5.640	3316198400
5.645	3441200128
5.650	3417016320
5.656	3470746624
5.661	3482713088
5.666	3460709376
5.671	3198801920
5.676	3306386432
5.681	3319127040
5.687	3586491392
5.692	3154176000
5.697	3510915072
5.702	3334529024
5.707	3414835200
5.713	3424851968
5.718	3324727296
5.723	3238549504
5.728	3258295296
5.733	3317591040
5.739	3276158976
5.744	3193860096
5.749	3226605568
5.754	3261282304
5.759	3203728384
5.764	3508763648
5.770	3002245120
5.775	3098411008
5.780	3344625664
5.785	3335068672
5.790	3107944448
5.796	3126922240
5.801	3142132736
5.806	3081569280
5.811	3045998592
5.816	3223581696
5.821	2744123392
5.827	3034583040
5.832	3367138304
5.837	3077835776
5.842	3121571840
5.847	3226941440
5.853	3058357248
5.858	3135665152
5.863	2914984960
5.868	3248107520
5.873	2966519808
5.878	3276965888
5.884	3089438720
5.889	3174683648
5.894	2734550016
5.899	3138822144
5.904	2853263360
5.910	3253315584
5.915	3121296384
5.920	3066718208
5.925	3176075264
5.930	3195206656
5.936	3120409600
5.941	3257405440
5.946	3125181440
5.951	3011786752
5.956	3253322752
5.961	2964040704
5.967	3160279040
5.972	3014842368
5.977	3298338816
5.982	3145251840
5.987	3153625088
5.993	3023975424
5.998	2917183488
6.003	3051780096
6.008	2840590336
6.013	3069223936
6.018	3107286016
6.024	3150577664
6.029	2985680896
6.034	3072882688
6.039	3115502592
6.044	3087519744
6.050	3017570304
6.055	3322409984
6.060	2959882240
6.065	3191164928
6.070	2814025728
6.075	3118897152
6.081	2913424384
6.086	2949080064
6.091	3173843968
6.096	3149899776
6.101	3555056640
6.107	3136973824
6.112	3084526592
6.117	3141168128
6.122	3433394176
6.127	3108609024
6.132	3176369152
6.138	3123185664
6.143	3331136512
6.148	2923286528
6.153	3014200320
6.158	2847424512
6.164	2922439680
6.169	2932527104
6.174	2915593216
6.179	2879783936
6.184	3226624000
6.190	2933681152
6.195	3116948480
6.200	2754811904
6.205	2892445696
6.210	3301713920
6.215	2878348288
6.221	2753820672
6.226	2747616256
6.231	2721096704
6.236	2827553792
6.241	3077987328
6.247	2654055424
6.252	3158426624
6.257	2643213312
6.262	2899551232
6.267	2973219840
6.272	2672369664
6.278	2963372032
6.283	2812680192
6.288	3100801024
6.293	2915143680
6.298	2923902976
6.304	2907487232
6.309	2853315584
6.314	2749263872
6.319	2923478016
6.324	3106475008
6.329	2852116480
6.335	2632812544
6.340	2800658432
6.345	2875395072
6.350	3050323968
6.355	2916325376
6.361	3033259008
6.366	2925972480
6.371	2786382848
6.376	2701336576
6.381	2840729600
6.386	2743042048
6.392	2622837760
6.397	2665115648
6.402	2832670720
6.407	2735334400
6.412	2963241984
6.418	2889671680
6.423	2815673344
6.428	3024252928
6.433	2924829696
6.438	2983613440
6.444	2893869056
6.449	2654584832
6.454	2616134656
6.459	2824998912
6.464	2666732544
6.469	2591940608
6.475	2743772160
6.480	2938098688
6.485	2908696576
6.490	2591064064
6.495	2668625920
6.501	2807937024
6.506	2601084928
6.511	2585175040
6.516	2594703360
6.521	2636262400
6.526	2619197440
6.532	2555284480
6.537	2948996096
6.542	2475467776
6.547	2757871616
6.552	2639899648
6.558	2442432512
6.563	2507324416
6.568	2492055552
6.573	2490213376
6.578	2836084736
6.583	2618868736
6.589	2619291648
6.594	2639951872
6.599	2741872640
6.604	2646971392
6.609	2474972160
6.615	2656590848
6.620	2782077952
6.625	2513692672
6.630	2706203648
6.635	2619242496
6.641	2518297600
6.646	2602671104
6.651	2680160256
6.656	2455304192
6.661	2611468288
6.666	2582658048
6.672	2347679744
6.677	2530450432
6.682	2537481216
6.687	2398391296
6.692	2709152768
6.698	2579501056
6.703	2562514944
6.708	2693224448
6.713	2471367680
6.718	2635680768
6.723	2610352128
6.729	2438187008
6.734	2537905152
6.739	2296733696
6.744	2602759168
6.749	2362375168
6.755	2417843200
6.760	2156365824
6.765	2310739968
6.770	2102427648
6.775	2314304512
6.780	2368524288
6.786	2276648960
6.791	2392059904
6.796	2460254208
6.801	2328620032
6.806	2253934592
6.812	2224162816
6.817	2395147264
6.822	2349194240
6.827	2494183424
6.832	2279306240
6.838	2361725952
6.843	2211611648
6.848	2447401984
6.853	2130429952
6.858	2457345024
6.863	2422841344
6.869	2401570816
6.874	2397165568
6.879	2213720064
6.884	2112079872
6.889	2097227776
6.895	2393820160
6.900	2258771968
6.905	2366017536
6.910	2247780352
6.915	2290079744
6.920	2135881728
6.926	2208805888
6.931	2225711104
6.936	2273891328
6.941	2316857344
6.946	2466342912
6.952	2349603840
6.957	2521461760
6.962	2658385920
6.967	2527410176
6.972	2441049088
6.977	2147817472
6.983	2251708416
6.988	2207879168
6.993	2005625856
6.998	2105535488
7.003	2094436352
7.009	2106518528
7.014	2167079936
7.019	2015922176
7.024	2157694976
7.029	2083379200
7.034	2043168768
7.040	2154555392
7.045	1951869952
7.050	1988523008
7.055	1888130048
7.060	2061865984
7.066	2056713216
7.071	1934461952
7.076	1901893632
7.081	1962829824
7.086	1985505280
7.092	1995192320
7.097	2072938496
7.102	2013828096
7.107	2162292736
7.112	1992884224
7.117	1859233792
7.123	1918637056
7.128	2185494528
7.133	1814452224
7.138	1916883968
7.143	1933398016
7.149	2123837440
7.154	1812079616
7.159	2067632128
7.164	1975468032
7.169	1913996288
7.174	2087892992
7.180	1868798976
7.185	1914917888
7.190	2003980288
7.195	1869272064
7.200	2001174528
7.206	2062261248
7.211	2090549248
7.216	2038678528
7.221	1908554752
7.226	1936762880
7.232	1949572096
7.237	2255924224
7.242	1964710912
7.247	2036352000
7.252	1990460416
7.257	1960065024
7.263	2162105344
7.268	2058592256
7.273	2166225920
7.278	2199918592
7.283	2220537856
7.289	2065154048
7.294	2158493696
7.299	2077436928
7.304	2121743360
7.309	2090755072
7.314	2039318528
7.320	2107582464
7.325	2143032320
7.330	2120911872
7.335	2148540416
7.340	2132733952
7.346	2149411840
7.351	2232032256
7.356	2191881216
7.361	2206597120
7.366	2271424512
7.371	2086878208
7.377	2198480896
7.382	2139097088
7.387	2297674752
7.392	2243909632
7.397	2126095360
7.403	2179519488
7.408	2142088192
7.413	2066270208
7.418	2083918848
7.423	1955718144
7.429	2099917824
7.434	2139411456
7.439	2083044352
7.444	2101361664
7.449	2057042944
7.454	2262333440
7.460	2026042368
7.465	2048834560
7.470	2022524928
7.475	2109052928
7.480	2090808320
7.486	2171662336
7.491	1991643136
7.496	2132161536
7.501	2167541760
7.506	2155511808
7.511	2166440960
7.517	2137204736
7.522	2024812544
7.527	2117984256
7.532	2127002624
7.537	2079731712
7.543	1976241152
7.548	1946893312
7.553	1973401600
7.558	2040528896
7.563	1993769984
7.568	1964292096
7.574	2044490752
7.579	2022362112
7.584	1897208832
7.589	1907854336
7.594	1902413824
7.600	1901712384
7.605	1894278144
7.610	2095822848
7.615	1908273152
7.620	1837676544
7.625	1951586304
7.631	1968561152
7.636	1822688256
7.641	1830970368
7.646	1983535104
7.651	1992125440
7.657	1829175296
7.662	1909566464
7.667	1805542400
7.672	1855480832
7.677	1852893184
7.682	1790291968
7.688	1855392768
7.693	1735091200
7.698	1827799040
7.703	1802256384
7.708	1708493824
7.714	1780186112
7.719	1701563392
7.724	1725569024
7.729	1807830016
7.734	1707848704
7.740	1761659904
7.745	1778822144
7.750	1692141568
7.755	1666522112
7.760	1649372160
7.765	1659879424
7.771	1660909568
7.776	1643753472
7.781	1723555840
7.786	1673234432
7.791	1650546688
7.797	1703093248
7.802	1703127040
7.807	1695256576
7.812	1675225088
7.817	1670820864
7.822	1533922304
7.828	1585459200
7.833	1735437312
7.838	1670006784
7.843	1768448000
7.848	1628761088
7.854	1695800320
7.859	1725503488
7.864	1590196224
7.869	1591391232
7.874	1554325504
7.879	1597315072
7.885	1634107392
7.890	1634745344
7.895	1623734272
7.900	1510943744
7.905	1573856256
7.911	1706123264
7.916	1628299264
7.921	1625947136
7.926	1626201088
7.931	1714169856
7.937	1728093184
7.942	1547312128
7.947	1724744704
7.952	1628023808
7.957	1627358208
7.962	1660746752
7.968	1596420096
7.973	1728516096
7.978	13312
7.983	0
7.988	7168
7.994	0
7.999	0
8.004	0
