# Supplementary material for: A simple method for developing lysine targeted covalent protein reagents
Source: Nat Commun. 2023 Dec 1;14:7933. doi: 10.1038/s41467-023-42632-5 (PMC10692228; doi:10.1038/s41467-023-42632-5)
Supplement: Supplementary file 4 — Source data [file 41467_2023_42632_MOESM4_ESM.zip › Source Data/Supplementary figure 4/Panel B/not reduced UV.txt]

0.000	0
0.002	879
0.003	1875
0.005	2919
0.007	4040
0.008	4886
0.010	5540
0.012	5200
0.013	4904
0.015	4112
0.017	2962
0.018	1590
0.020	365
0.022	-780
0.023	-1446
0.025	-1900
0.027	-1874
0.028	-2166
0.030	-3133
0.032	-4234
0.033	-5271
0.035	-6259
0.037	-6802
0.038	-6696
0.040	-6331
0.042	-5599
0.043	-5635
0.045	-5168
0.047	-4659
0.048	-4304
0.050	-4056
0.052	-2994
0.053	-2306
0.055	-1461
0.057	-547
0.058	105
0.060	658
0.062	1146
0.063	1321
0.065	1253
0.067	1675
0.068	1777
0.070	1875
0.072	2597
0.073	3465
0.075	3869
0.077	4664
0.078	5558
0.080	5955
0.082	6024
0.083	6434
0.085	6694
0.087	6804
0.088	6842
0.090	7647
0.092	8587
0.093	9378
0.095	10533
0.097	12203
0.098	13700
0.100	14827
0.102	16278
0.103	17757
0.105	18737
0.107	19564
0.108	20744
0.110	21984
0.112	23040
0.113	24295
0.115	25342
0.117	26008
0.118	25992
0.120	26081
0.122	25863
0.123	25950
0.125	26216
0.127	26898
0.128	26799
0.130	27340
0.132	27264
0.133	27412
0.135	27349
0.137	28008
0.138	28062
0.140	28685
0.142	28738
0.143	28697
0.145	28433
0.147	28038
0.148	27442
0.150	27155
0.152	27142
0.153	27684
0.155	28476
0.157	29525
0.158	30454
0.160	31562
0.162	32055
0.163	33209
0.165	34040
0.167	34960
0.168	35702
0.170	36822
0.172	36962
0.173	37435
0.175	38127
0.177	39090
0.178	39562
0.180	40826
0.182	41809
0.183	42438
0.185	42942
0.187	43990
0.188	44666
0.190	45403
0.192	46680
0.193	47597
0.195	48058
0.197	48520
0.198	49619
0.200	51019
0.202	52937
0.203	55731
0.205	59064
0.207	61339
0.208	62915
0.210	63951
0.212	64376
0.213	63856
0.215	64019
0.217	64404
0.218	64916
0.220	65493
0.222	66621
0.223	67451
0.225	67688
0.227	68320
0.228	68659
0.230	68616
0.232	68706
0.233	69333
0.235	69380
0.237	69941
0.238	70636
0.240	70969
0.242	71571
0.243	72436
0.245	72620
0.247	73061
0.248	74134
0.250	74580
0.252	75354
0.253	76356
0.255	77682
0.257	78187
0.258	78965
0.260	79323
0.262	79606
0.263	79320
0.265	80177
0.267	81334
0.268	82729
0.270	84173
0.272	85861
0.273	86681
0.275	86935
0.277	87298
0.278	88056
0.280	88894
0.282	89619
0.283	90772
0.285	91440
0.287	91845
0.288	91496
0.290	91619
0.292	91292
0.293	91427
0.295	91299
0.297	91741
0.298	91973
0.300	92423
0.302	92671
0.303	92908
0.305	93262
0.307	93940
0.308	94443
0.310	94883
0.312	95367
0.313	95827
0.315	95589
0.317	95382
0.318	95234
0.320	95374
0.322	94922
0.323	94987
0.325	95051
0.327	95125
0.328	95156
0.330	95431
0.332	95435
0.333	95871
0.335	96011
0.337	95646
0.338	95246
0.340	94411
0.342	91976
0.343	88372
0.345	83278
0.347	75866
0.348	65283
0.350	51738
0.352	34225
0.353	12148
0.355	-14723
0.357	-45743
0.358	-81415
0.360	-120354
0.362	-161814
0.363	-205005
0.365	-249211
0.367	-293054
0.368	-336457
0.370	-378813
0.372	-419191
0.373	-457211
0.375	-492503
0.377	-524664
0.378	-553314
0.380	-578522
0.382	-600541
0.383	-619335
0.385	-635262
0.387	-648787
0.388	-660348
0.390	-670010
0.392	-677676
0.393	-683658
0.395	-688016
0.397	-690773
0.398	-691722
0.400	-692406
0.402	-692157
0.403	-690907
0.405	-689158
0.407	-686492
0.408	-681953
0.410	-676139
0.412	-668745
0.413	-658326
0.415	-646035
0.417	-631334
0.418	-613306
0.420	-591748
0.422	-567657
0.423	-539934
0.425	-508821
0.427	-475188
0.428	-439794
0.430	-402375
0.432	-363574
0.433	-324248
0.435	-284525
0.437	-244226
0.438	-203916
0.440	-164394
0.442	-125711
0.443	-88049
0.445	-52384
0.447	-18960
0.448	12924
0.450	42770
0.452	70495
0.453	96274
0.455	119961
0.457	140833
0.458	159674
0.460	176066
0.462	190769
0.463	203443
0.465	214638
0.467	224293
0.468	232974
0.470	240251
0.472	246807
0.473	253104
0.475	258314
0.477	263133
0.478	267316
0.480	271251
0.482	274292
0.483	277304
0.485	279604
0.487	282233
0.488	284770
0.490	287273
0.492	289832
0.493	292820
0.495	295142
0.497	297308
0.498	299645
0.500	301835
0.502	303997
0.503	306299
0.505	308421
0.507	310571
0.508	311869
0.510	312412
0.512	313006
0.513	313059
0.515	312013
0.517	311810
0.518	311735
0.520	310693
0.522	309983
0.523	309598
0.525	308182
0.527	306754
0.528	305389
0.530	303830
0.532	302113
0.533	301007
0.535	299734
0.537	299140
0.538	298560
0.540	298598
0.542	298865
0.543	299832
0.545	300549
0.547	301970
0.548	303438
0.550	305058
0.552	306791
0.553	309039
0.555	311592
0.557	314380
0.558	317319
0.560	319880
0.562	322675
0.563	324786
0.565	326503
0.567	328098
0.568	329874
0.570	331006
0.572	332302
0.573	333684
0.575	334740
0.577	335681
0.578	336338
0.580	336814
0.582	336407
0.583	336120
0.585	335076
0.587	334192
0.588	332626
0.590	332242
0.592	330557
0.593	329253
0.595	327959
0.597	326940
0.598	324202
0.600	322778
0.602	321074
0.603	318665
0.605	316289
0.607	314936
0.608	312796
0.610	310875
0.612	309663
0.613	308647
0.615	307352
0.617	306878
0.618	306200
0.620	305115
0.622	303673
0.623	302733
0.625	301052
0.627	299629
0.628	299090
0.630	298829
0.632	298223
0.633	298485
0.635	298553
0.637	298044
0.638	297756
0.640	297774
0.642	297270
0.643	297295
0.645	297431
0.647	297743
0.648	298030
0.650	298499
0.652	299485
0.653	300161
0.655	301001
0.657	301799
0.658	303177
0.660	303571
0.662	304874
0.663	306125
0.665	307958
0.667	309339
0.668	311687
0.670	313601
0.672	315356
0.673	316863
0.675	318700
0.677	320319
0.678	322155
0.680	324398
0.682	326758
0.683	328849
0.685	331138
0.687	333923
0.688	336511
0.690	339544
0.692	343244
0.693	346787
0.695	350209
0.697	354230
0.698	358333
0.700	362398
0.702	367688
0.703	373238
0.705	378901
0.707	384804
0.708	391119
0.710	396620
0.712	402235
0.713	408349
0.715	414375
0.717	420961
0.718	428290
0.720	436410
0.722	444479
0.723	453756
0.725	462997
0.727	472742
0.728	482542
0.730	493706
0.732	504803
0.733	517059
0.735	530593
0.737	545128
0.738	559989
0.740	575756
0.742	592803
0.743	610106
0.745	628824
0.747	649030
0.748	671941
0.750	695357
0.752	721502
0.753	749744
0.755	780485
0.757	813387
0.758	850633
0.760	891743
0.762	938094
0.763	991099
0.765	1052019
0.767	1124943
0.768	1214303
0.770	1326889
0.772	1473426
0.773	1666143
0.775	1915506
0.777	2229902
0.778	2610587
0.780	3047387
0.782	3519253
0.783	3997562
0.785	4451815
0.787	4851690
0.788	5174992
0.790	5413706
0.792	5567906
0.793	5646300
0.795	5666725
0.797	5650263
0.798	5616449
0.800	5585451
0.802	5576056
0.803	5606145
0.805	5688522
0.807	5830607
0.808	6034386
0.810	6287415
0.812	6562391
0.813	6824668
0.815	7035320
0.817	7155032
0.818	7154587
0.820	7020507
0.822	6752788
0.823	6363620
0.825	5875676
0.827	5322023
0.828	4734219
0.830	4143487
0.832	3577780
0.833	3059297
0.835	2598789
0.837	2202708
0.838	1870082
0.840	1595666
0.842	1370160
0.843	1185440
0.845	1032299
0.847	903899
0.848	794265
0.850	699526
0.852	616281
0.853	542961
0.855	477392
0.857	418331
0.858	365186
0.860	317032
0.862	272704
0.863	232037
0.865	194321
0.867	158670
0.868	124337
0.870	91794
0.872	59704
0.873	28073
0.875	-3396
0.877	-34217
0.878	-65550
0.880	-96231
0.882	-127164
0.883	-158020
0.885	-189465
0.887	-221534
0.888	-254785
0.890	-288848
0.892	-324182
0.893	-360606
0.895	-397906
0.897	-436403
0.898	-475465
0.900	-514751
0.902	-554148
0.903	-593471
0.905	-632487
0.907	-671621
0.908	-711003
0.910	-750540
0.912	-790502
0.913	-830842
0.915	-871077
0.917	-912398
0.918	-954705
0.920	-997953
0.922	-1042727
0.923	-1089587
0.925	-1136035
0.927	-1180538
0.928	-1220392
0.930	-1250694
0.932	-1266812
0.933	-1266777
0.935	-1250045
0.937	-1219304
0.938	-1182214
0.940	-1147830
0.942	-1125742
0.943	-1124357
0.945	-1147893
0.947	-1191043
0.948	-1232668
0.950	-1220723
0.952	-1066507
0.953	-658437
0.955	100413
0.957	1258079
0.958	2789485
0.960	4582578
0.962	6460991
0.963	8251348
0.965	9831300
0.967	11131479
0.968	12146044
0.970	12920485
0.972	13509892
0.973	13954083
0.975	14289669
0.977	14545429
0.978	14737670
0.980	14876358
0.982	14980320
0.983	15054358
0.985	15099946
0.987	15115842
0.988	15115718
0.990	15085863
0.992	15034743
0.993	14961412
0.995	14872808
0.997	14761762
0.998	14643760
1.000	14515095
1.002	14377878
1.003	14242039
1.005	14105062
1.007	13974303
1.008	13859139
1.010	13771338
1.012	13709278
1.013	13684539
1.015	13687761
1.017	13714970
1.018	13751842
1.020	13783987
1.022	13801696
1.023	13792748
1.025	13748807
1.027	13676265
1.028	13569613
1.030	13432390
1.032	13273121
1.033	13091623
1.035	12880054
1.037	12651027
1.038	12397882
1.040	12120014
1.042	11817476
1.043	11506899
1.045	11191692
1.047	10883139
1.048	10592393
1.050	10333327
1.052	10096066
1.053	9883385
1.055	9692456
1.057	9519113
1.058	9353025
1.060	9198214
1.062	9050046
1.063	8907254
1.065	8761728
1.067	8621384
1.068	8478789
1.070	8332898
1.072	8180202
1.073	8028447
1.075	7866621
1.077	7700662
1.078	7527724
1.080	7349098
1.082	7159132
1.083	6962307
1.085	6753913
1.087	6536718
1.088	6311741
1.090	6078493
1.092	5836767
1.093	5589880
1.095	5337322
1.097	5080002
1.098	4823858
1.100	4569321
1.102	4319153
1.103	4076637
1.105	3844214
1.107	3622066
1.108	3415307
1.110	3224346
1.112	3049673
1.113	2891099
1.115	2744132
1.117	2600915
1.118	2450505
1.120	2282175
1.122	2085819
1.123	1859984
1.125	1609639
1.127	1349401
1.128	1097465
1.130	872365
1.132	685826
1.133	543141
1.135	442421
1.137	376124
1.138	334889
1.140	311638
1.142	299691
1.143	294626
1.145	293719
1.147	295964
1.148	299717
1.150	304819
1.152	311106
1.153	318017
1.155	324929
1.157	331566
1.158	337876
1.160	343273
1.162	348431
1.163	353295
1.165	357875
1.167	362320
1.168	366380
1.170	369936
1.172	372972
1.173	375392
1.175	377202
1.177	378707
1.178	379525
1.180	379860
1.182	380260
1.183	380532
1.185	380609
1.187	380596
1.188	380700
1.190	380938
1.192	380597
1.193	380387
1.195	380353
1.197	380196
1.198	379848
1.200	379748
1.202	379391
1.203	378552
1.205	378004
1.207	377187
1.208	376533
1.210	375694
1.212	375358
1.213	374401
1.215	373253
1.217	371933
1.218	370698
1.220	369153
1.222	368085
1.223	366941
1.225	365605
1.227	364499
1.228	363590
1.230	362337
1.232	361532
1.233	361248
1.235	361085
1.237	360895
1.238	361241
1.240	361492
1.242	361823
1.243	361740
1.245	362121
1.247	362071
1.248	362490
1.250	362340
1.252	362574
1.253	362326
1.255	362440
1.257	361760
1.258	361894
1.260	362056
1.262	362951
1.263	363605
1.265	365223
1.267	366424
1.268	367507
1.270	367589
1.272	367840
1.273	367569
1.275	367187
1.277	367433
1.278	368474
1.280	369266
1.282	370457
1.283	371895
1.285	372649
1.287	373209
1.288	374506
1.290	375063
1.292	375764
1.293	376384
1.295	376823
1.297	376981
1.298	377779
1.300	378080
1.302	379147
1.303	380327
1.305	381196
1.307	381872
1.308	382983
1.310	383712
1.312	384468
1.313	385502
1.315	386614
1.317	387391
1.318	388231
1.320	389267
1.322	389889
1.323	390409
1.325	391562
1.327	392136
1.328	392697
1.330	394062
1.332	395369
1.333	396621
1.335	398503
1.337	399833
1.338	400874
1.340	401943
1.342	402682
1.343	403199
1.345	404355
1.347	404820
1.348	405701
1.350	406692
1.352	407995
1.353	409194
1.355	411130
1.357	412676
1.358	413836
1.360	414822
1.362	415785
1.363	416615
1.365	417459
1.367	418915
1.368	420264
1.370	421431
1.372	422494
1.373	424099
1.375	425635
1.377	427114
1.378	428873
1.380	430689
1.382	431742
1.383	432827
1.385	434268
1.387	435670
1.388	437765
1.390	439985
1.392	442468
1.393	444722
1.395	447261
1.397	449064
1.398	451348
1.400	453345
1.402	455369
1.403	457057
1.405	458768
1.407	460475
1.408	462119
1.410	463656
1.412	465576
1.413	467525
1.415	468892
1.417	470122
1.418	471231
1.420	471499
1.422	471901
1.423	472094
1.425	471975
1.427	472252
1.428	472768
1.430	472891
1.432	473509
1.433	474399
1.435	474974
1.437	475722
1.438	476676
1.440	477608
1.442	478235
1.443	478487
1.445	478662
1.447	478684
1.448	478437
1.450	479098
1.452	480658
1.453	481887
1.455	483669
1.457	486038
1.458	487157
1.460	487630
1.462	488580
1.463	489145
1.465	489137
1.467	490048
1.468	490851
1.470	491896
1.472	492752
1.473	493914
1.475	495075
1.477	496539
1.478	497335
1.480	498532
1.482	499549
1.483	500129
1.485	500901
1.487	502322
1.488	503317
1.490	504268
1.492	505457
1.493	506495
1.495	507115
1.497	507872
1.498	508568
1.500	508859
1.502	508825
1.503	508169
1.505	507478
1.507	506623
1.508	505803
1.510	504734
1.512	504397
1.513	503412
1.515	502270
1.517	500583
1.518	498690
1.520	498944
1.522	514151
1.523	527126
1.525	539152
1.527	549613
1.528	552606
1.530	524904
1.532	500447
1.533	477571
1.535	457305
1.537	442641
1.538	444645
1.540	446165
1.542	448225
1.543	450082
1.545	452275
1.547	454671
1.548	457789
1.550	461057
1.552	464957
1.553	467962
1.555	471047
1.557	473214
1.558	474800
1.560	475266
1.562	475941
1.563	475889
1.565	476017
1.567	476209
1.568	476866
1.570	477426
1.572	478365
1.573	479593
1.575	480695
1.577	481850
1.578	483360
1.580	484859
1.582	486080
1.583	487902
1.585	489508
1.587	491169
1.588	492611
1.590	494352
1.592	495364
1.593	496955
1.595	497979
1.597	499671
1.598	500874
1.600	502708
1.602	503763
1.603	505710
1.605	506780
1.607	508371
1.608	509664
1.610	511437
1.612	512685
1.613	514411
1.615	515952
1.617	517529
1.618	518572
1.620	519966
1.622	521521
1.623	523119
1.625	524569
1.627	526799
1.628	528446
1.630	529824
1.632	531366
1.633	533435
1.635	535190
1.637	537156
1.638	539099
1.640	540573
1.642	541713
1.643	542590
1.645	543835
1.647	545272
1.648	547146
1.650	549240
1.652	551810
1.653	554035
1.655	556324
1.657	558478
1.658	560190
1.660	561576
1.662	563051
1.663	564470
1.665	565629
1.667	567039
1.668	568472
1.670	570103
1.672	571598
1.673	573606
1.675	575826
1.677	578041
1.678	580200
1.680	582206
1.682	584241
1.683	585224
1.685	586573
1.687	587353
1.688	588742
1.690	589420
1.692	591695
1.693	593071
1.695	595092
1.697	596561
1.698	598671
1.700	599872
1.702	601890
1.703	603839
1.705	605807
1.707	607892
1.708	610069
1.710	612190
1.712	613676
1.713	615240
1.715	616024
1.717	616678
1.718	617124
1.720	618064
1.722	619119
1.723	620543
1.725	622048
1.727	623609
1.728	625267
1.730	626529
1.732	628104
1.733	629516
1.735	631048
1.737	632305
1.738	633835
1.740	635578
1.742	637622
1.743	639189
1.745	640707
1.747	642675
1.748	644078
1.750	645512
1.752	647326
1.753	649390
1.755	650570
1.757	651776
1.758	652845
1.760	653929
1.762	654898
1.763	656475
1.765	657842
1.767	659138
1.768	660046
1.770	661316
1.772	662079
1.773	663537
1.775	664650
1.777	666345
1.778	667576
1.780	669038
1.782	670369
1.783	672029
1.785	673354
1.787	674977
1.788	676817
1.790	677853
1.792	679033
1.793	680317
1.795	681308
1.797	681907
1.798	683257
1.800	684909
1.802	686675
1.803	688234
1.805	690037
1.807	691902
1.808	693127
1.810	693567
1.812	694575
1.813	695743
1.815	696581
1.817	696996
1.818	698529
1.820	699880
1.822	700767
1.823	701378
1.825	702917
1.827	703939
1.828	704706
1.830	705682
1.832	707154
1.833	708155
1.835	708707
1.837	709456
1.838	710449
1.840	711070
1.842	712120
1.843	713251
1.845	714244
1.847	714794
1.848	715649
1.850	715955
1.852	716818
1.853	717994
1.855	719839
1.857	721199
1.858	722765
1.860	723758
1.862	724524
1.863	724708
1.865	725392
1.867	725973
1.868	727501
1.870	729140
1.872	730567
1.873	731688
1.875	733397
1.877	734096
1.878	734196
1.880	734922
1.882	735754
1.883	736088
1.885	736394
1.887	737142
1.888	737250
1.890	737420
1.892	737285
1.893	737856
1.895	738320
1.897	739229
1.898	740204
1.900	741400
1.902	742242
1.903	743558
1.905	744228
1.907	744856
1.908	745625
1.910	746303
1.912	746374
1.913	747474
1.915	747935
1.917	748863
1.918	749322
1.920	750355
1.922	750491
1.923	751759
1.925	751957
1.927	753151
1.928	753455
1.930	754590
1.932	754543
1.933	755305
1.935	755463
1.937	755948
1.938	756063
1.940	756956
1.942	757468
1.943	758188
1.945	759658
1.947	760672
1.948	761434
1.950	762245
1.952	762948
1.953	762377
1.955	762484
1.957	762593
1.958	762693
1.960	762535
1.962	763621
1.963	764203
1.965	764715
1.967	765337
1.968	766528
1.970	767144
1.972	767782
1.973	768598
1.975	769553
1.977	769941
1.978	770430
1.980	771036
1.982	771520
1.983	771679
1.985	772362
1.987	772819
1.988	773209
1.990	773694
1.992	774536
1.993	774572
1.995	774721
1.997	775263
1.998	775612
2.000	775556
2.002	776326
2.003	777559
2.005	777986
2.007	778646
2.008	779674
2.010	779732
2.012	779577
2.013	780195
2.015	780257
2.017	780347
2.018	781449
2.020	782087
2.022	782340
2.023	783041
2.025	783205
2.027	783612
2.028	783904
2.030	784619
2.032	785268
2.033	786433
2.035	786344
2.037	786838
2.038	786932
2.040	787375
2.042	787617
2.043	788686
2.045	789331
2.047	790363
2.048	791150
2.050	791881
2.052	792213
2.053	793074
2.055	793598
2.057	793760
2.058	793706
2.060	794036
2.062	793727
2.063	793143
2.065	793112
2.067	793589
2.068	793557
2.070	794027
2.072	795292
2.073	796266
2.075	796551
2.077	797319
2.078	797723
2.080	797194
2.082	796867
2.083	797472
2.085	798003
2.087	798696
2.088	800128
2.090	801102
2.092	801374
2.093	801511
2.095	801785
2.097	801979
2.098	802491
2.100	803371
2.102	804240
2.103	804836
2.105	805275
2.107	805473
2.108	805562
2.110	806053
2.112	806577
2.113	807150
2.115	808124
2.117	808900
2.118	809118
2.120	809775
2.122	810208
2.123	810437
2.125	810830
2.127	811550
2.128	811509
2.130	811851
2.132	812044
2.133	812349
2.135	812115
2.137	812430
2.138	812451
2.140	812805
2.142	812536
2.143	813150
2.145	813510
2.147	814080
2.148	814269
2.150	815508
2.152	815964
2.153	816568
2.155	816856
2.157	817556
2.158	817200
2.160	817392
2.162	817433
2.163	817545
2.165	817436
2.167	817717
2.168	817937
2.170	818209
2.172	818727
2.173	819050
2.175	819791
2.177	820349
2.178	821086
2.180	821207
2.182	821579
2.183	821906
2.185	822053
2.187	822184
2.188	823090
2.190	823537
2.192	823483
2.193	823660
2.195	823451
2.197	823332
2.198	823722
2.200	824106
2.202	824687
2.203	825516
2.205	825761
2.207	825990
2.208	826830
2.210	827041
2.212	827181
2.213	827376
2.215	827155
2.217	826283
2.218	826182
2.220	826079
2.222	826029
2.223	826382
2.225	827171
2.227	827219
2.228	827589
2.230	828037
2.232	828218
2.233	828277
2.235	829159
2.237	829611
2.238	830111
2.240	831010
2.242	831304
2.243	831025
2.245	830959
2.247	830745
2.248	829971
2.250	830135
2.252	830109
2.253	830162
2.255	830577
2.257	831274
2.258	831608
2.260	832267
2.262	832689
2.263	832550
2.265	832755
2.267	832683
2.268	832617
2.270	832766
2.272	832913
2.273	832701
2.275	832704
2.277	832584
2.278	832561
2.280	833082
2.282	833418
2.283	833937
2.285	834781
2.287	835157
2.288	835033
2.290	834945
2.292	835017
2.293	834535
2.295	834359
2.297	834401
2.298	834684
2.300	834441
2.302	834530
2.303	834852
2.305	834876
2.307	835227
2.308	835592
2.310	836025
2.312	835844
2.313	836221
2.315	836046
2.317	835736
2.318	835343
2.320	835398
2.322	834843
2.323	834264
2.325	834259
2.327	834166
2.328	833886
2.330	834024
2.332	834732
2.333	834836
2.335	835345
2.337	836022
2.338	836476
2.340	836926
2.342	837801
2.343	837802
2.345	837787
2.347	838105
2.348	837571
2.350	837287
2.352	837694
2.353	838043
2.355	837815
2.357	838347
2.358	838131
2.360	838078
2.362	837838
2.363	838195
2.365	838319
2.367	838706
2.368	838809
2.370	838996
2.372	838799
2.373	838582
2.375	838668
2.377	838952
2.378	839341
2.380	839968
2.382	840423
2.383	840459
2.385	840223
2.387	840096
2.388	839781
2.390	839899
2.392	840535
2.393	841199
2.395	841357
2.397	841580
2.398	841709
2.400	841902
2.402	842135
2.403	842763
2.405	843651
2.407	844392
2.408	844130
2.410	843816
2.412	843652
2.413	843414
2.415	843421
2.417	844129
2.418	845380
2.420	846374
2.422	847087
2.423	847568
2.425	848439
2.427	848549
2.428	848730
2.430	849176
2.432	849419
2.433	848940
2.435	849064
2.437	848980
2.438	848964
2.440	849346
2.442	849751
2.443	850258
2.445	850722
2.447	851290
2.448	851440
2.450	852259
2.452	852480
2.453	852918
2.455	852992
2.457	853519
2.458	853457
2.460	853804
2.462	854728
2.463	855459
2.465	855772
2.467	856624
2.468	857321
2.470	857062
2.472	857159
2.473	857491
2.475	857432
2.477	857438
2.478	858053
2.480	858645
2.482	859271
2.483	859800
2.485	860552
2.487	860864
2.488	861589
2.490	862454
2.492	863417
2.493	864026
2.495	864735
2.497	865105
2.498	865039
2.500	865171
2.502	865207
2.503	865677
2.505	865963
2.507	866735
2.508	867503
2.510	868360
2.512	868911
2.513	869572
2.515	869568
2.517	869634
2.518	870025
2.520	870434
2.522	871147
2.523	872568
2.525	873160
2.527	873826
2.528	874357
2.530	874458
2.532	873897
2.533	874424
2.535	874813
2.537	875173
2.538	875685
2.540	876735
2.542	877141
2.543	877296
2.545	877858
2.547	878407
2.548	878783
2.550	879628
2.552	880271
2.553	880484
2.555	880536
2.557	881057
2.558	880738
2.560	881022
2.562	881418
2.563	882178
2.565	881996
2.567	882748
2.568	883095
2.570	883783
2.572	884233
2.573	885498
2.575	885955
2.577	886731
2.578	887083
2.580	887574
2.582	887774
2.583	888177
2.585	888621
2.587	889195
2.588	889452
2.590	889704
2.592	890218
2.593	889981
2.595	890031
2.597	890541
2.598	890762
2.600	891017
2.602	892312
2.603	893006
2.605	893239
2.607	894129
2.608	895062
2.610	895403
2.612	896187
2.613	897113
2.615	897529
2.617	897593
2.618	897676
2.620	898091
2.622	898419
2.623	899075
2.625	900038
2.627	901253
2.628	901458
2.630	901700
2.632	901887
2.633	902005
2.635	901913
2.637	902653
2.638	903753
2.640	904737
2.642	905358
2.643	905970
2.645	906543
2.647	906573
2.648	906755
2.650	907462
2.652	908035
2.653	908287
2.655	908703
2.657	909060
2.658	909076
2.660	909421
2.662	909850
2.663	910869
2.665	911614
2.667	912562
2.668	913469
2.670	914450
2.672	914782
2.673	915466
2.675	916158
2.677	916901
2.678	917761
2.680	918704
2.682	919315
2.683	919681
2.685	920047
2.687	919806
2.688	920228
2.690	920499
2.692	921116
2.693	921249
2.695	922073
2.697	922187
2.698	922964
2.700	923644
2.702	924930
2.703	925852
2.705	926849
2.707	927589
2.708	928334
2.710	928898
2.712	929341
2.713	930058
2.715	930557
2.717	930897
2.718	931643
2.720	932493
2.722	933484
2.723	934984
2.725	936435
2.727	937073
2.728	938161
2.730	938940
2.732	939196
2.733	939946
2.735	941290
2.737	942167
2.738	943275
2.740	944467
2.742	945620
2.743	946816
2.745	948431
2.747	949630
2.748	951205
2.750	952197
2.752	953148
2.753	953764
2.755	955025
2.757	955922
2.758	957306
2.760	958824
2.762	960550
2.763	961906
2.765	963341
2.767	965000
2.768	966459
2.770	967777
2.772	969448
2.773	971315
2.775	973258
2.777	975198
2.778	977864
2.780	979850
2.782	982183
2.783	984084
2.785	986100
2.787	987388
2.788	989703
2.790	991823
2.792	994264
2.793	997078
2.795	1000154
2.797	1003223
2.798	1005981
2.800	1008566
2.802	1011054
2.803	1013965
2.805	1016462
2.807	1019260
2.808	1022463
2.810	1025471
2.812	1028379
2.813	1031525
2.815	1034824
2.817	1038031
2.818	1041692
2.820	1045164
2.822	1048785
2.823	1052225
2.825	1055883
2.827	1059371
2.828	1062988
2.830	1066190
2.832	1070036
2.833	1073754
2.835	1077555
2.837	1081289
2.838	1085692
2.840	1089668
2.842	1093309
2.843	1097162
2.845	1101307
2.847	1105255
2.848	1109456
2.850	1114154
2.852	1118987
2.853	1123569
2.855	1128144
2.857	1132489
2.858	1136763
2.860	1140581
2.862	1144992
2.863	1149374
2.865	1153739
2.867	1158529
2.868	1163706
2.870	1168531
2.872	1173663
2.873	1179400
2.875	1184877
2.877	1189996
2.878	1195203
2.880	1200699
2.882	1205810
2.883	1211061
2.885	1216790
2.887	1222767
2.888	1228303
2.890	1233590
2.892	1239282
2.893	1244641
2.895	1250305
2.897	1255882
2.898	1262647
2.900	1268921
2.902	1275947
2.903	1282536
2.905	1289660
2.907	1296252
2.908	1303363
2.910	1310243
2.912	1317388
2.913	1324519
2.915	1331652
2.917	1338595
2.918	1345511
2.920	1352335
2.922	1359506
2.923	1366502
2.925	1373448
2.927	1380811
2.928	1388471
2.930	1395852
2.932	1403813
2.933	1412262
2.935	1420586
2.937	1429028
2.938	1437471
2.940	1445825
2.942	1454109
2.943	1462248
2.945	1470283
2.947	1478712
2.948	1486918
2.950	1494942
2.952	1503092
2.953	1511682
2.955	1520008
2.957	1528595
2.958	1537375
2.960	1546726
2.962	1555481
2.963	1564379
2.965	1573540
2.967	1582549
2.968	1591155
2.970	1600151
2.972	1609557
2.973	1618905
2.975	1629014
2.977	1639078
2.978	1649171
2.980	1659069
2.982	1668570
2.983	1677686
2.985	1686779
2.987	1695887
2.988	1705204
2.990	1715186
2.992	1724938
2.993	1734745
2.995	1744821
2.997	1754462
2.998	1763997
3.000	1773593
3.002	1783545
3.003	1793188
3.005	1802756
3.007	1812133
3.008	1822132
3.010	1831945
3.012	1841994
3.013	1852714
3.015	1863667
3.017	1874167
3.018	1884465
3.020	1894592
3.022	1904286
3.023	1913779
3.025	1923403
3.027	1933351
3.028	1943197
3.030	1953338
3.032	1963584
3.033	1973482
3.035	1983486
3.037	1994080
3.038	2004261
3.040	2014403
3.042	2025036
3.043	2035603
3.045	2045598
3.047	2056019
3.048	2066358
3.050	2076555
3.052	2086392
3.053	2096610
3.055	2106436
3.057	2116261
3.058	2126154
3.060	2136344
3.062	2146054
3.063	2156169
3.065	2165849
3.067	2174764
3.068	2183666
3.070	2192655
3.072	2201044
3.073	2210242
3.075	2219941
3.077	2229195
3.078	2238119
3.080	2247494
3.082	2255970
3.083	2264520
3.085	2273047
3.087	2281815
3.088	2289698
3.090	2298094
3.092	2305887
3.093	2313687
3.095	2321581
3.097	2330114
3.098	2338294
3.100	2346606
3.102	2354960
3.103	2362682
3.105	2370221
3.107	2377783
3.108	2385107
3.110	2391825
3.112	2398954
3.113	2405785
3.115	2412689
3.117	2419621
3.118	2427168
3.120	2433987
3.122	2440988
3.123	2447141
3.125	2453541
3.127	2459047
3.128	2465112
3.130	2470020
3.132	2475403
3.133	2479769
3.135	2484306
3.137	2488098
3.138	2492960
3.140	2496850
3.142	2501713
3.143	2506349
3.145	2511353
3.147	2515280
3.148	2519860
3.150	2523133
3.152	2526663
3.153	2529821
3.155	2533255
3.157	2536806
3.158	2541011
3.160	2544582
3.162	2547544
3.163	2551224
3.165	2553750
3.167	2556271
3.168	2559204
3.170	2562937
3.172	2565536
3.173	2568829
3.175	2571795
3.177	2574395
3.178	2576407
3.180	2578908
3.182	2581160
3.183	2583469
3.185	2585838
3.187	2588608
3.188	2590567
3.190	2593065
3.192	2595090
3.193	2596690
3.195	2597921
3.197	2599448
3.198	2600120
3.200	2600992
3.202	2601623
3.203	2602028
3.205	2602557
3.207	2602973
3.208	2603233
3.210	2604219
3.212	2605461
3.213	2606612
3.215	2608094
3.217	2609240
3.218	2610487
3.220	2611298
3.222	2611806
3.223	2612123
3.225	2613100
3.227	2612924
3.228	2612998
3.230	2613102
3.232	2612961
3.233	2612031
3.235	2612242
3.237	2612000
3.238	2611795
3.240	2611664
3.242	2611979
3.243	2611151
3.245	2610798
3.247	2610157
3.248	2609485
3.250	2608822
3.252	2608307
3.253	2607609
3.255	2607251
3.257	2606400
3.258	2605554
3.260	2605668
3.262	2604822
3.263	2604092
3.265	2603989
3.267	2602805
3.268	2600867
3.270	2600197
3.272	2598657
3.273	2597552
3.275	2597378
3.277	2596966
3.278	2595926
3.280	2595187
3.282	2593762
3.283	2592021
3.285	2590592
3.287	2589604
3.288	2588748
3.290	2587574
3.292	2586700
3.293	2585774
3.295	2584123
3.297	2582544
3.298	2581216
3.300	2579575
3.302	2577512
3.303	2575573
3.305	2573886
3.307	2571951
3.308	2569795
3.310	2568462
3.312	2567442
3.313	2566019
3.315	2565088
3.317	2564574
3.318	2562949
3.320	2561212
3.322	2559364
3.323	2556867
3.325	2553936
3.327	2552262
3.328	2550446
3.330	2548946
3.332	2548107
[truncated: 2,801 more rows]
