# Supplementary material for: A simple method for developing lysine targeted covalent protein reagents
Source: Nat Commun. 2023 Dec 1;14:7933. doi: 10.1038/s41467-023-42632-5 (PMC10692228; doi:10.1038/s41467-023-42632-5)
Supplement: Supplementary file 4 — Source data [file 41467_2023_42632_MOESM4_ESM.zip › Source Data/Supplementary figure 4/Panel B/TCEP UV.txt]

0.000	0
0.002	330
0.003	241
0.005	282
0.007	56
0.008	226
0.010	254
0.012	387
0.013	780
0.015	1177
0.017	1285
0.018	818
0.020	50
0.022	-1123
0.023	-2201
0.025	-3342
0.027	-3450
0.028	-3340
0.030	-2971
0.032	-2358
0.033	-1527
0.035	-1214
0.037	-510
0.038	251
0.040	718
0.042	1209
0.043	1732
0.045	2158
0.047	2255
0.048	3122
0.050	4093
0.052	5520
0.053	6572
0.055	7830
0.057	8419
0.058	9024
0.060	9204
0.062	9520
0.063	10229
0.065	11400
0.067	12443
0.068	12889
0.070	13384
0.072	13755
0.073	13333
0.075	12646
0.077	12793
0.078	12931
0.080	12080
0.082	11984
0.083	12036
0.085	12054
0.087	11695
0.088	12569
0.090	12924
0.092	13208
0.093	13065
0.095	13086
0.097	12672
0.098	12467
0.100	12690
0.102	12750
0.103	13478
0.105	13846
0.107	13963
0.108	13587
0.110	13818
0.112	12951
0.113	12496
0.115	12143
0.117	11790
0.118	11137
0.120	11228
0.122	11056
0.123	10978
0.125	11007
0.127	11142
0.128	10941
0.130	10829
0.132	10827
0.133	10506
0.135	10081
0.137	9576
0.138	8868
0.140	8324
0.142	8130
0.143	7964
0.145	7861
0.147	8491
0.148	8579
0.150	8630
0.152	8734
0.153	9316
0.155	8778
0.157	8324
0.158	8072
0.160	7775
0.162	7083
0.163	6970
0.165	7310
0.167	7274
0.168	7101
0.170	6764
0.172	6752
0.173	6365
0.175	6179
0.177	6333
0.178	6776
0.180	6591
0.182	6194
0.183	6172
0.185	5680
0.187	5077
0.188	5345
0.190	6120
0.192	6113
0.193	7125
0.195	8041
0.197	8186
0.198	8226
0.200	8698
0.202	7774
0.203	7224
0.205	7253
0.207	6624
0.208	6379
0.210	6848
0.212	7219
0.213	6754
0.215	7059
0.217	6674
0.218	6241
0.220	5212
0.222	5067
0.223	4940
0.225	4989
0.227	5202
0.228	5532
0.230	5285
0.232	4884
0.233	4785
0.235	4314
0.237	4397
0.238	4770
0.240	5038
0.242	4988
0.243	4879
0.245	4913
0.247	4752
0.248	4585
0.250	4220
0.252	4513
0.253	3959
0.255	3718
0.257	3468
0.258	3579
0.260	3306
0.262	3860
0.263	3930
0.265	3855
0.267	4227
0.268	3860
0.270	3015
0.272	2704
0.273	3003
0.275	2239
0.277	2439
0.278	2935
0.280	3103
0.282	2593
0.283	3182
0.285	3665
0.287	3913
0.288	4298
0.290	4810
0.292	4741
0.293	4275
0.295	4185
0.297	3772
0.298	3807
0.300	3810
0.302	4367
0.303	4117
0.305	4522
0.307	4391
0.308	4760
0.310	4558
0.312	4915
0.313	5054
0.315	5106
0.317	4483
0.318	4449
0.320	4111
0.322	3680
0.323	3532
0.325	3816
0.327	3547
0.328	3623
0.330	3373
0.332	3439
0.333	3090
0.335	3256
0.337	3740
0.338	4565
0.340	4950
0.342	6037
0.343	6503
0.345	6343
0.347	6233
0.348	6528
0.350	6329
0.352	6639
0.353	7321
0.355	7849
0.357	8032
0.358	8288
0.360	8526
0.362	8421
0.363	8314
0.365	8259
0.367	8303
0.368	7964
0.370	7932
0.372	8215
0.373	8421
0.375	8553
0.377	8870
0.378	9023
0.380	8966
0.382	8758
0.383	8897
0.385	8974
0.387	9453
0.388	9639
0.390	10565
0.392	10510
0.393	10789
0.395	10681
0.397	11368
0.398	11106
0.400	12119
0.402	13110
0.403	13847
0.405	13877
0.407	14498
0.408	14032
0.410	13747
0.412	13808
0.413	13857
0.415	13814
0.417	14404
0.418	13954
0.420	13778
0.422	13693
0.423	13710
0.425	13487
0.427	14145
0.428	14176
0.430	14534
0.432	14456
0.433	14666
0.435	14517
0.437	14611
0.438	14560
0.440	14661
0.442	14366
0.443	14222
0.445	14397
0.447	14152
0.448	13950
0.450	14094
0.452	14162
0.453	13901
0.455	14302
0.457	14793
0.458	15260
0.460	15854
0.462	16228
0.463	16426
0.465	16809
0.467	17168
0.468	17158
0.470	17682
0.472	18028
0.473	17924
0.475	17758
0.477	18036
0.478	18060
0.480	17597
0.482	17520
0.483	17444
0.485	16818
0.487	16350
0.488	16416
0.490	16284
0.492	16053
0.493	16250
0.495	16204
0.497	16245
0.498	16281
0.500	16398
0.502	16403
0.503	16664
0.505	16699
0.507	16990
0.508	16766
0.510	16289
0.512	15334
0.513	14500
0.515	12741
0.517	11808
0.518	10790
0.520	9544
0.522	7927
0.523	7401
0.525	5830
0.527	4478
0.528	3382
0.530	2755
0.532	1075
0.533	378
0.535	-658
0.537	-1432
0.538	-2814
0.540	-3390
0.542	-4515
0.543	-5207
0.545	-5913
0.547	-5783
0.548	-6144
0.550	-6042
0.552	-5902
0.553	-5594
0.555	-5822
0.557	-5758
0.558	-6112
0.560	-6204
0.562	-6864
0.563	-7267
0.565	-7259
0.567	-7325
0.568	-7868
0.570	-7481
0.572	-7324
0.573	-7938
0.575	-8098
0.577	-8239
0.578	-9355
0.580	-10356
0.582	-10992
0.583	-11757
0.585	-12596
0.587	-13600
0.588	-14892
0.590	-16325
0.592	-18427
0.593	-20693
0.595	-22145
0.597	-23685
0.598	-25525
0.600	-26822
0.602	-27966
0.603	-30010
0.605	-31382
0.607	-32775
0.608	-34197
0.610	-35295
0.612	-35991
0.613	-37044
0.615	-38045
0.617	-39144
0.618	-40815
0.620	-42257
0.622	-44289
0.623	-45512
0.625	-46584
0.627	-47508
0.628	-48398
0.630	-48620
0.632	-49370
0.633	-50160
0.635	-50784
0.637	-51046
0.638	-51529
0.640	-51938
0.642	-52121
0.643	-51837
0.645	-51908
0.647	-51375
0.648	-50302
0.650	-49516
0.652	-49150
0.653	-48756
0.655	-48751
0.657	-49001
0.658	-49044
0.660	-48649
0.662	-48078
0.663	-47102
0.665	-46057
0.667	-44559
0.668	-43304
0.670	-42049
0.672	-40998
0.673	-39593
0.675	-38408
0.677	-36614
0.678	-34832
0.680	-32521
0.682	-30468
0.683	-28324
0.685	-26692
0.687	-24641
0.688	-23113
0.690	-20984
0.692	-17999
0.693	-14813
0.695	-10943
0.697	-6713
0.698	-2664
0.700	674
0.702	4531
0.703	7820
0.705	11429
0.707	15529
0.708	20235
0.710	25202
0.712	30761
0.713	36953
0.715	42904
0.717	48996
0.718	55360
0.720	61955
0.722	68445
0.723	75482
0.725	83084
0.727	90848
0.728	99446
0.730	108508
0.732	117999
0.733	128005
0.735	138656
0.737	149404
0.738	160970
0.740	173722
0.742	187332
0.743	201367
0.745	216283
0.747	232389
0.748	248948
0.750	266191
0.752	285579
0.753	306783
0.755	329089
0.757	353453
0.758	380679
0.760	410076
0.762	442459
0.763	478413
0.765	519170
0.767	564440
0.768	615588
0.770	674551
0.772	745184
0.773	830737
0.775	939078
0.777	1080579
0.778	1265404
0.780	1504124
0.782	1805349
0.783	2168954
0.785	2583857
0.787	3032283
0.788	3487200
0.790	3918974
0.792	4300165
0.793	4612823
0.795	4843648
0.797	4991193
0.798	5057508
0.800	5052068
0.802	4983793
0.803	4865312
0.805	4710044
0.807	4541203
0.808	4384318
0.810	4274552
0.812	4246108
0.813	4323257
0.815	4511583
0.817	4798120
0.818	5143264
0.820	5500616
0.822	5823915
0.823	6072424
0.825	6216444
0.827	6242222
0.828	6140143
0.830	5909251
0.832	5556849
0.833	5099462
0.835	4561114
0.837	3973947
0.838	3371777
0.840	2787683
0.842	2246224
0.843	1764716
0.845	1351122
0.847	1005418
0.848	721199
0.850	490855
0.852	304055
0.853	151219
0.855	24810
0.857	-81501
0.858	-172565
0.860	-251547
0.862	-320196
0.863	-381092
0.865	-434236
0.867	-481021
0.868	-522640
0.870	-559500
0.872	-592048
0.873	-621707
0.875	-649287
0.877	-674272
0.878	-698113
0.880	-720603
0.882	-742597
0.883	-763267
0.885	-783862
0.887	-804024
0.888	-824338
0.890	-844321
0.892	-865147
0.893	-886099
0.895	-908178
0.897	-930748
0.898	-954729
0.900	-979191
0.902	-1004813
0.903	-1030671
0.905	-1057881
0.907	-1084883
0.908	-1112888
0.910	-1141285
0.912	-1170341
0.913	-1199160
0.915	-1228698
0.917	-1257732
0.918	-1286899
0.920	-1316243
0.922	-1345394
0.923	-1373892
0.925	-1402680
0.927	-1431318
0.928	-1459215
0.930	-1487568
0.932	-1517107
0.933	-1547586
0.935	-1579340
0.937	-1613696
0.938	-1650565
0.940	-1690010
0.942	-1732541
0.943	-1778579
0.945	-1828058
0.947	-1880195
0.948	-1934928
0.950	-1991536
0.952	-2048867
0.953	-2105646
0.955	-2162617
0.957	-2219913
0.958	-2278122
0.960	-2339497
0.962	-2405567
0.963	-2477570
0.965	-2556669
0.967	-2643797
0.968	-2739126
0.970	-2843138
0.972	-2955738
0.973	-3076474
0.975	-3205184
0.977	-3340863
0.978	-3482788
0.980	-3629310
0.982	-3779082
0.983	-3929930
0.985	-4079674
0.987	-4224771
0.988	-4362230
0.990	-4488405
0.992	-4599720
0.993	-4691466
0.995	-4760366
0.997	-4801618
0.998	-4809322
1.000	-4774071
1.002	-4675670
1.003	-4464742
1.005	-4054311
1.007	-3337721
1.008	-2227180
1.010	-688061
1.012	1237947
1.013	3404537
1.015	5607699
1.017	7654844
1.018	9413958
1.020	10812224
1.022	11861212
1.023	12609731
1.025	13133942
1.027	13494417
1.028	13744569
1.030	13921056
1.032	14073923
1.033	14218529
1.035	14367675
1.037	14525738
1.038	14702475
1.040	14880405
1.042	15047967
1.043	15200897
1.045	15330551
1.047	15416871
1.048	15461619
1.050	15474018
1.052	15441403
1.053	15379783
1.055	15295886
1.057	15191334
1.058	15067497
1.060	14944121
1.062	14807126
1.063	14666568
1.065	14527628
1.067	14391289
1.068	14247554
1.070	14101950
1.072	13954765
1.073	13805526
1.075	13648229
1.077	13489257
1.078	13337132
1.080	13187396
1.082	13032121
1.083	12881586
1.085	12733762
1.087	12582870
1.088	12423462
1.090	12268277
1.092	12110534
1.093	11953149
1.095	11794209
1.097	11641674
1.098	11489555
1.100	11337324
1.102	11182352
1.103	11027700
1.105	10873824
1.107	10714967
1.108	10559858
1.110	10407830
1.112	10258107
1.113	10111923
1.115	9975021
1.117	9840759
1.118	9711499
1.120	9588921
1.122	9468995
1.123	9352904
1.125	9241010
1.127	9133454
1.128	9026659
1.130	8923196
1.132	8821012
1.133	8721463
1.135	8624515
1.137	8530183
1.138	8436967
1.140	8345861
1.142	8257252
1.143	8164651
1.145	8073325
1.147	7979706
1.148	7885477
1.150	7786799
1.152	7690009
1.153	7587455
1.155	7486892
1.157	7382443
1.158	7276469
1.160	7167272
1.162	7059659
1.163	6947045
1.165	6832971
1.167	6716040
1.168	6596417
1.170	6472969
1.172	6349477
1.173	6224998
1.175	6104505
1.177	5989698
1.178	5886533
1.180	5795523
1.182	5724194
1.183	5672656
1.185	5646329
1.187	5640283
1.188	5655274
1.190	5681703
1.192	5712474
1.193	5732175
1.195	5731042
1.197	5695876
1.198	5619582
1.200	5495928
1.202	5326515
1.203	5116546
1.205	4873852
1.207	4609547
1.208	4336273
1.210	4065379
1.212	3804913
1.213	3565968
1.215	3353457
1.217	3170660
1.218	3016558
1.220	2888182
1.222	2773274
1.223	2659313
1.225	2531585
1.227	2377468
1.228	2190938
1.230	1974051
1.232	1736240
1.233	1491436
1.235	1256810
1.237	1042733
1.238	856690
1.240	700061
1.242	571441
1.243	464345
1.245	375436
1.247	301248
1.248	238635
1.250	184410
1.252	138723
1.253	100313
1.255	67223
1.257	39208
1.258	16003
1.260	-3724
1.262	-21478
1.263	-36797
1.265	-50486
1.267	-62587
1.268	-73672
1.270	-83177
1.272	-91514
1.273	-99536
1.275	-106981
1.277	-113865
1.278	-120148
1.280	-125687
1.282	-129857
1.283	-133986
1.285	-137492
1.287	-140844
1.288	-144432
1.290	-148008
1.292	-151195
1.293	-154095
1.295	-157062
1.297	-159813
1.298	-162751
1.300	-165624
1.302	-169122
1.303	-171805
1.305	-174803
1.307	-178204
1.308	-181215
1.310	-183667
1.312	-187035
1.313	-190238
1.315	-192837
1.317	-196241
1.318	-199478
1.320	-202326
1.322	-204963
1.323	-207569
1.325	-209474
1.327	-211961
1.328	-214343
1.330	-216705
1.332	-218778
1.333	-221120
1.335	-223059
1.337	-224543
1.338	-225589
1.340	-226954
1.342	-227815
1.343	-228715
1.345	-230232
1.347	-232478
1.348	-234337
1.350	-236270
1.352	-237693
1.353	-238825
1.355	-239022
1.357	-239664
1.358	-240374
1.360	-241248
1.362	-242119
1.363	-243314
1.365	-244101
1.367	-244617
1.368	-245354
1.370	-245603
1.372	-245519
1.373	-245355
1.375	-245599
1.377	-245428
1.378	-245426
1.380	-245835
1.382	-246269
1.383	-246264
1.385	-246167
1.387	-246173
1.388	-246010
1.390	-245646
1.392	-245343
1.393	-245426
1.395	-245361
1.397	-245205
1.398	-245573
1.400	-245466
1.402	-245098
1.403	-244554
1.405	-244193
1.407	-242619
1.408	-242198
1.410	-241804
1.412	-241461
1.413	-240682
1.415	-240960
1.417	-240251
1.418	-238984
1.420	-238065
1.422	-237556
1.423	-236479
1.425	-235471
1.427	-235083
1.428	-234691
1.430	-233738
1.432	-232981
1.433	-232722
1.435	-232278
1.437	-231275
1.438	-230721
1.440	-230553
1.442	-229656
1.443	-228629
1.445	-228110
1.447	-227257
1.448	-225926
1.450	-225290
1.452	-224830
1.453	-224162
1.455	-223195
1.457	-222536
1.458	-221677
1.460	-220733
1.462	-219456
1.463	-219125
1.465	-218559
1.467	-217478
1.468	-216231
1.470	-215671
1.472	-214940
1.473	-213908
1.475	-213632
1.477	-213651
1.478	-213355
1.480	-212720
1.482	-212486
1.483	-211807
1.485	-210569
1.487	-209528
1.488	-208107
1.490	-207110
1.492	-206101
1.493	-205674
1.495	-204940
1.497	-204430
1.498	-202996
1.500	-201789
1.502	-200286
1.503	-199042
1.505	-197980
1.507	-197630
1.508	-196886
1.510	-195984
1.512	-194496
1.513	-193560
1.515	-192033
1.517	-191088
1.518	-190688
1.520	-190658
1.522	-168181
1.523	-138880
1.525	-109368
1.527	-79307
1.528	-49436
1.530	-62286
1.532	-88660
1.533	-114209
1.535	-138409
1.537	-161171
1.538	-162002
1.540	-155605
1.542	-148950
1.543	-143087
1.545	-137674
1.547	-132157
1.548	-126901
1.550	-122158
1.552	-118015
1.553	-114808
1.555	-113505
1.557	-112845
1.558	-112951
1.560	-113605
1.562	-114416
1.563	-115179
1.565	-116403
1.567	-117853
1.568	-119820
1.570	-122620
1.572	-125346
1.573	-128610
1.575	-132169
1.577	-135637
1.578	-138914
1.580	-142574
1.582	-146039
1.583	-149972
1.585	-153738
1.587	-157289
1.588	-160552
1.590	-163331
1.592	-165423
1.593	-167589
1.595	-169131
1.597	-170440
1.598	-171892
1.600	-172973
1.602	-172830
1.603	-173098
1.605	-172988
1.607	-172264
1.608	-171118
1.610	-171192
1.612	-170696
1.613	-170222
1.615	-169983
1.617	-170313
1.618	-169879
1.620	-169883
1.622	-169807
1.623	-169495
1.625	-168946
1.627	-168315
1.628	-167383
1.630	-166603
1.632	-166222
1.633	-165821
1.635	-165663
1.637	-165822
1.638	-165199
1.640	-164580
1.642	-164037
1.643	-163026
1.645	-161752
1.647	-161864
1.648	-161278
1.650	-160422
1.652	-160062
1.653	-159914
1.655	-158419
1.657	-157632
1.658	-156863
1.660	-155747
1.662	-153982
1.663	-153218
1.665	-152014
1.667	-151079
1.668	-150552
1.670	-150182
1.672	-148733
1.673	-148004
1.675	-146384
1.677	-144640
1.678	-143152
1.680	-142718
1.682	-141141
1.683	-140508
1.685	-139165
1.687	-137891
1.688	-135861
1.690	-134682
1.692	-132921
1.693	-131772
1.695	-130165
1.697	-128855
1.698	-126816
1.700	-125134
1.702	-123143
1.703	-121504
1.705	-119710
1.707	-118505
1.708	-117003
1.710	-115366
1.712	-113554
1.713	-111631
1.715	-109326
1.717	-107352
1.718	-105884
1.720	-104666
1.722	-103457
1.723	-102453
1.725	-101514
1.727	-100120
1.728	-98792
1.730	-97205
1.732	-95526
1.733	-93008
1.735	-90821
1.737	-88278
1.738	-86316
1.740	-84662
1.742	-83500
1.743	-82235
1.745	-81219
1.747	-79952
1.748	-78338
1.750	-76964
1.752	-75488
1.753	-73750
1.755	-72302
1.757	-71094
1.758	-69489
1.760	-68081
1.762	-67039
1.763	-65807
1.765	-64705
1.767	-63806
1.768	-63333
1.770	-62908
1.772	-62286
1.773	-61479
1.775	-61075
1.777	-59670
1.778	-58150
1.780	-57196
1.782	-55598
1.783	-53896
1.785	-53187
1.787	-52110
1.788	-50527
1.790	-49823
1.792	-48696
1.793	-46898
1.795	-45543
1.797	-43978
1.798	-42585
1.800	-41351
1.802	-40254
1.803	-39263
1.805	-38783
1.807	-37732
1.808	-36673
1.810	-35561
1.812	-34246
1.813	-32841
1.815	-31464
1.817	-30312
1.818	-29834
1.820	-29261
1.822	-28556
1.823	-28371
1.825	-28345
1.827	-27415
1.828	-27124
1.830	-26735
1.832	-26163
1.833	-25265
1.835	-24816
1.837	-23390
1.838	-22300
1.840	-21062
1.842	-19638
1.843	-18515
1.845	-17862
1.847	-17498
1.848	-16838
1.850	-16522
1.852	-15626
1.853	-14578
1.855	-13154
1.857	-11939
1.858	-10632
1.860	-9240
1.862	-8676
1.863	-7568
1.865	-6626
1.867	-5747
1.868	-5350
1.870	-3861
1.872	-2801
1.873	-1825
1.875	-664
1.877	1197
1.878	2679
1.880	3973
1.882	5496
1.883	6832
1.885	7780
1.887	8191
1.888	8684
1.890	9202
1.892	10066
1.893	10440
1.895	11614
1.897	12921
1.898	14473
1.900	15286
1.902	16638
1.903	17495
1.905	18333
1.907	18733
1.908	19746
1.910	20598
1.912	21684
1.913	22652
1.915	23750
1.917	24198
1.918	25004
1.920	25725
1.922	26292
1.923	27155
1.925	28598
1.927	29435
1.928	30209
1.930	31663
1.932	32547
1.933	33407
1.935	34732
1.937	36119
1.938	36725
1.940	37631
1.942	38644
1.943	39516
1.945	40493
1.947	41671
1.948	43063
1.950	43711
1.952	44479
1.953	44968
1.955	45369
1.957	45208
1.958	45947
1.960	46299
1.962	46679
1.963	47360
1.965	48437
1.967	49186
1.968	49612
1.970	50436
1.972	50994
1.973	51588
1.975	52098
1.977	53701
1.978	55055
1.980	56669
1.982	57837
1.983	59338
1.985	60066
1.987	60741
1.988	61352
1.990	62497
1.992	63291
1.993	64510
1.995	65749
1.997	66636
1.998	67729
2.000	68995
2.002	70366
2.003	71616
2.005	73569
2.007	74843
2.008	76115
2.010	76791
2.012	77817
2.013	77976
2.015	78788
2.017	79426
2.018	80393
2.020	81297
2.022	82807
2.023	83894
2.025	85224
2.027	86372
2.028	87497
2.030	88165
2.032	88881
2.033	89356
2.035	89908
2.037	90175
2.038	90734
2.040	91154
2.042	92089
2.043	92926
2.045	93945
2.047	94624
2.048	95372
2.050	95096
2.052	94844
2.053	94397
2.055	94381
2.057	94521
2.058	94749
2.060	95221
2.062	95617
2.063	95413
2.065	94946
2.067	95020
2.068	94427
2.070	94165
2.072	93992
2.073	93725
2.075	93220
2.077	92950
2.078	92472
2.080	92130
2.082	92055
2.083	91607
2.085	91923
2.087	91790
2.088	91773
2.090	91753
2.092	91907
2.093	91156
2.095	90965
2.097	91074
2.098	90488
2.100	90764
2.102	91148
2.103	91022
2.105	90744
2.107	91093
2.108	90207
2.110	90044
2.112	90262
2.113	90217
2.115	89961
2.117	90755
2.118	90606
2.120	90466
2.122	90167
2.123	89908
2.125	89309
2.127	88903
2.128	88747
2.130	88663
2.132	88945
2.133	89301
2.135	90085
2.137	90674
2.138	91409
2.140	91839
2.142	91757
2.143	91830
2.145	91657
2.147	91967
2.148	92141
2.150	92873
2.152	92626
2.153	92798
2.155	92297
2.157	92021
2.158	91190
2.160	91356
2.162	91012
2.163	90517
2.165	90311
2.167	91091
2.168	90907
2.170	91445
2.172	92673
2.173	93532
2.175	93357
2.177	94375
2.178	94725
2.180	94697
2.182	94303
2.183	94771
2.185	94114
2.187	93351
2.188	93248
2.190	93515
2.192	93060
2.193	93025
2.195	93894
2.197	93668
2.198	93886
2.200	94840
2.202	96004
2.203	96755
2.205	97911
2.207	98334
2.208	97952
2.210	97607
2.212	96777
2.213	96126
2.215	95839
2.217	95987
2.218	96228
2.220	97048
2.222	97598
2.223	97902
2.225	98581
2.227	98567
2.228	98535
2.230	98720
2.232	99328
2.233	99147
2.235	99588
2.237	99927
2.238	100133
2.240	100456
2.242	100814
2.243	100942
2.245	100949
2.247	100845
2.248	100277
2.250	100064
2.252	99795
2.253	99539
2.255	99623
2.257	99664
2.258	100059
2.260	100908
2.262	101620
2.263	102010
2.265	102941
2.267	103285
2.268	102806
2.270	102717
2.272	103246
2.273	103333
2.275	103671
2.277	104301
2.278	105259
2.280	105415
2.282	105826
2.283	105700
2.285	106303
2.287	106183
2.288	106172
2.290	106409
2.292	107019
2.293	107107
2.295	106855
2.297	107285
2.298	107080
2.300	107009
2.302	106444
2.303	106824
2.305	106566
2.307	106715
2.308	107101
2.310	108022
2.312	108872
2.313	109431
2.315	109919
2.317	109981
2.318	110210
2.320	109813
2.322	110397
2.323	110692
2.325	111141
2.327	111033
2.328	111578
2.330	111449
2.332	111525
2.333	111423
2.335	111856
2.337	111562
2.338	111422
2.340	111397
2.342	111384
2.343	111111
2.345	111981
2.347	112534
2.348	112790
2.350	113258
2.352	113861
2.353	113425
2.355	113610
2.357	114559
2.358	115243
2.360	115669
2.362	116238
2.363	116506
2.365	116009
2.367	115718
2.368	115537
2.370	115416
2.372	115055
2.373	115120
2.375	114955
2.377	115158
2.378	115876
2.380	116870
2.382	117591
2.383	118699
2.385	119345
2.387	119482
2.388	119453
2.390	119528
2.392	119116
2.393	119101
2.395	119040
2.397	119018
2.398	119350
2.400	119869
2.402	120069
2.403	120252
2.405	120614
2.407	120758
2.408	121075
2.410	121454
2.412	122202
2.413	123141
2.415	123583
2.417	124303
2.418	125033
2.420	125208
2.422	124884
2.423	124942
2.425	124471
2.427	123856
2.428	123814
2.430	124445
2.432	124844
2.433	125595
2.435	126558
2.437	127478
2.438	127374
2.440	127854
2.442	128185
2.443	128240
2.445	128046
2.447	128706
2.448	128584
2.450	128569
2.452	128627
2.453	128760
2.455	128860
2.457	129585
2.458	129620
2.460	130418
2.462	131146
2.463	131462
2.465	131440
2.467	132081
2.468	131643
2.470	131276
2.472	131170
2.473	130838
2.475	130318
2.477	130312
2.478	130385
2.480	130111
2.482	130514
2.483	131028
2.485	131458
2.487	131975
2.488	132669
2.490	133176
2.492	133700
2.493	134333
2.495	134183
2.497	134370
2.498	134305
2.500	134141
2.502	133674
2.503	133840
2.505	133417
2.507	133057
2.508	133281
2.510	133487
2.512	133971
2.513	134836
2.515	136131
2.517	136070
2.518	136875
2.520	136821
2.522	136896
2.523	136490
2.525	137031
2.527	136382
2.528	136939
2.530	137026
2.532	137126
2.533	137270
2.535	138317
2.537	138442
2.538	138611
2.540	139198
2.542	139307
2.543	139261
2.545	139394
2.547	139648
2.548	139661
2.550	140263
2.552	140231
2.553	140321
2.555	140797
2.557	141297
2.558	140636
2.560	140657
2.562	140530
2.563	140132
2.565	139299
2.567	139784
2.568	140105
2.570	140421
2.572	140515
2.573	141369
2.575	141640
2.577	141554
2.578	142104
2.580	142498
2.582	142280
2.583	142092
2.585	142294
2.587	141544
2.588	141403
2.590	141370
2.592	141019
2.593	140472
2.595	140620
2.597	140330
2.598	140188
2.600	140320
2.602	140627
2.603	140445
2.605	140290
2.607	140082
2.608	139717
2.610	139362
2.612	139218
2.613	139227
2.615	139447
2.617	139760
2.618	139610
2.620	139912
2.622	139638
2.623	139361
2.625	139288
2.627	139792
2.628	139245
2.630	139623
2.632	139458
2.633	139605
2.635	139194
2.637	139679
2.638	139688
2.640	140143
2.642	139741
2.643	139976
2.645	140015
2.647	140178
2.648	140251
2.650	140933
2.652	141233
2.653	141429
2.655	141722
2.657	141983
2.658	141839
2.660	142041
2.662	141930
2.663	141829
2.665	141928
2.667	142246
2.668	141609
2.670	141761
2.672	141229
2.673	140624
2.675	140251
2.677	140806
2.678	141055
2.680	141746
2.682	142277
2.683	142664
2.685	143134
2.687	143234
2.688	143447
2.690	143707
2.692	143622
2.693	143004
2.695	142526
2.697	142633
2.698	142603
2.700	142832
2.702	143384
2.703	144388
2.705	144370
2.707	144520
2.708	144889
2.710	144918
2.712	144305
2.713	144247
2.715	144698
2.717	144928
2.718	145408
2.720	146449
2.722	147584
2.723	147866
2.725	148410
2.727	149101
2.728	149376
2.730	149175
2.732	149696
2.733	149751
2.735	149872
2.737	150074
2.738	150913
2.740	151367
2.742	152204
2.743	152764
2.745	153470
2.747	154042
2.748	154766
2.750	155746
2.752	157208
2.753	158609
2.755	160075
2.757	161417
2.758	162208
2.760	162452
2.762	163284
2.763	163301
2.765	163830
2.767	164618
2.768	165837
2.770	166445
2.772	168009
2.773	169081
2.775	170382
2.777	171704
2.778	173537
2.780	175086
2.782	177217
2.783	179363
2.785	181153
2.787	182903
2.788	184630
2.790	185917
2.792	186988
2.793	188440
2.795	189563
2.797	191043
2.798	192746
2.800	194657
2.802	196769
2.803	199164
2.805	201306
2.807	203538
2.808	205997
2.810	208270
2.812	210499
2.813	213048
2.815	215362
2.817	217488
2.818	219837
2.820	222254
2.822	224652
2.823	227098
2.825	229393
2.827	231602
2.828	233975
2.830	236230
2.832	239005
2.833	242025
2.835	244825
2.837	247759
2.838	251255
2.840	254422
2.842	257965
2.843	262101
2.845	266106
2.847	269782
2.848	273151
2.850	276286
2.852	279113
2.853	281627
2.855	283956
2.857	287400
2.858	290935
2.860	295001
2.862	299600
2.863	304636
2.865	308663
2.867	313049
2.868	317013
2.870	321135
2.872	325177
2.873	330026
2.875	334667
2.877	339299
2.878	343818
2.880	348147
2.882	352605
2.883	356927
2.885	361566
2.887	366184
2.888	371184
2.890	375997
2.892	380932
2.893	385959
2.895	391538
2.897	397172
2.898	403024
2.900	408966
2.902	415086
2.903	421025
2.905	426620
2.907	431921
2.908	437453
2.910	442627
2.912	447365
2.913	453009
2.915	459117
2.917	465074
2.918	471415
2.920	478734
2.922	485114
2.923	491442
2.925	497914
2.927	504577
2.928	510517
2.930	516843
2.932	523377
2.933	529823
2.935	536403
2.937	543236
2.938	550503
2.940	557623
2.942	565070
2.943	571754
2.945	578829
2.947	585628
2.948	592500
2.950	599715
2.952	607774
2.953	615426
2.955	623730
2.957	632072
2.958	639854
2.960	647931
2.962	656169
2.963	663512
2.965	670972
2.967	678775
2.968	686157
2.970	693570
2.972	701764
2.973	710377
2.975	719375
2.977	728500
2.978	737976
2.980	747334
2.982	756430
2.983	764797
2.985	773006
2.987	781426
2.988	790016
2.990	798319
2.992	807329
2.993	816805
2.995	825740
2.997	834513
2.998	844381
3.000	854121
3.002	863406
3.003	873168
3.005	882783
3.007	891507
3.008	900274
3.010	909592
3.012	918891
3.013	928436
3.015	938072
3.017	947410
3.018	956749
3.020	965633
3.022	975036
3.023	984647
3.025	994670
3.027	1004259
3.028	1014471
3.030	1023854
3.032	1033373
3.033	1042889
3.035	1052846
3.037	1062600
3.038	1072824
3.040	1083087
3.042	1092984
3.043	1103136
3.045	1113256
3.047	1123167
3.048	1133152
3.050	1143709
3.052	1153866
3.053	1163789
3.055	1174215
3.057	1184590
3.058	1194275
3.060	1203632
3.062	1213538
3.063	1223026
3.065	1232153
3.067	1242138
3.068	1252849
3.070	1263250
3.072	1273879
3.073	1284632
3.075	1295174
3.077	1304898
3.078	1314692
3.080	1324171
3.082	1333628
3.083	1342687
3.085	1352056
3.087	1361157
3.088	1370491
3.090	1380368
3.092	1389515
3.093	1399173
3.095	1408856
3.097	1418240
3.098	1426856
3.100	1436417
3.102	1444649
3.103	1453555
3.105	1462138
3.107	1470326
3.108	1478297
3.110	1487487
3.112	1495373
3.113	1503386
3.115	1512040
3.117	1520865
3.118	1528611
3.120	1536990
3.122	1545596
3.123	1553790
3.125	1561161
3.127	1569213
3.128	1577009
3.130	1584556
3.132	1592057
3.133	1600180
3.135	1607769
3.137	1614634
3.138	1621397
3.140	1628271
3.142	1634284
3.143	1640376
3.145	1647235
3.147	1653676
3.148	1659696
3.150	1665782
3.152	1671876
3.153	1677236
3.155	1682651
3.157	1688015
3.158	1693546
3.160	1698616
3.162	1703979
3.163	1709420
3.165	1714626
3.167	1719427
3.168	1724119
3.170	1728299
3.172	1732187
3.173	1736215
3.175	1740253
3.177	1744408
3.178	1749068
3.180	1753446
3.182	1757689
3.183	1761991
3.185	1766463
3.187	1770199
3.188	1773954
3.190	1777962
3.192	1781805
3.193	1785122
3.195	1788974
3.197	1793221
3.198	1796810
3.200	1800096
3.202	1803658
3.203	1807011
3.205	1809603
3.207	1812511
3.208	1816055
3.210	1819488
3.212	1822439
3.213	1826250
3.215	1830126
3.217	1832724
3.218	1835413
3.220	1838188
3.222	1840350
3.223	1842164
3.225	1845104
3.227	1847382
3.228	1850020
3.230	1852595
3.232	1854702
3.233	1856284
3.235	1858262
3.237	1859351
3.238	1860284
3.240	1861512
3.242	1862706
3.243	1863069
3.245	1864004
3.247	1864597
3.248	1864881
3.250	1864501
3.252	1865165
3.253	1864779
3.255	1864901
3.257	1865093
3.258	1865921
3.260	1865594
3.262	1866439
3.263	1866328
3.265	1866636
3.267	1866396
3.268	1866908
3.270	1866722
3.272	1867224
3.273	1867131
3.275	1867237
3.277	1866857
3.278	1866605
3.280	1866123
3.282	1865813
3.283	1865311
3.285	1865307
3.287	1864903
3.288	1864635
3.290	1864105
3.292	1864304
3.293	1864137
3.295	1864911
3.297	1865764
3.298	1866977
3.300	1867284
3.302	1867231
3.303	1866267
3.305	1865418
3.307	1863649
3.308	1862537
3.310	1861883
3.312	1861642
3.313	1860581
3.315	1860937
3.317	1860483
3.318	1859700
3.320	1858852
3.322	1858840
3.323	1857906
3.325	1857409
3.327	1857038
3.328	1856281
3.330	1855217
3.332	1853979
[truncated: 2,801 more rows]
