# Supplementary material for: A simple method for developing lysine targeted covalent protein reagents
Source: Nat Commun. 2023 Dec 1;14:7933. doi: 10.1038/s41467-023-42632-5 (PMC10692228; doi:10.1038/s41467-023-42632-5)
Supplement: Supplementary file 4 — Source data [file 41467_2023_42632_MOESM4_ESM.zip › Source Data/Supplementary figure 4/Panel C/128CONspectrum.txt]

28000.00	2.204e5
28001.00	3.769e5
28002.00	2.463e5
28003.00	6.704e5
28004.00	1.064e6
28005.00	3.264e5
28006.00	1.891e5
28007.00	1.875e4
28008.00	5.416e4
28009.00	1.552e5
28010.00	9.704e4
28011.00	5.591e2
28012.00	9.062e2
28013.00	2.746e3
28014.00	8.201e3
28015.00	2.410e4
28016.00	6.287e4
28017.00	4.715e4
28018.00	2.112e4
28019.00	1.517e4
28020.00	3.551e6
28021.00	3.407e6
28022.00	3.273e6
28023.00	3.134e6
28024.00	2.835e6
28025.00	2.370e6
28026.00	1.869e6
28027.00	1.456e6
28028.00	1.158e6
28029.00	9.543e5
28030.00	8.208e5
28031.00	7.348e5
28032.00	6.796e5
28033.00	6.422e5
28034.00	6.178e5
28035.00	6.280e5
28036.00	7.898e5
28037.00	9.759e5
28038.00	9.644e5
28039.00	9.777e5
28040.00	1.113e6
28041.00	1.254e6
28042.00	1.388e6
28043.00	1.431e6
28044.00	1.366e6
28045.00	1.308e6
28046.00	1.281e6
28047.00	1.240e6
28048.00	1.210e6
28049.00	1.198e6
28050.00	1.065e6
28051.00	8.222e5
28052.00	6.261e5
28053.00	4.976e5
28054.00	4.302e5
28055.00	4.057e5
28056.00	3.881e5
28057.00	3.863e5
28058.00	4.290e5
28059.00	5.912e5
28060.00	9.408e5
28061.00	1.346e6
28062.00	1.517e6
28063.00	1.440e6
28064.00	1.354e6
28065.00	1.315e6
28066.00	1.237e6
28067.00	1.107e6
28068.00	9.509e5
28069.00	8.011e5
28070.00	6.844e5
28071.00	6.121e5
28072.00	5.862e5
28073.00	5.925e5
28074.00	6.088e5
28075.00	6.288e5
28076.00	6.741e5
28077.00	7.787e5
28078.00	9.198e5
28079.00	1.046e6
28080.00	1.136e6
28081.00	1.186e6
28082.00	1.257e6
28083.00	1.431e6
28084.00	1.674e6
28085.00	1.850e6
28086.00	1.835e6
28087.00	1.606e6
28088.00	1.262e6
28089.00	9.485e5
28090.00	7.083e5
28091.00	5.337e5
28092.00	4.422e5
28093.00	3.814e5
28094.00	2.854e5
28095.00	1.899e5
28096.00	1.562e5
28097.00	1.935e5
28098.00	2.711e5
28099.00	3.603e5
28100.00	4.691e5
28101.00	6.054e5
28102.00	7.081e5
28103.00	7.249e5
28104.00	7.503e5
28105.00	8.611e5
28106.00	9.746e5
28107.00	1.097e6
28108.00	1.398e6
28109.00	2.011e6
28110.00	2.922e6
28111.00	3.819e6
28112.00	4.059e6
28113.00	3.356e6
28114.00	2.245e6
28115.00	1.374e6
28116.00	9.211e5
28117.00	7.478e5
28118.00	6.574e5
28119.00	5.462e5
28120.00	4.389e5
28121.00	3.671e5
28122.00	3.223e5
28123.00	3.344e5
28124.00	4.687e5
28125.00	7.458e5
28126.00	1.083e6
28127.00	1.329e6
28128.00	1.413e6
28129.00	1.399e6
28130.00	1.384e6
28131.00	1.423e6
28132.00	1.501e6
28133.00	1.496e6
28134.00	1.304e6
28135.00	1.019e6
28136.00	8.453e5
28137.00	8.652e5
28138.00	1.044e6
28139.00	1.325e6
28140.00	1.628e6
28141.00	1.857e6
28142.00	1.931e6
28143.00	1.833e6
28144.00	1.619e6
28145.00	1.387e6
28146.00	1.286e6
28147.00	1.304e6
28148.00	1.301e6
28149.00	1.334e6
28150.00	1.437e6
28151.00	1.500e6
28152.00	1.458e6
28153.00	1.355e6
28154.00	1.288e6
28155.00	1.258e6
28156.00	1.208e6
28157.00	1.136e6
28158.00	1.099e6
28159.00	1.129e6
28160.00	1.157e6
28161.00	1.146e6
28162.00	1.178e6
28163.00	1.304e6
28164.00	1.480e6
28165.00	1.633e6
28166.00	1.714e6
28167.00	1.693e6
28168.00	1.577e6
28169.00	1.400e6
28170.00	1.193e6
28171.00	9.888e5
28172.00	8.932e5
28173.00	9.348e5
28174.00	9.053e5
28175.00	7.562e5
28176.00	6.418e5
28177.00	5.676e5
28178.00	5.017e5
28179.00	4.713e5
28180.00	4.858e5
28181.00	5.637e5
28182.00	7.286e5
28183.00	9.410e5
28184.00	1.203e6
28185.00	1.600e6
28186.00	2.114e6
28187.00	2.708e6
28188.00	3.616e6
28189.00	4.741e6
28190.00	5.122e6
28191.00	4.380e6
28192.00	3.293e6
28193.00	2.389e6
28194.00	1.679e6
28195.00	1.128e6
28196.00	7.275e5
28197.00	5.032e5
28198.00	4.555e5
28199.00	4.506e5
28200.00	3.711e5
28201.00	3.077e5
28202.00	3.466e5
28203.00	4.903e5
28204.00	7.631e5
28205.00	1.171e6
28206.00	1.673e6
28207.00	2.121e6
28208.00	2.220e6
28209.00	1.923e6
28210.00	1.832e6
28211.00	2.043e6
28212.00	1.826e6
28213.00	1.339e6
28214.00	1.142e6
28215.00	1.110e6
28216.00	1.042e6
28217.00	9.083e5
28218.00	7.261e5
28219.00	5.382e5
28220.00	3.857e5
28221.00	2.881e5
28222.00	2.426e5
28223.00	2.345e5
28224.00	2.778e5
28225.00	4.442e5
28226.00	6.786e5
28227.00	7.972e5
28228.00	7.704e5
28229.00	7.170e5
28230.00	7.295e5
28231.00	7.593e5
28232.00	7.242e5
28233.00	6.554e5
28234.00	6.152e5
28235.00	6.176e5
28236.00	6.335e5
28237.00	6.196e5
28238.00	5.569e5
28239.00	4.738e5
28240.00	4.540e5
28241.00	6.733e5
28242.00	9.774e5
28243.00	1.104e6
28244.00	1.264e6
28245.00	1.508e6
28246.00	1.655e6
28247.00	1.600e6
28248.00	1.304e6
28249.00	9.058e5
28250.00	5.745e5
28251.00	3.694e5
28252.00	2.706e5
28253.00	2.496e5
28254.00	3.024e5
28255.00	4.395e5
28256.00	6.534e5
28257.00	8.309e5
28258.00	8.536e5
28259.00	8.027e5
28260.00	8.202e5
28261.00	9.471e5
28262.00	1.176e6
28263.00	1.440e6
28264.00	1.620e6
28265.00	1.693e6
28266.00	1.727e6
28267.00	1.724e6
28268.00	1.620e6
28269.00	1.430e6
28270.00	1.243e6
28271.00	1.164e6
28272.00	1.192e6
28273.00	1.158e6
28274.00	1.030e6
28275.00	9.777e5
28276.00	1.026e6
28277.00	1.068e6
28278.00	1.110e6
28279.00	1.242e6
28280.00	1.431e6
28281.00	1.490e6
28282.00	1.349e6
28283.00	1.179e6
28284.00	1.129e6
28285.00	1.183e6
28286.00	1.279e6
28287.00	1.362e6
28288.00	1.396e6
28289.00	1.393e6
28290.00	1.405e6
28291.00	1.454e6
28292.00	1.473e6
28293.00	1.390e6
28294.00	1.216e6
28295.00	1.014e6
28296.00	8.374e5
28297.00	7.154e5
28298.00	6.592e5
28299.00	6.733e5
28300.00	7.558e5
28301.00	8.961e5
28302.00	1.068e6
28303.00	1.237e6
28304.00	1.382e6
28305.00	1.522e6
28306.00	1.685e6
28307.00	1.874e6
28308.00	2.048e6
28309.00	2.127e6
28310.00	2.065e6
28311.00	1.921e6
28312.00	1.800e6
28313.00	1.715e6
28314.00	1.562e6
28315.00	1.293e6
28316.00	1.032e6
28317.00	8.889e5
28318.00	8.276e5
28319.00	7.905e5
28320.00	7.508e5
28321.00	6.949e5
28322.00	6.321e5
28323.00	5.932e5
28324.00	6.127e5
28325.00	7.131e5
28326.00	9.021e5
28327.00	1.188e6
28328.00	1.583e6
28329.00	2.023e6
28330.00	2.318e6
28331.00	2.324e6
28332.00	2.126e6
28333.00	1.918e6
28334.00	1.798e6
28335.00	1.707e6
28336.00	1.554e6
28337.00	1.359e6
28338.00	1.200e6
28339.00	1.087e6
28340.00	9.947e5
28341.00	9.253e5
28342.00	9.011e5
28343.00	9.612e5
28344.00	1.171e6
28345.00	1.473e6
28346.00	1.652e6
28347.00	1.782e6
28348.00	2.112e6
28349.00	2.412e6
28350.00	2.434e6
28351.00	2.263e6
28352.00	1.888e6
28353.00	1.436e6
28354.00	1.141e6
28355.00	9.767e5
28356.00	8.386e5
28357.00	7.196e5
28358.00	6.365e5
28359.00	5.805e5
28360.00	5.440e5
28361.00	5.371e5
28362.00	5.771e5
28363.00	6.924e5
28364.00	8.402e5
28365.00	8.863e5
28366.00	8.320e5
28367.00	8.049e5
28368.00	8.487e5
28369.00	9.166e5
28370.00	9.449e5
28371.00	9.059e5
28372.00	8.162e5
28373.00	7.126e5
28374.00	6.368e5
28375.00	6.138e5
28376.00	6.397e5
28377.00	6.932e5
28378.00	7.880e5
28379.00	9.810e5
28380.00	1.237e6
28381.00	1.497e6
28382.00	1.800e6
28383.00	2.087e6
28384.00	2.150e6
28385.00	1.876e6
28386.00	1.454e6
28387.00	1.196e6
28388.00	1.199e6
28389.00	1.356e6
28390.00	1.526e6
28391.00	1.649e6
28392.00	1.736e6
28393.00	1.740e6
28394.00	1.599e6
28395.00	1.459e6
28396.00	1.537e6
28397.00	1.842e6
28398.00	2.175e6
28399.00	2.307e6
28400.00	2.283e6
28401.00	2.375e6
28402.00	2.536e6
28403.00	2.429e6
28404.00	2.047e6
28405.00	1.713e6
28406.00	1.605e6
28407.00	1.683e6
28408.00	1.861e6
28409.00	2.059e6
28410.00	2.202e6
28411.00	2.221e6
28412.00	2.094e6
28413.00	1.892e6
28414.00	1.809e6
28415.00	2.047e6
28416.00	2.437e6
28417.00	2.365e6
28418.00	1.737e6
28419.00	1.288e6
28420.00	1.425e6
28421.00	1.824e6
28422.00	1.938e6
28423.00	1.590e6
28424.00	1.137e6
28425.00	8.980e5
28426.00	8.959e5
28427.00	1.055e6
28428.00	1.313e6
28429.00	1.600e6
28430.00	1.823e6
28431.00	1.933e6
28432.00	1.957e6
28433.00	1.958e6
28434.00	2.002e6
28435.00	2.082e6
28436.00	2.085e6
28437.00	1.997e6
28438.00	1.841e6
28439.00	1.511e6
28440.00	1.097e6
28441.00	8.274e5
28442.00	7.453e5
28443.00	8.552e5
28444.00	1.311e6
28445.00	2.284e6
28446.00	3.305e6
28447.00	3.383e6
28448.00	2.576e6
28449.00	1.858e6
28450.00	1.571e6
28451.00	1.538e6
28452.00	1.698e6
28453.00	1.882e6
28454.00	1.824e6
28455.00	1.581e6
28456.00	1.380e6
28457.00	1.234e6
28458.00	1.073e6
28459.00	8.966e5
28460.00	7.291e5
28461.00	5.990e5
28462.00	5.237e5
28463.00	5.252e5
28464.00	7.008e5
28465.00	1.337e6
28466.00	2.435e6
28467.00	3.000e6
28468.00	2.406e6
28469.00	1.549e6
28470.00	1.186e6
28471.00	1.196e6
28472.00	1.343e6
28473.00	1.501e6
28474.00	1.634e6
28475.00	1.757e6
28476.00	1.818e6
28477.00	1.712e6
28478.00	1.443e6
28479.00	1.135e6
28480.00	8.814e5
28481.00	7.066e5
28482.00	6.070e5
28483.00	5.675e5
28484.00	5.665e5
28485.00	5.864e5
28486.00	5.890e5
28487.00	5.399e5
28488.00	4.804e5
28489.00	4.727e5
28490.00	5.246e5
28491.00	6.279e5
28492.00	8.047e5
28493.00	1.135e6
28494.00	1.685e6
28495.00	2.259e6
28496.00	2.475e6
28497.00	2.300e6
28498.00	2.131e6
28499.00	2.204e6
28500.00	2.299e6
28501.00	2.241e6
28502.00	2.190e6
28503.00	2.294e6
28504.00	2.478e6
28505.00	2.527e6
28506.00	2.297e6
28507.00	1.885e6
28508.00	1.485e6
28509.00	1.194e6
28510.00	1.013e6
28511.00	9.277e5
28512.00	9.524e5
28513.00	1.025e6
28514.00	9.738e5
28515.00	7.832e5
28516.00	6.332e5
28517.00	6.007e5
28518.00	6.529e5
28519.00	7.700e5
28520.00	9.395e5
28521.00	1.149e6
28522.00	1.390e6
28523.00	1.665e6
28524.00	1.975e6
28525.00	2.298e6
28526.00	2.645e6
28527.00	3.091e6
28528.00	3.600e6
28529.00	3.801e6
28530.00	3.372e6
28531.00	2.474e6
28532.00	1.571e6
28533.00	1.036e6
28534.00	8.562e5
28535.00	8.228e5
28536.00	8.223e5
28537.00	8.097e5
28538.00	7.708e5
28539.00	7.055e5
28540.00	6.377e5
28541.00	6.241e5
28542.00	7.488e5
28543.00	1.128e6
28544.00	1.781e6
28545.00	2.423e6
28546.00	2.631e6
28547.00	2.317e6
28548.00	1.770e6
28549.00	1.278e6
28550.00	9.334e5
28551.00	7.157e5
28552.00	5.927e5
28553.00	5.617e5
28554.00	6.642e5
28555.00	8.492e5
28556.00	1.005e6
28557.00	1.166e6
28558.00	1.269e6
28559.00	1.272e6
28560.00	1.294e6
28561.00	1.288e6
28562.00	1.251e6
28563.00	1.264e6
28564.00	1.389e6
28565.00	1.689e6
28566.00	2.052e6
28567.00	2.254e6
28568.00	2.211e6
28569.00	2.025e6
28570.00	1.803e6
28571.00	1.598e6
28572.00	1.547e6
28573.00	1.766e6
28574.00	1.898e6
28575.00	1.514e6
28576.00	9.118e5
28577.00	5.701e5
28578.00	4.843e5
28579.00	4.899e5
28580.00	5.175e5
28581.00	5.445e5
28582.00	5.661e5
28583.00	5.941e5
28584.00	6.438e5
28585.00	7.903e5
28586.00	1.179e6
28587.00	1.806e6
28588.00	2.244e6
28589.00	2.130e6
28590.00	1.754e6
28591.00	1.410e6
28592.00	1.076e6
28593.00	7.869e5
28594.00	5.599e5
28595.00	3.656e5
28596.00	2.317e5
28597.00	1.748e5
28598.00	1.716e5
28599.00	1.925e5
28600.00	2.116e5
28601.00	2.324e5
28602.00	2.893e5
28603.00	4.504e5
28604.00	8.588e5
28605.00	1.557e6
28606.00	2.219e6
28607.00	2.445e6
28608.00	2.300e6
28609.00	2.187e6
28610.00	2.281e6
28611.00	2.480e6
28612.00	2.736e6
28613.00	3.105e6
28614.00	3.534e6
28615.00	3.734e6
28616.00	3.398e6
28617.00	2.572e6
28618.00	1.661e6
28619.00	1.030e6
28620.00	7.382e5
28621.00	6.602e5
28622.00	7.016e5
28623.00	8.265e5
28624.00	9.615e5
28625.00	1.054e6
28626.00	1.137e6
28627.00	1.276e6
28628.00	1.521e6
28629.00	1.899e6
28630.00	2.428e6
28631.00	3.093e6
28632.00	3.817e6
28633.00	4.457e6
28634.00	4.844e6
28635.00	4.908e6
28636.00	4.801e6
28637.00	4.656e6
28638.00	4.161e6
28639.00	3.207e6
28640.00	2.288e6
28641.00	1.664e6
28642.00	1.277e6
28643.00	1.105e6
28644.00	1.097e6
28645.00	1.198e6
28646.00	1.370e6
28647.00	1.613e6
28648.00	1.851e6
28649.00	1.763e6
28650.00	1.248e6
28651.00	7.637e5
28652.00	5.978e5
28653.00	6.160e5
28654.00	7.046e5
28655.00	8.427e5
28656.00	9.969e5
28657.00	1.118e6
28658.00	1.186e6
28659.00	1.227e6
28660.00	1.279e6
28661.00	1.349e6
28662.00	1.395e6
28663.00	1.346e6
28664.00	1.225e6
28665.00	1.238e6
28666.00	1.650e6
28667.00	2.159e6
28668.00	2.121e6
28669.00	1.674e6
28670.00	1.307e6
28671.00	1.099e6
28672.00	9.491e5
28673.00	8.155e5
28674.00	7.211e5
28675.00	6.715e5
28676.00	6.550e5
28677.00	6.648e5
28678.00	7.027e5
28679.00	7.636e5
28680.00	8.307e5
28681.00	8.844e5
28682.00	9.077e5
28683.00	8.992e5
28684.00	8.802e5
28685.00	9.357e5
28686.00	1.038e6
28687.00	1.001e6
28688.00	8.616e5
28689.00	7.833e5
28690.00	8.068e5
28691.00	9.226e5
28692.00	1.112e6
28693.00	1.375e6
28694.00	1.606e6
28695.00	1.657e6
28696.00	1.608e6
28697.00	1.573e6
28698.00	1.405e6
28699.00	1.098e6
28700.00	8.571e5
28701.00	6.845e5
28702.00	5.584e5
28703.00	5.083e5
28704.00	5.212e5
28705.00	6.172e5
28706.00	8.078e5
28707.00	1.048e6
28708.00	1.262e6
28709.00	1.394e6
28710.00	1.439e6
28711.00	1.389e6
28712.00	1.214e6
28713.00	1.073e6
28714.00	1.009e6
28715.00	9.018e5
28716.00	9.794e5
28717.00	1.373e6
28718.00	1.877e6
28719.00	2.304e6
28720.00	2.531e6
28721.00	2.531e6
28722.00	2.371e6
28723.00	2.199e6
28724.00	2.187e6
28725.00	2.199e6
28726.00	1.983e6
28727.00	1.692e6
28728.00	1.520e6
28729.00	1.501e6
28730.00	1.611e6
28731.00	1.594e6
28732.00	1.247e6
28733.00	8.093e5
28734.00	5.955e5
28735.00	6.142e5
28736.00	7.682e5
28737.00	1.041e6
28738.00	1.451e6
28739.00	1.943e6
28740.00	2.370e6
28741.00	2.668e6
28742.00	2.900e6
28743.00	3.035e6
28744.00	2.902e6
28745.00	2.470e6
28746.00	1.921e6
28747.00	1.448e6
28748.00	1.134e6
28749.00	9.431e5
28750.00	7.975e5
28751.00	6.583e5
28752.00	5.362e5
28753.00	4.741e5
28754.00	5.355e5
28755.00	8.151e5
28756.00	1.390e6
28757.00	2.072e6
28758.00	2.372e6
28759.00	2.071e6
28760.00	1.469e6
28761.00	9.191e5
28762.00	5.735e5
28763.00	4.363e5
28764.00	4.635e5
28765.00	6.414e5
28766.00	9.765e5
28767.00	1.456e6
28768.00	2.066e6
28769.00	2.576e6
28770.00	2.666e6
28771.00	2.493e6
28772.00	2.238e6
28773.00	1.873e6
28774.00	1.552e6
28775.00	1.348e6
28776.00	1.193e6
28777.00	1.064e6
28778.00	9.588e5
28779.00	8.790e5
28780.00	8.303e5
28781.00	8.267e5
28782.00	8.973e5
28783.00	1.095e6
28784.00	1.379e6
28785.00	1.671e6
28786.00	2.055e6
28787.00	2.342e6
28788.00	2.208e6
28789.00	1.918e6
28790.00	1.796e6
28791.00	1.765e6
28792.00	1.688e6
28793.00	1.522e6
28794.00	1.302e6
28795.00	1.081e6
28796.00	9.006e5
28797.00	7.727e5
28798.00	6.861e5
28799.00	6.256e5
28800.00	5.905e5
28801.00	6.093e5
28802.00	7.626e5
28803.00	1.031e6
28804.00	1.074e6
28805.00	8.263e5
28806.00	7.155e5
28807.00	8.338e5
28808.00	1.009e6
28809.00	1.194e6
28810.00	1.379e6
28811.00	1.562e6
28812.00	1.733e6
28813.00	1.871e6
28814.00	1.961e6
28815.00	2.128e6
28816.00	2.293e6
28817.00	2.070e6
28818.00	1.624e6
28819.00	1.399e6
28820.00	1.359e6
28821.00	1.353e6
28822.00	1.359e6
28823.00	1.354e6
28824.00	1.313e6
28825.00	1.220e6
28826.00	1.065e6
28827.00	8.733e5
28828.00	6.920e5
28829.00	5.581e5
28830.00	4.882e5
28831.00	5.035e5
28832.00	6.897e5
28833.00	9.003e5
28834.00	9.087e5
28835.00	9.048e5
28836.00	1.012e6
28837.00	1.112e6
28838.00	1.182e6
28839.00	1.252e6
28840.00	1.353e6
28841.00	1.488e6
28842.00	1.664e6
28843.00	1.962e6
28844.00	2.422e6
28845.00	2.808e6
28846.00	2.822e6
28847.00	2.484e6
28848.00	2.024e6
28849.00	1.601e6
28850.00	1.274e6
28851.00	1.057e6
28852.00	9.480e5
28853.00	9.095e5
28854.00	9.055e5
28855.00	9.453e5
28856.00	1.021e6
28857.00	1.138e6
28858.00	1.390e6
28859.00	1.834e6
28860.00	2.361e6
28861.00	2.770e6
28862.00	2.990e6
28863.00	3.115e6
28864.00	3.208e6
28865.00	3.219e6
28866.00	3.103e6
28867.00	2.883e6
28868.00	2.621e6
28869.00	2.367e6
28870.00	2.170e6
28871.00	2.072e6
28872.00	1.984e6
28873.00	1.746e6
28874.00	1.426e6
28875.00	1.201e6
28876.00	1.081e6
28877.00	1.004e6
28878.00	9.638e5
28879.00	9.758e5
28880.00	1.048e6
28881.00	1.183e6
28882.00	1.373e6
28883.00	1.595e6
28884.00	1.812e6
28885.00	1.983e6
28886.00	2.059e6
28887.00	2.026e6
28888.00	1.936e6
28889.00	1.806e6
28890.00	1.657e6
28891.00	1.730e6
28892.00	2.108e6
28893.00	2.324e6
28894.00	2.137e6
28895.00	1.914e6
28896.00	1.807e6
28897.00	1.658e6
28898.00	1.423e6
28899.00	1.162e6
28900.00	9.552e5
28901.00	8.610e5
28902.00	9.186e5
28903.00	1.172e6
28904.00	1.682e6
28905.00	2.440e6
28906.00	3.225e6
28907.00	3.757e6
28908.00	3.884e6
28909.00	3.515e6
28910.00	2.776e6
28911.00	2.019e6
28912.00	1.502e6
28913.00	1.264e6
28914.00	1.195e6
28915.00	1.158e6
28916.00	1.077e6
28917.00	9.458e5
28918.00	7.962e5
28919.00	6.671e5
28920.00	5.782e5
28921.00	5.251e5
28922.00	5.001e5
28923.00	5.062e5
28924.00	5.790e5
28925.00	7.525e5
28926.00	9.806e5
28927.00	1.134e6
28928.00	1.096e6
28929.00	9.760e5
28930.00	9.832e5
28931.00	1.099e6
28932.00	1.203e6
28933.00	1.246e6
28934.00	1.238e6
28935.00	1.241e6
28936.00	1.272e6
28937.00	1.264e6
28938.00	1.151e6
28939.00	9.465e5
28940.00	7.240e5
28941.00	5.568e5
28942.00	4.970e5
28943.00	5.856e5
28944.00	6.812e5
28945.00	5.734e5
28946.00	3.819e5
28947.00	2.993e5
28948.00	3.080e5
28949.00	3.642e5
28950.00	4.679e5
28951.00	6.263e5
28952.00	8.354e5
28953.00	1.069e6
28954.00	1.290e6
28955.00	1.473e6
28956.00	1.565e6
28957.00	1.598e6
28958.00	1.718e6
28959.00	1.849e6
28960.00	1.851e6
28961.00	1.985e6
28962.00	2.502e6
28963.00	3.003e6
28964.00	2.816e6
28965.00	2.019e6
28966.00	1.269e6
28967.00	8.656e5
28968.00	7.028e5
28969.00	6.362e5
28970.00	6.000e5
28971.00	5.852e5
28972.00	6.205e5
28973.00	7.270e5
28974.00	8.235e5
28975.00	8.488e5
28976.00	8.887e5
28977.00	9.936e5
28978.00	1.161e6
28979.00	1.397e6
28980.00	1.691e6
28981.00	2.108e6
28982.00	2.652e6
28983.00	3.106e6
28984.00	3.307e6
28985.00	3.291e6
28986.00	3.113e6
28987.00	2.811e6
28988.00	2.464e6
28989.00	2.173e6
28990.00	2.022e6
28991.00	1.890e6
28992.00	1.560e6
28993.00	1.113e6
28994.00	7.991e5
28995.00	6.920e5
28996.00	7.006e5
28997.00	6.890e5
28998.00	6.044e5
28999.00	5.298e5
29000.00	5.525e5
29001.00	6.909e5
29002.00	9.694e5
29003.00	1.437e6
29004.00	2.111e6
29005.00	2.926e6
29006.00	3.742e6
29007.00	4.384e6
29008.00	4.687e6
29009.00	4.538e6
29010.00	3.874e6
29011.00	2.843e6
29012.00	1.829e6
29013.00	1.118e6
29014.00	7.242e5
29015.00	5.531e5
29016.00	5.348e5
29017.00	6.145e5
29018.00	7.027e5
29019.00	7.207e5
29020.00	6.929e5
29021.00	7.065e5
29022.00	8.053e5
29023.00	1.009e6
29024.00	1.288e6
29025.00	1.477e6
29026.00	1.442e6
29027.00	1.265e6
29028.00	1.134e6
29029.00	1.166e6
29030.00	1.374e6
29031.00	1.700e6
29032.00	2.032e6
29033.00	2.247e6
29034.00	2.280e6
29035.00	2.167e6
29036.00	1.986e6
29037.00	1.783e6
29038.00	1.574e6
29039.00	1.368e6
29040.00	1.158e6
29041.00	9.358e5
29042.00	7.103e5
29043.00	5.143e5
29044.00	3.755e5
29045.00	2.961e5
29046.00	2.683e5
29047.00	2.900e5
29048.00	3.568e5
29049.00	4.946e5
29050.00	8.479e5
29051.00	1.322e6
29052.00	1.374e6
29053.00	9.882e5
29054.00	7.469e5
29055.00	7.771e5
29056.00	9.063e5
29057.00	1.103e6
29058.00	1.377e6
29059.00	1.718e6
29060.00	2.029e6
29061.00	2.182e6
29062.00	2.121e6
29063.00	1.889e6
29064.00	1.586e6
29065.00	1.315e6
29066.00	1.115e6
29067.00	9.691e5
29068.00	8.901e5
29069.00	8.686e5
29070.00	8.194e5
29071.00	7.724e5
29072.00	7.358e5
29073.00	6.285e5
29074.00	5.272e5
29075.00	5.211e5
29076.00	5.712e5
29077.00	6.364e5
29078.00	7.160e5
29079.00	8.379e5
29080.00	1.040e6
29081.00	1.330e6
29082.00	1.716e6
29083.00	2.232e6
29084.00	2.832e6
29085.00	3.484e6
29086.00	4.194e6
29087.00	4.712e6
29088.00	4.699e6
29089.00	4.184e6
29090.00	3.469e6
29091.00	2.783e6
29092.00	2.191e6
29093.00	1.691e6
29094.00	1.283e6
29095.00	9.709e5
29096.00	7.535e5
29097.00	6.293e5
29098.00	5.922e5
29099.00	6.147e5
29100.00	6.466e5
29101.00	6.758e5
29102.00	7.685e5
29103.00	9.454e5
29104.00	1.074e6
29105.00	1.069e6
29106.00	1.051e6
29107.00	1.159e6
29108.00	1.422e6
29109.00	1.828e6
29110.00	2.342e6
29111.00	2.887e6
29112.00	3.339e6
29113.00	3.527e6
29114.00	3.329e6
29115.00	2.753e6
29116.00	1.927e6
29117.00	1.164e6
29118.00	7.716e5
29119.00	7.407e5
29120.00	8.533e5
29121.00	9.109e5
29122.00	8.484e5
29123.00	7.684e5
29124.00	8.156e5
29125.00	1.030e6
29126.00	1.316e6
29127.00	1.531e6
29128.00	1.685e6
29129.00	1.927e6
29130.00	2.103e6
29131.00	1.895e6
29132.00	1.504e6
29133.00	1.379e6
29134.00	1.631e6
29135.00	2.093e6
29136.00	2.441e6
29137.00	2.335e6
29138.00	1.820e6
29139.00	1.273e6
29140.00	9.224e5
29141.00	7.446e5
29142.00	6.662e5
29143.00	6.548e5
29144.00	7.499e5
29145.00	9.629e5
29146.00	1.205e6
29147.00	1.434e6
29148.00	1.652e6
29149.00	1.765e6
29150.00	1.650e6
29151.00	1.358e6
29152.00	1.065e6
29153.00	8.765e5
29154.00	8.387e5
29155.00	9.994e5
29156.00	1.242e6
29157.00	1.281e6
29158.00	1.082e6
29159.00	9.118e5
29160.00	8.873e5
29161.00	9.242e5
29162.00	9.720e5
29163.00	1.046e6
29164.00	1.149e6
29165.00	1.248e6
29166.00	1.317e6
29167.00	1.354e6
29168.00	1.362e6
29169.00	1.322e6
29170.00	1.179e6
29171.00	9.562e5
29172.00	8.023e5
29173.00	8.028e5
29174.00	9.154e5
29175.00	1.069e6
29176.00	1.234e6
29177.00	1.430e6
29178.00	1.654e6
29179.00	1.856e6
29180.00	2.011e6
29181.00	2.119e6
29182.00	2.079e6
29183.00	1.780e6
29184.00	1.419e6
29185.00	1.243e6
29186.00	1.187e6
29187.00	1.111e6
29188.00	9.888e5
29189.00	8.411e5
29190.00	7.014e5
29191.00	6.007e5
29192.00	5.540e5
29193.00	5.859e5
29194.00	7.760e5
29195.00	1.150e6
29196.00	1.500e6
29197.00	1.698e6
29198.00	1.927e6
29199.00	2.239e6
29200.00	2.472e6
29201.00	2.534e6
29202.00	2.416e6
29203.00	2.194e6
29204.00	2.032e6
29205.00	2.036e6
29206.00	2.047e6
29207.00	1.775e6
29208.00	1.271e6
29209.00	8.647e5
29210.00	6.713e5
29211.00	6.074e5
29212.00	5.843e5
29213.00	5.106e5
29214.00	3.703e5
29215.00	2.562e5
29216.00	2.221e5
29217.00	2.342e5
29218.00	2.606e5
29219.00	3.268e5
29220.00	4.937e5
29221.00	8.036e5
29222.00	1.279e6
29223.00	1.964e6
29224.00	2.855e6
29225.00	3.681e6
29226.00	3.933e6
29227.00	3.463e6
29228.00	2.710e6
29229.00	2.092e6
29230.00	1.633e6
29231.00	1.224e6
29232.00	8.472e5
29233.00	5.512e5
29234.00	3.604e5
29235.00	2.539e5
29236.00	2.040e5
29237.00	1.933e5
29238.00	2.013e5
29239.00	2.174e5
29240.00	2.422e5
29241.00	2.731e5
29242.00	3.166e5
29243.00	3.970e5
29244.00	5.365e5
29245.00	7.405e5
29246.00	1.004e6
29247.00	1.280e6
29248.00	1.505e6
29249.00	1.684e6
29250.00	1.837e6
29251.00	1.910e6
29252.00	1.831e6
29253.00	1.599e6
29254.00	1.283e6
29255.00	9.723e5
29256.00	7.267e5
29257.00	5.980e5
29258.00	7.035e5
29259.00	1.105e6
29260.00	1.370e6
29261.00	1.035e6
29262.00	4.741e5
29263.00	1.849e5
29264.00	1.280e5
29265.00	1.594e5
29266.00	2.548e5
29267.00	4.348e5
29268.00	7.043e5
29269.00	1.002e6
29270.00	1.203e6
29271.00	1.222e6
29272.00	1.112e6
29273.00	1.007e6
29274.00	1.022e6
29275.00	1.209e6
29276.00	1.504e6
29277.00	1.561e6
29278.00	1.218e6
29279.00	8.610e5
29280.00	7.013e5
29281.00	6.331e5
29282.00	6.139e5
29283.00	6.332e5
29284.00	6.731e5
29285.00	7.205e5
29286.00	7.845e5
29287.00	9.217e5
29288.00	1.290e6
29289.00	2.168e6
29290.00	3.712e6
29291.00	5.335e6
29292.00	6.170e6
29293.00	6.130e6
29294.00	5.515e6
29295.00	4.586e6
29296.00	3.630e6
29297.00	2.786e6
29298.00	2.090e6
29299.00	1.551e6
29300.00	1.163e6
29301.00	9.055e5
29302.00	7.487e5
29303.00	6.622e5
29304.00	6.339e5
29305.00	6.653e5
29306.00	7.355e5
29307.00	7.942e5
29308.00	8.677e5
29309.00	1.201e6
29310.00	1.799e6
29311.00	2.225e6
29312.00	2.538e6
29313.00	3.118e6
29314.00	3.719e6
29315.00	3.922e6
29316.00	3.682e6
29317.00	3.161e6
29318.00	2.535e6
29319.00	1.950e6
29320.00	1.487e6
29321.00	1.142e6
29322.00	8.774e5
29323.00	6.677e5
29324.00	5.265e5
29325.00	5.740e5
29326.00	7.603e5
29327.00	7.720e5
29328.00	6.295e5
29329.00	5.251e5
29330.00	4.080e5
29331.00	3.099e5
29332.00	3.184e5
29333.00	3.996e5
29334.00	5.013e5
29335.00	5.941e5
29336.00	6.660e5
29337.00	7.213e5
29338.00	7.770e5
29339.00	8.508e5
29340.00	9.461e5
29341.00	1.044e6
29342.00	1.110e6
29343.00	1.120e6
29344.00	1.120e6
29345.00	1.164e6
29346.00	1.227e6
29347.00	1.444e6
29348.00	1.964e6
29349.00	2.137e6
29350.00	1.526e6
29351.00	9.348e5
29352.00	8.342e5
29353.00	9.838e5
29354.00	1.274e6
29355.00	1.693e6
29356.00	2.070e6
29357.00	2.070e6
29358.00	1.690e6
29359.00	1.288e6
29360.00	1.048e6
29361.00	9.368e5
29362.00	9.149e5
29363.00	9.597e5
29364.00	1.058e6
29365.00	1.196e6
29366.00	1.360e6
29367.00	1.477e6
29368.00	1.455e6
29369.00	1.402e6
29370.00	1.360e6
29371.00	1.186e6
29372.00	9.717e5
29373.00	8.610e5
29374.00	8.610e5
29375.00	9.811e5
29376.00	1.241e6
29377.00	1.674e6
29378.00	2.279e6
29379.00	2.964e6
29380.00	3.574e6
29381.00	4.010e6
29382.00	4.149e6
29383.00	3.828e6
29384.00	3.131e6
29385.00	2.466e6
29386.00	2.081e6
29387.00	1.849e6
29388.00	1.710e6
29389.00	1.612e6
29390.00	1.429e6
29391.00	1.172e6
29392.00	9.169e5
29393.00	7.167e5
29394.00	6.002e5
29395.00	6.636e5
29396.00	1.096e6
29397.00	1.672e6
29398.00	1.823e6
29399.00	1.570e6
29400.00	1.344e6
29401.00	1.317e6
29402.00	1.393e6
29403.00	1.434e6
29404.00	1.427e6
29405.00	1.424e6
29406.00	1.439e6
29407.00	1.418e6
29408.00	1.338e6
29409.00	1.246e6
29410.00	1.163e6
29411.00	1.084e6
29412.00	1.040e6
29413.00	1.069e6
29414.00	1.114e6
29415.00	9.988e5
29416.00	7.180e5
29417.00	5.057e5
29418.00	4.575e5
29419.00	5.071e5
29420.00	6.104e5
29421.00	7.229e5
29422.00	7.997e5
29423.00	8.532e5
29424.00	9.399e5
29425.00	1.085e6
29426.00	1.265e6
29427.00	1.438e6
29428.00	1.572e6
29429.00	1.650e6
29430.00	1.657e6
29431.00	1.569e6
29432.00	1.388e6
29433.00	1.154e6
29434.00	9.205e5
29435.00	7.560e5
29436.00	7.409e5
29437.00	7.675e5
29438.00	6.792e5
29439.00	5.969e5
29440.00	6.214e5
29441.00	6.715e5
29442.00	6.948e5
29443.00	6.917e5
29444.00	6.761e5
29445.00	6.776e5
29446.00	7.450e5
29447.00	9.133e5
29448.00	1.188e6
29449.00	1.551e6
29450.00	1.947e6
29451.00	2.294e6
29452.00	2.551e6
29453.00	2.653e6
29454.00	2.564e6
29455.00	2.379e6
29456.00	2.094e6
29457.00	1.705e6
29458.00	1.329e6
29459.00	1.044e6
29460.00	8.596e5
29461.00	7.546e5
29462.00	7.015e5
29463.00	6.836e5
29464.00	7.008e5
29465.00	7.655e5
29466.00	8.936e5
29467.00	1.148e6
29468.00	1.491e6
29469.00	1.888e6
29470.00	2.545e6
29471.00	3.526e6
29472.00	4.607e6
29473.00	5.454e6
29474.00	5.787e6
29475.00	5.550e6
29476.00	4.911e6
29477.00	4.101e6
29478.00	3.274e6
29479.00	2.605e6
29480.00	2.278e6
29481.00	2.171e6
29482.00	2.079e6
29483.00	2.216e6
29484.00	2.771e6
29485.00	3.561e6
29486.00	4.358e6
29487.00	5.213e6
29488.00	6.380e6
29489.00	7.883e6
29490.00	9.448e6
29491.00	1.074e7
29492.00	1.134e7
29493.00	1.070e7
29494.00	8.919e6
29495.00	6.941e6
29496.00	5.319e6
29497.00	4.078e6
29498.00	3.180e6
29499.00	2.484e6
29500.00	1.866e6
29501.00	1.314e6
29502.00	8.689e5
29503.00	5.471e5
29504.00	3.416e5
29505.00	2.413e5
29506.00	2.592e5
29507.00	4.482e5
29508.00	9.495e5
29509.00	1.810e6
29510.00	2.633e6
29511.00	2.934e6
29512.00	2.829e6
29513.00	2.721e6
29514.00	2.681e6
29515.00	2.589e6
29516.00	2.402e6
29517.00	2.232e6
29518.00	2.258e6
29519.00	2.485e6
29520.00	2.725e6
29521.00	2.789e6
29522.00	2.622e6
29523.00	2.285e6
29524.00	1.932e6
29525.00	1.676e6
29526.00	1.441e6
29527.00	1.373e6
29528.00	1.840e6
29529.00	2.377e6
29530.00	2.259e6
29531.00	1.910e6
29532.00	1.886e6
29533.00	1.835e6
29534.00	1.401e6
29535.00	9.011e5
29536.00	7.013e5
29537.00	7.557e5
29538.00	9.176e5
29539.00	1.133e6
29540.00	1.387e6
29541.00	1.701e6
29542.00	2.164e6
29543.00	2.756e6
29544.00	3.369e6
29545.00	4.029e6
29546.00	4.687e6
29547.00	5.175e6
29548.00	5.353e6
29549.00	5.174e6
29550.00	4.683e6
29551.00	3.861e6
29552.00	2.826e6
29553.00	1.985e6
29554.00	1.581e6
29555.00	1.658e6
29556.00	2.001e6
29557.00	2.039e6
29558.00	1.820e6
29559.00	1.854e6
29560.00	2.149e6
29561.00	2.514e6
29562.00	2.869e6
29563.00	3.132e6
29564.00	3.226e6
29565.00	3.126e6
29566.00	2.889e6
29567.00	2.673e6
29568.00	2.613e6
29569.00	2.709e6
29570.00	2.980e6
29571.00	3.174e6
29572.00	2.768e6
29573.00	1.891e6
29574.00	1.146e6
29575.00	7.502e5
29576.00	5.946e5
29577.00	5.397e5
29578.00	5.077e5
29579.00	4.893e5
29580.00	4.834e5
29581.00	4.700e5
29582.00	4.391e5
29583.00	4.121e5
29584.00	4.305e5
29585.00	5.255e5
29586.00	6.989e5
29587.00	9.274e5
29588.00	1.202e6
29589.00	1.726e6
29590.00	2.344e6
29591.00	2.428e6
29592.00	2.226e6
29593.00	2.234e6
29594.00	2.140e6
29595.00	1.742e6
29596.00	1.280e6
29597.00	1.006e6
29598.00	9.648e5
29599.00	1.078e6
29600.00	1.314e6
29601.00	1.666e6
29602.00	2.081e6
29603.00	2.423e6
29604.00	2.505e6
29605.00	2.336e6
29606.00	2.094e6
29607.00	1.855e6
29608.00	1.652e6
29609.00	1.532e6
29610.00	1.524e6
29611.00	1.617e6
29612.00	1.620e6
29613.00	1.413e6
29614.00	1.138e6
29615.00	8.891e5
29616.00	6.747e5
29617.00	5.140e5
29618.00	4.180e5
29619.00	4.144e5
29620.00	5.290e5
29621.00	7.792e5
29622.00	1.153e6
29623.00	1.594e6
29624.00	2.059e6
29625.00	2.385e6
29626.00	2.369e6
29627.00	2.117e6
29628.00	1.785e6
29629.00	1.414e6
29630.00	1.112e6
29631.00	9.285e5
29632.00	8.303e5
29633.00	7.927e5
29634.00	7.952e5
29635.00	8.198e5
29636.00	8.449e5
29637.00	8.482e5
29638.00	8.201e5
29639.00	8.126e5
29640.00	9.677e5
29641.00	1.143e6
29642.00	1.103e6
29643.00	1.051e6
29644.00	1.088e6
29645.00	1.089e6
29646.00	1.082e6
29647.00	1.134e6
29648.00	1.272e6
29649.00	1.593e6
29650.00	2.067e6
29651.00	2.159e6
29652.00	1.640e6
29653.00	1.204e6
29654.00	1.225e6
29655.00	1.230e6
29656.00	1.033e6
29657.00	9.428e5
29658.00	1.054e6
29659.00	1.272e6
29660.00	1.467e6
29661.00	1.465e6
29662.00	1.262e6
29663.00	1.012e6
29664.00	8.226e5
29665.00	7.052e5
29666.00	6.627e5
29667.00	6.907e5
29668.00	7.772e5
29669.00	9.461e5
29670.00	1.222e6
29671.00	1.575e6
29672.00	1.856e6
29673.00	1.893e6
29674.00	1.760e6
29675.00	1.696e6
29676.00	1.855e6
29677.00	2.183e6
29678.00	2.426e6
29679.00	2.336e6
29680.00	1.904e6
29681.00	1.366e6
29682.00	9.536e5
29683.00	7.133e5
29684.00	5.845e5
29685.00	5.073e5
29686.00	4.375e5
29687.00	3.784e5
29688.00	3.886e5
29689.00	5.386e5
29690.00	8.948e5
29691.00	1.443e6
29692.00	1.960e6
29693.00	2.137e6
29694.00	1.893e6
29695.00	1.408e6
29696.00	9.223e5
29697.00	5.822e5
29698.00	4.153e5
29699.00	3.847e5
29700.00	4.566e5
29701.00	6.083e5
29702.00	8.171e5
29703.00	1.108e6
29704.00	1.586e6
29705.00	2.104e6
29706.00	2.219e6
29707.00	2.033e6
29708.00	2.133e6
29709.00	2.415e6
29710.00	2.259e6
29711.00	1.692e6
29712.00	1.195e6
29713.00	9.147e5
29714.00	7.510e5
29715.00	6.472e5
29716.00	5.906e5
29717.00	5.856e5
29718.00	6.555e5
29719.00	8.398e5
29720.00	1.119e6
29721.00	1.537e6
29722.00	2.343e6
29723.00	3.059e6
29724.00	3.081e6
29725.00	2.922e6
29726.00	2.835e6
29727.00	2.634e6
29728.00	2.452e6
29729.00	2.373e6
29730.00	2.345e6
29731.00	2.281e6
29732.00	2.117e6
29733.00	1.912e6
29734.00	1.765e6
29735.00	1.554e6
29736.00	1.219e6
29737.00	9.746e5
29738.00	8.928e5
29739.00	8.461e5
29740.00	7.584e5
29741.00	6.483e5
29742.00	5.426e5
29743.00	4.607e5
29744.00	4.165e5
29745.00	3.985e5
29746.00	4.140e5
29747.00	4.885e5
29748.00	5.525e5
29749.00	5.199e5
29750.00	4.748e5
29751.00	5.094e5
29752.00	6.031e5
29753.00	7.235e5
29754.00	8.738e5
29755.00	1.116e6
29756.00	1.398e6
29757.00	1.542e6
29758.00	1.634e6
29759.00	1.910e6
29760.00	2.391e6
29761.00	2.960e6
29762.00	3.490e6
29763.00	3.898e6
29764.00	4.166e6
29765.00	4.217e6
29766.00	3.973e6
29767.00	3.607e6
29768.00	3.355e6
29769.00	3.027e6
29770.00	2.415e6
29771.00	1.806e6
29772.00	1.451e6
29773.00	1.279e6
29774.00	1.190e6
29775.00	1.134e6
29776.00	1.078e6
29777.00	9.892e5
29778.00	8.529e5
29779.00	6.931e5
29780.00	5.597e5
29781.00	5.140e5
29782.00	6.770e5
29783.00	1.282e6
29784.00	2.485e6
29785.00	3.851e6
29786.00	4.389e6
29787.00	3.791e6
29788.00	2.700e6
29789.00	1.651e6
29790.00	9.163e5
29791.00	5.837e5
29792.00	4.812e5
29793.00	4.790e5
29794.00	5.489e5
29795.00	6.813e5
29796.00	8.744e5
29797.00	1.107e6
29798.00	1.321e6
29799.00	1.460e6
29800.00	1.517e6
29801.00	1.529e6
29802.00	1.570e6
29803.00	1.622e6
29804.00	1.575e6
29805.00	1.465e6
29806.00	1.394e6
29807.00	1.419e6
29808.00	1.496e6
29809.00	1.413e6
29810.00	1.080e6
29811.00	6.841e5
29812.00	4.098e5
29813.00	2.792e5
29814.00	2.642e5
29815.00	3.590e5
29816.00	4.891e5
29817.00	6.290e5
29818.00	8.925e5
29819.00	1.264e6
29820.00	1.585e6
29821.00	1.798e6
29822.00	1.950e6
29823.00	2.011e6
29824.00	1.955e6
29825.00	1.910e6
29826.00	1.990e6
29827.00	2.164e6
29828.00	2.303e6
29829.00	2.329e6
29830.00	2.471e6
29831.00	2.750e6
29832.00	2.501e6
29833.00	1.743e6
29834.00	1.250e6
29835.00	1.134e6
29836.00	1.157e6
29837.00	1.260e6
29838.00	1.429e6
29839.00	1.694e6
29840.00	2.115e6
29841.00	2.687e6
29842.00	3.295e6
29843.00	3.807e6
29844.00	4.022e6
29845.00	3.580e6
29846.00	2.560e6
29847.00	1.589e6
29848.00	9.776e5
29849.00	6.344e5
29850.00	4.690e5
29851.00	4.228e5
29852.00	4.107e5
29853.00	3.775e5
29854.00	3.613e5
29855.00	3.853e5
29856.00	4.815e5
29857.00	7.534e5
29858.00	1.060e6
29859.00	1.131e6
29860.00	1.097e6
29861.00	1.174e6
29862.00	1.342e6
29863.00	1.546e6
29864.00	1.727e6
29865.00	1.788e6
29866.00	1.662e6
29867.00	1.385e6
29868.00	1.094e6
29869.00	9.690e5
29870.00	1.074e6
29871.00	1.269e6
29872.00	1.299e6
29873.00	1.125e6
29874.00	1.011e6
29875.00	1.066e6
29876.00	1.157e6
29877.00	1.185e6
29878.00	1.141e6
29879.00	1.071e6
29880.00	1.004e6
29881.00	9.461e5
29882.00	8.816e5
29883.00	7.993e5
29884.00	7.713e5
29885.00	7.857e5
29886.00	6.847e5
29887.00	5.009e5
29888.00	3.904e5
29889.00	3.509e5
29890.00	3.526e5
29891.00	4.138e5
29892.00	5.342e5
29893.00	6.919e5
29894.00	8.584e5
29895.00	1.025e6
29896.00	1.211e6
29897.00	1.455e6
29898.00	1.732e6
29899.00	1.855e6
29900.00	1.810e6
29901.00	2.131e6
29902.00	2.571e6
29903.00	2.490e6
29904.00	2.471e6
29905.00	2.663e6
29906.00	2.597e6
29907.00	2.263e6
29908.00	1.786e6
29909.00	1.304e6
29910.00	9.034e5
29911.00	6.277e5
29912.00	4.857e5
29913.00	4.646e5
29914.00	5.552e5
29915.00	7.736e5
29916.00	1.215e6
29917.00	1.771e6
29918.00	2.192e6
29919.00	2.518e6
29920.00	2.717e6
29921.00	2.707e6
29922.00	2.660e6
29923.00	2.863e6
29924.00	3.645e6
29925.00	5.148e6
29926.00	6.856e6
29927.00	7.933e6
29928.00	8.213e6
29929.00	7.971e6
29930.00	7.255e6
29931.00	6.195e6
29932.00	5.147e6
29933.00	4.398e6
29934.00	3.961e6
29935.00	3.653e6
29936.00	3.267e6
29937.00	2.682e6
29938.00	1.974e6
29939.00	1.338e6
29940.00	8.681e5
29941.00	5.473e5
29942.00	3.708e5
29943.00	3.280e5
29944.00	3.900e5
29945.00	5.136e5
29946.00	6.067e5
29947.00	6.168e5
29948.00	6.081e5
29949.00	6.901e5
29950.00	9.306e5
29951.00	1.353e6
29952.00	1.930e6
29953.00	2.581e6
29954.00	3.233e6
29955.00	3.813e6
29956.00	4.067e6
29957.00	3.634e6
29958.00	2.651e6
29959.00	1.719e6
29960.00	1.128e6
29961.00	7.993e5
29962.00	6.283e5
29963.00	5.425e5
29964.00	5.102e5
29965.00	5.234e5
29966.00	5.749e5
29967.00	6.493e5
29968.00	7.227e5
29969.00	7.780e5
29970.00	8.706e5
29971.00	1.157e6
29972.00	1.404e6
29973.00	1.380e6
29974.00	1.469e6
29975.00	1.740e6
29976.00	1.902e6
29977.00	1.868e6
29978.00	1.658e6
29979.00	1.376e6
29980.00	1.134e6
29981.00	9.983e5
29982.00	9.842e5
29983.00	1.085e6
29984.00	1.280e6
29985.00	1.518e6
29986.00	1.711e6
29987.00	1.785e6
29988.00	1.811e6
29989.00	2.162e6
29990.00	2.488e6
29991.00	2.132e6
29992.00	1.725e6
29993.00	1.756e6
29994.00	1.892e6
29995.00	1.950e6
29996.00	1.913e6
29997.00	1.815e6
29998.00	1.692e6
29999.00	1.568e6
[truncated: 4,000 more rows]
