# Supplementary material for: A simple method for developing lysine targeted covalent protein reagents
Source: Nat Commun. 2023 Dec 1;14:7933. doi: 10.1038/s41467-023-42632-5 (PMC10692228; doi:10.1038/s41467-023-42632-5)
Supplement: Supplementary file 4 — Source data [file 41467_2023_42632_MOESM4_ESM.zip › Source Data/Supplementary figure 4/Panel C/128CON_DTT_spectrum.txt]

28000.00	3.360e3
28001.00	1.018e4
28002.00	2.329e4
28003.00	5.479e4
28004.00	6.617e4
28005.00	4.158e4
28006.00	7.476e4
28007.00	1.166e5
28008.00	1.066e5
28009.00	1.414e5
28010.00	1.390e5
28011.00	2.653e5
28012.00	1.732e3
28013.00	4.318e3
28014.00	1.278e4
28015.00	3.587e4
28016.00	8.284e4
28017.00	1.278e5
28018.00	2.062e5
28019.00	1.039e5
28020.00	1.979e6
28021.00	1.760e6
28022.00	1.596e6
28023.00	1.554e6
28024.00	1.673e6
28025.00	1.975e6
28026.00	2.461e6
28027.00	3.005e6
28028.00	3.479e6
28029.00	3.845e6
28030.00	3.867e6
28031.00	3.460e6
28032.00	3.006e6
28033.00	2.784e6
28034.00	2.727e6
28035.00	2.744e6
28036.00	2.819e6
28037.00	2.803e6
28038.00	2.456e6
28039.00	1.862e6
28040.00	1.353e6
28041.00	1.042e6
28042.00	8.393e5
28043.00	6.906e5
28044.00	6.031e5
28045.00	6.653e5
28046.00	1.032e6
28047.00	1.463e6
28048.00	1.407e6
28049.00	9.794e5
28050.00	7.371e5
28051.00	8.232e5
28052.00	1.152e6
28053.00	1.561e6
28054.00	1.891e6
28055.00	2.365e6
28056.00	3.207e6
28057.00	4.100e6
28058.00	4.443e6
28059.00	4.077e6
28060.00	3.379e6
28061.00	2.657e6
28062.00	2.016e6
28063.00	1.532e6
28064.00	1.192e6
28065.00	9.126e5
28066.00	6.636e5
28067.00	4.764e5
28068.00	3.674e5
28069.00	3.289e5
28070.00	3.601e5
28071.00	5.048e5
28072.00	8.909e5
28073.00	1.659e6
28074.00	2.637e6
28075.00	3.249e6
28076.00	3.165e6
28077.00	2.663e6
28078.00	2.183e6
28079.00	1.953e6
28080.00	1.966e6
28081.00	2.028e6
28082.00	1.934e6
28083.00	1.680e6
28084.00	1.396e6
28085.00	1.169e6
28086.00	9.958e5
28087.00	8.438e5
28088.00	6.924e5
28089.00	5.467e5
28090.00	4.384e5
28091.00	4.019e5
28092.00	4.693e5
28093.00	7.011e5
28094.00	1.130e6
28095.00	1.624e6
28096.00	1.971e6
28097.00	2.110e6
28098.00	2.181e6
28099.00	2.390e6
28100.00	2.387e6
28101.00	1.724e6
28102.00	9.860e5
28103.00	7.386e5
28104.00	8.064e5
28105.00	1.000e6
28106.00	1.239e6
28107.00	1.442e6
28108.00	1.577e6
28109.00	1.700e6
28110.00	1.961e6
28111.00	2.524e6
28112.00	3.449e6
28113.00	4.267e6
28114.00	4.118e6
28115.00	3.182e6
28116.00	2.487e6
28117.00	2.239e6
28118.00	2.103e6
28119.00	1.944e6
28120.00	1.724e6
28121.00	1.458e6
28122.00	1.193e6
28123.00	9.706e5
28124.00	8.177e5
28125.00	7.546e5
28126.00	8.139e5
28127.00	1.063e6
28128.00	1.500e6
28129.00	1.922e6
28130.00	2.129e6
28131.00	2.121e6
28132.00	1.933e6
28133.00	1.642e6
28134.00	1.445e6
28135.00	1.508e6
28136.00	1.834e6
28137.00	2.258e6
28138.00	2.564e6
28139.00	2.653e6
28140.00	2.578e6
28141.00	2.436e6
28142.00	2.321e6
28143.00	2.255e6
28144.00	2.176e6
28145.00	2.052e6
28146.00	1.894e6
28147.00	1.736e6
28148.00	1.625e6
28149.00	1.653e6
28150.00	2.034e6
28151.00	2.989e6
28152.00	4.161e6
28153.00	4.628e6
28154.00	4.215e6
28155.00	3.753e6
28156.00	3.694e6
28157.00	3.714e6
28158.00	3.498e6
28159.00	3.090e6
28160.00	2.649e6
28161.00	2.256e6
28162.00	1.923e6
28163.00	1.641e6
28164.00	1.410e6
28165.00	1.230e6
28166.00	1.105e6
28167.00	1.110e6
28168.00	1.390e6
28169.00	1.986e6
28170.00	2.575e6
28171.00	2.708e6
28172.00	2.454e6
28173.00	2.228e6
28174.00	2.204e6
28175.00	2.343e6
28176.00	2.565e6
28177.00	2.753e6
28178.00	2.828e6
28179.00	2.815e6
28180.00	2.776e6
28181.00	2.738e6
28182.00	2.711e6
28183.00	2.640e6
28184.00	2.470e6
28185.00	2.311e6
28186.00	2.383e6
28187.00	2.775e6
28188.00	3.328e6
28189.00	3.714e6
28190.00	3.609e6
28191.00	3.022e6
28192.00	2.326e6
28193.00	1.806e6
28194.00	1.492e6
28195.00	1.351e6
28196.00	1.368e6
28197.00	1.558e6
28198.00	1.990e6
28199.00	2.804e6
28200.00	4.211e6
28201.00	5.547e6
28202.00	5.433e6
28203.00	4.059e6
28204.00	2.737e6
28205.00	1.934e6
28206.00	1.512e6
28207.00	1.349e6
28208.00	1.349e6
28209.00	1.415e6
28210.00	1.454e6
28211.00	1.413e6
28212.00	1.306e6
28213.00	1.201e6
28214.00	1.249e6
28215.00	1.529e6
28216.00	2.012e6
28217.00	2.528e6
28218.00	2.854e6
28219.00	3.107e6
28220.00	3.123e6
28221.00	2.569e6
28222.00	1.819e6
28223.00	1.370e6
28224.00	1.244e6
28225.00	1.294e6
28226.00	1.409e6
28227.00	1.518e6
28228.00	1.579e6
28229.00	1.561e6
28230.00	1.526e6
28231.00	1.589e6
28232.00	1.580e6
28233.00	1.422e6
28234.00	1.426e6
28235.00	1.666e6
28236.00	2.032e6
28237.00	2.378e6
28238.00	2.407e6
28239.00	2.056e6
28240.00	1.615e6
28241.00	1.307e6
28242.00	1.058e6
28243.00	7.940e5
28244.00	6.102e5
28245.00	5.665e5
28246.00	6.296e5
28247.00	7.736e5
28248.00	9.865e5
28249.00	1.233e6
28250.00	1.469e6
28251.00	1.699e6
28252.00	2.010e6
28253.00	2.563e6
28254.00	3.402e6
28255.00	4.071e6
28256.00	3.940e6
28257.00	3.092e6
28258.00	2.167e6
28259.00	1.524e6
28260.00	1.136e6
28261.00	9.130e5
28262.00	8.184e5
28263.00	8.500e5
28264.00	9.789e5
28265.00	1.124e6
28266.00	1.233e6
28267.00	1.346e6
28268.00	1.549e6
28269.00	1.936e6
28270.00	2.542e6
28271.00	3.209e6
28272.00	3.622e6
28273.00	3.653e6
28274.00	3.528e6
28275.00	3.529e6
28276.00	3.576e6
28277.00	3.350e6
28278.00	2.854e6
28279.00	2.369e6
28280.00	2.035e6
28281.00	1.862e6
28282.00	1.846e6
28283.00	1.979e6
28284.00	2.285e6
28285.00	2.800e6
28286.00	3.508e6
28287.00	4.266e6
28288.00	4.843e6
28289.00	5.097e6
28290.00	5.018e6
28291.00	4.681e6
28292.00	4.183e6
28293.00	3.587e6
28294.00	2.895e6
28295.00	2.154e6
28296.00	1.534e6
28297.00	1.157e6
28298.00	1.006e6
28299.00	1.031e6
28300.00	1.183e6
28301.00	1.348e6
28302.00	1.453e6
28303.00	1.651e6
28304.00	1.996e6
28305.00	2.351e6
28306.00	2.818e6
28307.00	3.549e6
28308.00	4.464e6
28309.00	5.274e6
28310.00	5.534e6
28311.00	5.042e6
28312.00	4.089e6
28313.00	3.100e6
28314.00	2.283e6
28315.00	1.669e6
28316.00	1.234e6
28317.00	9.421e5
28318.00	7.587e5
28319.00	6.631e5
28320.00	6.562e5
28321.00	7.638e5
28322.00	1.046e6
28323.00	1.510e6
28324.00	2.065e6
28325.00	2.616e6
28326.00	3.043e6
28327.00	3.234e6
28328.00	3.261e6
28329.00	3.286e6
28330.00	3.330e6
28331.00	3.291e6
28332.00	3.075e6
28333.00	2.660e6
28334.00	2.118e6
28335.00	1.631e6
28336.00	1.292e6
28337.00	9.891e5
28338.00	6.944e5
28339.00	6.133e5
28340.00	8.304e5
28341.00	9.504e5
28342.00	7.631e5
28343.00	7.200e5
28344.00	1.094e6
28345.00	1.734e6
28346.00	2.318e6
28347.00	2.490e6
28348.00	2.212e6
28349.00	1.761e6
28350.00	1.404e6
28351.00	1.218e6
28352.00	1.151e6
28353.00	1.139e6
28354.00	1.146e6
28355.00	1.212e6
28356.00	1.484e6
28357.00	1.618e6
28358.00	1.232e6
28359.00	8.158e5
28360.00	7.068e5
28361.00	8.092e5
28362.00	1.159e6
28363.00	1.749e6
28364.00	2.347e6
28365.00	2.602e6
28366.00	2.419e6
28367.00	2.032e6
28368.00	1.707e6
28369.00	1.498e6
28370.00	1.298e6
28371.00	1.096e6
28372.00	9.358e5
28373.00	8.019e5
28374.00	7.449e5
28375.00	8.224e5
28376.00	9.999e5
28377.00	1.234e6
28378.00	1.513e6
28379.00	1.843e6
28380.00	2.234e6
28381.00	2.614e6
28382.00	2.660e6
28383.00	2.226e6
28384.00	1.728e6
28385.00	1.493e6
28386.00	1.458e6
28387.00	1.479e6
28388.00	1.447e6
28389.00	1.330e6
28390.00	1.189e6
28391.00	1.099e6
28392.00	1.130e6
28393.00	1.399e6
28394.00	1.834e6
28395.00	2.056e6
28396.00	2.065e6
28397.00	2.274e6
28398.00	2.696e6
28399.00	3.042e6
28400.00	3.144e6
28401.00	3.037e6
28402.00	2.903e6
28403.00	2.879e6
28404.00	2.963e6
28405.00	3.092e6
28406.00	3.177e6
28407.00	3.213e6
28408.00	3.323e6
28409.00	3.276e6
28410.00	2.853e6
28411.00	2.505e6
28412.00	2.541e6
28413.00	2.844e6
28414.00	3.284e6
28415.00	3.609e6
28416.00	3.526e6
28417.00	3.058e6
28418.00	2.499e6
28419.00	2.061e6
28420.00	1.755e6
28421.00	1.525e6
28422.00	1.340e6
28423.00	1.205e6
28424.00	1.135e6
28425.00	1.135e6
28426.00	1.196e6
28427.00	1.313e6
28428.00	1.508e6
28429.00	1.840e6
28430.00	2.296e6
28431.00	2.687e6
28432.00	2.757e6
28433.00	2.482e6
28434.00	2.198e6
28435.00	2.237e6
28436.00	2.626e6
28437.00	3.215e6
28438.00	3.796e6
28439.00	4.175e6
28440.00	4.217e6
28441.00	3.844e6
28442.00	3.152e6
28443.00	2.410e6
28444.00	1.817e6
28445.00	1.404e6
28446.00	1.225e6
28447.00	1.285e6
28448.00	1.392e6
28449.00	1.448e6
28450.00	1.596e6
28451.00	1.913e6
28452.00	2.283e6
28453.00	2.539e6
28454.00	2.589e6
28455.00	2.451e6
28456.00	2.234e6
28457.00	2.080e6
28458.00	2.097e6
28459.00	2.272e6
28460.00	2.451e6
28461.00	2.496e6
28462.00	2.394e6
28463.00	2.149e6
28464.00	1.791e6
28465.00	1.452e6
28466.00	1.214e6
28467.00	1.048e6
28468.00	9.068e5
28469.00	7.760e5
28470.00	6.688e5
28471.00	6.005e5
28472.00	5.837e5
28473.00	6.339e5
28474.00	7.593e5
28475.00	9.358e5
28476.00	1.123e6
28477.00	1.309e6
28478.00	1.508e6
28479.00	1.706e6
28480.00	1.851e6
28481.00	1.909e6
28482.00	1.896e6
28483.00	1.797e6
28484.00	1.591e6
28485.00	1.335e6
28486.00	1.126e6
28487.00	1.021e6
28488.00	1.008e6
28489.00	1.044e6
28490.00	1.102e6
28491.00	1.156e6
28492.00	1.184e6
28493.00	1.183e6
28494.00	1.174e6
28495.00	1.186e6
28496.00	1.236e6
28497.00	1.316e6
28498.00	1.425e6
28499.00	1.672e6
28500.00	2.040e6
28501.00	2.209e6
28502.00	2.137e6
28503.00	2.096e6
28504.00	2.119e6
28505.00	2.172e6
28506.00	2.295e6
28507.00	2.400e6
28508.00	2.388e6
28509.00	2.287e6
28510.00	2.197e6
28511.00	2.209e6
28512.00	2.299e6
28513.00	2.322e6
28514.00	2.314e6
28515.00	2.495e6
28516.00	2.772e6
28517.00	2.887e6
28518.00	2.865e6
28519.00	2.853e6
28520.00	2.832e6
28521.00	2.629e6
28522.00	2.298e6
28523.00	2.107e6
28524.00	2.094e6
28525.00	2.193e6
28526.00	2.408e6
28527.00	2.739e6
28528.00	3.112e6
28529.00	3.390e6
28530.00	3.492e6
28531.00	3.488e6
28532.00	3.448e6
28533.00	3.343e6
28534.00	3.170e6
28535.00	2.904e6
28536.00	2.500e6
28537.00	2.099e6
28538.00	1.820e6
28539.00	1.601e6
28540.00	1.414e6
28541.00	1.290e6
28542.00	1.252e6
28543.00	1.273e6
28544.00	1.308e6
28545.00	1.343e6
28546.00	1.377e6
28547.00	1.426e6
28548.00	1.510e6
28549.00	1.628e6
28550.00	1.776e6
28551.00	1.959e6
28552.00	2.122e6
28553.00	2.150e6
28554.00	2.014e6
28555.00	1.779e6
28556.00	1.524e6
28557.00	1.314e6
28558.00	1.186e6
28559.00	1.173e6
28560.00	1.363e6
28561.00	1.846e6
28562.00	2.375e6
28563.00	2.514e6
28564.00	2.340e6
28565.00	2.334e6
28566.00	2.812e6
28567.00	3.452e6
28568.00	3.729e6
28569.00	3.839e6
28570.00	4.031e6
28571.00	4.099e6
28572.00	3.896e6
28573.00	3.488e6
28574.00	3.143e6
28575.00	3.314e6
28576.00	3.979e6
28577.00	4.056e6
28578.00	2.948e6
28579.00	1.640e6
28580.00	9.594e5
28581.00	7.121e5
28582.00	6.045e5
28583.00	5.766e5
28584.00	6.359e5
28585.00	7.792e5
28586.00	1.006e6
28587.00	1.361e6
28588.00	1.901e6
28589.00	2.605e6
28590.00	3.309e6
28591.00	3.732e6
28592.00	3.678e6
28593.00	3.262e6
28594.00	2.817e6
28595.00	2.527e6
28596.00	2.312e6
28597.00	2.110e6
28598.00	1.979e6
28599.00	1.915e6
28600.00	1.846e6
28601.00	1.727e6
28602.00	1.551e6
28603.00	1.369e6
28604.00	1.276e6
28605.00	1.241e6
28606.00	1.133e6
28607.00	1.016e6
28608.00	1.059e6
28609.00	1.278e6
28610.00	1.555e6
28611.00	1.825e6
28612.00	2.123e6
28613.00	2.437e6
28614.00	2.695e6
28615.00	2.858e6
28616.00	2.910e6
28617.00	2.849e6
28618.00	2.695e6
28619.00	2.496e6
28620.00	2.312e6
28621.00	2.228e6
28622.00	2.444e6
28623.00	2.904e6
28624.00	3.003e6
28625.00	2.627e6
28626.00	2.381e6
28627.00	2.438e6
28628.00	2.592e6
28629.00	2.856e6
28630.00	3.257e6
28631.00	3.702e6
28632.00	4.139e6
28633.00	4.547e6
28634.00	4.840e6
28635.00	4.882e6
28636.00	4.575e6
28637.00	3.942e6
28638.00	3.154e6
28639.00	2.420e6
28640.00	1.851e6
28641.00	1.549e6
28642.00	1.675e6
28643.00	1.809e6
28644.00	1.427e6
28645.00	9.987e5
28646.00	9.114e5
28647.00	9.270e5
28648.00	8.983e5
28649.00	8.446e5
28650.00	8.255e5
28651.00	8.954e5
28652.00	1.109e6
28653.00	1.511e6
28654.00	2.060e6
28655.00	2.563e6
28656.00	2.820e6
28657.00	2.771e6
28658.00	2.410e6
28659.00	1.919e6
28660.00	1.645e6
28661.00	1.666e6
28662.00	1.956e6
28663.00	2.700e6
28664.00	3.385e6
28665.00	3.145e6
28666.00	2.387e6
28667.00	1.863e6
28668.00	1.623e6
28669.00	1.535e6
28670.00	1.550e6
28671.00	1.600e6
28672.00	1.555e6
28673.00	1.470e6
28674.00	1.496e6
28675.00	1.615e6
28676.00	1.732e6
28677.00	1.800e6
28678.00	1.899e6
28679.00	2.191e6
28680.00	2.655e6
28681.00	2.983e6
28682.00	2.997e6
28683.00	2.907e6
28684.00	2.809e6
28685.00	2.551e6
28686.00	2.207e6
28687.00	1.983e6
28688.00	1.888e6
28689.00	1.840e6
28690.00	1.804e6
28691.00	1.791e6
28692.00	1.802e6
28693.00	1.808e6
28694.00	1.761e6
28695.00	1.650e6
28696.00	1.538e6
28697.00	1.457e6
28698.00	1.299e6
28699.00	1.023e6
28700.00	9.239e5
28701.00	1.133e6
28702.00	1.187e6
28703.00	9.766e5
28704.00	1.004e6
28705.00	1.369e6
28706.00	1.902e6
28707.00	2.517e6
28708.00	3.070e6
28709.00	3.444e6
28710.00	3.637e6
28711.00	3.690e6
28712.00	3.589e6
28713.00	3.284e6
28714.00	2.778e6
28715.00	2.152e6
28716.00	1.546e6
28717.00	1.084e6
28718.00	8.039e5
28719.00	6.693e5
28720.00	6.304e5
28721.00	6.825e5
28722.00	8.584e5
28723.00	1.174e6
28724.00	1.597e6
28725.00	2.055e6
28726.00	2.464e6
28727.00	2.805e6
28728.00	3.180e6
28729.00	3.745e6
28730.00	4.596e6
28731.00	5.656e6
28732.00	6.635e6
28733.00	7.152e6
28734.00	7.019e6
28735.00	6.394e6
28736.00	5.507e6
28737.00	4.494e6
28738.00	3.492e6
28739.00	2.557e6
28740.00	1.728e6
28741.00	1.092e6
28742.00	6.640e5
28743.00	4.007e5
28744.00	2.544e5
28745.00	1.856e5
28746.00	1.679e5
28747.00	1.926e5
28748.00	2.667e5
28749.00	4.061e5
28750.00	6.269e5
28751.00	9.479e5
28752.00	1.412e6
28753.00	2.050e6
28754.00	2.724e6
28755.00	3.197e6
28756.00	3.420e6
28757.00	3.481e6
28758.00	3.393e6
28759.00	3.206e6
28760.00	3.074e6
28761.00	2.998e6
28762.00	2.740e6
28763.00	2.236e6
28764.00	1.751e6
28765.00	1.454e6
28766.00	1.263e6
28767.00	1.131e6
28768.00	1.114e6
28769.00	1.237e6
28770.00	1.460e6
28771.00	1.736e6
28772.00	2.037e6
28773.00	2.324e6
28774.00	2.570e6
28775.00	2.754e6
28776.00	2.849e6
28777.00	2.843e6
28778.00	2.755e6
28779.00	2.741e6
28780.00	2.979e6
28781.00	3.117e6
28782.00	2.646e6
28783.00	1.884e6
28784.00	1.405e6
28785.00	1.212e6
28786.00	1.118e6
28787.00	1.056e6
28788.00	1.013e6
28789.00	1.008e6
28790.00	1.070e6
28791.00	1.210e6
28792.00	1.444e6
28793.00	1.806e6
28794.00	2.287e6
28795.00	2.876e6
28796.00	3.732e6
28797.00	4.551e6
28798.00	4.312e6
28799.00	3.072e6
28800.00	2.031e6
28801.00	1.573e6
28802.00	1.393e6
28803.00	1.328e6
28804.00	1.315e6
28805.00	1.320e6
28806.00	1.351e6
28807.00	1.440e6
28808.00	1.596e6
28809.00	1.804e6
28810.00	2.036e6
28811.00	2.235e6
28812.00	2.278e6
28813.00	2.094e6
28814.00	1.813e6
28815.00	1.617e6
28816.00	1.542e6
28817.00	1.534e6
28818.00	1.545e6
28819.00	1.571e6
28820.00	1.617e6
28821.00	1.660e6
28822.00	1.663e6
28823.00	1.594e6
28824.00	1.454e6
28825.00	1.283e6
28826.00	1.140e6
28827.00	1.064e6
28828.00	1.063e6
28829.00	1.162e6
28830.00	1.412e6
28831.00	1.807e6
28832.00	2.187e6
28833.00	2.303e6
28834.00	2.065e6
28835.00	1.646e6
28836.00	1.277e6
28837.00	1.080e6
28838.00	1.084e6
28839.00	1.308e6
28840.00	1.763e6
28841.00	2.309e6
28842.00	2.689e6
28843.00	2.846e6
28844.00	2.837e6
28845.00	2.583e6
28846.00	2.079e6
28847.00	1.545e6
28848.00	1.183e6
28849.00	1.038e6
28850.00	1.078e6
28851.00	1.296e6
28852.00	1.713e6
28853.00	2.328e6
28854.00	3.057e6
28855.00	3.695e6
28856.00	3.996e6
28857.00	3.866e6
28858.00	3.491e6
28859.00	3.177e6
28860.00	2.941e6
28861.00	2.636e6
28862.00	2.396e6
28863.00	2.399e6
28864.00	2.604e6
28865.00	2.893e6
28866.00	3.145e6
28867.00	3.230e6
28868.00	3.064e6
28869.00	2.756e6
28870.00	2.508e6
28871.00	2.309e6
28872.00	2.126e6
28873.00	2.115e6
28874.00	2.278e6
28875.00	2.483e6
28876.00	2.684e6
28877.00	2.864e6
28878.00	3.035e6
28879.00	3.213e6
28880.00	3.366e6
28881.00	3.403e6
28882.00	3.247e6
28883.00	2.906e6
28884.00	2.475e6
28885.00	2.064e6
28886.00	1.740e6
28887.00	1.501e6
28888.00	1.289e6
28889.00	1.120e6
28890.00	1.082e6
28891.00	1.175e6
28892.00	1.335e6
28893.00	1.483e6
28894.00	1.558e6
28895.00	1.564e6
28896.00	1.548e6
28897.00	1.559e6
28898.00	1.639e6
28899.00	1.859e6
28900.00	2.334e6
28901.00	3.079e6
28902.00	3.897e6
28903.00	4.463e6
28904.00	4.421e6
28905.00	3.659e6
28906.00	2.585e6
28907.00	1.756e6
28908.00	1.361e6
28909.00	1.287e6
28910.00	1.332e6
28911.00	1.318e6
28912.00	1.210e6
28913.00	1.109e6
28914.00	1.132e6
28915.00	1.322e6
28916.00	1.607e6
28917.00	1.893e6
28918.00	2.180e6
28919.00	2.511e6
28920.00	2.876e6
28921.00	3.220e6
28922.00	3.563e6
28923.00	3.942e6
28924.00	4.297e6
28925.00	4.425e6
28926.00	4.157e6
28927.00	3.640e6
28928.00	3.008e6
28929.00	2.244e6
28930.00	1.519e6
28931.00	1.018e6
28932.00	7.454e5
28933.00	6.307e5
28934.00	6.168e5
28935.00	6.261e5
28936.00	5.578e5
28937.00	4.768e5
28938.00	5.060e5
28939.00	6.338e5
28940.00	8.358e5
28941.00	1.131e6
28942.00	1.524e6
28943.00	1.986e6
28944.00	2.412e6
28945.00	2.590e6
28946.00	2.573e6
28947.00	2.699e6
28948.00	2.858e6
28949.00	2.656e6
28950.00	2.171e6
28951.00	1.741e6
28952.00	1.457e6
28953.00	1.263e6
28954.00	1.153e6
28955.00	1.146e6
28956.00	1.259e6
28957.00	1.525e6
28958.00	2.123e6
28959.00	3.157e6
28960.00	3.911e6
28961.00	3.708e6
28962.00	3.100e6
28963.00	2.723e6
28964.00	2.558e6
28965.00	2.485e6
28966.00	2.426e6
28967.00	2.331e6
28968.00	2.197e6
28969.00	2.050e6
28970.00	1.919e6
28971.00	1.833e6
28972.00	1.827e6
28973.00	2.001e6
28974.00	2.440e6
28975.00	2.990e6
28976.00	3.404e6
28977.00	3.654e6
28978.00	3.817e6
28979.00	3.899e6
28980.00	3.856e6
28981.00	3.619e6
28982.00	3.200e6
28983.00	2.710e6
28984.00	2.235e6
28985.00	1.832e6
28986.00	1.565e6
28987.00	1.520e6
28988.00	1.752e6
28989.00	2.079e6
28990.00	2.341e6
28991.00	2.554e6
28992.00	2.539e6
28993.00	2.262e6
28994.00	2.036e6
28995.00	2.029e6
28996.00	2.181e6
28997.00	2.433e6
28998.00	2.789e6
28999.00	3.256e6
29000.00	3.697e6
29001.00	3.853e6
29002.00	3.727e6
29003.00	3.631e6
29004.00	3.645e6
29005.00	3.406e6
29006.00	2.730e6
29007.00	1.941e6
29008.00	1.300e6
29009.00	8.441e5
29010.00	5.910e5
29011.00	4.964e5
29012.00	4.922e5
29013.00	5.788e5
29014.00	8.442e5
29015.00	1.428e6
29016.00	2.304e6
29017.00	3.094e6
29018.00	3.448e6
29019.00	3.451e6
29020.00	3.385e6
29021.00	3.386e6
29022.00	3.377e6
29023.00	3.138e6
29024.00	2.615e6
29025.00	2.024e6
29026.00	1.519e6
29027.00	1.123e6
29028.00	8.808e5
29029.00	8.332e5
29030.00	8.740e5
29031.00	8.007e5
29032.00	6.650e5
29033.00	6.830e5
29034.00	8.264e5
29035.00	9.426e5
29036.00	1.001e6
29037.00	1.046e6
29038.00	1.090e6
29039.00	1.079e6
29040.00	9.987e5
29041.00	9.617e5
29042.00	1.052e6
29043.00	1.210e6
29044.00	1.348e6
29045.00	1.360e6
29046.00	1.181e6
29047.00	9.377e5
29048.00	8.048e5
29049.00	8.518e5
29050.00	1.073e6
29051.00	1.355e6
29052.00	1.512e6
29053.00	1.486e6
29054.00	1.371e6
29055.00	1.258e6
29056.00	1.145e6
29057.00	9.969e5
29058.00	8.295e5
29059.00	7.003e5
29060.00	6.183e5
29061.00	5.546e5
29062.00	5.263e5
29063.00	5.856e5
29064.00	7.659e5
29065.00	1.062e6
29066.00	1.408e6
29067.00	1.682e6
29068.00	1.825e6
29069.00	1.925e6
29070.00	2.074e6
29071.00	2.198e6
29072.00	2.264e6
29073.00	2.436e6
29074.00	2.735e6
29075.00	2.873e6
29076.00	2.608e6
29077.00	2.061e6
29078.00	1.538e6
29079.00	1.216e6
29080.00	1.100e6
29081.00	1.145e6
29082.00	1.368e6
29083.00	1.910e6
29084.00	2.754e6
29085.00	3.365e6
29086.00	3.409e6
29087.00	3.285e6
29088.00	3.326e6
29089.00	3.473e6
29090.00	3.629e6
29091.00	3.716e6
29092.00	3.668e6
29093.00	3.525e6
29094.00	3.455e6
29095.00	3.535e6
29096.00	3.564e6
29097.00	3.362e6
29098.00	3.061e6
29099.00	2.836e6
29100.00	2.642e6
29101.00	2.383e6
29102.00	2.064e6
29103.00	1.760e6
29104.00	1.539e6
29105.00	1.412e6
29106.00	1.344e6
29107.00	1.297e6
29108.00	1.258e6
29109.00	1.241e6
29110.00	1.254e6
29111.00	1.281e6
29112.00	1.296e6
29113.00	1.286e6
29114.00	1.308e6
29115.00	1.441e6
29116.00	1.722e6
29117.00	2.348e6
29118.00	3.485e6
29119.00	4.537e6
29120.00	4.648e6
29121.00	3.872e6
29122.00	2.978e6
29123.00	2.444e6
29124.00	2.174e6
29125.00	1.968e6
29126.00	1.751e6
29127.00	1.498e6
29128.00	1.212e6
29129.00	9.387e5
29130.00	7.304e5
29131.00	6.246e5
29132.00	7.928e5
29133.00	1.185e6
29134.00	1.458e6
29135.00	1.861e6
29136.00	2.559e6
29137.00	2.954e6
29138.00	2.959e6
29139.00	3.125e6
29140.00	3.341e6
29141.00	3.137e6
29142.00	2.753e6
29143.00	2.584e6
29144.00	2.640e6
29145.00	2.863e6
29146.00	3.130e6
29147.00	3.154e6
29148.00	2.741e6
29149.00	2.040e6
29150.00	1.450e6
29151.00	1.180e6
29152.00	1.022e6
29153.00	8.363e5
29154.00	7.418e5
29155.00	7.883e5
29156.00	9.331e5
29157.00	1.145e6
29158.00	1.387e6
29159.00	1.635e6
29160.00	1.920e6
29161.00	2.327e6
29162.00	2.852e6
29163.00	3.196e6
29164.00	3.071e6
29165.00	2.633e6
29166.00	2.219e6
29167.00	1.975e6
29168.00	1.928e6
29169.00	2.124e6
29170.00	2.547e6
29171.00	2.901e6
29172.00	2.830e6
29173.00	2.432e6
29174.00	2.130e6
29175.00	2.135e6
29176.00	2.429e6
29177.00	2.932e6
29178.00	3.413e6
29179.00	3.567e6
29180.00	3.336e6
29181.00	2.937e6
29182.00	2.576e6
29183.00	2.308e6
29184.00	2.117e6
29185.00	1.984e6
29186.00	1.900e6
29187.00	1.872e6
29188.00	1.932e6
29189.00	2.090e6
29190.00	2.264e6
29191.00	2.297e6
29192.00	2.194e6
29193.00	2.170e6
29194.00	2.306e6
29195.00	2.488e6
29196.00	2.698e6
29197.00	3.025e6
29198.00	3.438e6
29199.00	3.745e6
29200.00	3.798e6
29201.00	3.623e6
29202.00	3.377e6
29203.00	3.180e6
29204.00	2.931e6
29205.00	2.491e6
29206.00	1.958e6
29207.00	1.493e6
29208.00	1.151e6
29209.00	9.211e5
29210.00	8.150e5
29211.00	9.206e5
29212.00	1.272e6
29213.00	1.691e6
29214.00	1.900e6
29215.00	1.920e6
29216.00	2.119e6
29217.00	2.672e6
29218.00	3.245e6
29219.00	3.390e6
29220.00	3.167e6
29221.00	2.953e6
29222.00	2.804e6
29223.00	2.553e6
29224.00	2.224e6
29225.00	1.944e6
29226.00	1.729e6
29227.00	1.478e6
29228.00	1.262e6
29229.00	1.259e6
29230.00	1.286e6
29231.00	1.383e6
29232.00	1.997e6
29233.00	2.845e6
29234.00	3.189e6
29235.00	2.979e6
29236.00	2.760e6
29237.00	2.712e6
29238.00	2.561e6
29239.00	2.332e6
29240.00	2.232e6
29241.00	2.217e6
29242.00	2.178e6
29243.00	2.126e6
29244.00	2.053e6
29245.00	1.925e6
29246.00	1.720e6
29247.00	1.424e6
29248.00	1.156e6
29249.00	1.056e6
29250.00	1.386e6
29251.00	2.334e6
29252.00	3.036e6
29253.00	2.643e6
29254.00	1.870e6
29255.00	1.461e6
29256.00	1.273e6
29257.00	1.161e6
29258.00	1.154e6
29259.00	1.247e6
29260.00	1.390e6
29261.00	1.530e6
29262.00	1.605e6
29263.00	1.571e6
29264.00	1.419e6
29265.00	1.196e6
29266.00	1.022e6
29267.00	1.003e6
29268.00	1.268e6
29269.00	2.080e6
29270.00	2.894e6
29271.00	2.714e6
29272.00	2.111e6
29273.00	1.999e6
29274.00	2.106e6
29275.00	2.082e6
29276.00	1.958e6
29277.00	1.861e6
29278.00	1.835e6
29279.00	1.794e6
29280.00	1.764e6
29281.00	1.871e6
29282.00	2.167e6
29283.00	2.642e6
29284.00	3.188e6
29285.00	3.601e6
29286.00	3.788e6
29287.00	3.895e6
29288.00	4.072e6
29289.00	3.967e6
29290.00	3.361e6
29291.00	2.923e6
29292.00	3.017e6
29293.00	3.274e6
29294.00	3.428e6
29295.00	3.455e6
29296.00	3.375e6
29297.00	3.210e6
29298.00	3.067e6
29299.00	3.114e6
29300.00	3.324e6
29301.00	3.381e6
29302.00	3.111e6
29303.00	2.694e6
29304.00	2.284e6
29305.00	1.886e6
29306.00	1.522e6
29307.00	1.218e6
29308.00	9.789e5
29309.00	8.305e5
29310.00	8.589e5
29311.00	1.207e6
29312.00	1.865e6
29313.00	2.573e6
29314.00	3.069e6
29315.00	3.164e6
29316.00	2.784e6
29317.00	2.206e6
29318.00	1.748e6
29319.00	1.401e6
29320.00	1.116e6
29321.00	9.337e5
29322.00	8.398e5
29323.00	8.211e5
29324.00	9.602e5
29325.00	1.353e6
29326.00	1.743e6
29327.00	1.800e6
29328.00	1.789e6
29329.00	2.064e6
29330.00	2.442e6
29331.00	2.605e6
29332.00	2.552e6
29333.00	2.442e6
29334.00	2.320e6
29335.00	2.122e6
29336.00	1.837e6
29337.00	1.572e6
29338.00	1.401e6
29339.00	1.291e6
29340.00	1.198e6
29341.00	1.158e6
29342.00	1.305e6
29343.00	1.628e6
29344.00	1.840e6
29345.00	1.857e6
29346.00	1.852e6
29347.00	1.855e6
29348.00	1.883e6
29349.00	1.954e6
29350.00	2.006e6
29351.00	2.138e6
29352.00	2.489e6
29353.00	2.935e6
29354.00	3.249e6
29355.00	3.306e6
29356.00	3.088e6
29357.00	2.677e6
29358.00	2.238e6
29359.00	1.968e6
29360.00	2.060e6
29361.00	2.371e6
29362.00	2.365e6
29363.00	1.886e6
29364.00	1.366e6
29365.00	1.107e6
29366.00	1.031e6
29367.00	1.010e6
29368.00	1.009e6
29369.00	1.052e6
29370.00	1.186e6
29371.00	1.457e6
29372.00	1.919e6
29373.00	2.630e6
29374.00	3.622e6
29375.00	4.852e6
29376.00	6.039e6
29377.00	6.648e6
29378.00	6.510e6
29379.00	6.062e6
29380.00	5.633e6
29381.00	5.204e6
29382.00	4.708e6
29383.00	4.138e6
29384.00	3.552e6
29385.00	3.025e6
29386.00	2.606e6
29387.00	2.334e6
29388.00	2.262e6
29389.00	2.432e6
29390.00	2.810e6
29391.00	3.193e6
29392.00	3.187e6
29393.00	2.680e6
29394.00	2.113e6
29395.00	1.800e6
29396.00	1.633e6
29397.00	1.538e6
29398.00	1.591e6
29399.00	1.798e6
29400.00	2.067e6
29401.00	2.318e6
29402.00	2.530e6
29403.00	2.741e6
29404.00	3.025e6
29405.00	3.407e6
29406.00	3.824e6
29407.00	4.149e6
29408.00	4.165e6
29409.00	3.812e6
29410.00	3.272e6
29411.00	2.529e6
29412.00	1.638e6
29413.00	9.653e5
29414.00	6.048e5
29415.00	4.128e5
29416.00	3.190e5
29417.00	3.046e5
29418.00	3.777e5
29419.00	5.709e5
29420.00	9.065e5
29421.00	1.361e6
29422.00	1.908e6
29423.00	2.543e6
29424.00	3.165e6
29425.00	3.543e6
29426.00	3.593e6
29427.00	3.527e6
29428.00	3.561e6
29429.00	3.721e6
29430.00	3.904e6
29431.00	4.009e6
29432.00	3.939e6
29433.00	3.560e6
29434.00	2.900e6
29435.00	2.207e6
29436.00	1.686e6
29437.00	1.376e6
29438.00	1.244e6
29439.00	1.223e6
29440.00	1.253e6
29441.00	1.332e6
29442.00	1.443e6
29443.00	1.470e6
29444.00	1.365e6
29445.00	1.276e6
29446.00	1.377e6
29447.00	1.727e6
29448.00	2.249e6
29449.00	2.682e6
29450.00	2.804e6
29451.00	2.717e6
29452.00	2.629e6
29453.00	2.580e6
29454.00	2.525e6
29455.00	2.469e6
29456.00	2.476e6
29457.00	2.587e6
29458.00	2.744e6
29459.00	2.804e6
29460.00	2.666e6
29461.00	2.389e6
29462.00	2.139e6
29463.00	2.027e6
29464.00	2.089e6
29465.00	2.357e6
29466.00	2.719e6
29467.00	2.963e6
29468.00	3.088e6
29469.00	3.195e6
29470.00	3.307e6
29471.00	3.445e6
29472.00	3.622e6
29473.00	3.837e6
29474.00	4.097e6
29475.00	4.424e6
29476.00	4.938e6
29477.00	6.010e6
29478.00	7.832e6
29479.00	9.258e6
29480.00	9.052e6
29481.00	8.051e6
29482.00	7.384e6
29483.00	6.937e6
29484.00	6.520e6
29485.00	6.276e6
29486.00	6.290e6
29487.00	6.563e6
29488.00	7.118e6
29489.00	8.022e6
29490.00	9.279e6
29491.00	1.060e7
29492.00	1.108e7
29493.00	9.708e6
29494.00	7.077e6
29495.00	5.047e6
29496.00	4.333e6
29497.00	4.250e6
29498.00	4.175e6
29499.00	3.877e6
29500.00	3.313e6
29501.00	2.603e6
29502.00	1.946e6
29503.00	1.510e6
29504.00	1.420e6
29505.00	1.838e6
29506.00	2.594e6
29507.00	2.939e6
29508.00	2.664e6
29509.00	2.511e6
29510.00	2.879e6
29511.00	3.376e6
29512.00	3.457e6
29513.00	3.098e6
29514.00	2.756e6
29515.00	2.644e6
29516.00	2.594e6
29517.00	2.437e6
29518.00	2.175e6
29519.00	1.899e6
29520.00	1.670e6
29521.00	1.462e6
29522.00	1.256e6
29523.00	1.137e6
29524.00	1.122e6
29525.00	1.164e6
29526.00	1.256e6
29527.00	1.409e6
29528.00	1.653e6
29529.00	2.003e6
29530.00	2.417e6
29531.00	2.832e6
29532.00	3.206e6
29533.00	3.522e6
29534.00	3.750e6
29535.00	3.885e6
29536.00	4.044e6
29537.00	4.233e6
29538.00	4.234e6
29539.00	3.942e6
29540.00	3.564e6
29541.00	3.373e6
29542.00	3.284e6
29543.00	3.011e6
29544.00	2.488e6
29545.00	1.890e6
29546.00	1.425e6
29547.00	1.183e6
29548.00	1.173e6
29549.00	1.378e6
29550.00	1.790e6
29551.00	2.403e6
29552.00	3.185e6
29553.00	4.057e6
29554.00	4.905e6
29555.00	5.621e6
29556.00	6.149e6
29557.00	6.415e6
29558.00	6.381e6
29559.00	6.153e6
29560.00	5.857e6
29561.00	5.613e6
29562.00	5.569e6
29563.00	5.488e6
29564.00	4.661e6
29565.00	3.088e6
29566.00	1.726e6
29567.00	1.059e6
29568.00	8.245e5
29569.00	6.933e5
29570.00	5.420e5
29571.00	4.286e5
29572.00	4.130e5
29573.00	4.794e5
29574.00	5.952e5
29575.00	7.549e5
29576.00	9.854e5
29577.00	1.297e6
29578.00	1.659e6
29579.00	2.039e6
29580.00	2.446e6
29581.00	2.871e6
29582.00	3.139e6
29583.00	3.119e6
29584.00	2.969e6
29585.00	2.866e6
29586.00	2.805e6
29587.00	2.692e6
29588.00	2.441e6
29589.00	2.066e6
29590.00	1.684e6
29591.00	1.378e6
29592.00	1.154e6
29593.00	1.016e6
29594.00	9.733e5
29595.00	9.464e5
29596.00	8.726e5
29597.00	8.410e5
29598.00	9.634e5
29599.00	1.258e6
29600.00	1.679e6
29601.00	2.135e6
29602.00	2.507e6
29603.00	2.722e6
29604.00	2.802e6
29605.00	2.829e6
29606.00	2.873e6
29607.00	2.937e6
29608.00	2.982e6
29609.00	3.063e6
29610.00	3.208e6
29611.00	3.164e6
29612.00	2.792e6
29613.00	2.323e6
29614.00	1.892e6
29615.00	1.489e6
29616.00	1.158e6
29617.00	9.475e5
29618.00	8.985e5
29619.00	1.056e6
29620.00	1.413e6
29621.00	1.811e6
29622.00	2.062e6
29623.00	2.229e6
29624.00	2.514e6
29625.00	2.898e6
29626.00	3.117e6
29627.00	3.096e6
29628.00	3.059e6
29629.00	3.117e6
29630.00	3.211e6
29631.00	3.278e6
29632.00	3.263e6
29633.00	3.160e6
29634.00	2.969e6
29635.00	2.696e6
29636.00	2.379e6
29637.00	2.080e6
29638.00	1.836e6
29639.00	1.632e6
29640.00	1.432e6
29641.00	1.225e6
29642.00	1.056e6
29643.00	1.004e6
29644.00	1.146e6
29645.00	1.419e6
29646.00	1.634e6
29647.00	1.838e6
29648.00	2.252e6
29649.00	2.824e6
29650.00	3.302e6
29651.00	3.508e6
29652.00	3.436e6
29653.00	3.185e6
29654.00	2.835e6
29655.00	2.408e6
29656.00	1.944e6
29657.00	1.560e6
29658.00	1.344e6
29659.00	1.257e6
29660.00	1.202e6
29661.00	1.124e6
29662.00	1.034e6
29663.00	9.660e5
29664.00	9.535e5
29665.00	1.049e6
29666.00	1.336e6
29667.00	1.918e6
29668.00	2.796e6
29669.00	3.694e6
29670.00	4.085e6
29671.00	3.680e6
29672.00	2.816e6
29673.00	2.009e6
29674.00	1.430e6
29675.00	1.020e6
29676.00	7.592e5
29677.00	6.550e5
29678.00	6.664e5
29679.00	7.525e5
29680.00	9.290e5
29681.00	1.164e6
29682.00	1.270e6
29683.00	1.200e6
29684.00	1.136e6
29685.00	1.145e6
29686.00	1.181e6
29687.00	1.247e6
29688.00	1.374e6
29689.00	1.591e6
29690.00	1.868e6
29691.00	2.061e6
29692.00	2.015e6
29693.00	1.771e6
29694.00	1.545e6
29695.00	1.357e6
29696.00	1.075e6
29697.00	8.273e5
29698.00	7.677e5
29699.00	8.641e5
29700.00	1.064e6
29701.00	1.304e6
29702.00	1.493e6
29703.00	1.569e6
29704.00	1.565e6
29705.00	1.597e6
29706.00	1.968e6
29707.00	2.686e6
29708.00	2.981e6
29709.00	2.751e6
29710.00	2.781e6
29711.00	3.127e6
29712.00	3.469e6
29713.00	3.732e6
29714.00	3.841e6
29715.00	3.733e6
29716.00	3.393e6
29717.00	2.901e6
29718.00	2.397e6
29719.00	1.978e6
29720.00	1.671e6
29721.00	1.476e6
29722.00	1.370e6
29723.00	1.334e6
29724.00	1.373e6
29725.00	1.505e6
29726.00	1.717e6
29727.00	1.957e6
29728.00	2.173e6
29729.00	2.363e6
29730.00	2.537e6
29731.00	2.661e6
29732.00	2.659e6
29733.00	2.520e6
29734.00	2.346e6
29735.00	2.235e6
29736.00	2.178e6
29737.00	2.101e6
29738.00	1.952e6
29739.00	1.733e6
29740.00	1.486e6
29741.00	1.279e6
29742.00	1.178e6
29743.00	1.173e6
29744.00	1.181e6
29745.00	1.128e6
29746.00	1.024e6
29747.00	9.426e5
29748.00	9.445e5
29749.00	1.050e6
29750.00	1.260e6
29751.00	1.593e6
29752.00	2.095e6
29753.00	2.791e6
29754.00	3.653e6
29755.00	4.614e6
29756.00	5.595e6
29757.00	6.529e6
29758.00	7.272e6
29759.00	7.541e6
29760.00	7.131e6
29761.00	6.183e6
29762.00	5.152e6
29763.00	4.298e6
29764.00	3.543e6
29765.00	2.887e6
29766.00	2.390e6
29767.00	2.092e6
29768.00	2.006e6
29769.00	2.058e6
29770.00	2.155e6
29771.00	2.227e6
29772.00	2.272e6
29773.00	2.350e6
29774.00	2.546e6
29775.00	2.884e6
29776.00	3.290e6
29777.00	3.657e6
29778.00	3.787e6
29779.00	3.520e6
29780.00	3.062e6
29781.00	2.722e6
29782.00	2.595e6
29783.00	2.597e6
29784.00	2.570e6
29785.00	2.414e6
29786.00	2.134e6
29787.00	1.789e6
29788.00	1.447e6
29789.00	1.162e6
29790.00	9.595e5
29791.00	8.479e5
29792.00	8.365e5
29793.00	9.342e5
29794.00	1.149e6
29795.00	1.494e6
29796.00	1.980e6
29797.00	2.519e6
29798.00	2.839e6
29799.00	2.732e6
29800.00	2.312e6
29801.00	1.839e6
29802.00	1.485e6
29803.00	1.315e6
29804.00	1.329e6
29805.00	1.493e6
29806.00	1.733e6
29807.00	1.970e6
29808.00	2.137e6
29809.00	2.139e6
29810.00	1.948e6
29811.00	1.673e6
29812.00	1.473e6
29813.00	1.456e6
29814.00	1.605e6
29815.00	1.803e6
29816.00	1.910e6
29817.00	1.827e6
29818.00	1.561e6
29819.00	1.241e6
29820.00	1.004e6
29821.00	9.104e5
29822.00	9.925e5
29823.00	1.124e6
29824.00	1.136e6
29825.00	1.152e6
29826.00	1.341e6
29827.00	1.747e6
29828.00	2.417e6
29829.00	3.389e6
29830.00	4.623e6
29831.00	5.888e6
29832.00	6.713e6
29833.00	6.704e6
29834.00	6.012e6
29835.00	5.155e6
29836.00	4.443e6
29837.00	3.872e6
29838.00	3.189e6
29839.00	2.261e6
29840.00	1.468e6
29841.00	1.062e6
29842.00	9.151e5
29843.00	9.399e5
29844.00	1.108e6
29845.00	1.371e6
29846.00	1.638e6
29847.00	1.808e6
29848.00	1.844e6
29849.00	1.788e6
29850.00	1.698e6
29851.00	1.586e6
29852.00	1.446e6
29853.00	1.359e6
29854.00	1.560e6
29855.00	2.195e6
29856.00	2.792e6
29857.00	2.812e6
29858.00	2.609e6
29859.00	2.625e6
29860.00	2.727e6
29861.00	2.831e6
29862.00	2.963e6
29863.00	3.030e6
29864.00	2.967e6
29865.00	2.830e6
29866.00	2.661e6
29867.00	2.424e6
29868.00	2.130e6
29869.00	1.826e6
29870.00	1.532e6
29871.00	1.263e6
29872.00	1.062e6
29873.00	1.021e6
29874.00	1.196e6
29875.00	1.407e6
29876.00	1.445e6
29877.00	1.427e6
29878.00	1.557e6
29879.00	1.852e6
29880.00	2.341e6
29881.00	3.010e6
29882.00	3.464e6
29883.00	3.367e6
29884.00	2.944e6
29885.00	2.500e6
29886.00	2.084e6
29887.00	1.701e6
29888.00	1.382e6
29889.00	1.141e6
29890.00	9.808e5
29891.00	8.956e5
29892.00	8.757e5
29893.00	9.045e5
29894.00	9.756e5
29895.00	1.105e6
29896.00	1.323e6
29897.00	1.672e6
29898.00	2.188e6
29899.00	2.888e6
29900.00	3.735e6
29901.00	4.579e6
29902.00	5.160e6
29903.00	5.281e6
29904.00	4.971e6
29905.00	4.410e6
29906.00	3.778e6
29907.00	3.183e6
29908.00	2.667e6
29909.00	2.230e6
29910.00	1.873e6
29911.00	1.609e6
29912.00	1.452e6
29913.00	1.439e6
29914.00	1.636e6
29915.00	2.168e6
29916.00	3.199e6
29917.00	4.700e6
29918.00	6.174e6
29919.00	6.999e6
29920.00	6.991e6
29921.00	6.375e6
29922.00	5.551e6
29923.00	4.949e6
29924.00	4.695e6
29925.00	4.731e6
29926.00	5.082e6
29927.00	5.630e6
29928.00	6.173e6
29929.00	6.596e6
29930.00	7.039e6
29931.00	7.578e6
29932.00	7.422e6
29933.00	6.427e6
29934.00	5.684e6
29935.00	5.395e6
29936.00	5.080e6
29937.00	4.608e6
29938.00	4.027e6
29939.00	3.445e6
29940.00	2.928e6
29941.00	2.479e6
29942.00	2.061e6
29943.00	1.672e6
29944.00	1.380e6
29945.00	1.260e6
29946.00	1.348e6
29947.00	1.645e6
29948.00	2.239e6
29949.00	3.309e6
29950.00	4.518e6
29951.00	4.972e6
29952.00	4.478e6
29953.00	3.744e6
29954.00	3.213e6
29955.00	2.808e6
29956.00	2.433e6
29957.00	2.107e6
29958.00	1.860e6
29959.00	1.682e6
29960.00	1.538e6
29961.00	1.414e6
29962.00	1.324e6
29963.00	1.308e6
29964.00	1.433e6
29965.00	1.804e6
29966.00	2.433e6
29967.00	2.872e6
29968.00	2.570e6
29969.00	1.772e6
29970.00	1.115e6
29971.00	8.108e5
29972.00	7.995e5
29973.00	1.055e6
29974.00	1.570e6
29975.00	2.314e6
29976.00	3.207e6
29977.00	3.856e6
29978.00	3.960e6
29979.00	3.787e6
29980.00	3.513e6
29981.00	3.102e6
29982.00	2.703e6
29983.00	2.470e6
29984.00	2.365e6
29985.00	2.238e6
29986.00	1.999e6
29987.00	1.669e6
29988.00	1.317e6
29989.00	1.007e6
29990.00	7.763e5
29991.00	6.360e5
29992.00	6.045e5
29993.00	7.321e5
29994.00	1.107e6
29995.00	1.710e6
29996.00	2.176e6
29997.00	2.283e6
29998.00	2.461e6
29999.00	2.913e6
[truncated: 4,000 more rows]
