# Supplementary material for: A simple method for developing lysine targeted covalent protein reagents
Source: Nat Commun. 2023 Dec 1;14:7933. doi: 10.1038/s41467-023-42632-5 (PMC10692228; doi:10.1038/s41467-023-42632-5)
Supplement: Supplementary file 4 — Source data [file 41467_2023_42632_MOESM4_ESM.zip › Source Data/Supplementary figure 4/Panel C/128CON_TCEP_spectrum.txt]

28000.00	6.346e3
28001.00	1.923e4
28002.00	5.812e4
28003.00	1.390e5
28004.00	6.658e4
28005.00	2.705e4
28006.00	6.698e4
28007.00	5.086e4
28008.00	1.226e5
28009.00	1.487e5
28010.00	2.543e4
28011.00	8.577e3
28012.00	1.612e4
28013.00	2.291e4
28014.00	4.175e4
28015.00	5.191e4
28016.00	9.897e4
28017.00	5.738e4
28018.00	1.112e5
28019.00	7.455e4
28020.00	1.372e6
28021.00	1.456e6
28022.00	1.595e6
28023.00	1.838e6
28024.00	2.188e6
28025.00	2.609e6
28026.00	3.021e6
28027.00	3.287e6
28028.00	3.257e6
28029.00	2.895e6
28030.00	2.359e6
28031.00	1.868e6
28032.00	1.528e6
28033.00	1.358e6
28034.00	1.487e6
28035.00	1.678e6
28036.00	1.490e6
28037.00	1.282e6
28038.00	1.475e6
28039.00	1.845e6
28040.00	2.050e6
28041.00	1.914e6
28042.00	1.540e6
28043.00	1.184e6
28044.00	1.016e6
28045.00	1.079e6
28046.00	1.400e6
28047.00	1.996e6
28048.00	2.706e6
28049.00	3.140e6
28050.00	3.024e6
28051.00	2.472e6
28052.00	1.812e6
28053.00	1.282e6
28054.00	9.377e5
28055.00	7.394e5
28056.00	6.467e5
28057.00	6.332e5
28058.00	6.572e5
28059.00	6.719e5
28060.00	6.714e5
28061.00	6.765e5
28062.00	6.896e5
28063.00	7.413e5
28064.00	9.072e5
28065.00	1.171e6
28066.00	1.396e6
28067.00	1.541e6
28068.00	1.721e6
28069.00	1.973e6
28070.00	2.163e6
28071.00	2.176e6
28072.00	2.020e6
28073.00	1.781e6
28074.00	1.545e6
28075.00	1.333e6
28076.00	1.138e6
28077.00	9.672e5
28078.00	8.640e5
28079.00	8.951e5
28080.00	1.083e6
28081.00	1.308e6
28082.00	1.365e6
28083.00	1.190e6
28084.00	8.995e5
28085.00	6.253e5
28086.00	4.278e5
28087.00	3.237e5
28088.00	3.005e5
28089.00	3.273e5
28090.00	3.867e5
28091.00	4.780e5
28092.00	5.918e5
28093.00	7.280e5
28094.00	8.818e5
28095.00	9.627e5
28096.00	9.232e5
28097.00	8.790e5
28098.00	9.234e5
28099.00	1.048e6
28100.00	1.231e6
28101.00	1.481e6
28102.00	1.810e6
28103.00	2.167e6
28104.00	2.434e6
28105.00	2.543e6
28106.00	2.483e6
28107.00	2.201e6
28108.00	1.793e6
28109.00	1.484e6
28110.00	1.328e6
28111.00	1.227e6
28112.00	1.130e6
28113.00	1.081e6
28114.00	1.130e6
28115.00	1.264e6
28116.00	1.432e6
28117.00	1.578e6
28118.00	1.655e6
28119.00	1.637e6
28120.00	1.525e6
28121.00	1.362e6
28122.00	1.206e6
28123.00	1.098e6
28124.00	1.057e6
28125.00	1.081e6
28126.00	1.154e6
28127.00	1.253e6
28128.00	1.353e6
28129.00	1.407e6
28130.00	1.375e6
28131.00	1.300e6
28132.00	1.405e6
28133.00	1.812e6
28134.00	2.017e6
28135.00	1.640e6
28136.00	1.182e6
28137.00	1.048e6
28138.00	1.137e6
28139.00	1.301e6
28140.00	1.432e6
28141.00	1.506e6
28142.00	1.561e6
28143.00	1.622e6
28144.00	1.715e6
28145.00	1.879e6
28146.00	2.140e6
28147.00	2.508e6
28148.00	3.019e6
28149.00	3.672e6
28150.00	4.221e6
28151.00	4.370e6
28152.00	4.170e6
28153.00	3.540e6
28154.00	2.364e6
28155.00	1.239e6
28156.00	6.843e5
28157.00	5.577e5
28158.00	6.188e5
28159.00	7.714e5
28160.00	9.912e5
28161.00	1.256e6
28162.00	1.542e6
28163.00	1.843e6
28164.00	2.210e6
28165.00	2.785e6
28166.00	3.644e6
28167.00	4.518e6
28168.00	4.873e6
28169.00	4.394e6
28170.00	3.205e6
28171.00	1.889e6
28172.00	1.082e6
28173.00	7.488e5
28174.00	5.776e5
28175.00	4.768e5
28176.00	4.279e5
28177.00	4.293e5
28178.00	4.890e5
28179.00	6.294e5
28180.00	9.076e5
28181.00	1.562e6
28182.00	2.964e6
28183.00	4.831e6
28184.00	6.184e6
28185.00	6.341e6
28186.00	5.354e6
28187.00	3.969e6
28188.00	2.954e6
28189.00	2.447e6
28190.00	2.195e6
28191.00	1.968e6
28192.00	1.683e6
28193.00	1.367e6
28194.00	1.127e6
28195.00	1.078e6
28196.00	1.221e6
28197.00	1.469e6
28198.00	1.668e6
28199.00	1.673e6
28200.00	1.649e6
28201.00	1.817e6
28202.00	2.071e6
28203.00	2.259e6
28204.00	2.364e6
28205.00	2.327e6
28206.00	2.056e6
28207.00	1.673e6
28208.00	1.434e6
28209.00	1.421e6
28210.00	1.538e6
28211.00	1.663e6
28212.00	1.720e6
28213.00	1.687e6
28214.00	1.570e6
28215.00	1.408e6
28216.00	1.257e6
28217.00	1.158e6
28218.00	1.129e6
28219.00	1.204e6
28220.00	1.392e6
28221.00	1.634e6
28222.00	1.800e6
28223.00	1.699e6
28224.00	1.342e6
28225.00	9.904e5
28226.00	8.106e5
28227.00	8.002e5
28228.00	9.362e5
28229.00	1.222e6
28230.00	1.638e6
28231.00	2.112e6
28232.00	2.538e6
28233.00	2.751e6
28234.00	2.667e6
28235.00	2.396e6
28236.00	2.106e6
28237.00	1.886e6
28238.00	1.696e6
28239.00	1.446e6
28240.00	1.139e6
28241.00	8.518e5
28242.00	6.317e5
28243.00	4.759e5
28244.00	3.762e5
28245.00	3.322e5
28246.00	3.449e5
28247.00	4.213e5
28248.00	5.838e5
28249.00	8.763e5
28250.00	1.332e6
28251.00	1.868e6
28252.00	2.242e6
28253.00	2.281e6
28254.00	2.097e6
28255.00	1.914e6
28256.00	1.810e6
28257.00	1.750e6
28258.00	1.686e6
28259.00	1.609e6
28260.00	1.573e6
28261.00	1.640e6
28262.00	1.789e6
28263.00	1.910e6
28264.00	1.896e6
28265.00	1.808e6
28266.00	1.801e6
28267.00	1.933e6
28268.00	2.132e6
28269.00	2.246e6
28270.00	2.177e6
28271.00	2.018e6
28272.00	1.945e6
28273.00	2.024e6
28274.00	2.203e6
28275.00	2.404e6
28276.00	2.497e6
28277.00	2.478e6
28278.00	2.550e6
28279.00	2.741e6
28280.00	2.914e6
28281.00	3.018e6
28282.00	3.059e6
28283.00	3.076e6
28284.00	3.159e6
28285.00	3.403e6
28286.00	3.860e6
28287.00	4.501e6
28288.00	4.951e6
28289.00	4.575e6
28290.00	3.418e6
28291.00	2.271e6
28292.00	1.578e6
28293.00	1.193e6
28294.00	9.240e5
28295.00	7.341e5
28296.00	6.310e5
28297.00	6.085e5
28298.00	6.594e5
28299.00	7.695e5
28300.00	9.151e5
28301.00	1.127e6
28302.00	1.553e6
28303.00	2.130e6
28304.00	2.625e6
28305.00	3.271e6
28306.00	4.482e6
28307.00	6.139e6
28308.00	7.235e6
28309.00	6.865e6
28310.00	5.632e6
28311.00	4.482e6
28312.00	3.531e6
28313.00	2.767e6
28314.00	2.298e6
28315.00	1.859e6
28316.00	1.217e6
28317.00	6.745e5
28318.00	4.062e5
28319.00	2.978e5
28320.00	2.919e5
28321.00	3.298e5
28322.00	3.441e5
28323.00	3.681e5
28324.00	5.051e5
28325.00	8.770e5
28326.00	1.719e6
28327.00	3.215e6
28328.00	4.819e6
28329.00	5.446e6
28330.00	4.999e6
28331.00	4.285e6
28332.00	3.633e6
28333.00	2.997e6
28334.00	2.408e6
28335.00	1.888e6
28336.00	1.436e6
28337.00	1.049e6
28338.00	7.295e5
28339.00	4.902e5
28340.00	3.400e5
28341.00	2.809e5
28342.00	3.436e5
28343.00	6.112e5
28344.00	1.240e6
28345.00	1.850e6
28346.00	1.853e6
28347.00	1.564e6
28348.00	1.411e6
28349.00	1.419e6
28350.00	1.592e6
28351.00	1.870e6
28352.00	2.154e6
28353.00	2.335e6
28354.00	2.355e6
28355.00	2.224e6
28356.00	2.013e6
28357.00	1.814e6
28358.00	1.632e6
28359.00	1.481e6
28360.00	1.456e6
28361.00	1.584e6
28362.00	1.896e6
28363.00	2.095e6
28364.00	1.761e6
28365.00	1.242e6
28366.00	9.763e5
28367.00	8.883e5
28368.00	8.976e5
28369.00	9.776e5
28370.00	1.036e6
28371.00	9.895e5
28372.00	8.366e5
28373.00	7.337e5
28374.00	8.785e5
28375.00	1.278e6
28376.00	1.816e6
28377.00	2.343e6
28378.00	2.708e6
28379.00	2.896e6
28380.00	2.908e6
28381.00	2.537e6
28382.00	1.832e6
28383.00	1.239e6
28384.00	9.067e5
28385.00	6.919e5
28386.00	5.175e5
28387.00	3.721e5
28388.00	2.935e5
28389.00	3.280e5
28390.00	5.266e5
28391.00	7.699e5
28392.00	8.933e5
28393.00	1.062e6
28394.00	1.209e6
28395.00	1.083e6
28396.00	1.018e6
28397.00	1.486e6
28398.00	2.576e6
28399.00	4.147e6
28400.00	5.812e6
28401.00	6.963e6
28402.00	7.135e6
28403.00	6.339e6
28404.00	4.997e6
28405.00	3.677e6
28406.00	2.823e6
28407.00	2.386e6
28408.00	2.029e6
28409.00	1.625e6
28410.00	1.199e6
28411.00	8.227e5
28412.00	5.783e5
28413.00	4.639e5
28414.00	4.299e5
28415.00	4.362e5
28416.00	4.588e5
28417.00	4.903e5
28418.00	5.602e5
28419.00	7.259e5
28420.00	1.021e6
28421.00	1.409e6
28422.00	1.802e6
28423.00	2.110e6
28424.00	2.307e6
28425.00	2.496e6
28426.00	2.809e6
28427.00	3.104e6
28428.00	3.108e6
28429.00	2.801e6
28430.00	2.303e6
28431.00	1.760e6
28432.00	1.316e6
28433.00	1.070e6
28434.00	1.036e6
28435.00	1.108e6
28436.00	1.183e6
28437.00	1.263e6
28438.00	1.488e6
28439.00	1.987e6
28440.00	2.518e6
28441.00	2.679e6
28442.00	2.479e6
28443.00	2.281e6
28444.00	2.357e6
28445.00	2.700e6
28446.00	3.056e6
28447.00	3.176e6
28448.00	3.125e6
28449.00	3.052e6
28450.00	2.933e6
28451.00	2.686e6
28452.00	2.275e6
28453.00	1.801e6
28454.00	1.414e6
28455.00	1.159e6
28456.00	9.834e5
28457.00	8.076e5
28458.00	6.353e5
28459.00	5.254e5
28460.00	4.934e5
28461.00	5.167e5
28462.00	5.860e5
28463.00	7.145e5
28464.00	8.819e5
28465.00	1.028e6
28466.00	1.151e6
28467.00	1.320e6
28468.00	1.561e6
28469.00	1.830e6
28470.00	2.063e6
28471.00	2.178e6
28472.00	2.101e6
28473.00	1.856e6
28474.00	1.573e6
28475.00	1.361e6
28476.00	1.252e6
28477.00	1.239e6
28478.00	1.318e6
28479.00	1.491e6
28480.00	1.765e6
28481.00	2.124e6
28482.00	2.459e6
28483.00	2.559e6
28484.00	2.288e6
28485.00	1.799e6
28486.00	1.420e6
28487.00	1.282e6
28488.00	1.291e6
28489.00	1.347e6
28490.00	1.406e6
28491.00	1.449e6
28492.00	1.437e6
28493.00	1.353e6
28494.00	1.235e6
28495.00	1.128e6
28496.00	1.060e6
28497.00	1.061e6
28498.00	1.181e6
28499.00	1.462e6
28500.00	1.855e6
28501.00	2.227e6
28502.00	2.386e6
28503.00	2.199e6
28504.00	1.865e6
28505.00	1.681e6
28506.00	1.679e6
28507.00	1.785e6
28508.00	1.959e6
28509.00	2.174e6
28510.00	2.427e6
28511.00	2.736e6
28512.00	3.112e6
28513.00	3.511e6
28514.00	3.832e6
28515.00	3.958e6
28516.00	3.807e6
28517.00	3.396e6
28518.00	2.858e6
28519.00	2.340e6
28520.00	1.912e6
28521.00	1.584e6
28522.00	1.358e6
28523.00	1.216e6
28524.00	1.149e6
28525.00	1.155e6
28526.00	1.222e6
28527.00	1.350e6
28528.00	1.572e6
28529.00	1.942e6
28530.00	2.470e6
28531.00	3.037e6
28532.00	3.452e6
28533.00	3.631e6
28534.00	3.365e6
28535.00	2.596e6
28536.00	1.857e6
28537.00	1.497e6
28538.00	1.390e6
28539.00	1.359e6
28540.00	1.280e6
28541.00	1.136e6
28542.00	9.881e5
28543.00	8.978e5
28544.00	8.953e5
28545.00	9.886e5
28546.00	1.187e6
28547.00	1.546e6
28548.00	2.144e6
28549.00	2.984e6
28550.00	3.942e6
28551.00	4.818e6
28552.00	4.825e6
28553.00	3.498e6
28554.00	2.002e6
28555.00	1.218e6
28556.00	8.616e5
28557.00	6.887e5
28558.00	6.316e5
28559.00	6.554e5
28560.00	7.617e5
28561.00	9.273e5
28562.00	1.118e6
28563.00	1.373e6
28564.00	1.870e6
28565.00	2.787e6
28566.00	3.899e6
28567.00	4.628e6
28568.00	4.685e6
28569.00	4.226e6
28570.00	3.564e6
28571.00	2.957e6
28572.00	2.476e6
28573.00	2.058e6
28574.00	1.669e6
28575.00	1.379e6
28576.00	1.285e6
28577.00	1.275e6
28578.00	1.133e6
28579.00	9.264e5
28580.00	8.686e5
28581.00	9.737e5
28582.00	1.147e6
28583.00	1.360e6
28584.00	1.618e6
28585.00	1.905e6
28586.00	2.178e6
28587.00	2.389e6
28588.00	2.472e6
28589.00	2.358e6
28590.00	2.202e6
28591.00	2.209e6
28592.00	2.175e6
28593.00	1.889e6
28594.00	1.577e6
28595.00	1.426e6
28596.00	1.372e6
28597.00	1.390e6
28598.00	1.518e6
28599.00	1.729e6
28600.00	1.932e6
28601.00	2.115e6
28602.00	2.330e6
28603.00	2.532e6
28604.00	2.643e6
28605.00	2.676e6
28606.00	2.585e6
28607.00	2.273e6
28608.00	1.849e6
28609.00	1.510e6
28610.00	1.307e6
28611.00	1.213e6
28612.00	1.228e6
28613.00	1.396e6
28614.00	1.647e6
28615.00	1.816e6
28616.00	1.927e6
28617.00	2.088e6
28618.00	2.354e6
28619.00	2.767e6
28620.00	3.124e6
28621.00	3.248e6
28622.00	3.353e6
28623.00	3.596e6
28624.00	3.871e6
28625.00	4.049e6
28626.00	4.014e6
28627.00	3.722e6
28628.00	3.322e6
28629.00	3.020e6
28630.00	2.876e6
28631.00	2.871e6
28632.00	2.973e6
28633.00	3.099e6
28634.00	3.178e6
28635.00	3.213e6
28636.00	3.187e6
28637.00	3.035e6
28638.00	2.744e6
28639.00	2.395e6
28640.00	2.171e6
28641.00	2.302e6
28642.00	2.822e6
28643.00	3.268e6
28644.00	3.158e6
28645.00	2.674e6
28646.00	2.333e6
28647.00	2.353e6
28648.00	2.484e6
28649.00	2.388e6
28650.00	1.999e6
28651.00	1.487e6
28652.00	1.060e6
28653.00	8.137e5
28654.00	7.254e5
28655.00	7.361e5
28656.00	8.067e5
28657.00	1.013e6
28658.00	1.680e6
28659.00	2.440e6
28660.00	2.310e6
28661.00	1.702e6
28662.00	1.491e6
28663.00	1.412e6
28664.00	1.215e6
28665.00	1.125e6
28666.00	1.235e6
28667.00	1.498e6
28668.00	1.926e6
28669.00	2.541e6
28670.00	3.190e6
28671.00	3.641e6
28672.00	3.679e6
28673.00	3.245e6
28674.00	2.742e6
28675.00	2.493e6
28676.00	2.330e6
28677.00	2.090e6
28678.00	1.780e6
28679.00	1.460e6
28680.00	1.208e6
28681.00	1.052e6
28682.00	9.550e5
28683.00	8.585e5
28684.00	7.452e5
28685.00	6.471e5
28686.00	6.074e5
28687.00	7.527e5
28688.00	1.320e6
28689.00	2.087e6
28690.00	2.530e6
28691.00	2.870e6
28692.00	3.372e6
28693.00	3.546e6
28694.00	3.142e6
28695.00	2.499e6
28696.00	1.943e6
28697.00	1.561e6
28698.00	1.311e6
28699.00	1.141e6
28700.00	1.020e6
28701.00	9.662e5
28702.00	1.052e6
28703.00	1.148e6
28704.00	1.015e6
28705.00	8.176e5
28706.00	8.440e5
28707.00	1.010e6
28708.00	1.112e6
28709.00	1.292e6
28710.00	1.822e6
28711.00	2.622e6
28712.00	3.345e6
28713.00	3.694e6
28714.00	3.591e6
28715.00	3.187e6
28716.00	2.731e6
28717.00	2.413e6
28718.00	2.298e6
28719.00	2.336e6
28720.00	2.377e6
28721.00	2.252e6
28722.00	1.942e6
28723.00	1.547e6
28724.00	1.141e6
28725.00	8.212e5
28726.00	6.938e5
28727.00	7.706e5
28728.00	1.055e6
28729.00	1.594e6
28730.00	2.378e6
28731.00	3.243e6
28732.00	3.882e6
28733.00	4.088e6
28734.00	3.943e6
28735.00	3.655e6
28736.00	3.326e6
28737.00	2.963e6
28738.00	2.649e6
28739.00	2.517e6
28740.00	2.680e6
28741.00	3.205e6
28742.00	3.423e6
28743.00	2.802e6
28744.00	2.109e6
28745.00	1.781e6
28746.00	1.564e6
28747.00	1.313e6
28748.00	9.754e5
28749.00	6.758e5
28750.00	5.263e5
28751.00	5.039e5
28752.00	5.493e5
28753.00	6.403e5
28754.00	7.814e5
28755.00	9.746e5
28756.00	1.206e6
28757.00	1.480e6
28758.00	1.878e6
28759.00	2.264e6
28760.00	2.295e6
28761.00	2.119e6
28762.00	2.239e6
28763.00	2.861e6
28764.00	3.737e6
28765.00	4.316e6
28766.00	4.275e6
28767.00	3.735e6
28768.00	2.949e6
28769.00	2.144e6
28770.00	1.480e6
28771.00	1.008e6
28772.00	7.120e5
28773.00	5.918e5
28774.00	6.646e5
28775.00	8.192e5
28776.00	8.770e5
28777.00	8.475e5
28778.00	8.717e5
28779.00	1.020e6
28780.00	1.292e6
28781.00	1.695e6
28782.00	2.232e6
28783.00	2.780e6
28784.00	3.109e6
28785.00	3.135e6
28786.00	2.988e6
28787.00	2.755e6
28788.00	2.415e6
28789.00	2.013e6
28790.00	1.667e6
28791.00	1.446e6
28792.00	1.357e6
28793.00	1.391e6
28794.00	1.519e6
28795.00	1.677e6
28796.00	1.769e6
28797.00	1.730e6
28798.00	1.617e6
28799.00	1.583e6
28800.00	1.636e6
28801.00	1.585e6
28802.00	1.402e6
28803.00	1.307e6
28804.00	1.423e6
28805.00	1.678e6
28806.00	1.957e6
28807.00	2.184e6
28808.00	2.337e6
28809.00	2.431e6
28810.00	2.442e6
28811.00	2.296e6
28812.00	2.059e6
28813.00	1.845e6
28814.00	1.544e6
28815.00	1.124e6
28816.00	8.518e5
28817.00	8.749e5
28818.00	1.046e6
28819.00	1.208e6
28820.00	1.321e6
28821.00	1.318e6
28822.00	1.158e6
28823.00	9.309e5
28824.00	7.424e5
28825.00	6.288e5
28826.00	5.870e5
28827.00	6.283e5
28828.00	7.917e5
28829.00	1.055e6
28830.00	1.260e6
28831.00	1.313e6
28832.00	1.340e6
28833.00	1.471e6
28834.00	1.684e6
28835.00	1.881e6
28836.00	1.987e6
28837.00	1.918e6
28838.00	1.652e6
28839.00	1.344e6
28840.00	1.125e6
28841.00	1.026e6
28842.00	1.038e6
28843.00	1.118e6
28844.00	1.214e6
28845.00	1.280e6
28846.00	1.319e6
28847.00	1.407e6
28848.00	1.611e6
28849.00	1.887e6
28850.00	2.095e6
28851.00	2.154e6
28852.00	2.123e6
28853.00	2.100e6
28854.00	2.125e6
28855.00	2.191e6
28856.00	2.289e6
28857.00	2.403e6
28858.00	2.498e6
28859.00	2.551e6
28860.00	2.549e6
28861.00	2.505e6
28862.00	2.446e6
28863.00	2.398e6
28864.00	2.375e6
28865.00	2.372e6
28866.00	2.371e6
28867.00	2.352e6
28868.00	2.281e6
28869.00	2.124e6
28870.00	1.906e6
28871.00	1.691e6
28872.00	1.493e6
28873.00	1.297e6
28874.00	1.127e6
28875.00	1.056e6
28876.00	1.204e6
28877.00	1.690e6
28878.00	2.458e6
28879.00	3.181e6
28880.00	3.582e6
28881.00	3.762e6
28882.00	3.946e6
28883.00	4.098e6
28884.00	4.117e6
28885.00	4.073e6
28886.00	4.033e6
28887.00	3.931e6
28888.00	3.689e6
28889.00	3.313e6
28890.00	2.850e6
28891.00	2.374e6
28892.00	1.943e6
28893.00	1.501e6
28894.00	1.041e6
28895.00	6.929e5
28896.00	5.148e5
28897.00	4.560e5
28898.00	4.953e5
28899.00	6.714e5
28900.00	1.064e6
28901.00	1.733e6
28902.00	2.619e6
28903.00	3.533e6
28904.00	4.268e6
28905.00	4.719e6
28906.00	4.908e6
28907.00	4.930e6
28908.00	4.843e6
28909.00	4.555e6
28910.00	3.920e6
28911.00	2.992e6
28912.00	2.073e6
28913.00	1.422e6
28914.00	1.067e6
28915.00	9.300e5
28916.00	8.969e5
28917.00	8.199e5
28918.00	6.482e5
28919.00	4.894e5
28920.00	4.383e5
28921.00	5.101e5
28922.00	6.907e5
28923.00	9.427e5
28924.00	1.270e6
28925.00	1.743e6
28926.00	2.366e6
28927.00	3.057e6
28928.00	3.760e6
28929.00	4.352e6
28930.00	4.504e6
28931.00	3.945e6
28932.00	2.870e6
28933.00	1.820e6
28934.00	1.153e6
28935.00	8.861e5
28936.00	9.273e5
28937.00	1.126e6
28938.00	1.212e6
28939.00	9.942e5
28940.00	6.076e5
28941.00	3.122e5
28942.00	1.872e5
28943.00	1.673e5
28944.00	1.962e5
28945.00	3.059e5
28946.00	5.578e5
28947.00	8.528e5
28948.00	1.165e6
28949.00	1.783e6
28950.00	2.880e6
28951.00	4.220e6
28952.00	5.296e6
28953.00	5.583e6
28954.00	4.906e6
28955.00	3.627e6
28956.00	2.336e6
28957.00	1.395e6
28958.00	8.323e5
28959.00	5.337e5
28960.00	4.072e5
28961.00	4.238e5
28962.00	5.801e5
28963.00	8.338e5
28964.00	1.126e6
28965.00	1.394e6
28966.00	1.548e6
28967.00	1.561e6
28968.00	1.559e6
28969.00	1.723e6
28970.00	2.056e6
28971.00	2.377e6
28972.00	2.614e6
28973.00	2.808e6
28974.00	2.942e6
28975.00	2.952e6
28976.00	2.802e6
28977.00	2.524e6
28978.00	2.199e6
28979.00	1.933e6
28980.00	1.805e6
28981.00	1.865e6
28982.00	2.169e6
28983.00	2.733e6
28984.00	3.341e6
28985.00	3.604e6
28986.00	3.414e6
28987.00	3.010e6
28988.00	2.620e6
28989.00	2.331e6
28990.00	2.141e6
28991.00	2.016e6
28992.00	1.964e6
28993.00	2.106e6
28994.00	2.499e6
28995.00	2.745e6
28996.00	2.530e6
28997.00	2.195e6
28998.00	2.010e6
28999.00	1.931e6
29000.00	1.921e6
29001.00	1.897e6
29002.00	1.821e6
29003.00	1.827e6
29004.00	2.064e6
29005.00	2.509e6
29006.00	2.957e6
29007.00	3.165e6
29008.00	3.029e6
29009.00	2.640e6
29010.00	2.264e6
29011.00	2.106e6
29012.00	2.001e6
29013.00	1.738e6
29014.00	1.458e6
29015.00	1.364e6
29016.00	1.478e6
29017.00	1.681e6
29018.00	1.773e6
29019.00	1.674e6
29020.00	1.511e6
29021.00	1.428e6
29022.00	1.444e6
29023.00	1.521e6
29024.00	1.638e6
29025.00	1.771e6
29026.00	1.854e6
29027.00	1.864e6
29028.00	1.901e6
29029.00	2.033e6
29030.00	2.086e6
29031.00	1.951e6
29032.00	1.791e6
29033.00	1.628e6
29034.00	1.353e6
29035.00	1.051e6
29036.00	8.640e5
29037.00	8.175e5
29038.00	8.615e5
29039.00	9.593e5
29040.00	1.134e6
29041.00	1.438e6
29042.00	1.858e6
29043.00	2.208e6
29044.00	2.229e6
29045.00	1.945e6
29046.00	1.679e6
29047.00	1.605e6
29048.00	1.614e6
29049.00	1.613e6
29050.00	1.558e6
29051.00	1.359e6
29052.00	1.048e6
29053.00	7.814e5
29054.00	6.338e5
29055.00	5.668e5
29056.00	5.296e5
29057.00	5.000e5
29058.00	4.732e5
29059.00	4.500e5
29060.00	4.267e5
29061.00	4.088e5
29062.00	4.366e5
29063.00	5.964e5
29064.00	1.032e6
29065.00	1.733e6
29066.00	2.374e6
29067.00	2.708e6
29068.00	2.788e6
29069.00	2.713e6
29070.00	2.539e6
29071.00	2.254e6
29072.00	1.887e6
29073.00	1.589e6
29074.00	1.428e6
29075.00	1.364e6
29076.00	1.361e6
29077.00	1.397e6
29078.00	1.445e6
29079.00	1.473e6
29080.00	1.468e6
29081.00	1.440e6
29082.00	1.461e6
29083.00	1.798e6
29084.00	2.798e6
29085.00	3.967e6
29086.00	4.308e6
29087.00	4.061e6
29088.00	4.016e6
29089.00	4.052e6
29090.00	3.793e6
29091.00	3.267e6
29092.00	2.671e6
29093.00	2.133e6
29094.00	1.697e6
29095.00	1.369e6
29096.00	1.146e6
29097.00	1.025e6
29098.00	10.000e5
29099.00	1.091e6
29100.00	1.395e6
29101.00	2.038e6
29102.00	2.743e6
29103.00	2.824e6
29104.00	2.377e6
29105.00	2.179e6
29106.00	2.322e6
29107.00	2.449e6
29108.00	2.403e6
29109.00	2.162e6
29110.00	1.794e6
29111.00	1.402e6
29112.00	1.071e6
29113.00	8.384e5
29114.00	7.071e5
29115.00	6.643e5
29116.00	7.284e5
29117.00	1.115e6
29118.00	2.126e6
29119.00	2.992e6
29120.00	2.616e6
29121.00	1.659e6
29122.00	1.184e6
29123.00	1.218e6
29124.00	1.544e6
29125.00	2.088e6
29126.00	2.784e6
29127.00	3.455e6
29128.00	3.857e6
29129.00	3.828e6
29130.00	3.432e6
29131.00	2.888e6
29132.00	2.394e6
29133.00	2.086e6
29134.00	2.009e6
29135.00	1.985e6
29136.00	1.722e6
29137.00	1.241e6
29138.00	8.364e5
29139.00	6.522e5
29140.00	6.294e5
29141.00	7.020e5
29142.00	8.561e5
29143.00	1.086e6
29144.00	1.377e6
29145.00	1.720e6
29146.00	2.136e6
29147.00	2.656e6
29148.00	3.311e6
29149.00	4.137e6
29150.00	5.001e6
29151.00	5.283e6
29152.00	4.557e6
29153.00	3.360e6
29154.00	2.351e6
29155.00	1.643e6
29156.00	1.151e6
29157.00	8.099e5
29158.00	5.788e5
29159.00	4.448e5
29160.00	4.024e5
29161.00	4.384e5
29162.00	5.345e5
29163.00	6.872e5
29164.00	9.337e5
29165.00	1.289e6
29166.00	1.665e6
29167.00	2.040e6
29168.00	2.602e6
29169.00	3.474e6
29170.00	4.459e6
29171.00	5.158e6
29172.00	5.197e6
29173.00	4.594e6
29174.00	3.791e6
29175.00	3.139e6
29176.00	2.676e6
29177.00	2.303e6
29178.00	1.939e6
29179.00	1.578e6
29180.00	1.266e6
29181.00	1.109e6
29182.00	1.334e6
29183.00	2.010e6
29184.00	2.525e6
29185.00	2.302e6
29186.00	1.824e6
29187.00	1.782e6
29188.00	2.226e6
29189.00	2.922e6
29190.00	3.616e6
29191.00	4.040e6
29192.00	4.060e6
29193.00	3.785e6
29194.00	3.402e6
29195.00	3.017e6
29196.00	2.661e6
29197.00	2.317e6
29198.00	1.971e6
29199.00	1.646e6
29200.00	1.374e6
29201.00	1.206e6
29202.00	1.254e6
29203.00	1.654e6
29204.00	2.255e6
29205.00	2.555e6
29206.00	2.373e6
29207.00	2.043e6
29208.00	1.825e6
29209.00	1.720e6
29210.00	1.662e6
29211.00	1.607e6
29212.00	1.521e6
29213.00	1.400e6
29214.00	1.304e6
29215.00	1.290e6
29216.00	1.354e6
29217.00	1.463e6
29218.00	1.584e6
29219.00	1.673e6
29220.00	1.720e6
29221.00	1.857e6
29222.00	2.068e6
29223.00	1.946e6
29224.00	1.448e6
29225.00	1.066e6
29226.00	9.542e5
29227.00	9.232e5
29228.00	8.771e5
29229.00	8.201e5
29230.00	7.749e5
29231.00	7.477e5
29232.00	7.447e5
29233.00	7.811e5
29234.00	8.706e5
29235.00	1.013e6
29236.00	1.233e6
29237.00	1.608e6
29238.00	2.061e6
29239.00	2.369e6
29240.00	2.573e6
29241.00	2.817e6
29242.00	2.979e6
29243.00	2.848e6
29244.00	2.393e6
29245.00	1.880e6
29246.00	1.573e6
29247.00	1.461e6
29248.00	1.430e6
29249.00	1.444e6
29250.00	1.611e6
29251.00	2.084e6
29252.00	2.568e6
29253.00	2.412e6
29254.00	1.675e6
29255.00	1.053e6
29256.00	8.587e5
29257.00	9.607e5
29258.00	1.103e6
29259.00	1.090e6
29260.00	9.442e5
29261.00	7.954e5
29262.00	7.179e5
29263.00	7.175e5
29264.00	7.763e5
29265.00	8.670e5
29266.00	9.654e5
29267.00	1.095e6
29268.00	1.408e6
29269.00	2.078e6
29270.00	2.830e6
29271.00	3.064e6
29272.00	2.700e6
29273.00	2.211e6
29274.00	1.938e6
29275.00	1.923e6
29276.00	2.111e6
29277.00	2.424e6
29278.00	2.666e6
29279.00	2.633e6
29280.00	2.355e6
29281.00	2.046e6
29282.00	1.866e6
29283.00	1.829e6
29284.00	1.863e6
29285.00	1.888e6
29286.00	1.858e6
29287.00	1.769e6
29288.00	1.664e6
29289.00	1.619e6
29290.00	1.734e6
29291.00	2.104e6
29292.00	2.704e6
29293.00	3.297e6
29294.00	3.647e6
29295.00	3.795e6
29296.00	3.916e6
29297.00	4.088e6
29298.00	4.293e6
29299.00	4.447e6
29300.00	4.445e6
29301.00	4.266e6
29302.00	4.014e6
29303.00	3.788e6
29304.00	3.487e6
29305.00	2.994e6
29306.00	2.403e6
29307.00	1.809e6
29308.00	1.284e6
29309.00	9.678e5
29310.00	9.695e5
29311.00	1.285e6
29312.00	1.686e6
29313.00	1.751e6
29314.00	1.334e6
29315.00	8.387e5
29316.00	6.532e5
29317.00	8.112e5
29318.00	1.132e6
29319.00	1.321e6
29320.00	1.397e6
29321.00	1.637e6
29322.00	2.013e6
29323.00	2.372e6
29324.00	2.689e6
29325.00	2.940e6
29326.00	3.032e6
29327.00	2.859e6
29328.00	2.450e6
29329.00	2.019e6
29330.00	1.960e6
29331.00	2.526e6
29332.00	3.007e6
29333.00	2.450e6
29334.00	1.336e6
29335.00	6.189e5
29336.00	3.579e5
29337.00	2.876e5
29338.00	3.009e5
29339.00	3.643e5
29340.00	4.553e5
29341.00	5.504e5
29342.00	6.520e5
29343.00	7.726e5
29344.00	8.971e5
29345.00	1.029e6
29346.00	1.178e6
29347.00	1.297e6
29348.00	1.360e6
29349.00	1.445e6
29350.00	1.754e6
29351.00	2.227e6
29352.00	2.298e6
29353.00	1.822e6
29354.00	1.376e6
29355.00	1.314e6
29356.00	1.574e6
29357.00	2.000e6
29358.00	2.337e6
29359.00	2.345e6
29360.00	2.086e6
29361.00	1.918e6
29362.00	2.083e6
29363.00	2.353e6
29364.00	2.277e6
29365.00	1.822e6
29366.00	1.331e6
29367.00	1.011e6
29368.00	8.859e5
29369.00	9.431e5
29370.00	1.153e6
29371.00	1.456e6
29372.00	1.758e6
29373.00	1.965e6
29374.00	2.057e6
29375.00	2.164e6
29376.00	2.468e6
29377.00	2.974e6
29378.00	3.473e6
29379.00	3.772e6
29380.00	3.770e6
29381.00	3.648e6
29382.00	3.853e6
29383.00	4.386e6
29384.00	4.622e6
29385.00	4.175e6
29386.00	3.386e6
29387.00	2.719e6
29388.00	2.277e6
29389.00	1.977e6
29390.00	1.777e6
29391.00	1.698e6
29392.00	1.774e6
29393.00	2.016e6
29394.00	2.312e6
29395.00	2.416e6
29396.00	2.301e6
29397.00	2.141e6
29398.00	1.966e6
29399.00	1.760e6
29400.00	1.581e6
29401.00	1.534e6
29402.00	1.706e6
29403.00	1.905e6
29404.00	1.813e6
29405.00	1.482e6
29406.00	1.223e6
29407.00	1.215e6
29408.00	1.393e6
29409.00	1.490e6
29410.00	1.444e6
29411.00	1.468e6
29412.00	1.579e6
29413.00	1.544e6
29414.00	1.312e6
29415.00	1.094e6
29416.00	1.020e6
29417.00	1.063e6
29418.00	1.181e6
29419.00	1.328e6
29420.00	1.485e6
29421.00	1.601e6
29422.00	1.470e6
29423.00	1.105e6
29424.00	8.340e5
29425.00	7.363e5
29426.00	6.960e5
29427.00	6.867e5
29428.00	7.333e5
29429.00	8.904e5
29430.00	1.213e6
29431.00	1.763e6
29432.00	2.510e6
29433.00	3.113e6
29434.00	3.271e6
29435.00	3.219e6
29436.00	3.288e6
29437.00	3.377e6
29438.00	3.225e6
29439.00	2.785e6
29440.00	2.217e6
29441.00	1.697e6
29442.00	1.305e6
29443.00	1.037e6
29444.00	8.457e5
29445.00	6.837e5
29446.00	5.341e5
29447.00	4.414e5
29448.00	5.100e5
29449.00	5.793e5
29450.00	4.480e5
29451.00	3.415e5
29452.00	3.753e5
29453.00	4.502e5
29454.00	5.667e5
29455.00	7.524e5
29456.00	1.052e6
29457.00	1.527e6
29458.00	2.220e6
29459.00	3.088e6
29460.00	3.993e6
29461.00	4.789e6
29462.00	5.406e6
29463.00	5.793e6
29464.00	5.863e6
29465.00	5.556e6
29466.00	4.934e6
29467.00	4.172e6
29468.00	3.410e6
29469.00	2.732e6
29470.00	2.189e6
29471.00	1.776e6
29472.00	1.466e6
29473.00	1.258e6
29474.00	1.191e6
29475.00	1.335e6
29476.00	1.804e6
29477.00	2.708e6
29478.00	3.988e6
29479.00	5.235e6
29480.00	5.889e6
29481.00	5.879e6
29482.00	5.762e6
29483.00	6.041e6
29484.00	6.666e6
29485.00	7.442e6
29486.00	8.549e6
29487.00	1.010e7
29488.00	1.170e7
29489.00	1.253e7
29490.00	1.196e7
29491.00	1.030e7
29492.00	8.568e6
29493.00	7.473e6
29494.00	6.869e6
29495.00	6.164e6
29496.00	4.973e6
29497.00	3.482e6
29498.00	2.199e6
29499.00	1.354e6
29500.00	8.451e5
29501.00	5.449e5
29502.00	4.041e5
29503.00	4.083e5
29504.00	5.657e5
29505.00	9.140e5
29506.00	1.491e6
29507.00	2.283e6
29508.00	3.222e6
29509.00	4.208e6
29510.00	5.060e6
29511.00	5.551e6
29512.00	5.633e6
29513.00	5.455e6
29514.00	5.135e6
29515.00	4.707e6
29516.00	4.155e6
29517.00	3.405e6
29518.00	2.464e6
29519.00	1.549e6
29520.00	9.370e5
29521.00	7.335e5
29522.00	9.115e5
29523.00	1.369e6
29524.00	1.800e6
29525.00	1.828e6
29526.00	1.441e6
29527.00	9.868e5
29528.00	7.259e5
29529.00	7.230e5
29530.00	9.786e5
29531.00	1.393e6
29532.00	1.929e6
29533.00	2.724e6
29534.00	3.812e6
29535.00	4.976e6
29536.00	5.808e6
29537.00	5.971e6
29538.00	5.530e6
29539.00	4.841e6
29540.00	4.173e6
29541.00	3.505e6
29542.00	2.729e6
29543.00	2.006e6
29544.00	1.565e6
29545.00	1.314e6
29546.00	1.095e6
29547.00	9.150e5
29548.00	7.989e5
29549.00	7.425e5
29550.00	7.612e5
29551.00	8.845e5
29552.00	1.168e6
29553.00	1.713e6
29554.00	2.607e6
29555.00	3.818e6
29556.00	5.103e6
29557.00	6.082e6
29558.00	6.513e6
29559.00	6.440e6
29560.00	6.009e6
29561.00	5.307e6
29562.00	4.411e6
29563.00	3.499e6
29564.00	2.735e6
29565.00	2.132e6
29566.00	1.614e6
29567.00	1.159e6
29568.00	8.135e5
29569.00	6.236e5
29570.00	6.285e5
29571.00	8.896e5
29572.00	1.432e6
29573.00	2.090e6
29574.00	2.545e6
29575.00	2.629e6
29576.00	2.347e6
29577.00	1.732e6
29578.00	1.104e6
29579.00	8.701e5
29580.00	1.028e6
29581.00	1.353e6
29582.00	1.713e6
29583.00	2.044e6
29584.00	2.307e6
29585.00	2.504e6
29586.00	2.669e6
29587.00	2.845e6
29588.00	3.092e6
29589.00	3.485e6
29590.00	3.895e6
29591.00	3.861e6
29592.00	3.139e6
29593.00	2.159e6
29594.00	1.427e6
29595.00	1.003e6
29596.00	7.730e5
29597.00	6.900e5
29598.00	7.149e5
29599.00	7.491e5
29600.00	7.425e5
29601.00	7.662e5
29602.00	8.853e5
29603.00	1.159e6
29604.00	1.724e6
29605.00	2.507e6
29606.00	3.031e6
29607.00	3.039e6
29608.00	2.820e6
29609.00	2.643e6
29610.00	2.407e6
29611.00	1.995e6
29612.00	1.574e6
29613.00	1.304e6
29614.00	1.163e6
29615.00	1.110e6
29616.00	1.133e6
29617.00	1.214e6
29618.00	1.328e6
29619.00	1.515e6
29620.00	1.867e6
29621.00	2.170e6
29622.00	2.141e6
29623.00	1.980e6
29624.00	1.897e6
29625.00	1.815e6
29626.00	1.684e6
29627.00	1.547e6
29628.00	1.444e6
29629.00	1.393e6
29630.00	1.409e6
29631.00	1.503e6
29632.00	1.701e6
29633.00	2.028e6
29634.00	2.441e6
29635.00	2.781e6
29636.00	2.855e6
29637.00	2.649e6
29638.00	2.344e6
29639.00	2.082e6
29640.00	1.841e6
29641.00	1.574e6
29642.00	1.328e6
29643.00	1.180e6
29644.00	1.076e6
29645.00	9.109e5
29646.00	7.310e5
29647.00	6.216e5
29648.00	5.939e5
29649.00	6.544e5
29650.00	8.075e5
29651.00	1.066e6
29652.00	1.453e6
29653.00	1.965e6
29654.00	2.535e6
29655.00	2.974e6
29656.00	3.068e6
29657.00	2.806e6
29658.00	2.373e6
29659.00	1.923e6
29660.00	1.518e6
29661.00	1.198e6
29662.00	9.804e5
29663.00	8.519e5
29664.00	7.798e5
29665.00	7.472e5
29666.00	7.961e5
29667.00	1.046e6
29668.00	1.317e6
29669.00	1.256e6
29670.00	1.038e6
29671.00	9.913e5
29672.00	1.145e6
29673.00	1.483e6
29674.00	2.003e6
29675.00	2.501e6
29676.00	2.563e6
29677.00	2.083e6
29678.00	1.484e6
29679.00	1.148e6
29680.00	1.093e6
29681.00	1.218e6
29682.00	1.413e6
29683.00	1.565e6
29684.00	1.592e6
29685.00	1.493e6
29686.00	1.372e6
29687.00	1.272e6
29688.00	1.160e6
29689.00	1.029e6
29690.00	9.073e5
29691.00	8.259e5
29692.00	8.001e5
29693.00	7.978e5
29694.00	7.732e5
29695.00	7.216e5
29696.00	6.779e5
29697.00	6.894e5
29698.00	7.835e5
29699.00	9.445e5
29700.00	1.206e6
29701.00	1.563e6
29702.00	1.783e6
29703.00	1.766e6
29704.00	1.737e6
29705.00	1.821e6
29706.00	1.923e6
29707.00	2.003e6
29708.00	2.121e6
29709.00	2.321e6
29710.00	2.620e6
29711.00	2.990e6
29712.00	3.348e6
29713.00	3.590e6
29714.00	3.649e6
29715.00	3.453e6
29716.00	2.924e6
29717.00	2.357e6
29718.00	2.250e6
29719.00	2.568e6
29720.00	2.681e6
29721.00	2.249e6
29722.00	1.714e6
29723.00	1.430e6
29724.00	1.293e6
29725.00	1.198e6
29726.00	1.111e6
29727.00	1.032e6
29728.00	9.897e5
29729.00	1.009e6
29730.00	1.107e6
29731.00	1.266e6
29732.00	1.439e6
29733.00	1.566e6
29734.00	1.595e6
29735.00	1.560e6
29736.00	1.522e6
29737.00	1.455e6
29738.00	1.362e6
29739.00	1.335e6
29740.00	1.360e6
29741.00	1.343e6
29742.00	1.297e6
29743.00	1.292e6
29744.00	1.364e6
29745.00	1.546e6
29746.00	1.862e6
29747.00	2.292e6
29748.00	2.714e6
29749.00	2.942e6
29750.00	2.881e6
29751.00	2.623e6
29752.00	2.352e6
29753.00	2.166e6
29754.00	2.046e6
29755.00	1.909e6
29756.00	1.671e6
29757.00	1.422e6
29758.00	1.356e6
29759.00	1.521e6
29760.00	1.855e6
29761.00	2.314e6
29762.00	2.894e6
29763.00	3.633e6
29764.00	4.571e6
29765.00	5.667e6
29766.00	6.700e6
29767.00	7.373e6
29768.00	7.562e6
29769.00	7.379e6
29770.00	7.059e6
29771.00	6.758e6
29772.00	6.341e6
29773.00	5.452e6
29774.00	4.023e6
29775.00	2.544e6
29776.00	1.543e6
29777.00	1.095e6
29778.00	9.517e5
29779.00	8.466e5
29780.00	7.220e5
29781.00	6.827e5
29782.00	7.786e5
29783.00	1.005e6
29784.00	1.375e6
29785.00	1.873e6
29786.00	2.385e6
29787.00	2.751e6
29788.00	2.898e6
29789.00	2.934e6
29790.00	3.052e6
29791.00	3.403e6
29792.00	4.041e6
29793.00	4.722e6
29794.00	4.870e6
29795.00	4.189e6
29796.00	3.028e6
29797.00	1.941e6
29798.00	1.214e6
29799.00	8.206e5
29800.00	6.141e5
29801.00	4.870e5
29802.00	3.936e5
29803.00	3.209e5
29804.00	2.717e5
29805.00	2.585e5
29806.00	3.093e5
29807.00	5.345e5
29808.00	1.238e6
29809.00	2.159e6
29810.00	2.392e6
29811.00	1.988e6
29812.00	1.653e6
29813.00	1.560e6
29814.00	1.631e6
29815.00	1.810e6
29816.00	1.996e6
29817.00	2.084e6
29818.00	2.039e6
29819.00	1.928e6
29820.00	1.834e6
29821.00	1.786e6
29822.00	1.756e6
29823.00	1.709e6
29824.00	1.633e6
29825.00	1.547e6
29826.00	1.571e6
29827.00	2.037e6
29828.00	2.777e6
29829.00	3.087e6
29830.00	3.134e6
29831.00	3.527e6
29832.00	4.078e6
29833.00	4.227e6
29834.00	3.753e6
29835.00	2.871e6
29836.00	1.979e6
29837.00	1.417e6
29838.00	1.215e6
29839.00	1.091e6
29840.00	9.666e5
29841.00	9.868e5
29842.00	1.123e6
29843.00	1.339e6
29844.00	1.657e6
29845.00	1.996e6
29846.00	2.295e6
29847.00	2.559e6
29848.00	2.721e6
29849.00	2.762e6
29850.00	2.824e6
29851.00	2.811e6
29852.00	2.401e6
29853.00	1.767e6
29854.00	1.303e6
29855.00	1.034e6
29856.00	8.724e5
29857.00	8.214e5
29858.00	8.783e5
29859.00	1.000e6
29860.00	1.097e6
29861.00	1.072e6
29862.00	9.445e5
29863.00	8.367e5
29864.00	8.525e5
29865.00	1.059e6
29866.00	1.462e6
29867.00	1.935e6
29868.00	2.301e6
29869.00	2.495e6
29870.00	2.591e6
29871.00	2.651e6
29872.00	2.632e6
29873.00	2.516e6
29874.00	2.452e6
29875.00	2.338e6
29876.00	1.858e6
29877.00	1.293e6
29878.00	1.060e6
29879.00	9.909e5
29880.00	8.343e5
29881.00	6.179e5
29882.00	4.466e5
29883.00	3.500e5
29884.00	3.058e5
29885.00	2.930e5
29886.00	3.151e5
29887.00	4.284e5
29888.00	7.448e5
29889.00	1.296e6
29890.00	1.927e6
29891.00	2.401e6
29892.00	2.570e6
29893.00	2.458e6
29894.00	2.218e6
29895.00	1.990e6
29896.00	1.820e6
29897.00	1.708e6
29898.00	1.668e6
29899.00	1.706e6
29900.00	1.805e6
29901.00	1.981e6
29902.00	2.178e6
29903.00	2.140e6
29904.00	1.848e6
29905.00	1.600e6
29906.00	1.509e6
29907.00	1.498e6
29908.00	1.500e6
29909.00	1.543e6
29910.00	1.731e6
29911.00	2.107e6
29912.00	2.677e6
29913.00	3.403e6
29914.00	4.117e6
29915.00	4.609e6
29916.00	4.809e6
29917.00	4.814e6
29918.00	4.847e6
29919.00	5.125e6
29920.00	5.460e6
29921.00	5.461e6
29922.00	5.097e6
29923.00	4.535e6
29924.00	3.995e6
29925.00	3.689e6
29926.00	3.642e6
29927.00	3.742e6
29928.00	3.842e6
29929.00	3.854e6
29930.00	3.793e6
29931.00	3.772e6
29932.00	3.896e6
29933.00	4.195e6
29934.00	4.622e6
29935.00	5.101e6
29936.00	5.603e6
29937.00	6.157e6
29938.00	6.714e6
29939.00	6.796e6
29940.00	5.886e6
29941.00	4.324e6
29942.00	2.863e6
29943.00	1.835e6
29944.00	1.215e6
29945.00	8.814e5
29946.00	7.134e5
29947.00	6.402e5
29948.00	6.492e5
29949.00	7.384e5
29950.00	8.893e5
29951.00	1.078e6
29952.00	1.314e6
29953.00	1.649e6
29954.00	2.127e6
29955.00	2.722e6
29956.00	3.335e6
29957.00	3.834e6
29958.00	4.094e6
29959.00	4.012e6
29960.00	3.578e6
29961.00	2.920e6
29962.00	2.230e6
29963.00	1.664e6
29964.00	1.305e6
29965.00	1.128e6
29966.00	9.985e5
29967.00	8.116e5
29968.00	6.244e5
29969.00	5.364e5
29970.00	5.363e5
29971.00	5.642e5
29972.00	5.976e5
29973.00	6.460e5
29974.00	7.362e5
29975.00	8.990e5
29976.00	1.151e6
29977.00	1.476e6
29978.00	1.839e6
29979.00	2.200e6
29980.00	2.510e6
29981.00	2.714e6
29982.00	2.778e6
29983.00	2.668e6
29984.00	2.417e6
29985.00	2.158e6
29986.00	1.960e6
29987.00	1.791e6
29988.00	1.632e6
29989.00	1.493e6
29990.00	1.366e6
29991.00	1.251e6
29992.00	1.224e6
29993.00	1.411e6
29994.00	1.661e6
29995.00	1.612e6
29996.00	1.396e6
29997.00	1.411e6
29998.00	1.657e6
29999.00	1.998e6
[truncated: 4,000 more rows]
