# Supplementary material for: A simple method for developing lysine targeted covalent protein reagents
Source: Nat Commun. 2023 Dec 1;14:7933. doi: 10.1038/s41467-023-42632-5 (PMC10692228; doi:10.1038/s41467-023-42632-5)
Supplement: Supplementary file 4 — Source data [file 41467_2023_42632_MOESM4_ESM.zip › Source Data/Supplementary figure 6/Beta.txt]

T	Pep5chloro	4IEA_5	3MHR_5
28000	3.57E-04	2.12E-05	3.75E-03
28000.1	1.08E-03	6.41E-05	1.14E-02
28000.2	3.28E-03	1.94E-04	3.44E-02
28000.3	9.94E-03	2.06E-05	1.04E-01
28000.4	3.01E-02	3.17E+03	1.86E+02
28000.5	1.29E+00	3.64E+03	1.79E+02
28000.6	1.47E+00	3.89E+03	1.80E+02
28000.7	1.75E+00	3.86E+03	1.87E+02
28000.8	2.17E+00	3.59E+03	2.00E+02
28000.9	2.76E+00	3.16E+03	2.19E+02
28001	3.57E+00	2.66E+03	2.42E+02
28001.1	4.65E+00	2.17E+03	2.71E+02
28001.2	6.07E+00	1.76E+03	3.04E+02
28001.3	7.96E+00	1.43E+03	3.44E+02
28001.4	1.05E+01	1.17E+03	3.90E+02
28001.5	1.40E+01	9.63E+02	4.46E+02
28001.6	1.92E+01	7.91E+02	5.13E+02
28001.7	2.75E+01	6.41E+02	5.96E+02
28001.8	4.15E+01	5.08E+02	6.99E+02
28001.9	6.56E+01	3.91E+02	8.29E+02
28002	1.07E+02	2.92E+02	9.90E+02
28002.1	1.77E+02	2.11E+02	1.19E+03
28002.2	2.88E+02	1.48E+02	1.43E+03
28002.3	4.57E+02	1.00E+02	1.71E+03
28002.4	6.94E+02	6.56E+01	2.04E+03
28002.5	1.00E+03	4.16E+01	2.38E+03
28002.6	1.37E+03	2.56E+01	2.74E+03
28002.7	1.78E+03	1.52E+01	3.08E+03
28002.8	2.16E+03	8.78E+00	3.37E+03
28002.9	2.48E+03	4.92E+00	3.60E+03
28003	2.68E+03	2.67E+00	3.72E+03
28003.1	2.73E+03	1.41E+00	3.73E+03
28003.2	2.64E+03	7.21E-01	3.62E+03
28003.3	2.42E+03	3.59E-01	3.40E+03
28003.4	2.11E+03	1.74E-01	3.09E+03
28003.5	1.77E+03	8.18E-02	2.71E+03
28003.6	1.42E+03	3.75E-02	2.30E+03
28003.7	1.11E+03	1.68E-02	1.89E+03
28003.8	8.36E+02	7.30E-03	1.50E+03
28003.9	6.11E+02	3.10E-03	1.16E+03
28004	4.32E+02	1.29E-03	8.65E+02
28004.1	2.96E+02	5.23E-04	6.28E+02
28004.2	1.96E+02	2.08E-04	4.44E+02
28004.3	1.25E+02	8.11E-05	3.07E+02
28004.4	7.74E+01	3.10E-05	2.07E+02
28004.5	4.68E+01	1.17E-05	1.38E+02
28004.6	2.78E+01	4.33E-06	9.04E+01
28004.7	1.66E+01	1.58E-06	5.90E+01
28004.8	9.98E+00	5.72E-07	3.85E+01
28004.9	6.18E+00	2.05E-07	2.52E+01
28005	3.97E+00	7.32E-08	1.67E+01
28005.1	2.63E+00	2.61E-08	1.13E+01
28005.2	1.78E+00	9.31E-09	7.69E+00
28005.3	1.22E+00	3.36E-09	5.34E+00
28005.4	8.43E-01	1.23E-09	3.77E+00
28005.5	5.77E-01	4.56E-10	2.70E+00
28005.6	3.91E-01	1.74E-10	1.96E+00
28005.7	2.62E-01	6.86E-11	1.44E+00
28005.8	1.73E-01	2.79E-11	1.08E+00
28005.9	1.13E-01	1.18E-11	8.25E-01
28006	7.24E-02	5.14E-12	6.46E-01
28006.1	4.59E-02	2.32E-12	5.18E-01
28006.2	2.87E-02	1.08E-12	4.28E-01
28006.3	1.78E-02	5.14E-13	3.63E-01
28006.4	1.09E-02	2.50E-13	3.16E-01
28006.5	6.64E-03	1.25E-13	2.82E-01
28006.6	4.03E-03	6.30E-14	2.56E-01
28006.7	2.45E-03	3.24E-14	2.35E-01
28006.8	1.50E-03	1.69E-14	2.19E-01
28006.9	9.46E-04	8.96E-15	2.05E-01
28007	6.21E-04	4.81E-15	1.92E-01
28007.1	4.35E-04	2.62E-15	1.81E-01
28007.2	3.32E-04	1.44E-15	1.70E-01
28007.3	2.77E-04	8.06E-16	1.60E-01
28007.4	2.51E-04	4.56E-16	1.50E-01
28007.5	2.41E-04	2.62E-16	1.40E-01
28007.6	2.41E-04	1.53E-16	1.30E-01
28007.7	2.48E-04	9.00E-17	1.19E-01
28007.8	2.57E-04	5.39E-17	1.09E-01
28007.9	2.69E-04	3.28E-17	9.95E-02
28008	2.83E-04	2.02E-17	8.99E-02
28008.1	2.98E-04	1.27E-17	8.06E-02
28008.2	3.13E-04	8.06E-18	7.18E-02
28008.3	3.28E-04	5.22E-18	6.36E-02
28008.4	3.44E-04	3.44E-18	5.60E-02
28008.5	3.60E-04	2.31E-18	4.91E-02
28008.6	3.76E-04	1.58E-18	4.32E-02
28008.7	3.92E-04	1.10E-18	3.81E-02
28008.8	4.07E-04	7.85E-19	3.42E-02
28008.9	4.22E-04	5.70E-19	3.15E-02
28009	4.35E-04	4.23E-19	3.03E-02
28009.1	4.48E-04	3.20E-19	3.08E-02
28009.2	4.61E-04	2.48E-19	3.34E-02
28009.3	4.72E-04	1.96E-19	3.87E-02
28009.4	4.83E-04	1.59E-19	4.73E-02
28009.5	4.93E-04	1.31E-19	6.02E-02
28009.6	5.02E-04	1.11E-19	7.86E-02
28009.7	5.10E-04	9.63E-20	1.04E-01
28009.8	5.18E-04	8.55E-20	1.39E-01
28009.9	5.26E-04	7.78E-20	1.85E-01
28010	5.32E-04	7.25E-20	2.47E-01
28010.1	5.39E-04	6.93E-20	3.27E-01
28010.2	5.44E-04	6.78E-20	4.31E-01
28010.3	5.49E-04	6.81E-20	5.64E-01
28010.4	5.54E-04	7.01E-20	7.33E-01
28010.5	5.58E-04	7.39E-20	9.46E-01
28010.6	5.62E-04	7.98E-20	1.21E+00
28010.7	5.65E-04	8.83E-20	1.54E+00
28010.8	5.68E-04	1.00E-19	1.95E+00
28010.9	5.70E-04	1.16E-19	2.44E+00
28011	5.71E-04	1.38E-19	3.03E+00
28011.1	5.72E-04	1.67E-19	3.73E+00
28011.2	5.72E-04	2.08E-19	4.56E+00
28011.3	5.71E-04	2.64E-19	5.53E+00
28011.4	5.69E-04	3.42E-19	6.66E+00
28011.5	5.66E-04	4.54E-19	7.94E+00
28011.6	5.61E-04	6.14E-19	9.39E+00
28011.7	5.55E-04	8.49E-19	1.10E+01
28011.8	5.48E-04	1.20E-18	1.28E+01
28011.9	5.38E-04	1.72E-18	1.46E+01
28012	5.27E-04	2.52E-18	1.66E+01
28012.1	5.14E-04	3.77E-18	1.86E+01
28012.2	4.99E-04	5.75E-18	2.06E+01
28012.3	4.83E-04	8.92E-18	2.25E+01
28012.4	4.65E-04	1.41E-17	2.43E+01
28012.5	4.47E-04	2.27E-17	2.58E+01
28012.6	4.27E-04	3.72E-17	2.71E+01
28012.7	4.06E-04	6.20E-17	2.80E+01
28012.8	3.84E-04	1.05E-16	2.85E+01
28012.9	3.61E-04	1.80E-16	2.86E+01
28013	3.38E-04	3.15E-16	2.82E+01
28013.1	3.14E-04	5.57E-16	2.73E+01
28013.2	2.91E-04	9.99E-16	2.59E+01
28013.3	2.68E-04	1.82E-15	2.42E+01
28013.4	2.46E-04	3.34E-15	2.21E+01
28013.5	2.25E-04	6.23E-15	1.98E+01
28013.6	2.04E-04	1.17E-14	1.74E+01
28013.7	1.85E-04	2.24E-14	1.50E+01
28013.8	1.66E-04	4.32E-14	1.26E+01
28013.9	1.49E-04	8.40E-14	1.03E+01
28014	1.33E-04	1.65E-13	8.31E+00
28014.1	1.18E-04	3.27E-13	6.53E+00
28014.2	1.04E-04	6.53E-13	5.02E+00
28014.3	9.12E-05	1.31E-12	3.76E+00
28014.4	7.97E-05	2.65E-12	2.75E+00
28014.5	6.93E-05	5.37E-12	1.97E+00
28014.6	5.98E-05	1.10E-11	1.37E+00
28014.7	5.14E-05	2.25E-11	9.35E-01
28014.8	4.39E-05	4.63E-11	6.20E-01
28014.9	3.72E-05	9.60E-11	4.02E-01
28015	3.14E-05	2.01E-10	2.54E-01
28015.1	2.64E-05	4.27E-10	1.57E-01
28015.2	2.21E-05	9.19E-10	9.55E-02
28015.3	1.84E-05	2.02E-09	5.71E-02
28015.4	1.53E-05	4.55E-09	3.38E-02
28015.5	1.26E-05	1.05E-08	2.01E-02
28015.6	1.04E-05	2.49E-08	1.22E-02
28015.7	8.62E-06	6.07E-08	7.68E-03
28015.8	7.12E-06	1.51E-07	5.12E-03
28015.9	5.87E-06	3.81E-07	3.64E-03
28016	4.85E-06	9.73E-07	2.75E-03
28016.1	4.01E-06	2.49E-06	2.18E-03
28016.2	3.33E-06	6.38E-06	1.78E-03
28016.3	2.76E-06	1.62E-05	1.47E-03
28016.4	2.30E-06	4.09E-05	1.22E-03
28016.5	1.93E-06	1.02E-04	1.02E-03
28016.6	1.62E-06	2.50E-04	8.42E-04
28016.7	1.36E-06	6.04E-04	6.94E-04
28016.8	1.15E-06	1.43E-03	5.70E-04
28016.9	9.82E-07	3.34E-03	4.67E-04
28017	8.39E-07	7.61E-03	3.83E-04
28017.1	7.21E-07	1.70E-02	3.15E-04
28017.2	6.23E-07	3.72E-02	2.63E-04
28017.3	5.41E-07	7.95E-02	2.24E-04
28017.4	4.72E-07	1.66E-01	1.98E-04
28017.5	4.14E-07	3.39E-01	1.84E-04
28017.6	3.66E-07	6.74E-01	1.82E-04
28017.7	3.25E-07	1.31E+00	1.93E-04
28017.8	2.90E-07	2.47E+00	2.18E-04
28017.9	2.61E-07	4.54E+00	2.59E-04
28018	2.36E-07	8.11E+00	3.22E-04
28018.1	2.15E-07	1.41E+01	4.11E-04
28018.2	1.97E-07	2.37E+01	5.35E-04
28018.3	1.82E-07	3.88E+01	7.04E-04
28018.4	1.70E-07	6.15E+01	9.34E-04
28018.5	1.59E-07	9.43E+01	1.25E-03
28018.6	1.50E-07	1.40E+02	1.67E-03
28018.7	1.43E-07	2.01E+02	2.26E-03
28018.8	1.37E-07	2.80E+02	3.08E-03
28018.9	1.33E-07	3.76E+02	4.26E-03
28019	1.30E-07	4.88E+02	6.02E-03
28019.1	1.28E-07	6.11E+02	8.78E-03
28019.2	1.28E-07	7.39E+02	1.34E-02
28019.3	1.30E-07	8.64E+02	2.15E-02
28019.4	1.34E-07	9.75E+02	3.65E-02
28019.5	1.41E-07	1.06E+03	6.51E-02
28019.6	1.53E-07	1.13E+03	1.21E-01
28019.7	1.73E-07	1.15E+03	2.29E-01
28019.8	2.06E-07	1.15E+03	4.39E-01
28019.9	2.63E-07	1.12E+03	8.41E-01
28020	3.61E-07	1.07E+03	1.60E+00
28020.1	5.33E-07	9.92E+02	2.97E+00
28020.2	8.37E-07	9.06E+02	5.43E+00
28020.3	1.37E-06	8.12E+02	9.69E+00
28020.4	2.32E-06	7.14E+02	1.68E+01
28020.5	3.99E-06	6.14E+02	2.85E+01
28020.6	6.89E-06	5.15E+02	4.67E+01
28020.7	1.19E-05	4.20E+02	7.42E+01
28020.8	2.05E-05	3.33E+02	1.14E+02
28020.9	3.49E-05	2.55E+02	1.70E+02
28021	5.91E-05	1.88E+02	2.45E+02
28021.1	9.88E-05	1.34E+02	3.42E+02
28021.2	1.63E-04	9.22E+01	4.60E+02
28021.3	2.66E-04	6.10E+01	5.98E+02
28021.4	4.29E-04	3.89E+01	7.51E+02
28021.5	6.80E-04	2.39E+01	9.10E+02
28021.6	1.06E-03	1.42E+01	1.07E+03
28021.7	1.64E-03	8.17E+00	1.20E+03
28021.8	2.49E-03	4.56E+00	1.32E+03
28021.9	3.71E-03	2.48E+00	1.39E+03
28022	5.45E-03	1.33E+00	1.42E+03
28022.1	7.86E-03	7.08E-01	1.39E+03
28022.2	1.12E-02	3.81E-01	1.33E+03
28022.3	1.56E-02	2.11E-01	1.22E+03
28022.4	2.14E-02	1.23E-01	1.09E+03
28022.5	2.88E-02	7.67E-02	9.39E+02
28022.6	3.82E-02	5.13E-02	7.85E+02
28022.7	4.97E-02	3.64E-02	6.36E+02
28022.8	6.36E-02	2.69E-02	5.00E+02
28022.9	8.01E-02	2.05E-02	3.83E+02
28023	9.91E-02	1.59E-02	2.85E+02
28023.1	1.21E-01	1.24E-02	2.07E+02
28023.2	1.44E-01	9.66E-03	1.48E+02
28023.3	1.70E-01	7.55E-03	1.03E+02
28023.4	1.98E-01	5.90E-03	7.16E+01
28023.5	2.26E-01	4.60E-03	4.93E+01
28023.6	2.54E-01	3.58E-03	3.41E+01
28023.7	2.81E-01	2.78E-03	2.37E+01
28023.8	3.07E-01	2.15E-03	1.68E+01
28023.9	3.29E-01	1.67E-03	1.21E+01
28024	3.48E-01	1.29E-03	8.94E+00
28024.1	3.64E-01	1.00E-03	6.72E+00
28024.2	3.84E-01	7.74E-04	5.13E+00
28024.3	4.31E-01	6.00E-04	3.96E+00
28024.4	5.81E-01	4.65E-04	3.09E+00
28024.5	1.03E+00	3.62E-04	2.41E+00
28024.6	2.19E+00	2.82E-04	1.89E+00
28024.7	4.83E+00	2.20E-04	1.48E+00
28024.8	1.00E+01	1.73E-04	1.15E+00
28024.9	1.88E+01	1.36E-04	8.97E-01
28025	3.14E+01	1.08E-04	6.97E-01
28025.1	4.64E+01	8.57E-05	5.40E-01
28025.2	6.08E+01	6.87E-05	4.18E-01
28025.3	7.04E+01	5.55E-05	3.23E-01
28025.4	7.21E+01	4.51E-05	2.50E-01
28025.5	6.53E+01	3.70E-05	1.93E-01
28025.6	5.24E+01	3.06E-05	1.50E-01
28025.7	3.72E+01	2.56E-05	1.17E-01
28025.8	2.33E+01	2.16E-05	9.23E-02
28025.9	1.30E+01	1.83E-05	7.33E-02
28026	6.46E+00	1.58E-05	5.91E-02
28026.1	2.89E+00	1.37E-05	4.85E-02
28026.2	1.21E+00	1.20E-05	4.07E-02
28026.3	5.33E-01	1.07E-05	3.53E-02
28026.4	3.06E-01	9.57E-06	3.17E-02
28026.5	2.59E-01	8.67E-06	2.97E-02
28026.6	2.74E-01	7.94E-06	2.91E-02
28026.7	3.13E-01	7.35E-06	2.99E-02
28026.8	3.60E-01	6.88E-06	3.21E-02
28026.9	4.13E-01	6.51E-06	3.57E-02
28027	4.69E-01	6.22E-06	4.11E-02
28027.1	5.28E-01	6.01E-06	4.88E-02
28027.2	5.88E-01	5.87E-06	5.97E-02
28027.3	6.46E-01	5.79E-06	7.50E-02
28027.4	7.03E-01	5.77E-06	9.73E-02
28027.5	7.55E-01	5.81E-06	1.31E-01
28027.6	8.01E-01	5.90E-06	1.83E-01
28027.7	8.39E-01	6.04E-06	2.66E-01
28027.8	8.68E-01	6.24E-06	4.04E-01
28027.9	8.87E-01	6.50E-06	6.36E-01
28028	8.96E-01	6.82E-06	1.03E+00
28028.1	8.95E-01	7.21E-06	1.70E+00
28028.2	8.84E-01	7.68E-06	2.84E+00
28028.3	8.63E-01	8.23E-06	4.74E+00
28028.4	8.34E-01	8.89E-06	7.86E+00
28028.5	7.99E-01	9.66E-06	1.29E+01
28028.6	7.57E-01	1.06E-05	2.08E+01
28028.7	7.11E-01	1.16E-05	3.30E+01
28028.8	6.62E-01	1.29E-05	5.12E+01
28028.9	6.12E-01	1.44E-05	7.77E+01
28029	5.61E-01	1.61E-05	1.15E+02
28029.1	5.10E-01	1.82E-05	1.66E+02
28029.2	4.62E-01	2.08E-05	2.33E+02
28029.3	4.15E-01	2.39E-05	3.20E+02
28029.4	3.71E-01	2.76E-05	4.26E+02
28029.5	3.29E-01	3.22E-05	5.51E+02
28029.6	2.90E-01	3.79E-05	6.94E+02
28029.7	2.54E-01	4.50E-05	8.49E+02
28029.8	2.21E-01	5.39E-05	1.01E+03
28029.9	1.92E-01	6.52E-05	1.17E+03
28030	1.65E-01	7.96E-05	1.31E+03
28030.1	1.41E-01	9.81E-05	1.43E+03
28030.2	1.19E-01	1.22E-04	1.51E+03
28030.3	1.01E-01	1.53E-04	1.56E+03
28030.4	8.46E-02	1.94E-04	1.56E+03
28030.5	7.07E-02	2.49E-04	1.52E+03
28030.6	5.88E-02	3.21E-04	1.44E+03
28030.7	4.88E-02	4.18E-04	1.32E+03
28030.8	4.04E-02	5.49E-04	1.19E+03
28030.9	3.34E-02	7.27E-04	1.04E+03
28031	2.76E-02	9.70E-04	8.87E+02
28031.1	2.29E-02	1.30E-03	7.39E+02
28031.2	1.90E-02	1.76E-03	6.01E+02
28031.3	1.58E-02	2.40E-03	4.79E+02
28031.4	1.31E-02	3.28E-03	3.73E+02
28031.5	1.10E-02	4.50E-03	2.85E+02
28031.6	9.18E-03	6.21E-03	2.14E+02
28031.7	7.72E-03	8.58E-03	1.58E+02
28031.8	6.52E-03	1.19E-02	1.14E+02
28031.9	5.53E-03	1.65E-02	8.17E+01
28032	4.72E-03	2.28E-02	5.75E+01
28032.1	4.04E-03	3.17E-02	3.99E+01
28032.2	3.49E-03	4.39E-02	2.73E+01
28032.3	3.03E-03	6.07E-02	1.85E+01
28032.4	2.65E-03	8.38E-02	1.24E+01
28032.5	2.33E-03	1.15E-01	8.24E+00
28032.6	2.06E-03	1.59E-01	5.43E+00
28032.7	1.84E-03	2.17E-01	3.55E+00
28032.8	1.65E-03	2.97E-01	2.30E+00
28032.9	1.49E-03	4.06E-01	1.49E+00
28033	1.35E-03	5.54E-01	9.63E-01
28033.1	1.24E-03	7.61E-01	6.24E-01
28033.2	1.14E-03	1.05E+00	4.06E-01
28033.3	1.05E-03	1.47E+00	2.68E-01
28033.4	9.77E-04	2.09E+00	1.79E-01
28033.5	9.12E-04	3.03E+00	1.23E-01
28033.6	8.55E-04	4.51E+00	8.68E-02
28033.7	8.05E-04	6.85E+00	6.35E-02
28033.8	7.61E-04	1.06E+01	4.82E-02
28033.9	7.22E-04	1.67E+01	3.81E-02
28034	6.86E-04	2.65E+01	3.12E-02
28034.1	6.54E-04	4.20E+01	2.64E-02
28034.2	6.24E-04	6.63E+01	2.30E-02
28034.3	5.97E-04	1.04E+02	2.05E-02
28034.4	5.71E-04	1.59E+02	1.86E-02
28034.5	5.47E-04	2.40E+02	1.72E-02
28034.6	5.25E-04	3.53E+02	1.61E-02
28034.7	5.04E-04	5.06E+02	1.53E-02
28034.8	4.85E-04	7.07E+02	1.46E-02
28034.9	4.68E-04	9.57E+02	1.41E-02
28035	4.53E-04	1.26E+03	1.38E-02
28035.1	4.40E-04	1.60E+03	1.35E-02
28035.2	4.28E-04	1.96E+03	1.34E-02
28035.3	4.19E-04	2.33E+03	1.34E-02
28035.4	4.11E-04	2.68E+03	1.35E-02
28035.5	4.05E-04	2.98E+03	1.37E-02
28035.6	4.01E-04	3.20E+03	1.40E-02
28035.7	3.99E-04	3.34E+03	1.45E-02
28035.8	4.00E-04	3.37E+03	1.52E-02
28035.9	4.02E-04	3.32E+03	1.63E-02
28036	4.07E-04	3.19E+03	1.77E-02
28036.1	4.14E-04	2.99E+03	1.99E-02
28036.2	4.24E-04	2.76E+03	2.32E-02
28036.3	4.37E-04	2.52E+03	2.85E-02
28036.4	4.53E-04	2.28E+03	3.71E-02
28036.5	4.73E-04	2.05E+03	5.17E-02
28036.6	4.96E-04	1.85E+03	7.67E-02
28036.7	5.25E-04	1.66E+03	1.20E-01
28036.8	5.59E-04	1.49E+03	1.94E-01
28036.9	6.00E-04	1.33E+03	3.22E-01
28037	6.48E-04	1.19E+03	5.38E-01
28037.1	7.05E-04	1.04E+03	9.02E-01
28037.2	7.73E-04	9.05E+02	1.51E+00
28037.3	8.52E-04	7.73E+02	2.49E+00
28037.4	9.44E-04	6.47E+02	4.06E+00
28037.5	1.05E-03	5.31E+02	6.53E+00
28037.6	1.18E-03	4.26E+02	1.03E+01
28037.7	1.32E-03	3.35E+02	1.61E+01
28037.8	1.48E-03	2.58E+02	2.45E+01
28037.9	1.67E-03	1.94E+02	3.67E+01
28038	1.89E-03	1.44E+02	5.38E+01
28038.1	2.15E-03	1.04E+02	7.72E+01
28038.2	2.46E-03	7.45E+01	1.08E+02
28038.3	2.82E-03	5.25E+01	1.49E+02
28038.4	3.25E-03	3.66E+01	2.01E+02
28038.5	3.77E-03	2.53E+01	2.64E+02
28038.6	4.41E-03	1.75E+01	3.41E+02
28038.7	5.18E-03	1.20E+01	4.29E+02
28038.8	6.12E-03	8.29E+00	5.29E+02
28038.9	7.27E-03	5.76E+00	6.39E+02
28039	8.69E-03	4.04E+00	7.54E+02
28039.1	1.05E-02	2.86E+00	8.71E+02
28039.2	1.26E-02	2.06E+00	9.84E+02
28039.3	1.54E-02	1.50E+00	1.09E+03
28039.4	1.87E-02	1.11E+00	1.18E+03
28039.5	2.30E-02	8.31E-01	1.24E+03
28039.6	2.84E-02	6.31E-01	1.29E+03
28039.7	3.51E-02	4.85E-01	1.31E+03
28039.8	4.36E-02	3.77E-01	1.30E+03
28039.9	5.43E-02	2.95E-01	1.26E+03
28040	6.79E-02	2.33E-01	1.20E+03
28040.1	8.51E-02	1.85E-01	1.12E+03
28040.2	1.07E-01	1.48E-01	1.02E+03
28040.3	1.35E-01	1.19E-01	9.18E+02
28040.4	1.70E-01	9.67E-02	8.09E+02
28040.5	2.16E-01	7.87E-02	7.00E+02
28040.6	2.75E-01	6.44E-02	5.97E+02
28040.7	3.50E-01	5.29E-02	5.02E+02
28040.8	4.47E-01	4.37E-02	4.17E+02
28040.9	5.71E-01	3.63E-02	3.44E+02
28041	7.30E-01	3.03E-02	2.82E+02
28041.1	9.35E-01	2.54E-02	2.31E+02
28041.2	1.20E+00	2.14E-02	1.90E+02
28041.3	1.53E+00	1.81E-02	1.58E+02
28041.4	1.94E+00	1.54E-02	1.34E+02
28041.5	2.47E+00	1.31E-02	1.15E+02
28041.6	3.12E+00	1.12E-02	1.02E+02
28041.7	3.92E+00	9.67E-03	9.18E+01
28041.8	4.89E+00	8.36E-03	8.45E+01
28041.9	6.07E+00	7.25E-03	7.89E+01
28042	7.47E+00	6.32E-03	7.46E+01
28042.1	9.11E+00	5.53E-03	7.10E+01
28042.2	1.10E+01	4.85E-03	6.77E+01
28042.3	1.32E+01	4.28E-03	6.45E+01
28042.4	1.56E+01	3.79E-03	6.12E+01
28042.5	1.83E+01	3.37E-03	5.76E+01
28042.6	2.13E+01	3.01E-03	5.38E+01
28042.7	2.44E+01	2.70E-03	4.98E+01
28042.8	2.77E+01	2.43E-03	4.56E+01
28042.9	3.10E+01	2.20E-03	4.13E+01
28043	3.44E+01	2.01E-03	3.70E+01
28043.1	3.76E+01	1.84E-03	3.28E+01
28043.2	4.08E+01	1.69E-03	2.88E+01
28043.3	4.37E+01	1.57E-03	2.50E+01
28043.4	4.63E+01	1.47E-03	2.15E+01
28043.5	4.85E+01	1.38E-03	1.83E+01
28043.6	5.03E+01	1.31E-03	1.54E+01
28043.7	5.17E+01	1.24E-03	1.29E+01
28043.8	5.26E+01	1.20E-03	1.07E+01
28043.9	5.31E+01	1.16E-03	8.84E+00
28044	5.32E+01	1.12E-03	7.25E+00
28044.1	5.28E+01	1.10E-03	5.91E+00
28044.2	5.21E+01	1.08E-03	4.80E+00
28044.3	5.11E+01	1.07E-03	3.89E+00
28044.4	4.98E+01	1.07E-03	3.17E+00
28044.5	4.83E+01	1.07E-03	2.61E+00
28044.6	4.66E+01	1.08E-03	2.20E+00
28044.7	4.48E+01	1.09E-03	1.92E+00
28044.8	4.30E+01	1.11E-03	1.75E+00
28044.9	4.11E+01	1.13E-03	1.71E+00
28045	3.94E+01	1.16E-03	1.77E+00
28045.1	3.77E+01	1.19E-03	1.95E+00
28045.2	3.61E+01	1.23E-03	2.25E+00
28045.3	3.46E+01	1.29E-03	2.67E+00
28045.4	3.33E+01	1.35E-03	3.21E+00
28045.5	3.22E+01	1.42E-03	3.88E+00
28045.6	3.16E+01	1.50E-03	4.68E+00
28045.7	3.17E+01	1.60E-03	5.60E+00
28045.8	3.33E+01	1.72E-03	6.64E+00
28045.9	3.78E+01	1.87E-03	7.78E+00
28046	4.74E+01	2.03E-03	9.00E+00
28046.1	6.56E+01	2.23E-03	1.03E+01
28046.2	9.72E+01	2.47E-03	1.16E+01
28046.3	1.48E+02	2.76E-03	1.28E+01
28046.4	2.24E+02	3.10E-03	1.40E+01
28046.5	3.29E+02	3.50E-03	1.51E+01
28046.6	4.66E+02	3.99E-03	1.61E+01
28046.7	6.31E+02	4.57E-03	1.68E+01
28046.8	8.14E+02	5.28E-03	1.73E+01
28046.9	1.00E+03	6.14E-03	1.76E+01
28047	1.17E+03	7.19E-03	1.77E+01
28047.1	1.31E+03	8.48E-03	1.75E+01
28047.2	1.39E+03	1.01E-02	1.71E+01
28047.3	1.42E+03	1.21E-02	1.65E+01
28047.4	1.38E+03	1.46E-02	1.57E+01
28047.5	1.28E+03	1.77E-02	1.48E+01
28047.6	1.15E+03	2.17E-02	1.37E+01
28047.7	9.86E+02	2.69E-02	1.26E+01
28047.8	8.15E+02	3.36E-02	1.14E+01
28047.9	6.49E+02	4.22E-02	1.02E+01
28048	5.00E+02	5.36E-02	9.03E+00
28048.1	3.73E+02	6.85E-02	7.90E+00
28048.2	2.70E+02	8.82E-02	6.85E+00
28048.3	1.91E+02	1.14E-01	5.87E+00
28048.4	1.32E+02	1.49E-01	4.99E+00
28048.5	9.02E+01	1.96E-01	4.21E+00
28048.6	6.15E+01	2.59E-01	3.52E+00
28048.7	4.24E+01	3.43E-01	2.92E+00
28048.8	3.02E+01	4.55E-01	2.42E+00
28048.9	2.26E+01	6.07E-01	1.99E+00
28049	1.81E+01	8.11E-01	1.63E+00
28049.1	1.56E+01	1.09E+00	1.33E+00
28049.2	1.44E+01	1.45E+00	1.08E+00
28049.3	1.39E+01	1.94E+00	8.78E-01
28049.4	1.38E+01	2.59E+00	7.13E-01
28049.5	1.40E+01	3.45E+00	5.79E-01
28049.6	1.44E+01	4.59E+00	4.70E-01
28049.7	1.48E+01	6.09E+00	3.82E-01
28049.8	1.53E+01	8.05E+00	3.10E-01
28049.9	1.59E+01	1.06E+01	2.52E-01
28050	1.64E+01	1.39E+01	2.05E-01
28050.1	1.69E+01	1.80E+01	1.68E-01
28050.2	1.74E+01	2.33E+01	1.37E-01
28050.3	1.79E+01	3.00E+01	1.12E-01
28050.4	1.83E+01	3.83E+01	9.21E-02
28050.5	1.86E+01	4.85E+01	7.59E-02
28050.6	1.89E+01	6.11E+01	6.27E-02
28050.7	1.90E+01	7.63E+01	5.19E-02
28050.8	1.92E+01	9.46E+01	4.32E-02
28050.9	1.92E+01	1.17E+02	3.60E-02
28051	1.91E+01	1.42E+02	3.02E-02
28051.1	1.90E+01	1.73E+02	2.54E-02
28051.2	1.87E+01	2.08E+02	2.14E-02
28051.3	1.84E+01	2.48E+02	1.81E-02
28051.4	1.81E+01	2.93E+02	1.54E-02
28051.5	1.76E+01	3.42E+02	1.32E-02
28051.6	1.71E+01	3.96E+02	1.13E-02
28051.7	1.66E+01	4.53E+02	9.71E-03
28051.8	1.61E+01	5.12E+02	8.40E-03
28051.9	1.55E+01	5.70E+02	7.30E-03
28052	1.50E+01	6.26E+02	6.37E-03
28052.1	1.44E+01	6.77E+02	5.59E-03
28052.2	1.39E+01	7.21E+02	4.94E-03
28052.3	1.33E+01	7.57E+02	4.38E-03
28052.4	1.29E+01	7.82E+02	3.92E-03
28052.5	1.24E+01	7.96E+02	3.53E-03
28052.6	1.20E+01	8.00E+02	3.20E-03
28052.7	1.17E+01	7.94E+02	2.93E-03
28052.8	1.14E+01	7.83E+02	2.70E-03
28052.9	1.12E+01	7.69E+02	2.52E-03
28053	1.11E+01	7.58E+02	2.37E-03
28053.1	1.10E+01	7.57E+02	2.27E-03
28053.2	1.10E+01	7.71E+02	2.20E-03
28053.3	1.10E+01	8.07E+02	2.17E-03
28053.4	1.12E+01	8.67E+02	2.20E-03
28053.5	1.14E+01	9.53E+02	2.28E-03
28053.6	1.16E+01	1.06E+03	2.44E-03
28053.7	1.20E+01	1.19E+03	2.71E-03
28053.8	1.24E+01	1.32E+03	3.13E-03
28053.9	1.29E+01	1.45E+03	3.78E-03
28054	1.34E+01	1.56E+03	4.75E-03
28054.1	1.41E+01	1.63E+03	6.20E-03
28054.2	1.48E+01	1.65E+03	8.35E-03
28054.3	1.56E+01	1.62E+03	1.15E-02
28054.4	1.65E+01	1.55E+03	1.63E-02
28054.5	1.75E+01	1.42E+03	2.33E-02
28054.6	1.87E+01	1.27E+03	3.38E-02
28054.7	1.99E+01	1.09E+03	4.92E-02
28054.8	2.12E+01	9.06E+02	7.21E-02
28054.9	2.26E+01	7.28E+02	1.06E-01
28055	2.42E+01	5.65E+02	1.56E-01
28055.1	2.59E+01	4.24E+02	2.29E-01
28055.2	2.77E+01	3.07E+02	3.36E-01
28055.3	2.96E+01	2.16E+02	4.91E-01
28055.4	3.17E+01	1.47E+02	7.15E-01
28055.5	3.39E+01	9.65E+01	1.04E+00
28055.6	3.61E+01	6.16E+01	1.49E+00
28055.7	3.86E+01	3.83E+01	2.13E+00
28055.8	4.11E+01	2.32E+01	3.03E+00
28055.9	4.37E+01	1.38E+01	4.27E+00
28056	4.64E+01	8.06E+00	5.96E+00
28056.1	4.92E+01	4.71E+00	8.26E+00
28056.2	5.21E+01	2.78E+00	1.13E+01
28056.3	5.51E+01	1.69E+00	1.54E+01
28056.4	5.83E+01	1.07E+00	2.07E+01
28056.5	6.15E+01	7.19E-01	2.75E+01
28056.6	6.50E+01	5.10E-01	3.62E+01
28056.7	6.86E+01	3.80E-01	4.72E+01
28056.8	7.24E+01	2.94E-01	6.08E+01
28056.9	7.64E+01	2.34E-01	7.76E+01
28057	8.08E+01	1.89E-01	9.79E+01
28057.1	8.54E+01	1.54E-01	1.22E+02
28057.2	9.04E+01	1.27E-01	1.51E+02
28057.3	9.58E+01	1.05E-01	1.84E+02
28057.4	1.02E+02	8.80E-02	2.23E+02
28057.5	1.08E+02	7.39E-02	2.67E+02
28057.6	1.15E+02	6.24E-02	3.16E+02
28057.7	1.22E+02	5.29E-02	3.70E+02
28057.8	1.30E+02	4.51E-02	4.29E+02
28057.9	1.39E+02	3.86E-02	4.91E+02
28058	1.48E+02	3.32E-02	5.56E+02
28058.1	1.58E+02	2.87E-02	6.22E+02
28058.2	1.68E+02	2.48E-02	6.87E+02
28058.3	1.79E+02	2.16E-02	7.50E+02
28058.4	1.90E+02	1.88E-02	8.06E+02
28058.5	2.01E+02	1.64E-02	8.55E+02
28058.6	2.12E+02	1.43E-02	8.94E+02
28058.7	2.23E+02	1.26E-02	9.21E+02
28058.8	2.33E+02	1.11E-02	9.35E+02
28058.9	2.43E+02	9.75E-03	9.35E+02
28059	2.52E+02	8.62E-03	9.21E+02
28059.1	2.60E+02	7.64E-03	8.94E+02
28059.2	2.66E+02	6.79E-03	8.55E+02
28059.3	2.72E+02	6.05E-03	8.06E+02
28059.4	2.76E+02	5.41E-03	7.49E+02
28059.5	2.80E+02	4.86E-03	6.87E+02
28059.6	2.83E+02	4.37E-03	6.22E+02
28059.7	2.85E+02	3.95E-03	5.56E+02
28059.8	2.88E+02	3.59E-03	4.91E+02
28059.9	2.90E+02	3.26E-03	4.29E+02
28060	2.94E+02	2.98E-03	3.70E+02
28060.1	2.98E+02	2.73E-03	3.17E+02
28060.2	3.05E+02	2.51E-03	2.68E+02
28060.3	3.14E+02	2.32E-03	2.25E+02
28060.4	3.27E+02	2.14E-03	1.87E+02
28060.5	3.44E+02	1.99E-03	1.55E+02
28060.6	3.66E+02	1.85E-03	1.27E+02
28060.7	3.94E+02	1.73E-03	1.03E+02
28060.8	4.29E+02	1.61E-03	8.38E+01
28060.9	4.70E+02	1.51E-03	6.76E+01
28061	5.19E+02	1.43E-03	5.43E+01
28061.1	5.74E+02	1.35E-03	4.35E+01
28061.2	6.34E+02	1.28E-03	3.48E+01
28061.3	6.99E+02	1.21E-03	2.77E+01
28061.4	7.66E+02	1.16E-03	2.21E+01
28061.5	8.33E+02	1.11E-03	1.76E+01
28061.6	8.98E+02	1.07E-03	1.40E+01
28061.7	9.57E+02	1.04E-03	1.12E+01
28061.8	1.01E+03	1.01E-03	8.93E+00
28061.9	1.05E+03	9.86E-04	7.17E+00
28062	1.08E+03	9.68E-04	5.78E+00
28062.1	1.09E+03	9.55E-04	4.68E+00
28062.2	1.09E+03	9.47E-04	3.82E+00
28062.3	1.07E+03	9.44E-04	3.13E+00
28062.4	1.04E+03	9.46E-04	2.58E+00
28062.5	1.00E+03	9.54E-04	2.14E+00
28062.6	9.45E+02	9.68E-04	1.79E+00
28062.7	8.82E+02	9.88E-04	1.50E+00
28062.8	8.12E+02	1.01E-03	1.26E+00
28062.9	7.38E+02	1.05E-03	1.07E+00
28063	6.63E+02	1.09E-03	9.10E-01
28063.1	5.89E+02	1.14E-03	7.77E-01
28063.2	5.17E+02	1.19E-03	6.66E-01
28063.3	4.50E+02	1.26E-03	5.72E-01
28063.4	3.88E+02	1.33E-03	4.93E-01
28063.5	3.32E+02	1.42E-03	4.26E-01
28063.6	2.82E+02	1.52E-03	3.69E-01
28063.7	2.38E+02	1.63E-03	3.20E-01
28063.8	2.00E+02	1.77E-03	2.78E-01
28063.9	1.68E+02	1.92E-03	2.42E-01
28064	1.41E+02	2.09E-03	2.12E-01
28064.1	1.20E+02	2.30E-03	1.85E-01
28064.2	1.02E+02	2.53E-03	1.62E-01
28064.3	8.77E+01	2.80E-03	1.43E-01
28064.4	7.67E+01	3.12E-03	1.26E-01
28064.5	6.83E+01	3.49E-03	1.11E-01
28064.6	6.19E+01	3.92E-03	9.74E-02
28064.7	5.72E+01	4.42E-03	8.59E-02
28064.8	5.39E+01	5.00E-03	7.58E-02
28064.9	5.15E+01	5.68E-03	6.68E-02
28065	4.99E+01	6.49E-03	5.89E-02
28065.1	4.88E+01	7.43E-03	5.20E-02
28065.2	4.82E+01	8.54E-03	4.59E-02
28065.3	4.78E+01	9.85E-03	4.06E-02
28065.4	4.77E+01	1.14E-02	3.59E-02
28065.5	4.77E+01	1.32E-02	3.18E-02
28065.6	4.78E+01	1.54E-02	2.82E-02
28065.7	4.79E+01	1.80E-02	2.51E-02
28065.8	4.81E+01	2.10E-02	2.24E-02
28065.9	4.82E+01	2.47E-02	2.00E-02
28066	4.83E+01	2.90E-02	1.80E-02
28066.1	4.83E+01	3.42E-02	1.62E-02
28066.2	4.82E+01	4.05E-02	1.46E-02
28066.3	4.81E+01	4.80E-02	1.33E-02
28066.4	4.78E+01	5.70E-02	1.21E-02
28066.5	4.73E+01	6.78E-02	1.11E-02
28066.6	4.67E+01	8.07E-02	1.02E-02
28066.7	4.60E+01	9.62E-02	9.39E-03
28066.8	4.50E+01	1.15E-01	8.73E-03
28066.9	4.40E+01	1.37E-01	8.16E-03
28067	4.27E+01	1.62E-01	7.68E-03
28067.1	4.14E+01	1.93E-01	7.27E-03
28067.2	3.98E+01	2.28E-01	6.92E-03
28067.3	3.82E+01	2.69E-01	6.63E-03
28067.4	3.65E+01	3.17E-01	6.40E-03
28067.5	3.47E+01	3.71E-01	6.21E-03
28067.6	3.29E+01	4.33E-01	6.07E-03
28067.7	3.11E+01	5.02E-01	5.97E-03
28067.8	2.93E+01	5.79E-01	5.91E-03
28067.9	2.76E+01	6.63E-01	5.90E-03
28068	2.59E+01	7.54E-01	5.93E-03
28068.1	2.43E+01	8.50E-01	6.01E-03
28068.2	2.28E+01	9.49E-01	6.14E-03
28068.3	2.13E+01	1.05E+00	6.34E-03
28068.4	2.00E+01	1.15E+00	6.60E-03
28068.5	1.88E+01	1.25E+00	6.95E-03
28068.6	1.76E+01	1.35E+00	7.40E-03
28068.7	1.65E+01	1.44E+00	7.98E-03
28068.8	1.56E+01	1.52E+00	8.71E-03
28068.9	1.47E+01	1.60E+00	9.63E-03
28069	1.38E+01	1.66E+00	1.08E-02
28069.1	1.31E+01	1.71E+00	1.23E-02
28069.2	1.24E+01	1.74E+00	1.42E-02
28069.3	1.17E+01	1.76E+00	1.66E-02
28069.4	1.11E+01	1.76E+00	1.97E-02
28069.5	1.05E+01	1.74E+00	2.36E-02
28069.6	9.89E+00	1.71E+00	2.87E-02
28069.7	9.36E+00	1.66E+00	3.52E-02
28069.8	8.86E+00	1.60E+00	4.37E-02
28069.9	8.39E+00	1.53E+00	5.47E-02
28070	7.95E+00	1.45E+00	6.91E-02
28070.1	7.53E+00	1.35E+00	8.77E-02
28070.2	7.15E+00	1.26E+00	1.12E-01
28070.3	6.79E+00	1.16E+00	1.44E-01
28070.4	6.47E+00	1.06E+00	1.85E-01
28070.5	6.16E+00	9.61E-01	2.39E-01
28070.6	5.89E+00	8.66E-01	3.08E-01
28070.7	5.63E+00	7.76E-01	3.98E-01
28070.8	5.40E+00	6.92E-01	5.15E-01
28070.9	5.18E+00	6.15E-01	6.65E-01
28071	4.99E+00	5.44E-01	8.57E-01
28071.1	4.81E+00	4.80E-01	1.11E+00
28071.2	4.65E+00	4.23E-01	1.43E+00
28071.3	4.51E+00	3.72E-01	1.85E+00
28071.4	4.39E+00	3.27E-01	2.42E+00
28071.5	4.30E+00	2.87E-01	3.21E+00
28071.6	4.24E+00	2.52E-01	4.38E+00
28071.7	4.21E+00	2.22E-01	6.16E+00
28071.8	4.23E+00	1.96E-01	8.96E+00
28071.9	4.30E+00	1.73E-01	1.34E+01
28072	4.43E+00	1.54E-01	2.03E+01
28072.1	4.64E+00	1.37E-01	3.09E+01
28072.2	4.96E+00	1.23E-01	4.63E+01
28072.3	5.41E+00	1.11E-01	6.74E+01
28072.4	6.03E+00	1.01E-01	9.47E+01
28072.5	6.85E+00	9.20E-02	1.27E+02
28072.6	7.95E+00	8.47E-02	1.62E+02
28072.7	9.40E+00	7.87E-02	1.96E+02
28072.8	1.13E+01	7.37E-02	2.23E+02
28072.9	1.37E+01	6.97E-02	2.40E+02
28073	1.69E+01	6.66E-02	2.42E+02
28073.1	2.09E+01	6.43E-02	2.29E+02
28073.2	2.60E+01	6.28E-02	2.05E+02
28073.3	3.25E+01	6.21E-02	1.72E+02
28073.4	4.07E+01	6.23E-02	1.38E+02
28073.5	5.10E+01	6.38E-02	1.06E+02
28073.6	6.39E+01	6.68E-02	7.92E+01
28073.7	7.98E+01	7.20E-02	5.93E+01
28073.8	9.94E+01	8.01E-02	4.56E+01
28073.9	1.23E+02	9.24E-02	3.67E+01
28074	1.52E+02	1.11E-01	3.13E+01
28074.1	1.87E+02	1.36E-01	2.79E+01
28074.2	2.28E+02	1.72E-01	2.57E+01
28074.3	2.76E+02	2.20E-01	2.40E+01
28074.4	3.31E+02	2.83E-01	2.26E+01
28074.5	3.93E+02	3.62E-01	2.13E+01
28074.6	4.63E+02	4.59E-01	2.00E+01
28074.7	5.39E+02	5.74E-01	1.87E+01
28074.8	6.21E+02	7.04E-01	1.74E+01
28074.9	7.08E+02	8.45E-01	1.61E+01
28075	7.96E+02	9.91E-01	1.48E+01
28075.1	8.84E+02	1.13E+00	1.36E+01
28075.2	9.68E+02	1.26E+00	1.23E+01
28075.3	1.05E+03	1.37E+00	1.11E+01
28075.4	1.11E+03	1.45E+00	9.89E+00
28075.5	1.16E+03	1.50E+00	8.75E+00
28075.6	1.20E+03	1.51E+00	7.68E+00
28075.7	1.21E+03	1.48E+00	6.68E+00
28075.8	1.21E+03	1.42E+00	5.75E+00
28075.9	1.18E+03	1.34E+00	4.91E+00
28076	1.13E+03	1.23E+00	4.15E+00
28076.1	1.07E+03	1.12E+00	3.47E+00
28076.2	9.95E+02	1.00E+00	2.87E+00
28076.3	9.07E+02	8.87E-01	2.34E+00
28076.4	8.13E+02	7.81E-01	1.89E+00
28076.5	7.16E+02	6.87E-01	1.51E+00
28076.6	6.19E+02	6.05E-01	1.19E+00
28076.7	5.26E+02	5.36E-01	9.27E-01
28076.8	4.39E+02	4.79E-01	7.13E-01
28076.9	3.60E+02	4.32E-01	5.42E-01
28077	2.90E+02	3.93E-01	4.07E-01
28077.1	2.30E+02	3.61E-01	3.02E-01
28077.2	1.79E+02	3.33E-01	2.21E-01
28077.3	1.37E+02	3.10E-01	1.60E-01
28077.4	1.04E+02	2.89E-01	1.15E-01
28077.5	7.73E+01	2.70E-01	8.13E-02
28077.6	5.68E+01	2.52E-01	5.69E-02
28077.7	4.13E+01	2.36E-01	3.94E-02
28077.8	2.97E+01	2.20E-01	2.70E-02
28077.9	2.12E+01	2.04E-01	1.83E-02
28078	1.51E+01	1.89E-01	1.23E-02
28078.1	1.08E+01	1.75E-01	8.15E-03
28078.2	7.79E+00	1.61E-01	5.36E-03
28078.3	5.73E+00	1.48E-01	3.49E-03
28078.4	4.33E+00	1.35E-01	2.25E-03
28078.5	3.41E+00	1.24E-01	1.44E-03
28078.6	2.81E+00	1.13E-01	9.17E-04
28078.7	2.43E+00	1.02E-01	5.78E-04
28078.8	2.21E+00	9.31E-02	3.62E-04
28078.9	2.09E+00	8.47E-02	2.25E-04
28079	2.05E+00	7.72E-02	1.39E-04
28079.1	2.06E+00	7.04E-02	8.57E-05
28079.2	2.11E+00	6.43E-02	5.24E-05
28079.3	2.19E+00	5.89E-02	3.19E-05
28079.4	2.29E+00	5.42E-02	1.93E-05
28079.5	2.42E+00	5.00E-02	1.16E-05
28079.6	2.56E+00	4.63E-02	6.97E-06
28079.7	2.71E+00	4.30E-02	4.16E-06
28079.8	2.88E+00	4.02E-02	2.47E-06
28079.9	3.05E+00	3.78E-02	1.46E-06
28080	3.23E+00	3.58E-02	8.62E-07
28080.1	3.40E+00	3.40E-02	5.07E-07
28080.2	3.58E+00	3.26E-02	2.97E-07
28080.3	3.75E+00	3.15E-02	1.73E-07
28080.4	3.91E+00	3.06E-02	1.01E-07
28080.5	4.05E+00	3.00E-02	5.86E-08
28080.6	4.18E+00	2.97E-02	3.39E-08
28080.7	4.28E+00	2.96E-02	1.96E-08
28080.8	4.35E+00	2.97E-02	1.13E-08
28080.9	4.39E+00	3.01E-02	6.50E-09
28081	4.39E+00	3.08E-02	3.73E-09
28081.1	4.36E+00	3.18E-02	2.15E-09
28081.2	4.28E+00	3.30E-02	1.23E-09
28081.3	4.16E+00	3.46E-02	7.09E-10
28081.4	4.00E+00	3.65E-02	4.08E-10
28081.5	3.81E+00	3.88E-02	2.36E-10
28081.6	3.60E+00	4.16E-02	1.37E-10
28081.7	3.36E+00	4.48E-02	7.96E-11
28081.8	3.10E+00	4.85E-02	4.66E-11
28081.9	2.84E+00	5.29E-02	2.75E-11
28082	2.57E+00	5.79E-02	1.64E-11
28082.1	2.31E+00	6.38E-02	9.81E-12
28082.2	2.06E+00	7.05E-02	5.95E-12
28082.3	1.81E+00	7.83E-02	3.64E-12
28082.4	1.59E+00	8.71E-02	2.26E-12
28082.5	1.38E+00	9.72E-02	1.42E-12
28082.6	1.18E+00	1.09E-01	9.07E-13
28082.7	1.01E+00	1.21E-01	5.87E-13
28082.8	8.57E-01	1.35E-01	3.86E-13
28082.9	7.22E-01	1.51E-01	2.58E-13
28083	6.04E-01	1.67E-01	1.75E-13
28083.1	5.02E-01	1.84E-01	1.21E-13
28083.2	4.15E-01	2.02E-01	8.51E-14
28083.3	3.41E-01	2.21E-01	6.09E-14
28083.4	2.79E-01	2.39E-01	4.44E-14
28083.5	2.27E-01	2.56E-01	3.30E-14
28083.6	1.84E-01	2.72E-01	2.50E-14
28083.7	1.48E-01	2.87E-01	1.94E-14
28083.8	1.19E-01	2.98E-01	1.53E-14
28083.9	9.51E-02	3.07E-01	1.23E-14
28084	7.59E-02	3.13E-01	1.01E-14
28084.1	6.05E-02	3.15E-01	8.49E-15
28084.2	4.81E-02	3.14E-01	7.29E-15
28084.3	3.83E-02	3.09E-01	6.39E-15
28084.4	3.05E-02	3.00E-01	5.72E-15
28084.5	2.43E-02	2.88E-01	5.23E-15
28084.6	1.94E-02	2.74E-01	4.88E-15
28084.7	1.55E-02	2.58E-01	4.64E-15
28084.8	1.25E-02	2.40E-01	4.50E-15
28084.9	1.01E-02	2.21E-01	4.44E-15
28085	8.20E-03	2.03E-01	4.46E-15
28085.1	6.70E-03	1.84E-01	4.56E-15
28085.2	5.51E-03	1.67E-01	4.73E-15
28085.3	4.57E-03	1.50E-01	5.00E-15
28085.4	3.82E-03	1.35E-01	5.36E-15
28085.5	3.22E-03	1.21E-01	5.84E-15
28085.6	2.74E-03	1.09E-01	6.47E-15
28085.7	2.35E-03	9.71E-02	7.28E-15
28085.8	2.05E-03	8.68E-02	8.31E-15
28085.9	1.80E-03	7.77E-02	9.65E-15
28086	1.61E-03	6.96E-02	1.14E-14
28086.1	1.46E-03	6.25E-02	1.36E-14
28086.2	1.34E-03	5.63E-02	1.66E-14
28086.3	1.26E-03	5.08E-02	2.05E-14
28086.4	1.20E-03	4.60E-02	2.56E-14
28086.5	1.17E-03	4.19E-02	3.26E-14
28086.6	1.17E-03	3.82E-02	4.21E-14
28086.7	1.19E-03	3.51E-02	5.51E-14
28086.8	1.24E-03	3.24E-02	7.33E-14
28086.9	1.33E-03	3.01E-02	9.88E-14
28087	1.46E-03	2.81E-02	1.35E-13
28087.1	1.64E-03	2.64E-02	1.88E-13
28087.2	1.89E-03	2.50E-02	2.65E-13
28087.3	2.22E-03	2.38E-02	3.80E-13
28087.4	2.66E-03	2.29E-02	5.52E-13
28087.5	3.24E-03	2.22E-02	8.14E-13
28087.6	3.99E-03	2.16E-02	1.22E-12
28087.7	4.98E-03	2.13E-02	1.85E-12
28087.8	6.26E-03	2.11E-02	2.85E-12
28087.9	7.93E-03	2.12E-02	4.45E-12
28088	1.01E-02	2.14E-02	7.04E-12
28088.1	1.28E-02	2.18E-02	1.13E-11
28088.2	1.63E-02	2.24E-02	1.83E-11
28088.3	2.08E-02	2.32E-02	3.00E-11
28088.4	2.63E-02	2.42E-02	4.96E-11
28088.5	3.31E-02	2.55E-02	8.31E-11
28088.6	4.13E-02	2.71E-02	1.40E-10
28088.7	5.13E-02	2.90E-02	2.40E-10
28088.8	6.31E-02	3.14E-02	4.12E-10
28088.9	7.69E-02	3.42E-02	7.14E-10
28089	9.29E-02	3.76E-02	1.25E-09
28089.1	1.11E-01	4.17E-02	2.19E-09
28089.2	1.32E-01	4.66E-02	3.87E-09
28089.3	1.55E-01	5.26E-02	6.87E-09
28089.4	1.81E-01	5.98E-02	1.23E-08
28089.5	2.10E-01	6.85E-02	2.20E-08
28089.6	2.40E-01	7.90E-02	3.95E-08
28089.7	2.73E-01	9.16E-02	7.11E-08
28089.8	3.09E-01	1.07E-01	1.28E-07
28089.9	3.46E-01	1.25E-01	2.31E-07
28090	3.85E-01	1.48E-01	4.16E-07
28090.1	4.27E-01	1.75E-01	7.50E-07
28090.2	4.71E-01	2.07E-01	1.35E-06
28090.3	5.19E-01	2.46E-01	2.42E-06
28090.4	5.72E-01	2.93E-01	4.35E-06
28090.5	6.35E-01	3.49E-01	7.78E-06
28090.6	7.13E-01	4.16E-01	1.39E-05
28090.7	8.18E-01	4.96E-01	2.49E-05
28090.8	9.67E-01	5.91E-01	4.45E-05
28090.9	1.19E+00	7.03E-01	7.99E-05
28091	1.54E+00	8.35E-01	1.45E-04
28091.1	2.10E+00	9.89E-01	2.68E-04
28091.2	3.00E+00	1.17E+00	5.12E-04
28091.3	4.44E+00	1.38E+00	1.02E-03
28091.4	6.74E+00	1.61E+00	2.16E-03
28091.5	1.04E+01	1.88E+00	4.81E-03
28091.6	1.60E+01	2.18E+00	1.12E-02
28091.7	2.45E+01	2.51E+00	2.67E-02
28091.8	3.73E+01	2.88E+00	6.42E-02
28091.9	5.61E+01	3.27E+00	1.53E-01
28092	8.32E+01	3.69E+00	3.57E-01
28092.1	1.21E+02	4.14E+00	8.08E-01
28092.2	1.74E+02	4.60E+00	1.77E+00
28092.3	2.44E+02	5.07E+00	3.73E+00
28092.4	3.36E+02	5.54E+00	7.54E+00
28092.5	4.53E+02	6.00E+00	1.46E+01
28092.6	5.99E+02	6.43E+00	2.72E+01
28092.7	7.74E+02	6.84E+00	4.89E+01
28092.8	9.77E+02	7.21E+00	8.55E+01
28092.9	1.21E+03	7.54E+00	1.48E+02
28093	1.46E+03	7.83E+00	2.58E+02
28093.1	1.71E+03	8.10E+00	4.57E+02
28093.2	1.97E+03	8.36E+00	8.15E+02
28093.3	2.20E+03	8.68E+00	1.42E+03
28093.4	2.41E+03	9.10E+00	2.33E+03
28093.5	2.57E+03	9.75E+00	3.51E+03
28093.6	2.66E+03	1.07E+01	4.79E+03
28093.7	2.70E+03	1.22E+01	5.83E+03
28093.8	2.66E+03	1.43E+01	6.29E+03
28093.9	2.55E+03	1.70E+01	6.03E+03
28094	2.39E+03	2.03E+01	5.13E+03
28094.1	2.19E+03	2.40E+01	3.90E+03
28094.2	1.95E+03	2.79E+01	2.68E+03
28094.3	1.69E+03	3.13E+01	1.70E+03
28094.4	1.44E+03	3.38E+01	1.03E+03
28094.5	1.20E+03	3.50E+01	6.15E+02
28094.6	9.74E+02	3.45E+01	3.82E+02
28094.7	7.80E+02	3.24E+01	2.50E+02
28094.8	6.15E+02	2.90E+01	1.75E+02
28094.9	4.80E+02	2.48E+01	1.28E+02
28095	3.71E+02	2.03E+01	9.80E+01
28095.1	2.86E+02	1.60E+01	7.78E+01
28095.2	2.21E+02	1.22E+01	6.33E+01
28095.3	1.71E+02	9.25E+00	5.22E+01
28095.4	1.34E+02	7.06E+00	4.33E+01
28095.5	1.06E+02	5.53E+00	3.57E+01
28095.6	8.54E+01	4.52E+00	2.91E+01
28095.7	6.98E+01	3.86E+00	2.34E+01
28095.8	5.82E+01	3.43E+00	1.85E+01
28095.9	4.94E+01	3.14E+00	1.43E+01
28096	4.26E+01	2.91E+00	1.09E+01
28096.1	3.74E+01	2.71E+00	8.18E+00
28096.2	3.32E+01	2.53E+00	6.02E+00
28096.3	2.97E+01	2.36E+00	4.35E+00
28096.4	2.67E+01	2.19E+00	3.10E+00
28096.5	2.40E+01	2.02E+00	2.17E+00
28096.6	2.16E+01	1.86E+00	1.49E+00
28096.7	1.93E+01	1.70E+00	1.01E+00
28096.8	1.72E+01	1.54E+00	6.77E-01
28096.9	1.51E+01	1.40E+00	4.46E-01
28097	1.32E+01	1.26E+00	2.89E-01
28097.1	1.14E+01	1.12E+00	1.85E-01
28097.2	9.72E+00	1.00E+00	1.17E-01
28097.3	8.22E+00	8.85E-01	7.33E-02
28097.4	6.88E+00	7.80E-01	4.53E-02
28097.5	5.70E+00	6.84E-01	2.77E-02
28097.6	4.68E+00	5.97E-01	1.68E-02
28097.7	3.79E+00	5.18E-01	1.01E-02
28097.8	3.05E+00	4.47E-01	6.00E-03
28097.9	2.42E+00	3.83E-01	3.55E-03
28098	1.90E+00	3.27E-01	2.09E-03
28098.1	1.48E+00	2.77E-01	1.22E-03
28098.2	1.15E+00	2.34E-01	7.08E-04
28098.3	8.77E-01	1.96E-01	4.09E-04
28098.4	6.67E-01	1.63E-01	2.36E-04
28098.5	5.04E-01	1.35E-01	1.35E-04
28098.6	3.79E-01	1.11E-01	7.73E-05
28098.7	2.83E-01	9.03E-02	4.41E-05
28098.8	2.11E-01	7.33E-02	2.51E-05
28098.9	1.57E-01	5.91E-02	1.43E-05
28099	1.17E-01	4.75E-02	8.12E-06
28099.1	8.69E-02	3.78E-02	4.61E-06
28099.2	6.46E-02	3.00E-02	2.63E-06
28099.3	4.80E-02	2.37E-02	1.50E-06
28099.4	3.58E-02	1.85E-02	8.54E-07
28099.5	2.68E-02	1.44E-02	4.89E-07
28099.6	2.01E-02	1.11E-02	2.81E-07
28099.7	1.51E-02	8.54E-03	1.62E-07
28099.8	1.14E-02	6.51E-03	9.41E-08
28099.9	8.70E-03	4.92E-03	5.49E-08
28100	6.66E-03	3.69E-03	3.22E-08
28100.1	5.13E-03	2.75E-03	1.90E-08
28100.2	3.98E-03	2.04E-03	1.13E-08
28100.3	3.11E-03	1.50E-03	6.78E-09
28100.4	2.46E-03	1.09E-03	4.10E-09
28100.5	1.95E-03	7.90E-04	2.50E-09
28100.6	1.57E-03	5.69E-04	1.54E-09
28100.7	1.27E-03	4.07E-04	9.58E-10
28100.8	1.04E-03	2.89E-04	6.03E-10
28100.9	8.55E-04	2.05E-04	3.84E-10
28101	7.10E-04	1.44E-04	2.48E-10
28101.1	5.95E-04	1.01E-04	1.62E-10
28101.2	5.02E-04	7.08E-05	1.07E-10
28101.3	4.27E-04	4.93E-05	7.22E-11
28101.4	3.66E-04	3.43E-05	4.93E-11
28101.5	3.16E-04	2.38E-05	3.42E-11
28101.6	2.75E-04	1.65E-05	2.40E-11
28101.7	2.41E-04	1.14E-05	1.72E-11
28101.8	2.13E-04	7.90E-06	1.24E-11
28101.9	1.90E-04	5.47E-06	9.15E-12
28102	1.71E-04	3.80E-06	6.83E-12
28102.1	1.55E-04	2.64E-06	5.18E-12
28102.2	1.42E-04	1.84E-06	3.99E-12
28102.3	1.31E-04	1.29E-06	3.13E-12
28102.4	1.22E-04	9.03E-07	2.48E-12
28102.5	1.14E-04	6.37E-07	2.01E-12
28102.6	1.08E-04	4.53E-07	1.65E-12
28102.7	1.04E-04	3.24E-07	1.37E-12
28102.8	1.00E-04	2.33E-07	1.16E-12
28102.9	9.78E-05	1.69E-07	9.96E-13
28103	9.65E-05	1.24E-07	8.70E-13
28103.1	9.62E-05	9.16E-08	7.71E-13
28103.2	9.69E-05	6.83E-08	6.95E-13
28103.3	9.86E-05	5.15E-08	6.36E-13
28103.4	1.01E-04	3.91E-08	5.92E-13
28103.5	1.05E-04	3.01E-08	5.61E-13
28103.6	1.11E-04	2.33E-08	5.39E-13
28103.7	1.17E-04	1.83E-08	5.27E-13
28103.8	1.25E-04	1.45E-08	5.23E-13
28103.9	1.35E-04	1.16E-08	5.28E-13
28104	1.47E-04	9.39E-09	5.41E-13
28104.1	1.61E-04	7.68E-09	5.62E-13
28104.2	1.78E-04	6.35E-09	5.94E-13
28104.3	1.97E-04	5.31E-09	6.37E-13
28104.4	2.20E-04	4.49E-09	6.93E-13
28104.5	2.48E-04	3.84E-09	7.66E-13
28104.6	2.80E-04	3.32E-09	8.59E-13
28104.7	3.17E-04	2.90E-09	9.78E-13
28104.8	3.62E-04	2.56E-09	1.13E-12
28104.9	4.14E-04	2.29E-09	1.33E-12
28105	4.76E-04	2.07E-09	1.58E-12
28105.1	5.50E-04	1.88E-09	1.92E-12
28105.2	6.37E-04	1.73E-09	2.35E-12
28105.3	7.40E-04	1.61E-09	2.94E-12
28105.4	8.62E-04	1.51E-09	3.73E-12
28105.5	1.01E-03	1.43E-09	4.80E-12
28105.6	1.18E-03	1.36E-09	6.27E-12
28105.7	1.39E-03	1.31E-09	8.34E-12
28105.8	1.63E-03	1.27E-09	1.13E-11
28105.9	1.92E-03	1.25E-09	1.55E-11
28106	2.27E-03	1.23E-09	2.16E-11
28106.1	2.69E-03	1.23E-09	3.07E-11
28106.2	3.19E-03	1.23E-09	4.43E-11
28106.3	3.79E-03	1.25E-09	6.51E-11
28106.4	4.52E-03	1.28E-09	9.72E-11
28106.5	5.40E-03	1.32E-09	1.48E-10
28106.6	6.48E-03	1.38E-09	2.28E-10
28106.7	7.79E-03	1.45E-09	3.58E-10
28106.8	9.40E-03	1.54E-09	5.70E-10
28106.9	1.14E-02	1.65E-09	9.21E-10
28107	1.39E-02	1.79E-09	1.51E-09
28107.1	1.69E-02	1.96E-09	2.51E-09
28107.2	2.08E-02	2.16E-09	4.22E-09
28107.3	2.57E-02	2.40E-09	7.19E-09
28107.4	3.19E-02	2.70E-09	1.24E-08
28107.5	3.99E-02	3.05E-09	2.16E-08
28107.6	5.02E-02	3.48E-09	3.80E-08
28107.7	6.35E-02	4.00E-09	6.76E-08
28107.8	8.08E-02	4.63E-09	1.21E-07
28107.9	1.03E-01	5.39E-09	2.19E-07
28108	1.32E-01	6.32E-09	3.97E-07
28108.1	1.70E-01	7.46E-09	7.26E-07
28108.2	2.20E-01	8.85E-09	1.33E-06
28108.3	2.84E-01	1.06E-08	2.45E-06
28108.4	3.66E-01	1.27E-08	4.51E-06
28108.5	4.73E-01	1.54E-08	8.31E-06
28108.6	6.10E-01	1.87E-08	1.53E-05
28108.7	7.84E-01	2.29E-08	2.81E-05
28108.8	1.01E+00	2.83E-08	5.15E-05
28108.9	1.29E+00	3.51E-08	9.40E-05
28109	1.64E+00	4.39E-08	1.71E-04
28109.1	2.08E+00	5.51E-08	3.08E-04
28109.2	2.63E+00	6.96E-08	5.52E-04
28109.3	3.30E+00	8.84E-08	9.82E-04
28109.4	4.11E+00	1.13E-07	1.73E-03
28109.5	5.09E+00	1.44E-07	3.03E-03
28109.6	6.26E+00	1.85E-07	5.25E-03
28109.7	7.63E+00	2.37E-07	8.99E-03
28109.8	9.25E+00	3.06E-07	1.52E-02
28109.9	1.11E+01	3.96E-07	2.55E-02
28110	1.33E+01	5.13E-07	4.21E-02
28110.1	1.59E+01	6.67E-07	6.86E-02
28110.2	1.89E+01	8.70E-07	1.10E-01
28110.3	2.24E+01	1.14E-06	1.75E-01
28110.4	2.64E+01	1.50E-06	2.74E-01
28110.5	3.12E+01	1.98E-06	4.22E-01
28110.6	3.70E+01	2.63E-06	6.40E-01
28110.7	4.40E+01	3.51E-06	9.58E-01
28110.8	5.27E+01	4.71E-06	1.41E+00
28110.9	6.37E+01	6.35E-06	2.05E+00
28111	7.77E+01	8.62E-06	2.92E+00
28111.1	9.60E+01	1.18E-05	4.11E+00
28111.2	1.20E+02	1.61E-05	5.70E+00
28111.3	1.51E+02	2.23E-05	7.77E+00
28111.4	1.93E+02	3.09E-05	1.05E+01
28111.5	2.46E+02	4.30E-05	1.38E+01
28111.6	3.16E+02	6.01E-05	1.80E+01
28111.7	4.04E+02	8.44E-05	2.31E+01
28111.8	5.16E+02	1.19E-04	2.93E+01
28111.9	6.53E+02	1.68E-04	3.64E+01
28112	8.20E+02	2.39E-04	4.47E+01
28112.1	1.02E+03	3.39E-04	5.40E+01
28112.2	1.25E+03	4.83E-04	6.43E+01
28112.3	1.50E+03	6.90E-04	7.55E+01
28112.4	1.79E+03	9.86E-04	8.76E+01
28112.5	2.09E+03	1.41E-03	1.01E+02
28112.6	2.40E+03	2.01E-03	1.14E+02
28112.7	2.70E+03	2.88E-03	1.29E+02
28112.8	3.00E+03	4.10E-03	1.44E+02
28112.9	3.26E+03	5.83E-03	1.61E+02
28113	3.48E+03	8.27E-03	1.79E+02
28113.1	3.65E+03	1.17E-02	2.00E+02
28113.2	3.76E+03	1.64E-02	2.25E+02
28113.3	3.81E+03	2.30E-02	2.57E+02
28113.4	3.79E+03	3.20E-02	2.99E+02
28113.5	3.71E+03	4.42E-02	3.57E+02
28113.6	3.57E+03	6.07E-02	4.37E+02
28113.7	3.38E+03	8.26E-02	5.45E+02
28113.8	3.15E+03	1.12E-01	6.83E+02
28113.9	2.90E+03	1.49E-01	8.48E+02
28114	2.62E+03	1.98E-01	1.03E+03
28114.1	2.35E+03	2.61E-01	1.20E+03
28114.2	2.07E+03	3.41E-01	1.35E+03
28114.3	1.80E+03	4.41E-01	1.45E+03
28114.4	1.55E+03	5.66E-01	1.47E+03
28114.5	1.32E+03	7.21E-01	1.43E+03
28114.6	1.11E+03	9.12E-01	1.31E+03
28114.7	9.25E+02	1.15E+00	1.15E+03
28114.8	7.64E+02	1.45E+00	9.63E+02
28114.9	6.26E+02	1.88E+00	7.74E+02
28115	5.08E+02	2.58E+00	5.99E+02
28115.1	4.10E+02	4.07E+00	4.51E+02
28115.2	3.28E+02	7.87E+00	3.32E+02
28115.3	2.61E+02	1.82E+01	2.41E+02
28115.4	2.07E+02	4.57E+01	1.74E+02
28115.5	1.63E+02	1.13E+02	1.27E+02
28115.6	1.28E+02	2.65E+02	9.34E+01
28115.7	9.97E+01	5.73E+02	6.98E+01
28115.8	7.76E+01	1.13E+03	5.32E+01
28115.9	6.02E+01	2.04E+03	4.11E+01
28116	4.67E+01	3.33E+03	3.23E+01
28116.1	3.61E+01	4.93E+03	2.56E+01
28116.2	2.80E+01	6.63E+03	2.05E+01
28116.3	2.17E+01	8.09E+03	1.66E+01
28116.4	1.69E+01	8.95E+03	1.35E+01
28116.5	1.32E+01	8.99E+03	1.11E+01
28116.6	1.04E+01	8.21E+03	9.16E+00
28116.7	8.18E+00	6.82E+03	7.62E+00
28116.8	6.53E+00	5.17E+03	6.38E+00
28116.9	5.27E+00	3.59E+03	5.37E+00
28117	4.30E+00	2.30E+03	4.54E+00
28117.1	3.55E+00	1.38E+03	3.85E+00
28117.2	2.97E+00	7.96E+02	3.27E+00
28117.3	2.53E+00	4.54E+02	2.78E+00
28117.4	2.18E+00	2.68E+02	2.36E+00
28117.5	1.91E+00	1.69E+02	2.00E+00
28117.6	1.70E+00	1.14E+02	1.70E+00
28117.7	1.53E+00	8.06E+01	1.43E+00
28117.8	1.40E+00	5.79E+01	1.20E+00
28117.9	1.29E+00	4.16E+01	1.01E+00
28118	1.20E+00	2.96E+01	8.40E-01
28118.1	1.13E+00	2.09E+01	6.97E-01
28118.2	1.07E+00	1.47E+01	5.76E-01
28118.3	1.02E+00	1.04E+01	4.74E-01
28118.4	9.72E-01	7.42E+00	3.89E-01
28118.5	9.33E-01	5.45E+00	3.17E-01
28118.6	8.99E-01	4.14E+00	2.59E-01
28118.7	8.70E-01	3.26E+00	2.10E-01
28118.8	8.44E-01	2.65E+00	1.71E-01
28118.9	8.21E-01	2.21E+00	1.39E-01
28119	8.02E-01	1.88E+00	1.13E-01
28119.1	7.87E-01	1.62E+00	9.25E-02
28119.2	7.76E-01	1.41E+00	7.58E-02
28119.3	7.68E-01	1.22E+00	6.24E-02
28119.4	7.65E-01	1.06E+00	5.17E-02
28119.5	7.66E-01	9.20E-01	4.32E-02
28119.6	7.71E-01	7.93E-01	3.63E-02
28119.7	7.82E-01	6.81E-01	3.08E-02
28119.8	7.99E-01	5.82E-01	2.64E-02
28119.9	8.22E-01	4.96E-01	2.28E-02
28120	8.53E-01	4.21E-01	2.00E-02
28120.1	8.92E-01	3.56E-01	1.77E-02
28120.2	9.40E-01	3.00E-01	1.59E-02
28120.3	9.98E-01	2.53E-01	1.44E-02
28120.4	1.07E+00	2.13E-01	1.32E-02
28120.5	1.15E+00	1.79E-01	1.23E-02
28120.6	1.24E+00	1.51E-01	1.17E-02
28120.7	1.35E+00	1.26E-01	1.12E-02
28120.8	1.48E+00	1.06E-01	1.09E-02
28120.9	1.62E+00	8.87E-02	1.07E-02
28121	1.77E+00	7.41E-02	1.07E-02
28121.1	1.94E+00	6.16E-02	1.09E-02
28121.2	2.14E+00	5.11E-02	1.12E-02
28121.3	2.35E+00	4.22E-02	1.17E-02
28121.4	2.58E+00	3.47E-02	1.25E-02
28121.5	2.83E+00	2.83E-02	1.34E-02
28121.6	3.11E+00	2.30E-02	1.46E-02
28121.7	3.41E+00	1.86E-02	1.62E-02
28121.8	3.74E+00	1.50E-02	1.81E-02
28121.9	4.10E+00	1.20E-02	2.06E-02
28122	4.48E+00	9.53E-03	2.37E-02
28122.1	4.89E+00	7.54E-03	2.76E-02
28122.2	5.33E+00	5.94E-03	3.26E-02
28122.3	5.81E+00	4.65E-03	3.90E-02
28122.4	6.34E+00	3.63E-03	4.71E-02
28122.5	6.90E+00	2.82E-03	5.75E-02
28122.6	7.52E+00	2.19E-03	7.10E-02
28122.7	8.19E+00	1.69E-03	8.86E-02
28122.8	8.93E+00	1.30E-03	1.12E-01
28122.9	9.73E+00	9.98E-04	1.42E-01
28123	1.06E+01	7.64E-04	1.82E-01
28123.1	1.16E+01	5.83E-04	2.34E-01
28123.2	1.27E+01	4.44E-04	3.05E-01
28123.3	1.39E+01	3.38E-04	3.99E-01
28123.4	1.52E+01	2.57E-04	5.24E-01
28123.5	1.67E+01	1.95E-04	6.92E-01
28123.6	1.84E+01	1.48E-04	9.18E-01
28123.7	2.02E+01	1.13E-04	1.22E+00
28123.8	2.21E+01	8.57E-05	1.63E+00
28123.9	2.42E+01	6.54E-05	2.17E+00
28124	2.65E+01	5.00E-05	2.90E+00
28124.1	2.89E+01	3.84E-05	3.86E+00
28124.2	3.15E+01	2.96E-05	5.15E+00
28124.3	3.42E+01	2.29E-05	6.85E+00
28124.4	3.70E+01	1.79E-05	9.09E+00
28124.5	3.99E+01	1.40E-05	1.20E+01
28124.6	4.29E+01	1.11E-05	1.58E+01
28124.7	4.60E+01	8.82E-06	2.07E+01
28124.8	4.92E+01	7.08E-06	2.69E+01
28124.9	5.24E+01	5.72E-06	3.47E+01
28125	5.57E+01	4.67E-06	4.45E+01
28125.1	5.89E+01	3.85E-06	5.65E+01
28125.2	6.22E+01	3.20E-06	7.11E+01
28125.3	6.54E+01	2.69E-06	8.87E+01
28125.4	6.86E+01	2.29E-06	1.09E+02
28125.5	7.17E+01	1.96E-06	1.33E+02
28125.6	7.48E+01	1.71E-06	1.61E+02
28125.7	7.78E+01	1.50E-06	1.92E+02
28125.8	8.07E+01	1.34E-06	2.25E+02
28125.9	8.34E+01	1.21E-06	2.62E+02
28126	8.61E+01	1.11E-06	3.00E+02
28126.1	8.86E+01	1.03E-06	3.39E+02
28126.2	9.10E+01	9.71E-07	3.78E+02
28126.3	9.34E+01	9.25E-07	4.16E+02
28126.4	9.57E+01	8.93E-07	4.51E+02
28126.5	9.80E+01	8.73E-07	4.82E+02
28126.6	1.00E+02	8.64E-07	5.08E+02
28126.7	1.03E+02	8.65E-07	5.27E+02
28126.8	1.05E+02	8.75E-07	5.40E+02
28126.9	1.08E+02	8.94E-07	5.45E+02
28127	1.11E+02	9.22E-07	5.44E+02
28127.1	1.14E+02	9.59E-07	5.38E+02
28127.2	1.17E+02	1.01E-06	5.27E+02
28127.3	1.21E+02	1.06E-06	5.13E+02
28127.4	1.26E+02	1.13E-06	4.98E+02
28127.5	1.31E+02	1.21E-06	4.84E+02
28127.6	1.37E+02	1.31E-06	4.74E+02
28127.7	1.43E+02	1.42E-06	4.68E+02
28127.8	1.51E+02	1.54E-06	4.69E+02
28127.9	1.58E+02	1.69E-06	4.78E+02
28128	1.67E+02	1.86E-06	4.96E+02
28128.1	1.76E+02	2.06E-06	5.25E+02
28128.2	1.86E+02	2.30E-06	5.62E+02
28128.3	1.96E+02	2.57E-06	6.06E+02
28128.4	2.07E+02	2.88E-06	6.56E+02
28128.5	2.19E+02	3.24E-06	7.08E+02
28128.6	2.31E+02	3.66E-06	7.59E+02
28128.7	2.44E+02	4.15E-06	8.04E+02
28128.8	2.57E+02	4.72E-06	8.40E+02
28128.9	2.70E+02	5.38E-06	8.64E+02
28129	2.83E+02	6.15E-06	8.72E+02
28129.1	2.97E+02	7.03E-06	8.64E+02
28129.2	3.11E+02	8.05E-06	8.40E+02
28129.3	3.25E+02	9.23E-06	8.00E+02
28129.4	3.38E+02	1.06E-05	7.48E+02
28129.5	3.51E+02	1.21E-05	6.85E+02
28129.6	3.64E+02	1.39E-05	6.16E+02
28129.7	3.76E+02	1.60E-05	5.44E+02
28129.8	3.87E+02	1.83E-05	4.72E+02
28129.9	3.97E+02	2.10E-05	4.03E+02
28130	4.06E+02	2.40E-05	3.39E+02
28130.1	4.14E+02	2.75E-05	2.83E+02
28130.2	4.20E+02	3.16E-05	2.33E+02
28130.3	4.24E+02	3.62E-05	1.92E+02
28130.4	4.27E+02	4.16E-05	1.59E+02
28130.5	4.29E+02	4.79E-05	1.32E+02
28130.6	4.29E+02	5.51E-05	1.11E+02
28130.7	4.27E+02	6.35E-05	9.13E+01
28130.8	4.24E+02	7.32E-05	7.34E+01
28130.9	4.19E+02	8.45E-05	6.32E+01
28131	4.13E+02	9.75E-05	5.84E+01
28131.1	4.06E+02	1.13E-04	5.44E+01
28131.2	3.97E+02	1.30E-04	5.09E+01
28131.3	3.88E+02	1.50E-04	4.76E+01
28131.4	3.78E+02	1.73E-04	4.45E+01
28131.5	3.67E+02	2.00E-04	4.15E+01
28131.6	3.55E+02	2.32E-04	3.86E+01
28131.7	3.43E+02	2.69E-04	3.56E+01
28131.8	3.30E+02	3.14E-04	3.26E+01
28131.9	3.17E+02	3.67E-04	2.96E+01
28132	3.03E+02	4.32E-04	2.67E+01
28132.1	2.90E+02	5.11E-04	2.38E+01
28132.2	2.76E+02	6.08E-04	2.11E+01
28132.3	2.62E+02	7.28E-04	1.85E+01
28132.4	2.48E+02	8.79E-04	1.60E+01
28132.5	2.34E+02	1.07E-03	1.37E+01
28132.6	2.21E+02	1.31E-03	1.17E+01
28132.7	2.08E+02	1.63E-03	9.82E+00
28132.8	1.95E+02	2.04E-03	8.20E+00
28132.9	1.83E+02	2.58E-03	6.79E+00
28133	1.72E+02	3.32E-03	5.58E+00
28133.1	1.61E+02	4.33E-03	4.56E+00
28133.2	1.50E+02	5.76E-03	3.70E+00
28133.3	1.40E+02	7.81E-03	2.99E+00
28133.4	1.31E+02	1.08E-02	2.41E+00
28133.5	1.22E+02	1.54E-02	1.93E+00
28133.6	1.13E+02	2.24E-02	1.54E+00
28133.7	1.06E+02	3.32E-02	1.23E+00
28133.8	9.83E+01	5.02E-02	9.78E-01
28133.9	9.16E+01	7.70E-02	7.78E-01
28134	8.52E+01	1.19E-01	6.19E-01
28134.1	7.93E+01	1.86E-01	4.93E-01
28134.2	7.38E+01	2.92E-01	3.93E-01
28134.3	6.87E+01	4.58E-01	3.15E-01
28134.4	6.39E+01	7.16E-01	2.53E-01
28134.5	5.95E+01	1.12E+00	2.04E-01
28134.6	5.53E+01	1.74E+00	1.66E-01
28134.7	5.14E+01	2.72E+00	1.36E-01
28134.8	4.77E+01	4.25E+00	1.12E-01
28134.9	4.43E+01	6.69E+00	9.25E-02
28135	4.11E+01	1.06E+01	7.74E-02
28135.1	3.81E+01	1.71E+01	6.55E-02
28135.2	3.54E+01	2.78E+01	5.60E-02
28135.3	3.28E+01	4.56E+01	4.84E-02
28135.4	3.04E+01	7.48E+01	4.25E-02
28135.5	2.81E+01	1.22E+02	3.78E-02
28135.6	2.61E+01	1.94E+02	3.42E-02
28135.7	2.42E+01	3.04E+02	3.14E-02
28135.8	2.25E+01	4.60E+02	2.93E-02
28135.9	2.10E+01	6.73E+02	2.79E-02
28136	1.97E+01	9.49E+02	2.70E-02
28136.1	1.86E+01	1.28E+03	2.66E-02
28136.2	1.76E+01	1.67E+03	2.67E-02
28136.3	1.67E+01	2.07E+03	2.74E-02
28136.4	1.61E+01	2.47E+03	2.85E-02
28136.5	1.55E+01	2.82E+03	3.03E-02
28136.6	1.52E+01	3.09E+03	3.28E-02
28136.7	1.49E+01	3.24E+03	3.61E-02
28136.8	1.48E+01	3.27E+03	4.04E-02
28136.9	1.48E+01	3.18E+03	4.60E-02
28137	1.50E+01	2.97E+03	5.31E-02
28137.1	1.52E+01	2.68E+03	6.23E-02
28137.2	1.56E+01	2.34E+03	7.41E-02
28137.3	1.60E+01	1.98E+03	8.93E-02
28137.4	1.66E+01	1.63E+03	1.09E-01
28137.5	1.73E+01	1.31E+03	1.35E-01
28137.6	1.80E+01	1.03E+03	1.68E-01
28137.7	1.88E+01	7.96E+02	2.12E-01
28137.8	1.97E+01	6.10E+02	2.70E-01
28137.9	2.07E+01	4.66E+02	3.46E-01
28138	2.18E+01	3.55E+02	4.48E-01
28138.1	2.28E+01	2.73E+02	5.84E-01
28138.2	2.40E+01	2.12E+02	7.64E-01
28138.3	2.51E+01	1.67E+02	1.01E+00
28138.4	2.63E+01	1.33E+02	1.33E+00
28138.5	2.75E+01	1.08E+02	1.75E+00
28138.6	2.88E+01	8.91E+01	2.32E+00
28138.7	3.01E+01	7.43E+01	3.07E+00
28138.8	3.14E+01	6.27E+01	4.06E+00
28138.9	3.28E+01	5.33E+01	5.35E+00
28139	3.42E+01	4.56E+01	7.05E+00
28139.1	3.57E+01	3.92E+01	9.25E+00
28139.2	3.73E+01	3.38E+01	1.21E+01
28139.3	3.90E+01	2.92E+01	1.57E+01
28139.4	4.08E+01	2.52E+01	2.03E+01
28139.5	4.27E+01	2.17E+01	2.61E+01
28139.6	4.47E+01	1.87E+01	3.32E+01
28139.7	4.69E+01	1.61E+01	4.20E+01
28139.8	4.92E+01	1.39E+01	5.25E+01
28139.9	5.16E+01	1.20E+01	6.49E+01
28140	5.42E+01	1.03E+01	7.94E+01
28140.1	5.69E+01	8.88E+00	9.60E+01
28140.2	5.98E+01	7.66E+00	1.14E+02
28140.3	6.27E+01	6.63E+00	1.35E+02
28140.4	6.58E+01	5.75E+00	1.56E+02
28140.5	6.91E+01	5.01E+00	1.78E+02
28140.6	7.24E+01	4.39E+00	2.00E+02
28140.7	7.60E+01	3.87E+00	2.21E+02
28140.8	7.97E+01	3.43E+00	2.41E+02
28140.9	8.36E+01	3.06E+00	2.58E+02
28141	8.77E+01	2.75E+00	2.73E+02
28141.1	9.20E+01	2.49E+00	2.85E+02
28141.2	9.65E+01	2.27E+00	2.94E+02
28141.3	1.01E+02	2.08E+00	3.00E+02
28141.4	1.06E+02	1.92E+00	3.04E+02
28141.5	1.11E+02	1.79E+00	3.05E+02
28141.6	1.16E+02	1.67E+00	3.05E+02
28141.7	1.22E+02	1.57E+00	3.04E+02
28141.8	1.27E+02	1.49E+00	3.03E+02
28141.9	1.33E+02	1.42E+00	3.02E+02
28142	1.39E+02	1.36E+00	3.02E+02
28142.1	1.44E+02	1.30E+00	3.03E+02
28142.2	1.49E+02	1.26E+00	3.05E+02
28142.3	1.55E+02	1.22E+00	3.09E+02
28142.4	1.60E+02	1.19E+00	3.15E+02
28142.5	1.64E+02	1.16E+00	3.21E+02
28142.6	1.69E+02	1.13E+00	3.28E+02
28142.7	1.73E+02	1.11E+00	3.34E+02
28142.8	1.76E+02	1.08E+00	3.40E+02
28142.9	1.79E+02	1.06E+00	3.44E+02
28143	1.82E+02	1.04E+00	3.45E+02
28143.1	1.84E+02	1.01E+00	3.44E+02
28143.2	1.85E+02	9.85E-01	3.40E+02
28143.3	1.87E+02	9.57E-01	3.32E+02
28143.4	1.88E+02	9.27E-01	3.21E+02
28143.5	1.89E+02	8.96E-01	3.07E+02
28143.6	1.91E+02	8.62E-01	2.91E+02
28143.7	1.93E+02	8.26E-01	2.72E+02
28143.8	1.95E+02	7.89E-01	2.51E+02
28143.9	1.97E+02	7.50E-01	2.30E+02
28144	2.01E+02	7.10E-01	2.08E+02
28144.1	2.05E+02	6.70E-01	1.87E+02
28144.2	2.09E+02	6.29E-01	1.67E+02
28144.3	2.15E+02	5.89E-01	1.49E+02
28144.4	2.21E+02	5.49E-01	1.32E+02
28144.5	2.28E+02	5.10E-01	1.18E+02
28144.6	2.36E+02	4.72E-01	1.05E+02
28144.7	2.44E+02	4.36E-01	9.51E+01
28144.8	2.53E+02	4.01E-01	8.69E+01
28144.9	2.62E+02	3.67E-01	8.08E+01
28145	2.71E+02	3.36E-01	7.63E+01
28145.1	2.80E+02	3.06E-01	7.34E+01
28145.2	2.89E+02	2.79E-01	7.17E+01
28145.3	2.97E+02	2.54E-01	7.12E+01
28145.4	3.04E+02	2.31E-01	7.16E+01
28145.5	3.10E+02	2.10E-01	7.28E+01
28145.6	3.15E+02	1.92E-01	7.46E+01
28145.7	3.18E+02	1.75E-01	7.69E+01
28145.8	3.20E+02	1.60E-01	7.97E+01
28145.9	3.21E+02	1.47E-01	8.27E+01
28146	3.19E+02	1.36E-01	8.59E+01
28146.1	3.17E+02	1.26E-01	8.92E+01
28146.2	3.13E+02	1.16E-01	9.25E+01
28146.3	3.07E+02	1.08E-01	9.56E+01
28146.4	3.00E+02	1.01E-01	9.84E+01
28146.5	2.93E+02	9.50E-02	1.01E+02
28146.6	2.85E+02	8.96E-02	1.03E+02
28146.7	2.76E+02	8.48E-02	1.04E+02
28146.8	2.66E+02	8.08E-02	1.05E+02
28146.9	2.57E+02	7.74E-02	1.04E+02
28147	2.47E+02	7.47E-02	1.03E+02
28147.1	2.37E+02	7.26E-02	1.01E+02
28147.2	2.27E+02	7.11E-02	9.75E+01
28147.3	2.17E+02	7.02E-02	9.35E+01
28147.4	2.07E+02	6.99E-02	8.86E+01
28147.5	1.98E+02	7.02E-02	8.29E+01
28147.6	1.89E+02	7.12E-02	7.66E+01
28147.7	1.80E+02	7.29E-02	6.99E+01
28147.8	1.71E+02	7.54E-02	6.29E+01
28147.9	1.63E+02	7.87E-02	5.59E+01
28148	1.55E+02	8.31E-02	4.90E+01
28148.1	1.48E+02	8.86E-02	4.25E+01
28148.2	1.41E+02	9.55E-02	3.64E+01
28148.3	1.35E+02	1.04E-01	3.09E+01
28148.4	1.29E+02	1.15E-01	2.59E+01
28148.5	1.23E+02	1.28E-01	2.16E+01
28148.6	1.18E+02	1.45E-01	1.78E+01
28148.7	1.13E+02	1.65E-01	1.45E+01
28148.8	1.08E+02	1.91E-01	1.18E+01
28148.9	1.04E+02	2.22E-01	9.50E+00
28149	9.96E+01	2.62E-01	7.60E+00
28149.1	9.54E+01	3.12E-01	6.05E+00
28149.2	9.15E+01	3.75E-01	4.78E+00
28149.3	8.78E+01	4.56E-01	3.77E+00
28149.4	8.43E+01	5.59E-01	2.96E+00
28149.5	8.10E+01	6.91E-01	2.33E+00
28149.6	7.79E+01	8.64E-01	1.82E+00
28149.7	7.51E+01	1.09E+00	1.43E+00
28149.8	7.26E+01	1.38E+00	1.12E+00
28149.9	7.02E+01	1.77E+00	8.84E-01
28150	6.82E+01	2.29E+00	6.98E-01
28150.1	6.63E+01	2.98E+00	5.54E-01
28150.2	6.47E+01	3.89E+00	4.43E-01
28150.3	6.34E+01	5.11E+00	3.56E-01
28150.4	6.22E+01	6.73E+00	2.89E-01
28150.5	6.14E+01	8.90E+00	2.37E-01
28150.6	6.07E+01	1.18E+01	1.96E-01
28150.7	6.03E+01	1.56E+01	1.64E-01
28150.8	6.02E+01	2.06E+01	1.39E-01
28150.9	6.03E+01	2.71E+01	1.20E-01
28151	6.07E+01	3.56E+01	1.05E-01
28151.1	6.14E+01	4.65E+01	9.30E-02
28151.2	6.23E+01	6.03E+01	8.40E-02
28151.3	6.35E+01	7.78E+01	7.73E-02
28151.4	6.50E+01	9.96E+01	7.25E-02
28151.5	6.67E+01	1.26E+02	6.93E-02
28151.6	6.87E+01	1.59E+02	6.76E-02
28151.7	7.09E+01	1.98E+02	6.73E-02
28151.8	7.32E+01	2.44E+02	6.85E-02
28151.9	7.57E+01	2.97E+02	7.12E-02
28152	7.83E+01	3.58E+02	7.55E-02
28152.1	8.09E+01	4.26E+02	8.16E-02
28152.2	8.36E+01	5.02E+02	8.99E-02
28152.3	8.62E+01	5.83E+02	1.01E-01
28152.4	8.88E+01	6.70E+02	1.15E-01
28152.5	9.12E+01	7.60E+02	1.33E-01
28152.6	9.35E+01	8.51E+02	1.55E-01
28152.7	9.56E+01	9.41E+02	1.84E-01
28152.8	9.75E+01	1.03E+03	2.21E-01
28152.9	9.90E+01	1.10E+03	2.67E-01
28153	1.00E+02	1.17E+03	3.26E-01
28153.1	1.01E+02	1.23E+03	4.01E-01
28153.2	1.02E+02	1.27E+03	4.96E-01
28153.3	1.02E+02	1.30E+03	6.17E-01
28153.4	1.01E+02	1.31E+03	7.70E-01
28153.5	1.01E+02	1.31E+03	9.64E-01
28153.6	9.93E+01	1.29E+03	1.21E+00
28153.7	9.77E+01	1.27E+03	1.52E+00
28153.8	9.56E+01	1.23E+03	1.91E+00
28153.9	9.33E+01	1.18E+03	2.40E+00
28154	9.06E+01	1.13E+03	3.01E+00
28154.1	8.76E+01	1.07E+03	3.76E+00
28154.2	8.45E+01	1.01E+03	4.69E+00
28154.3	8.11E+01	9.50E+02	5.83E+00
28154.4	7.76E+01	8.88E+02	7.20E+00
28154.5	7.40E+01	8.28E+02	8.85E+00
28154.6	7.04E+01	7.70E+02	1.08E+01
28154.7	6.68E+01	7.16E+02	1.31E+01
28154.8	6.33E+01	6.65E+02	1.58E+01
28154.9	6.00E+01	6.17E+02	1.89E+01
28155	5.69E+01	5.74E+02	2.24E+01
28155.1	5.40E+01	5.35E+02	2.64E+01
28155.2	5.15E+01	5.00E+02	3.08E+01
28155.3	4.92E+01	4.67E+02	3.55E+01
28155.4	4.72E+01	4.38E+02	4.06E+01
28155.5	4.55E+01	4.13E+02	4.58E+01
28155.6	4.42E+01	3.89E+02	5.12E+01
28155.7	4.31E+01	3.68E+02	5.66E+01
28155.8	4.23E+01	3.50E+02	6.18E+01
28155.9	4.18E+01	3.33E+02	6.68E+01
28156	4.17E+01	3.18E+02	7.13E+01
28156.1	4.17E+01	3.04E+02	7.53E+01
28156.2	4.21E+01	2.91E+02	7.88E+01
28156.3	4.28E+01	2.79E+02	8.17E+01
28156.4	4.38E+01	2.67E+02	8.40E+01
28156.5	4.50E+01	2.56E+02	8.59E+01
28156.6	4.66E+01	2.46E+02	8.75E+01
28156.7	4.85E+01	2.36E+02	8.91E+01
28156.8	5.07E+01	2.26E+02	9.09E+01
28156.9	5.32E+01	2.17E+02	9.36E+01
28157	5.61E+01	2.08E+02	9.75E+01
28157.1	5.92E+01	2.00E+02	1.03E+02
28157.2	6.26E+01	1.93E+02	1.12E+02
28157.3	6.63E+01	1.86E+02	1.23E+02
28157.4	7.02E+01	1.80E+02	1.38E+02
28157.5	7.43E+01	1.74E+02	1.58E+02
28157.6	7.86E+01	1.69E+02	1.84E+02
28157.7	8.28E+01	1.65E+02	2.15E+02
28157.8	8.70E+01	1.61E+02	2.52E+02
28157.9	9.10E+01	1.58E+02	2.94E+02
28158	9.48E+01	1.55E+02	3.42E+02
28158.1	9.82E+01	1.53E+02	3.95E+02
28158.2	1.01E+02	1.51E+02	4.49E+02
28158.3	1.03E+02	1.50E+02	5.04E+02
28158.4	1.05E+02	1.48E+02	5.57E+02
28158.5	1.06E+02	1.47E+02	6.05E+02
28158.6	1.06E+02	1.46E+02	6.46E+02
28158.7	1.06E+02	1.46E+02	6.76E+02
28158.8	1.05E+02	1.45E+02	6.94E+02
28158.9	1.04E+02	1.44E+02	6.99E+02
28159	1.02E+02	1.43E+02	6.89E+02
28159.1	1.00E+02	1.41E+02	6.66E+02
28159.2	9.78E+01	1.39E+02	6.31E+02
28159.3	9.56E+01	1.37E+02	5.86E+02
28159.4	9.35E+01	1.34E+02	5.34E+02
28159.5	9.16E+01	1.31E+02	4.77E+02
28159.6	8.99E+01	1.28E+02	4.19E+02
28159.7	8.87E+01	1.24E+02	3.63E+02
28159.8	8.79E+01	1.19E+02	3.09E+02
28159.9	8.77E+01	1.15E+02	2.62E+02
28160	8.81E+01	1.10E+02	2.20E+02
28160.1	8.91E+01	1.05E+02	1.86E+02
28160.2	9.07E+01	1.00E+02	1.58E+02
28160.3	9.31E+01	9.55E+01	1.36E+02
28160.4	9.60E+01	9.11E+01	1.20E+02
28160.5	9.95E+01	8.71E+01	1.09E+02
28160.6	1.04E+02	8.35E+01	1.02E+02
28160.7	1.08E+02	8.06E+01	9.76E+01
28160.8	1.13E+02	7.82E+01	9.59E+01
28160.9	1.18E+02	7.65E+01	9.62E+01
28161	1.23E+02	7.55E+01	9.78E+01
28161.1	1.28E+02	7.51E+01	1.01E+02
28161.2	1.33E+02	7.55E+01	1.04E+02
28161.3	1.38E+02	7.65E+01	1.08E+02
28161.4	1.43E+02	7.81E+01	1.13E+02
28161.5	1.48E+02	8.02E+01	1.17E+02
28161.6	1.51E+02	8.28E+01	1.22E+02
28161.7	1.55E+02	8.58E+01	1.27E+02
28161.8	1.58E+02	8.91E+01	1.32E+02
28161.9	1.59E+02	9.26E+01	1.36E+02
28162	1.61E+02	9.63E+01	1.40E+02
28162.1	1.61E+02	1.00E+02	1.44E+02
28162.2	1.60E+02	1.04E+02	1.46E+02
28162.3	1.59E+02	1.07E+02	1.48E+02
28162.4	1.57E+02	1.10E+02	1.49E+02
28162.5	1.54E+02	1.13E+02	1.48E+02
28162.6	1.50E+02	1.16E+02	1.47E+02
28162.7	1.46E+02	1.18E+02	1.44E+02
28162.8	1.41E+02	1.19E+02	1.39E+02
28162.9	1.36E+02	1.20E+02	1.34E+02
28163	1.31E+02	1.20E+02	1.27E+02
28163.1	1.27E+02	1.20E+02	1.20E+02
28163.2	1.22E+02	1.19E+02	1.12E+02
28163.3	1.17E+02	1.17E+02	1.04E+02
28163.4	1.13E+02	1.15E+02	9.50E+01
28163.5	1.10E+02	1.13E+02	8.66E+01
28163.6	1.06E+02	1.10E+02	7.83E+01
28163.7	1.03E+02	1.06E+02	7.05E+01
28163.8	1.01E+02	1.02E+02	6.30E+01
28163.9	9.92E+01	9.82E+01	5.61E+01
28164	9.79E+01	9.39E+01	4.97E+01
28164.1	9.71E+01	8.93E+01	4.39E+01
28164.2	9.68E+01	8.45E+01	3.86E+01
28164.3	9.71E+01	7.96E+01	3.39E+01
28164.4	9.80E+01	7.46E+01	2.96E+01
28164.5	9.94E+01	6.94E+01	2.58E+01
28164.6	1.01E+02	6.43E+01	2.24E+01
28164.7	1.04E+02	5.92E+01	1.95E+01
28164.8	1.08E+02	5.41E+01	1.68E+01
28164.9	1.12E+02	4.92E+01	1.45E+01
28165	1.16E+02	4.44E+01	1.25E+01
28165.1	1.22E+02	3.98E+01	1.07E+01
28165.2	1.29E+02	3.55E+01	9.18E+00
28165.3	1.37E+02	3.15E+01	7.86E+00
28165.4	1.45E+02	2.77E+01	6.73E+00
28165.5	1.55E+02	2.43E+01	5.76E+00
28165.6	1.67E+02	2.12E+01	4.93E+00
28165.7	1.80E+02	1.85E+01	4.23E+00
28165.8	1.94E+02	1.60E+01	3.63E+00
28165.9	2.10E+02	1.39E+01	3.13E+00
28166	2.27E+02	1.20E+01	2.70E+00
28166.1	2.45E+02	1.04E+01	2.35E+00
28166.2	2.65E+02	9.08E+00	2.05E+00
28166.3	2.86E+02	7.97E+00	1.81E+00
28166.4	3.07E+02	7.05E+00	1.60E+00
28166.5	3.29E+02	6.31E+00	1.44E+00
28166.6	3.50E+02	5.73E+00	1.30E+00
28166.7	3.71E+02	5.26E+00	1.19E+00
28166.8	3.91E+02	4.91E+00	1.10E+00
28166.9	4.09E+02	4.66E+00	1.03E+00
28167	4.24E+02	4.48E+00	9.71E-01
28167.1	4.36E+02	4.37E+00	9.29E-01
28167.2	4.44E+02	4.33E+00	9.00E-01
28167.3	4.48E+02	4.34E+00	8.82E-01
28167.4	4.48E+02	4.40E+00	8.73E-01
28167.5	4.43E+02	4.51E+00	8.74E-01
28167.6	4.34E+02	4.67E+00	8.84E-01
28167.7	4.21E+02	4.88E+00	9.03E-01
28167.8	4.05E+02	5.13E+00	9.30E-01
28167.9	3.87E+02	5.42E+00	9.66E-01
28168	3.66E+02	5.76E+00	1.01E+00
28168.1	3.44E+02	6.14E+00	1.06E+00
28168.2	3.21E+02	6.57E+00	1.13E+00
28168.3	2.98E+02	7.03E+00	1.20E+00
28168.4	2.75E+02	7.54E+00	1.28E+00
28168.5	2.53E+02	8.08E+00	1.37E+00
28168.6	2.31E+02	8.65E+00	1.46E+00
28168.7	2.10E+02	9.25E+00	1.57E+00
28168.8	1.91E+02	9.86E+00	1.68E+00
28168.9	1.72E+02	1.05E+01	1.81E+00
28169	1.55E+02	1.11E+01	1.93E+00
28169.1	1.39E+02	1.17E+01	2.07E+00
28169.2	1.25E+02	1.23E+01	2.21E+00
28169.3	1.12E+02	1.29E+01	2.36E+00
28169.4	9.95E+01	1.34E+01	2.51E+00
28169.5	8.86E+01	1.40E+01	2.67E+00
28169.6	7.88E+01	1.44E+01	2.83E+00
28169.7	7.01E+01	1.49E+01	3.00E+00
28169.8	6.22E+01	1.53E+01	3.16E+00
28169.9	5.53E+01	1.56E+01	3.33E+00
28170	4.90E+01	1.60E+01	3.50E+00
28170.1	4.35E+01	1.63E+01	3.67E+00
28170.2	3.85E+01	1.66E+01	3.83E+00
28170.3	3.42E+01	1.68E+01	4.00E+00
28170.4	3.03E+01	1.70E+01	4.16E+00
28170.5	2.68E+01	1.73E+01	4.32E+00
28170.6	2.37E+01	1.75E+01	4.48E+00
28170.7	2.10E+01	1.77E+01	4.64E+00
28170.8	1.86E+01	1.79E+01	4.79E+00
28170.9	1.65E+01	1.82E+01	4.95E+00
28171	1.46E+01	1.85E+01	5.10E+00
28171.1	1.29E+01	1.88E+01	5.25E+00
28171.2	1.15E+01	1.91E+01	5.39E+00
28171.3	1.02E+01	1.95E+01	5.53E+00
28171.4	9.13E+00	1.98E+01	5.66E+00
28171.5	8.18E+00	2.02E+01	5.79E+00
28171.6	7.37E+00	2.06E+01	5.90E+00
28171.7	6.68E+00	2.11E+01	6.01E+00
28171.8	6.10E+00	2.15E+01	6.11E+00
28171.9	5.63E+00	2.20E+01	6.20E+00
28172	5.25E+00	2.24E+01	6.28E+00
28172.1	4.96E+00	2.29E+01	6.35E+00
28172.2	4.75E+00	2.34E+01	6.41E+00
28172.3	4.63E+00	2.39E+01	6.45E+00
28172.4	4.59E+00	2.45E+01	6.48E+00
28172.5	4.65E+00	2.50E+01	6.50E+00
28172.6	4.79E+00	2.55E+01	6.51E+00
28172.7	5.04E+00	2.59E+01	6.51E+00
28172.8	5.39E+00	2.64E+01	6.51E+00
28172.9	5.86E+00	2.68E+01	6.50E+00
28173	6.46E+00	2.71E+01	6.50E+00
28173.1	7.20E+00	2.74E+01	6.49E+00
28173.2	8.08E+00	2.76E+01	6.50E+00
28173.3	9.13E+00	2.78E+01	6.51E+00
28173.4	1.03E+01	2.80E+01	6.54E+00
28173.5	1.17E+01	2.80E+01	6.58E+00
28173.6	1.33E+01	2.81E+01	6.64E+00
28173.7	1.50E+01	2.80E+01	6.72E+00
28173.8	1.69E+01	2.80E+01	6.83E+00
28173.9	1.89E+01	2.80E+01	6.97E+00
28174	2.10E+01	2.80E+01	7.13E+00
28174.1	2.32E+01	2.80E+01	7.33E+00
28174.2	2.54E+01	2.81E+01	7.56E+00
28174.3	2.76E+01	2.82E+01	7.83E+00
28174.4	2.98E+01	2.85E+01	8.15E+00
28174.5	3.18E+01	2.88E+01	8.52E+00
28174.6	3.37E+01	2.92E+01	8.95E+00
28174.7	3.53E+01	2.97E+01	9.48E+00
28174.8	3.68E+01	3.03E+01	1.01E+01
28174.9	3.80E+01	3.11E+01	1.09E+01
28175	3.88E+01	3.20E+01	1.19E+01
28175.1	3.94E+01	3.30E+01	1.31E+01
28175.2	3.96E+01	3.42E+01	1.47E+01
28175.3	3.95E+01	3.55E+01	1.68E+01
28175.4	3.91E+01	3.71E+01	1.94E+01
28175.5	3.83E+01	3.89E+01	2.29E+01
28175.6	3.72E+01	4.08E+01	2.75E+01
28175.7	3.58E+01	4.30E+01	3.33E+01
28175.8	3.42E+01	4.55E+01	4.10E+01
28175.9	3.25E+01	4.83E+01	5.09E+01
28176	3.06E+01	5.13E+01	6.36E+01
28176.1	2.88E+01	5.46E+01	7.98E+01
28176.2	2.70E+01	5.83E+01	1.00E+02
28176.3	2.53E+01	6.24E+01	1.26E+02
28176.4	2.37E+01	6.68E+01	1.57E+02
28176.5	2.23E+01	7.16E+01	1.95E+02
28176.6	2.10E+01	7.68E+01	2.41E+02
28176.7	1.99E+01	8.23E+01	2.94E+02
28176.8	1.90E+01	8.82E+01	3.56E+02
28176.9	1.83E+01	9.45E+01	4.25E+02
28177	1.78E+01	1.01E+02	5.00E+02
28177.1	1.74E+01	1.08E+02	5.80E+02
28177.2	1.72E+01	1.15E+02	6.62E+02
28177.3	1.72E+01	1.22E+02	7.44E+02
28177.4	1.73E+01	1.30E+02	8.20E+02
28177.5	1.76E+01	1.38E+02	8.88E+02
28177.6	1.81E+01	1.46E+02	9.44E+02
28177.7	1.87E+01	1.55E+02	9.85E+02
28177.8	1.95E+01	1.64E+02	1.01E+03
28177.9	2.05E+01	1.75E+02	1.01E+03
28178	2.16E+01	1.87E+02	9.96E+02
28178.1	2.31E+01	2.02E+02	9.63E+02
28178.2	2.47E+01	2.20E+02	9.13E+02
28178.3	2.66E+01	2.41E+02	8.51E+02
28178.4	2.88E+01	2.67E+02	7.78E+02
28178.5	3.14E+01	2.98E+02	6.99E+02
28178.6	3.43E+01	3.36E+02	6.17E+02
28178.7	3.77E+01	3.80E+02	5.36E+02
28178.8	4.16E+01	4.32E+02	4.58E+02
28178.9	4.60E+01	4.90E+02	3.86E+02
28179	5.09E+01	5.55E+02	3.21E+02
28179.1	5.66E+01	6.26E+02	2.63E+02
28179.2	6.29E+01	7.01E+02	2.12E+02
28179.3	7.00E+01	7.79E+02	1.70E+02
28179.4	7.81E+01	8.57E+02	1.34E+02
28179.5	8.70E+01	9.35E+02	1.05E+02
28179.6	9.70E+01	1.01E+03	8.14E+01
28179.7	1.08E+02	1.08E+03	6.27E+01
28179.8	1.20E+02	1.13E+03	4.80E+01
28179.9	1.34E+02	1.18E+03	3.66E+01
28180	1.49E+02	1.21E+03	2.79E+01
28180.1	1.66E+02	1.24E+03	2.14E+01
28180.2	1.84E+02	1.24E+03	1.64E+01
28180.3	2.04E+02	1.23E+03	1.27E+01
28180.4	2.27E+02	1.21E+03	1.00E+01
28180.5	2.51E+02	1.17E+03	8.00E+00
28180.6	2.78E+02	1.12E+03	6.50E+00
28180.7	3.08E+02	1.06E+03	5.37E+00
28180.8	3.40E+02	9.93E+02	4.52E+00
28180.9	3.75E+02	9.18E+02	3.87E+00
28181	4.12E+02	8.39E+02	3.36E+00
28181.1	4.52E+02	7.58E+02	2.94E+00
28181.2	4.95E+02	6.78E+02	2.60E+00
28181.3	5.39E+02	5.99E+02	2.32E+00
28181.4	5.84E+02	5.23E+02	2.07E+00
28181.5	6.30E+02	4.52E+02	1.85E+00
28181.6	6.76E+02	3.86E+02	1.65E+00
28181.7	7.20E+02	3.27E+02	1.48E+00
28181.8	7.63E+02	2.74E+02	1.32E+00
28181.9	8.03E+02	2.27E+02	1.18E+00
28182	8.39E+02	1.86E+02	1.05E+00
28182.1	8.71E+02	1.52E+02	9.33E-01
28182.2	8.98E+02	1.23E+02	8.28E-01
28182.3	9.20E+02	9.87E+01	7.34E-01
28182.4	9.35E+02	7.90E+01	6.50E-01
28182.5	9.45E+02	6.29E+01	5.76E-01
28182.6	9.48E+02	5.00E+01	5.10E-01
28182.7	9.46E+02	3.97E+01	4.51E-01
28182.8	9.38E+02	3.15E+01	4.00E-01
28182.9	9.25E+02	2.50E+01	3.55E-01
28183	9.08E+02	1.99E+01	3.15E-01
28183.1	8.86E+02	1.60E+01	2.80E-01
28183.2	8.62E+02	1.29E+01	2.49E-01
28183.3	8.35E+02	1.05E+01	2.22E-01
28183.4	8.06E+02	8.67E+00	1.98E-01
28183.5	7.76E+02	7.24E+00	1.77E-01
28183.6	7.45E+02	6.14E+00	1.59E-01
28183.7	7.13E+02	5.29E+00	1.43E-01
28183.8	6.82E+02	4.63E+00	1.29E-01
28183.9	6.50E+02	4.12E+00	1.17E-01
28184	6.18E+02	3.73E+00	1.05E-01
28184.1	5.86E+02	3.44E+00	9.53E-02
28184.2	5.55E+02	3.22E+00	8.63E-02
28184.3	5.24E+02	3.07E+00	7.81E-02
28184.4	4.93E+02	2.96E+00	7.07E-02
28184.5	4.64E+02	2.89E+00	6.40E-02
28184.6	4.35E+02	2.85E+00	5.78E-02
28184.7	4.06E+02	2.84E+00	5.22E-02
28184.8	3.79E+02	2.84E+00	4.71E-02
28184.9	3.52E+02	2.86E+00	4.24E-02
28185	3.26E+02	2.89E+00	3.82E-02
28185.1	3.02E+02	2.92E+00	3.43E-02
28185.2	2.78E+02	2.96E+00	3.09E-02
28185.3	2.56E+02	2.99E+00	2.78E-02
28185.4	2.35E+02	3.02E+00	2.50E-02
28185.5	2.15E+02	3.04E+00	2.25E-02
28185.6	1.96E+02	3.05E+00	2.04E-02
28185.7	1.79E+02	3.05E+00	1.84E-02
28185.8	1.63E+02	3.03E+00	1.67E-02
28185.9	1.48E+02	3.00E+00	1.53E-02
28186	1.35E+02	2.95E+00	1.40E-02
28186.1	1.22E+02	2.89E+00	1.28E-02
28186.2	1.10E+02	2.82E+00	1.18E-02
28186.3	9.99E+01	2.73E+00	1.10E-02
28186.4	9.03E+01	2.64E+00	1.02E-02
28186.5	8.15E+01	2.54E+00	9.60E-03
28186.6	7.36E+01	2.43E+00	9.07E-03
28186.7	6.63E+01	2.32E+00	8.62E-03
28186.8	5.98E+01	2.21E+00	8.25E-03
28186.9	5.38E+01	2.10E+00	7.95E-03
28187	4.83E+01	1.99E+00	7.71E-03
28187.1	4.34E+01	1.89E+00	7.52E-03
28187.2	3.90E+01	1.79E+00	7.40E-03
28187.3	3.49E+01	1.70E+00	7.33E-03
28187.4	3.13E+01	1.62E+00	7.31E-03
28187.5	2.81E+01	1.55E+00	7.35E-03
28187.6	2.52E+01	1.48E+00	7.45E-03
28187.7	2.26E+01	1.43E+00	7.62E-03
28187.8	2.02E+01	1.39E+00	7.86E-03
28187.9	1.81E+01	1.35E+00	8.18E-03
28188	1.63E+01	1.33E+00	8.60E-03
28188.1	1.46E+01	1.32E+00	9.13E-03
28188.2	1.31E+01	1.32E+00	9.79E-03
28188.3	1.18E+01	1.33E+00	1.06E-02
28188.4	1.06E+01	1.35E+00	1.16E-02
28188.5	9.51E+00	1.39E+00	1.29E-02
28188.6	8.56E+00	1.44E+00	1.44E-02
28188.7	7.70E+00	1.51E+00	1.64E-02
28188.8	6.94E+00	1.60E+00	1.87E-02
28188.9	6.25E+00	1.70E+00	2.16E-02
28189	5.64E+00	1.82E+00	2.52E-02
28189.1	5.09E+00	1.97E+00	2.97E-02
28189.2	4.60E+00	2.14E+00	3.53E-02
28189.3	4.15E+00	2.34E+00	4.22E-02
28189.4	3.75E+00	2.57E+00	5.07E-02
28189.5	3.39E+00	2.83E+00	6.13E-02
28189.6	3.07E+00	3.14E+00	7.45E-02
28189.7	2.78E+00	3.48E+00	9.08E-02
28189.8	2.51E+00	3.88E+00	1.11E-01
28189.9	2.27E+00	4.34E+00	1.36E-01
28190	2.05E+00	4.86E+00	1.66E-01
28190.1	1.86E+00	5.45E+00	2.04E-01
28190.2	1.68E+00	6.13E+00	2.50E-01
28190.3	1.53E+00	6.90E+00	3.06E-01
28190.4	1.39E+00	7.78E+00	3.76E-01
28190.5	1.27E+00	8.76E+00	4.61E-01
28190.6	1.16E+00	9.87E+00	5.67E-01
28190.7	1.07E+00	1.11E+01	6.98E-01
28190.8	9.90E-01	1.25E+01	8.64E-01
28190.9	9.24E-01	1.41E+01	1.08E+00
28191	8.68E-01	1.58E+01	1.35E+00
28191.1	8.24E-01	1.77E+01	1.72E+00
28191.2	7.89E-01	1.98E+01	2.21E+00
28191.3	7.64E-01	2.20E+01	2.88E+00
28191.4	7.49E-01	2.44E+01	3.82E+00
28191.5	7.43E-01	2.69E+01	5.12E+00
28191.6	7.48E-01	2.96E+01	6.95E+00
28191.7	7.63E-01	3.22E+01	9.51E+00
28191.8	7.92E-01	3.49E+01	1.31E+01
28191.9	8.34E-01	3.76E+01	1.80E+01
28192	8.94E-01	4.02E+01	2.48E+01
28192.1	9.74E-01	4.26E+01	3.40E+01
28192.2	1.08E+00	4.50E+01	4.64E+01
28192.3	1.21E+00	4.71E+01	6.27E+01
28192.4	1.39E+00	4.91E+01	8.42E+01
28192.5	1.61E+00	5.10E+01	1.12E+02
28192.6	1.88E+00	5.27E+01	1.48E+02
28192.7	2.23E+00	5.42E+01	1.93E+02
28192.8	2.67E+00	5.55E+01	2.49E+02
28192.9	3.23E+00	5.67E+01	3.19E+02
28193	3.91E+00	5.76E+01	4.05E+02
28193.1	4.77E+00	5.85E+01	5.10E+02
28193.2	5.84E+00	5.91E+01	6.36E+02
28193.3	7.15E+00	5.97E+01	7.86E+02
28193.4	8.77E+00	6.01E+01	9.58E+02
28193.5	1.07E+01	6.04E+01	1.15E+03
28193.6	1.31E+01	6.06E+01	1.36E+03
28193.7	1.60E+01	6.08E+01	1.57E+03
28193.8	1.95E+01	6.09E+01	1.76E+03
28193.9	2.36E+01	6.09E+01	1.92E+03
28194	2.83E+01	6.09E+01	2.02E+03
28194.1	3.38E+01	6.08E+01	2.04E+03
28194.2	4.00E+01	6.05E+01	1.98E+03
28194.3	4.70E+01	6.02E+01	1.83E+03
28194.4	5.47E+01	5.97E+01	1.62E+03
28194.5	6.31E+01	5.91E+01	1.37E+03
28194.6	7.19E+01	5.83E+01	1.10E+03
28194.7	8.12E+01	5.75E+01	8.41E+02
28194.8	9.06E+01	5.65E+01	6.14E+02
28194.9	1.00E+02	5.55E+01	4.29E+02
28195	1.09E+02	5.45E+01	2.88E+02
28195.1	1.18E+02	5.35E+01	1.87E+02
28195.2	1.26E+02	5.26E+01	1.18E+02
28195.3	1.33E+02	5.18E+01	7.24E+01
28195.4	1.38E+02	5.13E+01	4.38E+01
28195.5	1.43E+02	5.10E+01	2.61E+01
28195.6	1.46E+02	5.10E+01	1.54E+01
28195.7	1.47E+02	5.13E+01	8.92E+00
28195.8	1.47E+02	5.21E+01	5.10E+00
28195.9	1.46E+02	5.34E+01	2.87E+00
28196	1.44E+02	5.53E+01	1.58E+00
28196.1	1.40E+02	5.78E+01	8.47E-01
28196.2	1.36E+02	6.10E+01	4.45E-01
28196.3	1.31E+02	6.49E+01	2.28E-01
28196.4	1.26E+02	6.97E+01	1.14E-01
28196.5	1.21E+02	7.53E+01	5.55E-02
28196.6	1.16E+02	8.20E+01	2.64E-02
28196.7	1.11E+02	8.98E+01	1.22E-02
28196.8	1.07E+02	9.86E+01	5.55E-03
28196.9	1.03E+02	1.09E+02	2.46E-03
28197	1.00E+02	1.20E+02	1.07E-03
28197.1	9.80E+01	1.33E+02	4.51E-04
28197.2	9.66E+01	1.47E+02	1.88E-04
28197.3	9.59E+01	1.63E+02	7.63E-05
28197.4	9.60E+01	1.80E+02	3.05E-05
28197.5	9.67E+01	1.98E+02	1.19E-05
28197.6	9.82E+01	2.18E+02	4.60E-06
28197.7	1.00E+02	2.38E+02	1.74E-06
28197.8	1.03E+02	2.60E+02	6.49E-07
28197.9	1.06E+02	2.83E+02	2.38E-07
28198	1.09E+02	3.06E+02	8.62E-08
28198.1	1.13E+02	3.29E+02	3.08E-08
28198.2	1.17E+02	3.51E+02	1.08E-08
28198.3	1.21E+02	3.73E+02	3.77E-09
28198.4	1.26E+02	3.93E+02	1.29E-09
28198.5	1.30E+02	4.11E+02	4.39E-10
28198.6	1.35E+02	4.26E+02	1.47E-10
28198.7	1.41E+02	4.38E+02	4.88E-11
28198.8	1.46E+02	4.47E+02	1.59E-11
28198.9	1.52E+02	4.52E+02	5.14E-12
28199	1.58E+02	4.53E+02	1.64E-12
28199.1	1.64E+02	4.49E+02	5.14E-13
28199.2	1.71E+02	4.42E+02	1.59E-13
28199.3	1.78E+02	4.30E+02	4.83E-14
28199.4	1.86E+02	4.15E+02	1.45E-14
28199.5	1.95E+02	3.96E+02	4.26E-15
28199.6	2.05E+02	3.74E+02	1.24E-15
28199.7	2.15E+02	3.49E+02	3.52E-16
28199.8	2.27E+02	3.23E+02	9.87E-17
[truncated: 68,001 more rows]
