# Supplementary material for: A simple method for developing lysine targeted covalent protein reagents
Source: Nat Commun. 2023 Dec 1;14:7933. doi: 10.1038/s41467-023-42632-5 (PMC10692228; doi:10.1038/s41467-023-42632-5)
Supplement: Supplementary file 4 — Source data [file 41467_2023_42632_MOESM4_ESM.zip › Source Data/Supplementary figure 6/Eta.txt]

T	Pep5chloro	4IEA_5	3MHR_5
28000	3.83E+00	5.77E-01	3.73E+01
28000.1	1.15E+01	1.39E-02	1.65E+01
28000.2	2.58E+01	2.48E-05	4.57E+01
28000.3	8.35E+00	7.27E-05	1.26E+00
28000.4	5.40E+02	2.50E-02	2.57E+02
28000.5	7.31E+02	1.42E-02	3.01E+02
28000.6	9.88E+02	7.93E-03	3.43E+02
28000.7	1.32E+03	4.36E-03	3.78E+02
28000.8	1.75E+03	2.36E-03	4.06E+02
28000.9	2.25E+03	1.26E-03	4.23E+02
28001	2.83E+03	6.62E-04	4.28E+02
28001.1	3.46E+03	3.42E-04	4.22E+02
28001.2	4.09E+03	1.75E-04	4.05E+02
28001.3	4.68E+03	8.83E-05	3.80E+02
28001.4	5.18E+03	4.42E-05	3.47E+02
28001.5	5.54E+03	2.19E-05	3.09E+02
28001.6	5.72E+03	1.08E-05	2.70E+02
28001.7	5.71E+03	5.35E-06	2.30E+02
28001.8	5.50E+03	2.65E-06	1.93E+02
28001.9	5.13E+03	1.31E-06	1.58E+02
28002	4.62E+03	6.56E-07	1.27E+02
28002.1	4.03E+03	3.31E-07	1.01E+02
28002.2	3.41E+03	1.69E-07	7.84E+01
28002.3	2.80E+03	8.76E-08	6.02E+01
28002.4	2.23E+03	4.61E-08	4.56E+01
28002.5	1.73E+03	2.48E-08	3.42E+01
28002.6	1.30E+03	1.36E-08	2.54E+01
28002.7	9.59E+02	7.59E-09	1.87E+01
28002.8	6.91E+02	4.34E-09	1.39E+01
28002.9	4.89E+02	2.54E-09	1.03E+01
28003	3.41E+02	1.52E-09	7.90E+00
28003.1	2.35E+02	9.27E-10	6.29E+00
28003.2	1.61E+02	5.79E-10	5.32E+00
28003.3	1.10E+02	3.70E-10	4.86E+00
28003.4	7.54E+01	2.41E-10	4.81E+00
28003.5	5.23E+01	1.60E-10	5.08E+00
28003.6	3.69E+01	1.08E-10	5.64E+00
28003.7	2.66E+01	7.48E-11	6.44E+00
28003.8	1.96E+01	5.26E-11	7.45E+00
28003.9	1.48E+01	3.76E-11	8.65E+00
28004	1.14E+01	2.74E-11	1.00E+01
28004.1	9.00E+00	2.03E-11	1.15E+01
28004.2	7.25E+00	1.53E-11	1.31E+01
28004.3	5.94E+00	1.17E-11	1.48E+01
28004.4	4.95E+00	9.13E-12	1.65E+01
28004.5	4.18E+00	7.25E-12	1.82E+01
28004.6	3.58E+00	5.85E-12	1.99E+01
28004.7	3.10E+00	4.80E-12	2.15E+01
28004.8	2.71E+00	4.00E-12	2.30E+01
28004.9	2.40E+00	3.39E-12	2.45E+01
28005	2.15E+00	2.93E-12	2.57E+01
28005.1	1.95E+00	2.57E-12	2.68E+01
28005.2	1.78E+00	2.29E-12	2.78E+01
28005.3	1.64E+00	2.07E-12	2.85E+01
28005.4	1.53E+00	1.91E-12	2.90E+01
28005.5	1.44E+00	1.79E-12	2.93E+01
28005.6	1.36E+00	1.71E-12	2.94E+01
28005.7	1.30E+00	1.65E-12	2.93E+01
28005.8	1.26E+00	1.63E-12	2.90E+01
28005.9	1.22E+00	1.63E-12	2.85E+01
28006	1.19E+00	1.65E-12	2.79E+01
28006.1	1.17E+00	1.70E-12	2.70E+01
28006.2	1.16E+00	1.78E-12	2.60E+01
28006.3	1.15E+00	1.89E-12	2.49E+01
28006.4	1.14E+00	2.03E-12	2.37E+01
28006.5	1.14E+00	2.22E-12	2.24E+01
28006.6	1.14E+00	2.45E-12	2.11E+01
28006.7	1.14E+00	2.75E-12	1.98E+01
28006.8	1.14E+00	3.12E-12	1.84E+01
28006.9	1.15E+00	3.59E-12	1.70E+01
28007	1.15E+00	4.18E-12	1.57E+01
28007.1	1.16E+00	4.93E-12	1.44E+01
28007.2	1.16E+00	5.88E-12	1.32E+01
28007.3	1.17E+00	7.10E-12	1.20E+01
28007.4	1.17E+00	8.68E-12	1.08E+01
28007.5	1.17E+00	1.07E-11	9.77E+00
28007.6	1.18E+00	1.34E-11	8.76E+00
28007.7	1.18E+00	1.69E-11	7.81E+00
28007.8	1.18E+00	2.16E-11	6.94E+00
28007.9	1.18E+00	2.79E-11	6.13E+00
28008	1.18E+00	3.63E-11	5.40E+00
28008.1	1.18E+00	4.77E-11	4.73E+00
28008.2	1.18E+00	6.33E-11	4.13E+00
28008.3	1.17E+00	8.47E-11	3.59E+00
28008.4	1.17E+00	1.14E-10	3.11E+00
28008.5	1.16E+00	1.55E-10	2.69E+00
28008.6	1.15E+00	2.13E-10	2.33E+00
28008.7	1.14E+00	2.94E-10	2.01E+00
28008.8	1.13E+00	4.08E-10	1.73E+00
28008.9	1.12E+00	5.70E-10	1.49E+00
28009	1.11E+00	8.00E-10	1.29E+00
28009.1	1.10E+00	1.13E-09	1.11E+00
28009.2	1.10E+00	1.60E-09	9.64E-01
28009.3	1.09E+00	2.28E-09	8.37E-01
28009.4	1.09E+00	3.26E-09	7.27E-01
28009.5	1.10E+00	4.68E-09	6.33E-01
28009.6	1.11E+00	6.74E-09	5.51E-01
28009.7	1.13E+00	9.74E-09	4.81E-01
28009.8	1.15E+00	1.41E-08	4.19E-01
28009.9	1.19E+00	2.06E-08	3.65E-01
28010	1.23E+00	3.01E-08	3.17E-01
28010.1	1.29E+00	4.42E-08	2.76E-01
28010.2	1.37E+00	6.53E-08	2.39E-01
28010.3	1.47E+00	9.69E-08	2.07E-01
28010.4	1.59E+00	1.45E-07	1.79E-01
28010.5	1.74E+00	2.17E-07	1.55E-01
28010.6	1.93E+00	3.27E-07	1.34E-01
28010.7	2.16E+00	4.97E-07	1.16E-01
28010.8	2.45E+00	7.60E-07	9.98E-02
28010.9	2.80E+00	1.17E-06	8.63E-02
28011	3.25E+00	1.82E-06	7.49E-02
28011.1	3.79E+00	2.86E-06	6.53E-02
28011.2	4.48E+00	4.52E-06	5.75E-02
28011.3	5.33E+00	7.22E-06	5.13E-02
28011.4	6.39E+00	1.16E-05	4.66E-02
28011.5	7.71E+00	1.88E-05	4.34E-02
28011.6	9.36E+00	3.07E-05	4.16E-02
28011.7	1.14E+01	5.04E-05	4.13E-02
28011.8	1.40E+01	8.32E-05	4.23E-02
28011.9	1.72E+01	1.38E-04	4.49E-02
28012	2.12E+01	2.28E-04	4.90E-02
28012.1	2.62E+01	3.78E-04	5.47E-02
28012.2	3.23E+01	6.24E-04	6.22E-02
28012.3	4.00E+01	1.03E-03	7.16E-02
28012.4	4.94E+01	1.68E-03	8.32E-02
28012.5	6.08E+01	2.74E-03	9.74E-02
28012.6	7.47E+01	4.41E-03	1.15E-01
28012.7	9.15E+01	7.04E-03	1.37E-01
28012.8	1.11E+02	1.11E-02	1.64E-01
28012.9	1.35E+02	1.73E-02	2.00E-01
28013	1.62E+02	2.67E-02	2.48E-01
28013.1	1.94E+02	4.06E-02	3.14E-01
28013.2	2.30E+02	6.08E-02	4.04E-01
28013.3	2.71E+02	8.98E-02	5.30E-01
28013.4	3.16E+02	1.31E-01	7.07E-01
28013.5	3.66E+02	1.89E-01	9.56E-01
28013.6	4.22E+02	2.68E-01	1.30E+00
28013.7	4.84E+02	3.77E-01	1.79E+00
28013.8	5.54E+02	5.23E-01	2.45E+00
28013.9	6.33E+02	7.19E-01	3.36E+00
28014	7.24E+02	9.77E-01	4.59E+00
28014.1	8.27E+02	1.31E+00	6.24E+00
28014.2	9.45E+02	1.75E+00	8.42E+00
28014.3	1.08E+03	2.31E+00	1.13E+01
28014.4	1.23E+03	3.02E+00	1.50E+01
28014.5	1.40E+03	3.91E+00	1.97E+01
28014.6	1.59E+03	5.02E+00	2.57E+01
28014.7	1.79E+03	6.38E+00	3.31E+01
28014.8	1.99E+03	8.04E+00	4.23E+01
28014.9	2.18E+03	1.00E+01	5.34E+01
28015	2.36E+03	1.24E+01	6.66E+01
28015.1	2.51E+03	1.52E+01	8.20E+01
28015.2	2.63E+03	1.85E+01	9.96E+01
28015.3	2.69E+03	2.22E+01	1.19E+02
28015.4	2.70E+03	2.65E+01	1.41E+02
28015.5	2.64E+03	3.12E+01	1.63E+02
28015.6	2.54E+03	3.65E+01	1.86E+02
28015.7	2.38E+03	4.22E+01	2.09E+02
28015.8	2.17E+03	4.84E+01	2.30E+02
28015.9	1.95E+03	5.50E+01	2.49E+02
28016	1.70E+03	6.21E+01	2.64E+02
28016.1	1.45E+03	6.99E+01	2.75E+02
28016.2	1.21E+03	7.93E+01	2.80E+02
28016.3	9.89E+02	9.22E+01	2.80E+02
28016.4	7.90E+02	1.12E+02	2.73E+02
28016.5	6.17E+02	1.47E+02	2.62E+02
28016.6	4.72E+02	2.10E+02	2.45E+02
28016.7	3.54E+02	3.18E+02	2.25E+02
28016.8	2.60E+02	4.95E+02	2.01E+02
28016.9	1.88E+02	7.66E+02	1.77E+02
28017	1.34E+02	1.15E+03	1.52E+02
28017.1	9.45E+01	1.64E+03	1.28E+02
28017.2	6.60E+01	2.22E+03	1.05E+02
28017.3	4.59E+01	2.83E+03	8.53E+01
28017.4	3.20E+01	3.40E+03	6.78E+01
28017.5	2.25E+01	3.84E+03	5.30E+01
28017.6	1.60E+01	4.08E+03	4.08E+01
28017.7	1.17E+01	4.09E+03	3.10E+01
28017.8	8.70E+00	3.87E+03	2.33E+01
28017.9	6.68E+00	3.46E+03	1.74E+01
28018	5.27E+00	2.93E+03	1.29E+01
28018.1	4.27E+00	2.36E+03	9.49E+00
28018.2	3.54E+00	1.81E+03	7.02E+00
28018.3	2.99E+00	1.33E+03	5.22E+00
28018.4	2.57E+00	9.35E+02	3.93E+00
28018.5	2.23E+00	6.40E+02	3.01E+00
28018.6	1.96E+00	4.29E+02	2.37E+00
28018.7	1.74E+00	2.86E+02	1.92E+00
28018.8	1.56E+00	1.93E+02	1.62E+00
28018.9	1.40E+00	1.34E+02	1.43E+00
28019	1.26E+00	9.62E+01	1.32E+00
28019.1	1.14E+00	7.25E+01	1.27E+00
28019.2	1.04E+00	5.69E+01	1.27E+00
28019.3	9.50E-01	4.62E+01	1.31E+00
28019.4	8.68E-01	3.83E+01	1.39E+00
28019.5	7.94E-01	3.24E+01	1.50E+00
28019.6	7.27E-01	2.77E+01	1.64E+00
28019.7	6.65E-01	2.39E+01	1.82E+00
28019.8	6.07E-01	2.08E+01	2.02E+00
28019.9	5.54E-01	1.83E+01	2.26E+00
28020	5.04E-01	1.63E+01	2.53E+00
28020.1	4.57E-01	1.47E+01	2.82E+00
28020.2	4.12E-01	1.34E+01	3.14E+00
28020.3	3.70E-01	1.23E+01	3.49E+00
28020.4	3.31E-01	1.15E+01	3.87E+00
28020.5	2.94E-01	1.08E+01	4.27E+00
28020.6	2.60E-01	1.02E+01	4.71E+00
28020.7	2.28E-01	9.68E+00	5.17E+00
28020.8	1.99E-01	9.25E+00	5.66E+00
28020.9	1.72E-01	8.87E+00	6.19E+00
28021	1.48E-01	8.51E+00	6.74E+00
28021.1	1.26E-01	8.16E+00	7.32E+00
28021.2	1.07E-01	7.82E+00	7.94E+00
28021.3	9.04E-02	7.48E+00	8.59E+00
28021.4	7.59E-02	7.13E+00	9.28E+00
28021.5	6.34E-02	6.77E+00	1.00E+01
28021.6	5.28E-02	6.40E+00	1.08E+01
28021.7	4.38E-02	6.03E+00	1.16E+01
28021.8	3.63E-02	5.65E+00	1.25E+01
28021.9	3.01E-02	5.27E+00	1.34E+01
28022	2.50E-02	4.89E+00	1.44E+01
28022.1	2.08E-02	4.52E+00	1.54E+01
28022.2	1.73E-02	4.16E+00	1.65E+01
28022.3	1.45E-02	3.81E+00	1.77E+01
28022.4	1.22E-02	3.48E+00	1.89E+01
28022.5	1.04E-02	3.17E+00	2.02E+01
28022.6	8.92E-03	2.88E+00	2.16E+01
28022.7	7.73E-03	2.61E+00	2.31E+01
28022.8	6.79E-03	2.37E+00	2.47E+01
28022.9	6.05E-03	2.15E+00	2.64E+01
28023	5.48E-03	1.95E+00	2.83E+01
28023.1	5.06E-03	1.77E+00	3.04E+01
28023.2	4.76E-03	1.62E+00	3.27E+01
28023.3	4.57E-03	1.48E+00	3.53E+01
28023.4	4.48E-03	1.35E+00	3.82E+01
28023.5	4.50E-03	1.24E+00	4.13E+01
28023.6	4.61E-03	1.15E+00	4.49E+01
28023.7	4.84E-03	1.06E+00	4.87E+01
28023.8	5.19E-03	9.86E-01	5.29E+01
28023.9	5.68E-03	9.18E-01	5.75E+01
28024	6.36E-03	8.57E-01	6.23E+01
28024.1	7.26E-03	8.03E-01	6.74E+01
28024.2	8.44E-03	7.53E-01	7.28E+01
28024.3	1.00E-02	7.08E-01	7.83E+01
28024.4	1.21E-02	6.66E-01	8.39E+01
28024.5	1.48E-02	6.28E-01	8.96E+01
28024.6	1.84E-02	5.93E-01	9.51E+01
28024.7	2.32E-02	5.61E-01	1.00E+02
28024.8	2.97E-02	5.31E-01	1.05E+02
28024.9	3.85E-02	5.04E-01	1.10E+02
28025	5.04E-02	4.79E-01	1.14E+02
28025.1	6.67E-02	4.56E-01	1.17E+02
28025.2	8.91E-02	4.35E-01	1.19E+02
28025.3	1.20E-01	4.15E-01	1.20E+02
28025.4	1.63E-01	3.98E-01	1.20E+02
28025.5	2.23E-01	3.83E-01	1.18E+02
28025.6	3.06E-01	3.70E-01	1.16E+02
28025.7	4.23E-01	3.59E-01	1.12E+02
28025.8	5.86E-01	3.50E-01	1.07E+02
28025.9	8.13E-01	3.43E-01	1.02E+02
28026	1.13E+00	3.39E-01	9.57E+01
28026.1	1.56E+00	3.36E-01	8.93E+01
28026.2	2.17E+00	3.37E-01	8.27E+01
28026.3	2.99E+00	3.40E-01	7.61E+01
28026.4	4.11E+00	3.46E-01	6.97E+01
28026.5	5.62E+00	3.56E-01	6.36E+01
28026.6	7.63E+00	3.70E-01	5.79E+01
28026.7	1.03E+01	3.88E-01	5.27E+01
28026.8	1.38E+01	4.11E-01	4.80E+01
28026.9	1.82E+01	4.40E-01	4.40E+01
28027	2.38E+01	4.75E-01	4.05E+01
28027.1	3.07E+01	5.18E-01	3.75E+01
28027.2	3.92E+01	5.69E-01	3.52E+01
28027.3	4.94E+01	6.31E-01	3.34E+01
28027.4	6.13E+01	7.04E-01	3.21E+01
28027.5	7.50E+01	7.91E-01	3.12E+01
28027.6	9.03E+01	8.93E-01	3.08E+01
28027.7	1.07E+02	1.01E+00	3.08E+01
28027.8	1.25E+02	1.16E+00	3.11E+01
28027.9	1.44E+02	1.32E+00	3.18E+01
28028	1.62E+02	1.51E+00	3.27E+01
28028.1	1.81E+02	1.74E+00	3.38E+01
28028.2	1.98E+02	2.00E+00	3.52E+01
28028.3	2.13E+02	2.30E+00	3.67E+01
28028.4	2.26E+02	2.64E+00	3.85E+01
28028.5	2.37E+02	3.03E+00	4.04E+01
28028.6	2.44E+02	3.47E+00	4.25E+01
28028.7	2.48E+02	3.96E+00	4.48E+01
28028.8	2.48E+02	4.50E+00	4.74E+01
28028.9	2.46E+02	5.11E+00	5.05E+01
28029	2.42E+02	5.76E+00	5.41E+01
28029.1	2.36E+02	6.47E+00	5.85E+01
28029.2	2.29E+02	7.21E+00	6.41E+01
28029.3	2.25E+02	8.00E+00	7.13E+01
28029.4	2.23E+02	8.80E+00	8.06E+01
28029.5	2.26E+02	9.61E+00	9.26E+01
28029.6	2.38E+02	1.04E+01	1.08E+02
28029.7	2.60E+02	1.12E+01	1.28E+02
28029.8	2.96E+02	1.19E+01	1.52E+02
28029.9	3.47E+02	1.26E+01	1.82E+02
28030	4.16E+02	1.32E+01	2.19E+02
28030.1	5.03E+02	1.36E+01	2.61E+02
28030.2	6.08E+02	1.40E+01	3.10E+02
28030.3	7.28E+02	1.42E+01	3.63E+02
28030.4	8.59E+02	1.44E+01	4.20E+02
28030.5	9.95E+02	1.44E+01	4.78E+02
28030.6	1.13E+03	1.42E+01	5.33E+02
28030.7	1.25E+03	1.40E+01	5.83E+02
28030.8	1.35E+03	1.38E+01	6.25E+02
28030.9	1.42E+03	1.35E+01	6.54E+02
28031	1.46E+03	1.31E+01	6.70E+02
28031.1	1.45E+03	1.28E+01	6.70E+02
28031.2	1.41E+03	1.25E+01	6.54E+02
28031.3	1.33E+03	1.22E+01	6.24E+02
28031.4	1.21E+03	1.21E+01	5.81E+02
28031.5	1.08E+03	1.21E+01	5.28E+02
28031.6	9.27E+02	1.24E+01	4.68E+02
28031.7	7.74E+02	1.31E+01	4.05E+02
28031.8	6.27E+02	1.43E+01	3.42E+02
28031.9	4.92E+02	1.65E+01	2.82E+02
28032	3.74E+02	1.99E+01	2.27E+02
28032.1	2.76E+02	2.54E+01	1.78E+02
28032.2	1.97E+02	3.37E+01	1.37E+02
28032.3	1.36E+02	4.60E+01	1.03E+02
28032.4	9.14E+01	6.40E+01	7.55E+01
28032.5	5.96E+01	8.95E+01	5.43E+01
28032.6	3.79E+01	1.25E+02	3.82E+01
28032.7	2.35E+01	1.73E+02	2.63E+01
28032.8	1.44E+01	2.37E+02	1.78E+01
28032.9	8.72E+00	3.21E+02	1.18E+01
28033	5.33E+00	4.26E+02	7.69E+00
28033.1	3.35E+00	5.57E+02	4.92E+00
28033.2	2.20E+00	7.14E+02	3.10E+00
28033.3	1.52E+00	8.98E+02	1.92E+00
28033.4	1.12E+00	1.11E+03	1.18E+00
28033.5	8.60E-01	1.34E+03	7.10E-01
28033.6	6.81E-01	1.58E+03	4.24E-01
28033.7	5.48E-01	1.84E+03	2.51E-01
28033.8	4.43E-01	2.08E+03	1.48E-01
28033.9	3.58E-01	2.31E+03	8.66E-02
28034	2.88E-01	2.51E+03	5.10E-02
28034.1	2.30E-01	2.67E+03	3.03E-02
28034.2	1.82E-01	2.78E+03	1.84E-02
28034.3	1.43E-01	2.84E+03	1.15E-02
28034.4	1.11E-01	2.83E+03	7.55E-03
28034.5	8.62E-02	2.77E+03	5.24E-03
28034.6	6.64E-02	2.65E+03	3.87E-03
28034.7	5.09E-02	2.48E+03	3.03E-03
28034.8	3.88E-02	2.28E+03	2.49E-03
28034.9	2.95E-02	2.06E+03	2.12E-03
28035	2.24E-02	1.82E+03	1.87E-03
28035.1	1.70E-02	1.59E+03	1.68E-03
28035.2	1.29E-02	1.35E+03	1.53E-03
28035.3	9.76E-03	1.14E+03	1.42E-03
28035.4	7.41E-03	9.39E+02	1.32E-03
28035.5	5.64E-03	7.64E+02	1.24E-03
28035.6	4.30E-03	6.12E+02	1.18E-03
28035.7	3.30E-03	4.85E+02	1.13E-03
28035.8	2.54E-03	3.79E+02	1.10E-03
28035.9	1.97E-03	2.94E+02	1.08E-03
28036	1.54E-03	2.26E+02	1.06E-03
28036.1	1.21E-03	1.73E+02	1.07E-03
28036.2	9.62E-04	1.32E+02	1.08E-03
28036.3	7.72E-04	1.01E+02	1.11E-03
28036.4	6.27E-04	7.77E+01	1.15E-03
28036.5	5.15E-04	6.01E+01	1.21E-03
28036.6	4.28E-04	4.70E+01	1.29E-03
28036.7	3.61E-04	3.73E+01	1.40E-03
28036.8	3.10E-04	3.00E+01	1.53E-03
28036.9	2.70E-04	2.45E+01	1.69E-03
28037	2.39E-04	2.03E+01	1.89E-03
28037.1	2.16E-04	1.71E+01	2.13E-03
28037.2	1.99E-04	1.45E+01	2.44E-03
28037.3	1.87E-04	1.25E+01	2.82E-03
28037.4	1.79E-04	1.09E+01	3.28E-03
28037.5	1.75E-04	9.57E+00	3.86E-03
28037.6	1.74E-04	8.46E+00	4.57E-03
28037.7	1.76E-04	7.51E+00	5.44E-03
28037.8	1.83E-04	6.70E+00	6.53E-03
28037.9	1.93E-04	6.00E+00	7.87E-03
28038	2.08E-04	5.38E+00	9.52E-03
28038.1	2.28E-04	4.84E+00	1.16E-02
28038.2	2.54E-04	4.37E+00	1.41E-02
28038.3	2.89E-04	3.95E+00	1.72E-02
28038.4	3.33E-04	3.57E+00	2.11E-02
28038.5	3.90E-04	3.24E+00	2.58E-02
28038.6	4.64E-04	2.94E+00	3.16E-02
28038.7	5.59E-04	2.67E+00	3.88E-02
28038.8	6.82E-04	2.42E+00	4.75E-02
28038.9	8.43E-04	2.20E+00	5.81E-02
28039	1.05E-03	2.01E+00	7.11E-02
28039.1	1.33E-03	1.83E+00	8.68E-02
28039.2	1.70E-03	1.68E+00	1.06E-01
28039.3	2.18E-03	1.53E+00	1.28E-01
28039.4	2.82E-03	1.41E+00	1.56E-01
28039.5	3.68E-03	1.30E+00	1.88E-01
28039.6	4.82E-03	1.20E+00	2.26E-01
28039.7	6.35E-03	1.11E+00	2.70E-01
28039.8	8.40E-03	1.04E+00	3.21E-01
28039.9	1.11E-02	9.70E-01	3.80E-01
28040	1.48E-02	9.12E-01	4.47E-01
28040.1	1.97E-02	8.63E-01	5.23E-01
28040.2	2.61E-02	8.21E-01	6.08E-01
28040.3	3.46E-02	7.86E-01	7.01E-01
28040.4	4.56E-02	7.57E-01	8.04E-01
28040.5	5.99E-02	7.34E-01	9.15E-01
28040.6	7.81E-02	7.17E-01	1.03E+00
28040.7	1.01E-01	7.05E-01	1.16E+00
28040.8	1.29E-01	6.99E-01	1.30E+00
28040.9	1.63E-01	7.00E-01	1.44E+00
28041	2.04E-01	7.06E-01	1.59E+00
28041.1	2.51E-01	7.19E-01	1.75E+00
28041.2	3.04E-01	7.39E-01	1.92E+00
28041.3	3.63E-01	7.67E-01	2.10E+00
28041.4	4.26E-01	8.02E-01	2.30E+00
28041.5	4.92E-01	8.46E-01	2.50E+00
28041.6	5.58E-01	9.00E-01	2.73E+00
28041.7	6.22E-01	9.65E-01	2.97E+00
28041.8	6.81E-01	1.04E+00	3.24E+00
28041.9	7.34E-01	1.13E+00	3.54E+00
28042	7.77E-01	1.24E+00	3.87E+00
28042.1	8.11E-01	1.36E+00	4.24E+00
28042.2	8.33E-01	1.51E+00	4.65E+00
28042.3	8.44E-01	1.68E+00	5.11E+00
28042.4	8.45E-01	1.88E+00	5.64E+00
28042.5	8.37E-01	2.11E+00	6.23E+00
28042.6	8.21E-01	2.38E+00	6.91E+00
28042.7	8.00E-01	2.70E+00	7.68E+00
28042.8	7.75E-01	3.07E+00	8.56E+00
28042.9	7.47E-01	3.50E+00	9.56E+00
28043	7.18E-01	4.00E+00	1.07E+01
28043.1	6.89E-01	4.58E+00	1.20E+01
28043.2	6.62E-01	5.27E+00	1.35E+01
28043.3	6.37E-01	6.07E+00	1.52E+01
28043.4	6.14E-01	7.02E+00	1.71E+01
28043.5	5.93E-01	8.14E+00	1.92E+01
28043.6	5.75E-01	9.47E+00	2.16E+01
28043.7	5.60E-01	1.11E+01	2.42E+01
28043.8	5.48E-01	1.29E+01	2.71E+01
28043.9	5.38E-01	1.52E+01	3.03E+01
28044	5.30E-01	1.78E+01	3.37E+01
28044.1	5.25E-01	2.10E+01	3.73E+01
28044.2	5.23E-01	2.47E+01	4.10E+01
28044.3	5.22E-01	2.91E+01	4.48E+01
28044.4	5.24E-01	3.41E+01	4.86E+01
28044.5	5.28E-01	3.97E+01	5.23E+01
28044.6	5.33E-01	4.61E+01	5.58E+01
28044.7	5.39E-01	5.32E+01	5.90E+01
28044.8	5.47E-01	6.09E+01	6.17E+01
28044.9	5.56E-01	6.91E+01	6.38E+01
28045	5.66E-01	7.77E+01	6.52E+01
28045.1	5.77E-01	8.67E+01	6.58E+01
28045.2	5.88E-01	9.59E+01	6.57E+01
28045.3	5.99E-01	1.05E+02	6.47E+01
28045.4	6.11E-01	1.15E+02	6.31E+01
28045.5	6.23E-01	1.24E+02	6.09E+01
28045.6	6.35E-01	1.34E+02	5.81E+01
28045.7	6.47E-01	1.43E+02	5.50E+01
28045.8	6.59E-01	1.53E+02	5.17E+01
28045.9	6.71E-01	1.62E+02	4.84E+01
28046	6.83E-01	1.73E+02	4.50E+01
28046.1	6.95E-01	1.83E+02	4.17E+01
28046.2	7.06E-01	1.94E+02	3.86E+01
28046.3	7.17E-01	2.06E+02	3.57E+01
28046.4	7.28E-01	2.19E+02	3.29E+01
28046.5	7.39E-01	2.33E+02	3.04E+01
28046.6	7.50E-01	2.48E+02	2.81E+01
28046.7	7.61E-01	2.65E+02	2.61E+01
28046.8	7.73E-01	2.82E+02	2.44E+01
28046.9	7.84E-01	3.00E+02	2.31E+01
28047	7.96E-01	3.19E+02	2.23E+01
28047.1	8.10E-01	3.38E+02	2.20E+01
28047.2	8.26E-01	3.57E+02	2.25E+01
28047.3	8.47E-01	3.75E+02	2.38E+01
28047.4	8.78E-01	3.91E+02	2.63E+01
28047.5	9.30E-01	4.06E+02	3.01E+01
28047.6	1.02E+00	4.19E+02	3.55E+01
28047.7	1.18E+00	4.28E+02	4.25E+01
28047.8	1.47E+00	4.34E+02	5.15E+01
28047.9	1.97E+00	4.36E+02	6.25E+01
28048	2.82E+00	4.34E+02	7.54E+01
28048.1	4.23E+00	4.28E+02	9.00E+01
28048.2	6.48E+00	4.18E+02	1.06E+02
28048.3	9.96E+00	4.05E+02	1.23E+02
28048.4	1.51E+01	3.87E+02	1.40E+02
28048.5	2.26E+01	3.67E+02	1.57E+02
28048.6	3.29E+01	3.45E+02	1.72E+02
28048.7	4.67E+01	3.20E+02	1.85E+02
28048.8	6.44E+01	2.94E+02	1.95E+02
28048.9	8.61E+01	2.68E+02	2.01E+02
28049	1.12E+02	2.41E+02	2.03E+02
28049.1	1.41E+02	2.15E+02	2.02E+02
28049.2	1.72E+02	1.90E+02	1.96E+02
28049.3	2.04E+02	1.66E+02	1.87E+02
28049.4	2.34E+02	1.44E+02	1.75E+02
28049.5	2.61E+02	1.24E+02	1.60E+02
28049.6	2.81E+02	1.05E+02	1.44E+02
28049.7	2.94E+02	8.85E+01	1.27E+02
28049.8	2.98E+02	7.39E+01	1.10E+02
28049.9	2.93E+02	6.12E+01	9.38E+01
28050	2.80E+02	5.03E+01	7.85E+01
28050.1	2.60E+02	4.10E+01	6.46E+01
28050.2	2.35E+02	3.32E+01	5.23E+01
28050.3	2.06E+02	2.67E+01	4.16E+01
28050.4	1.77E+02	2.14E+01	3.26E+01
28050.5	1.48E+02	1.70E+01	2.52E+01
28050.6	1.21E+02	1.35E+01	1.92E+01
28050.7	9.63E+01	1.07E+01	1.44E+01
28050.8	7.52E+01	8.52E+00	1.07E+01
28050.9	5.76E+01	6.77E+00	7.82E+00
28051	4.32E+01	5.39E+00	5.66E+00
28051.1	3.19E+01	4.32E+00	4.05E+00
28051.2	2.31E+01	3.48E+00	2.86E+00
28051.3	1.65E+01	2.83E+00	2.00E+00
28051.4	1.16E+01	2.31E+00	1.39E+00
28051.5	8.00E+00	1.90E+00	9.52E-01
28051.6	5.46E+00	1.58E+00	6.46E-01
28051.7	3.69E+00	1.32E+00	4.35E-01
28051.8	2.46E+00	1.11E+00	2.89E-01
28051.9	1.63E+00	9.42E-01	1.91E-01
28052	1.08E+00	8.03E-01	1.25E-01
28052.1	7.17E-01	6.88E-01	8.07E-02
28052.2	4.85E-01	5.92E-01	5.18E-02
28052.3	3.43E-01	5.12E-01	3.29E-02
28052.4	2.61E-01	4.44E-01	2.08E-02
28052.5	2.22E-01	3.87E-01	1.31E-02
28052.6	2.14E-01	3.39E-01	8.20E-03
28052.7	2.32E-01	2.98E-01	5.14E-03
28052.8	2.73E-01	2.63E-01	3.24E-03
28052.9	3.37E-01	2.33E-01	2.06E-03
28053	4.27E-01	2.07E-01	1.32E-03
28053.1	5.47E-01	1.85E-01	8.69E-04
28053.2	7.02E-01	1.66E-01	5.85E-04
28053.3	8.99E-01	1.50E-01	4.04E-04
28053.4	1.14E+00	1.36E-01	2.88E-04
28053.5	1.44E+00	1.24E-01	2.11E-04
28053.6	1.80E+00	1.14E-01	1.58E-04
28053.7	2.23E+00	1.05E-01	1.21E-04
28053.8	2.72E+00	9.67E-02	9.47E-05
28053.9	3.27E+00	8.99E-02	7.52E-05
28054	3.88E+00	8.40E-02	6.04E-05
28054.1	4.54E+00	7.89E-02	4.91E-05
28054.2	5.23E+00	7.43E-02	4.03E-05
28054.3	5.93E+00	7.03E-02	3.33E-05
28054.4	6.62E+00	6.68E-02	2.78E-05
28054.5	7.29E+00	6.37E-02	2.35E-05
28054.6	7.91E+00	6.10E-02	2.00E-05
28054.7	8.47E+00	5.86E-02	1.73E-05
28054.8	8.95E+00	5.66E-02	1.50E-05
28054.9	9.35E+00	5.50E-02	1.33E-05
28055	9.65E+00	5.36E-02	1.19E-05
28055.1	9.87E+00	5.26E-02	1.08E-05
28055.2	1.00E+01	5.20E-02	1.00E-05
28055.3	1.01E+01	5.17E-02	9.41E-06
28055.4	1.00E+01	5.17E-02	9.00E-06
28055.5	9.90E+00	5.21E-02	8.76E-06
28055.6	9.72E+00	5.29E-02	8.68E-06
28055.7	9.49E+00	5.41E-02	8.77E-06
28055.8	9.20E+00	5.58E-02	9.02E-06
28055.9	8.87E+00	5.79E-02	9.46E-06
28056	8.50E+00	6.07E-02	1.01E-05
28056.1	8.11E+00	6.41E-02	1.10E-05
28056.2	7.71E+00	6.84E-02	1.22E-05
28056.3	7.29E+00	7.36E-02	1.38E-05
28056.4	6.88E+00	8.00E-02	1.59E-05
28056.5	6.47E+00	8.78E-02	1.86E-05
28056.6	6.07E+00	9.76E-02	2.22E-05
28056.7	5.69E+00	1.10E-01	2.71E-05
28056.8	5.33E+00	1.25E-01	3.38E-05
28056.9	5.00E+00	1.44E-01	4.30E-05
28057	4.69E+00	1.68E-01	5.63E-05
28057.1	4.41E+00	1.98E-01	7.57E-05
28057.2	4.16E+00	2.36E-01	1.05E-04
28057.3	3.94E+00	2.85E-01	1.52E-04
28057.4	3.74E+00	3.48E-01	2.27E-04
28057.5	3.57E+00	4.28E-01	3.53E-04
28057.6	3.42E+00	5.31E-01	5.71E-04
28057.7	3.29E+00	6.63E-01	9.57E-04
28057.8	3.18E+00	8.32E-01	1.66E-03
28057.9	3.08E+00	1.05E+00	2.94E-03
28058	3.00E+00	1.33E+00	5.32E-03
28058.1	2.93E+00	1.68E+00	9.76E-03
28058.2	2.86E+00	2.14E+00	1.81E-02
28058.3	2.81E+00	2.72E+00	3.35E-02
28058.4	2.77E+00	3.45E+00	6.19E-02
28058.5	2.72E+00	4.38E+00	1.14E-01
28058.6	2.68E+00	5.55E+00	2.08E-01
28058.7	2.64E+00	7.01E+00	3.74E-01
28058.8	2.60E+00	8.83E+00	6.62E-01
28058.9	2.56E+00	1.11E+01	1.15E+00
28059	2.51E+00	1.39E+01	1.97E+00
28059.1	2.46E+00	1.73E+01	3.29E+00
28059.2	2.40E+00	2.15E+01	5.37E+00
28059.3	2.34E+00	2.67E+01	8.53E+00
28059.4	2.27E+00	3.29E+01	1.32E+01
28059.5	2.20E+00	4.03E+01	1.98E+01
28059.6	2.12E+00	4.92E+01	2.89E+01
28059.7	2.04E+00	5.97E+01	4.07E+01
28059.8	1.95E+00	7.22E+01	5.54E+01
28059.9	1.85E+00	8.67E+01	7.29E+01
28060	1.76E+00	1.04E+02	9.23E+01
28060.1	1.66E+00	1.23E+02	1.13E+02
28060.2	1.56E+00	1.45E+02	1.32E+02
28060.3	1.47E+00	1.70E+02	1.48E+02
28060.4	1.37E+00	1.98E+02	1.60E+02
28060.5	1.28E+00	2.29E+02	1.65E+02
28060.6	1.19E+00	2.64E+02	1.63E+02
28060.7	1.10E+00	3.02E+02	1.54E+02
28060.8	1.03E+00	3.42E+02	1.38E+02
28060.9	9.53E-01	3.86E+02	1.19E+02
28061	8.89E-01	4.33E+02	9.69E+01
28061.1	8.34E-01	4.82E+02	7.53E+01
28061.2	7.89E-01	5.33E+02	5.57E+01
28061.3	7.56E-01	5.85E+02	3.92E+01
28061.4	7.35E-01	6.37E+02	2.61E+01
28061.5	7.27E-01	6.89E+02	1.66E+01
28061.6	7.34E-01	7.38E+02	9.96E+00
28061.7	7.55E-01	7.85E+02	5.68E+00
28061.8	7.91E-01	8.27E+02	3.07E+00
28061.9	8.44E-01	8.63E+02	1.58E+00
28062	9.13E-01	8.92E+02	7.72E-01
28062.1	1.00E+00	9.14E+02	3.61E-01
28062.2	1.11E+00	9.26E+02	1.62E-01
28062.3	1.24E+00	9.29E+02	7.13E-02
28062.4	1.38E+00	9.23E+02	3.15E-02
28062.5	1.56E+00	9.07E+02	1.46E-02
28062.6	1.76E+00	8.81E+02	7.37E-03
28062.7	1.99E+00	8.48E+02	4.19E-03
28062.8	2.25E+00	8.08E+02	2.66E-03
28062.9	2.55E+00	7.63E+02	1.84E-03
28063	2.90E+00	7.13E+02	1.39E-03
28063.1	3.30E+00	6.62E+02	1.14E-03
28063.2	3.75E+00	6.11E+02	1.04E-03
28063.3	4.28E+00	5.60E+02	1.05E-03
28063.4	4.88E+00	5.11E+02	1.17E-03
28063.5	5.58E+00	4.65E+02	1.39E-03
28063.6	6.38E+00	4.23E+02	1.71E-03
28063.7	7.32E+00	3.83E+02	2.15E-03
28063.8	8.41E+00	3.47E+02	2.72E-03
28063.9	9.72E+00	3.13E+02	3.43E-03
28064	1.13E+01	2.82E+02	4.32E-03
28064.1	1.31E+01	2.53E+02	5.40E-03
28064.2	1.54E+01	2.26E+02	6.69E-03
28064.3	1.82E+01	2.00E+02	8.21E-03
28064.4	2.16E+01	1.76E+02	9.99E-03
28064.5	2.57E+01	1.54E+02	1.20E-02
28064.6	3.06E+01	1.34E+02	1.43E-02
28064.7	3.67E+01	1.15E+02	1.68E-02
28064.8	4.39E+01	9.78E+01	1.96E-02
28064.9	5.24E+01	8.25E+01	2.24E-02
28065	6.24E+01	6.88E+01	2.54E-02
28065.1	7.39E+01	5.69E+01	2.84E-02
28065.2	8.71E+01	4.65E+01	3.12E-02
28065.3	1.02E+02	3.77E+01	3.38E-02
28065.4	1.18E+02	3.02E+01	3.60E-02
28065.5	1.36E+02	2.40E+01	3.78E-02
28065.6	1.54E+02	1.89E+01	3.90E-02
28065.7	1.73E+02	1.47E+01	3.95E-02
28065.8	1.92E+02	1.14E+01	3.93E-02
28065.9	2.10E+02	8.75E+00	3.84E-02
28066	2.28E+02	6.67E+00	3.68E-02
28066.1	2.43E+02	5.05E+00	3.47E-02
28066.2	2.57E+02	3.80E+00	3.21E-02
28066.3	2.67E+02	2.85E+00	2.92E-02
28066.4	2.74E+02	2.12E+00	2.60E-02
28066.5	2.78E+02	1.57E+00	2.28E-02
28066.6	2.79E+02	1.16E+00	1.97E-02
28066.7	2.76E+02	8.55E-01	1.67E-02
28066.8	2.70E+02	6.28E-01	1.39E-02
28066.9	2.61E+02	4.61E-01	1.13E-02
28067	2.50E+02	3.38E-01	9.11E-03
28067.1	2.37E+02	2.48E-01	7.20E-03
28067.2	2.22E+02	1.82E-01	5.59E-03
28067.3	2.06E+02	1.34E-01	4.28E-03
28067.4	1.89E+02	9.83E-02	3.21E-03
28067.5	1.73E+02	7.26E-02	2.38E-03
28067.6	1.56E+02	5.39E-02	1.73E-03
28067.7	1.40E+02	4.01E-02	1.24E-03
28067.8	1.25E+02	3.00E-02	8.77E-04
28067.9	1.11E+02	2.25E-02	6.11E-04
28068	9.86E+01	1.70E-02	4.20E-04
28068.1	8.70E+01	1.29E-02	2.86E-04
28068.2	7.67E+01	9.90E-03	1.92E-04
28068.3	6.75E+01	7.64E-03	1.28E-04
28068.4	5.95E+01	5.94E-03	8.43E-05
28068.5	5.25E+01	4.66E-03	5.52E-05
28068.6	4.65E+01	3.69E-03	3.59E-05
28068.7	4.13E+01	2.95E-03	2.33E-05
28068.8	3.69E+01	2.39E-03	1.50E-05
28068.9	3.30E+01	1.95E-03	9.68E-06
28069	2.97E+01	1.61E-03	6.24E-06
28069.1	2.69E+01	1.35E-03	4.02E-06
28069.2	2.44E+01	1.15E-03	2.60E-06
28069.3	2.23E+01	9.84E-04	1.69E-06
28069.4	2.04E+01	8.57E-04	1.10E-06
28069.5	1.87E+01	7.55E-04	7.23E-07
28069.6	1.73E+01	6.74E-04	4.78E-07
28069.7	1.60E+01	6.09E-04	3.19E-07
28069.8	1.48E+01	5.57E-04	2.15E-07
28069.9	1.37E+01	5.15E-04	1.46E-07
28070	1.27E+01	4.81E-04	1.00E-07
28070.1	1.18E+01	4.54E-04	6.97E-08
28070.2	1.10E+01	4.33E-04	4.90E-08
28070.3	1.02E+01	4.16E-04	3.48E-08
28070.4	9.51E+00	4.04E-04	2.50E-08
28070.5	8.84E+00	3.94E-04	1.82E-08
28070.6	8.21E+00	3.88E-04	1.34E-08
28070.7	7.63E+00	3.84E-04	9.98E-09
28070.8	7.09E+00	3.81E-04	7.53E-09
28070.9	6.58E+00	3.80E-04	5.74E-09
28071	6.11E+00	3.81E-04	4.43E-09
28071.1	5.67E+00	3.82E-04	3.46E-09
28071.2	5.26E+00	3.85E-04	2.73E-09
28071.3	4.88E+00	3.88E-04	2.18E-09
28071.4	4.52E+00	3.92E-04	1.76E-09
28071.5	4.18E+00	3.97E-04	1.44E-09
28071.6	3.86E+00	4.01E-04	1.19E-09
28071.7	3.54E+00	4.07E-04	9.93E-10
28071.8	3.24E+00	4.12E-04	8.40E-10
28071.9	2.95E+00	4.19E-04	7.19E-10
28072	2.67E+00	4.26E-04	6.23E-10
28072.1	2.41E+00	4.33E-04	5.47E-10
28072.2	2.15E+00	4.42E-04	4.86E-10
28072.3	1.91E+00	4.53E-04	4.38E-10
28072.4	1.68E+00	4.65E-04	3.99E-10
28072.5	1.46E+00	4.80E-04	3.70E-10
28072.6	1.25E+00	4.97E-04	3.47E-10
28072.7	1.07E+00	5.17E-04	3.30E-10
28072.8	8.92E-01	5.42E-04	3.18E-10
28072.9	7.35E-01	5.72E-04	3.11E-10
28073	5.96E-01	6.09E-04	3.09E-10
28073.1	4.75E-01	6.53E-04	3.10E-10
28073.2	3.73E-01	7.08E-04	3.16E-10
28073.3	2.87E-01	7.75E-04	3.26E-10
28073.4	2.17E-01	8.57E-04	3.41E-10
28073.5	1.61E-01	9.59E-04	3.61E-10
28073.6	1.18E-01	1.09E-03	3.86E-10
28073.7	8.47E-02	1.24E-03	4.19E-10
28073.8	6.00E-02	1.44E-03	4.59E-10
28073.9	4.19E-02	1.69E-03	5.09E-10
28074	2.89E-02	2.00E-03	5.70E-10
28074.1	1.97E-02	2.40E-03	6.45E-10
28074.2	1.34E-02	2.92E-03	7.38E-10
28074.3	9.12E-03	3.58E-03	8.52E-10
28074.4	6.28E-03	4.45E-03	9.94E-10
28074.5	4.45E-03	5.58E-03	1.17E-09
28074.6	3.31E-03	7.07E-03	1.39E-09
28074.7	2.64E-03	9.05E-03	1.66E-09
28074.8	2.30E-03	1.17E-02	2.01E-09
28074.9	2.20E-03	1.52E-02	2.44E-09
28075	2.27E-03	2.00E-02	3.00E-09
28075.1	2.50E-03	2.63E-02	3.72E-09
28075.2	2.88E-03	3.49E-02	4.64E-09
28075.3	3.43E-03	4.65E-02	5.85E-09
28075.4	4.18E-03	6.21E-02	7.44E-09
28075.5	5.18E-03	8.31E-02	9.54E-09
28075.6	6.51E-03	1.11E-01	1.24E-08
28075.7	8.30E-03	1.50E-01	1.61E-08
28075.8	1.07E-02	2.00E-01	2.13E-08
28075.9	1.39E-02	2.69E-01	2.83E-08
28076	1.83E-02	3.59E-01	3.80E-08
28076.1	2.42E-02	4.79E-01	5.16E-08
28076.2	3.24E-02	6.37E-01	7.06E-08
28076.3	4.35E-02	8.45E-01	9.74E-08
28076.4	5.89E-02	1.12E+00	1.36E-07
28076.5	8.01E-02	1.48E+00	1.91E-07
28076.6	1.09E-01	1.94E+00	2.71E-07
28076.7	1.49E-01	2.55E+00	3.87E-07
28076.8	2.05E-01	3.35E+00	5.57E-07
28076.9	2.80E-01	4.39E+00	8.08E-07
28077	3.84E-01	5.75E+00	1.18E-06
28077.1	5.24E-01	7.51E+00	1.73E-06
28077.2	7.15E-01	9.79E+00	2.55E-06
28077.3	9.71E-01	1.28E+01	3.76E-06
28077.4	1.31E+00	1.66E+01	5.59E-06
28077.5	1.77E+00	2.15E+01	8.33E-06
28077.6	2.37E+00	2.78E+01	1.25E-05
28077.7	3.15E+00	3.59E+01	1.87E-05
28077.8	4.17E+00	4.62E+01	2.82E-05
28077.9	5.48E+00	5.92E+01	4.28E-05
28078	7.16E+00	7.58E+01	6.53E-05
28078.1	9.28E+00	9.66E+01	1.00E-04
28078.2	1.20E+01	1.23E+02	1.55E-04
28078.3	1.53E+01	1.55E+02	2.41E-04
28078.4	1.93E+01	1.94E+02	3.76E-04
28078.5	2.42E+01	2.42E+02	5.91E-04
28078.6	3.02E+01	2.99E+02	9.33E-04
28078.7	3.72E+01	3.65E+02	1.48E-03
28078.8	4.54E+01	4.40E+02	2.36E-03
28078.9	5.50E+01	5.24E+02	3.87E-03
28079	6.59E+01	6.16E+02	6.87E-03
28079.1	7.83E+01	7.12E+02	1.46E-02
28079.2	9.22E+01	8.11E+02	3.99E-02
28079.3	1.07E+02	9.07E+02	1.31E-01
28079.4	1.24E+02	9.97E+02	4.55E-01
28079.5	1.41E+02	1.08E+03	1.53E+00
28079.6	1.59E+02	1.14E+03	4.76E+00
28079.7	1.78E+02	1.18E+03	1.36E+01
28079.8	1.96E+02	1.20E+03	3.52E+01
28079.9	2.15E+02	1.20E+03	8.27E+01
28080	2.32E+02	1.17E+03	1.76E+02
28080.1	2.48E+02	1.12E+03	3.37E+02
28080.2	2.63E+02	1.05E+03	5.82E+02
28080.3	2.76E+02	9.73E+02	9.08E+02
28080.4	2.86E+02	8.83E+02	1.28E+03
28080.5	2.95E+02	7.89E+02	1.61E+03
28080.6	3.01E+02	6.93E+02	1.83E+03
28080.7	3.05E+02	6.01E+02	1.87E+03
28080.8	3.07E+02	5.14E+02	1.72E+03
28080.9	3.07E+02	4.34E+02	1.42E+03
28081	3.05E+02	3.63E+02	1.06E+03
28081.1	3.00E+02	3.01E+02	7.04E+02
28081.2	2.94E+02	2.47E+02	4.23E+02
28081.3	2.87E+02	2.02E+02	2.29E+02
28081.4	2.78E+02	1.65E+02	1.12E+02
28081.5	2.68E+02	1.34E+02	5.00E+01
28081.6	2.58E+02	1.09E+02	2.11E+01
28081.7	2.47E+02	8.84E+01	9.08E+00
28081.8	2.36E+02	7.22E+01	4.68E+00
28081.9	2.25E+02	5.93E+01	3.25E+00
28082	2.14E+02	4.91E+01	2.83E+00
28082.1	2.03E+02	4.10E+01	2.70E+00
28082.2	1.93E+02	3.46E+01	2.63E+00
28082.3	1.83E+02	2.97E+01	2.54E+00
28082.4	1.74E+02	2.57E+01	2.43E+00
28082.5	1.65E+02	2.26E+01	2.30E+00
28082.6	1.57E+02	2.02E+01	2.15E+00
28082.7	1.48E+02	1.83E+01	1.98E+00
28082.8	1.40E+02	1.69E+01	1.80E+00
28082.9	1.33E+02	1.57E+01	1.61E+00
28083	1.25E+02	1.48E+01	1.43E+00
28083.1	1.18E+02	1.41E+01	1.25E+00
28083.2	1.11E+02	1.36E+01	1.07E+00
28083.3	1.04E+02	1.32E+01	9.10E-01
28083.4	9.70E+01	1.29E+01	7.61E-01
28083.5	9.03E+01	1.26E+01	6.27E-01
28083.6	8.37E+01	1.24E+01	5.09E-01
28083.7	7.72E+01	1.23E+01	4.07E-01
28083.8	7.08E+01	1.22E+01	3.21E-01
28083.9	6.47E+01	1.20E+01	2.50E-01
28084	5.87E+01	1.19E+01	1.92E-01
28084.1	5.31E+01	1.17E+01	1.45E-01
28084.2	4.77E+01	1.16E+01	1.09E-01
28084.3	4.26E+01	1.14E+01	8.10E-02
28084.4	3.80E+01	1.11E+01	5.96E-02
28084.5	3.37E+01	1.08E+01	4.35E-02
28084.6	2.99E+01	1.05E+01	3.15E-02
28084.7	2.65E+01	1.02E+01	2.26E-02
28084.8	2.36E+01	9.75E+00	1.61E-02
28084.9	2.11E+01	9.31E+00	1.15E-02
28085	1.91E+01	8.84E+00	8.11E-03
28085.1	1.76E+01	8.35E+00	5.72E-03
28085.2	1.66E+01	7.83E+00	4.02E-03
28085.3	1.62E+01	7.31E+00	2.82E-03
28085.4	1.63E+01	6.78E+00	1.98E-03
28085.5	1.69E+01	6.26E+00	1.39E-03
28085.6	1.79E+01	5.75E+00	9.74E-04
28085.7	1.94E+01	5.26E+00	6.85E-04
28085.8	2.12E+01	4.78E+00	4.82E-04
28085.9	2.32E+01	4.33E+00	3.40E-04
28086	2.51E+01	3.91E+00	2.40E-04
28086.1	2.67E+01	3.51E+00	1.71E-04
28086.2	2.80E+01	3.14E+00	1.21E-04
28086.3	2.88E+01	2.81E+00	8.65E-05
28086.4	2.90E+01	2.50E+00	6.19E-05
28086.5	2.86E+01	2.22E+00	4.44E-05
28086.6	2.76E+01	1.97E+00	3.20E-05
28086.7	2.61E+01	1.75E+00	2.31E-05
28086.8	2.42E+01	1.55E+00	1.67E-05
28086.9	2.21E+01	1.37E+00	1.21E-05
28087	1.99E+01	1.21E+00	8.82E-06
28087.1	1.77E+01	1.07E+00	6.44E-06
28087.2	1.55E+01	9.51E-01	4.72E-06
28087.3	1.34E+01	8.43E-01	3.48E-06
28087.4	1.15E+01	7.49E-01	2.57E-06
28087.5	9.86E+00	6.67E-01	1.91E-06
28087.6	8.41E+00	5.96E-01	1.42E-06
28087.7	7.16E+00	5.36E-01	1.07E-06
28087.8	6.11E+00	4.84E-01	8.04E-07
28087.9	5.23E+00	4.40E-01	6.11E-07
28088	4.50E+00	4.02E-01	4.67E-07
28088.1	3.90E+00	3.71E-01	3.60E-07
28088.2	3.41E+00	3.45E-01	2.80E-07
28088.3	3.01E+00	3.24E-01	2.20E-07
28088.4	2.68E+00	3.07E-01	1.74E-07
28088.5	2.42E+00	2.93E-01	1.39E-07
28088.6	2.21E+00	2.83E-01	1.12E-07
28088.7	2.04E+00	2.75E-01	9.09E-08
28088.8	1.90E+00	2.71E-01	7.48E-08
28088.9	1.80E+00	2.69E-01	6.21E-08
28089	1.72E+00	2.70E-01	5.21E-08
28089.1	1.66E+00	2.73E-01	4.42E-08
28089.2	1.63E+00	2.80E-01	3.79E-08
28089.3	1.61E+00	2.89E-01	3.28E-08
28089.4	1.62E+00	3.02E-01	2.87E-08
28089.5	1.66E+00	3.18E-01	2.54E-08
28089.6	1.71E+00	3.38E-01	2.28E-08
28089.7	1.80E+00	3.64E-01	2.06E-08
28089.8	1.91E+00	3.96E-01	1.88E-08
28089.9	2.06E+00	4.35E-01	1.74E-08
28090	2.26E+00	4.84E-01	1.63E-08
28090.1	2.51E+00	5.44E-01	1.54E-08
28090.2	2.82E+00	6.17E-01	1.47E-08
28090.3	3.22E+00	7.09E-01	1.42E-08
28090.4	3.72E+00	8.22E-01	1.39E-08
28090.5	4.35E+00	9.62E-01	1.37E-08
28090.6	5.14E+00	1.14E+00	1.37E-08
28090.7	6.13E+00	1.35E+00	1.38E-08
28090.8	7.37E+00	1.62E+00	1.41E-08
28090.9	8.93E+00	1.96E+00	1.46E-08
28091	1.09E+01	2.37E+00	1.52E-08
28091.1	1.33E+01	2.88E+00	1.61E-08
28091.2	1.63E+01	3.51E+00	1.72E-08
28091.3	2.00E+01	4.26E+00	1.86E-08
28091.4	2.46E+01	5.16E+00	2.02E-08
28091.5	3.02E+01	6.23E+00	2.23E-08
28091.6	3.70E+01	7.48E+00	2.49E-08
28091.7	4.52E+01	8.93E+00	2.81E-08
28091.8	5.49E+01	1.06E+01	3.20E-08
28091.9	6.66E+01	1.25E+01	3.68E-08
28092	8.02E+01	1.45E+01	4.27E-08
28092.1	9.59E+01	1.68E+01	5.01E-08
28092.2	1.14E+02	1.92E+01	5.94E-08
28092.3	1.35E+02	2.16E+01	7.10E-08
28092.4	1.58E+02	2.42E+01	8.58E-08
28092.5	1.83E+02	2.67E+01	1.05E-07
28092.6	2.11E+02	2.91E+01	1.29E-07
28092.7	2.41E+02	3.15E+01	1.60E-07
28092.8	2.72E+02	3.37E+01	2.00E-07
28092.9	3.05E+02	3.57E+01	2.53E-07
28093	3.39E+02	3.76E+01	3.22E-07
28093.1	3.74E+02	3.93E+01	4.13E-07
28093.2	4.08E+02	4.08E+01	5.34E-07
28093.3	4.42E+02	4.23E+01	6.94E-07
28093.4	4.76E+02	4.37E+01	9.08E-07
28093.5	5.09E+02	4.52E+01	1.20E-06
28093.6	5.40E+02	4.68E+01	1.59E-06
28093.7	5.70E+02	4.86E+01	2.12E-06
28093.8	5.97E+02	5.07E+01	2.84E-06
28093.9	6.23E+02	5.31E+01	3.84E-06
28094	6.47E+02	5.61E+01	5.23E-06
28094.1	6.68E+02	5.96E+01	7.18E-06
28094.2	6.87E+02	6.37E+01	9.92E-06
28094.3	7.04E+02	6.84E+01	1.38E-05
28094.4	7.19E+02	7.40E+01	1.94E-05
28094.5	7.31E+02	8.02E+01	2.75E-05
28094.6	7.40E+02	8.72E+01	3.92E-05
28094.7	7.47E+02	9.49E+01	5.64E-05
28094.8	7.50E+02	1.03E+02	8.16E-05
28094.9	7.51E+02	1.13E+02	1.19E-04
28095	7.48E+02	1.23E+02	1.74E-04
28095.1	7.41E+02	1.33E+02	2.55E-04
28095.2	7.30E+02	1.45E+02	3.76E-04
28095.3	7.17E+02	1.56E+02	5.55E-04
28095.4	7.00E+02	1.69E+02	8.20E-04
28095.5	6.81E+02	1.83E+02	1.21E-03
28095.6	6.60E+02	1.97E+02	1.79E-03
28095.7	6.37E+02	2.11E+02	2.63E-03
28095.8	6.12E+02	2.27E+02	3.85E-03
28095.9	5.87E+02	2.43E+02	5.62E-03
28096	5.61E+02	2.59E+02	8.16E-03
28096.1	5.35E+02	2.76E+02	1.18E-02
28096.2	5.08E+02	2.94E+02	1.69E-02
28096.3	4.82E+02	3.12E+02	2.39E-02
28096.4	4.56E+02	3.30E+02	3.37E-02
28096.5	4.30E+02	3.49E+02	4.70E-02
28096.6	4.05E+02	3.68E+02	6.49E-02
28096.7	3.81E+02	3.87E+02	8.87E-02
28096.8	3.57E+02	4.07E+02	1.20E-01
28096.9	3.34E+02	4.26E+02	1.61E-01
28097	3.10E+02	4.45E+02	2.13E-01
28097.1	2.88E+02	4.62E+02	2.79E-01
28097.2	2.66E+02	4.79E+02	3.62E-01
28097.3	2.44E+02	4.94E+02	4.64E-01
28097.4	2.23E+02	5.08E+02	5.90E-01
28097.5	2.03E+02	5.19E+02	7.42E-01
28097.6	1.83E+02	5.28E+02	9.26E-01
28097.7	1.64E+02	5.35E+02	1.15E+00
28097.8	1.46E+02	5.38E+02	1.40E+00
28097.9	1.29E+02	5.39E+02	1.71E+00
28098	1.14E+02	5.37E+02	2.06E+00
28098.1	9.94E+01	5.32E+02	2.47E+00
28098.2	8.64E+01	5.25E+02	2.94E+00
28098.3	7.49E+01	5.15E+02	3.47E+00
28098.4	6.47E+01	5.02E+02	4.06E+00
28098.5	5.59E+01	4.88E+02	4.72E+00
28098.6	4.84E+01	4.73E+02	5.45E+00
28098.7	4.20E+01	4.56E+02	6.25E+00
28098.8	3.67E+01	4.39E+02	7.12E+00
28098.9	3.22E+01	4.22E+02	8.06E+00
28099	2.85E+01	4.04E+02	9.10E+00
28099.1	2.55E+01	3.87E+02	1.03E+01
28099.2	2.29E+01	3.70E+02	1.17E+01
28099.3	2.09E+01	3.54E+02	1.39E+01
28099.4	1.91E+01	3.39E+02	1.75E+01
28099.5	1.76E+01	3.25E+02	2.44E+01
28099.6	1.64E+01	3.12E+02	3.75E+01
28099.7	1.52E+01	2.99E+02	6.16E+01
28099.8	1.42E+01	2.88E+02	1.03E+02
28099.9	1.32E+01	2.78E+02	1.70E+02
28100	1.23E+01	2.69E+02	2.66E+02
28100.1	1.15E+01	2.61E+02	3.95E+02
28100.2	1.06E+01	2.53E+02	5.49E+02
28100.3	9.82E+00	2.46E+02	7.12E+02
28100.4	9.04E+00	2.39E+02	8.62E+02
28100.5	8.29E+00	2.32E+02	9.72E+02
28100.6	7.57E+00	2.25E+02	1.02E+03
28100.7	6.89E+00	2.18E+02	1.00E+03
28100.8	6.24E+00	2.10E+02	9.17E+02
28100.9	5.64E+00	2.02E+02	7.84E+02
28101	5.08E+00	1.93E+02	6.28E+02
28101.1	4.56E+00	1.84E+02	4.72E+02
28101.2	4.09E+00	1.74E+02	3.34E+02
28101.3	3.66E+00	1.64E+02	2.24E+02
28101.4	3.26E+00	1.53E+02	1.42E+02
28101.5	2.91E+00	1.43E+02	8.73E+01
28101.6	2.59E+00	1.33E+02	5.25E+01
28101.7	2.30E+00	1.23E+02	3.17E+01
28101.8	2.04E+00	1.13E+02	1.99E+01
28101.9	1.82E+00	1.03E+02	1.35E+01
28102	1.62E+00	9.42E+01	9.88E+00
28102.1	1.44E+00	8.57E+01	7.83E+00
28102.2	1.29E+00	7.79E+01	6.54E+00
28102.3	1.15E+00	7.07E+01	5.62E+00
28102.4	1.03E+00	6.41E+01	4.91E+00
28102.5	9.31E-01	5.81E+01	4.32E+00
28102.6	8.42E-01	5.27E+01	3.80E+00
28102.7	7.66E-01	4.80E+01	3.35E+00
28102.8	7.00E-01	4.38E+01	2.95E+00
28102.9	6.44E-01	4.01E+01	2.60E+00
28103	5.95E-01	3.69E+01	2.29E+00
28103.1	5.55E-01	3.41E+01	2.01E+00
28103.2	5.20E-01	3.18E+01	1.77E+00
28103.3	4.93E-01	2.98E+01	1.56E+00
28103.4	4.71E-01	2.82E+01	1.37E+00
28103.5	4.54E-01	2.68E+01	1.20E+00
28103.6	4.44E-01	2.58E+01	1.05E+00
28103.7	4.39E-01	2.50E+01	9.24E-01
28103.8	4.40E-01	2.45E+01	8.11E-01
28103.9	4.47E-01	2.41E+01	7.11E-01
28104	4.60E-01	2.40E+01	6.23E-01
28104.1	4.81E-01	2.40E+01	5.47E-01
28104.2	5.09E-01	2.43E+01	4.80E-01
28104.3	5.46E-01	2.46E+01	4.22E-01
28104.4	5.92E-01	2.51E+01	3.72E-01
28104.5	6.48E-01	2.57E+01	3.28E-01
28104.6	7.16E-01	2.64E+01	2.89E-01
28104.7	7.98E-01	2.72E+01	2.56E-01
28104.8	8.95E-01	2.80E+01	2.27E-01
28104.9	1.01E+00	2.90E+01	2.01E-01
28105	1.14E+00	3.00E+01	1.78E-01
28105.1	1.30E+00	3.10E+01	1.58E-01
28105.2	1.49E+00	3.21E+01	1.41E-01
28105.3	1.70E+00	3.32E+01	1.25E-01
28105.4	1.95E+00	3.44E+01	1.12E-01
28105.5	2.25E+00	3.56E+01	9.94E-02
28105.6	2.59E+00	3.68E+01	8.87E-02
28105.7	2.98E+00	3.81E+01	7.92E-02
28105.8	3.43E+00	3.94E+01	7.09E-02
28105.9	3.95E+00	4.07E+01	6.36E-02
28106	4.54E+00	4.20E+01	5.72E-02
28106.1	5.20E+00	4.33E+01	5.15E-02
28106.2	5.95E+00	4.46E+01	4.66E-02
28106.3	6.79E+00	4.59E+01	4.23E-02
28106.4	7.73E+00	4.73E+01	3.86E-02
28106.5	8.77E+00	4.86E+01	3.55E-02
28106.6	9.93E+00	5.00E+01	3.27E-02
28106.7	1.12E+01	5.14E+01	3.04E-02
28106.8	1.26E+01	5.28E+01	2.85E-02
28106.9	1.41E+01	5.42E+01	2.69E-02
28107	1.58E+01	5.56E+01	2.55E-02
28107.1	1.76E+01	5.69E+01	2.45E-02
28107.2	1.96E+01	5.83E+01	2.37E-02
28107.3	2.18E+01	5.96E+01	2.32E-02
28107.4	2.41E+01	6.08E+01	2.28E-02
28107.5	2.67E+01	6.19E+01	2.27E-02
28107.6	2.94E+01	6.30E+01	2.28E-02
28107.7	3.24E+01	6.40E+01	2.30E-02
28107.8	3.56E+01	6.49E+01	2.35E-02
28107.9	3.91E+01	6.58E+01	2.41E-02
28108	4.29E+01	6.66E+01	2.49E-02
28108.1	4.70E+01	6.74E+01	2.58E-02
28108.2	5.14E+01	6.81E+01	2.70E-02
28108.3	5.61E+01	6.89E+01	2.84E-02
28108.4	6.12E+01	6.96E+01	3.00E-02
28108.5	6.66E+01	7.03E+01	3.18E-02
28108.6	7.22E+01	7.10E+01	3.38E-02
28108.7	7.80E+01	7.18E+01	3.60E-02
28108.8	8.38E+01	7.26E+01	3.84E-02
28108.9	8.97E+01	7.34E+01	4.10E-02
28109	9.55E+01	7.44E+01	4.38E-02
28109.1	1.01E+02	7.54E+01	4.69E-02
28109.2	1.06E+02	7.65E+01	5.02E-02
28109.3	1.12E+02	7.77E+01	5.38E-02
28109.4	1.16E+02	7.90E+01	5.77E-02
28109.5	1.21E+02	8.05E+01	6.19E-02
28109.6	1.25E+02	8.20E+01	6.64E-02
28109.7	1.29E+02	8.36E+01	7.13E-02
28109.8	1.33E+02	8.52E+01	7.65E-02
28109.9	1.36E+02	8.70E+01	8.22E-02
28110	1.39E+02	8.88E+01	8.84E-02
28110.1	1.42E+02	9.07E+01	9.50E-02
28110.2	1.45E+02	9.26E+01	1.02E-01
28110.3	1.46E+02	9.46E+01	1.10E-01
28110.4	1.48E+02	9.66E+01	1.19E-01
28110.5	1.48E+02	9.88E+01	1.28E-01
28110.6	1.47E+02	1.01E+02	1.39E-01
28110.7	1.45E+02	1.04E+02	1.50E-01
28110.8	1.42E+02	1.06E+02	1.63E-01
28110.9	1.37E+02	1.09E+02	1.77E-01
28111	1.31E+02	1.12E+02	1.93E-01
28111.1	1.24E+02	1.15E+02	2.11E-01
28111.2	1.16E+02	1.19E+02	2.31E-01
28111.3	1.08E+02	1.22E+02	2.55E-01
28111.4	9.83E+01	1.27E+02	2.81E-01
28111.5	8.88E+01	1.31E+02	3.12E-01
28111.6	7.94E+01	1.36E+02	3.47E-01
28111.7	7.01E+01	1.41E+02	3.89E-01
28111.8	6.13E+01	1.46E+02	4.36E-01
28111.9	5.30E+01	1.52E+02	4.92E-01
28112	4.54E+01	1.58E+02	5.57E-01
28112.1	3.85E+01	1.64E+02	6.33E-01
28112.2	3.23E+01	1.70E+02	7.22E-01
28112.3	2.69E+01	1.77E+02	8.26E-01
28112.4	2.22E+01	1.84E+02	9.47E-01
28112.5	1.82E+01	1.91E+02	1.09E+00
28112.6	1.48E+01	1.98E+02	1.26E+00
28112.7	1.19E+01	2.05E+02	1.45E+00
28112.8	9.61E+00	2.12E+02	1.67E+00
28112.9	7.72E+00	2.18E+02	1.93E+00
28113	6.20E+00	2.25E+02	2.22E+00
28113.1	5.00E+00	2.31E+02	2.56E+00
28113.2	4.06E+00	2.37E+02	2.94E+00
28113.3	3.34E+00	2.42E+02	3.37E+00
28113.4	2.78E+00	2.48E+02	3.85E+00
28113.5	2.37E+00	2.52E+02	4.39E+00
28113.6	2.07E+00	2.57E+02	5.00E+00
28113.7	1.86E+00	2.61E+02	5.66E+00
28113.8	1.73E+00	2.64E+02	6.40E+00
28113.9	1.66E+00	2.68E+02	7.21E+00
28114	1.64E+00	2.70E+02	8.10E+00
28114.1	1.66E+00	2.73E+02	9.07E+00
28114.2	1.71E+00	2.74E+02	1.01E+01
28114.3	1.80E+00	2.75E+02	1.13E+01
28114.4	1.92E+00	2.75E+02	1.25E+01
28114.5	2.06E+00	2.75E+02	1.39E+01
28114.6	2.22E+00	2.73E+02	1.53E+01
28114.7	2.40E+00	2.70E+02	1.69E+01
28114.8	2.60E+00	2.67E+02	1.86E+01
28114.9	2.80E+00	2.62E+02	2.04E+01
28115	3.02E+00	2.57E+02	2.23E+01
28115.1	3.25E+00	2.51E+02	2.44E+01
28115.2	3.47E+00	2.44E+02	2.67E+01
28115.3	3.70E+00	2.37E+02	2.94E+01
28115.4	3.92E+00	2.30E+02	3.26E+01
28115.5	4.12E+00	2.22E+02	3.68E+01
28115.6	4.30E+00	2.14E+02	4.25E+01
28115.7	4.46E+00	2.07E+02	5.07E+01
28115.8	4.58E+00	1.99E+02	6.29E+01
28115.9	4.66E+00	1.91E+02	8.08E+01
28116	4.68E+00	1.84E+02	1.07E+02
28116.1	4.66E+00	1.76E+02	1.44E+02
28116.2	4.58E+00	1.69E+02	1.96E+02
28116.3	4.44E+00	1.62E+02	2.64E+02
28116.4	4.26E+00	1.54E+02	3.53E+02
28116.5	4.03E+00	1.48E+02	4.62E+02
28116.6	3.77E+00	1.41E+02	5.91E+02
28116.7	3.48E+00	1.35E+02	7.36E+02
28116.8	3.18E+00	1.29E+02	8.92E+02
28116.9	2.88E+00	1.24E+02	1.05E+03
28117	2.58E+00	1.19E+02	1.20E+03
28117.1	2.28E+00	1.15E+02	1.33E+03
28117.2	2.00E+00	1.11E+02	1.44E+03
28117.3	1.73E+00	1.08E+02	1.50E+03
28117.4	1.49E+00	1.05E+02	1.52E+03
28117.5	1.27E+00	1.02E+02	1.50E+03
28117.6	1.07E+00	1.00E+02	1.43E+03
28117.7	8.98E-01	9.88E+01	1.34E+03
28117.8	7.48E-01	9.76E+01	1.21E+03
28117.9	6.22E-01	9.68E+01	1.07E+03
28118	5.16E-01	9.65E+01	9.24E+02
28118.1	4.29E-01	9.65E+01	7.80E+02
28118.2	3.58E-01	9.69E+01	6.44E+02
28118.3	3.02E-01	9.76E+01	5.23E+02
28118.4	2.57E-01	9.87E+01	4.18E+02
28118.5	2.22E-01	1.00E+02	3.30E+02
28118.6	1.96E-01	1.02E+02	2.59E+02
28118.7	1.76E-01	1.04E+02	2.02E+02
28118.8	1.61E-01	1.06E+02	1.58E+02
28118.9	1.51E-01	1.09E+02	1.25E+02
28119	1.44E-01	1.12E+02	1.00E+02
28119.1	1.41E-01	1.15E+02	8.22E+01
28119.2	1.41E-01	1.19E+02	6.88E+01
28119.3	1.43E-01	1.23E+02	5.91E+01
28119.4	1.47E-01	1.27E+02	5.19E+01
28119.5	1.54E-01	1.31E+02	4.66E+01
28119.6	1.63E-01	1.35E+02	4.26E+01
28119.7	1.74E-01	1.40E+02	3.95E+01
28119.8	1.88E-01	1.44E+02	3.71E+01
28119.9	2.05E-01	1.48E+02	3.51E+01
28120	2.26E-01	1.52E+02	3.36E+01
28120.1	2.51E-01	1.56E+02	3.22E+01
28120.2	2.80E-01	1.59E+02	3.11E+01
28120.3	3.15E-01	1.62E+02	3.00E+01
28120.4	3.56E-01	1.65E+02	2.92E+01
28120.5	4.06E-01	1.67E+02	2.84E+01
28120.6	4.64E-01	1.69E+02	2.77E+01
28120.7	5.34E-01	1.71E+02	2.70E+01
28120.8	6.18E-01	1.73E+02	2.64E+01
28120.9	7.20E-01	1.74E+02	2.59E+01
28121	8.42E-01	1.75E+02	2.54E+01
28121.1	9.91E-01	1.75E+02	2.50E+01
28121.2	1.17E+00	1.75E+02	2.46E+01
28121.3	1.39E+00	1.75E+02	2.42E+01
28121.4	1.66E+00	1.75E+02	2.38E+01
28121.5	1.99E+00	1.74E+02	2.35E+01
28121.6	2.38E+00	1.72E+02	2.33E+01
28121.7	2.87E+00	1.71E+02	2.30E+01
28121.8	3.45E+00	1.69E+02	2.28E+01
28121.9	4.16E+00	1.66E+02	2.27E+01
28122	5.01E+00	1.63E+02	2.25E+01
28122.1	6.03E+00	1.60E+02	2.24E+01
28122.2	7.25E+00	1.57E+02	2.22E+01
28122.3	8.69E+00	1.54E+02	2.21E+01
28122.4	1.04E+01	1.51E+02	2.19E+01
28122.5	1.24E+01	1.47E+02	2.16E+01
28122.6	1.47E+01	1.44E+02	2.14E+01
28122.7	1.73E+01	1.40E+02	2.11E+01
28122.8	2.04E+01	1.36E+02	2.07E+01
28122.9	2.38E+01	1.33E+02	2.03E+01
28123	2.76E+01	1.29E+02	1.98E+01
28123.1	3.17E+01	1.25E+02	1.93E+01
28123.2	3.63E+01	1.22E+02	1.87E+01
28123.3	4.12E+01	1.19E+02	1.81E+01
28123.4	4.64E+01	1.16E+02	1.75E+01
28123.5	5.19E+01	1.13E+02	1.69E+01
28123.6	5.74E+01	1.11E+02	1.62E+01
28123.7	6.30E+01	1.09E+02	1.56E+01
28123.8	6.84E+01	1.07E+02	1.49E+01
28123.9	7.35E+01	1.06E+02	1.43E+01
28124	7.82E+01	1.05E+02	1.36E+01
28124.1	8.22E+01	1.04E+02	1.30E+01
28124.2	8.55E+01	1.04E+02	1.25E+01
28124.3	8.79E+01	1.05E+02	1.19E+01
28124.4	8.94E+01	1.05E+02	1.14E+01
28124.5	9.00E+01	1.07E+02	1.09E+01
28124.6	8.96E+01	1.09E+02	1.05E+01
28124.7	8.83E+01	1.12E+02	1.00E+01
28124.8	8.62E+01	1.15E+02	9.65E+00
28124.9	8.35E+01	1.19E+02	9.29E+00
28125	8.02E+01	1.24E+02	8.95E+00
28125.1	7.65E+01	1.30E+02	8.63E+00
28125.2	7.25E+01	1.38E+02	8.34E+00
28125.3	6.83E+01	1.46E+02	8.06E+00
28125.4	6.40E+01	1.56E+02	7.80E+00
28125.5	5.97E+01	1.68E+02	7.56E+00
28125.6	5.54E+01	1.81E+02	7.34E+00
28125.7	5.12E+01	1.95E+02	7.14E+00
28125.8	4.71E+01	2.12E+02	6.96E+00
28125.9	4.31E+01	2.30E+02	6.81E+00
28126	3.93E+01	2.50E+02	6.67E+00
28126.1	3.56E+01	2.72E+02	6.55E+00
28126.2	3.22E+01	2.96E+02	6.45E+00
28126.3	2.89E+01	3.21E+02	6.38E+00
28126.4	2.58E+01	3.48E+02	6.32E+00
28126.5	2.30E+01	3.76E+02	6.28E+00
28126.6	2.03E+01	4.05E+02	6.25E+00
28126.7	1.79E+01	4.35E+02	6.24E+00
28126.8	1.56E+01	4.66E+02	6.25E+00
28126.9	1.36E+01	4.96E+02	6.27E+00
28127	1.18E+01	5.26E+02	6.31E+00
28127.1	1.01E+01	5.54E+02	6.36E+00
28127.2	8.70E+00	5.81E+02	6.43E+00
28127.3	7.45E+00	6.05E+02	6.52E+00
28127.4	6.36E+00	6.26E+02	6.63E+00
28127.5	5.42E+00	6.44E+02	6.76E+00
28127.6	4.62E+00	6.56E+02	6.91E+00
28127.7	3.94E+00	6.64E+02	7.08E+00
28127.8	3.38E+00	6.66E+02	7.28E+00
28127.9	2.90E+00	6.63E+02	7.51E+00
28128	2.50E+00	6.55E+02	7.78E+00
28128.1	2.17E+00	6.41E+02	8.09E+00
28128.2	1.90E+00	6.22E+02	8.46E+00
28128.3	1.68E+00	5.99E+02	8.90E+00
28128.4	1.50E+00	5.72E+02	9.45E+00
28128.5	1.36E+00	5.42E+02	1.01E+01
28128.6	1.25E+00	5.10E+02	1.10E+01
28128.7	1.18E+00	4.77E+02	1.22E+01
28128.8	1.14E+00	4.44E+02	1.38E+01
28128.9	1.13E+00	4.12E+02	1.58E+01
28129	1.17E+00	3.80E+02	1.86E+01
28129.1	1.26E+00	3.51E+02	2.23E+01
28129.2	1.40E+00	3.23E+02	2.72E+01
28129.3	1.60E+00	2.97E+02	3.36E+01
28129.4	1.88E+00	2.73E+02	4.20E+01
28129.5	2.25E+00	2.51E+02	5.28E+01
28129.6	2.72E+00	2.31E+02	6.65E+01
28129.7	3.29E+00	2.12E+02	8.34E+01
28129.8	3.99E+00	1.96E+02	1.04E+02
28129.9	4.81E+00	1.81E+02	1.29E+02
28130	5.75E+00	1.67E+02	1.58E+02
28130.1	6.79E+00	1.56E+02	1.92E+02
28130.2	7.92E+00	1.45E+02	2.29E+02
28130.3	9.10E+00	1.36E+02	2.71E+02
28130.4	1.03E+01	1.27E+02	3.15E+02
28130.5	1.14E+01	1.20E+02	3.61E+02
28130.6	1.24E+01	1.13E+02	4.07E+02
28130.7	1.32E+01	1.08E+02	4.52E+02
28130.8	1.38E+01	1.02E+02	4.93E+02
28130.9	1.41E+01	9.77E+01	5.29E+02
28131	1.42E+01	9.36E+01	5.58E+02
28131.1	1.40E+01	8.99E+01	5.79E+02
28131.2	1.36E+01	8.66E+01	5.91E+02
28131.3	1.29E+01	8.36E+01	5.92E+02
28131.4	1.21E+01	8.10E+01	5.83E+02
28131.5	1.12E+01	7.87E+01	5.65E+02
28131.6	1.02E+01	7.67E+01	5.38E+02
28131.7	9.21E+00	7.50E+01	5.05E+02
28131.8	8.20E+00	7.37E+01	4.67E+02
28131.9	7.24E+00	7.26E+01	4.25E+02
28132	6.33E+00	7.19E+01	3.82E+02
28132.1	5.50E+00	7.16E+01	3.38E+02
28132.2	4.76E+00	7.16E+01	2.96E+02
28132.3	4.09E+00	7.19E+01	2.56E+02
28132.4	3.51E+00	7.27E+01	2.18E+02
28132.5	3.01E+00	7.38E+01	1.84E+02
28132.6	2.58E+00	7.52E+01	1.54E+02
28132.7	2.21E+00	7.71E+01	1.28E+02
28132.8	1.90E+00	7.93E+01	1.06E+02
28132.9	1.64E+00	8.19E+01	8.71E+01
28133	1.43E+00	8.50E+01	7.17E+01
28133.1	1.25E+00	8.85E+01	5.91E+01
28133.2	1.10E+00	9.24E+01	4.92E+01
28133.3	9.73E-01	9.68E+01	4.13E+01
28133.4	8.71E-01	1.02E+02	3.53E+01
28133.5	7.87E-01	1.07E+02	3.08E+01
28133.6	7.18E-01	1.12E+02	2.74E+01
28133.7	6.62E-01	1.18E+02	2.49E+01
28133.8	6.18E-01	1.24E+02	2.31E+01
28133.9	5.83E-01	1.30E+02	2.18E+01
28134	5.56E-01	1.36E+02	2.10E+01
28134.1	5.36E-01	1.42E+02	2.04E+01
28134.2	5.22E-01	1.48E+02	2.01E+01
28134.3	5.13E-01	1.53E+02	1.99E+01
28134.4	5.09E-01	1.58E+02	1.99E+01
28134.5	5.09E-01	1.62E+02	1.99E+01
28134.6	5.13E-01	1.65E+02	2.00E+01
28134.7	5.22E-01	1.67E+02	2.02E+01
28134.8	5.33E-01	1.67E+02	2.05E+01
28134.9	5.48E-01	1.67E+02	2.08E+01
28135	5.67E-01	1.65E+02	2.12E+01
28135.1	5.89E-01	1.62E+02	2.16E+01
28135.2	6.15E-01	1.59E+02	2.20E+01
28135.3	6.46E-01	1.54E+02	2.25E+01
28135.4	6.81E-01	1.48E+02	2.29E+01
28135.5	7.23E-01	1.41E+02	2.34E+01
28135.6	7.71E-01	1.33E+02	2.38E+01
28135.7	8.27E-01	1.25E+02	2.43E+01
28135.8	8.91E-01	1.17E+02	2.47E+01
28135.9	9.64E-01	1.08E+02	2.51E+01
28136	1.05E+00	9.97E+01	2.56E+01
28136.1	1.14E+00	9.14E+01	2.60E+01
28136.2	1.24E+00	8.34E+01	2.64E+01
28136.3	1.36E+00	7.60E+01	2.67E+01
28136.4	1.48E+00	6.91E+01	2.71E+01
28136.5	1.61E+00	6.29E+01	2.74E+01
28136.6	1.76E+00	5.73E+01	2.76E+01
28136.7	1.91E+00	5.24E+01	2.78E+01
28136.8	2.07E+00	4.81E+01	2.79E+01
28136.9	2.24E+00	4.44E+01	2.79E+01
28137	2.41E+00	4.13E+01	2.79E+01
28137.1	2.59E+00	3.88E+01	2.78E+01
28137.2	2.78E+00	3.68E+01	2.76E+01
28137.3	2.96E+00	3.53E+01	2.74E+01
28137.4	3.14E+00	3.44E+01	2.70E+01
28137.5	3.31E+00	3.39E+01	2.67E+01
28137.6	3.47E+00	3.39E+01	2.63E+01
28137.7	3.61E+00	3.44E+01	2.58E+01
28137.8	3.73E+00	3.54E+01	2.53E+01
28137.9	3.82E+00	3.69E+01	2.47E+01
28138	3.86E+00	3.90E+01	2.41E+01
28138.1	3.87E+00	4.18E+01	2.35E+01
28138.2	3.83E+00	4.53E+01	2.28E+01
28138.3	3.75E+00	4.96E+01	2.21E+01
28138.4	3.62E+00	5.47E+01	2.14E+01
28138.5	3.45E+00	6.08E+01	2.07E+01
28138.6	3.25E+00	6.80E+01	1.99E+01
28138.7	3.02E+00	7.63E+01	1.91E+01
28138.8	2.78E+00	8.58E+01	1.83E+01
28138.9	2.52E+00	9.66E+01	1.75E+01
28139	2.27E+00	1.09E+02	1.67E+01
28139.1	2.03E+00	1.22E+02	1.58E+01
28139.2	1.81E+00	1.36E+02	1.51E+01
28139.3	1.60E+00	1.51E+02	1.43E+01
28139.4	1.42E+00	1.67E+02	1.35E+01
28139.5	1.26E+00	1.83E+02	1.28E+01
28139.6	1.13E+00	2.00E+02	1.20E+01
28139.7	1.03E+00	2.16E+02	1.13E+01
28139.8	9.51E-01	2.31E+02	1.06E+01
28139.9	8.97E-01	2.46E+02	9.89E+00
28140	8.64E-01	2.59E+02	9.22E+00
28140.1	8.49E-01	2.72E+02	8.58E+00
28140.2	8.51E-01	2.83E+02	7.97E+00
28140.3	8.65E-01	2.93E+02	7.39E+00
28140.4	8.90E-01	3.01E+02	6.85E+00
28140.5	9.24E-01	3.09E+02	6.34E+00
28140.6	9.63E-01	3.16E+02	5.86E+00
28140.7	1.01E+00	3.23E+02	5.41E+00
28140.8	1.06E+00	3.30E+02	5.00E+00
28140.9	1.11E+00	3.37E+02	4.63E+00
28141	1.16E+00	3.44E+02	4.28E+00
28141.1	1.22E+00	3.51E+02	3.96E+00
28141.2	1.28E+00	3.58E+02	3.67E+00
28141.3	1.33E+00	3.65E+02	3.41E+00
28141.4	1.39E+00	3.72E+02	3.16E+00
28141.5	1.45E+00	3.78E+02	2.94E+00
28141.6	1.52E+00	3.84E+02	2.74E+00
28141.7	1.58E+00	3.90E+02	2.56E+00
28141.8	1.64E+00	3.94E+02	2.39E+00
28141.9	1.70E+00	3.96E+02	2.23E+00
28142	1.76E+00	3.97E+02	2.09E+00
28142.1	1.82E+00	3.97E+02	1.96E+00
28142.2	1.88E+00	3.94E+02	1.84E+00
28142.3	1.94E+00	3.89E+02	1.72E+00
28142.4	1.99E+00	3.82E+02	1.61E+00
28142.5	2.05E+00	3.73E+02	1.52E+00
28142.6	2.11E+00	3.62E+02	1.43E+00
28142.7	2.17E+00	3.48E+02	1.34E+00
28142.8	2.22E+00	3.33E+02	1.26E+00
28142.9	2.28E+00	3.16E+02	1.20E+00
28143	2.34E+00	2.99E+02	1.13E+00
28143.1	2.39E+00	2.80E+02	1.08E+00
28143.2	2.45E+00	2.62E+02	1.03E+00
28143.3	2.50E+00	2.43E+02	9.82E-01
28143.4	2.56E+00	2.24E+02	9.44E-01
28143.5	2.61E+00	2.06E+02	9.11E-01
28143.6	2.67E+00	1.88E+02	8.85E-01
28143.7	2.74E+00	1.71E+02	8.63E-01
28143.8	2.82E+00	1.56E+02	8.48E-01
28143.9	2.90E+00	1.41E+02	8.39E-01
28144	3.01E+00	1.27E+02	8.37E-01
28144.1	3.13E+00	1.15E+02	8.44E-01
28144.2	3.28E+00	1.03E+02	8.64E-01
28144.3	3.46E+00	9.29E+01	9.00E-01
28144.4	3.69E+00	8.36E+01	9.59E-01
28144.5	3.95E+00	7.53E+01	1.05E+00
28144.6	4.27E+00	6.79E+01	1.19E+00
28144.7	4.64E+00	6.14E+01	1.40E+00
28144.8	5.06E+00	5.56E+01	1.71E+00
28144.9	5.54E+00	5.05E+01	2.17E+00
28145	6.07E+00	4.61E+01	2.85E+00
28145.1	6.64E+00	4.23E+01	3.82E+00
28145.2	7.26E+00	3.89E+01	5.23E+00
28145.3	7.90E+00	3.60E+01	7.23E+00
28145.4	8.54E+00	3.35E+01	1.00E+01
28145.5	9.17E+00	3.13E+01	1.39E+01
28145.6	9.77E+00	2.95E+01	1.93E+01
28145.7	1.03E+01	2.79E+01	2.65E+01
28145.8	1.08E+01	2.66E+01	3.60E+01
28145.9	1.12E+01	2.55E+01	4.85E+01
28146	1.15E+01	2.47E+01	6.44E+01
28146.1	1.17E+01	2.40E+01	8.44E+01
28146.2	1.18E+01	2.35E+01	1.09E+02
28146.3	1.19E+01	2.32E+01	1.39E+02
28146.4	1.19E+01	2.31E+01	1.73E+02
28146.5	1.18E+01	2.31E+01	2.13E+02
28146.6	1.17E+01	2.32E+01	2.58E+02
28146.7	1.16E+01	2.35E+01	3.07E+02
28146.8	1.14E+01	2.40E+01	3.58E+02
28146.9	1.12E+01	2.45E+01	4.12E+02
28147	1.09E+01	2.51E+01	4.64E+02
28147.1	1.07E+01	2.58E+01	5.15E+02
28147.2	1.05E+01	2.66E+01	5.61E+02
28147.3	1.02E+01	2.74E+01	6.00E+02
28147.4	9.90E+00	2.83E+01	6.30E+02
28147.5	9.61E+00	2.91E+01	6.50E+02
28147.6	9.31E+00	3.00E+01	6.58E+02
28147.7	9.00E+00	3.07E+01	6.54E+02
28147.8	8.68E+00	3.14E+01	6.38E+02
28147.9	8.36E+00	3.20E+01	6.10E+02
28148	8.04E+00	3.24E+01	5.72E+02
28148.1	7.71E+00	3.27E+01	5.26E+02
28148.2	7.39E+00	3.28E+01	4.74E+02
28148.3	7.08E+00	3.27E+01	4.19E+02
28148.4	6.77E+00	3.24E+01	3.63E+02
28148.5	6.49E+00	3.19E+01	3.08E+02
28148.6	6.23E+00	3.12E+01	2.56E+02
28148.7	6.00E+00	3.03E+01	2.09E+02
28148.8	5.80E+00	2.92E+01	1.67E+02
28148.9	5.64E+00	2.80E+01	1.31E+02
28149	5.51E+00	2.67E+01	1.01E+02
28149.1	5.43E+00	2.54E+01	7.65E+01
28149.2	5.39E+00	2.39E+01	5.69E+01
28149.3	5.41E+00	2.25E+01	4.17E+01
28149.4	5.47E+00	2.10E+01	3.01E+01
28149.5	5.60E+00	1.96E+01	2.15E+01
28149.6	5.79E+00	1.82E+01	1.53E+01
28149.7	6.07E+00	1.69E+01	1.08E+01
28149.8	6.44E+00	1.57E+01	7.70E+00
28149.9	6.92E+00	1.45E+01	5.57E+00
28150	7.52E+00	1.35E+01	4.13E+00
28150.1	8.28E+00	1.25E+01	3.18E+00
28150.2	9.22E+00	1.16E+01	2.57E+00
28150.3	1.04E+01	1.08E+01	2.18E+00
28150.4	1.17E+01	1.00E+01	1.94E+00
28150.5	1.34E+01	9.36E+00	1.80E+00
28150.6	1.53E+01	8.77E+00	1.74E+00
28150.7	1.76E+01	8.24E+00	1.72E+00
28150.8	2.02E+01	7.77E+00	1.74E+00
28150.9	2.32E+01	7.36E+00	1.78E+00
28151	2.66E+01	7.01E+00	1.84E+00
28151.1	3.03E+01	6.70E+00	1.92E+00
28151.2	3.44E+01	6.45E+00	2.02E+00
28151.3	3.89E+01	6.24E+00	2.13E+00
28151.4	4.35E+01	6.08E+00	2.25E+00
28151.5	4.83E+01	5.96E+00	2.40E+00
28151.6	5.31E+01	5.88E+00	2.56E+00
28151.7	5.78E+01	5.86E+00	2.74E+00
28151.8	6.22E+01	5.87E+00	2.94E+00
28151.9	6.64E+01	5.94E+00	3.16E+00
28152	7.00E+01	6.07E+00	3.40E+00
28152.1	7.32E+01	6.26E+00	3.67E+00
28152.2	7.57E+01	6.52E+00	3.95E+00
28152.3	7.77E+01	6.87E+00	4.27E+00
28152.4	7.89E+01	7.31E+00	4.60E+00
28152.5	7.94E+01	7.87E+00	4.96E+00
28152.6	7.92E+01	8.57E+00	5.35E+00
28152.7	7.84E+01	9.44E+00	5.75E+00
28152.8	7.68E+01	1.05E+01	6.18E+00
28152.9	7.46E+01	1.18E+01	6.64E+00
28153	7.19E+01	1.34E+01	7.11E+00
28153.1	6.86E+01	1.53E+01	7.60E+00
28153.2	6.50E+01	1.77E+01	8.10E+00
28153.3	6.10E+01	2.06E+01	8.60E+00
28153.4	5.68E+01	2.40E+01	9.11E+00
28153.5	5.25E+01	2.81E+01	9.61E+00
28153.6	4.82E+01	3.31E+01	1.01E+01
28153.7	4.39E+01	3.89E+01	1.06E+01
28153.8	3.96E+01	4.58E+01	1.10E+01
28153.9	3.55E+01	5.39E+01	1.14E+01
28154	3.16E+01	6.34E+01	1.17E+01
28154.1	2.80E+01	7.42E+01	1.20E+01
28154.2	2.46E+01	8.67E+01	1.23E+01
28154.3	2.15E+01	1.01E+02	1.25E+01
28154.4	1.86E+01	1.16E+02	1.26E+01
28154.5	1.61E+01	1.33E+02	1.26E+01
28154.6	1.38E+01	1.51E+02	1.26E+01
28154.7	1.18E+01	1.70E+02	1.26E+01
28154.8	1.01E+01	1.89E+02	1.24E+01
28154.9	8.63E+00	2.09E+02	1.22E+01
28155	7.36E+00	2.28E+02	1.20E+01
28155.1	6.29E+00	2.47E+02	1.17E+01
28155.2	5.39E+00	2.65E+02	1.13E+01
28155.3	4.64E+00	2.81E+02	1.09E+01
28155.4	4.01E+00	2.96E+02	1.04E+01
28155.5	3.47E+00	3.10E+02	9.95E+00
28155.6	3.02E+00	3.22E+02	9.45E+00
28155.7	2.64E+00	3.33E+02	8.94E+00
28155.8	2.31E+00	3.42E+02	8.42E+00
28155.9	2.02E+00	3.50E+02	7.91E+00
28156	1.78E+00	3.58E+02	7.41E+00
28156.1	1.56E+00	3.64E+02	6.92E+00
28156.2	1.36E+00	3.70E+02	6.47E+00
28156.3	1.19E+00	3.75E+02	6.04E+00
28156.4	1.04E+00	3.79E+02	5.65E+00
28156.5	9.10E-01	3.83E+02	5.28E+00
28156.6	7.93E-01	3.87E+02	4.96E+00
28156.7	6.90E-01	3.89E+02	4.66E+00
28156.8	5.99E-01	3.91E+02	4.40E+00
28156.9	5.20E-01	3.92E+02	4.16E+00
28157	4.51E-01	3.91E+02	3.95E+00
28157.1	3.90E-01	3.88E+02	3.76E+00
28157.2	3.38E-01	3.84E+02	3.59E+00
28157.3	2.93E-01	3.77E+02	3.44E+00
28157.4	2.54E-01	3.69E+02	3.30E+00
28157.5	2.21E-01	3.60E+02	3.17E+00
28157.6	1.92E-01	3.49E+02	3.06E+00
28157.7	1.68E-01	3.37E+02	2.95E+00
28157.8	1.47E-01	3.25E+02	2.86E+00
28157.9	1.29E-01	3.13E+02	2.76E+00
28158	1.14E-01	3.01E+02	2.68E+00
28158.1	1.01E-01	2.89E+02	2.60E+00
28158.2	8.99E-02	2.78E+02	2.53E+00
28158.3	8.05E-02	2.68E+02	2.46E+00
28158.4	7.23E-02	2.58E+02	2.39E+00
28158.5	6.54E-02	2.50E+02	2.32E+00
28158.6	5.94E-02	2.43E+02	2.26E+00
28158.7	5.43E-02	2.36E+02	2.20E+00
28158.8	4.99E-02	2.31E+02	2.14E+00
28158.9	4.61E-02	2.26E+02	2.09E+00
28159	4.27E-02	2.22E+02	2.03E+00
28159.1	3.98E-02	2.19E+02	1.97E+00
28159.2	3.72E-02	2.16E+02	1.92E+00
28159.3	3.48E-02	2.13E+02	1.87E+00
28159.4	3.27E-02	2.11E+02	1.82E+00
28159.5	3.09E-02	2.09E+02	1.77E+00
28159.6	2.91E-02	2.07E+02	1.72E+00
28159.7	2.75E-02	2.05E+02	1.67E+00
28159.8	2.60E-02	2.02E+02	1.63E+00
28159.9	2.46E-02	1.99E+02	1.58E+00
28160	2.33E-02	1.95E+02	1.54E+00
28160.1	2.20E-02	1.91E+02	1.50E+00
28160.2	2.07E-02	1.86E+02	1.47E+00
28160.3	1.95E-02	1.80E+02	1.43E+00
28160.4	1.83E-02	1.74E+02	1.39E+00
28160.5	1.71E-02	1.67E+02	1.36E+00
28160.6	1.59E-02	1.59E+02	1.33E+00
28160.7	1.48E-02	1.51E+02	1.30E+00
28160.8	1.37E-02	1.43E+02	1.26E+00
28160.9	1.27E-02	1.34E+02	1.23E+00
28161	1.18E-02	1.26E+02	1.20E+00
28161.1	1.08E-02	1.17E+02	1.16E+00
28161.2	9.97E-03	1.09E+02	1.12E+00
28161.3	9.17E-03	1.01E+02	1.08E+00
28161.4	8.44E-03	9.25E+01	1.04E+00
28161.5	7.77E-03	8.47E+01	9.95E-01
28161.6	7.17E-03	7.72E+01	9.48E-01
28161.7	6.64E-03	7.00E+01	8.98E-01
28161.8	6.17E-03	6.33E+01	8.47E-01
28161.9	5.75E-03	5.69E+01	7.95E-01
28162	5.40E-03	5.10E+01	7.42E-01
28162.1	5.09E-03	4.56E+01	6.90E-01
28162.2	4.83E-03	4.05E+01	6.38E-01
28162.3	4.61E-03	3.59E+01	5.87E-01
28162.4	4.44E-03	3.18E+01	5.39E-01
28162.5	4.30E-03	2.80E+01	4.92E-01
28162.6	4.20E-03	2.46E+01	4.49E-01
28162.7	4.14E-03	2.15E+01	4.08E-01
28162.8	4.12E-03	1.88E+01	3.71E-01
28162.9	4.15E-03	1.63E+01	3.38E-01
28163	4.22E-03	1.41E+01	3.10E-01
28163.1	4.35E-03	1.22E+01	2.87E-01
28163.2	4.55E-03	1.05E+01	2.70E-01
28163.3	4.83E-03	8.96E+00	2.59E-01
28163.4	5.21E-03	7.65E+00	2.56E-01
28163.5	5.71E-03	6.51E+00	2.62E-01
28163.6	6.39E-03	5.53E+00	2.80E-01
28163.7	7.27E-03	4.69E+00	3.11E-01
28163.8	8.42E-03	3.97E+00	3.59E-01
28163.9	9.92E-03	3.37E+00	4.28E-01
28164	1.19E-02	2.86E+00	5.22E-01
28164.1	1.44E-02	2.43E+00	6.47E-01
28164.2	1.77E-02	2.08E+00	8.10E-01
28164.3	2.21E-02	1.78E+00	1.02E+00
28164.4	2.78E-02	1.53E+00	1.28E+00
28164.5	3.53E-02	1.32E+00	1.61E+00
28164.6	4.53E-02	1.15E+00	2.01E+00
28164.7	5.85E-02	9.98E-01	2.50E+00
28164.8	7.61E-02	8.75E-01	3.08E+00
28164.9	9.96E-02	7.71E-01	3.79E+00
28165	1.31E-01	6.83E-01	4.62E+00
28165.1	1.74E-01	6.09E-01	5.58E+00
28165.2	2.31E-01	5.46E-01	6.70E+00
28165.3	3.09E-01	4.92E-01	7.98E+00
28165.4	4.15E-01	4.47E-01	9.42E+00
28165.5	5.60E-01	4.08E-01	1.10E+01
28165.6	7.57E-01	3.74E-01	1.28E+01
28165.7	1.03E+00	3.45E-01	1.47E+01
28165.8	1.40E+00	3.20E-01	1.67E+01
28165.9	1.90E+00	2.99E-01	1.89E+01
28166	2.58E+00	2.80E-01	2.11E+01
28166.1	3.51E+00	2.64E-01	2.34E+01
28166.2	4.78E+00	2.49E-01	2.57E+01
28166.3	6.49E+00	2.37E-01	2.80E+01
28166.4	8.78E+00	2.26E-01	3.03E+01
28166.5	1.19E+01	2.17E-01	3.24E+01
28166.6	1.59E+01	2.08E-01	3.45E+01
28166.7	2.13E+01	2.01E-01	3.64E+01
28166.8	2.84E+01	1.96E-01	3.81E+01
28166.9	3.76E+01	1.91E-01	3.96E+01
28167	4.95E+01	1.87E-01	4.09E+01
28167.1	6.47E+01	1.84E-01	4.19E+01
28167.2	8.40E+01	1.81E-01	4.27E+01
28167.3	1.08E+02	1.80E-01	4.31E+01
28167.4	1.38E+02	1.80E-01	4.32E+01
28167.5	1.75E+02	1.81E-01	4.31E+01
28167.6	2.19E+02	1.83E-01	4.26E+01
28167.7	2.72E+02	1.86E-01	4.18E+01
28167.8	3.34E+02	1.90E-01	4.08E+01
28167.9	4.06E+02	1.95E-01	3.95E+01
28168	4.88E+02	2.01E-01	3.79E+01
28168.1	5.79E+02	2.09E-01	3.62E+01
28168.2	6.79E+02	2.17E-01	3.44E+01
28168.3	7.87E+02	2.26E-01	3.24E+01
28168.4	9.01E+02	2.36E-01	3.04E+01
28168.5	1.02E+03	2.46E-01	2.83E+01
28168.6	1.14E+03	2.57E-01	2.62E+01
28168.7	1.26E+03	2.68E-01	2.41E+01
28168.8	1.37E+03	2.79E-01	2.21E+01
28168.9	1.47E+03	2.90E-01	2.02E+01
28169	1.56E+03	3.01E-01	1.83E+01
28169.1	1.63E+03	3.12E-01	1.65E+01
28169.2	1.68E+03	3.23E-01	1.48E+01
28169.3	1.71E+03	3.34E-01	1.33E+01
28169.4	1.71E+03	3.44E-01	1.18E+01
28169.5	1.69E+03	3.55E-01	1.05E+01
28169.6	1.64E+03	3.66E-01	9.37E+00
28169.7	1.57E+03	3.77E-01	8.34E+00
28169.8	1.47E+03	3.90E-01	7.46E+00
28169.9	1.36E+03	4.05E-01	6.72E+00
28170	1.24E+03	4.22E-01	6.11E+00
28170.1	1.12E+03	4.43E-01	5.64E+00
28170.2	9.90E+02	4.69E-01	5.30E+00
28170.3	8.67E+02	5.04E-01	5.09E+00
28170.4	7.51E+02	5.50E-01	5.01E+00
28170.5	6.44E+02	6.12E-01	5.04E+00
28170.6	5.48E+02	6.96E-01	5.17E+00
28170.7	4.62E+02	8.13E-01	5.42E+00
28170.8	3.87E+02	9.76E-01	5.75E+00
28170.9	3.22E+02	1.20E+00	6.17E+00
28171	2.66E+02	1.51E+00	6.67E+00
28171.1	2.19E+02	1.94E+00	7.24E+00
28171.2	1.80E+02	2.52E+00	7.86E+00
28171.3	1.47E+02	3.31E+00	8.52E+00
28171.4	1.19E+02	4.37E+00	9.21E+00
28171.5	9.66E+01	5.76E+00	9.92E+00
28171.6	7.79E+01	7.57E+00	1.06E+01
28171.7	6.27E+01	9.89E+00	1.13E+01
28171.8	5.03E+01	1.28E+01	1.19E+01
28171.9	4.02E+01	1.65E+01	1.25E+01
28172	3.21E+01	2.09E+01	1.30E+01
28172.1	2.55E+01	2.62E+01	1.34E+01
28172.2	2.02E+01	3.23E+01	1.37E+01
28172.3	1.60E+01	3.94E+01	1.39E+01
28172.4	1.27E+01	4.72E+01	1.39E+01
28172.5	1.01E+01	5.57E+01	1.38E+01
28172.6	7.97E+00	6.46E+01	1.34E+01
28172.7	6.32E+00	7.36E+01	1.30E+01
28172.8	5.03E+00	8.25E+01	1.23E+01
28172.9	4.02E+00	9.08E+01	1.16E+01
28173	3.23E+00	9.84E+01	1.07E+01
28173.1	2.61E+00	1.05E+02	9.68E+00
28173.2	2.14E+00	1.10E+02	8.66E+00
28173.3	1.76E+00	1.14E+02	7.63E+00
28173.4	1.47E+00	1.17E+02	6.63E+00
28173.5	1.25E+00	1.18E+02	5.67E+00
28173.6	1.07E+00	1.18E+02	4.80E+00
28173.7	9.35E-01	1.18E+02	4.02E+00
28173.8	8.27E-01	1.16E+02	3.34E+00
28173.9	7.42E-01	1.15E+02	2.76E+00
28174	6.76E-01	1.13E+02	2.29E+00
28174.1	6.24E-01	1.11E+02	1.92E+00
28174.2	5.83E-01	1.10E+02	1.63E+00
28174.3	5.52E-01	1.09E+02	1.41E+00
28174.4	5.28E-01	1.09E+02	1.26E+00
28174.5	5.11E-01	1.09E+02	1.15E+00
28174.6	4.98E-01	1.10E+02	1.09E+00
28174.7	4.89E-01	1.12E+02	1.06E+00
28174.8	4.83E-01	1.15E+02	1.05E+00
28174.9	4.79E-01	1.18E+02	1.05E+00
28175	4.77E-01	1.22E+02	1.06E+00
28175.1	4.75E-01	1.26E+02	1.07E+00
28175.2	4.73E-01	1.31E+02	1.08E+00
28175.3	4.72E-01	1.36E+02	1.09E+00
28175.4	4.69E-01	1.41E+02	1.09E+00
28175.5	4.66E-01	1.45E+02	1.09E+00
28175.6	4.62E-01	1.50E+02	1.07E+00
28175.7	4.57E-01	1.54E+02	1.05E+00
28175.8	4.52E-01	1.58E+02	1.01E+00
28175.9	4.45E-01	1.61E+02	9.74E-01
28176	4.37E-01	1.63E+02	9.26E-01
28176.1	4.29E-01	1.64E+02	8.73E-01
28176.2	4.21E-01	1.65E+02	8.16E-01
28176.3	4.12E-01	1.65E+02	7.55E-01
28176.4	4.04E-01	1.64E+02	6.92E-01
28176.5	3.96E-01	1.63E+02	6.28E-01
28176.6	3.89E-01	1.60E+02	5.65E-01
28176.7	3.84E-01	1.57E+02	5.04E-01
28176.8	3.80E-01	1.53E+02	4.45E-01
28176.9	3.78E-01	1.48E+02	3.89E-01
28177	3.77E-01	1.43E+02	3.37E-01
28177.1	3.78E-01	1.37E+02	2.90E-01
28177.2	3.80E-01	1.31E+02	2.48E-01
28177.3	3.84E-01	1.25E+02	2.10E-01
28177.4	3.90E-01	1.18E+02	1.77E-01
28177.5	3.96E-01	1.11E+02	1.49E-01
28177.6	4.04E-01	1.03E+02	1.25E-01
28177.7	4.13E-01	9.62E+01	1.04E-01
28177.8	4.23E-01	8.89E+01	8.69E-02
28177.9	4.33E-01	8.18E+01	7.25E-02
28178	4.43E-01	7.49E+01	6.05E-02
28178.1	4.53E-01	6.81E+01	5.06E-02
28178.2	4.64E-01	6.17E+01	4.23E-02
28178.3	4.73E-01	5.57E+01	3.55E-02
28178.4	4.83E-01	5.00E+01	2.98E-02
28178.5	4.91E-01	4.48E+01	2.50E-02
28178.6	4.99E-01	4.01E+01	2.11E-02
28178.7	5.06E-01	3.58E+01	1.78E-02
28178.8	5.12E-01	3.20E+01	1.51E-02
28178.9	5.17E-01	2.87E+01	1.28E-02
28179	5.22E-01	2.58E+01	1.09E-02
28179.1	5.26E-01	2.33E+01	9.25E-03
28179.2	5.30E-01	2.11E+01	7.89E-03
28179.3	5.34E-01	1.92E+01	6.75E-03
28179.4	5.38E-01	1.76E+01	5.78E-03
28179.5	5.44E-01	1.62E+01	4.95E-03
28179.6	5.50E-01	1.51E+01	4.25E-03
28179.7	5.58E-01	1.41E+01	3.66E-03
28179.8	5.68E-01	1.33E+01	3.15E-03
28179.9	5.81E-01	1.26E+01	2.71E-03
28180	5.99E-01	1.20E+01	2.34E-03
28180.1	6.21E-01	1.15E+01	2.03E-03
28180.2	6.50E-01	1.10E+01	1.76E-03
28180.3	6.85E-01	1.06E+01	1.53E-03
28180.4	7.28E-01	1.03E+01	1.33E-03
28180.5	7.80E-01	1.00E+01	1.17E-03
28180.6	8.43E-01	9.76E+00	1.03E-03
28180.7	9.19E-01	9.52E+00	9.15E-04
28180.8	1.01E+00	9.30E+00	8.19E-04
28180.9	1.12E+00	9.08E+00	7.41E-04
28181	1.25E+00	8.87E+00	6.78E-04
28181.1	1.40E+00	8.65E+00	6.29E-04
28181.2	1.58E+00	8.42E+00	5.91E-04
28181.3	1.79E+00	8.19E+00	5.63E-04
28181.4	2.05E+00	7.94E+00	5.44E-04
28181.5	2.36E+00	7.67E+00	5.32E-04
28181.6	2.72E+00	7.39E+00	5.27E-04
28181.7	3.17E+00	7.10E+00	5.27E-04
28181.8	3.71E+00	6.80E+00	5.32E-04
28181.9	4.36E+00	6.50E+00	5.42E-04
28182	5.16E+00	6.20E+00	5.56E-04
28182.1	6.14E+00	5.90E+00	5.74E-04
28182.2	7.35E+00	5.61E+00	5.96E-04
28182.3	8.84E+00	5.33E+00	6.22E-04
28182.4	1.07E+01	5.06E+00	6.51E-04
28182.5	1.30E+01	4.81E+00	6.85E-04
28182.6	1.58E+01	4.56E+00	7.24E-04
28182.7	1.93E+01	4.33E+00	7.68E-04
28182.8	2.36E+01	4.12E+00	8.17E-04
28182.9	2.90E+01	3.92E+00	8.73E-04
28183	3.54E+01	3.74E+00	9.36E-04
28183.1	4.33E+01	3.58E+00	1.01E-03
28183.2	5.26E+01	3.44E+00	1.09E-03
28183.3	6.36E+01	3.33E+00	1.18E-03
28183.4	7.65E+01	3.23E+00	1.29E-03
28183.5	9.12E+01	3.15E+00	1.41E-03
28183.6	1.08E+02	3.08E+00	1.55E-03
28183.7	1.26E+02	3.03E+00	1.72E-03
28183.8	1.46E+02	3.00E+00	1.91E-03
28183.9	1.67E+02	2.98E+00	2.13E-03
28184	1.89E+02	2.97E+00	2.40E-03
28184.1	2.11E+02	2.98E+00	2.71E-03
28184.2	2.34E+02	2.99E+00	3.08E-03
28184.3	2.55E+02	3.02E+00	3.51E-03
28184.4	2.76E+02	3.06E+00	4.03E-03
28184.5	2.95E+02	3.10E+00	4.64E-03
28184.6	3.13E+02	3.16E+00	5.37E-03
28184.7	3.29E+02	3.22E+00	6.24E-03
28184.8	3.42E+02	3.28E+00	7.29E-03
28184.9	3.54E+02	3.36E+00	8.55E-03
28185	3.64E+02	3.44E+00	1.01E-02
28185.1	3.72E+02	3.54E+00	1.19E-02
28185.2	3.80E+02	3.64E+00	1.41E-02
28185.3	3.86E+02	3.75E+00	1.67E-02
28185.4	3.91E+02	3.88E+00	1.99E-02
28185.5	3.94E+02	4.03E+00	2.37E-02
28185.6	3.97E+02	4.20E+00	2.83E-02
28185.7	3.98E+02	4.39E+00	3.38E-02
28185.8	3.97E+02	4.60E+00	4.04E-02
28185.9	3.94E+02	4.86E+00	4.83E-02
28186	3.88E+02	5.14E+00	5.77E-02
28186.1	3.80E+02	5.48E+00	6.88E-02
28186.2	3.69E+02	5.86E+00	8.20E-02
28186.3	3.55E+02	6.29E+00	9.76E-02
28186.4	3.39E+02	6.79E+00	1.16E-01
28186.5	3.20E+02	7.37E+00	1.37E-01
28186.6	2.99E+02	8.03E+00	1.62E-01
28186.7	2.77E+02	8.79E+00	1.91E-01
28186.8	2.54E+02	9.67E+00	2.24E-01
28186.9	2.31E+02	1.07E+01	2.62E-01
28187	2.08E+02	1.19E+01	3.05E-01
28187.1	1.86E+02	1.32E+01	3.53E-01
28187.2	1.65E+02	1.48E+01	4.06E-01
28187.3	1.46E+02	1.66E+01	4.65E-01
28187.4	1.28E+02	1.87E+01	5.28E-01
28187.5	1.12E+02	2.11E+01	5.96E-01
28187.6	9.76E+01	2.40E+01	6.68E-01
28187.7	8.52E+01	2.73E+01	7.44E-01
28187.8	7.44E+01	3.11E+01	8.26E-01
28187.9	6.52E+01	3.56E+01	9.15E-01
28188	5.74E+01	4.08E+01	1.02E+00
28188.1	5.07E+01	4.67E+01	1.14E+00
28188.2	4.52E+01	5.36E+01	1.30E+00
28188.3	4.06E+01	6.15E+01	1.50E+00
28188.4	3.68E+01	7.05E+01	1.78E+00
28188.5	3.36E+01	8.07E+01	2.14E+00
28188.6	3.11E+01	9.23E+01	2.61E+00
28188.7	2.92E+01	1.05E+02	3.18E+00
28188.8	2.77E+01	1.20E+02	3.83E+00
28188.9	2.67E+01	1.36E+02	4.50E+00
28189	2.61E+01	1.53E+02	5.14E+00
28189.1	2.59E+01	1.72E+02	5.64E+00
28189.2	2.61E+01	1.92E+02	5.92E+00
28189.3	2.67E+01	2.13E+02	5.94E+00
28189.4	2.78E+01	2.34E+02	5.65E+00
28189.5	2.93E+01	2.56E+02	5.10E+00
28189.6	3.13E+01	2.78E+02	4.36E+00
28189.7	3.38E+01	3.00E+02	3.52E+00
28189.8	3.68E+01	3.20E+02	2.69E+00
28189.9	4.04E+01	3.40E+02	1.94E+00
28190	4.45E+01	3.58E+02	1.33E+00
28190.1	4.92E+01	3.75E+02	8.66E-01
28190.2	5.43E+01	3.89E+02	5.39E-01
28190.3	5.99E+01	4.01E+02	3.25E-01
28190.4	6.59E+01	4.12E+02	1.91E-01
28190.5	7.23E+01	4.20E+02	1.12E-01
28190.6	7.89E+01	4.26E+02	6.61E-02
28190.7	8.58E+01	4.30E+02	3.98E-02
28190.8	9.28E+01	4.33E+02	2.45E-02
28190.9	9.99E+01	4.34E+02	1.53E-02
28191	1.07E+02	4.35E+02	9.67E-03
28191.1	1.14E+02	4.34E+02	6.08E-03
28191.2	1.20E+02	4.32E+02	3.79E-03
28191.3	1.26E+02	4.30E+02	2.32E-03
28191.4	1.32E+02	4.27E+02	1.39E-03
28191.5	1.37E+02	4.24E+02	8.21E-04
28191.6	1.40E+02	4.19E+02	4.73E-04
28191.7	1.43E+02	4.15E+02	2.67E-04
28191.8	1.45E+02	4.09E+02	1.47E-04
28191.9	1.45E+02	4.04E+02	7.93E-05
28192	1.43E+02	3.97E+02	4.19E-05
28192.1	1.40E+02	3.90E+02	2.16E-05
28192.2	1.36E+02	3.83E+02	1.10E-05
28192.3	1.30E+02	3.75E+02	5.44E-06
28192.4	1.24E+02	3.66E+02	2.65E-06
28192.5	1.16E+02	3.57E+02	1.27E-06
28192.6	1.07E+02	3.48E+02	6.00E-07
28192.7	9.84E+01	3.38E+02	2.79E-07
28192.8	8.92E+01	3.28E+02	1.29E-07
28192.9	8.01E+01	3.18E+02	5.48E-08
28193	7.12E+01	3.07E+02	1.73E-08
28193.1	6.28E+01	2.97E+02	4.38E-09
28193.2	5.49E+01	2.86E+02	2.39E-09
28193.3	4.77E+01	2.75E+02	1.28E-09
28193.4	4.12E+01	2.64E+02	6.66E-10
28193.5	3.54E+01	2.53E+02	3.41E-10
28193.6	3.03E+01	2.42E+02	1.70E-10
28193.7	2.59E+01	2.31E+02	8.35E-11
28193.8	2.20E+01	2.20E+02	4.01E-11
28193.9	1.87E+01	2.09E+02	1.88E-11
28194	1.59E+01	1.99E+02	8.68E-12
28194.1	1.35E+01	1.89E+02	3.92E-12
28194.2	1.15E+01	1.79E+02	1.73E-12
28194.3	9.81E+00	1.70E+02	7.52E-13
28194.4	8.42E+00	1.61E+02	3.20E-13
28194.5	7.25E+00	1.52E+02	1.33E-13
28194.6	6.30E+00	1.44E+02	5.45E-14
28194.7	5.51E+00	1.36E+02	2.19E-14
28194.8	4.86E+00	1.29E+02	8.60E-15
28194.9	4.33E+00	1.23E+02	3.32E-15
28195	3.90E+00	1.17E+02	1.26E-15
28195.1	3.55E+00	1.11E+02	4.69E-16
28195.2	3.28E+00	1.06E+02	1.72E-16
28195.3	3.06E+00	1.02E+02	6.17E-17
28195.4	2.88E+00	9.81E+01	2.18E-17
28195.5	2.75E+00	9.47E+01	7.57E-18
28195.6	2.65E+00	9.18E+01	2.59E-18
28195.7	2.58E+00	8.92E+01	8.73E-19
28195.8	2.53E+00	8.69E+01	2.90E-19
28195.9	2.51E+00	8.50E+01	9.51E-20
28196	2.51E+00	8.34E+01	3.08E-20
28196.1	2.52E+00	8.19E+01	9.85E-21
28196.2	2.55E+00	8.06E+01	3.12E-21
28196.3	2.61E+00	7.95E+01	9.77E-22
28196.4	2.68E+00	7.84E+01	3.04E-22
28196.5	2.78E+00	7.75E+01	9.36E-23
28196.6	2.90E+00	7.66E+01	2.86E-23
28196.7	3.05E+00	7.58E+01	8.70E-24
28196.8	3.25E+00	7.51E+01	2.63E-24
28196.9	3.49E+00	7.44E+01	7.90E-25
28197	3.79E+00	7.38E+01	2.37E-25
28197.1	4.17E+00	7.33E+01	7.06E-26
28197.2	4.64E+00	7.29E+01	2.11E-26
28197.3	5.22E+00	7.25E+01	6.27E-27
28197.4	5.95E+00	7.23E+01	1.87E-27
28197.5	6.84E+00	7.21E+01	5.56E-28
28197.6	7.94E+00	7.21E+01	1.66E-28
28197.7	9.28E+00	7.21E+01	4.97E-29
28197.8	1.09E+01	7.22E+01	1.50E-29
28197.9	1.29E+01	7.24E+01	4.53E-30
28198	1.53E+01	7.27E+01	1.38E-30
28198.1	1.81E+01	7.30E+01	4.26E-31
28198.2	2.15E+01	7.33E+01	1.33E-31
28198.3	2.54E+01	7.37E+01	4.19E-32
28198.4	3.00E+01	7.40E+01	1.34E-32
28198.5	3.52E+01	7.43E+01	4.37E-33
28198.6	4.11E+01	7.45E+01	1.45E-33
28198.7	4.77E+01	7.46E+01	4.93E-34
28198.8	5.50E+01	7.47E+01	1.71E-34
28198.9	6.30E+01	7.47E+01	6.09E-35
28199	7.16E+01	7.45E+01	2.23E-35
28199.1	8.07E+01	7.42E+01	8.43E-36
28199.2	9.02E+01	7.38E+01	3.29E-36
28199.3	9.98E+01	7.33E+01	1.33E-36
28199.4	1.09E+02	7.27E+01	5.62E-37
28199.5	1.19E+02	7.21E+01	2.47E-37
28199.6	1.27E+02	7.15E+01	1.14E-37
28199.7	1.35E+02	7.10E+01	5.46E-38
28199.8	1.42E+02	7.05E+01	2.76E-38
[truncated: 68,001 more rows]
