# Supplementary material for: A simple method for developing lysine targeted covalent protein reagents
Source: Nat Commun. 2023 Dec 1;14:7933. doi: 10.1038/s41467-023-42632-5 (PMC10692228; doi:10.1038/s41467-023-42632-5)
Supplement: Supplementary file 4 — Source data [file 41467_2023_42632_MOESM4_ESM.zip › Source Data/Supplementary figure 6/Gamma.txt]

T	Pep5chloro	4IEA_5	3MHR_5
28000	8.77E+01	3.56E+02	3.53E+02
28000.1	2.66E+02	3.97E+02	9.83E+02
28000.2	5.57E+02	7.50E+00	1.55E+03
28000.3	1.66E+01	1.59E+01	6.62E+01
28000.4	8.35E+00	2.94E+01	9.65E-01
28000.5	8.03E+00	8.34E+00	9.90E-01
28000.6	7.63E+00	9.81E+00	1.02E+00
28000.7	7.16E+00	1.15E+01	1.05E+00
28000.8	6.61E+00	1.34E+01	1.07E+00
28000.9	6.02E+00	1.57E+01	1.09E+00
28001	5.37E+00	1.82E+01	1.11E+00
28001.1	4.71E+00	2.10E+01	1.11E+00
28001.2	4.04E+00	2.43E+01	1.10E+00
28001.3	3.39E+00	2.79E+01	1.07E+00
28001.4	2.77E+00	3.19E+01	1.03E+00
28001.5	2.21E+00	3.64E+01	9.77E-01
28001.6	1.72E+00	4.14E+01	9.11E-01
28001.7	1.31E+00	4.68E+01	8.35E-01
28001.8	9.63E-01	5.26E+01	7.52E-01
28001.9	6.92E-01	5.88E+01	6.66E-01
28002	4.85E-01	6.54E+01	5.79E-01
28002.1	3.32E-01	7.23E+01	4.96E-01
28002.2	2.23E-01	7.95E+01	4.18E-01
28002.3	1.49E-01	8.69E+01	3.47E-01
28002.4	9.94E-02	9.47E+01	2.85E-01
28002.5	6.84E-02	1.03E+02	2.32E-01
28002.6	4.98E-02	1.11E+02	1.88E-01
28002.7	3.94E-02	1.19E+02	1.52E-01
28002.8	3.43E-02	1.28E+02	1.24E-01
28002.9	3.22E-02	1.38E+02	1.03E-01
28003	3.20E-02	1.47E+02	8.76E-02
28003.1	3.27E-02	1.58E+02	7.74E-02
28003.2	3.37E-02	1.69E+02	7.14E-02
28003.3	3.49E-02	1.80E+02	6.92E-02
28003.4	3.58E-02	1.92E+02	7.04E-02
28003.5	3.65E-02	2.05E+02	7.46E-02
28003.6	3.68E-02	2.18E+02	8.15E-02
28003.7	3.67E-02	2.32E+02	9.08E-02
28003.8	3.62E-02	2.46E+02	1.02E-01
28003.9	3.54E-02	2.61E+02	1.14E-01
28004	3.41E-02	2.76E+02	1.27E-01
28004.1	3.26E-02	2.93E+02	1.39E-01
28004.2	3.08E-02	3.10E+02	1.50E-01
28004.3	2.88E-02	3.27E+02	1.58E-01
28004.4	2.66E-02	3.46E+02	1.63E-01
28004.5	2.44E-02	3.66E+02	1.65E-01
28004.6	2.21E-02	3.86E+02	1.62E-01
28004.7	1.98E-02	4.08E+02	1.56E-01
28004.8	1.77E-02	4.31E+02	1.47E-01
28004.9	1.56E-02	4.56E+02	1.34E-01
28005	1.36E-02	4.83E+02	1.20E-01
28005.1	1.19E-02	5.12E+02	1.05E-01
28005.2	1.02E-02	5.43E+02	9.03E-02
28005.3	8.78E-03	5.78E+02	7.56E-02
28005.4	7.49E-03	6.15E+02	6.20E-02
28005.5	6.36E-03	6.56E+02	4.98E-02
28005.6	5.37E-03	7.00E+02	3.93E-02
28005.7	4.52E-03	7.46E+02	3.04E-02
28005.8	3.78E-03	7.95E+02	2.32E-02
28005.9	3.15E-03	8.45E+02	1.74E-02
28006	2.62E-03	8.95E+02	1.29E-02
28006.1	6.72E-03	9.44E+02	9.44E-03
28006.2	1.39E-02	9.92E+02	6.84E-03
28006.3	1.41E-02	1.04E+03	4.90E-03
28006.4	9.70E-03	1.08E+03	3.48E-03
28006.5	6.71E-03	1.11E+03	2.46E-03
28006.6	4.69E-03	1.14E+03	1.72E-03
28006.7	3.31E-03	1.16E+03	1.19E-03
28006.8	2.36E-03	1.17E+03	8.24E-04
28006.9	1.71E-03	1.17E+03	5.66E-04
28007	1.25E-03	1.17E+03	3.87E-04
28007.1	9.21E-04	1.16E+03	2.63E-04
28007.2	6.89E-04	1.14E+03	1.79E-04
28007.3	5.21E-04	1.12E+03	1.21E-04
28007.4	3.99E-04	1.09E+03	8.14E-05
28007.5	3.09E-04	1.06E+03	5.48E-05
28007.6	2.42E-04	1.02E+03	3.68E-05
28007.7	1.92E-04	9.74E+02	2.47E-05
28007.8	1.54E-04	9.29E+02	1.66E-05
28007.9	1.25E-04	8.81E+02	1.11E-05
28008	1.03E-04	8.31E+02	7.44E-06
28008.1	8.55E-05	7.80E+02	5.00E-06
28008.2	7.18E-05	7.29E+02	3.36E-06
28008.3	6.11E-05	6.77E+02	2.27E-06
28008.4	5.25E-05	6.26E+02	1.54E-06
28008.5	4.56E-05	5.75E+02	1.05E-06
28008.6	4.01E-05	5.26E+02	7.18E-07
28008.7	3.56E-05	4.78E+02	4.97E-07
28008.8	3.20E-05	4.33E+02	3.47E-07
28008.9	2.91E-05	3.90E+02	2.46E-07
28009	2.68E-05	3.49E+02	1.77E-07
28009.1	2.49E-05	3.11E+02	1.29E-07
28009.2	2.34E-05	2.76E+02	9.66E-08
28009.3	2.23E-05	2.44E+02	7.38E-08
28009.4	2.15E-05	2.14E+02	5.79E-08
28009.5	2.09E-05	1.88E+02	4.66E-08
28009.6	2.05E-05	1.64E+02	3.85E-08
28009.7	2.03E-05	1.43E+02	3.26E-08
28009.8	2.03E-05	1.24E+02	2.84E-08
28009.9	2.06E-05	1.07E+02	2.53E-08
28010	2.09E-05	9.21E+01	2.31E-08
28010.1	2.15E-05	7.92E+01	2.15E-08
28010.2	2.23E-05	6.81E+01	2.04E-08
28010.3	2.33E-05	5.84E+01	1.97E-08
28010.4	2.45E-05	5.01E+01	1.94E-08
28010.5	2.60E-05	4.29E+01	1.93E-08
28010.6	2.78E-05	3.67E+01	1.95E-08
28010.7	3.00E-05	3.15E+01	1.99E-08
28010.8	3.27E-05	2.70E+01	2.05E-08
28010.9	3.59E-05	2.33E+01	2.14E-08
28011	3.97E-05	2.01E+01	2.25E-08
28011.1	4.43E-05	1.75E+01	2.39E-08
28011.2	4.98E-05	1.54E+01	2.56E-08
28011.3	5.65E-05	1.37E+01	2.78E-08
28011.4	6.46E-05	1.24E+01	3.03E-08
28011.5	7.45E-05	1.14E+01	3.35E-08
28011.6	8.66E-05	1.08E+01	3.73E-08
28011.7	1.01E-04	1.04E+01	4.21E-08
28011.8	1.20E-04	1.02E+01	4.80E-08
28011.9	1.42E-04	1.02E+01	5.54E-08
28012	1.70E-04	1.04E+01	6.46E-08
28012.1	2.06E-04	1.08E+01	7.62E-08
28012.2	2.51E-04	1.13E+01	9.08E-08
28012.3	3.07E-04	1.19E+01	1.09E-07
28012.4	3.80E-04	1.26E+01	1.33E-07
28012.5	4.74E-04	1.34E+01	1.63E-07
28012.6	5.95E-04	1.41E+01	2.02E-07
28012.7	7.54E-04	1.48E+01	2.52E-07
28012.8	9.62E-04	1.55E+01	3.17E-07
28012.9	1.24E-03	1.61E+01	4.01E-07
28013	1.60E-03	1.65E+01	5.11E-07
28013.1	2.09E-03	1.67E+01	6.54E-07
28013.2	2.76E-03	1.68E+01	8.41E-07
28013.3	3.66E-03	1.66E+01	1.09E-06
28013.4	4.90E-03	1.63E+01	1.41E-06
28013.5	6.62E-03	1.57E+01	1.84E-06
28013.6	9.03E-03	1.49E+01	2.40E-06
28013.7	1.24E-02	1.40E+01	3.15E-06
28013.8	1.73E-02	1.30E+01	4.15E-06
28013.9	2.42E-02	1.19E+01	5.47E-06
28014	3.44E-02	1.07E+01	7.24E-06
28014.1	4.94E-02	9.48E+00	9.62E-06
28014.2	7.18E-02	8.32E+00	1.28E-05
28014.3	1.06E-01	7.20E+00	1.72E-05
28014.4	1.58E-01	6.14E+00	2.31E-05
28014.5	2.40E-01	5.18E+00	3.11E-05
28014.6	3.70E-01	4.31E+00	4.22E-05
28014.7	5.75E-01	3.54E+00	5.74E-05
28014.8	9.04E-01	2.87E+00	7.83E-05
28014.9	1.43E+00	2.30E+00	1.07E-04
28015	2.27E+00	1.82E+00	1.47E-04
28015.1	3.61E+00	1.43E+00	2.02E-04
28015.2	5.72E+00	1.12E+00	2.79E-04
28015.3	9.03E+00	8.73E-01	3.84E-04
28015.4	1.42E+01	6.84E-01	5.30E-04
28015.5	2.21E+01	5.42E-01	7.31E-04
28015.6	3.41E+01	4.40E-01	1.01E-03
28015.7	5.25E+01	3.71E-01	1.39E-03
28015.8	8.04E+01	3.29E-01	1.92E-03
28015.9	1.23E+02	3.10E-01	2.67E-03
28016	1.86E+02	3.11E-01	3.76E-03
28016.1	2.78E+02	3.29E-01	5.39E-03
28016.2	4.09E+02	3.62E-01	8.00E-03
28016.3	5.89E+02	4.10E-01	1.25E-02
28016.4	8.19E+02	4.74E-01	2.10E-02
28016.5	1.10E+03	5.52E-01	3.77E-02
28016.6	1.40E+03	6.46E-01	7.11E-02
28016.7	1.70E+03	7.56E-01	1.38E-01
28016.8	1.94E+03	8.84E-01	2.66E-01
28016.9	2.09E+03	1.03E+00	5.03E-01
28017	2.12E+03	1.20E+00	9.13E-01
28017.1	2.02E+03	1.38E+00	1.58E+00
28017.2	1.80E+03	1.59E+00	2.57E+00
28017.3	1.50E+03	1.82E+00	3.95E+00
28017.4	1.18E+03	2.08E+00	5.68E+00
28017.5	8.77E+02	2.36E+00	7.64E+00
28017.6	6.19E+02	2.67E+00	9.61E+00
28017.7	4.20E+02	3.01E+00	1.13E+01
28017.8	2.78E+02	3.39E+00	1.24E+01
28017.9	1.84E+02	3.80E+00	1.27E+01
28018	1.23E+02	4.24E+00	1.23E+01
28018.1	8.50E+01	4.73E+00	1.14E+01
28018.2	6.08E+01	5.26E+00	1.00E+01
28018.3	4.49E+01	5.82E+00	8.61E+00
28018.4	3.39E+01	6.42E+00	7.28E+00
28018.5	2.60E+01	7.05E+00	6.13E+00
28018.6	2.01E+01	7.70E+00	5.16E+00
28018.7	1.56E+01	8.36E+00	4.32E+00
28018.8	1.22E+01	9.03E+00	3.59E+00
28018.9	9.58E+00	9.67E+00	2.93E+00
28019	7.52E+00	1.03E+01	2.33E+00
28019.1	5.91E+00	1.09E+01	1.79E+00
28019.2	4.63E+00	1.14E+01	1.34E+00
28019.3	3.61E+00	1.19E+01	9.60E-01
28019.4	2.80E+00	1.22E+01	6.65E-01
28019.5	2.15E+00	1.25E+01	4.44E-01
28019.6	1.64E+00	1.27E+01	2.86E-01
28019.7	1.23E+00	1.28E+01	1.78E-01
28019.8	9.17E-01	1.28E+01	1.06E-01
28019.9	6.73E-01	1.27E+01	6.16E-02
28020	4.87E-01	1.25E+01	3.44E-02
28020.1	3.48E-01	1.22E+01	1.86E-02
28020.2	2.44E-01	1.18E+01	9.71E-03
28020.3	1.69E-01	1.14E+01	4.91E-03
28020.4	1.16E-01	1.09E+01	2.41E-03
28020.5	7.77E-02	1.03E+01	1.15E-03
28020.6	5.16E-02	9.70E+00	5.31E-04
28020.7	3.38E-02	9.08E+00	2.38E-04
28020.8	2.18E-02	8.46E+00	1.04E-04
28020.9	1.39E-02	7.84E+00	4.44E-05
28021	8.82E-03	7.24E+00	1.84E-05
28021.1	5.52E-03	6.65E+00	7.45E-06
28021.2	3.43E-03	6.09E+00	2.94E-06
28021.3	2.11E-03	5.55E+00	1.14E-06
28021.4	1.29E-03	5.04E+00	4.28E-07
28021.5	7.86E-04	4.56E+00	1.58E-07
28021.6	4.75E-04	4.11E+00	5.69E-08
28021.7	2.86E-04	3.69E+00	2.01E-08
28021.8	1.71E-04	3.30E+00	6.96E-09
28021.9	1.02E-04	2.93E+00	2.36E-09
28022	6.05E-05	2.59E+00	7.87E-10
28022.1	3.58E-05	2.28E+00	2.57E-10
28022.2	2.11E-05	1.99E+00	8.24E-11
28022.3	1.24E-05	1.73E+00	2.60E-11
28022.4	7.29E-06	1.49E+00	8.07E-12
28022.5	4.27E-06	1.28E+00	2.47E-12
28022.6	2.50E-06	1.09E+00	7.44E-13
28022.7	1.46E-06	9.29E-01	2.21E-13
28022.8	8.54E-07	7.84E-01	6.51E-14
28022.9	5.00E-07	6.58E-01	1.90E-14
28023	2.93E-07	5.50E-01	5.46E-15
28023.1	1.72E-07	4.57E-01	1.56E-15
28023.2	1.01E-07	3.78E-01	4.43E-16
28023.3	5.98E-08	3.11E-01	1.25E-16
28023.4	3.54E-08	2.55E-01	3.49E-17
28023.5	2.11E-08	2.08E-01	9.73E-18
28023.6	1.26E-08	1.69E-01	2.70E-18
28023.7	7.53E-09	1.37E-01	7.44E-19
28023.8	4.53E-09	1.11E-01	2.05E-19
28023.9	2.74E-09	8.90E-02	5.60E-20
28024	1.66E-09	7.14E-02	1.53E-20
28024.1	1.01E-09	5.70E-02	4.18E-21
28024.2	6.21E-10	4.53E-02	1.14E-21
28024.3	3.83E-10	3.59E-02	3.10E-22
28024.4	2.37E-10	2.83E-02	8.46E-23
28024.5	1.47E-10	2.21E-02	2.31E-23
28024.6	9.23E-11	1.72E-02	6.33E-24
28024.7	5.80E-11	1.33E-02	1.74E-24
28024.8	3.67E-11	1.03E-02	4.79E-25
28024.9	2.33E-11	7.87E-03	1.33E-25
28025	1.49E-11	5.99E-03	3.72E-26
28025.1	9.60E-12	4.54E-03	1.05E-26
28025.2	6.21E-12	3.42E-03	3.02E-27
28025.3	4.04E-12	2.57E-03	8.79E-28
28025.4	2.65E-12	1.92E-03	2.61E-28
28025.5	1.74E-12	1.43E-03	7.95E-29
28025.6	1.16E-12	1.06E-03	2.49E-29
28025.7	7.70E-13	7.85E-04	8.05E-30
28025.8	5.18E-13	5.80E-04	2.70E-30
28025.9	3.50E-13	4.28E-04	9.39E-31
28026	2.39E-13	3.16E-04	3.40E-31
28026.1	1.64E-13	2.33E-04	1.28E-31
28026.2	1.14E-13	1.72E-04	5.02E-32
28026.3	8.02E-14	1.28E-04	2.05E-32
28026.4	5.70E-14	9.49E-05	8.64E-33
28026.5	4.10E-14	7.09E-05	3.79E-33
28026.6	2.99E-14	5.33E-05	1.72E-33
28026.7	2.21E-14	4.04E-05	8.07E-34
28026.8	1.66E-14	3.08E-05	3.93E-34
28026.9	1.27E-14	2.38E-05	1.98E-34
28027	9.87E-15	1.85E-05	1.04E-34
28027.1	7.82E-15	1.46E-05	5.61E-35
28027.2	6.32E-15	1.17E-05	3.16E-35
28027.3	5.21E-15	9.46E-06	1.85E-35
28027.4	4.39E-15	7.78E-06	1.13E-35
28027.5	3.78E-15	6.50E-06	7.17E-36
28027.6	3.32E-15	5.51E-06	4.75E-36
28027.7	2.99E-15	4.75E-06	3.29E-36
28027.8	2.75E-15	4.17E-06	2.38E-36
28027.9	2.58E-15	3.73E-06	1.80E-36
28028	2.48E-15	3.39E-06	1.42E-36
28028.1	2.42E-15	3.14E-06	1.18E-36
28028.2	2.42E-15	2.96E-06	1.03E-36
28028.3	2.46E-15	2.84E-06	9.39E-37
28028.4	2.55E-15	2.77E-06	9.01E-37
28028.5	2.70E-15	2.75E-06	9.08E-37
28028.6	2.92E-15	2.79E-06	9.62E-37
28028.7	3.21E-15	2.86E-06	1.07E-36
28028.8	3.60E-15	2.99E-06	1.26E-36
28028.9	4.12E-15	3.18E-06	1.55E-36
28029	4.81E-15	3.43E-06	2.01E-36
28029.1	5.74E-15	3.75E-06	2.73E-36
28029.2	6.99E-15	4.16E-06	3.91E-36
28029.3	8.68E-15	4.68E-06	5.86E-36
28029.4	1.10E-14	5.33E-06	9.22E-36
28029.5	1.43E-14	6.15E-06	1.52E-35
28029.6	1.90E-14	7.17E-06	2.62E-35
28029.7	2.57E-14	8.45E-06	4.72E-35
28029.8	3.55E-14	1.01E-05	8.88E-35
28029.9	5.02E-14	1.21E-05	1.75E-34
28030	7.25E-14	1.47E-05	3.57E-34
28030.1	1.07E-13	1.80E-05	7.64E-34
28030.2	1.61E-13	2.22E-05	1.70E-33
28030.3	2.47E-13	2.76E-05	3.94E-33
28030.4	3.86E-13	3.46E-05	9.54E-33
28030.5	6.16E-13	4.36E-05	2.40E-32
28030.6	1.00E-12	5.52E-05	6.31E-32
28030.7	1.65E-12	7.01E-05	1.73E-31
28030.8	2.77E-12	8.95E-05	4.91E-31
28030.9	4.73E-12	1.14E-04	1.46E-30
28031	8.20E-12	1.47E-04	4.48E-30
28031.1	1.44E-11	1.88E-04	1.43E-29
28031.2	2.58E-11	2.42E-04	4.74E-29
28031.3	4.67E-11	3.10E-04	1.62E-28
28031.4	8.58E-11	3.98E-04	5.73E-28
28031.5	1.60E-10	5.11E-04	2.08E-27
28031.6	3.02E-10	6.56E-04	7.77E-27
28031.7	5.78E-10	8.41E-04	2.97E-26
28031.8	1.12E-09	1.08E-03	1.16E-25
28031.9	2.19E-09	1.38E-03	4.59E-25
28032	4.33E-09	1.76E-03	1.85E-24
28032.1	8.62E-09	2.25E-03	7.57E-24
28032.2	1.73E-08	2.88E-03	3.13E-23
28032.3	3.48E-08	3.66E-03	1.31E-22
28032.4	7.03E-08	4.66E-03	5.49E-22
28032.5	1.42E-07	5.92E-03	2.32E-21
28032.6	2.89E-07	7.51E-03	9.83E-21
28032.7	5.86E-07	9.49E-03	4.17E-20
28032.8	1.19E-06	1.20E-02	1.77E-19
28032.9	2.40E-06	1.50E-02	7.50E-19
28033	4.84E-06	1.88E-02	3.16E-18
28033.1	9.71E-06	2.35E-02	1.33E-17
28033.2	1.94E-05	2.92E-02	5.54E-17
28033.3	3.84E-05	3.62E-02	2.29E-16
28033.4	7.54E-05	4.46E-02	9.40E-16
28033.5	1.47E-04	5.47E-02	3.81E-15
28033.6	2.83E-04	6.68E-02	1.53E-14
28033.7	5.39E-04	8.12E-02	6.06E-14
28033.8	1.02E-03	9.80E-02	2.37E-13
28033.9	1.88E-03	1.18E-01	9.13E-13
28034	3.45E-03	1.40E-01	3.47E-12
28034.1	6.22E-03	1.66E-01	1.30E-11
28034.2	1.10E-02	1.96E-01	4.79E-11
28034.3	1.92E-02	2.29E-01	1.74E-10
28034.4	3.29E-02	2.66E-01	6.19E-10
28034.5	5.53E-02	3.07E-01	2.17E-09
28034.6	9.11E-02	3.53E-01	7.45E-09
28034.7	1.47E-01	4.02E-01	2.51E-08
28034.8	2.33E-01	4.56E-01	8.33E-08
28034.9	3.63E-01	5.15E-01	2.71E-07
28035	5.54E-01	5.78E-01	8.63E-07
28035.1	8.29E-01	6.46E-01	2.70E-06
28035.2	1.22E+00	7.18E-01	8.27E-06
28035.3	1.76E+00	7.94E-01	2.48E-05
28035.4	2.50E+00	8.75E-01	7.29E-05
28035.5	3.49E+00	9.60E-01	2.10E-04
28035.6	4.78E+00	1.05E+00	5.89E-04
28035.7	6.44E+00	1.14E+00	1.61E-03
28035.8	8.54E+00	1.24E+00	4.31E-03
28035.9	1.11E+01	1.34E+00	1.12E-02
28036	1.43E+01	1.44E+00	2.83E-02
28036.1	1.81E+01	1.54E+00	6.93E-02
28036.2	2.25E+01	1.64E+00	1.64E-01
28036.3	2.76E+01	1.74E+00	3.78E-01
28036.4	3.33E+01	1.83E+00	8.37E-01
28036.5	3.97E+01	1.92E+00	1.79E+00
28036.6	4.67E+01	1.98E+00	3.69E+00
28036.7	5.42E+01	2.04E+00	7.29E+00
28036.8	6.22E+01	2.07E+00	1.39E+01
28036.9	7.06E+01	2.07E+00	2.53E+01
28037	7.95E+01	2.06E+00	4.43E+01
28037.1	8.90E+01	2.02E+00	7.45E+01
28037.2	9.98E+01	1.95E+00	1.21E+02
28037.3	1.14E+02	1.86E+00	1.90E+02
28037.4	1.36E+02	1.75E+00	2.90E+02
28037.5	1.75E+02	1.62E+00	4.34E+02
28037.6	2.47E+02	1.48E+00	6.31E+02
28037.7	3.71E+02	1.34E+00	8.87E+02
28037.8	5.61E+02	1.19E+00	1.19E+03
28037.9	8.09E+02	1.05E+00	1.50E+03
28038	1.08E+03	9.15E-01	1.76E+03
28038.1	1.29E+03	7.90E-01	1.90E+03
28038.2	1.39E+03	6.76E-01	1.88E+03
28038.3	1.34E+03	5.75E-01	1.71E+03
28038.4	1.14E+03	4.85E-01	1.44E+03
28038.5	8.75E+02	4.07E-01	1.13E+03
28038.6	6.05E+02	3.38E-01	8.34E+02
28038.7	3.85E+02	2.77E-01	5.91E+02
28038.8	2.30E+02	2.23E-01	4.06E+02
28038.9	1.35E+02	1.76E-01	2.71E+02
28039	8.01E+01	1.36E-01	1.76E+02
28039.1	4.94E+01	1.03E-01	1.11E+02
28039.2	3.16E+01	7.61E-02	6.70E+01
28039.3	2.05E+01	5.55E-02	3.90E+01
28039.4	1.33E+01	4.01E-02	2.17E+01
28039.5	8.43E+00	2.88E-02	1.16E+01
28039.6	5.24E+00	2.07E-02	5.92E+00
28039.7	3.19E+00	1.50E-02	2.90E+00
28039.8	1.91E+00	1.10E-02	1.37E+00
28039.9	1.12E+00	8.10E-03	6.18E-01
28040	6.55E-01	6.03E-03	2.70E-01
28040.1	3.80E-01	4.53E-03	1.14E-01
28040.2	2.20E-01	3.43E-03	4.63E-02
28040.3	1.27E-01	2.61E-03	1.83E-02
28040.4	7.38E-02	2.00E-03	7.04E-03
28040.5	4.28E-02	1.54E-03	2.63E-03
28040.6	2.47E-02	1.20E-03	9.60E-04
28040.7	1.43E-02	9.34E-04	3.42E-04
28040.8	8.18E-03	7.35E-04	1.19E-04
28040.9	4.66E-03	5.82E-04	4.05E-05
28041	2.63E-03	4.66E-04	1.35E-05
28041.1	1.47E-03	3.76E-04	4.44E-06
28041.2	8.18E-04	3.06E-04	1.43E-06
28041.3	4.50E-04	2.51E-04	4.53E-07
28041.4	2.45E-04	2.09E-04	1.41E-07
28041.5	1.33E-04	1.75E-04	4.35E-08
28041.6	7.13E-05	1.49E-04	1.32E-08
28041.7	3.81E-05	1.27E-04	3.97E-09
28041.8	2.02E-05	1.10E-04	1.18E-09
28041.9	1.07E-05	9.62E-05	3.47E-10
28042	5.62E-06	8.49E-05	1.01E-10
28042.1	2.95E-06	7.57E-05	2.94E-11
28042.2	1.55E-06	6.82E-05	8.50E-12
28042.3	8.10E-07	6.19E-05	2.45E-12
28042.4	4.24E-07	5.68E-05	7.02E-13
28042.5	2.22E-07	5.25E-05	2.02E-13
28042.6	1.17E-07	4.89E-05	5.81E-14
28042.7	6.13E-08	4.60E-05	1.68E-14
28042.8	3.23E-08	4.36E-05	4.87E-15
28042.9	1.70E-08	4.16E-05	1.42E-15
28043	9.01E-09	4.00E-05	4.19E-16
28043.1	4.79E-09	3.87E-05	1.25E-16
28043.2	2.56E-09	3.77E-05	3.74E-17
28043.3	1.38E-09	3.69E-05	1.14E-17
28043.4	7.46E-10	3.63E-05	3.51E-18
28043.5	4.07E-10	3.59E-05	1.10E-18
28043.6	2.24E-10	3.56E-05	3.50E-19
28043.7	1.24E-10	3.56E-05	1.13E-19
28043.8	6.99E-11	3.56E-05	3.74E-20
28043.9	3.97E-11	3.58E-05	1.26E-20
28044	2.28E-11	3.62E-05	4.34E-21
28044.1	1.33E-11	3.68E-05	1.53E-21
28044.2	7.83E-12	3.76E-05	5.50E-22
28044.3	4.69E-12	3.87E-05	2.03E-22
28044.4	2.85E-12	3.99E-05	7.68E-23
28044.5	1.76E-12	4.14E-05	2.98E-23
28044.6	1.11E-12	4.31E-05	1.19E-23
28044.7	7.08E-13	4.52E-05	4.86E-24
28044.8	4.62E-13	4.75E-05	2.04E-24
28044.9	3.08E-13	5.02E-05	8.83E-25
28045	2.10E-13	5.32E-05	3.93E-25
28045.1	1.47E-13	5.66E-05	1.80E-25
28045.2	1.05E-13	6.03E-05	8.46E-26
28045.3	7.68E-14	6.46E-05	4.10E-26
28045.4	5.77E-14	6.92E-05	2.04E-26
28045.5	4.46E-14	7.43E-05	1.05E-26
28045.6	3.53E-14	7.99E-05	5.51E-27
28045.7	2.88E-14	8.58E-05	2.99E-27
28045.8	2.41E-14	9.22E-05	1.67E-27
28045.9	2.08E-14	9.89E-05	9.56E-28
28046	1.84E-14	1.06E-04	5.65E-28
28046.1	1.67E-14	1.13E-04	3.44E-28
28046.2	1.56E-14	1.21E-04	2.16E-28
28046.3	1.49E-14	1.29E-04	1.40E-28
28046.4	1.45E-14	1.37E-04	9.36E-29
28046.5	1.45E-14	1.45E-04	6.47E-29
28046.6	1.48E-14	1.54E-04	4.62E-29
28046.7	1.54E-14	1.63E-04	3.42E-29
28046.8	1.64E-14	1.73E-04	2.62E-29
28046.9	1.78E-14	1.82E-04	2.07E-29
28047	1.96E-14	1.93E-04	1.71E-29
28047.1	2.20E-14	2.03E-04	1.45E-29
28047.2	2.52E-14	2.15E-04	1.29E-29
28047.3	2.94E-14	2.26E-04	1.18E-29
28047.4	3.49E-14	2.37E-04	1.13E-29
28047.5	4.22E-14	2.49E-04	1.11E-29
28047.6	5.18E-14	2.60E-04	1.15E-29
28047.7	6.48E-14	2.71E-04	1.22E-29
28047.8	8.25E-14	2.80E-04	1.36E-29
28047.9	1.07E-13	2.89E-04	1.56E-29
28048	1.41E-13	2.96E-04	1.87E-29
28048.1	1.88E-13	3.02E-04	2.33E-29
28048.2	2.55E-13	3.06E-04	3.01E-29
28048.3	3.53E-13	3.07E-04	4.03E-29
28048.4	4.94E-13	3.06E-04	5.60E-29
28048.5	7.03E-13	3.03E-04	8.07E-29
28048.6	1.02E-12	2.96E-04	1.20E-28
28048.7	1.49E-12	2.86E-04	1.86E-28
28048.8	2.21E-12	2.73E-04	2.99E-28
28048.9	3.32E-12	2.57E-04	4.95E-28
28049	5.08E-12	2.39E-04	8.50E-28
28049.1	7.85E-12	2.18E-04	1.51E-27
28049.2	1.23E-11	1.95E-04	2.78E-27
28049.3	1.95E-11	1.72E-04	5.28E-27
28049.4	3.14E-11	1.48E-04	1.04E-26
28049.5	5.10E-11	1.25E-04	2.11E-26
28049.6	8.41E-11	1.04E-04	4.42E-26
28049.7	1.40E-10	8.38E-05	9.56E-26
28049.8	2.36E-10	6.62E-05	2.13E-25
28049.9	4.01E-10	5.11E-05	4.88E-25
28050	6.90E-10	3.84E-05	1.15E-24
28050.1	1.20E-09	2.82E-05	2.77E-24
28050.2	2.10E-09	2.02E-05	6.86E-24
28050.3	3.70E-09	1.40E-05	1.74E-23
28050.4	6.56E-09	9.50E-06	4.48E-23
28050.5	1.17E-08	6.26E-06	1.18E-22
28050.6	2.11E-08	4.02E-06	3.16E-22
28050.7	3.80E-08	2.51E-06	8.61E-22
28050.8	6.88E-08	1.52E-06	2.38E-21
28050.9	1.25E-07	9.02E-07	6.68E-21
28051	2.27E-07	5.19E-07	1.90E-20
28051.1	4.13E-07	2.91E-07	5.46E-20
28051.2	7.50E-07	1.59E-07	1.59E-19
28051.3	1.36E-06	8.47E-08	4.67E-19
28051.4	2.46E-06	4.40E-08	1.39E-18
28051.5	4.44E-06	2.23E-08	4.15E-18
28051.6	7.98E-06	1.11E-08	1.25E-17
28051.7	1.43E-05	5.37E-09	3.80E-17
28051.8	2.53E-05	2.55E-09	1.16E-16
28051.9	4.47E-05	1.18E-09	3.56E-16
28052	7.83E-05	5.39E-10	1.10E-15
28052.1	1.36E-04	2.41E-10	3.38E-15
28052.2	2.35E-04	1.06E-10	1.04E-14
28052.3	4.02E-04	4.64E-11	3.23E-14
28052.4	6.81E-04	2.06E-11	9.96E-14
28052.5	1.14E-03	9.89E-12	3.07E-13
28052.6	1.90E-03	5.98E-12	9.41E-13
28052.7	3.11E-03	5.27E-12	2.88E-12
28052.8	5.05E-03	6.33E-12	8.74E-12
28052.9	8.08E-03	8.79E-12	2.64E-11
28053	1.28E-02	1.28E-11	7.90E-11
28053.1	1.98E-02	1.88E-11	2.34E-10
28053.2	3.03E-02	2.77E-11	6.90E-10
28053.3	4.57E-02	4.07E-11	2.01E-09
28053.4	6.76E-02	5.95E-11	5.78E-09
28053.5	9.84E-02	8.67E-11	1.65E-08
28053.6	1.41E-01	1.25E-10	4.63E-08
28053.7	1.97E-01	1.80E-10	1.28E-07
28053.8	2.72E-01	2.56E-10	3.50E-07
28053.9	3.67E-01	3.60E-10	9.42E-07
28054	4.87E-01	4.99E-10	2.49E-06
28054.1	6.34E-01	6.84E-10	6.46E-06
28054.2	8.09E-01	9.22E-10	1.65E-05
28054.3	1.01E+00	1.22E-09	4.11E-05
28054.4	1.25E+00	1.60E-09	1.01E-04
28054.5	1.50E+00	2.05E-09	2.42E-04
28054.6	1.78E+00	2.58E-09	5.67E-04
28054.7	2.06E+00	3.18E-09	1.30E-03
28054.8	2.35E+00	3.85E-09	2.92E-03
28054.9	2.63E+00	4.58E-09	6.40E-03
28055	2.89E+00	5.34E-09	1.37E-02
28055.1	3.12E+00	6.11E-09	2.86E-02
28055.2	3.32E+00	6.87E-09	5.82E-02
28055.3	3.47E+00	7.57E-09	1.16E-01
28055.4	3.58E+00	8.20E-09	2.24E-01
28055.5	3.65E+00	8.72E-09	4.22E-01
28055.6	3.67E+00	9.12E-09	7.75E-01
28055.7	3.65E+00	9.39E-09	1.39E+00
28055.8	3.61E+00	9.51E-09	2.42E+00
28055.9	3.57E+00	9.49E-09	4.11E+00
28056	3.54E+00	9.34E-09	6.81E+00
28056.1	3.57E+00	9.07E-09	1.10E+01
28056.2	3.69E+00	8.71E-09	1.73E+01
28056.3	3.95E+00	8.28E-09	2.66E+01
28056.4	4.40E+00	7.82E-09	4.00E+01
28056.5	5.13E+00	7.33E-09	5.91E+01
28056.6	6.23E+00	6.83E-09	8.62E+01
28056.7	7.85E+00	6.35E-09	1.25E+02
28056.8	1.03E+01	5.88E-09	1.81E+02
28056.9	1.43E+01	5.43E-09	2.64E+02
28057	2.13E+01	5.00E-09	3.88E+02
28057.1	3.44E+01	4.60E-09	5.72E+02
28057.2	5.95E+01	4.22E-09	8.35E+02
28057.3	1.06E+02	3.87E-09	1.20E+03
28057.4	1.89E+02	3.54E-09	1.65E+03
28057.5	3.21E+02	3.24E-09	2.19E+03
28057.6	5.16E+02	2.96E-09	2.76E+03
28057.7	7.73E+02	2.71E-09	3.30E+03
28057.8	1.07E+03	2.48E-09	3.71E+03
28057.9	1.38E+03	2.28E-09	3.94E+03
28058	1.63E+03	2.09E-09	3.96E+03
28058.1	1.78E+03	1.93E-09	3.75E+03
28058.2	1.80E+03	1.77E-09	3.36E+03
28058.3	1.69E+03	1.64E-09	2.87E+03
28058.4	1.46E+03	1.52E-09	2.34E+03
28058.5	1.19E+03	1.41E-09	1.83E+03
28058.6	8.99E+02	1.31E-09	1.39E+03
28058.7	6.44E+02	1.22E-09	1.04E+03
28058.8	4.42E+02	1.14E-09	7.62E+02
28058.9	2.96E+02	1.08E-09	5.60E+02
28059	1.98E+02	1.02E-09	4.15E+02
28059.1	1.36E+02	9.70E-10	3.11E+02
28059.2	9.67E+01	9.29E-10	2.36E+02
28059.3	7.17E+01	8.97E-10	1.81E+02
28059.4	5.47E+01	8.71E-10	1.39E+02
28059.5	4.22E+01	8.52E-10	1.07E+02
28059.6	3.25E+01	8.39E-10	8.15E+01
28059.7	2.48E+01	8.31E-10	6.17E+01
28059.8	1.86E+01	8.28E-10	4.63E+01
28059.9	1.37E+01	8.28E-10	3.43E+01
28060	9.89E+00	8.31E-10	2.51E+01
28060.1	6.99E+00	8.37E-10	1.82E+01
28060.2	4.85E+00	8.43E-10	1.31E+01
28060.3	3.29E+00	8.49E-10	9.25E+00
28060.4	2.20E+00	8.53E-10	6.50E+00
28060.5	1.44E+00	8.56E-10	4.52E+00
28060.6	9.23E-01	8.54E-10	3.12E+00
28060.7	5.83E-01	8.49E-10	2.14E+00
28060.8	3.61E-01	8.38E-10	1.45E+00
28060.9	2.20E-01	8.21E-10	9.80E-01
28061	1.32E-01	7.99E-10	6.58E-01
28061.1	7.79E-02	7.70E-10	4.39E-01
28061.2	4.53E-02	7.35E-10	2.91E-01
28061.3	2.60E-02	6.96E-10	1.93E-01
28061.4	1.48E-02	6.52E-10	1.27E-01
28061.5	8.27E-03	6.05E-10	8.34E-02
28061.6	4.59E-03	5.56E-10	5.46E-02
28061.7	2.52E-03	5.06E-10	3.57E-02
28061.8	1.37E-03	4.57E-10	2.33E-02
28061.9	7.44E-04	4.10E-10	1.52E-02
28062	4.00E-04	3.64E-10	9.92E-03
28062.1	2.14E-04	3.22E-10	6.47E-03
28062.2	1.14E-04	2.83E-10	4.23E-03
28062.3	6.09E-05	2.47E-10	2.77E-03
28062.4	3.24E-05	2.15E-10	1.82E-03
28062.5	1.72E-05	1.87E-10	1.20E-03
28062.6	9.17E-06	1.62E-10	7.94E-04
28062.7	4.89E-06	1.41E-10	5.28E-04
28062.8	2.62E-06	1.22E-10	3.53E-04
28062.9	1.41E-06	1.06E-10	2.37E-04
28063	7.62E-07	9.21E-11	1.60E-04
28063.1	4.14E-07	8.04E-11	1.09E-04
28063.2	2.27E-07	7.04E-11	7.50E-05
28063.3	1.26E-07	6.19E-11	5.20E-05
28063.4	7.00E-08	5.47E-11	3.64E-05
28063.5	3.95E-08	4.86E-11	2.57E-05
28063.6	2.25E-08	4.35E-11	1.84E-05
28063.7	1.31E-08	3.91E-11	1.34E-05
28063.8	7.73E-09	3.55E-11	9.82E-06
28063.9	4.70E-09	3.25E-11	7.33E-06
28064	2.98E-09	3.00E-11	5.56E-06
28064.1	1.99E-09	2.81E-11	4.29E-06
28064.2	1.43E-09	2.65E-11	3.37E-06
28064.3	1.13E-09	2.54E-11	2.70E-06
28064.4	9.83E-10	2.46E-11	2.21E-06
28064.5	9.39E-10	2.43E-11	1.84E-06
28064.6	9.71E-10	2.44E-11	1.56E-06
28064.7	1.07E-09	2.50E-11	1.36E-06
28064.8	1.23E-09	2.63E-11	1.20E-06
28064.9	1.48E-09	2.91E-11	1.09E-06
28065	1.82E-09	3.51E-11	1.00E-06
28065.1	2.31E-09	4.98E-11	9.47E-07
28065.2	2.99E-09	8.95E-11	9.10E-07
28065.3	3.96E-09	2.02E-10	8.92E-07
28065.4	5.34E-09	5.26E-10	8.90E-07
28065.5	7.34E-09	1.46E-09	9.05E-07
28065.6	1.03E-08	4.14E-09	9.37E-07
28065.7	1.46E-08	1.17E-08	9.86E-07
28065.8	2.12E-08	3.28E-08	1.05E-06
28065.9	3.11E-08	9.07E-08	1.15E-06
28066	4.64E-08	2.47E-07	1.26E-06
28066.1	7.00E-08	6.63E-07	1.41E-06
28066.2	1.07E-07	1.75E-06	1.60E-06
28066.3	1.65E-07	4.53E-06	1.84E-06
28066.4	2.57E-07	1.15E-05	2.14E-06
28066.5	4.03E-07	2.87E-05	2.51E-06
28066.6	6.36E-07	7.04E-05	2.99E-06
28066.7	1.01E-06	1.69E-04	3.60E-06
28066.8	1.60E-06	3.97E-04	4.39E-06
28066.9	2.56E-06	9.13E-04	5.41E-06
28067	4.09E-06	2.05E-03	6.74E-06
28067.1	6.54E-06	4.52E-03	8.49E-06
28067.2	1.05E-05	9.69E-03	1.08E-05
28067.3	1.67E-05	2.03E-02	1.39E-05
28067.4	2.66E-05	4.14E-02	1.80E-05
28067.5	4.23E-05	8.21E-02	2.36E-05
28067.6	6.71E-05	1.58E-01	3.13E-05
28067.7	1.06E-04	2.96E-01	4.16E-05
28067.8	1.67E-04	5.38E-01	5.59E-05
28067.9	2.62E-04	9.46E-01	7.56E-05
28068	4.10E-04	1.61E+00	1.03E-04
28068.1	6.37E-04	2.65E+00	1.41E-04
28068.2	9.84E-04	4.21E+00	1.94E-04
28068.3	1.51E-03	6.47E+00	2.69E-04
28068.4	2.30E-03	9.58E+00	3.76E-04
28068.5	3.48E-03	1.37E+01	5.27E-04
28068.6	5.22E-03	1.89E+01	7.44E-04
28068.7	7.76E-03	2.51E+01	1.06E-03
28068.8	1.14E-02	3.21E+01	1.50E-03
28068.9	1.66E-02	3.95E+01	2.15E-03
28069	2.39E-02	4.69E+01	3.10E-03
28069.1	3.40E-02	5.35E+01	4.46E-03
28069.2	4.78E-02	5.86E+01	6.45E-03
28069.3	6.65E-02	6.16E+01	9.34E-03
28069.4	9.17E-02	6.22E+01	1.35E-02
28069.5	1.25E-01	6.03E+01	1.97E-02
28069.6	1.69E-01	5.60E+01	2.85E-02
28069.7	2.27E-01	4.99E+01	4.14E-02
28069.8	3.03E-01	4.26E+01	6.02E-02
28069.9	4.01E-01	3.49E+01	8.75E-02
28070	5.27E-01	2.75E+01	1.27E-01
28070.1	6.89E-01	2.07E+01	1.85E-01
28070.2	8.97E-01	1.50E+01	2.69E-01
28070.3	1.16E+00	1.04E+01	3.90E-01
28070.4	1.50E+00	6.89E+00	5.65E-01
28070.5	1.92E+00	4.40E+00	8.17E-01
28070.6	2.45E+00	2.70E+00	1.18E+00
28070.7	3.12E+00	1.59E+00	1.69E+00
28070.8	3.94E+00	9.03E-01	2.43E+00
28070.9	4.95E+00	4.94E-01	3.46E+00
28071	6.19E+00	2.61E-01	4.92E+00
28071.1	7.69E+00	1.33E-01	6.97E+00
28071.2	9.49E+00	6.59E-02	9.81E+00
28071.3	1.16E+01	3.19E-02	1.38E+01
28071.4	1.42E+01	1.53E-02	1.92E+01
28071.5	1.71E+01	7.53E-03	2.66E+01
28071.6	2.06E+01	3.99E-03	3.68E+01
28071.7	2.46E+01	2.46E-03	5.07E+01
28071.8	2.91E+01	1.83E-03	6.98E+01
28071.9	3.42E+01	1.60E-03	9.63E+01
28072	4.01E+01	1.54E-03	1.33E+02
28072.1	4.66E+01	1.55E-03	1.85E+02
28072.2	5.38E+01	1.58E-03	2.58E+02
28072.3	6.19E+01	1.63E-03	3.62E+02
28072.4	7.08E+01	1.68E-03	5.07E+02
28072.5	8.06E+01	1.73E-03	7.09E+02
28072.6	9.12E+01	1.78E-03	9.84E+02
28072.7	1.03E+02	1.82E-03	1.35E+03
28072.8	1.15E+02	1.86E-03	1.81E+03
28072.9	1.28E+02	1.88E-03	2.38E+03
28073	1.41E+02	1.90E-03	3.04E+03
28073.1	1.55E+02	1.91E-03	3.77E+03
28073.2	1.69E+02	1.90E-03	4.52E+03
28073.3	1.82E+02	1.89E-03	5.24E+03
28073.4	1.96E+02	1.86E-03	5.86E+03
28073.5	2.08E+02	1.82E-03	6.32E+03
28073.6	2.20E+02	1.78E-03	6.58E+03
28073.7	2.31E+02	1.72E-03	6.59E+03
28073.8	2.41E+02	1.65E-03	6.36E+03
28073.9	2.51E+02	1.58E-03	5.92E+03
28074	2.60E+02	1.49E-03	5.31E+03
28074.1	2.72E+02	1.41E-03	4.60E+03
28074.2	2.87E+02	1.31E-03	3.85E+03
28074.3	3.08E+02	1.21E-03	3.12E+03
28074.4	3.42E+02	1.11E-03	2.46E+03
28074.5	3.93E+02	1.01E-03	1.88E+03
28074.6	4.70E+02	9.11E-04	1.40E+03
28074.7	5.84E+02	8.12E-04	1.02E+03
28074.8	7.46E+02	7.17E-04	7.37E+02
28074.9	9.67E+02	6.26E-04	5.25E+02
28075	1.26E+03	5.42E-04	3.72E+02
28075.1	1.61E+03	4.63E-04	2.64E+02
28075.2	2.04E+03	3.92E-04	1.88E+02
28075.3	2.52E+03	3.28E-04	1.35E+02
28075.4	3.03E+03	2.71E-04	9.73E+01
28075.5	3.53E+03	2.21E-04	7.10E+01
28075.6	3.99E+03	1.79E-04	5.23E+01
28075.7	4.37E+03	1.43E-04	3.88E+01
28075.8	4.63E+03	1.12E-04	2.90E+01
28075.9	4.75E+03	8.73E-05	2.17E+01
28076	4.72E+03	6.71E-05	1.64E+01
28076.1	4.55E+03	5.10E-05	1.24E+01
28076.2	4.26E+03	3.82E-05	9.48E+00
28076.3	3.88E+03	2.83E-05	7.26E+00
28076.4	3.45E+03	2.08E-05	5.59E+00
28076.5	2.99E+03	1.51E-05	4.33E+00
28076.6	2.54E+03	1.08E-05	3.36E+00
28076.7	2.13E+03	7.67E-06	2.62E+00
28076.8	1.75E+03	5.39E-06	2.05E+00
28076.9	1.43E+03	3.75E-06	1.60E+00
28077	1.16E+03	2.59E-06	1.25E+00
28077.1	9.35E+02	1.77E-06	9.76E-01
28077.2	7.51E+02	1.20E-06	7.59E-01
28077.3	6.02E+02	8.07E-07	5.88E-01
28077.4	4.81E+02	5.39E-07	4.53E-01
28077.5	3.84E+02	3.58E-07	3.47E-01
28077.6	3.05E+02	2.37E-07	2.64E-01
28077.7	2.42E+02	1.56E-07	2.00E-01
28077.8	1.90E+02	1.02E-07	1.50E-01
28077.9	1.49E+02	6.68E-08	1.12E-01
28078	1.16E+02	4.37E-08	8.34E-02
28078.1	8.93E+01	2.85E-08	6.15E-02
28078.2	6.82E+01	1.86E-08	4.51E-02
28078.3	5.17E+01	1.22E-08	3.29E-02
28078.4	3.89E+01	8.02E-09	2.39E-02
28078.5	2.89E+01	5.29E-09	1.73E-02
28078.6	2.14E+01	3.50E-09	1.25E-02
28078.7	1.56E+01	2.34E-09	9.02E-03
28078.8	1.13E+01	1.57E-09	6.49E-03
28078.9	8.16E+00	1.07E-09	4.66E-03
28079	5.82E+00	7.32E-10	3.35E-03
28079.1	4.12E+00	5.07E-10	2.40E-03
28079.2	2.89E+00	3.56E-10	1.73E-03
28079.3	2.01E+00	2.53E-10	1.24E-03
28079.4	1.39E+00	1.82E-10	8.91E-04
28079.5	9.57E-01	1.33E-10	6.42E-04
28079.6	6.53E-01	9.81E-11	4.63E-04
28079.7	4.43E-01	7.36E-11	3.35E-04
28079.8	2.98E-01	5.61E-11	2.44E-04
28079.9	2.00E-01	4.34E-11	1.78E-04
28080	1.33E-01	3.41E-11	1.30E-04
28080.1	8.81E-02	2.73E-11	9.62E-05
28080.2	5.81E-02	2.22E-11	7.14E-05
28080.3	3.82E-02	1.84E-11	5.34E-05
28080.4	2.51E-02	1.55E-11	4.03E-05
28080.5	1.64E-02	1.33E-11	3.06E-05
28080.6	1.08E-02	1.16E-11	2.35E-05
28080.7	7.09E-03	1.04E-11	1.82E-05
28080.8	4.70E-03	9.40E-12	1.42E-05
28080.9	3.15E-03	8.72E-12	1.12E-05
28081	2.16E-03	8.23E-12	8.94E-06
28081.1	1.53E-03	7.92E-12	7.21E-06
28081.2	1.13E-03	7.76E-12	5.88E-06
28081.3	8.89E-04	7.74E-12	4.86E-06
28081.4	7.47E-04	7.85E-12	4.06E-06
28081.5	6.71E-04	8.08E-12	3.44E-06
28081.6	6.42E-04	8.43E-12	2.95E-06
28081.7	6.44E-04	8.93E-12	2.57E-06
28081.8	6.71E-04	9.57E-12	2.26E-06
28081.9	7.16E-04	1.04E-11	2.02E-06
28082	7.78E-04	1.14E-11	1.83E-06
28082.1	8.54E-04	1.27E-11	1.68E-06
28082.2	9.45E-04	1.43E-11	1.56E-06
28082.3	1.05E-03	1.63E-11	1.47E-06
28082.4	1.18E-03	1.89E-11	1.41E-06
28082.5	1.32E-03	2.23E-11	1.37E-06
28082.6	1.48E-03	2.74E-11	1.35E-06
28082.7	1.66E-03	3.55E-11	1.35E-06
28082.8	1.86E-03	5.01E-11	1.38E-06
28082.9	2.10E-03	7.90E-11	1.42E-06
28083	2.36E-03	1.41E-10	1.49E-06
28083.1	2.65E-03	2.82E-10	1.59E-06
28083.2	2.98E-03	6.07E-10	1.73E-06
28083.3	3.35E-03	1.37E-09	1.91E-06
28083.4	3.76E-03	3.15E-09	2.14E-06
28083.5	4.22E-03	7.31E-09	2.43E-06
28083.6	4.74E-03	1.70E-08	2.80E-06
28083.7	5.32E-03	3.91E-08	3.28E-06
28083.8	5.98E-03	8.95E-08	3.89E-06
28083.9	6.72E-03	2.03E-07	4.67E-06
28084	7.56E-03	4.54E-07	5.68E-06
28084.1	8.53E-03	1.01E-06	6.98E-06
28084.2	9.65E-03	2.20E-06	8.68E-06
28084.3	1.10E-02	4.74E-06	1.09E-05
28084.4	1.25E-02	1.01E-05	1.38E-05
28084.5	1.43E-02	2.11E-05	1.77E-05
28084.6	1.64E-02	4.37E-05	2.29E-05
28084.7	1.89E-02	8.88E-05	2.98E-05
28084.8	2.18E-02	1.78E-04	3.92E-05
28084.9	2.53E-02	3.50E-04	5.17E-05
28085	2.94E-02	6.78E-04	6.88E-05
28085.1	3.43E-02	1.29E-03	9.20E-05
28085.2	4.00E-02	2.42E-03	1.24E-04
28085.3	4.67E-02	4.45E-03	1.67E-04
28085.4	5.47E-02	8.04E-03	2.26E-04
28085.5	6.40E-02	1.43E-02	3.08E-04
28085.6	7.51E-02	2.48E-02	4.20E-04
28085.7	8.83E-02	4.25E-02	5.74E-04
28085.8	1.04E-01	7.12E-02	7.86E-04
28085.9	1.22E-01	1.17E-01	1.08E-03
28086	1.45E-01	1.89E-01	1.48E-03
28086.1	1.71E-01	2.98E-01	2.04E-03
28086.2	2.02E-01	4.62E-01	2.82E-03
28086.3	2.40E-01	7.04E-01	3.90E-03
28086.4	2.86E-01	1.05E+00	5.41E-03
28086.5	3.41E-01	1.56E+00	7.52E-03
28086.6	4.08E-01	2.30E+00	1.05E-02
28086.7	4.89E-01	3.41E+00	1.47E-02
28086.8	5.88E-01	5.16E+00	2.05E-02
28086.9	7.09E-01	8.02E+00	2.88E-02
28087	8.56E-01	1.28E+01	4.04E-02
28087.1	1.04E+00	2.08E+01	5.68E-02
28087.2	1.26E+00	3.38E+01	7.97E-02
28087.3	1.53E+00	5.38E+01	1.12E-01
28087.4	1.86E+00	8.26E+01	1.56E-01
28087.5	2.25E+00	1.21E+02	2.17E-01
28087.6	2.74E+00	1.67E+02	3.00E-01
28087.7	3.33E+00	2.18E+02	4.13E-01
28087.8	4.03E+00	2.68E+02	5.65E-01
28087.9	4.88E+00	3.08E+02	7.65E-01
28088	5.90E+00	3.32E+02	1.03E+00
28088.1	7.11E+00	3.36E+02	1.37E+00
28088.2	8.55E+00	3.20E+02	1.81E+00
28088.3	1.03E+01	2.86E+02	2.36E+00
28088.4	1.23E+01	2.42E+02	3.05E+00
28088.5	1.46E+01	1.93E+02	3.91E+00
28088.6	1.74E+01	1.47E+02	4.96E+00
28088.7	2.06E+01	1.06E+02	6.23E+00
28088.8	2.43E+01	7.42E+01	7.75E+00
28088.9	2.85E+01	5.06E+01	9.57E+00
28089	3.32E+01	3.42E+01	1.17E+01
28089.1	3.86E+01	2.35E+01	1.43E+01
28089.2	4.45E+01	1.69E+01	1.72E+01
28089.3	5.12E+01	1.30E+01	2.07E+01
28089.4	5.85E+01	1.08E+01	2.48E+01
28089.5	6.64E+01	9.75E+00	2.96E+01
28089.6	7.51E+01	9.41E+00	3.53E+01
28089.7	8.43E+01	9.56E+00	4.21E+01
28089.8	9.42E+01	1.01E+01	5.03E+01
28089.9	1.05E+02	1.10E+01	6.03E+01
28090	1.16E+02	1.21E+01	7.26E+01
28090.1	1.27E+02	1.36E+01	8.79E+01
28090.2	1.39E+02	1.55E+01	1.07E+02
28090.3	1.52E+02	1.77E+01	1.31E+02
28090.4	1.64E+02	2.02E+01	1.61E+02
28090.5	1.78E+02	2.30E+01	1.98E+02
28090.6	1.91E+02	2.62E+01	2.44E+02
28090.7	2.06E+02	2.95E+01	3.00E+02
28090.8	2.21E+02	3.31E+01	3.68E+02
28090.9	2.36E+02	3.67E+01	4.49E+02
28091	2.53E+02	4.04E+01	5.42E+02
28091.1	2.70E+02	4.39E+01	6.48E+02
28091.2	2.88E+02	4.72E+01	7.65E+02
28091.3	3.07E+02	5.02E+01	8.92E+02
28091.4	3.27E+02	5.27E+01	1.03E+03
28091.5	3.49E+02	5.47E+01	1.16E+03
28091.6	3.71E+02	5.60E+01	1.29E+03
28091.7	3.94E+02	5.68E+01	1.42E+03
28091.8	4.18E+02	5.69E+01	1.53E+03
28091.9	4.41E+02	5.64E+01	1.62E+03
28092	4.65E+02	5.53E+01	1.69E+03
28092.1	4.88E+02	5.38E+01	1.72E+03
28092.2	5.10E+02	5.19E+01	1.73E+03
28092.3	5.31E+02	4.97E+01	1.72E+03
28092.4	5.49E+02	4.72E+01	1.67E+03
28092.5	5.64E+02	4.45E+01	1.61E+03
28092.6	5.75E+02	4.18E+01	1.52E+03
28092.7	5.83E+02	3.90E+01	1.43E+03
28092.8	5.85E+02	3.61E+01	1.32E+03
28092.9	5.83E+02	3.33E+01	1.21E+03
28093	5.76E+02	3.05E+01	1.11E+03
28093.1	5.63E+02	2.78E+01	1.01E+03
28093.2	5.46E+02	2.52E+01	9.10E+02
28093.3	5.25E+02	2.27E+01	8.22E+02
28093.4	5.00E+02	2.03E+01	7.42E+02
28093.5	4.72E+02	1.80E+01	6.70E+02
28093.6	4.42E+02	1.59E+01	6.05E+02
28093.7	4.10E+02	1.40E+01	5.45E+02
28093.8	3.79E+02	1.22E+01	4.91E+02
28093.9	3.47E+02	1.05E+01	4.41E+02
28094	3.17E+02	9.01E+00	3.95E+02
28094.1	2.89E+02	7.68E+00	3.52E+02
28094.2	2.63E+02	6.50E+00	3.12E+02
28094.3	2.40E+02	5.47E+00	2.74E+02
28094.4	2.20E+02	4.57E+00	2.40E+02
28094.5	2.03E+02	3.80E+00	2.09E+02
28094.6	1.89E+02	3.15E+00	1.80E+02
28094.7	1.77E+02	2.60E+00	1.54E+02
28094.8	1.69E+02	2.13E+00	1.31E+02
28094.9	1.62E+02	1.75E+00	1.11E+02
28095	1.58E+02	1.42E+00	9.29E+01
28095.1	1.54E+02	1.15E+00	7.76E+01
28095.2	1.52E+02	9.26E-01	6.44E+01
28095.3	1.50E+02	7.41E-01	5.33E+01
28095.4	1.49E+02	5.90E-01	4.39E+01
28095.5	1.47E+02	4.66E-01	3.62E+01
28095.6	1.45E+02	3.65E-01	2.97E+01
28095.7	1.42E+02	2.85E-01	2.44E+01
28095.8	1.39E+02	2.20E-01	2.01E+01
28095.9	1.35E+02	1.70E-01	1.66E+01
28096	1.31E+02	1.30E-01	1.37E+01
28096.1	1.25E+02	9.87E-02	1.13E+01
28096.2	1.19E+02	7.47E-02	9.43E+00
28096.3	1.13E+02	5.64E-02	7.87E+00
28096.4	1.06E+02	4.23E-02	6.59E+00
28096.5	9.86E+01	3.17E-02	5.54E+00
28096.6	9.12E+01	2.37E-02	4.68E+00
28096.7	8.37E+01	1.76E-02	3.96E+00
28096.8	7.63E+01	1.31E-02	3.37E+00
28096.9	6.91E+01	9.69E-03	2.88E+00
28097	6.22E+01	7.17E-03	2.47E+00
28097.1	5.56E+01	5.30E-03	2.13E+00
28097.2	4.95E+01	3.91E-03	1.85E+00
28097.3	4.38E+01	2.88E-03	1.61E+00
28097.4	3.85E+01	2.12E-03	1.41E+00
28097.5	3.37E+01	1.56E-03	1.25E+00
28097.6	2.94E+01	1.15E-03	1.10E+00
28097.7	2.55E+01	8.45E-04	9.86E-01
28097.8	2.20E+01	6.22E-04	8.87E-01
28097.9	1.90E+01	4.57E-04	8.03E-01
28098	1.63E+01	3.36E-04	7.32E-01
28098.1	1.40E+01	2.47E-04	6.73E-01
28098.2	1.20E+01	1.82E-04	6.24E-01
28098.3	1.02E+01	1.34E-04	5.82E-01
28098.4	8.76E+00	9.87E-05	5.46E-01
28098.5	7.48E+00	7.32E-05	5.16E-01
28098.6	6.38E+00	5.46E-05	4.91E-01
28098.7	5.45E+00	4.11E-05	4.69E-01
28098.8	4.65E+00	3.12E-05	4.51E-01
28098.9	3.96E+00	2.40E-05	4.34E-01
28099	3.38E+00	1.88E-05	4.20E-01
28099.1	2.88E+00	1.51E-05	4.08E-01
28099.2	2.46E+00	1.24E-05	3.97E-01
28099.3	2.10E+00	1.06E-05	3.87E-01
28099.4	1.80E+00	9.37E-06	3.78E-01
28099.5	1.54E+00	8.71E-06	3.70E-01
28099.6	1.31E+00	8.52E-06	3.62E-01
28099.7	1.12E+00	8.76E-06	3.54E-01
28099.8	9.62E-01	9.44E-06	3.47E-01
28099.9	8.24E-01	1.06E-05	3.40E-01
28100	7.06E-01	1.23E-05	3.33E-01
28100.1	6.06E-01	1.47E-05	3.27E-01
28100.2	5.20E-01	1.79E-05	3.20E-01
28100.3	4.47E-01	2.21E-05	3.14E-01
28100.4	3.84E-01	2.76E-05	3.07E-01
28100.5	3.30E-01	3.48E-05	3.01E-01
28100.6	2.84E-01	4.39E-05	2.94E-01
28100.7	2.45E-01	5.56E-05	2.88E-01
28100.8	2.11E-01	7.05E-05	2.82E-01
28100.9	1.82E-01	8.92E-05	2.77E-01
28101	1.57E-01	1.13E-04	2.72E-01
28101.1	1.35E-01	1.42E-04	2.68E-01
28101.2	1.17E-01	1.77E-04	2.64E-01
28101.3	1.01E-01	2.21E-04	2.62E-01
28101.4	8.72E-02	2.74E-04	2.60E-01
28101.5	7.53E-02	3.38E-04	2.60E-01
28101.6	6.51E-02	4.14E-04	2.61E-01
28101.7	5.62E-02	5.04E-04	2.63E-01
28101.8	4.86E-02	6.10E-04	2.67E-01
28101.9	4.21E-02	7.33E-04	2.72E-01
28102	3.65E-02	8.76E-04	2.79E-01
28102.1	3.16E-02	1.04E-03	2.87E-01
28102.2	2.75E-02	1.23E-03	2.98E-01
28102.3	2.39E-02	1.45E-03	3.10E-01
28102.4	2.08E-02	1.70E-03	3.25E-01
28102.5	1.82E-02	1.99E-03	3.42E-01
28102.6	1.60E-02	2.34E-03	3.62E-01
28102.7	1.40E-02	2.77E-03	3.84E-01
28102.8	1.23E-02	3.31E-03	4.10E-01
28102.9	1.09E-02	4.03E-03	4.39E-01
28103	9.65E-03	5.01E-03	4.71E-01
28103.1	8.57E-03	6.39E-03	5.09E-01
28103.2	7.63E-03	8.39E-03	5.51E-01
28103.3	6.81E-03	1.13E-02	5.98E-01
28103.4	6.10E-03	1.55E-02	6.52E-01
28103.5	5.48E-03	2.16E-02	7.13E-01
28103.6	4.94E-03	3.03E-02	7.82E-01
28103.7	4.47E-03	4.23E-02	8.59E-01
28103.8	4.06E-03	5.87E-02	9.46E-01
28103.9	3.71E-03	8.04E-02	1.05E+00
28104	3.41E-03	1.09E-01	1.16E+00
28104.1	3.15E-03	1.45E-01	1.28E+00
28104.2	2.93E-03	1.89E-01	1.42E+00
28104.3	2.75E-03	2.43E-01	1.58E+00
28104.4	2.60E-03	3.06E-01	1.76E+00
28104.5	2.48E-03	3.79E-01	1.95E+00
28104.6	2.40E-03	4.62E-01	2.17E+00
28104.7	2.35E-03	5.54E-01	2.42E+00
28104.8	2.33E-03	6.54E-01	2.68E+00
28104.9	2.35E-03	7.60E-01	2.98E+00
28105	2.41E-03	8.70E-01	3.30E+00
28105.1	2.52E-03	9.83E-01	3.64E+00
28105.2	2.68E-03	1.10E+00	4.01E+00
28105.3	2.93E-03	1.21E+00	4.42E+00
28105.4	3.27E-03	1.32E+00	4.85E+00
28105.5	3.72E-03	1.42E+00	5.32E+00
28105.6	4.34E-03	1.51E+00	5.83E+00
28105.7	5.15E-03	1.60E+00	6.38E+00
28105.8	6.23E-03	1.67E+00	6.98E+00
28105.9	7.64E-03	1.73E+00	7.62E+00
28106	9.49E-03	1.79E+00	8.31E+00
28106.1	1.19E-02	1.83E+00	9.06E+00
28106.2	1.51E-02	1.87E+00	9.86E+00
28106.3	1.92E-02	1.91E+00	1.07E+01
28106.4	2.45E-02	1.95E+00	1.17E+01
28106.5	3.14E-02	2.01E+00	1.27E+01
28106.6	4.04E-02	2.08E+00	1.38E+01
28106.7	5.20E-02	2.17E+00	1.50E+01
28106.8	6.70E-02	2.30E+00	1.64E+01
28106.9	8.63E-02	2.48E+00	1.78E+01
28107	1.11E-01	2.72E+00	1.93E+01
28107.1	1.43E-01	3.04E+00	2.10E+01
28107.2	1.85E-01	3.45E+00	2.27E+01
28107.3	2.39E-01	3.98E+00	2.45E+01
28107.4	3.08E-01	4.65E+00	2.63E+01
28107.5	3.99E-01	5.50E+00	2.81E+01
28107.6	5.17E-01	6.57E+00	2.99E+01
28107.7	6.71E-01	7.91E+00	3.17E+01
28107.8	8.73E-01	9.59E+00	3.34E+01
28107.9	1.14E+00	1.17E+01	3.50E+01
28108	1.48E+00	1.44E+01	3.64E+01
28108.1	1.93E+00	1.77E+01	3.77E+01
28108.2	2.52E+00	2.21E+01	3.88E+01
28108.3	3.28E+00	2.76E+01	3.97E+01
28108.4	4.26E+00	3.48E+01	4.04E+01
28108.5	5.51E+00	4.41E+01	4.08E+01
28108.6	7.08E+00	5.61E+01	4.11E+01
28108.7	9.06E+00	7.17E+01	4.13E+01
28108.8	1.15E+01	9.18E+01	4.13E+01
28108.9	1.46E+01	1.17E+02	4.11E+01
28109	1.83E+01	1.50E+02	4.10E+01
28109.1	2.29E+01	1.89E+02	4.08E+01
28109.2	2.85E+01	2.36E+02	4.08E+01
28109.3	3.53E+01	2.91E+02	4.09E+01
28109.4	4.37E+01	3.52E+02	4.14E+01
28109.5	5.40E+01	4.19E+02	4.24E+01
28109.6	6.68E+01	4.89E+02	4.42E+01
28109.7	8.28E+01	5.58E+02	4.72E+01
28109.8	1.03E+02	6.22E+02	5.16E+01
28109.9	1.28E+02	6.78E+02	5.81E+01
28110	1.59E+02	7.21E+02	6.72E+01
28110.1	1.97E+02	7.48E+02	7.94E+01
28110.2	2.43E+02	7.57E+02	9.52E+01
28110.3	2.95E+02	7.46E+02	1.15E+02
28110.4	3.52E+02	7.16E+02	1.39E+02
28110.5	4.11E+02	6.69E+02	1.67E+02
28110.6	4.66E+02	6.08E+02	1.98E+02
28110.7	5.13E+02	5.37E+02	2.30E+02
28110.8	5.46E+02	4.62E+02	2.61E+02
28110.9	5.59E+02	3.85E+02	2.90E+02
28111	5.50E+02	3.12E+02	3.13E+02
28111.1	5.19E+02	2.45E+02	3.29E+02
28111.2	4.69E+02	1.87E+02	3.35E+02
28111.3	4.07E+02	1.39E+02	3.30E+02
28111.4	3.39E+02	1.00E+02	3.15E+02
28111.5	2.71E+02	7.03E+01	2.91E+02
28111.6	2.10E+02	4.82E+01	2.60E+02
28111.7	1.58E+02	3.24E+01	2.25E+02
28111.8	1.17E+02	2.15E+01	1.88E+02
28111.9	8.56E+01	1.43E+01	1.52E+02
28112	6.23E+01	9.51E+00	1.20E+02
28112.1	4.55E+01	6.48E+00	9.29E+01
28112.2	3.34E+01	4.57E+00	7.07E+01
28112.3	2.46E+01	3.37E+00	5.36E+01
28112.4	1.81E+01	2.59E+00	4.09E+01
28112.5	1.34E+01	2.08E+00	3.18E+01
28112.6	9.81E+00	1.73E+00	2.52E+01
28112.7	7.18E+00	1.47E+00	2.05E+01
28112.8	5.24E+00	1.27E+00	1.70E+01
28112.9	3.82E+00	1.11E+00	1.43E+01
28113	2.79E+00	9.77E-01	1.22E+01
28113.1	2.05E+00	8.59E-01	1.04E+01
28113.2	1.52E+00	7.55E-01	8.89E+00
28113.3	1.14E+00	6.63E-01	7.56E+00
28113.4	8.66E-01	5.80E-01	6.41E+00
28113.5	6.66E-01	5.07E-01	5.40E+00
28113.6	5.17E-01	4.41E-01	4.53E+00
28113.7	4.05E-01	3.82E-01	3.78E+00
28113.8	3.19E-01	3.30E-01	3.13E+00
28113.9	2.51E-01	2.84E-01	2.59E+00
28114	1.98E-01	2.43E-01	2.12E+00
28114.1	1.56E-01	2.08E-01	1.73E+00
28114.2	1.23E-01	1.77E-01	1.41E+00
28114.3	9.56E-02	1.50E-01	1.14E+00
28114.4	7.42E-02	1.27E-01	9.14E-01
28114.5	5.72E-02	1.07E-01	7.30E-01
28114.6	4.38E-02	8.96E-02	5.80E-01
28114.7	3.33E-02	7.49E-02	4.58E-01
28114.8	2.50E-02	6.23E-02	3.60E-01
28114.9	1.87E-02	5.17E-02	2.81E-01
28115	1.38E-02	4.27E-02	2.18E-01
28115.1	1.01E-02	3.51E-02	1.69E-01
28115.2	7.36E-03	2.88E-02	1.30E-01
28115.3	5.30E-03	2.34E-02	1.00E-01
28115.4	3.79E-03	1.90E-02	7.65E-02
28115.5	2.68E-03	1.54E-02	5.84E-02
28115.6	1.88E-03	1.24E-02	4.44E-02
28115.7	1.31E-03	9.90E-03	3.36E-02
28115.8	9.07E-04	7.90E-03	2.54E-02
28115.9	6.22E-04	6.28E-03	1.91E-02
28116	4.23E-04	4.99E-03	1.44E-02
28116.1	2.85E-04	3.95E-03	1.08E-02
28116.2	1.91E-04	3.13E-03	8.06E-03
28116.3	1.27E-04	2.48E-03	6.02E-03
28116.4	8.34E-05	1.96E-03	4.49E-03
28116.5	5.45E-05	1.56E-03	3.34E-03
28116.6	3.53E-05	1.24E-03	2.48E-03
28116.7	2.28E-05	9.85E-04	1.84E-03
28116.8	1.46E-05	7.88E-04	1.36E-03
28116.9	9.26E-06	6.34E-04	1.01E-03
28117	5.85E-06	5.13E-04	7.42E-04
28117.1	3.68E-06	4.18E-04	5.47E-04
28117.2	2.30E-06	3.43E-04	4.03E-04
28117.3	1.43E-06	2.85E-04	2.97E-04
28117.4	8.90E-07	2.38E-04	2.19E-04
28117.5	5.51E-07	2.02E-04	1.61E-04
28117.6	3.40E-07	1.73E-04	1.19E-04
28117.7	2.09E-07	1.50E-04	8.80E-05
28117.8	1.28E-07	1.31E-04	6.52E-05
28117.9	7.88E-08	1.17E-04	4.84E-05
28118	4.83E-08	1.05E-04	3.60E-05
28118.1	2.96E-08	9.61E-05	2.69E-05
28118.2	1.82E-08	8.90E-05	2.02E-05
28118.3	1.12E-08	8.37E-05	1.52E-05
28118.4	6.86E-09	7.99E-05	1.15E-05
28118.5	4.23E-09	7.75E-05	8.70E-06
28118.6	2.61E-09	7.64E-05	6.63E-06
28118.7	1.61E-09	7.65E-05	5.08E-06
28118.8	9.98E-10	7.79E-05	3.91E-06
28118.9	6.20E-10	8.07E-05	3.03E-06
28119	3.87E-10	8.48E-05	2.36E-06
28119.1	2.42E-10	9.07E-05	1.84E-06
28119.2	1.52E-10	9.85E-05	1.45E-06
28119.3	9.56E-11	1.09E-04	1.15E-06
28119.4	6.05E-11	1.22E-04	9.13E-07
28119.5	3.85E-11	1.38E-04	7.32E-07
28119.6	2.46E-11	1.60E-04	5.90E-07
28119.7	1.58E-11	1.87E-04	4.78E-07
28119.8	1.02E-11	2.21E-04	3.90E-07
28119.9	6.66E-12	2.65E-04	3.19E-07
28120	4.36E-12	3.21E-04	2.63E-07
28120.1	2.88E-12	3.93E-04	2.17E-07
28120.2	1.91E-12	4.85E-04	1.79E-07
28120.3	1.28E-12	6.04E-04	1.49E-07
28120.4	8.60E-13	7.57E-04	1.24E-07
28120.5	5.85E-13	9.54E-04	1.04E-07
28120.6	4.01E-13	1.21E-03	8.65E-08
28120.7	2.78E-13	1.53E-03	7.24E-08
28120.8	1.95E-13	1.95E-03	6.08E-08
28120.9	1.38E-13	2.48E-03	5.11E-08
28121	9.90E-14	3.16E-03	4.30E-08
28121.1	7.21E-14	4.01E-03	3.64E-08
28121.2	5.33E-14	5.09E-03	3.09E-08
28121.3	3.99E-14	6.44E-03	2.63E-08
28121.4	3.04E-14	8.11E-03	2.25E-08
28121.5	2.36E-14	1.02E-02	1.94E-08
28121.6	1.86E-14	1.27E-02	1.68E-08
28121.7	1.49E-14	1.58E-02	1.46E-08
28121.8	1.22E-14	1.95E-02	1.29E-08
28121.9	1.01E-14	2.40E-02	1.14E-08
28122	8.61E-15	2.93E-02	1.02E-08
28122.1	7.46E-15	3.56E-02	9.23E-09
28122.2	6.59E-15	4.30E-02	8.43E-09
28122.3	5.95E-15	5.15E-02	7.78E-09
28122.4	5.48E-15	6.13E-02	7.25E-09
28122.5	5.16E-15	7.26E-02	6.83E-09
28122.6	4.97E-15	8.54E-02	6.50E-09
28122.7	4.89E-15	9.98E-02	6.25E-09
28122.8	4.92E-15	1.16E-01	6.07E-09
28122.9	5.07E-15	1.34E-01	5.96E-09
28123	5.33E-15	1.55E-01	5.91E-09
28123.1	5.73E-15	1.78E-01	5.92E-09
28123.2	6.30E-15	2.05E-01	5.99E-09
28123.3	7.08E-15	2.35E-01	6.12E-09
28123.4	8.12E-15	2.69E-01	6.32E-09
28123.5	9.50E-15	3.08E-01	6.58E-09
28123.6	1.14E-14	3.52E-01	6.91E-09
28123.7	1.39E-14	4.03E-01	7.31E-09
28123.8	1.72E-14	4.61E-01	7.81E-09
28123.9	2.19E-14	5.28E-01	8.39E-09
28124	2.82E-14	6.04E-01	9.09E-09
28124.1	3.72E-14	6.92E-01	9.90E-09
28124.2	4.98E-14	7.92E-01	1.09E-08
28124.3	6.79E-14	9.07E-01	1.20E-08
28124.4	9.41E-14	1.04E+00	1.33E-08
28124.5	1.33E-13	1.19E+00	1.49E-08
28124.6	1.90E-13	1.36E+00	1.67E-08
28124.7	2.75E-13	1.55E+00	1.90E-08
28124.8	4.05E-13	1.77E+00	2.16E-08
28124.9	6.04E-13	2.02E+00	2.48E-08
28125	9.10E-13	2.30E+00	2.88E-08
28125.1	1.39E-12	2.62E+00	3.36E-08
28125.2	2.14E-12	2.98E+00	3.96E-08
28125.3	3.34E-12	3.39E+00	4.70E-08
28125.4	5.26E-12	3.84E+00	5.63E-08
28125.5	8.38E-12	4.36E+00	6.80E-08
28125.6	1.35E-11	4.95E+00	8.30E-08
28125.7	2.19E-11	5.62E+00	1.02E-07
28125.8	3.58E-11	6.38E+00	1.27E-07
28125.9	5.92E-11	7.25E+00	1.60E-07
28126	9.87E-11	8.24E+00	2.02E-07
28126.1	1.66E-10	9.38E+00	2.59E-07
28126.2	2.81E-10	1.07E+01	3.36E-07
28126.3	4.78E-10	1.22E+01	4.38E-07
28126.4	8.21E-10	1.39E+01	5.78E-07
28126.5	1.42E-09	1.58E+01	7.69E-07
28126.6	2.46E-09	1.80E+01	1.03E-06
28126.7	4.30E-09	2.05E+01	1.40E-06
28126.8	7.55E-09	2.33E+01	1.90E-06
28126.9	1.33E-08	2.65E+01	2.62E-06
28127	2.36E-08	3.00E+01	3.62E-06
28127.1	4.19E-08	3.38E+01	5.04E-06
28127.2	7.48E-08	3.80E+01	7.05E-06
28127.3	1.34E-07	4.25E+01	9.93E-06
28127.4	2.40E-07	4.73E+01	1.40E-05
28127.5	4.30E-07	5.23E+01	1.99E-05
28127.6	7.73E-07	5.75E+01	2.83E-05
28127.7	1.39E-06	6.27E+01	4.04E-05
28127.8	2.50E-06	6.80E+01	5.78E-05
28127.9	4.48E-06	7.32E+01	8.28E-05
28128	8.04E-06	7.83E+01	1.19E-04
28128.1	1.44E-05	8.32E+01	1.70E-04
28128.2	2.57E-05	8.79E+01	2.43E-04
28128.3	4.58E-05	9.22E+01	3.48E-04
28128.4	8.13E-05	9.62E+01	4.97E-04
28128.5	1.44E-04	9.97E+01	7.10E-04
28128.6	2.53E-04	1.03E+02	1.01E-03
28128.7	4.41E-04	1.05E+02	1.44E-03
28128.8	7.65E-04	1.07E+02	2.03E-03
28128.9	1.32E-03	1.08E+02	2.87E-03
28129	2.25E-03	1.09E+02	4.04E-03
28129.1	3.80E-03	1.09E+02	5.65E-03
28129.2	6.37E-03	1.09E+02	7.87E-03
28129.3	1.06E-02	1.09E+02	1.09E-02
28129.4	1.73E-02	1.09E+02	1.50E-02
28129.5	2.81E-02	1.09E+02	2.05E-02
28129.6	4.49E-02	1.09E+02	2.79E-02
28129.7	7.11E-02	1.09E+02	3.75E-02
28129.8	1.11E-01	1.10E+02	5.01E-02
28129.9	1.71E-01	1.11E+02	6.63E-02
28130	2.61E-01	1.12E+02	8.69E-02
28130.1	3.94E-01	1.13E+02	1.13E-01
28130.2	5.90E-01	1.14E+02	1.46E-01
28130.3	8.80E-01	1.14E+02	1.87E-01
28130.4	1.32E+00	1.13E+02	2.37E-01
28130.5	1.99E+00	1.11E+02	2.99E-01
28130.6	3.06E+00	1.07E+02	3.74E-01
28130.7	4.83E+00	1.05E+02	4.65E-01
28130.8	7.84E+00	1.04E+02	5.75E-01
28130.9	1.30E+01	1.10E+02	7.08E-01
28131	2.18E+01	1.27E+02	8.68E-01
28131.1	3.63E+01	1.64E+02	1.06E+00
28131.2	5.96E+01	2.27E+02	1.29E+00
28131.3	9.50E+01	3.24E+02	1.58E+00
28131.4	1.46E+02	4.57E+02	1.95E+00
28131.5	2.16E+02	6.21E+02	2.54E+00
28131.6	3.06E+02	8.00E+02	3.72E+00
28131.7	4.12E+02	9.70E+02	6.58E+00
28131.8	5.31E+02	1.10E+03	1.40E+01
28131.9	6.55E+02	1.17E+03	3.20E+01
28132	7.72E+02	1.17E+03	7.26E+01
28132.1	8.73E+02	1.09E+03	1.54E+02
28132.2	9.44E+02	9.45E+02	2.97E+02
28132.3	9.70E+02	7.69E+02	5.20E+02
28132.4	9.40E+02	5.86E+02	8.17E+02
28132.5	8.53E+02	4.18E+02	1.15E+03
28132.6	7.19E+02	2.81E+02	1.46E+03
28132.7	5.61E+02	1.78E+02	1.66E+03
28132.8	4.08E+02	1.07E+02	1.69E+03
28132.9	2.77E+02	6.17E+01	1.54E+03
28133	1.78E+02	3.50E+01	1.27E+03
28133.1	1.10E+02	2.03E+01	9.33E+02
28133.2	6.64E+01	1.27E+01	6.20E+02
28133.3	3.98E+01	9.03E+00	3.73E+02
28133.4	2.39E+01	7.39E+00	2.06E+02
28133.5	1.45E+01	6.73E+00	1.06E+02
28133.6	8.90E+00	6.51E+00	5.36E+01
28133.7	5.54E+00	6.51E+00	2.90E+01
28133.8	3.49E+00	6.60E+00	1.83E+01
28133.9	2.22E+00	6.75E+00	1.38E+01
28134	1.41E+00	6.95E+00	1.16E+01
28134.1	8.96E-01	7.17E+00	1.03E+01
28134.2	5.65E-01	7.42E+00	9.29E+00
28134.3	3.52E-01	7.69E+00	8.38E+00
28134.4	2.16E-01	7.99E+00	7.54E+00
28134.5	1.31E-01	8.31E+00	6.76E+00
28134.6	7.84E-02	8.65E+00	6.03E+00
28134.7	4.61E-02	9.00E+00	5.36E+00
28134.8	2.68E-02	9.36E+00	4.74E+00
28134.9	1.53E-02	9.73E+00	4.18E+00
28135	8.64E-03	1.01E+01	3.66E+00
28135.1	4.82E-03	1.05E+01	3.19E+00
28135.2	2.65E-03	1.08E+01	2.76E+00
28135.3	1.45E-03	1.12E+01	2.38E+00
28135.4	7.79E-04	1.16E+01	2.04E+00
28135.5	4.16E-04	1.19E+01	1.73E+00
28135.6	2.21E-04	1.23E+01	1.46E+00
28135.7	1.16E-04	1.26E+01	1.23E+00
28135.8	6.09E-05	1.29E+01	1.02E+00
28135.9	3.17E-05	1.32E+01	8.43E-01
28136	1.65E-05	1.35E+01	6.89E-01
28136.1	8.51E-06	1.37E+01	5.58E-01
28136.2	4.39E-06	1.39E+01	4.48E-01
28136.3	2.26E-06	1.40E+01	3.55E-01
28136.4	1.16E-06	1.41E+01	2.79E-01
28136.5	5.94E-07	1.41E+01	2.17E-01
28136.6	3.05E-07	1.41E+01	1.67E-01
28136.7	1.56E-07	1.40E+01	1.27E-01
28136.8	7.98E-08	1.38E+01	9.60E-02
28136.9	4.08E-08	1.35E+01	7.17E-02
28137	2.09E-08	1.33E+01	5.30E-02
28137.1	1.07E-08	1.29E+01	3.88E-02
28137.2	5.46E-09	1.25E+01	2.81E-02
28137.3	2.79E-09	1.21E+01	2.02E-02
28137.4	1.43E-09	1.17E+01	1.44E-02
28137.5	7.32E-10	1.12E+01	1.02E-02
28137.6	3.75E-10	1.08E+01	7.11E-03
28137.7	1.93E-10	1.03E+01	4.94E-03
28137.8	9.94E-11	9.87E+00	3.41E-03
28137.9	5.14E-11	9.43E+00	2.34E-03
28138	2.67E-11	9.01E+00	1.59E-03
28138.1	1.39E-11	8.59E+00	1.08E-03
28138.2	7.31E-12	8.17E+00	7.30E-04
28138.3	3.85E-12	7.76E+00	4.90E-04
28138.4	2.05E-12	7.36E+00	3.28E-04
28138.5	1.09E-12	6.97E+00	2.18E-04
28138.6	5.88E-13	6.58E+00	1.45E-04
28138.7	3.19E-13	6.20E+00	9.57E-05
28138.8	1.74E-13	5.83E+00	6.31E-05
28138.9	9.59E-14	5.48E+00	4.14E-05
28139	5.33E-14	5.14E+00	2.71E-05
28139.1	2.99E-14	4.80E+00	1.77E-05
28139.2	1.70E-14	4.49E+00	1.15E-05
28139.3	9.73E-15	4.18E+00	7.50E-06
28139.4	5.64E-15	3.89E+00	4.88E-06
28139.5	3.31E-15	3.61E+00	3.18E-06
28139.6	1.97E-15	3.35E+00	2.07E-06
28139.7	1.19E-15	3.10E+00	1.35E-06
28139.8	7.28E-16	2.86E+00	8.88E-07
28139.9	4.52E-16	2.64E+00	5.85E-07
28140	2.85E-16	2.43E+00	3.87E-07
28140.1	1.83E-16	2.23E+00	2.58E-07
28140.2	1.20E-16	2.05E+00	1.73E-07
28140.3	7.96E-17	1.88E+00	1.17E-07
28140.4	5.39E-17	1.72E+00	8.01E-08
28140.5	3.72E-17	1.57E+00	5.52E-08
28140.6	2.62E-17	1.43E+00	3.85E-08
28140.7	1.89E-17	1.31E+00	2.71E-08
28140.8	1.39E-17	1.19E+00	1.93E-08
28140.9	1.04E-17	1.08E+00	1.39E-08
28141	7.98E-18	9.84E-01	1.01E-08
28141.1	6.27E-18	8.94E-01	7.45E-09
28141.2	5.03E-18	8.11E-01	5.54E-09
28141.3	4.13E-18	7.36E-01	4.17E-09
28141.4	3.47E-18	6.68E-01	3.17E-09
28141.5	2.97E-18	6.07E-01	2.44E-09
28141.6	2.61E-18	5.51E-01	1.90E-09
28141.7	2.33E-18	5.00E-01	1.49E-09
28141.8	2.13E-18	4.55E-01	1.19E-09
28141.9	1.98E-18	4.13E-01	9.57E-10
28142	1.89E-18	3.76E-01	7.79E-10
28142.1	1.84E-18	3.42E-01	6.41E-10
28142.2	1.83E-18	3.11E-01	5.34E-10
28142.3	1.86E-18	2.83E-01	4.50E-10
28142.4	1.93E-18	2.58E-01	3.83E-10
28142.5	2.05E-18	2.35E-01	3.31E-10
28142.6	2.23E-18	2.14E-01	2.89E-10
28142.7	2.47E-18	1.96E-01	2.57E-10
28142.8	2.82E-18	1.79E-01	2.31E-10
28142.9	3.28E-18	1.64E-01	2.11E-10
28143	3.92E-18	1.50E-01	1.96E-10
28143.1	4.79E-18	1.38E-01	1.85E-10
28143.2	5.99E-18	1.28E-01	1.77E-10
28143.3	7.68E-18	1.18E-01	1.73E-10
28143.4	1.01E-17	1.10E-01	1.72E-10
28143.5	1.35E-17	1.03E-01	1.75E-10
28143.6	1.86E-17	9.63E-02	1.80E-10
28143.7	2.61E-17	9.07E-02	1.90E-10
28143.8	3.75E-17	8.59E-02	2.03E-10
28143.9	5.50E-17	8.18E-02	2.21E-10
28144	8.22E-17	7.83E-02	2.44E-10
28144.1	1.25E-16	7.53E-02	2.74E-10
28144.2	1.94E-16	7.30E-02	3.13E-10
28144.3	3.05E-16	7.12E-02	3.63E-10
28144.4	4.89E-16	6.99E-02	4.26E-10
28144.5	7.94E-16	6.91E-02	5.06E-10
28144.6	1.31E-15	6.88E-02	6.10E-10
28144.7	2.18E-15	6.91E-02	7.43E-10
28144.8	3.67E-15	7.00E-02	9.14E-10
28144.9	6.26E-15	7.14E-02	1.14E-09
28145	1.08E-14	7.36E-02	1.43E-09
28145.1	1.87E-14	7.65E-02	1.81E-09
28145.2	3.27E-14	8.02E-02	2.31E-09
28145.3	5.76E-14	8.48E-02	2.97E-09
28145.4	1.02E-13	9.03E-02	3.85E-09
28145.5	1.82E-13	9.70E-02	5.03E-09
28145.6	3.27E-13	1.05E-01	6.61E-09
28145.7	5.88E-13	1.14E-01	8.75E-09
28145.8	1.06E-12	1.24E-01	1.17E-08
28145.9	1.93E-12	1.36E-01	1.56E-08
28146	3.50E-12	1.50E-01	2.10E-08
28146.1	6.36E-12	1.66E-01	2.85E-08
28146.2	1.16E-11	1.84E-01	3.87E-08
28146.3	2.10E-11	2.04E-01	5.30E-08
28146.4	3.81E-11	2.28E-01	7.30E-08
28146.5	6.90E-11	2.55E-01	1.01E-07
28146.6	1.25E-10	2.85E-01	1.40E-07
28146.7	2.24E-10	3.21E-01	1.95E-07
28146.8	4.01E-10	3.62E-01	2.73E-07
28146.9	7.16E-10	4.08E-01	3.84E-07
28147	1.27E-09	4.63E-01	5.41E-07
28147.1	2.25E-09	5.25E-01	7.63E-07
28147.2	3.95E-09	5.98E-01	1.08E-06
28147.3	6.91E-09	6.83E-01	1.53E-06
28147.4	1.20E-08	7.80E-01	2.18E-06
28147.5	2.09E-08	8.94E-01	3.12E-06
28147.6	3.60E-08	1.03E+00	4.46E-06
28147.7	6.19E-08	1.18E+00	6.42E-06
28147.8	1.06E-07	1.35E+00	9.26E-06
28147.9	1.81E-07	1.55E+00	1.34E-05
28148	3.08E-07	1.78E+00	1.95E-05
28148.1	5.22E-07	2.04E+00	2.83E-05
28148.2	8.80E-07	2.34E+00	4.14E-05
28148.3	1.48E-06	2.68E+00	6.05E-05
28148.4	2.47E-06	3.07E+00	8.88E-05
28148.5	4.10E-06	3.50E+00	1.31E-04
28148.6	6.75E-06	4.00E+00	1.92E-04
28148.7	1.11E-05	4.55E+00	2.84E-04
28148.8	1.80E-05	5.17E+00	4.22E-04
28148.9	2.89E-05	5.87E+00	6.28E-04
28149	4.63E-05	6.66E+00	9.37E-04
28149.1	7.33E-05	7.53E+00	1.41E-03
28149.2	1.15E-04	8.52E+00	2.12E-03
28149.3	1.79E-04	9.63E+00	3.20E-03
28149.4	2.76E-04	1.09E+01	4.85E-03
28149.5	4.22E-04	1.23E+01	7.36E-03
28149.6	6.38E-04	1.39E+01	1.12E-02
28149.7	9.56E-04	1.56E+01	1.70E-02
28149.8	1.42E-03	1.77E+01	2.58E-02
28149.9	2.08E-03	2.00E+01	3.91E-02
28150	3.03E-03	2.27E+01	5.91E-02
28150.1	4.35E-03	2.59E+01	8.91E-02
28150.2	6.18E-03	2.96E+01	1.34E-01
28150.3	8.68E-03	3.41E+01	2.00E-01
28150.4	1.21E-02	3.94E+01	2.96E-01
28150.5	1.66E-02	4.60E+01	4.36E-01
28150.6	2.25E-02	5.41E+01	6.35E-01
28150.7	3.01E-02	6.42E+01	9.16E-01
28150.8	3.99E-02	7.68E+01	1.31E+00
28150.9	5.22E-02	9.24E+01	1.84E+00
28151	6.74E-02	1.12E+02	2.56E+00
28151.1	8.60E-02	1.35E+02	3.52E+00
28151.2	1.08E-01	1.64E+02	4.76E+00
28151.3	1.34E-01	1.97E+02	6.37E+00
28151.4	1.65E-01	2.37E+02	8.43E+00
28151.5	1.99E-01	2.82E+02	1.10E+01
28151.6	2.37E-01	3.33E+02	1.43E+01
28151.7	2.78E-01	3.90E+02	1.85E+01
28151.8	3.22E-01	4.51E+02	2.40E+01
28151.9	3.67E-01	5.17E+02	3.16E+01
28152	4.15E-01	5.87E+02	4.24E+01
28152.1	4.64E-01	6.60E+02	5.81E+01
28152.2	5.17E-01	7.35E+02	8.12E+01
28152.3	5.78E-01	8.13E+02	1.14E+02
28152.4	6.56E-01	8.93E+02	1.59E+02
28152.5	7.63E-01	9.76E+02	2.15E+02
28152.6	9.23E-01	1.06E+03	2.82E+02
28152.7	1.17E+00	1.15E+03	3.52E+02
28152.8	1.56E+00	1.25E+03	4.19E+02
28152.9	2.15E+00	1.35E+03	4.73E+02
28153	3.03E+00	1.45E+03	5.06E+02
28153.1	4.32E+00	1.57E+03	5.14E+02
28153.2	6.13E+00	1.68E+03	4.96E+02
28153.3	8.63E+00	1.80E+03	4.57E+02
28153.4	1.20E+01	1.92E+03	4.03E+02
28153.5	1.64E+01	2.04E+03	3.45E+02
28153.6	2.21E+01	2.16E+03	2.88E+02
28153.7	2.95E+01	2.27E+03	2.38E+02
28153.8	3.91E+01	2.36E+03	1.97E+02
28153.9	5.12E+01	2.44E+03	1.64E+02
28154	6.60E+01	2.51E+03	1.39E+02
28154.1	8.32E+01	2.55E+03	1.19E+02
28154.2	1.02E+02	2.57E+03	1.04E+02
28154.3	1.19E+02	2.56E+03	9.07E+01
28154.4	1.34E+02	2.53E+03	7.95E+01
28154.5	1.43E+02	2.47E+03	6.95E+01
28154.6	1.45E+02	2.38E+03	6.05E+01
28154.7	1.39E+02	2.27E+03	5.23E+01
28154.8	1.26E+02	2.13E+03	4.50E+01
28154.9	1.09E+02	1.99E+03	3.84E+01
28155	8.95E+01	1.83E+03	3.25E+01
28155.1	7.03E+01	1.66E+03	2.74E+01
28155.2	5.32E+01	1.49E+03	2.30E+01
28155.3	3.89E+01	1.33E+03	1.91E+01
28155.4	2.78E+01	1.17E+03	1.59E+01
28155.5	1.95E+01	1.02E+03	1.31E+01
28155.6	1.35E+01	8.83E+02	1.08E+01
28155.7	9.26E+00	7.61E+02	8.88E+00
28155.8	6.35E+00	6.52E+02	7.28E+00
28155.9	4.35E+00	5.56E+02	5.96E+00
28156	2.97E+00	4.74E+02	4.87E+00
28156.1	2.02E+00	4.03E+02	3.99E+00
28156.2	1.37E+00	3.43E+02	3.26E+00
28156.3	9.20E-01	2.92E+02	2.67E+00
28156.4	6.13E-01	2.49E+02	2.19E+00
28156.5	4.05E-01	2.13E+02	1.81E+00
28156.6	2.65E-01	1.83E+02	1.49E+00
28156.7	1.72E-01	1.58E+02	1.23E+00
28156.8	1.11E-01	1.37E+02	1.03E+00
28156.9	7.15E-02	1.20E+02	8.56E-01
28157	4.58E-02	1.06E+02	7.20E-01
28157.1	2.93E-02	9.42E+01	6.09E-01
28157.2	1.88E-02	8.45E+01	5.19E-01
28157.3	1.21E-02	7.65E+01	4.46E-01
28157.4	7.90E-03	6.98E+01	3.87E-01
28157.5	5.22E-03	6.44E+01	3.39E-01
28157.6	3.51E-03	5.99E+01	2.99E-01
28157.7	2.42E-03	5.61E+01	2.66E-01
28157.8	1.72E-03	5.31E+01	2.39E-01
28157.9	1.27E-03	5.06E+01	2.16E-01
28158	9.67E-04	4.86E+01	1.96E-01
28158.1	7.65E-04	4.69E+01	1.80E-01
28158.2	6.26E-04	4.56E+01	1.66E-01
28158.3	5.28E-04	4.45E+01	1.54E-01
28158.4	4.57E-04	4.35E+01	1.43E-01
28158.5	4.04E-04	4.28E+01	1.35E-01
28158.6	3.64E-04	4.21E+01	1.27E-01
28158.7	3.33E-04	4.15E+01	1.21E-01
28158.8	3.08E-04	4.09E+01	1.15E-01
28158.9	2.88E-04	4.04E+01	1.10E-01
28159	2.71E-04	3.98E+01	1.06E-01
28159.1	2.58E-04	3.93E+01	1.03E-01
28159.2	2.47E-04	3.87E+01	9.99E-02
28159.3	2.39E-04	3.81E+01	9.72E-02
28159.4	2.32E-04	3.74E+01	9.48E-02
28159.5	2.28E-04	3.67E+01	9.27E-02
28159.6	2.25E-04	3.60E+01	9.08E-02
28159.7	2.25E-04	3.53E+01	8.91E-02
28159.8	2.25E-04	3.45E+01	8.77E-02
28159.9	2.28E-04	3.36E+01	8.66E-02
28160	2.32E-04	3.27E+01	8.59E-02
28160.1	2.38E-04	3.18E+01	8.54E-02
28160.2	2.46E-04	3.08E+01	8.53E-02
28160.3	2.56E-04	2.97E+01	8.55E-02
28160.4	2.69E-04	2.86E+01	8.60E-02
28160.5	2.84E-04	2.75E+01	8.68E-02
28160.6	3.01E-04	2.63E+01	8.81E-02
28160.7	3.22E-04	2.52E+01	8.98E-02
28160.8	3.47E-04	2.40E+01	9.20E-02
28160.9	3.76E-04	2.28E+01	9.49E-02
28161	4.10E-04	2.17E+01	9.86E-02
28161.1	4.50E-04	2.06E+01	1.03E-01
28161.2	4.96E-04	1.95E+01	1.09E-01
28161.3	5.51E-04	1.85E+01	1.15E-01
28161.4	6.15E-04	1.75E+01	1.23E-01
28161.5	6.91E-04	1.65E+01	1.32E-01
28161.6	7.80E-04	1.56E+01	1.43E-01
28161.7	8.84E-04	1.47E+01	1.56E-01
28161.8	1.01E-03	1.39E+01	1.70E-01
28161.9	1.15E-03	1.32E+01	1.87E-01
28162	1.33E-03	1.24E+01	2.06E-01
28162.1	1.53E-03	1.18E+01	2.29E-01
28162.2	1.78E-03	1.12E+01	2.54E-01
28162.3	2.07E-03	1.06E+01	2.82E-01
28162.4	2.43E-03	1.01E+01	3.15E-01
28162.5	2.86E-03	9.58E+00	3.52E-01
28162.6	3.38E-03	9.15E+00	3.94E-01
28162.7	4.02E-03	8.77E+00	4.40E-01
28162.8	4.81E-03	8.43E+00	4.93E-01
28162.9	5.76E-03	8.14E+00	5.51E-01
28163	6.94E-03	7.90E+00	6.17E-01
28163.1	8.40E-03	7.71E+00	6.90E-01
28163.2	1.02E-02	7.55E+00	7.71E-01
28163.3	1.24E-02	7.45E+00	8.62E-01
28163.4	1.51E-02	7.38E+00	9.63E-01
28163.5	1.85E-02	7.37E+00	1.08E+00
28163.6	2.27E-02	7.40E+00	1.21E+00
28163.7	2.78E-02	7.47E+00	1.35E+00
28163.8	3.42E-02	7.60E+00	1.52E+00
28163.9	4.20E-02	7.76E+00	1.70E+00
28164	5.17E-02	7.98E+00	1.92E+00
28164.1	6.37E-02	8.24E+00	2.17E+00
28164.2	7.84E-02	8.55E+00	2.45E+00
28164.3	9.66E-02	8.91E+00	2.78E+00
28164.4	1.19E-01	9.33E+00	3.15E+00
28164.5	1.47E-01	9.83E+00	3.57E+00
28164.6	1.81E-01	1.04E+01	4.04E+00
28164.7	2.22E-01	1.11E+01	4.57E+00
28164.8	2.73E-01	1.18E+01	5.16E+00
28164.9	3.35E-01	1.27E+01	5.82E+00
28165	4.10E-01	1.36E+01	6.54E+00
28165.1	5.00E-01	1.48E+01	7.33E+00
28165.2	6.08E-01	1.61E+01	8.19E+00
28165.3	7.37E-01	1.75E+01	9.12E+00
28165.4	8.91E-01	1.92E+01	1.01E+01
28165.5	1.07E+00	2.12E+01	1.12E+01
28165.6	1.28E+00	2.34E+01	1.23E+01
28165.7	1.53E+00	2.60E+01	1.35E+01
28165.8	1.81E+00	2.91E+01	1.48E+01
28165.9	2.14E+00	3.27E+01	1.61E+01
28166	2.51E+00	3.70E+01	1.74E+01
28166.1	2.92E+00	4.21E+01	1.86E+01
28166.2	3.39E+00	4.83E+01	1.99E+01
28166.3	3.90E+00	5.57E+01	2.11E+01
28166.4	4.47E+00	6.49E+01	2.23E+01
28166.5	5.09E+00	7.61E+01	2.33E+01
28166.6	5.78E+00	8.99E+01	2.43E+01
28166.7	6.53E+00	1.07E+02	2.51E+01
28166.8	7.37E+00	1.28E+02	2.58E+01
28166.9	8.32E+00	1.54E+02	2.63E+01
28167	9.43E+00	1.85E+02	2.66E+01
28167.1	1.08E+01	2.23E+02	2.68E+01
28167.2	1.25E+01	2.69E+02	2.68E+01
28167.3	1.46E+01	3.24E+02	2.66E+01
28167.4	1.76E+01	3.89E+02	2.63E+01
28167.5	2.16E+01	4.65E+02	2.58E+01
28167.6	2.71E+01	5.54E+02	2.52E+01
28167.7	3.49E+01	6.57E+02	2.46E+01
28167.8	4.59E+01	7.75E+02	2.41E+01
28167.9	6.11E+01	9.09E+02	2.39E+01
28168	8.22E+01	1.06E+03	2.41E+01
28168.1	1.11E+02	1.23E+03	2.53E+01
28168.2	1.50E+02	1.42E+03	2.79E+01
28168.3	2.01E+02	1.64E+03	3.26E+01
28168.4	2.68E+02	1.88E+03	4.05E+01
28168.5	3.53E+02	2.16E+03	5.25E+01
28168.6	4.60E+02	2.46E+03	7.02E+01
28168.7	5.91E+02	2.80E+03	9.49E+01
28168.8	7.48E+02	3.16E+03	1.28E+02
28168.9	8.76E+02	3.53E+03	1.70E+02
28169	9.65E+02	3.89E+03	2.21E+02
28169.1	1.11E+03	4.22E+03	2.80E+02
28169.2	1.32E+03	4.48E+03	3.45E+02
28169.3	1.54E+03	4.64E+03	4.13E+02
28169.4	1.76E+03	4.67E+03	4.79E+02
28169.5	1.98E+03	4.56E+03	5.40E+02
28169.6	2.19E+03	4.31E+03	5.89E+02
28169.7	2.37E+03	3.93E+03	6.23E+02
28169.8	2.52E+03	3.46E+03	6.39E+02
28169.9	2.63E+03	2.93E+03	6.36E+02
28170	2.69E+03	2.39E+03	6.14E+02
28170.1	2.71E+03	1.88E+03	5.76E+02
28170.2	2.67E+03	1.43E+03	5.24E+02
28170.3	2.58E+03	1.04E+03	4.64E+02
28170.4	2.45E+03	7.39E+02	4.00E+02
28170.5	2.28E+03	5.10E+02	3.35E+02
28170.6	2.08E+03	3.43E+02	2.74E+02
28170.7	1.87E+03	2.28E+02	2.19E+02
28170.8	1.65E+03	1.51E+02	1.70E+02
28170.9	1.42E+03	1.00E+02	1.30E+02
28171	1.21E+03	6.76E+01	9.66E+01
28171.1	1.01E+03	4.69E+01	7.04E+01
28171.2	8.26E+02	3.37E+01	5.04E+01
28171.3	6.66E+02	2.52E+01	3.53E+01
28171.4	5.28E+02	1.95E+01	2.43E+01
28171.5	4.13E+02	1.56E+01	1.65E+01
28171.6	3.18E+02	1.29E+01	1.10E+01
28171.7	2.42E+02	1.10E+01	7.28E+00
28171.8	1.81E+02	9.49E+00	4.77E+00
28171.9	1.34E+02	8.32E+00	3.12E+00
28172	9.85E+01	7.37E+00	2.05E+00
28172.1	7.15E+01	6.56E+00	1.37E+00
28172.2	5.14E+01	5.87E+00	9.36E-01
28172.3	3.67E+01	5.25E+00	6.70E-01
28172.4	2.60E+01	4.70E+00	5.07E-01
28172.5	1.83E+01	4.20E+00	4.08E-01
28172.6	1.28E+01	3.75E+00	3.48E-01
28172.7	8.87E+00	3.34E+00	3.13E-01
28172.8	6.14E+00	2.96E+00	2.94E-01
28172.9	4.23E+00	2.62E+00	2.84E-01
28173	2.90E+00	2.30E+00	2.81E-01
28173.1	1.98E+00	2.02E+00	2.82E-01
28173.2	1.35E+00	1.75E+00	2.87E-01
28173.3	9.19E-01	1.51E+00	2.95E-01
28173.4	6.24E-01	1.30E+00	3.05E-01
28173.5	4.23E-01	1.10E+00	3.18E-01
28173.6	2.86E-01	9.28E-01	3.34E-01
28173.7	1.93E-01	7.74E-01	3.51E-01
28173.8	1.31E-01	6.41E-01	3.71E-01
28173.9	8.86E-02	5.25E-01	3.93E-01
28174	6.00E-02	4.27E-01	4.18E-01
28174.1	4.08E-02	3.44E-01	4.45E-01
28174.2	2.78E-02	2.75E-01	4.74E-01
28174.3	1.90E-02	2.19E-01	5.05E-01
28174.4	1.30E-02	1.73E-01	5.39E-01
28174.5	8.97E-03	1.35E-01	5.75E-01
28174.6	6.21E-03	1.05E-01	6.14E-01
28174.7	4.32E-03	8.10E-02	6.55E-01
28174.8	3.03E-03	6.21E-02	7.00E-01
28174.9	2.14E-03	4.74E-02	7.49E-01
28175	1.52E-03	3.59E-02	8.01E-01
28175.1	1.09E-03	2.70E-02	8.57E-01
28175.2	7.86E-04	2.02E-02	9.19E-01
28175.3	5.75E-04	1.51E-02	9.85E-01
28175.4	4.25E-04	1.12E-02	1.06E+00
28175.5	3.19E-04	8.26E-03	1.13E+00
28175.6	2.43E-04	6.07E-03	1.22E+00
28175.7	1.89E-04	4.44E-03	1.31E+00
28175.8	1.51E-04	3.24E-03	1.40E+00
28175.9	1.23E-04	2.36E-03	1.51E+00
28176	1.04E-04	1.71E-03	1.62E+00
28176.1	9.17E-05	1.23E-03	1.74E+00
28176.2	8.39E-05	8.90E-04	1.87E+00
28176.3	8.00E-05	6.41E-04	2.01E+00
28176.4	7.95E-05	4.61E-04	2.17E+00
28176.5	8.21E-05	3.31E-04	2.34E+00
28176.6	8.77E-05	2.37E-04	2.52E+00
28176.7	9.65E-05	1.70E-04	2.73E+00
28176.8	1.09E-04	1.21E-04	2.94E+00
28176.9	1.25E-04	8.65E-05	3.18E+00
28177	1.45E-04	6.16E-05	3.44E+00
28177.1	1.71E-04	4.38E-05	3.72E+00
28177.2	2.03E-04	3.11E-05	4.02E+00
28177.3	2.44E-04	2.20E-05	4.36E+00
28177.4	2.94E-04	1.56E-05	4.71E+00
28177.5	3.56E-04	1.11E-05	5.10E+00
28177.6	4.33E-04	7.84E-06	5.52E+00
28177.7	5.28E-04	5.57E-06	5.96E+00
28177.8	6.45E-04	3.96E-06	6.43E+00
28177.9	7.89E-04	2.82E-06	6.93E+00
28178	9.65E-04	2.02E-06	7.44E+00
28178.1	1.18E-03	1.45E-06	7.96E+00
28178.2	1.45E-03	1.04E-06	8.47E+00
28178.3	1.77E-03	7.50E-07	8.96E+00
28178.4	2.16E-03	5.44E-07	9.43E+00
28178.5	2.63E-03	3.96E-07	9.86E+00
28178.6	3.19E-03	2.89E-07	1.02E+01
28178.7	3.88E-03	2.12E-07	1.06E+01
28178.8	4.70E-03	1.57E-07	1.08E+01
28178.9	5.67E-03	1.17E-07	1.10E+01
28179	6.83E-03	8.72E-08	1.11E+01
28179.1	8.20E-03	6.57E-08	1.11E+01
28179.2	9.81E-03	4.99E-08	1.10E+01
28179.3	1.17E-02	3.82E-08	1.08E+01
28179.4	1.39E-02	2.96E-08	1.05E+01
28179.5	1.64E-02	2.31E-08	1.01E+01
28179.6	1.93E-02	1.82E-08	9.73E+00
28179.7	2.26E-02	1.45E-08	9.29E+00
28179.8	2.63E-02	1.17E-08	8.83E+00
28179.9	3.04E-02	9.52E-09	8.35E+00
28180	3.51E-02	7.84E-09	7.86E+00
28180.1	4.03E-02	6.52E-09	7.37E+00
28180.2	4.60E-02	5.49E-09	6.88E+00
28180.3	5.23E-02	4.67E-09	6.41E+00
28180.4	5.91E-02	4.02E-09	5.94E+00
28180.5	6.65E-02	3.49E-09	5.49E+00
28180.6	7.44E-02	3.07E-09	5.06E+00
28180.7	8.29E-02	2.73E-09	4.64E+00
28180.8	9.19E-02	2.46E-09	4.24E+00
28180.9	1.02E-01	2.23E-09	3.85E+00
28181	1.12E-01	2.05E-09	3.49E+00
28181.1	1.23E-01	1.90E-09	3.15E+00
28181.2	1.34E-01	1.78E-09	2.84E+00
28181.3	1.47E-01	1.69E-09	2.55E+00
28181.4	1.62E-01	1.62E-09	2.30E+00
28181.5	1.79E-01	1.56E-09	2.07E+00
28181.6	2.00E-01	1.52E-09	1.87E+00
28181.7	2.27E-01	1.49E-09	1.71E+00
28181.8	2.63E-01	1.48E-09	1.59E+00
28181.9	3.14E-01	1.47E-09	1.50E+00
28182	3.84E-01	1.48E-09	1.45E+00
28182.1	4.86E-01	1.49E-09	1.43E+00
28182.2	6.31E-01	1.52E-09	1.46E+00
28182.3	8.40E-01	1.56E-09	1.52E+00
28182.4	1.14E+00	1.61E-09	1.62E+00
28182.5	1.57E+00	1.67E-09	1.76E+00
28182.6	2.18E+00	1.75E-09	1.93E+00
28182.7	3.03E+00	1.84E-09	2.14E+00
28182.8	4.22E+00	1.96E-09	2.37E+00
28182.9	5.86E+00	2.09E-09	2.63E+00
28183	8.09E+00	2.26E-09	2.92E+00
28183.1	1.11E+01	2.46E-09	3.22E+00
28183.2	1.50E+01	2.70E-09	3.55E+00
28183.3	2.01E+01	3.00E-09	3.90E+00
28183.4	2.67E+01	3.37E-09	4.28E+00
28183.5	3.49E+01	3.84E-09	4.72E+00
28183.6	4.51E+01	4.44E-09	5.24E+00
28183.7	5.73E+01	5.21E-09	5.90E+00
28183.8	7.18E+01	6.21E-09	6.78E+00
28183.9	8.86E+01	7.52E-09	7.99E+00
28184	1.08E+02	9.25E-09	9.69E+00
28184.1	1.28E+02	1.16E-08	1.21E+01
28184.2	1.51E+02	1.47E-08	1.55E+01
28184.3	1.74E+02	1.89E-08	2.02E+01
28184.4	1.97E+02	2.47E-08	2.65E+01
28184.5	2.19E+02	3.27E-08	3.50E+01
28184.6	2.39E+02	4.38E-08	4.61E+01
28184.7	2.57E+02	5.96E-08	6.01E+01
28184.8	2.72E+02	8.22E-08	7.75E+01
28184.9	2.82E+02	1.15E-07	9.85E+01
28185	2.87E+02	1.62E-07	1.23E+02
28185.1	2.87E+02	2.31E-07	1.51E+02
28185.2	2.82E+02	3.33E-07	1.81E+02
28185.3	2.72E+02	4.85E-07	2.13E+02
28185.4	2.58E+02	7.14E-07	2.46E+02
28185.5	2.40E+02	1.06E-06	2.77E+02
28185.6	2.19E+02	1.59E-06	3.06E+02
28185.7	1.97E+02	2.41E-06	3.31E+02
28185.8	1.73E+02	3.67E-06	3.49E+02
28185.9	1.50E+02	5.64E-06	3.60E+02
28186	1.28E+02	8.72E-06	3.64E+02
28186.1	1.07E+02	1.36E-05	3.59E+02
28186.2	8.85E+01	2.13E-05	3.45E+02
28186.3	7.21E+01	3.36E-05	3.25E+02
28186.4	5.81E+01	5.31E-05	2.99E+02
28186.5	4.63E+01	8.44E-05	2.69E+02
28186.6	3.66E+01	1.35E-04	2.36E+02
28186.7	2.87E+01	2.15E-04	2.02E+02
28186.8	2.23E+01	3.44E-04	1.70E+02
28186.9	1.73E+01	5.51E-04	1.39E+02
28187	1.33E+01	8.84E-04	1.12E+02
28187.1	1.02E+01	1.42E-03	8.78E+01
28187.2	7.72E+00	2.29E-03	6.75E+01
28187.3	5.83E+00	3.68E-03	5.10E+01
28187.4	4.37E+00	5.94E-03	3.77E+01
28187.5	3.25E+00	9.56E-03	2.74E+01
28187.6	2.39E+00	1.54E-02	1.96E+01
28187.7	1.74E+00	2.47E-02	1.38E+01
28187.8	1.25E+00	3.94E-02	9.56E+00
28187.9	8.90E-01	6.27E-02	6.57E+00
28188	6.25E-01	9.90E-02	4.48E+00
28188.1	4.33E-01	1.55E-01	3.04E+00
28188.2	2.97E-01	2.41E-01	2.07E+00
28188.3	2.01E-01	3.71E-01	1.43E+00
28188.4	1.35E-01	5.65E-01	9.95E-01
28188.5	8.90E-02	8.50E-01	7.10E-01
28188.6	5.82E-02	1.26E+00	5.21E-01
28188.7	3.77E-02	1.85E+00	3.94E-01
28188.8	2.42E-02	2.67E+00	3.08E-01
28188.9	1.54E-02	3.80E+00	2.48E-01
28189	9.68E-03	5.30E+00	2.06E-01
28189.1	6.05E-03	7.28E+00	1.76E-01
28189.2	3.76E-03	9.81E+00	1.54E-01
28189.3	2.32E-03	1.30E+01	1.38E-01
28189.4	1.42E-03	1.68E+01	1.27E-01
28189.5	8.66E-04	2.13E+01	1.20E-01
28189.6	5.26E-04	2.65E+01	1.17E-01
28189.7	3.18E-04	3.24E+01	1.17E-01
28189.8	1.92E-04	3.89E+01	1.20E-01
28189.9	1.16E-04	4.60E+01	1.27E-01
28190	6.98E-05	5.39E+01	1.37E-01
28190.1	4.20E-05	6.29E+01	1.51E-01
28190.2	2.53E-05	7.44E+01	1.69E-01
28190.3	1.53E-05	9.15E+01	1.91E-01
28190.4	9.28E-06	1.22E+02	2.17E-01
28190.5	5.64E-06	1.78E+02	2.48E-01
28190.6	3.45E-06	2.83E+02	2.84E-01
28190.7	2.12E-06	4.63E+02	3.26E-01
28190.8	1.31E-06	7.39E+02	3.73E-01
28190.9	8.20E-07	1.11E+03	4.26E-01
28191	5.17E-07	1.53E+03	4.86E-01
28191.1	3.30E-07	1.91E+03	5.53E-01
28191.2	2.13E-07	2.16E+03	6.27E-01
28191.3	1.40E-07	2.21E+03	7.10E-01
28191.4	9.42E-08	2.04E+03	8.02E-01
28191.5	6.48E-08	1.69E+03	9.03E-01
28191.6	4.59E-08	1.27E+03	1.01E+00
28191.7	3.37E-08	8.73E+02	1.14E+00
28191.8	2.57E-08	5.50E+02	1.27E+00
28191.9	2.04E-08	3.24E+02	1.42E+00
28192	1.70E-08	1.84E+02	1.57E+00
28192.1	1.49E-08	1.04E+02	1.74E+00
28192.2	1.37E-08	6.21E+01	1.93E+00
28192.3	1.31E-08	3.99E+01	2.13E+00
28192.4	1.29E-08	2.76E+01	2.34E+00
28192.5	1.33E-08	2.02E+01	2.57E+00
28192.6	1.40E-08	1.52E+01	2.81E+00
28192.7	1.51E-08	1.17E+01	3.06E+00
28192.8	1.66E-08	9.20E+00	3.33E+00
28192.9	1.87E-08	7.31E+00	3.62E+00
28193	2.13E-08	5.89E+00	3.91E+00
28193.1	2.48E-08	4.80E+00	4.22E+00
28193.2	2.92E-08	3.95E+00	4.53E+00
28193.3	3.50E-08	3.26E+00	4.84E+00
28193.4	4.25E-08	2.71E+00	5.15E+00
28193.5	5.23E-08	2.25E+00	5.45E+00
28193.6	6.54E-08	1.86E+00	5.73E+00
28193.7	8.28E-08	1.53E+00	5.99E+00
28193.8	1.06E-07	1.25E+00	6.21E+00
28193.9	1.39E-07	1.02E+00	6.39E+00
28194	1.83E-07	8.19E-01	6.52E+00
28194.1	2.45E-07	6.52E-01	6.60E+00
28194.2	3.32E-07	5.15E-01	6.61E+00
28194.3	4.56E-07	4.02E-01	6.57E+00
28194.4	6.33E-07	3.11E-01	6.46E+00
28194.5	8.91E-07	2.38E-01	6.30E+00
28194.6	1.27E-06	1.80E-01	6.08E+00
28194.7	1.83E-06	1.35E-01	5.81E+00
28194.8	2.66E-06	1.00E-01	5.50E+00
28194.9	3.92E-06	7.40E-02	5.16E+00
28195	5.83E-06	5.41E-02	4.80E+00
28195.1	8.78E-06	3.92E-02	4.43E+00
28195.2	1.34E-05	2.82E-02	4.06E+00
28195.3	2.05E-05	2.01E-02	3.69E+00
28195.4	3.18E-05	1.43E-02	3.34E+00
28195.5	4.98E-05	1.01E-02	3.00E+00
28195.6	7.85E-05	7.04E-03	2.68E+00
28195.7	1.25E-04	4.91E-03	2.38E+00
28195.8	1.99E-04	3.40E-03	2.11E+00
28195.9	3.21E-04	2.35E-03	1.86E+00
28196	5.18E-04	1.61E-03	1.63E+00
28196.1	8.39E-04	1.11E-03	1.43E+00
28196.2	1.36E-03	7.54E-04	1.25E+00
28196.3	2.22E-03	5.13E-04	1.08E+00
28196.4	3.62E-03	3.48E-04	9.34E-01
28196.5	5.90E-03	2.36E-04	8.04E-01
28196.6	9.60E-03	1.59E-04	6.91E-01
28196.7	1.56E-02	1.07E-04	5.92E-01
28196.8	2.52E-02	7.25E-05	5.06E-01
28196.9	4.07E-02	4.90E-05	4.32E-01
28197	6.54E-02	3.31E-05	3.69E-01
28197.1	1.04E-01	2.25E-05	3.16E-01
28197.2	1.66E-01	1.52E-05	2.71E-01
28197.3	2.61E-01	1.04E-05	2.34E-01
28197.4	4.09E-01	7.04E-06	2.04E-01
28197.5	6.36E-01	4.79E-06	1.79E-01
28197.6	9.82E-01	3.27E-06	1.60E-01
28197.7	1.51E+00	2.24E-06	1.45E-01
28197.8	2.29E+00	1.54E-06	1.35E-01
28197.9	3.47E+00	1.06E-06	1.28E-01
28198	5.22E+00	7.33E-07	1.24E-01
28198.1	7.83E+00	5.11E-07	1.24E-01
28198.2	1.17E+01	3.59E-07	1.26E-01
28198.3	1.75E+01	2.55E-07	1.32E-01
28198.4	2.62E+01	1.83E-07	1.40E-01
28198.5	3.93E+01	1.32E-07	1.51E-01
28198.6	5.87E+01	9.70E-08	1.65E-01
28198.7	8.77E+01	7.21E-08	1.82E-01
28198.8	1.30E+02	5.45E-08	2.04E-01
28198.9	1.92E+02	4.18E-08	2.29E-01
28199	2.80E+02	3.26E-08	2.59E-01
28199.1	4.01E+02	2.59E-08	2.94E-01
28199.2	5.62E+02	2.10E-08	3.36E-01
28199.3	7.67E+02	1.74E-08	3.84E-01
28199.4	1.02E+03	1.47E-08	4.42E-01
28199.5	1.30E+03	1.27E-08	5.09E-01
28199.6	1.61E+03	1.13E-08	5.88E-01
28199.7	1.92E+03	1.03E-08	6.81E-01
28199.8	2.20E+03	9.58E-09	7.91E-01
[truncated: 68,001 more rows]
