# Supplementary material for: A simple method for developing lysine targeted covalent protein reagents
Source: Nat Commun. 2023 Dec 1;14:7933. doi: 10.1038/s41467-023-42632-5 (PMC10692228; doi:10.1038/s41467-023-42632-5)
Supplement: Supplementary file 4 — Source data [file 41467_2023_42632_MOESM4_ESM.zip › Source Data/Supplementary figure 6/Sigma.txt]

T	Pep5chloro	4IEA_5	3MHR_5
28000	1.39E-03	9.20E-01	1.16E-24
28000.1	4.20E-03	2.79E+00	3.53E-24
28000.2	1.27E-02	6.58E+00	1.07E-23
28000.3	3.86E-02	7.41E+00	3.24E-23
28000.4	4.66E-01	2.11E+02	3.31E+02
28000.5	8.60E+00	2.26E+02	3.48E+02
28000.6	1.29E+01	2.40E+02	3.62E+02
28000.7	1.91E+01	2.55E+02	3.73E+02
28000.8	2.77E+01	2.70E+02	3.81E+02
28000.9	3.96E+01	2.86E+02	3.85E+02
28001	5.55E+01	3.01E+02	3.84E+02
28001.1	7.62E+01	3.15E+02	3.79E+02
28001.2	1.03E+02	3.30E+02	3.69E+02
28001.3	1.35E+02	3.44E+02	3.56E+02
28001.4	1.74E+02	3.59E+02	3.39E+02
28001.5	2.20E+02	3.73E+02	3.19E+02
28001.6	2.72E+02	3.87E+02	2.97E+02
28001.7	3.29E+02	4.00E+02	2.74E+02
28001.8	3.91E+02	4.14E+02	2.50E+02
28001.9	4.55E+02	4.28E+02	2.25E+02
28002	5.21E+02	4.43E+02	2.02E+02
28002.1	5.85E+02	4.57E+02	1.79E+02
28002.2	6.48E+02	4.72E+02	1.58E+02
28002.3	7.07E+02	4.87E+02	1.38E+02
28002.4	7.63E+02	5.02E+02	1.21E+02
28002.5	8.17E+02	5.18E+02	1.05E+02
28002.6	8.70E+02	5.34E+02	9.04E+01
28002.7	9.25E+02	5.51E+02	7.80E+01
28002.8	9.85E+02	5.67E+02	6.72E+01
28002.9	1.05E+03	5.84E+02	5.80E+01
28003	1.13E+03	6.01E+02	5.03E+01
28003.1	1.23E+03	6.17E+02	4.38E+01
28003.2	1.33E+03	6.33E+02	3.84E+01
28003.3	1.45E+03	6.49E+02	3.40E+01
28003.4	1.57E+03	6.64E+02	3.04E+01
28003.5	1.69E+03	6.78E+02	2.76E+01
28003.6	1.80E+03	6.90E+02	2.54E+01
28003.7	1.89E+03	7.02E+02	2.38E+01
28003.8	1.95E+03	7.11E+02	2.26E+01
28003.9	1.97E+03	7.19E+02	2.18E+01
28004	1.94E+03	7.25E+02	2.13E+01
28004.1	1.88E+03	7.29E+02	2.11E+01
28004.2	1.76E+03	7.31E+02	2.11E+01
28004.3	1.62E+03	7.30E+02	2.14E+01
28004.4	1.45E+03	7.27E+02	2.18E+01
28004.5	1.26E+03	7.21E+02	2.23E+01
28004.6	1.07E+03	7.12E+02	2.29E+01
28004.7	8.85E+02	7.01E+02	2.35E+01
28004.8	7.16E+02	6.87E+02	2.43E+01
28004.9	5.66E+02	6.70E+02	2.50E+01
28005	4.38E+02	6.51E+02	2.58E+01
28005.1	3.33E+02	6.29E+02	2.66E+01
28005.2	2.48E+02	6.06E+02	2.73E+01
28005.3	1.82E+02	5.81E+02	2.81E+01
28005.4	1.32E+02	5.55E+02	2.88E+01
28005.5	9.48E+01	5.28E+02	2.95E+01
28005.6	6.76E+01	5.01E+02	3.02E+01
28005.7	4.79E+01	4.75E+02	3.09E+01
28005.8	3.39E+01	4.48E+02	3.16E+01
28005.9	2.40E+01	4.22E+02	3.23E+01
28006	1.69E+01	3.96E+02	3.29E+01
28006.1	1.20E+01	3.70E+02	3.36E+01
28006.2	8.45E+00	3.46E+02	3.42E+01
28006.3	5.96E+00	3.22E+02	3.48E+01
28006.4	4.19E+00	2.99E+02	3.54E+01
28006.5	2.94E+00	2.77E+02	3.60E+01
28006.6	2.05E+00	2.57E+02	3.65E+01
28006.7	1.43E+00	2.37E+02	3.70E+01
28006.8	9.89E-01	2.20E+02	3.76E+01
28006.9	6.81E-01	2.03E+02	3.81E+01
28007	4.68E-01	1.88E+02	3.86E+01
28007.1	3.20E-01	1.74E+02	3.91E+01
28007.2	2.18E-01	1.61E+02	3.96E+01
28007.3	1.48E-01	1.49E+02	4.01E+01
28007.4	1.00E-01	1.38E+02	4.06E+01
28007.5	6.80E-02	1.27E+02	4.10E+01
28007.6	4.61E-02	1.18E+02	4.15E+01
28007.7	3.12E-02	1.09E+02	4.19E+01
28007.8	2.12E-02	1.01E+02	4.24E+01
28007.9	1.45E-02	9.34E+01	4.28E+01
28008	9.88E-03	8.67E+01	4.31E+01
28008.1	6.78E-03	8.06E+01	4.35E+01
28008.2	4.68E-03	7.50E+01	4.38E+01
28008.3	3.25E-03	6.99E+01	4.41E+01
28008.4	2.27E-03	6.53E+01	4.43E+01
28008.5	1.60E-03	6.12E+01	4.45E+01
28008.6	1.13E-03	5.76E+01	4.46E+01
28008.7	8.07E-04	5.43E+01	4.46E+01
28008.8	5.80E-04	5.14E+01	4.44E+01
28008.9	4.21E-04	4.89E+01	4.42E+01
28009	3.07E-04	4.68E+01	4.39E+01
28009.1	2.27E-04	4.49E+01	4.35E+01
28009.2	1.69E-04	4.33E+01	4.29E+01
28009.3	1.27E-04	4.20E+01	4.21E+01
28009.4	9.59E-05	4.09E+01	4.12E+01
28009.5	7.34E-05	4.00E+01	4.01E+01
28009.6	5.68E-05	3.93E+01	3.89E+01
28009.7	4.43E-05	3.88E+01	3.75E+01
28009.8	3.50E-05	3.84E+01	3.59E+01
28009.9	2.79E-05	3.81E+01	3.43E+01
28010	2.24E-05	3.79E+01	3.25E+01
28010.1	1.82E-05	3.79E+01	3.07E+01
28010.2	1.49E-05	3.79E+01	2.88E+01
28010.3	1.23E-05	3.80E+01	2.69E+01
28010.4	1.03E-05	3.81E+01	2.51E+01
28010.5	8.62E-06	3.83E+01	2.34E+01
28010.6	7.30E-06	3.85E+01	2.18E+01
28010.7	6.23E-06	3.88E+01	2.04E+01
28010.8	5.36E-06	3.91E+01	1.92E+01
28010.9	4.65E-06	3.94E+01	1.82E+01
28011	4.07E-06	3.97E+01	1.73E+01
28011.1	3.58E-06	4.00E+01	1.68E+01
28011.2	3.18E-06	4.03E+01	1.64E+01
28011.3	2.85E-06	4.06E+01	1.63E+01
28011.4	2.58E-06	4.08E+01	1.63E+01
28011.5	2.36E-06	4.10E+01	1.67E+01
28011.6	2.18E-06	4.11E+01	1.72E+01
28011.7	2.05E-06	4.11E+01	1.80E+01
28011.8	1.96E-06	4.10E+01	1.90E+01
28011.9	1.90E-06	4.08E+01	2.03E+01
28012	1.88E-06	4.04E+01	2.18E+01
28012.1	1.89E-06	3.99E+01	2.36E+01
28012.2	1.94E-06	3.92E+01	2.56E+01
28012.3	2.04E-06	3.84E+01	2.80E+01
28012.4	2.18E-06	3.75E+01	3.06E+01
28012.5	2.37E-06	3.65E+01	3.36E+01
28012.6	2.63E-06	3.53E+01	3.69E+01
28012.7	2.97E-06	3.41E+01	4.06E+01
28012.8	3.40E-06	3.28E+01	4.45E+01
28012.9	3.95E-06	3.15E+01	4.89E+01
28013	4.65E-06	3.01E+01	5.35E+01
28013.1	5.53E-06	2.87E+01	5.85E+01
28013.2	6.64E-06	2.73E+01	6.38E+01
28013.3	8.05E-06	2.59E+01	6.94E+01
28013.4	9.84E-06	2.46E+01	7.52E+01
28013.5	1.21E-05	2.33E+01	8.12E+01
28013.6	1.50E-05	2.21E+01	8.74E+01
28013.7	1.87E-05	2.09E+01	9.37E+01
28013.8	2.33E-05	1.98E+01	1.00E+02
28013.9	2.93E-05	1.87E+01	1.07E+02
28014	3.69E-05	1.77E+01	1.13E+02
28014.1	4.66E-05	1.68E+01	1.19E+02
28014.2	5.90E-05	1.59E+01	1.26E+02
28014.3	7.48E-05	1.51E+01	1.32E+02
28014.4	9.50E-05	1.43E+01	1.39E+02
28014.5	1.21E-04	1.36E+01	1.45E+02
28014.6	1.54E-04	1.29E+01	1.51E+02
28014.7	1.96E-04	1.23E+01	1.57E+02
28014.8	2.49E-04	1.17E+01	1.64E+02
28014.9	3.18E-04	1.11E+01	1.69E+02
28015	4.05E-04	1.06E+01	1.75E+02
28015.1	5.16E-04	1.02E+01	1.81E+02
28015.2	6.57E-04	9.78E+00	1.86E+02
28015.3	8.36E-04	9.41E+00	1.91E+02
28015.4	1.06E-03	9.08E+00	1.96E+02
28015.5	1.35E-03	8.79E+00	1.99E+02
28015.6	1.71E-03	8.54E+00	2.03E+02
28015.7	2.17E-03	8.33E+00	2.05E+02
28015.8	2.75E-03	8.16E+00	2.07E+02
28015.9	3.47E-03	8.02E+00	2.07E+02
28016	4.37E-03	7.92E+00	2.07E+02
28016.1	5.50E-03	7.85E+00	2.05E+02
28016.2	6.90E-03	7.81E+00	2.02E+02
28016.3	8.62E-03	7.81E+00	1.98E+02
28016.4	1.08E-02	7.83E+00	1.93E+02
28016.5	1.34E-02	7.89E+00	1.86E+02
28016.6	1.65E-02	7.98E+00	1.79E+02
28016.7	2.03E-02	8.10E+00	1.71E+02
28016.8	2.49E-02	8.25E+00	1.62E+02
28016.9	3.04E-02	8.44E+00	1.52E+02
28017	3.69E-02	8.68E+00	1.42E+02
28017.1	4.46E-02	8.96E+00	1.32E+02
28017.2	5.36E-02	9.29E+00	1.22E+02
28017.3	6.40E-02	9.69E+00	1.12E+02
28017.4	7.60E-02	1.02E+01	1.03E+02
28017.5	8.99E-02	1.07E+01	9.31E+01
28017.6	1.06E-01	1.13E+01	8.40E+01
28017.7	1.24E-01	1.21E+01	7.54E+01
28017.8	1.45E-01	1.29E+01	6.72E+01
28017.9	1.69E-01	1.39E+01	5.96E+01
28018	1.96E-01	1.50E+01	5.26E+01
28018.1	2.28E-01	1.62E+01	4.62E+01
28018.2	2.64E-01	1.76E+01	4.04E+01
28018.3	3.06E-01	1.92E+01	3.52E+01
28018.4	3.56E-01	2.10E+01	3.05E+01
28018.5	4.14E-01	2.30E+01	2.64E+01
28018.6	4.82E-01	2.52E+01	2.28E+01
28018.7	5.64E-01	2.78E+01	1.96E+01
28018.8	6.60E-01	3.06E+01	1.68E+01
28018.9	7.75E-01	3.37E+01	1.44E+01
28019	9.11E-01	3.72E+01	1.24E+01
28019.1	1.07E+00	4.10E+01	1.06E+01
28019.2	1.26E+00	4.52E+01	9.06E+00
28019.3	1.48E+00	4.99E+01	7.76E+00
28019.4	1.73E+00	5.50E+01	6.65E+00
28019.5	2.01E+00	6.05E+01	5.70E+00
28019.6	2.34E+00	6.66E+01	4.90E+00
28019.7	2.71E+00	7.32E+01	4.23E+00
28019.8	3.12E+00	8.03E+01	3.65E+00
28019.9	3.58E+00	8.80E+01	3.17E+00
28020	4.09E+00	9.63E+01	2.76E+00
28020.1	4.64E+00	1.05E+02	2.41E+00
28020.2	5.25E+00	1.15E+02	2.12E+00
28020.3	5.91E+00	1.25E+02	1.87E+00
28020.4	6.62E+00	1.35E+02	1.66E+00
28020.5	7.38E+00	1.46E+02	1.49E+00
28020.6	8.20E+00	1.58E+02	1.35E+00
28020.7	9.08E+00	1.70E+02	1.23E+00
28020.8	1.00E+01	1.82E+02	1.14E+00
28020.9	1.11E+01	1.95E+02	1.08E+00
28021	1.22E+01	2.08E+02	1.04E+00
28021.1	1.34E+01	2.21E+02	1.02E+00
28021.2	1.48E+01	2.34E+02	1.03E+00
28021.3	1.63E+01	2.46E+02	1.07E+00
28021.4	1.80E+01	2.58E+02	1.15E+00
28021.5	2.00E+01	2.70E+02	1.26E+00
28021.6	2.22E+01	2.81E+02	1.42E+00
28021.7	2.48E+01	2.91E+02	1.63E+00
28021.8	2.78E+01	3.01E+02	1.91E+00
28021.9	3.13E+01	3.10E+02	2.27E+00
28022	3.53E+01	3.19E+02	2.72E+00
28022.1	4.00E+01	3.27E+02	3.29E+00
28022.2	4.53E+01	3.35E+02	3.98E+00
28022.3	5.12E+01	3.43E+02	4.83E+00
28022.4	5.78E+01	3.50E+02	5.85E+00
28022.5	6.49E+01	3.57E+02	7.05E+00
28022.6	7.24E+01	3.64E+02	8.46E+00
28022.7	8.02E+01	3.70E+02	1.01E+01
28022.8	8.80E+01	3.77E+02	1.20E+01
28022.9	9.56E+01	3.84E+02	1.41E+01
28023	1.03E+02	3.90E+02	1.64E+01
28023.1	1.09E+02	3.97E+02	1.89E+01
28023.2	1.14E+02	4.04E+02	2.16E+01
28023.3	1.17E+02	4.12E+02	2.45E+01
28023.4	1.19E+02	4.19E+02	2.74E+01
28023.5	1.19E+02	4.26E+02	3.04E+01
28023.6	1.18E+02	4.34E+02	3.34E+01
28023.7	1.15E+02	4.42E+02	3.63E+01
28023.8	1.11E+02	4.50E+02	3.91E+01
28023.9	1.05E+02	4.59E+02	4.17E+01
28024	9.84E+01	4.68E+02	4.40E+01
28024.1	9.13E+01	4.77E+02	4.60E+01
28024.2	8.37E+01	4.86E+02	4.76E+01
28024.3	7.60E+01	4.96E+02	4.88E+01
28024.4	6.82E+01	5.06E+02	4.95E+01
28024.5	6.07E+01	5.16E+02	4.97E+01
28024.6	5.35E+01	5.26E+02	4.94E+01
28024.7	4.68E+01	5.35E+02	4.85E+01
28024.8	4.06E+01	5.44E+02	4.71E+01
28024.9	3.49E+01	5.53E+02	4.53E+01
28025	2.99E+01	5.61E+02	4.30E+01
28025.1	2.54E+01	5.69E+02	4.03E+01
28025.2	2.16E+01	5.75E+02	3.74E+01
28025.3	1.82E+01	5.81E+02	3.43E+01
28025.4	1.53E+01	5.85E+02	3.11E+01
28025.5	1.29E+01	5.88E+02	2.79E+01
28025.6	1.08E+01	5.89E+02	2.48E+01
28025.7	9.06E+00	5.88E+02	2.19E+01
28025.8	7.62E+00	5.86E+02	1.91E+01
28025.9	6.43E+00	5.82E+02	1.67E+01
28026	5.45E+00	5.76E+02	1.45E+01
28026.1	4.65E+00	5.68E+02	1.27E+01
28026.2	4.00E+00	5.57E+02	1.11E+01
28026.3	3.47E+00	5.45E+02	9.85E+00
28026.4	3.04E+00	5.30E+02	8.84E+00
28026.5	2.68E+00	5.14E+02	8.07E+00
28026.6	2.40E+00	4.96E+02	7.51E+00
28026.7	2.17E+00	4.76E+02	7.12E+00
28026.8	1.99E+00	4.56E+02	6.89E+00
28026.9	1.84E+00	4.34E+02	6.78E+00
28027	1.72E+00	4.13E+02	6.78E+00
28027.1	1.62E+00	3.91E+02	6.86E+00
28027.2	1.55E+00	3.69E+02	7.00E+00
28027.3	1.49E+00	3.47E+02	7.21E+00
28027.4	1.45E+00	3.25E+02	7.45E+00
28027.5	1.42E+00	3.04E+02	7.73E+00
28027.6	1.41E+00	2.83E+02	8.04E+00
28027.7	1.40E+00	2.62E+02	8.37E+00
28027.8	1.40E+00	2.43E+02	8.72E+00
28027.9	1.41E+00	2.24E+02	9.08E+00
28028	1.43E+00	2.05E+02	9.46E+00
28028.1	1.45E+00	1.88E+02	9.85E+00
28028.2	1.49E+00	1.71E+02	1.03E+01
28028.3	1.53E+00	1.55E+02	1.07E+01
28028.4	1.58E+00	1.40E+02	1.11E+01
28028.5	1.64E+00	1.26E+02	1.16E+01
28028.6	1.70E+00	1.13E+02	1.21E+01
28028.7	1.78E+00	1.01E+02	1.25E+01
28028.8	1.86E+00	8.98E+01	1.30E+01
28028.9	1.95E+00	7.97E+01	1.35E+01
28029	2.05E+00	7.06E+01	1.40E+01
28029.1	2.15E+00	6.25E+01	1.44E+01
28029.2	2.27E+00	5.52E+01	1.49E+01
28029.3	2.40E+00	4.88E+01	1.53E+01
28029.4	2.54E+00	4.31E+01	1.57E+01
28029.5	2.69E+00	3.81E+01	1.60E+01
28029.6	2.86E+00	3.37E+01	1.64E+01
28029.7	3.04E+00	2.99E+01	1.66E+01
28029.8	3.23E+00	2.66E+01	1.69E+01
28029.9	3.44E+00	2.37E+01	1.71E+01
28030	3.67E+00	2.12E+01	1.73E+01
28030.1	3.91E+00	1.90E+01	1.74E+01
28030.2	4.16E+00	1.72E+01	1.75E+01
28030.3	4.43E+00	1.56E+01	1.75E+01
28030.4	4.71E+00	1.42E+01	1.75E+01
28030.5	5.00E+00	1.30E+01	1.74E+01
28030.6	5.30E+00	1.19E+01	1.72E+01
28030.7	5.59E+00	1.10E+01	1.70E+01
28030.8	5.89E+00	1.02E+01	1.67E+01
28030.9	6.17E+00	9.55E+00	1.63E+01
28031	6.45E+00	8.94E+00	1.58E+01
28031.1	6.71E+00	8.40E+00	1.53E+01
28031.2	6.95E+00	7.91E+00	1.48E+01
28031.3	7.17E+00	7.48E+00	1.42E+01
28031.4	7.36E+00	7.09E+00	1.35E+01
28031.5	7.53E+00	6.74E+00	1.28E+01
28031.6	7.68E+00	6.42E+00	1.21E+01
28031.7	7.80E+00	6.12E+00	1.13E+01
28031.8	7.90E+00	5.86E+00	1.06E+01
28031.9	7.97E+00	5.61E+00	9.78E+00
28032	8.03E+00	5.38E+00	9.01E+00
28032.1	8.08E+00	5.17E+00	8.25E+00
28032.2	8.11E+00	4.97E+00	7.51E+00
28032.3	8.12E+00	4.77E+00	6.80E+00
28032.4	8.13E+00	4.59E+00	6.12E+00
28032.5	8.12E+00	4.42E+00	5.48E+00
28032.6	8.11E+00	4.25E+00	4.89E+00
28032.7	8.08E+00	4.09E+00	4.35E+00
28032.8	8.06E+00	3.94E+00	3.86E+00
28032.9	8.02E+00	3.79E+00	3.41E+00
28033	7.98E+00	3.65E+00	3.01E+00
28033.1	7.94E+00	3.52E+00	2.66E+00
28033.2	7.89E+00	3.40E+00	2.34E+00
28033.3	7.83E+00	3.29E+00	2.07E+00
28033.4	7.78E+00	3.19E+00	1.82E+00
28033.5	7.72E+00	3.10E+00	1.61E+00
28033.6	7.66E+00	3.03E+00	1.42E+00
28033.7	7.60E+00	2.97E+00	1.26E+00
28033.8	7.54E+00	2.93E+00	1.12E+00
28033.9	7.49E+00	2.90E+00	9.96E-01
28034	7.44E+00	2.89E+00	8.88E-01
28034.1	7.40E+00	2.90E+00	7.93E-01
28034.2	7.37E+00	2.92E+00	7.11E-01
28034.3	7.35E+00	2.96E+00	6.39E-01
28034.4	7.36E+00	3.02E+00	5.76E-01
28034.5	7.38E+00	3.10E+00	5.21E-01
28034.6	7.43E+00	3.19E+00	4.72E-01
28034.7	7.51E+00	3.32E+00	4.29E-01
28034.8	7.64E+00	3.46E+00	3.92E-01
28034.9	7.81E+00	3.63E+00	3.58E-01
28035	8.04E+00	3.83E+00	3.29E-01
28035.1	8.34E+00	4.07E+00	3.03E-01
28035.2	8.72E+00	4.33E+00	2.79E-01
28035.3	9.18E+00	4.64E+00	2.59E-01
28035.4	9.75E+00	4.99E+00	2.41E-01
28035.5	1.04E+01	5.39E+00	2.26E-01
28035.6	1.13E+01	5.83E+00	2.12E-01
28035.7	1.22E+01	6.34E+00	2.00E-01
28035.8	1.34E+01	6.92E+00	1.90E-01
28035.9	1.47E+01	7.58E+00	1.82E-01
28036	1.62E+01	8.33E+00	1.75E-01
28036.1	1.80E+01	9.19E+00	1.70E-01
28036.2	2.00E+01	1.02E+01	1.66E-01
28036.3	2.22E+01	1.13E+01	1.63E-01
28036.4	2.48E+01	1.26E+01	1.61E-01
28036.5	2.76E+01	1.40E+01	1.60E-01
28036.6	3.07E+01	1.57E+01	1.60E-01
28036.7	3.42E+01	1.76E+01	1.60E-01
28036.8	3.80E+01	1.98E+01	1.62E-01
28036.9	4.21E+01	2.24E+01	1.64E-01
28037	4.65E+01	2.52E+01	1.68E-01
28037.1	5.13E+01	2.85E+01	1.72E-01
28037.2	5.65E+01	3.22E+01	1.77E-01
28037.3	6.20E+01	3.64E+01	1.83E-01
28037.4	6.79E+01	4.12E+01	1.91E-01
28037.5	7.42E+01	4.65E+01	1.99E-01
28037.6	8.09E+01	5.25E+01	2.10E-01
28037.7	8.80E+01	5.92E+01	2.22E-01
28037.8	9.56E+01	6.66E+01	2.36E-01
28037.9	1.04E+02	7.47E+01	2.52E-01
28038	1.12E+02	8.37E+01	2.70E-01
28038.1	1.21E+02	9.35E+01	2.91E-01
28038.2	1.31E+02	1.04E+02	3.15E-01
28038.3	1.41E+02	1.16E+02	3.42E-01
28038.4	1.51E+02	1.28E+02	3.74E-01
28038.5	1.62E+02	1.41E+02	4.09E-01
28038.6	1.73E+02	1.55E+02	4.49E-01
28038.7	1.85E+02	1.70E+02	4.94E-01
28038.8	1.96E+02	1.85E+02	5.45E-01
28038.9	2.08E+02	2.01E+02	6.03E-01
28039	2.19E+02	2.17E+02	6.68E-01
28039.1	2.30E+02	2.34E+02	7.41E-01
28039.2	2.40E+02	2.50E+02	8.24E-01
28039.3	2.49E+02	2.67E+02	9.18E-01
28039.4	2.56E+02	2.85E+02	1.03E+00
28039.5	2.62E+02	3.02E+02	1.15E+00
28039.6	2.67E+02	3.20E+02	1.31E+00
28039.7	2.70E+02	3.37E+02	1.51E+00
28039.8	2.71E+02	3.54E+02	1.78E+00
28039.9	2.70E+02	3.72E+02	2.17E+00
28040	2.68E+02	3.89E+02	2.79E+00
28040.1	2.64E+02	4.06E+02	3.81E+00
28040.2	2.58E+02	4.22E+02	5.54E+00
28040.3	2.52E+02	4.38E+02	8.53E+00
28040.4	2.43E+02	4.53E+02	1.36E+01
28040.5	2.34E+02	4.67E+02	2.22E+01
28040.6	2.25E+02	4.79E+02	3.62E+01
28040.7	2.14E+02	4.89E+02	5.81E+01
28040.8	2.03E+02	4.96E+02	9.12E+01
28040.9	1.92E+02	5.01E+02	1.39E+02
28041	1.81E+02	5.01E+02	2.04E+02
28041.1	1.70E+02	4.98E+02	2.88E+02
28041.2	1.59E+02	4.90E+02	3.90E+02
28041.3	1.49E+02	4.79E+02	5.05E+02
28041.4	1.39E+02	4.65E+02	6.23E+02
28041.5	1.30E+02	4.47E+02	7.32E+02
28041.6	1.21E+02	4.28E+02	8.17E+02
28041.7	1.12E+02	4.07E+02	8.65E+02
28041.8	1.05E+02	3.85E+02	8.66E+02
28041.9	9.76E+01	3.63E+02	8.20E+02
28042	9.10E+01	3.42E+02	7.34E+02
28042.1	8.50E+01	3.21E+02	6.19E+02
28042.2	7.94E+01	3.01E+02	4.93E+02
28042.3	7.43E+01	2.82E+02	3.71E+02
28042.4	6.96E+01	2.65E+02	2.64E+02
28042.5	6.53E+01	2.49E+02	1.80E+02
28042.6	6.13E+01	2.34E+02	1.18E+02
28042.7	5.76E+01	2.20E+02	7.72E+01
28042.8	5.42E+01	2.07E+02	5.14E+01
28042.9	5.10E+01	1.96E+02	3.61E+01
28043	4.80E+01	1.86E+02	2.73E+01
28043.1	4.52E+01	1.77E+02	2.21E+01
28043.2	4.25E+01	1.69E+02	1.88E+01
28043.3	4.01E+01	1.63E+02	1.64E+01
28043.4	3.77E+01	1.57E+02	1.45E+01
28043.5	3.56E+01	1.53E+02	1.29E+01
28043.6	3.36E+01	1.49E+02	1.15E+01
28043.7	3.17E+01	1.46E+02	1.03E+01
28043.8	3.00E+01	1.44E+02	9.20E+00
28043.9	2.84E+01	1.43E+02	8.24E+00
28044	2.70E+01	1.43E+02	7.39E+00
28044.1	2.58E+01	1.43E+02	6.61E+00
28044.2	2.47E+01	1.44E+02	5.89E+00
28044.3	2.38E+01	1.45E+02	5.23E+00
28044.4	2.31E+01	1.46E+02	4.61E+00
28044.5	2.26E+01	1.48E+02	4.02E+00
28044.6	2.23E+01	1.51E+02	3.48E+00
28044.7	2.21E+01	1.53E+02	2.99E+00
28044.8	2.22E+01	1.55E+02	2.53E+00
28044.9	2.24E+01	1.57E+02	2.12E+00
28045	2.28E+01	1.59E+02	1.76E+00
28045.1	2.34E+01	1.61E+02	1.44E+00
28045.2	2.42E+01	1.63E+02	1.16E+00
28045.3	2.52E+01	1.65E+02	9.29E-01
28045.4	2.63E+01	1.67E+02	7.33E-01
28045.5	2.77E+01	1.68E+02	5.72E-01
28045.6	2.93E+01	1.69E+02	4.40E-01
28045.7	3.12E+01	1.70E+02	3.35E-01
28045.8	3.33E+01	1.71E+02	2.52E-01
28045.9	3.56E+01	1.71E+02	1.87E-01
28046	3.82E+01	1.71E+02	1.37E-01
28046.1	4.10E+01	1.71E+02	9.94E-02
28046.2	4.41E+01	1.70E+02	7.11E-02
28046.3	4.74E+01	1.68E+02	5.03E-02
28046.4	5.11E+01	1.66E+02	3.51E-02
28046.5	5.49E+01	1.64E+02	2.42E-02
28046.6	5.90E+01	1.61E+02	1.65E-02
28046.7	6.34E+01	1.57E+02	1.11E-02
28046.8	6.79E+01	1.53E+02	7.40E-03
28046.9	7.27E+01	1.48E+02	4.88E-03
28047	7.76E+01	1.43E+02	3.18E-03
28047.1	8.27E+01	1.36E+02	2.06E-03
28047.2	8.79E+01	1.30E+02	1.32E-03
28047.3	9.33E+01	1.23E+02	8.39E-04
28047.4	9.88E+01	1.15E+02	5.30E-04
28047.5	1.04E+02	1.07E+02	3.33E-04
28047.6	1.10E+02	9.86E+01	2.08E-04
28047.7	1.16E+02	9.03E+01	1.29E-04
28047.8	1.22E+02	8.19E+01	7.96E-05
28047.9	1.27E+02	7.37E+01	4.90E-05
28048	1.33E+02	6.58E+01	3.00E-05
28048.1	1.39E+02	5.82E+01	1.83E-05
28048.2	1.45E+02	5.10E+01	1.11E-05
28048.3	1.51E+02	4.45E+01	6.70E-06
28048.4	1.56E+02	3.85E+01	4.03E-06
28048.5	1.62E+02	3.31E+01	2.42E-06
28048.6	1.68E+02	2.83E+01	1.45E-06
28048.7	1.75E+02	2.41E+01	8.61E-07
28048.8	1.81E+02	2.04E+01	5.11E-07
28048.9	1.88E+02	1.73E+01	3.03E-07
28049	1.94E+02	1.46E+01	1.79E-07
28049.1	2.01E+02	1.24E+01	1.06E-07
28049.2	2.09E+02	1.05E+01	6.25E-08
28049.3	2.16E+02	8.89E+00	3.69E-08
28049.4	2.24E+02	7.56E+00	2.18E-08
28049.5	2.32E+02	6.45E+00	1.29E-08
28049.6	2.41E+02	5.52E+00	7.63E-09
28049.7	2.49E+02	4.75E+00	4.53E-09
28049.8	2.58E+02	4.10E+00	2.70E-09
28049.9	2.67E+02	3.57E+00	1.62E-09
28050	2.76E+02	3.12E+00	9.76E-10
28050.1	2.86E+02	2.75E+00	5.92E-10
28050.2	2.95E+02	2.44E+00	3.61E-10
28050.3	3.05E+02	2.19E+00	2.21E-10
28050.4	3.15E+02	1.98E+00	1.37E-10
28050.5	3.24E+02	1.81E+00	8.52E-11
28050.6	3.34E+02	1.67E+00	5.35E-11
28050.7	3.44E+02	1.57E+00	3.39E-11
28050.8	3.53E+02	1.49E+00	2.16E-11
28050.9	3.62E+02	1.43E+00	1.39E-11
28051	3.71E+02	1.39E+00	9.05E-12
28051.1	3.79E+02	1.38E+00	5.95E-12
28051.2	3.86E+02	1.38E+00	3.95E-12
28051.3	3.93E+02	1.41E+00	2.66E-12
28051.4	3.99E+02	1.45E+00	1.81E-12
28051.5	4.05E+02	1.51E+00	1.24E-12
28051.6	4.09E+02	1.60E+00	8.66E-13
28051.7	4.12E+02	1.72E+00	6.11E-13
28051.8	4.14E+02	1.87E+00	4.36E-13
28051.9	4.14E+02	2.05E+00	3.15E-13
28052	4.13E+02	2.28E+00	2.31E-13
28052.1	4.11E+02	2.56E+00	1.71E-13
28052.2	4.07E+02	2.90E+00	1.28E-13
28052.3	4.02E+02	3.31E+00	9.67E-14
28052.4	3.95E+02	3.82E+00	7.41E-14
28052.5	3.87E+02	4.42E+00	5.75E-14
28052.6	3.78E+02	5.16E+00	4.51E-14
28052.7	3.68E+02	6.04E+00	3.57E-14
28052.8	3.57E+02	7.09E+00	2.87E-14
28052.9	3.45E+02	8.33E+00	2.33E-14
28053	3.33E+02	9.81E+00	1.91E-14
28053.1	3.21E+02	1.15E+01	1.58E-14
28053.2	3.09E+02	1.36E+01	1.33E-14
28053.3	2.96E+02	1.59E+01	1.13E-14
28053.4	2.85E+02	1.85E+01	9.68E-15
28053.5	2.74E+02	2.16E+01	8.41E-15
28053.6	2.64E+02	2.50E+01	7.40E-15
28053.7	2.54E+02	2.88E+01	6.59E-15
28053.8	2.46E+02	3.29E+01	5.94E-15
28053.9	2.39E+02	3.74E+01	5.42E-15
28054	2.33E+02	4.23E+01	5.01E-15
28054.1	2.28E+02	4.73E+01	4.69E-15
28054.2	2.24E+02	5.26E+01	4.45E-15
28054.3	2.21E+02	5.80E+01	4.28E-15
28054.4	2.20E+02	6.34E+01	4.17E-15
28054.5	2.19E+02	6.88E+01	4.13E-15
28054.6	2.19E+02	7.40E+01	4.13E-15
28054.7	2.20E+02	7.91E+01	4.20E-15
28054.8	2.21E+02	8.39E+01	4.33E-15
28054.9	2.24E+02	8.85E+01	4.53E-15
28055	2.27E+02	9.29E+01	4.80E-15
28055.1	2.31E+02	9.70E+01	5.18E-15
28055.2	2.36E+02	1.01E+02	5.67E-15
28055.3	2.41E+02	1.05E+02	6.31E-15
28055.4	2.47E+02	1.08E+02	7.13E-15
28055.5	2.53E+02	1.11E+02	8.20E-15
28055.6	2.60E+02	1.15E+02	9.60E-15
28055.7	2.68E+02	1.17E+02	1.14E-14
28055.8	2.75E+02	1.20E+02	1.39E-14
28055.9	2.83E+02	1.22E+02	1.71E-14
28056	2.91E+02	1.24E+02	2.16E-14
28056.1	2.98E+02	1.25E+02	2.76E-14
28056.2	3.05E+02	1.26E+02	3.61E-14
28056.3	3.10E+02	1.25E+02	4.80E-14
28056.4	3.15E+02	1.25E+02	6.51E-14
28056.5	3.18E+02	1.23E+02	9.01E-14
28056.6	3.18E+02	1.21E+02	1.27E-13
28056.7	3.17E+02	1.18E+02	1.83E-13
28056.8	3.14E+02	1.15E+02	2.69E-13
28056.9	3.08E+02	1.10E+02	4.02E-13
28057	3.00E+02	1.06E+02	6.13E-13
28057.1	2.91E+02	1.01E+02	9.53E-13
28057.2	2.80E+02	9.64E+01	1.51E-12
28057.3	2.67E+02	9.15E+01	2.44E-12
28057.4	2.54E+02	8.68E+01	4.00E-12
28057.5	2.40E+02	8.22E+01	6.68E-12
28057.6	2.26E+02	7.80E+01	1.13E-11
28057.7	2.11E+02	7.40E+01	1.96E-11
28057.8	1.97E+02	7.05E+01	3.42E-11
28057.9	1.83E+02	6.73E+01	6.07E-11
28058	1.69E+02	6.46E+01	1.09E-10
28058.1	1.56E+02	6.24E+01	1.98E-10
28058.2	1.43E+02	6.06E+01	3.64E-10
28058.3	1.31E+02	5.94E+01	6.73E-10
28058.4	1.20E+02	5.86E+01	1.26E-09
28058.5	1.09E+02	5.85E+01	2.37E-09
28058.6	9.93E+01	5.89E+01	4.49E-09
28058.7	9.03E+01	5.99E+01	8.55E-09
28058.8	8.20E+01	6.15E+01	1.64E-08
28058.9	7.45E+01	6.38E+01	3.15E-08
28059	6.76E+01	6.69E+01	6.09E-08
28059.1	6.13E+01	7.06E+01	1.18E-07
28059.2	5.56E+01	7.52E+01	2.29E-07
28059.3	5.04E+01	8.06E+01	4.45E-07
28059.4	4.57E+01	8.68E+01	8.65E-07
28059.5	4.14E+01	9.38E+01	1.68E-06
28059.6	3.75E+01	1.02E+02	3.26E-06
28059.7	3.40E+01	1.11E+02	6.33E-06
28059.8	3.09E+01	1.20E+02	1.22E-05
28059.9	2.80E+01	1.30E+02	2.35E-05
28060	2.54E+01	1.42E+02	4.50E-05
28060.1	2.30E+01	1.53E+02	8.56E-05
28060.2	2.09E+01	1.65E+02	1.62E-04
28060.3	1.89E+01	1.78E+02	3.02E-04
28060.4	1.72E+01	1.90E+02	5.60E-04
28060.5	1.55E+01	2.03E+02	1.02E-03
28060.6	1.41E+01	2.15E+02	1.85E-03
28060.7	1.27E+01	2.28E+02	3.29E-03
28060.8	1.14E+01	2.40E+02	5.77E-03
28060.9	1.03E+01	2.51E+02	9.96E-03
28061	9.29E+00	2.62E+02	1.69E-02
28061.1	8.36E+00	2.72E+02	2.82E-02
28061.2	7.53E+00	2.82E+02	4.63E-02
28061.3	6.79E+00	2.90E+02	7.47E-02
28061.4	6.12E+00	2.97E+02	1.18E-01
28061.5	5.53E+00	3.03E+02	1.84E-01
28061.6	5.01E+00	3.09E+02	2.81E-01
28061.7	4.55E+00	3.13E+02	4.21E-01
28061.8	4.15E+00	3.15E+02	6.19E-01
28061.9	3.81E+00	3.17E+02	8.95E-01
28062	3.51E+00	3.17E+02	1.27E+00
28062.1	3.25E+00	3.16E+02	1.77E+00
28062.2	3.04E+00	3.14E+02	2.42E+00
28062.3	2.86E+00	3.10E+02	3.26E+00
28062.4	2.72E+00	3.05E+02	4.31E+00
28062.5	2.61E+00	2.99E+02	5.62E+00
28062.6	2.52E+00	2.92E+02	7.22E+00
28062.7	2.47E+00	2.83E+02	9.16E+00
28062.8	2.43E+00	2.74E+02	1.15E+01
28062.9	2.42E+00	2.64E+02	1.44E+01
28063	2.43E+00	2.53E+02	1.79E+01
28063.1	2.47E+00	2.41E+02	2.23E+01
28063.2	2.52E+00	2.29E+02	2.80E+01
28063.3	2.60E+00	2.17E+02	3.56E+01
28063.4	2.70E+00	2.04E+02	4.60E+01
28063.5	2.82E+00	1.92E+02	6.13E+01
28063.6	2.97E+00	1.81E+02	8.66E+01
28063.7	3.15E+00	1.69E+02	1.36E+02
28063.8	3.37E+00	1.58E+02	2.44E+02
28063.9	3.61E+00	1.48E+02	4.83E+02
28064	3.91E+00	1.39E+02	9.83E+02
28064.1	4.24E+00	1.30E+02	1.91E+03
28064.2	4.64E+00	1.22E+02	3.41E+03
28064.3	5.09E+00	1.15E+02	5.46E+03
28064.4	5.61E+00	1.09E+02	7.76E+03
28064.5	6.22E+00	1.03E+02	9.74E+03
28064.6	6.91E+00	9.87E+01	1.08E+04
28064.7	7.71E+00	9.50E+01	1.05E+04
28064.8	8.64E+00	9.22E+01	9.00E+03
28064.9	9.70E+00	9.02E+01	6.80E+03
28065	1.09E+01	8.91E+01	4.53E+03
28065.1	1.23E+01	8.88E+01	2.67E+03
28065.2	1.40E+01	8.95E+01	1.41E+03
28065.3	1.58E+01	9.11E+01	6.74E+02
28065.4	1.80E+01	9.36E+01	3.05E+02
28065.5	2.04E+01	9.71E+01	1.40E+02
28065.6	2.33E+01	1.02E+02	7.17E+01
28065.7	2.65E+01	1.07E+02	4.36E+01
28065.8	3.02E+01	1.13E+02	3.07E+01
28065.9	3.44E+01	1.21E+02	2.36E+01
28066	3.91E+01	1.29E+02	1.88E+01
28066.1	4.44E+01	1.37E+02	1.54E+01
28066.2	5.04E+01	1.47E+02	1.26E+01
28066.3	5.71E+01	1.56E+02	1.04E+01
28066.4	6.44E+01	1.66E+02	8.60E+00
28066.5	7.25E+01	1.75E+02	7.05E+00
28066.6	8.13E+01	1.85E+02	5.74E+00
28066.7	9.08E+01	1.93E+02	4.64E+00
28066.8	1.01E+02	2.01E+02	3.71E+00
28066.9	1.12E+02	2.08E+02	2.94E+00
28067	1.23E+02	2.14E+02	2.30E+00
28067.1	1.35E+02	2.19E+02	1.78E+00
28067.2	1.48E+02	2.23E+02	1.36E+00
28067.3	1.61E+02	2.25E+02	1.03E+00
28067.4	1.74E+02	2.27E+02	7.64E-01
28067.5	1.87E+02	2.28E+02	5.62E-01
28067.6	2.01E+02	2.28E+02	4.08E-01
28067.7	2.15E+02	2.27E+02	2.93E-01
28067.8	2.29E+02	2.25E+02	2.07E-01
28067.9	2.44E+02	2.22E+02	1.44E-01
28068	2.58E+02	2.19E+02	9.92E-02
28068.1	2.73E+02	2.15E+02	6.73E-02
28068.2	2.87E+02	2.10E+02	4.50E-02
28068.3	3.02E+02	2.04E+02	2.97E-02
28068.4	3.17E+02	1.97E+02	1.93E-02
28068.5	3.31E+02	1.90E+02	1.24E-02
28068.6	3.45E+02	1.82E+02	7.85E-03
28068.7	3.59E+02	1.74E+02	4.91E-03
28068.8	3.73E+02	1.65E+02	3.03E-03
28068.9	3.86E+02	1.56E+02	1.85E-03
28069	3.98E+02	1.46E+02	1.12E-03
28069.1	4.10E+02	1.36E+02	6.71E-04
28069.2	4.21E+02	1.26E+02	3.98E-04
28069.3	4.30E+02	1.16E+02	2.35E-04
28069.4	4.39E+02	1.07E+02	1.37E-04
28069.5	4.46E+02	9.74E+01	7.97E-05
28069.6	4.52E+02	8.85E+01	4.61E-05
28069.7	4.57E+02	8.00E+01	2.65E-05
28069.8	4.60E+02	7.21E+01	1.52E-05
28069.9	4.63E+02	6.47E+01	8.72E-06
28070	4.64E+02	5.79E+01	4.99E-06
28070.1	4.64E+02	5.17E+01	2.85E-06
28070.2	4.64E+02	4.62E+01	1.63E-06
28070.3	4.62E+02	4.12E+01	9.35E-07
28070.4	4.60E+02	3.68E+01	5.38E-07
28070.5	4.57E+02	3.29E+01	3.11E-07
28070.6	4.53E+02	2.95E+01	1.81E-07
28070.7	4.49E+02	2.66E+01	1.06E-07
28070.8	4.45E+02	2.40E+01	6.22E-08
28070.9	4.41E+02	2.19E+01	3.71E-08
28071	4.37E+02	2.00E+01	2.23E-08
28071.1	4.34E+02	1.84E+01	1.36E-08
28071.2	4.31E+02	1.71E+01	8.43E-09
28071.3	4.29E+02	1.60E+01	5.30E-09
28071.4	4.28E+02	1.51E+01	3.40E-09
28071.5	4.28E+02	1.43E+01	2.22E-09
28071.6	4.29E+02	1.36E+01	1.48E-09
28071.7	4.31E+02	1.31E+01	1.01E-09
28071.8	4.34E+02	1.26E+01	6.99E-10
28071.9	4.37E+02	1.23E+01	4.97E-10
28072	4.40E+02	1.20E+01	3.61E-10
28072.1	4.43E+02	1.18E+01	2.68E-10
28072.2	4.46E+02	1.16E+01	2.04E-10
28072.3	4.48E+02	1.15E+01	1.59E-10
28072.4	4.49E+02	1.15E+01	1.26E-10
28072.5	4.49E+02	1.14E+01	1.02E-10
28072.6	4.47E+02	1.14E+01	8.51E-11
28072.7	4.43E+02	1.15E+01	7.22E-11
28072.8	4.37E+02	1.15E+01	6.26E-11
28072.9	4.29E+02	1.16E+01	5.53E-11
28073	4.19E+02	1.17E+01	4.99E-11
28073.1	4.06E+02	1.18E+01	4.59E-11
28073.2	3.91E+02	1.19E+01	4.30E-11
28073.3	3.74E+02	1.20E+01	4.10E-11
28073.4	3.55E+02	1.21E+01	3.98E-11
28073.5	3.35E+02	1.22E+01	3.93E-11
28073.6	3.13E+02	1.23E+01	3.94E-11
28073.7	2.92E+02	1.25E+01	4.03E-11
28073.8	2.70E+02	1.26E+01	4.18E-11
28073.9	2.48E+02	1.27E+01	4.41E-11
28074	2.27E+02	1.29E+01	4.72E-11
28074.1	2.07E+02	1.30E+01	5.14E-11
28074.2	1.88E+02	1.31E+01	5.68E-11
28074.3	1.70E+02	1.33E+01	6.36E-11
28074.4	1.53E+02	1.34E+01	7.23E-11
28074.5	1.37E+02	1.35E+01	8.33E-11
28074.6	1.23E+02	1.36E+01	9.72E-11
28074.7	1.10E+02	1.37E+01	1.15E-10
28074.8	9.79E+01	1.38E+01	1.38E-10
28074.9	8.72E+01	1.39E+01	1.67E-10
28075	7.75E+01	1.40E+01	2.04E-10
28075.1	6.89E+01	1.41E+01	2.52E-10
28075.2	6.13E+01	1.41E+01	3.15E-10
28075.3	5.45E+01	1.42E+01	3.98E-10
28075.4	4.86E+01	1.42E+01	5.05E-10
28075.5	4.33E+01	1.43E+01	6.48E-10
28075.6	3.87E+01	1.43E+01	8.36E-10
28075.7	3.47E+01	1.43E+01	1.09E-09
28075.8	3.12E+01	1.43E+01	1.42E-09
28075.9	2.81E+01	1.43E+01	1.87E-09
28076	2.53E+01	1.44E+01	2.46E-09
28076.1	2.29E+01	1.44E+01	3.26E-09
28076.2	2.08E+01	1.44E+01	4.34E-09
28076.3	1.90E+01	1.44E+01	5.78E-09
28076.4	1.74E+01	1.44E+01	7.72E-09
28076.5	1.60E+01	1.44E+01	1.03E-08
28076.6	1.47E+01	1.44E+01	1.38E-08
28076.7	1.37E+01	1.44E+01	1.85E-08
28076.8	1.28E+01	1.45E+01	2.47E-08
28076.9	1.21E+01	1.46E+01	3.30E-08
28077	1.15E+01	1.47E+01	4.41E-08
28077.1	1.10E+01	1.48E+01	5.86E-08
28077.2	1.07E+01	1.49E+01	7.78E-08
28077.3	1.05E+01	1.51E+01	1.03E-07
28077.4	1.05E+01	1.53E+01	1.36E-07
28077.5	1.05E+01	1.56E+01	1.78E-07
28077.6	1.08E+01	1.58E+01	2.34E-07
28077.7	1.11E+01	1.61E+01	3.05E-07
28077.8	1.16E+01	1.65E+01	3.96E-07
28077.9	1.23E+01	1.68E+01	5.14E-07
28078	1.31E+01	1.73E+01	6.64E-07
28078.1	1.41E+01	1.77E+01	8.55E-07
28078.2	1.53E+01	1.82E+01	1.10E-06
28078.3	1.68E+01	1.88E+01	1.41E-06
28078.4	1.85E+01	1.94E+01	1.81E-06
28078.5	2.04E+01	2.01E+01	2.31E-06
28078.6	2.26E+01	2.08E+01	2.95E-06
28078.7	2.50E+01	2.16E+01	3.78E-06
28078.8	2.77E+01	2.24E+01	4.84E-06
28078.9	3.08E+01	2.32E+01	6.22E-06
28079	3.41E+01	2.41E+01	8.01E-06
28079.1	3.77E+01	2.49E+01	1.04E-05
28079.2	4.15E+01	2.58E+01	1.34E-05
28079.3	4.56E+01	2.67E+01	1.75E-05
28079.4	4.99E+01	2.75E+01	2.30E-05
28079.5	5.44E+01	2.83E+01	3.03E-05
28079.6	5.89E+01	2.91E+01	4.02E-05
28079.7	6.35E+01	2.99E+01	5.36E-05
28079.8	6.80E+01	3.06E+01	7.18E-05
28079.9	7.24E+01	3.14E+01	9.67E-05
28080	7.65E+01	3.21E+01	1.31E-04
28080.1	8.03E+01	3.28E+01	1.78E-04
28080.2	8.37E+01	3.36E+01	2.43E-04
28080.3	8.65E+01	3.44E+01	3.34E-04
28080.4	8.88E+01	3.53E+01	4.60E-04
28080.5	9.04E+01	3.63E+01	6.35E-04
28080.6	9.14E+01	3.74E+01	8.81E-04
28080.7	9.18E+01	3.86E+01	1.22E-03
28080.8	9.17E+01	3.99E+01	1.71E-03
28080.9	9.10E+01	4.14E+01	2.38E-03
28081	8.98E+01	4.29E+01	3.32E-03
28081.1	8.83E+01	4.44E+01	4.63E-03
28081.2	8.66E+01	4.60E+01	6.46E-03
28081.3	8.47E+01	4.76E+01	9.00E-03
28081.4	8.28E+01	4.91E+01	1.25E-02
28081.5	8.10E+01	5.05E+01	1.74E-02
28081.6	7.93E+01	5.18E+01	2.40E-02
28081.7	7.79E+01	5.28E+01	3.29E-02
28081.8	7.69E+01	5.37E+01	4.50E-02
28081.9	7.62E+01	5.44E+01	6.10E-02
28082	7.59E+01	5.48E+01	8.21E-02
28082.1	7.60E+01	5.49E+01	1.09E-01
28082.2	7.65E+01	5.49E+01	1.44E-01
28082.3	7.74E+01	5.46E+01	1.89E-01
28082.4	7.85E+01	5.42E+01	2.43E-01
28082.5	8.00E+01	5.36E+01	3.11E-01
28082.6	8.18E+01	5.29E+01	3.92E-01
28082.7	8.38E+01	5.21E+01	4.88E-01
28082.8	8.59E+01	5.13E+01	6.01E-01
28082.9	8.83E+01	5.06E+01	7.31E-01
28083	9.09E+01	4.98E+01	8.80E-01
28083.1	9.36E+01	4.92E+01	1.05E+00
28083.2	9.66E+01	4.86E+01	1.23E+00
28083.3	9.97E+01	4.82E+01	1.44E+00
28083.4	1.03E+02	4.80E+01	1.67E+00
28083.5	1.07E+02	4.79E+01	1.93E+00
28083.6	1.11E+02	4.81E+01	2.23E+00
28083.7	1.15E+02	4.84E+01	2.60E+00
28083.8	1.19E+02	4.90E+01	3.07E+00
28083.9	1.24E+02	4.97E+01	3.70E+00
28084	1.29E+02	5.06E+01	4.57E+00
28084.1	1.34E+02	5.17E+01	5.81E+00
28084.2	1.40E+02	5.30E+01	7.61E+00
28084.3	1.45E+02	5.44E+01	1.03E+01
28084.4	1.51E+02	5.59E+01	1.46E+01
28084.5	1.56E+02	5.76E+01	2.16E+01
28084.6	1.61E+02	5.93E+01	3.38E+01
28084.7	1.66E+02	6.11E+01	5.56E+01
28084.8	1.71E+02	6.29E+01	9.39E+01
28084.9	1.75E+02	6.47E+01	1.60E+02
28085	1.79E+02	6.66E+01	2.66E+02
28085.1	1.82E+02	6.86E+01	4.27E+02
28085.2	1.85E+02	7.06E+01	6.52E+02
28085.3	1.86E+02	7.27E+01	9.41E+02
28085.4	1.88E+02	7.50E+01	1.28E+03
28085.5	1.88E+02	7.75E+01	1.62E+03
28085.6	1.88E+02	8.03E+01	1.93E+03
28085.7	1.87E+02	8.33E+01	2.15E+03
28085.8	1.85E+02	8.65E+01	2.25E+03
28085.9	1.82E+02	9.01E+01	2.20E+03
28086	1.78E+02	9.38E+01	2.02E+03
28086.1	1.74E+02	9.77E+01	1.75E+03
28086.2	1.69E+02	1.02E+02	1.42E+03
28086.3	1.63E+02	1.06E+02	1.09E+03
28086.4	1.57E+02	1.10E+02	7.86E+02
28086.5	1.50E+02	1.13E+02	5.38E+02
28086.6	1.42E+02	1.17E+02	3.50E+02
28086.7	1.34E+02	1.20E+02	2.17E+02
28086.8	1.26E+02	1.22E+02	1.28E+02
28086.9	1.18E+02	1.24E+02	7.31E+01
28087	1.10E+02	1.26E+02	4.04E+01
28087.1	1.02E+02	1.26E+02	2.19E+01
28087.2	9.49E+01	1.26E+02	1.19E+01
28087.3	8.79E+01	1.25E+02	6.50E+00
28087.4	8.13E+01	1.23E+02	3.69E+00
28087.5	7.51E+01	1.21E+02	2.21E+00
28087.6	6.93E+01	1.17E+02	1.41E+00
28087.7	6.38E+01	1.13E+02	9.60E-01
28087.8	5.87E+01	1.09E+02	6.93E-01
28087.9	5.38E+01	1.03E+02	5.26E-01
28088	4.92E+01	9.75E+01	4.19E-01
28088.1	4.47E+01	9.14E+01	3.47E-01
28088.2	4.05E+01	8.51E+01	2.99E-01
28088.3	3.65E+01	7.88E+01	2.67E-01
28088.4	3.26E+01	7.24E+01	2.45E-01
28088.5	2.90E+01	6.63E+01	2.30E-01
28088.6	2.57E+01	6.04E+01	2.22E-01
28088.7	2.25E+01	5.49E+01	2.17E-01
28088.8	1.96E+01	4.97E+01	2.16E-01
28088.9	1.70E+01	4.51E+01	2.18E-01
28089	1.46E+01	4.08E+01	2.22E-01
28089.1	1.25E+01	3.70E+01	2.29E-01
28089.2	1.06E+01	3.36E+01	2.38E-01
28089.3	8.95E+00	3.06E+01	2.48E-01
28089.4	7.51E+00	2.79E+01	2.61E-01
28089.5	6.27E+00	2.55E+01	2.75E-01
28089.6	5.21E+00	2.34E+01	2.91E-01
28089.7	4.31E+00	2.15E+01	3.08E-01
28089.8	3.57E+00	1.98E+01	3.27E-01
28089.9	2.94E+00	1.83E+01	3.46E-01
28090	2.43E+00	1.70E+01	3.66E-01
28090.1	2.00E+00	1.58E+01	3.86E-01
28090.2	1.66E+00	1.47E+01	4.06E-01
28090.3	1.37E+00	1.38E+01	4.25E-01
28090.4	1.14E+00	1.30E+01	4.43E-01
28090.5	9.58E-01	1.23E+01	4.60E-01
28090.6	8.07E-01	1.17E+01	4.75E-01
28090.7	6.84E-01	1.13E+01	4.87E-01
28090.8	5.86E-01	1.09E+01	4.97E-01
28090.9	5.06E-01	1.06E+01	5.05E-01
28091	4.42E-01	1.03E+01	5.09E-01
28091.1	3.90E-01	1.02E+01	5.09E-01
28091.2	3.48E-01	1.02E+01	5.07E-01
28091.3	3.15E-01	1.02E+01	5.01E-01
28091.4	2.88E-01	1.03E+01	4.91E-01
28091.5	2.67E-01	1.05E+01	4.79E-01
28091.6	2.50E-01	1.08E+01	4.63E-01
28091.7	2.38E-01	1.11E+01	4.46E-01
28091.8	2.29E-01	1.15E+01	4.25E-01
28091.9	2.23E-01	1.20E+01	4.04E-01
28092	2.20E-01	1.25E+01	3.81E-01
28092.1	2.21E-01	1.31E+01	3.57E-01
28092.2	2.25E-01	1.37E+01	3.33E-01
28092.3	2.32E-01	1.44E+01	3.08E-01
28092.4	2.42E-01	1.50E+01	2.84E-01
28092.5	2.57E-01	1.57E+01	2.61E-01
28092.6	2.78E-01	1.63E+01	2.39E-01
28092.7	3.04E-01	1.70E+01	2.18E-01
28092.8	3.38E-01	1.75E+01	1.98E-01
28092.9	3.81E-01	1.81E+01	1.80E-01
28093	4.36E-01	1.85E+01	1.64E-01
28093.1	5.06E-01	1.89E+01	1.48E-01
28093.2	5.96E-01	1.92E+01	1.35E-01
28093.3	7.11E-01	1.94E+01	1.22E-01
28093.4	8.59E-01	1.96E+01	1.11E-01
28093.5	1.05E+00	1.96E+01	1.01E-01
28093.6	1.29E+00	1.96E+01	9.19E-02
28093.7	1.60E+00	1.95E+01	8.38E-02
28093.8	1.98E+00	1.93E+01	7.66E-02
28093.9	2.46E+00	1.91E+01	7.02E-02
28094	3.05E+00	1.89E+01	6.45E-02
28094.1	3.77E+00	1.87E+01	5.93E-02
28094.2	4.63E+00	1.85E+01	5.48E-02
28094.3	5.64E+00	1.83E+01	5.07E-02
28094.4	6.80E+00	1.82E+01	4.70E-02
28094.5	8.10E+00	1.82E+01	4.38E-02
28094.6	9.52E+00	1.84E+01	4.08E-02
28094.7	1.10E+01	1.87E+01	3.82E-02
28094.8	1.26E+01	1.93E+01	3.60E-02
28094.9	1.42E+01	2.01E+01	3.39E-02
28095	1.58E+01	2.11E+01	3.22E-02
28095.1	1.72E+01	2.25E+01	3.06E-02
28095.2	1.86E+01	2.42E+01	2.93E-02
28095.3	1.98E+01	2.64E+01	2.81E-02
28095.4	2.08E+01	2.89E+01	2.72E-02
28095.5	2.16E+01	3.20E+01	2.64E-02
28095.6	2.22E+01	3.57E+01	2.57E-02
28095.7	2.26E+01	4.00E+01	2.52E-02
28095.8	2.27E+01	4.49E+01	2.49E-02
28095.9	2.27E+01	5.04E+01	2.47E-02
28096	2.24E+01	5.66E+01	2.46E-02
28096.1	2.20E+01	6.34E+01	2.47E-02
28096.2	2.15E+01	7.07E+01	2.50E-02
28096.3	2.08E+01	7.84E+01	2.54E-02
28096.4	2.01E+01	8.64E+01	2.60E-02
28096.5	1.93E+01	9.45E+01	2.67E-02
28096.6	1.85E+01	1.02E+02	2.75E-02
28096.7	1.78E+01	1.10E+02	2.86E-02
28096.8	1.70E+01	1.17E+02	2.98E-02
28096.9	1.64E+01	1.23E+02	3.11E-02
28097	1.59E+01	1.29E+02	3.26E-02
28097.1	1.55E+01	1.34E+02	3.43E-02
28097.2	1.52E+01	1.38E+02	3.62E-02
28097.3	1.51E+01	1.40E+02	3.82E-02
28097.4	1.52E+01	1.42E+02	4.04E-02
28097.5	1.56E+01	1.43E+02	4.27E-02
28097.6	1.62E+01	1.43E+02	4.51E-02
28097.7	1.71E+01	1.42E+02	4.76E-02
28097.8	1.83E+01	1.41E+02	5.01E-02
28097.9	2.00E+01	1.39E+02	5.26E-02
28098	2.21E+01	1.36E+02	5.51E-02
28098.1	2.47E+01	1.33E+02	5.74E-02
28098.2	2.80E+01	1.30E+02	5.96E-02
28098.3	3.20E+01	1.26E+02	6.17E-02
28098.4	3.69E+01	1.23E+02	6.35E-02
28098.5	4.27E+01	1.19E+02	6.51E-02
28098.6	4.96E+01	1.16E+02	6.65E-02
28098.7	5.77E+01	1.13E+02	6.79E-02
28098.8	6.72E+01	1.10E+02	6.93E-02
28098.9	7.81E+01	1.08E+02	7.12E-02
28099	9.06E+01	1.05E+02	7.40E-02
28099.1	1.05E+02	1.03E+02	7.84E-02
28099.2	1.21E+02	1.01E+02	8.56E-02
28099.3	1.38E+02	9.99E+01	9.73E-02
28099.4	1.58E+02	9.87E+01	1.16E-01
28099.5	1.79E+02	9.78E+01	1.44E-01
28099.6	2.01E+02	9.72E+01	1.88E-01
28099.7	2.24E+02	9.68E+01	2.52E-01
28099.8	2.48E+02	9.68E+01	3.46E-01
28099.9	2.72E+02	9.71E+01	4.80E-01
28100	2.95E+02	9.77E+01	6.71E-01
28100.1	3.16E+02	9.87E+01	9.38E-01
28100.2	3.36E+02	1.00E+02	1.31E+00
28100.3	3.52E+02	1.02E+02	1.81E+00
28100.4	3.65E+02	1.04E+02	2.51E+00
28100.5	3.73E+02	1.06E+02	3.46E+00
28100.6	3.76E+02	1.09E+02	4.76E+00
28100.7	3.73E+02	1.12E+02	6.54E+00
28100.8	3.65E+02	1.15E+02	9.00E+00
28100.9	3.52E+02	1.19E+02	1.24E+01
28101	3.35E+02	1.23E+02	1.71E+01
28101.1	3.13E+02	1.27E+02	2.35E+01
28101.2	2.89E+02	1.31E+02	3.24E+01
28101.3	2.63E+02	1.36E+02	4.43E+01
28101.4	2.35E+02	1.40E+02	6.03E+01
28101.5	2.08E+02	1.44E+02	8.12E+01
28101.6	1.81E+02	1.48E+02	1.08E+02
28101.7	1.56E+02	1.52E+02	1.42E+02
28101.8	1.33E+02	1.55E+02	1.84E+02
28101.9	1.12E+02	1.58E+02	2.34E+02
28102	9.38E+01	1.60E+02	2.92E+02
28102.1	7.79E+01	1.61E+02	3.58E+02
28102.2	6.41E+01	1.62E+02	4.30E+02
28102.3	5.25E+01	1.62E+02	5.06E+02
28102.4	4.28E+01	1.61E+02	5.85E+02
28102.5	3.47E+01	1.60E+02	6.61E+02
28102.6	2.80E+01	1.58E+02	7.34E+02
28102.7	2.24E+01	1.56E+02	7.98E+02
28102.8	1.79E+01	1.53E+02	8.51E+02
28102.9	1.43E+01	1.50E+02	8.91E+02
28103	1.13E+01	1.47E+02	9.15E+02
28103.1	8.94E+00	1.44E+02	9.22E+02
28103.2	7.03E+00	1.41E+02	9.12E+02
28103.3	5.50E+00	1.38E+02	8.87E+02
28103.4	4.29E+00	1.35E+02	8.46E+02
28103.5	3.33E+00	1.32E+02	7.93E+02
28103.6	2.58E+00	1.30E+02	7.29E+02
28103.7	1.99E+00	1.29E+02	6.59E+02
28103.8	1.53E+00	1.28E+02	5.85E+02
28103.9	1.18E+00	1.28E+02	5.10E+02
28104	9.03E-01	1.28E+02	4.37E+02
28104.1	6.93E-01	1.29E+02	3.68E+02
28104.2	5.33E-01	1.30E+02	3.05E+02
28104.3	4.10E-01	1.33E+02	2.48E+02
28104.4	3.16E-01	1.35E+02	1.99E+02
28104.5	2.45E-01	1.39E+02	1.58E+02
28104.6	1.91E-01	1.43E+02	1.23E+02
28104.7	1.49E-01	1.48E+02	9.44E+01
28104.8	1.18E-01	1.54E+02	7.17E+01
28104.9	9.35E-02	1.60E+02	5.38E+01
28105	7.48E-02	1.67E+02	4.00E+01
28105.1	6.04E-02	1.74E+02	2.96E+01
28105.2	4.92E-02	1.83E+02	2.18E+01
28105.3	4.04E-02	1.92E+02	1.61E+01
28105.4	3.35E-02	2.01E+02	1.21E+01
28105.5	2.80E-02	2.11E+02	9.28E+00
28105.6	2.37E-02	2.21E+02	7.35E+00
28105.7	2.02E-02	2.31E+02	6.08E+00
28105.8	1.75E-02	2.41E+02	5.25E+00
28105.9	1.52E-02	2.51E+02	4.71E+00
28106	1.34E-02	2.61E+02	4.36E+00
28106.1	1.20E-02	2.69E+02	4.12E+00
28106.2	1.08E-02	2.77E+02	3.93E+00
28106.3	9.85E-03	2.83E+02	3.76E+00
28106.4	9.08E-03	2.87E+02	3.59E+00
28106.5	8.46E-03	2.89E+02	3.40E+00
28106.6	7.97E-03	2.90E+02	3.19E+00
28106.7	7.60E-03	2.87E+02	2.96E+00
28106.8	7.32E-03	2.83E+02	2.72E+00
28106.9	7.13E-03	2.76E+02	2.47E+00
28107	7.01E-03	2.67E+02	2.22E+00
28107.1	6.97E-03	2.56E+02	1.97E+00
28107.2	6.99E-03	2.44E+02	1.74E+00
28107.3	7.08E-03	2.31E+02	1.52E+00
28107.4	7.22E-03	2.17E+02	1.31E+00
28107.5	7.42E-03	2.03E+02	1.13E+00
28107.6	7.66E-03	1.88E+02	9.59E-01
28107.7	7.94E-03	1.74E+02	8.11E-01
28107.8	8.25E-03	1.61E+02	6.82E-01
28107.9	8.59E-03	1.48E+02	5.71E-01
28108	8.95E-03	1.37E+02	4.76E-01
28108.1	9.32E-03	1.26E+02	3.95E-01
28108.2	9.69E-03	1.17E+02	3.28E-01
28108.3	1.01E-02	1.08E+02	2.71E-01
28108.4	1.04E-02	1.01E+02	2.25E-01
28108.5	1.07E-02	9.45E+01	1.86E-01
28108.6	1.10E-02	8.92E+01	1.54E-01
28108.7	1.13E-02	8.48E+01	1.28E-01
28108.8	1.15E-02	8.11E+01	1.07E-01
28108.9	1.17E-02	7.82E+01	8.92E-02
28109	1.19E-02	7.58E+01	7.48E-02
28109.1	1.20E-02	7.39E+01	6.30E-02
28109.2	1.20E-02	7.24E+01	5.33E-02
28109.3	1.21E-02	7.12E+01	4.53E-02
28109.4	1.21E-02	7.02E+01	3.87E-02
28109.5	1.21E-02	6.93E+01	3.32E-02
28109.6	1.21E-02	6.86E+01	2.87E-02
28109.7	1.21E-02	6.79E+01	2.49E-02
28109.8	1.21E-02	6.72E+01	2.18E-02
28109.9	1.21E-02	6.65E+01	1.91E-02
28110	1.22E-02	6.57E+01	1.69E-02
28110.1	1.23E-02	6.50E+01	1.50E-02
28110.2	1.25E-02	6.43E+01	1.34E-02
28110.3	1.27E-02	6.35E+01	1.20E-02
28110.4	1.29E-02	6.27E+01	1.08E-02
28110.5	1.32E-02	6.19E+01	9.84E-03
28110.6	1.36E-02	6.11E+01	8.99E-03
28110.7	1.41E-02	6.03E+01	8.26E-03
28110.8	1.47E-02	5.94E+01	7.63E-03
28110.9	1.54E-02	5.84E+01	7.09E-03
28111	1.62E-02	5.73E+01	6.62E-03
28111.1	1.73E-02	5.62E+01	6.22E-03
28111.2	1.85E-02	5.50E+01	5.88E-03
28111.3	2.00E-02	5.36E+01	5.58E-03
28111.4	2.19E-02	5.22E+01	5.31E-03
28111.5	2.43E-02	5.07E+01	5.08E-03
28111.6	2.72E-02	4.90E+01	4.87E-03
28111.7	3.09E-02	4.73E+01	4.67E-03
28111.8	3.55E-02	4.55E+01	4.49E-03
28111.9	4.15E-02	4.37E+01	4.33E-03
28112	4.92E-02	4.19E+01	4.17E-03
28112.1	5.92E-02	4.02E+01	4.02E-03
28112.2	7.24E-02	3.85E+01	3.87E-03
28112.3	8.97E-02	3.70E+01	3.73E-03
28112.4	1.13E-01	3.56E+01	3.59E-03
28112.5	1.43E-01	3.44E+01	3.44E-03
28112.6	1.84E-01	3.33E+01	3.30E-03
28112.7	2.39E-01	3.24E+01	3.15E-03
28112.8	3.13E-01	3.16E+01	3.01E-03
28112.9	4.13E-01	3.10E+01	2.86E-03
28113	5.48E-01	3.06E+01	2.71E-03
28113.1	7.30E-01	3.03E+01	2.55E-03
28113.2	9.73E-01	3.02E+01	2.40E-03
28113.3	1.30E+00	3.02E+01	2.25E-03
28113.4	1.73E+00	3.04E+01	2.11E-03
28113.5	2.31E+00	3.07E+01	1.97E-03
28113.6	3.06E+00	3.11E+01	1.85E-03
28113.7	4.05E+00	3.17E+01	1.74E-03
28113.8	5.32E+00	3.24E+01	1.64E-03
28113.9	6.95E+00	3.33E+01	1.57E-03
28114	9.03E+00	3.42E+01	1.54E-03
28114.1	1.16E+01	3.52E+01	1.54E-03
28114.2	1.49E+01	3.63E+01	1.60E-03
28114.3	1.90E+01	3.75E+01	1.73E-03
28114.4	2.40E+01	3.86E+01	1.95E-03
28114.5	3.01E+01	3.97E+01	2.29E-03
28114.6	3.76E+01	4.07E+01	2.80E-03
28114.7	4.65E+01	4.15E+01	3.54E-03
28114.8	5.71E+01	4.21E+01	4.57E-03
28114.9	6.96E+01	4.25E+01	6.01E-03
28115	8.42E+01	4.26E+01	7.99E-03
28115.1	1.01E+02	4.25E+01	1.07E-02
28115.2	1.20E+02	4.21E+01	1.44E-02
28115.3	1.41E+02	4.14E+01	1.95E-02
28115.4	1.65E+02	4.06E+01	2.63E-02
28115.5	1.90E+02	3.95E+01	3.55E-02
28115.6	2.16E+02	3.83E+01	4.78E-02
28115.7	2.44E+02	3.70E+01	6.43E-02
28115.8	2.73E+02	3.55E+01	8.61E-02
28115.9	3.03E+02	3.41E+01	1.15E-01
28116	3.35E+02	3.26E+01	1.53E-01
28116.1	3.68E+02	3.11E+01	2.03E-01
28116.2	4.04E+02	2.97E+01	2.67E-01
28116.3	4.44E+02	2.84E+01	3.51E-01
28116.4	4.90E+02	2.72E+01	4.58E-01
28116.5	5.46E+02	2.61E+01	5.96E-01
28116.6	6.15E+02	2.51E+01	7.72E-01
28116.7	7.00E+02	2.43E+01	9.94E-01
28116.8	8.04E+02	2.36E+01	1.27E+00
28116.9	9.31E+02	2.30E+01	1.62E+00
28117	1.08E+03	2.24E+01	2.05E+00
28117.1	1.26E+03	2.19E+01	2.58E+00
28117.2	1.45E+03	2.15E+01	3.23E+00
28117.3	1.66E+03	2.11E+01	4.01E+00
28117.4	1.87E+03	2.07E+01	4.95E+00
28117.5	2.08E+03	2.03E+01	6.06E+00
28117.6	2.26E+03	2.00E+01	7.38E+00
28117.7	2.42E+03	1.96E+01	8.91E+00
28117.8	2.52E+03	1.93E+01	1.07E+01
28117.9	2.58E+03	1.91E+01	1.27E+01
28118	2.57E+03	1.88E+01	1.50E+01
28118.1	2.51E+03	1.86E+01	1.75E+01
28118.2	2.38E+03	1.84E+01	2.03E+01
28118.3	2.22E+03	1.83E+01	2.33E+01
28118.4	2.01E+03	1.82E+01	2.65E+01
28118.5	1.78E+03	1.82E+01	2.99E+01
28118.6	1.54E+03	1.82E+01	3.33E+01
28118.7	1.30E+03	1.83E+01	3.68E+01
28118.8	1.08E+03	1.85E+01	4.02E+01
28118.9	8.72E+02	1.87E+01	4.36E+01
28119	6.92E+02	1.91E+01	4.67E+01
28119.1	5.38E+02	1.95E+01	4.96E+01
28119.2	4.11E+02	2.01E+01	5.22E+01
28119.3	3.09E+02	2.07E+01	5.46E+01
28119.4	2.29E+02	2.16E+01	5.68E+01
28119.5	1.69E+02	2.26E+01	5.88E+01
28119.6	1.24E+02	2.39E+01	6.10E+01
28119.7	9.10E+01	2.53E+01	6.35E+01
28119.8	6.73E+01	2.71E+01	6.67E+01
28119.9	5.04E+01	2.93E+01	7.10E+01
28120	3.83E+01	3.19E+01	7.69E+01
28120.1	2.96E+01	3.50E+01	8.49E+01
28120.2	2.32E+01	3.87E+01	9.53E+01
28120.3	1.85E+01	4.31E+01	1.09E+02
28120.4	1.49E+01	4.83E+01	1.25E+02
28120.5	1.20E+01	5.45E+01	1.44E+02
28120.6	9.80E+00	6.17E+01	1.67E+02
28120.7	7.98E+00	7.02E+01	1.92E+02
28120.8	6.50E+00	8.00E+01	2.19E+02
28120.9	5.28E+00	9.13E+01	2.47E+02
28121	4.29E+00	1.04E+02	2.76E+02
28121.1	3.48E+00	1.19E+02	3.04E+02
28121.2	2.81E+00	1.35E+02	3.30E+02
28121.3	2.27E+00	1.53E+02	3.54E+02
28121.4	1.83E+00	1.72E+02	3.74E+02
28121.5	1.47E+00	1.94E+02	3.89E+02
28121.6	1.19E+00	2.16E+02	4.00E+02
28121.7	9.55E-01	2.40E+02	4.06E+02
28121.8	7.68E-01	2.65E+02	4.06E+02
28121.9	6.18E-01	2.91E+02	4.02E+02
28122	4.96E-01	3.18E+02	3.94E+02
28122.1	3.98E-01	3.44E+02	3.83E+02
28122.2	3.18E-01	3.71E+02	3.68E+02
28122.3	2.54E-01	3.98E+02	3.51E+02
28122.4	2.03E-01	4.23E+02	3.32E+02
28122.5	1.61E-01	4.48E+02	3.12E+02
28122.6	1.27E-01	4.71E+02	2.92E+02
28122.7	1.00E-01	4.92E+02	2.72E+02
28122.8	7.87E-02	5.10E+02	2.51E+02
28122.9	6.16E-02	5.26E+02	2.32E+02
28123	4.80E-02	5.38E+02	2.13E+02
28123.1	3.73E-02	5.47E+02	1.95E+02
28123.2	2.89E-02	5.52E+02	1.78E+02
28123.3	2.24E-02	5.52E+02	1.63E+02
28123.4	1.73E-02	5.47E+02	1.48E+02
28123.5	1.34E-02	5.36E+02	1.35E+02
28123.6	1.04E-02	5.21E+02	1.23E+02
28123.7	8.12E-03	5.00E+02	1.12E+02
28123.8	6.35E-03	4.74E+02	1.03E+02
28123.9	5.00E-03	4.43E+02	9.40E+01
28124	3.97E-03	4.10E+02	8.63E+01
28124.1	3.18E-03	3.73E+02	7.95E+01
28124.2	2.57E-03	3.36E+02	7.36E+01
28124.3	2.10E-03	2.98E+02	6.84E+01
28124.4	1.74E-03	2.61E+02	6.38E+01
28124.5	1.46E-03	2.26E+02	5.98E+01
28124.6	1.24E-03	1.93E+02	5.64E+01
28124.7	1.07E-03	1.62E+02	5.34E+01
28124.8	9.37E-04	1.35E+02	5.09E+01
28124.9	8.30E-04	1.11E+02	4.88E+01
28125	7.44E-04	9.03E+01	4.71E+01
28125.1	6.77E-04	7.26E+01	4.57E+01
28125.2	6.23E-04	5.79E+01	4.45E+01
28125.3	5.81E-04	4.58E+01	4.36E+01
28125.4	5.48E-04	3.60E+01	4.30E+01
28125.5	5.24E-04	2.82E+01	4.26E+01
28125.6	5.07E-04	2.20E+01	4.23E+01
28125.7	4.96E-04	1.72E+01	4.21E+01
28125.8	4.91E-04	1.35E+01	4.21E+01
28125.9	4.92E-04	1.07E+01	4.21E+01
28126	4.99E-04	8.43E+00	4.22E+01
28126.1	5.12E-04	6.73E+00	4.23E+01
28126.2	5.32E-04	5.42E+00	4.23E+01
28126.3	5.59E-04	4.41E+00	4.23E+01
28126.4	5.96E-04	3.62E+00	4.22E+01
28126.5	6.42E-04	3.01E+00	4.19E+01
28126.6	6.99E-04	2.54E+00	4.14E+01
28126.7	7.71E-04	2.17E+00	4.07E+01
28126.8	8.58E-04	1.87E+00	3.97E+01
28126.9	9.65E-04	1.64E+00	3.84E+01
28127	1.10E-03	1.45E+00	3.68E+01
28127.1	1.25E-03	1.30E+00	3.50E+01
28127.2	1.45E-03	1.18E+00	3.30E+01
28127.3	1.69E-03	1.09E+00	3.08E+01
28127.4	1.98E-03	1.01E+00	2.84E+01
28127.5	2.34E-03	9.45E-01	2.60E+01
28127.6	2.78E-03	8.95E-01	2.36E+01
28127.7	3.33E-03	8.56E-01	2.12E+01
28127.8	4.02E-03	8.27E-01	1.88E+01
28127.9	4.88E-03	8.06E-01	1.66E+01
28128	5.97E-03	7.94E-01	1.46E+01
28128.1	7.35E-03	7.90E-01	1.27E+01
28128.2	9.10E-03	7.94E-01	1.10E+01
28128.3	1.13E-02	8.06E-01	9.57E+00
28128.4	1.42E-02	8.24E-01	8.31E+00
28128.5	1.79E-02	8.51E-01	7.25E+00
28128.6	2.26E-02	8.85E-01	6.37E+00
28128.7	2.87E-02	9.26E-01	5.67E+00
28128.8	3.65E-02	9.76E-01	5.13E+00
28128.9	4.66E-02	1.03E+00	4.74E+00
28129	5.95E-02	1.10E+00	4.47E+00
28129.1	7.62E-02	1.18E+00	4.31E+00
28129.2	9.74E-02	1.26E+00	4.25E+00
28129.3	1.24E-01	1.35E+00	4.27E+00
28129.4	1.58E-01	1.46E+00	4.37E+00
28129.5	2.01E-01	1.57E+00	4.53E+00
28129.6	2.55E-01	1.70E+00	4.75E+00
28129.7	3.21E-01	1.84E+00	5.02E+00
28129.8	4.02E-01	1.99E+00	5.34E+00
28129.9	5.02E-01	2.15E+00	5.71E+00
28130	6.22E-01	2.33E+00	6.13E+00
28130.1	7.67E-01	2.52E+00	6.61E+00
28130.2	9.39E-01	2.73E+00	7.13E+00
28130.3	1.14E+00	2.95E+00	7.72E+00
28130.4	1.38E+00	3.19E+00	8.38E+00
28130.5	1.65E+00	3.44E+00	9.11E+00
28130.6	1.96E+00	3.71E+00	9.92E+00
28130.7	2.30E+00	4.00E+00	1.08E+01
28130.8	2.68E+00	4.30E+00	1.18E+01
28130.9	3.08E+00	4.61E+00	1.29E+01
28131	3.52E+00	4.93E+00	1.41E+01
28131.1	3.99E+00	5.26E+00	1.55E+01
28131.2	4.48E+00	5.61E+00	1.69E+01
28131.3	5.00E+00	5.96E+00	1.85E+01
28131.4	5.54E+00	6.31E+00	2.02E+01
28131.5	6.09E+00	6.68E+00	2.20E+01
28131.6	6.66E+00	7.06E+00	2.38E+01
28131.7	7.25E+00	7.46E+00	2.57E+01
28131.8	7.84E+00	7.86E+00	2.77E+01
28131.9	8.44E+00	8.29E+00	2.97E+01
28132	9.04E+00	8.74E+00	3.16E+01
28132.1	9.65E+00	9.20E+00	3.35E+01
28132.2	1.02E+01	9.69E+00	3.54E+01
28132.3	1.08E+01	1.02E+01	3.71E+01
28132.4	1.14E+01	1.07E+01	3.87E+01
28132.5	1.20E+01	1.13E+01	4.02E+01
28132.6	1.25E+01	1.19E+01	4.14E+01
28132.7	1.31E+01	1.25E+01	4.25E+01
28132.8	1.36E+01	1.31E+01	4.33E+01
28132.9	1.41E+01	1.37E+01	4.38E+01
28133	1.46E+01	1.43E+01	4.41E+01
28133.1	1.51E+01	1.50E+01	4.40E+01
28133.2	1.56E+01	1.57E+01	4.36E+01
28133.3	1.61E+01	1.63E+01	4.29E+01
28133.4	1.67E+01	1.71E+01	4.19E+01
28133.5	1.72E+01	1.78E+01	4.05E+01
28133.6	1.78E+01	1.87E+01	3.90E+01
28133.7	1.85E+01	1.95E+01	3.71E+01
28133.8	1.92E+01	2.05E+01	3.52E+01
28133.9	2.00E+01	2.16E+01	3.30E+01
28134	2.10E+01	2.28E+01	3.09E+01
28134.1	2.20E+01	2.41E+01	2.87E+01
28134.2	2.32E+01	2.56E+01	2.65E+01
28134.3	2.45E+01	2.72E+01	2.45E+01
28134.4	2.60E+01	2.91E+01	2.26E+01
28134.5	2.76E+01	3.12E+01	2.10E+01
28134.6	2.93E+01	3.36E+01	1.96E+01
28134.7	3.12E+01	3.63E+01	1.85E+01
28134.8	3.32E+01	3.93E+01	1.77E+01
28134.9	3.53E+01	4.28E+01	1.73E+01
28135	3.74E+01	4.66E+01	1.73E+01
28135.1	3.98E+01	5.10E+01	1.76E+01
28135.2	4.24E+01	5.60E+01	1.83E+01
28135.3	4.53E+01	6.15E+01	1.93E+01
28135.4	4.88E+01	6.76E+01	2.06E+01
28135.5	5.30E+01	7.44E+01	2.22E+01
28135.6	5.83E+01	8.18E+01	2.40E+01
28135.7	6.50E+01	9.00E+01	2.60E+01
28135.8	7.33E+01	9.88E+01	2.80E+01
28135.9	8.36E+01	1.08E+02	3.00E+01
28136	9.59E+01	1.19E+02	3.21E+01
28136.1	1.10E+02	1.30E+02	3.40E+01
28136.2	1.27E+02	1.41E+02	3.59E+01
28136.3	1.44E+02	1.54E+02	3.75E+01
28136.4	1.62E+02	1.67E+02	3.90E+01
28136.5	1.80E+02	1.80E+02	4.02E+01
28136.6	1.97E+02	1.95E+02	4.12E+01
28136.7	2.12E+02	2.11E+02	4.20E+01
28136.8	2.23E+02	2.27E+02	4.25E+01
28136.9	2.30E+02	2.44E+02	4.28E+01
28137	2.32E+02	2.62E+02	4.28E+01
28137.1	2.29E+02	2.81E+02	4.28E+01
28137.2	2.22E+02	3.01E+02	4.26E+01
28137.3	2.11E+02	3.21E+02	4.23E+01
28137.4	1.96E+02	3.42E+02	4.20E+01
28137.5	1.80E+02	3.62E+02	4.17E+01
28137.6	1.61E+02	3.82E+02	4.15E+01
28137.7	1.42E+02	4.01E+02	4.13E+01
28137.8	1.24E+02	4.18E+02	4.12E+01
28137.9	1.06E+02	4.33E+02	4.12E+01
28138	8.90E+01	4.44E+02	4.13E+01
28138.1	7.40E+01	4.52E+02	4.16E+01
28138.2	6.06E+01	4.56E+02	4.20E+01
28138.3	4.91E+01	4.56E+02	4.26E+01
28138.4	3.93E+01	4.50E+02	4.33E+01
28138.5	3.11E+01	4.40E+02	4.43E+01
28138.6	2.44E+01	4.26E+02	4.55E+01
28138.7	1.89E+01	4.07E+02	4.69E+01
28138.8	1.46E+01	3.85E+02	4.87E+01
28138.9	1.11E+01	3.60E+02	5.07E+01
28139	8.37E+00	3.32E+02	5.32E+01
28139.1	6.27E+00	3.04E+02	5.60E+01
28139.2	4.66E+00	2.75E+02	5.93E+01
28139.3	3.43E+00	2.47E+02	6.32E+01
28139.4	2.50E+00	2.20E+02	6.77E+01
28139.5	1.81E+00	1.94E+02	7.29E+01
28139.6	1.30E+00	1.70E+02	7.89E+01
28139.7	9.27E-01	1.48E+02	8.58E+01
28139.8	6.57E-01	1.29E+02	9.37E+01
28139.9	4.62E-01	1.12E+02	1.03E+02
28140	3.24E-01	9.65E+01	1.13E+02
28140.1	2.26E-01	8.34E+01	1.24E+02
28140.2	1.58E-01	7.22E+01	1.37E+02
28140.3	1.10E-01	6.27E+01	1.51E+02
28140.4	7.62E-02	5.45E+01	1.66E+02
28140.5	5.31E-02	4.76E+01	1.83E+02
28140.6	3.72E-02	4.18E+01	2.01E+02
28140.7	2.62E-02	3.68E+01	2.20E+02
28140.8	1.87E-02	3.26E+01	2.40E+02
28140.9	1.36E-02	2.91E+01	2.61E+02
28141	1.01E-02	2.60E+01	2.82E+02
28141.1	7.68E-03	2.34E+01	3.04E+02
28141.2	6.06E-03	2.12E+01	3.25E+02
28141.3	4.98E-03	1.92E+01	3.46E+02
28141.4	4.29E-03	1.76E+01	3.66E+02
28141.5	3.88E-03	1.61E+01	3.84E+02
28141.6	3.69E-03	1.49E+01	4.01E+02
28141.7	3.67E-03	1.38E+01	4.15E+02
28141.8	3.81E-03	1.28E+01	4.27E+02
28141.9	4.09E-03	1.20E+01	4.37E+02
28142	4.54E-03	1.12E+01	4.43E+02
28142.1	5.16E-03	1.06E+01	4.46E+02
28142.2	6.00E-03	9.97E+00	4.47E+02
28142.3	7.11E-03	9.46E+00	4.44E+02
28142.4	8.56E-03	9.01E+00	4.39E+02
28142.5	1.05E-02	8.61E+00	4.32E+02
28142.6	1.29E-02	8.26E+00	4.23E+02
28142.7	1.61E-02	7.95E+00	4.11E+02
28142.8	2.03E-02	7.68E+00	3.98E+02
28142.9	2.58E-02	7.45E+00	3.84E+02
28143	3.31E-02	7.26E+00	3.68E+02
28143.1	4.26E-02	7.09E+00	3.51E+02
28143.2	5.51E-02	6.94E+00	3.33E+02
28143.3	7.15E-02	6.83E+00	3.14E+02
28143.4	9.31E-02	6.74E+00	2.95E+02
28143.5	1.22E-01	6.68E+00	2.75E+02
28143.6	1.59E-01	6.65E+00	2.56E+02
28143.7	2.07E-01	6.64E+00	2.36E+02
28143.8	2.71E-01	6.67E+00	2.17E+02
28143.9	3.53E-01	6.73E+00	1.99E+02
28144	4.59E-01	6.82E+00	1.81E+02
28144.1	5.95E-01	6.95E+00	1.64E+02
28144.2	7.67E-01	7.11E+00	1.49E+02
28144.3	9.82E-01	7.30E+00	1.35E+02
28144.4	1.25E+00	7.52E+00	1.22E+02
28144.5	1.57E+00	7.78E+00	1.10E+02
28144.6	1.96E+00	8.06E+00	9.89E+01
28144.7	2.42E+00	8.38E+00	8.92E+01
28144.8	2.95E+00	8.72E+00	8.06E+01
28144.9	3.56E+00	9.08E+00	7.30E+01
28145	4.23E+00	9.47E+00	6.62E+01
28145.1	4.96E+00	9.88E+00	6.02E+01
28145.2	5.75E+00	1.03E+01	5.49E+01
28145.3	6.58E+00	1.07E+01	5.03E+01
28145.4	7.45E+00	1.11E+01	4.62E+01
28145.5	8.34E+00	1.16E+01	4.28E+01
28145.6	9.25E+00	1.20E+01	3.99E+01
28145.7	1.02E+01	1.23E+01	3.76E+01
28145.8	1.11E+01	1.27E+01	3.57E+01
28145.9	1.20E+01	1.30E+01	3.43E+01
28146	1.28E+01	1.33E+01	3.34E+01
28146.1	1.37E+01	1.36E+01	3.30E+01
28146.2	1.45E+01	1.38E+01	3.31E+01
28146.3	1.53E+01	1.40E+01	3.38E+01
28146.4	1.61E+01	1.42E+01	3.49E+01
28146.5	1.69E+01	1.43E+01	3.67E+01
28146.6	1.76E+01	1.44E+01	3.90E+01
28146.7	1.84E+01	1.45E+01	4.19E+01
28146.8	1.91E+01	1.46E+01	4.56E+01
28146.9	1.99E+01	1.47E+01	4.99E+01
28147	2.08E+01	1.47E+01	5.50E+01
28147.1	2.17E+01	1.47E+01	6.09E+01
28147.2	2.26E+01	1.47E+01	6.76E+01
28147.3	2.36E+01	1.46E+01	7.51E+01
28147.4	2.47E+01	1.45E+01	8.36E+01
28147.5	2.59E+01	1.45E+01	9.29E+01
28147.6	2.71E+01	1.44E+01	1.03E+02
28147.7	2.84E+01	1.44E+01	1.14E+02
28147.8	2.97E+01	1.44E+01	1.26E+02
28147.9	3.10E+01	1.44E+01	1.38E+02
28148	3.23E+01	1.45E+01	1.50E+02
28148.1	3.35E+01	1.46E+01	1.62E+02
28148.2	3.47E+01	1.49E+01	1.74E+02
28148.3	3.57E+01	1.51E+01	1.85E+02
28148.4	3.65E+01	1.55E+01	1.95E+02
28148.5	3.70E+01	1.60E+01	2.03E+02
28148.6	3.73E+01	1.66E+01	2.09E+02
28148.7	3.73E+01	1.73E+01	2.13E+02
28148.8	3.71E+01	1.82E+01	2.15E+02
28148.9	3.65E+01	1.93E+01	2.14E+02
28149	3.56E+01	2.06E+01	2.10E+02
28149.1	3.45E+01	2.22E+01	2.04E+02
28149.2	3.33E+01	2.40E+01	1.95E+02
28149.3	3.19E+01	2.62E+01	1.85E+02
28149.4	3.04E+01	2.88E+01	1.73E+02
28149.5	2.89E+01	3.19E+01	1.60E+02
28149.6	2.75E+01	3.56E+01	1.47E+02
28149.7	2.61E+01	3.99E+01	1.33E+02
28149.8	2.47E+01	4.51E+01	1.19E+02
28149.9	2.34E+01	5.14E+01	1.06E+02
28150	2.23E+01	5.88E+01	9.28E+01
28150.1	2.12E+01	6.78E+01	8.08E+01
28150.2	2.02E+01	7.85E+01	6.97E+01
28150.3	1.93E+01	9.12E+01	5.97E+01
28150.4	1.85E+01	1.06E+02	5.07E+01
28150.5	1.78E+01	1.24E+02	4.28E+01
28150.6	1.70E+01	1.44E+02	3.59E+01
28150.7	1.64E+01	1.67E+02	2.99E+01
28150.8	1.57E+01	1.94E+02	2.48E+01
28150.9	1.50E+01	2.23E+02	2.05E+01
28151	1.43E+01	2.55E+02	1.69E+01
28151.1	1.36E+01	2.90E+02	1.40E+01
28151.2	1.29E+01	3.27E+02	1.15E+01
28151.3	1.22E+01	3.66E+02	9.52E+00
28151.4	1.14E+01	4.06E+02	7.88E+00
28151.5	1.07E+01	4.45E+02	6.56E+00
28151.6	1.00E+01	4.83E+02	5.48E+00
28151.7	9.34E+00	5.19E+02	4.62E+00
28151.8	8.72E+00	5.51E+02	3.91E+00
28151.9	8.18E+00	5.79E+02	3.35E+00
28152	7.70E+00	6.01E+02	2.89E+00
28152.1	7.32E+00	6.17E+02	2.52E+00
28152.2	7.02E+00	6.26E+02	2.23E+00
28152.3	6.82E+00	6.28E+02	1.98E+00
28152.4	6.71E+00	6.23E+02	1.79E+00
28152.5	6.69E+00	6.11E+02	1.63E+00
28152.6	6.75E+00	5.94E+02	1.50E+00
28152.7	6.88E+00	5.70E+02	1.40E+00
28152.8	7.07E+00	5.43E+02	1.32E+00
28152.9	7.32E+00	5.13E+02	1.25E+00
28153	7.60E+00	4.81E+02	1.20E+00
28153.1	7.93E+00	4.48E+02	1.15E+00
28153.2	8.27E+00	4.14E+02	1.12E+00
28153.3	8.64E+00	3.81E+02	1.09E+00
28153.4	9.01E+00	3.49E+02	1.07E+00
28153.5	9.39E+00	3.19E+02	1.05E+00
28153.6	9.77E+00	2.90E+02	1.04E+00
28153.7	1.01E+01	2.62E+02	1.03E+00
28153.8	1.05E+01	2.37E+02	1.03E+00
28153.9	1.08E+01	2.13E+02	1.02E+00
28154	1.12E+01	1.91E+02	1.02E+00
28154.1	1.15E+01	1.72E+02	1.02E+00
28154.2	1.18E+01	1.53E+02	1.02E+00
28154.3	1.20E+01	1.37E+02	1.02E+00
28154.4	1.22E+01	1.22E+02	1.02E+00
28154.5	1.24E+01	1.09E+02	1.03E+00
28154.6	1.26E+01	9.68E+01	1.04E+00
28154.7	1.28E+01	8.61E+01	1.04E+00
28154.8	1.29E+01	7.66E+01	1.05E+00
28154.9	1.29E+01	6.82E+01	1.06E+00
28155	1.30E+01	6.08E+01	1.07E+00
28155.1	1.29E+01	5.43E+01	1.08E+00
28155.2	1.29E+01	4.86E+01	1.09E+00
28155.3	1.28E+01	4.37E+01	1.09E+00
28155.4	1.26E+01	3.93E+01	1.10E+00
28155.5	1.24E+01	3.55E+01	1.11E+00
28155.6	1.22E+01	3.21E+01	1.12E+00
28155.7	1.19E+01	2.91E+01	1.13E+00
28155.8	1.16E+01	2.64E+01	1.15E+00
28155.9	1.13E+01	2.40E+01	1.16E+00
28156	1.09E+01	2.18E+01	1.18E+00
28156.1	1.06E+01	1.99E+01	1.20E+00
28156.2	1.02E+01	1.81E+01	1.22E+00
28156.3	9.77E+00	1.65E+01	1.25E+00
28156.4	9.34E+00	1.51E+01	1.29E+00
28156.5	8.90E+00	1.38E+01	1.33E+00
28156.6	8.45E+00	1.27E+01	1.38E+00
28156.7	7.99E+00	1.17E+01	1.44E+00
28156.8	7.53E+00	1.08E+01	1.52E+00
28156.9	7.06E+00	1.00E+01	1.60E+00
28157	6.60E+00	9.35E+00	1.70E+00
28157.1	6.15E+00	8.74E+00	1.82E+00
28157.2	5.70E+00	8.21E+00	1.96E+00
28157.3	5.27E+00	7.75E+00	2.12E+00
28157.4	4.85E+00	7.34E+00	2.32E+00
28157.5	4.44E+00	7.00E+00	2.55E+00
28157.6	4.05E+00	6.72E+00	2.82E+00
28157.7	3.68E+00	6.48E+00	3.15E+00
28157.8	3.33E+00	6.29E+00	3.53E+00
28157.9	3.00E+00	6.14E+00	3.99E+00
28158	2.70E+00	6.03E+00	4.52E+00
28158.1	2.42E+00	5.95E+00	5.16E+00
28158.2	2.16E+00	5.91E+00	5.91E+00
28158.3	1.93E+00	5.91E+00	6.80E+00
28158.4	1.73E+00	5.93E+00	7.84E+00
28158.5	1.55E+00	5.99E+00	9.06E+00
28158.6	1.39E+00	6.09E+00	1.05E+01
28158.7	1.26E+00	6.22E+00	1.22E+01
28158.8	1.16E+00	6.38E+00	1.42E+01
28158.9	1.08E+00	6.58E+00	1.65E+01
28159	1.02E+00	6.81E+00	1.92E+01
28159.1	1.00E+00	7.09E+00	2.24E+01
28159.2	1.01E+00	7.40E+00	2.61E+01
28159.3	1.05E+00	7.76E+00	3.05E+01
28159.4	1.14E+00	8.16E+00	3.57E+01
28159.5	1.27E+00	8.61E+00	4.17E+01
28159.6	1.47E+00	9.10E+00	4.89E+01
28159.7	1.75E+00	9.63E+00	5.74E+01
28159.8	2.13E+00	1.02E+01	6.73E+01
28159.9	2.63E+00	1.09E+01	7.91E+01
28160	3.30E+00	1.16E+01	9.30E+01
28160.1	4.17E+00	1.24E+01	1.09E+02
28160.2	5.29E+00	1.32E+01	1.29E+02
28160.3	6.74E+00	1.42E+01	1.51E+02
28160.4	8.58E+00	1.52E+01	1.78E+02
28160.5	1.09E+01	1.63E+01	2.09E+02
28160.6	1.38E+01	1.76E+01	2.45E+02
28160.7	1.74E+01	1.89E+01	2.86E+02
28160.8	2.18E+01	2.04E+01	3.34E+02
28160.9	2.70E+01	2.19E+01	3.89E+02
28161	3.32E+01	2.35E+01	4.52E+02
28161.1	4.05E+01	2.52E+01	5.22E+02
28161.2	4.89E+01	2.68E+01	6.00E+02
28161.3	5.84E+01	2.85E+01	6.87E+02
28161.4	6.91E+01	3.02E+01	7.82E+02
28161.5	8.10E+01	3.19E+01	8.85E+02
28161.6	9.41E+01	3.35E+01	9.95E+02
28161.7	1.08E+02	3.51E+01	1.11E+03
28161.8	1.23E+02	3.67E+01	1.23E+03
28161.9	1.39E+02	3.82E+01	1.35E+03
28162	1.56E+02	3.98E+01	1.47E+03
28162.1	1.73E+02	4.13E+01	1.59E+03
28162.2	1.90E+02	4.27E+01	1.70E+03
28162.3	2.08E+02	4.42E+01	1.81E+03
28162.4	2.26E+02	4.57E+01	1.90E+03
28162.5	2.44E+02	4.72E+01	1.98E+03
28162.6	2.61E+02	4.88E+01	2.04E+03
28162.7	2.78E+02	5.05E+01	2.08E+03
28162.8	2.95E+02	5.23E+01	2.11E+03
28162.9	3.11E+02	5.42E+01	2.12E+03
28163	3.26E+02	5.63E+01	2.11E+03
28163.1	3.40E+02	5.87E+01	2.09E+03
28163.2	3.52E+02	6.13E+01	2.05E+03
28163.3	3.63E+02	6.43E+01	1.99E+03
28163.4	3.73E+02	6.78E+01	1.93E+03
28163.5	3.80E+02	7.17E+01	1.86E+03
28163.6	3.84E+02	7.62E+01	1.77E+03
28163.7	3.86E+02	8.13E+01	1.69E+03
28163.8	3.86E+02	8.71E+01	1.60E+03
28163.9	3.82E+02	9.37E+01	1.51E+03
28164	3.76E+02	1.01E+02	1.42E+03
28164.1	3.66E+02	1.10E+02	1.33E+03
28164.2	3.53E+02	1.19E+02	1.24E+03
28164.3	3.38E+02	1.30E+02	1.16E+03
28164.4	3.20E+02	1.42E+02	1.08E+03
28164.5	2.99E+02	1.55E+02	1.01E+03
28164.6	2.77E+02	1.70E+02	9.43E+02
28164.7	2.54E+02	1.87E+02	8.82E+02
28164.8	2.31E+02	2.05E+02	8.25E+02
28164.9	2.07E+02	2.26E+02	7.74E+02
28165	1.84E+02	2.48E+02	7.26E+02
28165.1	1.62E+02	2.72E+02	6.83E+02
28165.2	1.41E+02	2.98E+02	6.42E+02
28165.3	1.22E+02	3.26E+02	6.05E+02
28165.4	1.04E+02	3.56E+02	5.70E+02
28165.5	8.78E+01	3.87E+02	5.37E+02
28165.6	7.36E+01	4.20E+02	5.06E+02
28165.7	6.11E+01	4.54E+02	4.76E+02
28165.8	5.02E+01	4.88E+02	4.47E+02
28165.9	4.09E+01	5.22E+02	4.20E+02
28166	3.29E+01	5.56E+02	3.94E+02
28166.1	2.62E+01	5.88E+02	3.68E+02
28166.2	2.07E+01	6.19E+02	3.42E+02
28166.3	1.62E+01	6.49E+02	3.17E+02
28166.4	1.25E+01	6.75E+02	2.93E+02
28166.5	9.62E+00	6.99E+02	2.68E+02
28166.6	7.34E+00	7.18E+02	2.45E+02
28166.7	5.59E+00	7.34E+02	2.21E+02
28166.8	4.26E+00	7.46E+02	1.99E+02
28166.9	3.27E+00	7.53E+02	1.77E+02
28167	2.53E+00	7.55E+02	1.56E+02
28167.1	1.99E+00	7.52E+02	1.36E+02
28167.2	1.59E+00	7.44E+02	1.18E+02
28167.3	1.31E+00	7.32E+02	1.01E+02
28167.4	1.11E+00	7.14E+02	8.53E+01
28167.5	9.60E-01	6.91E+02	7.14E+01
28167.6	8.55E-01	6.64E+02	5.91E+01
28167.7	7.79E-01	6.33E+02	4.83E+01
28167.8	7.23E-01	5.99E+02	3.91E+01
28167.9	6.82E-01	5.62E+02	3.12E+01
28168	6.51E-01	5.23E+02	2.46E+01
28168.1	6.27E-01	4.83E+02	1.92E+01
28168.2	6.08E-01	4.42E+02	1.48E+01
28168.3	5.93E-01	4.01E+02	1.12E+01
28168.4	5.80E-01	3.60E+02	8.43E+00
28168.5	5.70E-01	3.21E+02	6.26E+00
28168.6	5.61E-01	2.84E+02	4.60E+00
28168.7	5.54E-01	2.49E+02	3.34E+00
28168.8	5.49E-01	2.17E+02	2.40E+00
28168.9	5.45E-01	1.88E+02	1.71E+00
28169	5.42E-01	1.62E+02	1.21E+00
28169.1	5.41E-01	1.39E+02	8.51E-01
28169.2	5.42E-01	1.18E+02	5.93E-01
28169.3	5.44E-01	1.01E+02	4.11E-01
28169.4	5.47E-01	8.50E+01	2.83E-01
28169.5	5.52E-01	7.17E+01	1.95E-01
28169.6	5.58E-01	6.02E+01	1.33E-01
28169.7	5.65E-01	5.04E+01	9.08E-02
28169.8	5.72E-01	4.22E+01	6.19E-02
28169.9	5.80E-01	3.52E+01	4.21E-02
28170	5.87E-01	2.93E+01	2.87E-02
28170.1	5.95E-01	2.44E+01	1.96E-02
28170.2	6.02E-01	2.03E+01	1.34E-02
28170.3	6.09E-01	1.69E+01	9.15E-03
28170.4	6.15E-01	1.40E+01	6.30E-03
28170.5	6.20E-01	1.17E+01	4.35E-03
28170.6	6.23E-01	9.76E+00	3.03E-03
28170.7	6.26E-01	8.16E+00	2.12E-03
28170.8	6.27E-01	6.85E+00	1.49E-03
28170.9	6.28E-01	5.76E+00	1.06E-03
28171	6.27E-01	4.87E+00	7.60E-04
28171.1	6.25E-01	4.13E+00	5.49E-04
28171.2	6.22E-01	3.53E+00	4.00E-04
28171.3	6.18E-01	3.02E+00	2.94E-04
28171.4	6.13E-01	2.61E+00	2.19E-04
28171.5	6.07E-01	2.27E+00	1.64E-04
28171.6	6.01E-01	1.99E+00	1.24E-04
28171.7	5.95E-01	1.76E+00	9.55E-05
28171.8	5.88E-01	1.56E+00	7.41E-05
28171.9	5.82E-01	1.40E+00	5.82E-05
28172	5.76E-01	1.27E+00	4.63E-05
28172.1	5.71E-01	1.15E+00	3.73E-05
28172.2	5.66E-01	1.06E+00	3.05E-05
28172.3	5.63E-01	9.85E-01	2.53E-05
28172.4	5.61E-01	9.21E-01	2.13E-05
28172.5	5.61E-01	8.70E-01	1.83E-05
28172.6	5.62E-01	8.28E-01	1.60E-05
28172.7	5.65E-01	7.96E-01	1.42E-05
28172.8	5.70E-01	7.71E-01	1.28E-05
28172.9	5.77E-01	7.54E-01	1.19E-05
28173	5.87E-01	7.43E-01	1.12E-05
28173.1	5.98E-01	7.40E-01	1.07E-05
28173.2	6.13E-01	7.43E-01	1.05E-05
28173.3	6.29E-01	7.53E-01	1.05E-05
28173.4	6.49E-01	7.71E-01	1.06E-05
28173.5	6.71E-01	7.96E-01	1.10E-05
28173.6	6.96E-01	8.30E-01	1.16E-05
28173.7	7.24E-01	8.74E-01	1.25E-05
28173.8	7.55E-01	9.28E-01	1.37E-05
28173.9	7.89E-01	9.92E-01	1.53E-05
28174	8.27E-01	1.07E+00	1.73E-05
28174.1	8.67E-01	1.16E+00	2.00E-05
28174.2	9.10E-01	1.26E+00	2.34E-05
28174.3	9.55E-01	1.38E+00	2.77E-05
28174.4	1.00E+00	1.52E+00	3.34E-05
28174.5	1.05E+00	1.68E+00	4.06E-05
28174.6	1.11E+00	1.85E+00	5.00E-05
28174.7	1.16E+00	2.05E+00	6.22E-05
28174.8	1.21E+00	2.27E+00	7.81E-05
28174.9	1.27E+00	2.52E+00	9.88E-05
28175	1.33E+00	2.79E+00	1.26E-04
28175.1	1.38E+00	3.09E+00	1.61E-04
28175.2	1.44E+00	3.42E+00	2.08E-04
28175.3	1.50E+00	3.77E+00	2.69E-04
28175.4	1.56E+00	4.15E+00	3.49E-04
28175.5	1.62E+00	4.55E+00	4.54E-04
28175.6	1.68E+00	4.97E+00	5.91E-04
28175.7	1.74E+00	5.41E+00	7.70E-04
28175.8	1.79E+00	5.88E+00	1.00E-03
28175.9	1.84E+00	6.36E+00	1.31E-03
28176	1.89E+00	6.87E+00	1.70E-03
28176.1	1.93E+00	7.40E+00	2.21E-03
28176.2	1.97E+00	7.96E+00	2.87E-03
28176.3	2.00E+00	8.56E+00	3.71E-03
28176.4	2.02E+00	9.19E+00	4.78E-03
28176.5	2.04E+00	9.86E+00	6.14E-03
28176.6	2.06E+00	1.06E+01	7.85E-03
28176.7	2.07E+00	1.13E+01	9.99E-03
28176.8	2.08E+00	1.21E+01	1.27E-02
28176.9	2.09E+00	1.30E+01	1.59E-02
28177	2.10E+00	1.39E+01	2.00E-02
28177.1	2.11E+00	1.48E+01	2.49E-02
28177.2	2.13E+00	1.57E+01	3.09E-02
28177.3	2.16E+00	1.66E+01	3.82E-02
28177.4	2.20E+00	1.75E+01	4.70E-02
28177.5	2.25E+00	1.85E+01	5.77E-02
28177.6	2.33E+00	1.94E+01	7.05E-02
28177.7	2.42E+00	2.03E+01	8.59E-02
28177.8	2.54E+00	2.12E+01	1.05E-01
28177.9	2.70E+00	2.20E+01	1.27E-01
28178	2.89E+00	2.29E+01	1.53E-01
28178.1	3.13E+00	2.38E+01	1.85E-01
28178.2	3.43E+00	2.48E+01	2.24E-01
28178.3	3.80E+00	2.58E+01	2.70E-01
28178.4	4.24E+00	2.68E+01	3.26E-01
28178.5	4.78E+00	2.80E+01	3.94E-01
28178.6	5.44E+00	2.92E+01	4.78E-01
28178.7	6.22E+00	3.05E+01	5.81E-01
28178.8	7.15E+00	3.20E+01	7.13E-01
28178.9	8.24E+00	3.37E+01	8.81E-01
28179	9.52E+00	3.55E+01	1.10E+00
28179.1	1.10E+01	3.76E+01	1.39E+00
28179.2	1.27E+01	3.99E+01	1.79E+00
28179.3	1.47E+01	4.25E+01	2.33E+00
28179.4	1.69E+01	4.54E+01	3.07E+00
28179.5	1.93E+01	4.86E+01	4.12E+00
28179.6	2.21E+01	5.23E+01	5.58E+00
28179.7	2.51E+01	5.63E+01	7.64E+00
28179.8	2.83E+01	6.08E+01	1.06E+01
28179.9	3.18E+01	6.59E+01	1.46E+01
28180	3.55E+01	7.15E+01	2.04E+01
28180.1	3.94E+01	7.78E+01	2.83E+01
28180.2	4.35E+01	8.48E+01	3.93E+01
28180.3	4.79E+01	9.26E+01	5.43E+01
28180.4	5.27E+01	1.01E+02	7.45E+01
28180.5	5.80E+01	1.11E+02	1.01E+02
28180.6	6.40E+01	1.21E+02	1.37E+02
28180.7	7.11E+01	1.33E+02	1.82E+02
28180.8	7.95E+01	1.46E+02	2.39E+02
28180.9	8.96E+01	1.60E+02	3.09E+02
28181	1.02E+02	1.75E+02	3.95E+02
28181.1	1.17E+02	1.91E+02	4.96E+02
28181.2	1.35E+02	2.08E+02	6.13E+02
28181.3	1.55E+02	2.26E+02	7.46E+02
28181.4	1.79E+02	2.46E+02	8.92E+02
28181.5	2.06E+02	2.67E+02	1.05E+03
28181.6	2.36E+02	2.90E+02	1.21E+03
28181.7	2.67E+02	3.14E+02	1.37E+03
28181.8	2.97E+02	3.40E+02	1.53E+03
28181.9	3.26E+02	3.67E+02	1.67E+03
28182	3.52E+02	3.96E+02	1.80E+03
28182.1	3.72E+02	4.26E+02	1.89E+03
28182.2	3.85E+02	4.58E+02	1.96E+03
28182.3	3.89E+02	4.91E+02	1.99E+03
28182.4	3.84E+02	5.24E+02	1.99E+03
28182.5	3.69E+02	5.57E+02	1.95E+03
28182.6	3.47E+02	5.89E+02	1.89E+03
28182.7	3.18E+02	6.20E+02	1.81E+03
28182.8	2.84E+02	6.47E+02	1.71E+03
28182.9	2.48E+02	6.70E+02	1.61E+03
28183	2.12E+02	6.88E+02	1.51E+03
28183.1	1.77E+02	6.99E+02	1.41E+03
28183.2	1.46E+02	7.03E+02	1.33E+03
28183.3	1.18E+02	6.99E+02	1.27E+03
28183.4	9.50E+01	6.86E+02	1.22E+03
28183.5	7.61E+01	6.66E+02	1.19E+03
28183.6	6.10E+01	6.38E+02	1.18E+03
28183.7	4.94E+01	6.05E+02	1.17E+03
28183.8	4.05E+01	5.68E+02	1.18E+03
28183.9	3.40E+01	5.28E+02	1.18E+03
28184	2.91E+01	4.86E+02	1.19E+03
28184.1	2.54E+01	4.44E+02	1.18E+03
28184.2	2.26E+01	4.02E+02	1.17E+03
28184.3	2.03E+01	3.63E+02	1.14E+03
28184.4	1.84E+01	3.25E+02	1.10E+03
28184.5	1.68E+01	2.89E+02	1.05E+03
28184.6	1.53E+01	2.57E+02	9.86E+02
28184.7	1.39E+01	2.27E+02	9.11E+02
28184.8	1.25E+01	2.00E+02	8.29E+02
28184.9	1.13E+01	1.75E+02	7.42E+02
28185	1.01E+01	1.53E+02	6.54E+02
28185.1	9.05E+00	1.34E+02	5.69E+02
28185.2	8.04E+00	1.17E+02	4.87E+02
28185.3	7.12E+00	1.02E+02	4.12E+02
28185.4	6.29E+00	8.82E+01	3.44E+02
28185.5	5.54E+00	7.66E+01	2.84E+02
28185.6	4.87E+00	6.65E+01	2.32E+02
28185.7	4.28E+00	5.78E+01	1.87E+02
28185.8	3.76E+00	5.03E+01	1.50E+02
28185.9	3.30E+00	4.38E+01	1.19E+02
28186	2.89E+00	3.82E+01	9.38E+01
28186.1	2.54E+00	3.34E+01	7.35E+01
28186.2	2.23E+00	2.93E+01	5.73E+01
28186.3	1.96E+00	2.58E+01	4.45E+01
28186.4	1.73E+00	2.28E+01	3.44E+01
28186.5	1.52E+00	2.02E+01	2.65E+01
28186.6	1.35E+00	1.80E+01	2.04E+01
28186.7	1.20E+00	1.61E+01	1.57E+01
28186.8	1.06E+00	1.45E+01	1.21E+01
28186.9	9.50E-01	1.32E+01	9.31E+00
28187	8.51E-01	1.20E+01	7.17E+00
28187.1	7.66E-01	1.11E+01	5.53E+00
28187.2	6.92E-01	1.03E+01	4.28E+00
28187.3	6.28E-01	9.68E+00	3.31E+00
28187.4	5.73E-01	9.18E+00	2.57E+00
28187.5	5.25E-01	8.78E+00	2.00E+00
28187.6	4.84E-01	8.47E+00	1.56E+00
28187.7	4.48E-01	8.25E+00	1.22E+00
28187.8	4.16E-01	8.11E+00	9.55E-01
28187.9	3.89E-01	8.04E+00	7.52E-01
28188	3.65E-01	8.03E+00	5.93E-01
28188.1	3.44E-01	8.08E+00	4.69E-01
28188.2	3.25E-01	8.19E+00	3.73E-01
28188.3	3.08E-01	8.35E+00	2.97E-01
28188.4	2.92E-01	8.57E+00	2.38E-01
28188.5	2.77E-01	8.84E+00	1.91E-01
28188.6	2.63E-01	9.15E+00	1.53E-01
28188.7	2.50E-01	9.50E+00	1.24E-01
28188.8	2.38E-01	9.90E+00	1.00E-01
28188.9	2.26E-01	1.03E+01	8.11E-02
28189	2.14E-01	1.08E+01	6.60E-02
28189.1	2.03E-01	1.13E+01	5.38E-02
28189.2	1.92E-01	1.18E+01	4.39E-02
28189.3	1.81E-01	1.24E+01	3.60E-02
28189.4	1.70E-01	1.30E+01	2.95E-02
28189.5	1.60E-01	1.36E+01	2.43E-02
28189.6	1.50E-01	1.42E+01	2.00E-02
28189.7	1.41E-01	1.49E+01	1.65E-02
28189.8	1.32E-01	1.56E+01	1.37E-02
28189.9	1.23E-01	1.63E+01	1.14E-02
28190	1.15E-01	1.70E+01	9.46E-03
28190.1	1.07E-01	1.76E+01	7.90E-03
28190.2	9.91E-02	1.82E+01	6.62E-03
28190.3	9.19E-02	1.87E+01	5.56E-03
28190.4	8.50E-02	1.91E+01	4.69E-03
28190.5	7.84E-02	1.94E+01	3.98E-03
28190.6	7.23E-02	1.95E+01	3.38E-03
28190.7	6.65E-02	1.95E+01	2.90E-03
28190.8	6.11E-02	1.94E+01	2.49E-03
28190.9	5.60E-02	1.91E+01	2.15E-03
28191	5.12E-02	1.86E+01	1.87E-03
28191.1	4.67E-02	1.81E+01	1.64E-03
28191.2	4.26E-02	1.74E+01	1.45E-03
28191.3	3.87E-02	1.66E+01	1.29E-03
28191.4	3.51E-02	1.58E+01	1.16E-03
28191.5	3.18E-02	1.48E+01	1.04E-03
28191.6	2.88E-02	1.38E+01	9.51E-04
28191.7	2.60E-02	1.28E+01	8.74E-04
28191.8	2.35E-02	1.17E+01	8.11E-04
28191.9	2.12E-02	1.07E+01	7.59E-04
28192	1.92E-02	9.73E+00	7.17E-04
28192.1	1.73E-02	8.80E+00	6.83E-04
28192.2	1.56E-02	7.92E+00	6.57E-04
28192.3	1.41E-02	7.11E+00	6.37E-04
28192.4	1.28E-02	6.37E+00	6.22E-04
28192.5	1.16E-02	5.70E+00	6.14E-04
28192.6	1.05E-02	5.09E+00	6.10E-04
28192.7	9.56E-03	4.56E+00	6.12E-04
28192.8	8.72E-03	4.08E+00	6.18E-04
28192.9	7.97E-03	3.67E+00	6.29E-04
28193	7.31E-03	3.32E+00	6.45E-04
28193.1	6.73E-03	3.03E+00	6.67E-04
28193.2	6.22E-03	2.78E+00	6.96E-04
28193.3	5.78E-03	2.59E+00	7.31E-04
28193.4	5.39E-03	2.45E+00	7.74E-04
28193.5	5.06E-03	2.35E+00	8.26E-04
28193.6	4.79E-03	2.29E+00	8.89E-04
28193.7	4.55E-03	2.28E+00	9.64E-04
28193.8	4.37E-03	2.32E+00	1.05E-03
28193.9	4.23E-03	2.41E+00	1.16E-03
28194	4.14E-03	2.54E+00	1.29E-03
28194.1	4.11E-03	2.74E+00	1.44E-03
28194.2	4.13E-03	3.01E+00	1.62E-03
28194.3	4.22E-03	3.36E+00	1.84E-03
28194.4	4.40E-03	3.80E+00	2.10E-03
28194.5	4.69E-03	4.37E+00	2.42E-03
28194.6	5.11E-03	5.08E+00	2.81E-03
28194.7	5.72E-03	5.97E+00	3.30E-03
28194.8	6.57E-03	7.09E+00	3.91E-03
28194.9	7.75E-03	8.48E+00	4.67E-03
28195	9.37E-03	1.02E+01	5.63E-03
28195.1	1.16E-02	1.24E+01	6.86E-03
28195.2	1.47E-02	1.52E+01	8.44E-03
28195.3	1.88E-02	1.86E+01	1.05E-02
28195.4	2.45E-02	2.29E+01	1.31E-02
28195.5	3.23E-02	2.82E+01	1.66E-02
28195.6	4.30E-02	3.49E+01	2.12E-02
28195.7	5.74E-02	4.31E+01	2.72E-02
28195.8	7.69E-02	5.33E+01	3.53E-02
28195.9	1.03E-01	6.57E+01	4.59E-02
28196	1.38E-01	8.09E+01	6.02E-02
28196.1	1.84E-01	9.92E+01	7.92E-02
28196.2	2.45E-01	1.21E+02	1.05E-01
28196.3	3.24E-01	1.47E+02	1.39E-01
28196.4	4.27E-01	1.77E+02	1.85E-01
28196.5	5.58E-01	2.12E+02	2.46E-01
28196.6	7.25E-01	2.52E+02	3.28E-01
28196.7	9.36E-01	2.97E+02	4.38E-01
28196.8	1.20E+00	3.46E+02	5.84E-01
28196.9	1.53E+00	3.99E+02	7.78E-01
28197	1.93E+00	4.55E+02	1.03E+00
28197.1	2.42E+00	5.13E+02	1.37E+00
28197.2	3.02E+00	5.71E+02	1.80E+00
28197.3	3.74E+00	6.28E+02	2.36E+00
28197.4	4.60E+00	6.81E+02	3.07E+00
28197.5	5.63E+00	7.30E+02	3.96E+00
28197.6	6.85E+00	7.73E+02	5.08E+00
28197.7	8.29E+00	8.08E+02	6.46E+00
28197.8	1.00E+01	8.34E+02	8.15E+00
28197.9	1.21E+01	8.50E+02	1.02E+01
28198	1.46E+01	8.56E+02	1.27E+01
28198.1	1.76E+01	8.51E+02	1.56E+01
28198.2	2.15E+01	8.36E+02	1.91E+01
28198.3	2.64E+01	8.11E+02	2.32E+01
28198.4	3.30E+01	7.77E+02	2.80E+01
28198.5	4.17E+01	7.35E+02	3.36E+01
28198.6	5.34E+01	6.88E+02	4.01E+01
28198.7	6.91E+01	6.36E+02	4.77E+01
28198.8	8.99E+01	5.83E+02	5.65E+01
28198.9	1.17E+02	5.29E+02	6.68E+01
28199	1.52E+02	4.75E+02	7.88E+01
28199.1	1.96E+02	4.23E+02	9.29E+01
28199.2	2.48E+02	3.74E+02	1.09E+02
28199.3	3.11E+02	3.29E+02	1.29E+02
28199.4	3.82E+02	2.87E+02	1.52E+02
28199.5	4.60E+02	2.49E+02	1.80E+02
28199.6	5.42E+02	2.15E+02	2.13E+02
28199.7	6.26E+02	1.84E+02	2.51E+02
28199.8	7.07E+02	1.58E+02	2.97E+02
[truncated: 68,001 more rows]
