# Supplementary material for: A simple method for developing lysine targeted covalent protein reagents
Source: Nat Commun. 2023 Dec 1;14:7933. doi: 10.1038/s41467-023-42632-5 (PMC10692228; doi:10.1038/s41467-023-42632-5)
Supplement: Supplementary file 4 — Source data [file 41467_2023_42632_MOESM4_ESM.zip › Source Data/Supplementary figure 6/Tau.txt]

T	Pep5chloro	4IEA_5	3MHR_5
28000	2.06E+02	8.76E+00	1.86E+02
28000.1	3.75E+01	2.63E+01	1.51E+01
28000.2	6.72E+00	7.96E+01	2.14E-01
28000.3	3.58E-01	1.72E+02	4.39E-10
28000.4	1.03E+00	5.67E+01	1.53E+01
28000.5	2.25E+00	5.34E+01	1.71E+01
28000.6	2.22E+00	5.04E+01	1.91E+01
28000.7	2.22E+00	4.77E+01	2.12E+01
28000.8	2.24E+00	4.52E+01	2.34E+01
28000.9	2.28E+00	4.30E+01	2.58E+01
28001	2.34E+00	4.09E+01	2.83E+01
28001.1	2.42E+00	3.89E+01	3.10E+01
28001.2	2.52E+00	3.72E+01	3.38E+01
28001.3	2.63E+00	3.55E+01	3.67E+01
28001.4	2.75E+00	3.40E+01	3.98E+01
28001.5	2.88E+00	3.27E+01	4.30E+01
28001.6	3.01E+00	3.15E+01	4.63E+01
28001.7	3.14E+00	3.04E+01	4.98E+01
28001.8	3.26E+00	2.94E+01	5.35E+01
28001.9	3.37E+00	2.86E+01	5.73E+01
28002	3.45E+00	2.79E+01	6.15E+01
28002.1	3.50E+00	2.73E+01	6.60E+01
28002.2	3.52E+00	2.68E+01	7.09E+01
28002.3	3.51E+00	2.64E+01	7.63E+01
28002.4	3.46E+00	2.61E+01	8.23E+01
28002.5	3.37E+00	2.59E+01	8.90E+01
28002.6	3.26E+00	2.58E+01	9.67E+01
28002.7	3.12E+00	2.58E+01	1.05E+02
28002.8	2.97E+00	2.59E+01	1.15E+02
28002.9	2.80E+00	2.61E+01	1.27E+02
28003	2.63E+00	2.64E+01	1.40E+02
28003.1	2.45E+00	2.68E+01	1.54E+02
28003.2	2.28E+00	2.73E+01	1.71E+02
28003.3	2.12E+00	2.79E+01	1.91E+02
28003.4	1.97E+00	2.86E+01	2.13E+02
28003.5	1.83E+00	2.94E+01	2.38E+02
28003.6	1.70E+00	3.03E+01	2.67E+02
28003.7	1.58E+00	3.13E+01	3.00E+02
28003.8	1.47E+00	3.23E+01	3.37E+02
28003.9	1.37E+00	3.35E+01	3.79E+02
28004	1.28E+00	3.47E+01	4.27E+02
28004.1	1.21E+00	3.59E+01	4.81E+02
28004.2	1.13E+00	3.72E+01	5.43E+02
28004.3	1.07E+00	3.85E+01	6.15E+02
28004.4	1.02E+00	3.98E+01	6.98E+02
28004.5	9.69E-01	4.11E+01	7.96E+02
28004.6	9.29E-01	4.24E+01	9.12E+02
28004.7	8.96E-01	4.37E+01	1.05E+03
28004.8	8.71E-01	4.49E+01	1.21E+03
28004.9	8.52E-01	4.61E+01	1.40E+03
28005	8.41E-01	4.73E+01	1.62E+03
28005.1	8.38E-01	4.85E+01	1.87E+03
28005.2	8.45E-01	4.97E+01	2.15E+03
28005.3	8.62E-01	5.09E+01	2.47E+03
28005.4	8.91E-01	5.22E+01	2.80E+03
28005.5	9.34E-01	5.35E+01	3.16E+03
28005.6	9.95E-01	5.48E+01	3.51E+03
28005.7	1.08E+00	5.61E+01	3.86E+03
28005.8	1.18E+00	5.73E+01	4.18E+03
28005.9	1.32E+00	5.85E+01	4.46E+03
28006	1.51E+00	5.96E+01	4.69E+03
28006.1	1.74E+00	6.06E+01	4.85E+03
28006.2	2.04E+00	6.14E+01	4.92E+03
28006.3	2.42E+00	6.20E+01	4.91E+03
28006.4	2.92E+00	6.22E+01	4.81E+03
28006.5	3.56E+00	6.22E+01	4.63E+03
28006.6	4.39E+00	6.19E+01	4.37E+03
28006.7	5.47E+00	6.13E+01	4.05E+03
28006.8	6.87E+00	6.03E+01	3.69E+03
28006.9	8.70E+00	5.90E+01	3.30E+03
28007	1.11E+01	5.74E+01	2.90E+03
28007.1	1.42E+01	5.55E+01	2.50E+03
28007.2	1.82E+01	5.34E+01	2.12E+03
28007.3	2.35E+01	5.11E+01	1.77E+03
28007.4	3.03E+01	4.87E+01	1.46E+03
28007.5	3.91E+01	4.62E+01	1.18E+03
28007.6	5.04E+01	4.36E+01	9.39E+02
28007.7	6.49E+01	4.12E+01	7.39E+02
28007.8	8.32E+01	3.88E+01	5.74E+02
28007.9	1.06E+02	3.66E+01	4.41E+02
28008	1.35E+02	3.46E+01	3.36E+02
28008.1	1.70E+02	3.28E+01	2.53E+02
28008.2	2.13E+02	3.11E+01	1.90E+02
28008.3	2.63E+02	2.97E+01	1.42E+02
28008.4	3.23E+02	2.85E+01	1.06E+02
28008.5	3.92E+02	2.75E+01	7.95E+01
28008.6	4.71E+02	2.67E+01	5.96E+01
28008.7	5.58E+02	2.60E+01	4.49E+01
28008.8	6.53E+02	2.55E+01	3.40E+01
28008.9	7.54E+02	2.52E+01	2.59E+01
28009	8.58E+02	2.50E+01	1.99E+01
28009.1	9.62E+02	2.50E+01	1.54E+01
28009.2	1.06E+03	2.52E+01	1.19E+01
28009.3	1.16E+03	2.55E+01	9.29E+00
28009.4	1.24E+03	2.61E+01	7.28E+00
28009.5	1.31E+03	2.68E+01	5.73E+00
28009.6	1.36E+03	2.79E+01	4.53E+00
28009.7	1.40E+03	2.93E+01	3.59E+00
28009.8	1.42E+03	3.11E+01	2.86E+00
28009.9	1.42E+03	3.33E+01	2.29E+00
28010	1.41E+03	3.61E+01	1.84E+00
28010.1	1.38E+03	3.96E+01	1.49E+00
28010.2	1.33E+03	4.38E+01	1.21E+00
28010.3	1.27E+03	4.88E+01	9.88E-01
28010.4	1.21E+03	5.48E+01	8.12E-01
28010.5	1.13E+03	6.19E+01	6.72E-01
28010.6	1.05E+03	7.03E+01	5.61E-01
28010.7	9.60E+02	8.00E+01	4.71E-01
28010.8	8.74E+02	9.13E+01	3.99E-01
28010.9	7.88E+02	1.04E+02	3.40E-01
28011	7.06E+02	1.19E+02	2.93E-01
28011.1	6.27E+02	1.36E+02	2.54E-01
28011.2	5.54E+02	1.55E+02	2.22E-01
28011.3	4.86E+02	1.76E+02	1.97E-01
28011.4	4.25E+02	2.00E+02	1.76E-01
28011.5	3.69E+02	2.25E+02	1.59E-01
28011.6	3.20E+02	2.53E+02	1.45E-01
28011.7	2.76E+02	2.82E+02	1.34E-01
28011.8	2.37E+02	3.13E+02	1.26E-01
28011.9	2.03E+02	3.44E+02	1.19E-01
28012	1.73E+02	3.76E+02	1.14E-01
28012.1	1.47E+02	4.07E+02	1.10E-01
28012.2	1.25E+02	4.38E+02	1.07E-01
28012.3	1.06E+02	4.66E+02	1.06E-01
28012.4	8.92E+01	4.92E+02	1.05E-01
28012.5	7.52E+01	5.15E+02	1.06E-01
28012.6	6.33E+01	5.35E+02	1.07E-01
28012.7	5.32E+01	5.51E+02	1.09E-01
28012.8	4.47E+01	5.63E+02	1.13E-01
28012.9	3.76E+01	5.71E+02	1.17E-01
28013	3.16E+01	5.74E+02	1.23E-01
28013.1	2.66E+01	5.74E+02	1.29E-01
28013.2	2.24E+01	5.71E+02	1.37E-01
28013.3	1.89E+01	5.64E+02	1.47E-01
28013.4	1.60E+01	5.55E+02	1.58E-01
28013.5	1.35E+01	5.44E+02	1.71E-01
28013.6	1.15E+01	5.30E+02	1.86E-01
28013.7	9.83E+00	5.15E+02	2.04E-01
28013.8	8.45E+00	4.98E+02	2.25E-01
28013.9	7.30E+00	4.80E+02	2.48E-01
28014	6.36E+00	4.61E+02	2.75E-01
28014.1	5.59E+00	4.41E+02	3.06E-01
28014.2	4.96E+00	4.20E+02	3.41E-01
28014.3	4.45E+00	4.00E+02	3.81E-01
28014.4	4.04E+00	3.79E+02	4.25E-01
28014.5	3.73E+00	3.58E+02	4.75E-01
28014.6	3.49E+00	3.36E+02	5.30E-01
28014.7	3.31E+00	3.15E+02	5.92E-01
28014.8	3.19E+00	2.94E+02	6.59E-01
28014.9	3.12E+00	2.73E+02	7.33E-01
28015	3.09E+00	2.53E+02	8.13E-01
28015.1	3.10E+00	2.34E+02	9.00E-01
28015.2	3.13E+00	2.15E+02	9.93E-01
28015.3	3.18E+00	1.97E+02	1.09E+00
28015.4	3.25E+00	1.80E+02	1.20E+00
28015.5	3.33E+00	1.64E+02	1.31E+00
28015.6	3.41E+00	1.49E+02	1.42E+00
28015.7	3.48E+00	1.35E+02	1.54E+00
28015.8	3.55E+00	1.23E+02	1.67E+00
28015.9	3.61E+00	1.11E+02	1.80E+00
28016	3.65E+00	1.01E+02	1.93E+00
28016.1	3.67E+00	9.10E+01	2.06E+00
28016.2	3.67E+00	8.24E+01	2.20E+00
28016.3	3.64E+00	7.46E+01	2.35E+00
28016.4	3.58E+00	6.76E+01	2.49E+00
28016.5	3.49E+00	6.14E+01	2.63E+00
28016.6	3.37E+00	5.59E+01	2.78E+00
28016.7	3.23E+00	5.11E+01	2.93E+00
28016.8	3.06E+00	4.67E+01	3.08E+00
28016.9	2.88E+00	4.28E+01	3.22E+00
28017	2.68E+00	3.94E+01	3.37E+00
28017.1	2.48E+00	3.63E+01	3.52E+00
28017.2	2.28E+00	3.36E+01	3.68E+00
28017.3	2.09E+00	3.11E+01	3.83E+00
28017.4	1.90E+00	2.88E+01	3.99E+00
28017.5	1.73E+00	2.67E+01	4.16E+00
28017.6	1.57E+00	2.48E+01	4.34E+00
28017.7	1.42E+00	2.31E+01	4.53E+00
28017.8	1.29E+00	2.15E+01	4.73E+00
28017.9	1.18E+00	2.00E+01	4.94E+00
28018	1.07E+00	1.85E+01	5.18E+00
28018.1	9.83E-01	1.72E+01	5.43E+00
28018.2	9.05E-01	1.60E+01	5.71E+00
28018.3	8.37E-01	1.48E+01	6.01E+00
28018.4	7.77E-01	1.37E+01	6.35E+00
28018.5	7.25E-01	1.27E+01	6.72E+00
28018.6	6.80E-01	1.18E+01	7.13E+00
28018.7	6.40E-01	1.09E+01	7.59E+00
28018.8	6.05E-01	1.00E+01	8.09E+00
28018.9	5.74E-01	9.28E+00	8.66E+00
28019	5.47E-01	8.57E+00	9.28E+00
28019.1	5.25E-01	7.92E+00	9.98E+00
28019.2	5.06E-01	7.33E+00	1.08E+01
28019.3	4.90E-01	6.79E+00	1.16E+01
28019.4	4.78E-01	6.29E+00	1.26E+01
28019.5	4.70E-01	5.84E+00	1.38E+01
28019.6	4.65E-01	5.42E+00	1.50E+01
28019.7	4.64E-01	5.05E+00	1.65E+01
28019.8	4.66E-01	4.71E+00	1.82E+01
28019.9	4.73E-01	4.39E+00	2.02E+01
28020	4.85E-01	4.11E+00	2.25E+01
28020.1	5.01E-01	3.86E+00	2.52E+01
28020.2	5.24E-01	3.63E+00	2.83E+01
28020.3	5.52E-01	3.42E+00	3.19E+01
28020.4	5.88E-01	3.24E+00	3.61E+01
28020.5	6.32E-01	3.07E+00	4.09E+01
28020.6	6.85E-01	2.92E+00	4.67E+01
28020.7	7.49E-01	2.79E+00	5.33E+01
28020.8	8.25E-01	2.67E+00	6.11E+01
28020.9	9.16E-01	2.57E+00	7.02E+01
28021	1.02E+00	2.48E+00	8.08E+01
28021.1	1.15E+00	2.41E+00	9.30E+01
28021.2	1.30E+00	2.35E+00	1.07E+02
28021.3	1.48E+00	2.30E+00	1.23E+02
28021.4	1.70E+00	2.27E+00	1.42E+02
28021.5	1.95E+00	2.25E+00	1.63E+02
28021.6	2.24E+00	2.24E+00	1.87E+02
28021.7	2.59E+00	2.24E+00	2.13E+02
28021.8	3.00E+00	2.26E+00	2.42E+02
28021.9	3.48E+00	2.29E+00	2.74E+02
28022	4.05E+00	2.33E+00	3.08E+02
28022.1	4.73E+00	2.39E+00	3.44E+02
28022.2	5.53E+00	2.47E+00	3.81E+02
28022.3	6.49E+00	2.57E+00	4.19E+02
28022.4	7.62E+00	2.69E+00	4.56E+02
28022.5	8.97E+00	2.84E+00	4.92E+02
28022.6	1.06E+01	3.02E+00	5.27E+02
28022.7	1.25E+01	3.24E+00	5.58E+02
28022.8	1.47E+01	3.51E+00	5.85E+02
28022.9	1.74E+01	3.83E+00	6.08E+02
28023	2.05E+01	4.22E+00	6.25E+02
28023.1	2.41E+01	4.68E+00	6.37E+02
28023.2	2.83E+01	5.23E+00	6.42E+02
28023.3	3.30E+01	5.87E+00	6.40E+02
28023.4	3.83E+01	6.63E+00	6.32E+02
28023.5	4.43E+01	7.50E+00	6.19E+02
28023.6	5.08E+01	8.51E+00	5.99E+02
28023.7	5.78E+01	9.65E+00	5.75E+02
28023.8	6.54E+01	1.09E+01	5.48E+02
28023.9	7.34E+01	1.24E+01	5.18E+02
28024	8.17E+01	1.40E+01	4.87E+02
28024.1	9.02E+01	1.57E+01	4.55E+02
28024.2	9.88E+01	1.76E+01	4.25E+02
28024.3	1.07E+02	1.96E+01	3.96E+02
28024.4	1.16E+02	2.17E+01	3.69E+02
28024.5	1.23E+02	2.39E+01	3.46E+02
28024.6	1.31E+02	2.63E+01	3.26E+02
28024.7	1.37E+02	2.86E+01	3.10E+02
28024.8	1.44E+02	3.11E+01	2.99E+02
28024.9	1.49E+02	3.36E+01	2.93E+02
28025	1.55E+02	3.61E+01	2.92E+02
28025.1	1.60E+02	3.86E+01	2.96E+02
28025.2	1.65E+02	4.12E+01	3.05E+02
28025.3	1.70E+02	4.38E+01	3.19E+02
28025.4	1.75E+02	4.64E+01	3.37E+02
28025.5	1.81E+02	4.90E+01	3.58E+02
28025.6	1.87E+02	5.17E+01	3.83E+02
28025.7	1.94E+02	5.44E+01	4.09E+02
28025.8	2.01E+02	5.73E+01	4.36E+02
28025.9	2.08E+02	6.03E+01	4.62E+02
28026	2.15E+02	6.35E+01	4.86E+02
28026.1	2.22E+02	6.70E+01	5.07E+02
28026.2	2.29E+02	7.08E+01	5.25E+02
28026.3	2.35E+02	7.50E+01	5.37E+02
28026.4	2.40E+02	7.96E+01	5.43E+02
28026.5	2.43E+02	8.47E+01	5.44E+02
28026.6	2.46E+02	9.04E+01	5.40E+02
28026.7	2.47E+02	9.67E+01	5.29E+02
28026.8	2.47E+02	1.04E+02	5.14E+02
28026.9	2.45E+02	1.11E+02	4.94E+02
28027	2.43E+02	1.19E+02	4.71E+02
28027.1	2.39E+02	1.28E+02	4.44E+02
28027.2	2.35E+02	1.37E+02	4.16E+02
28027.3	2.29E+02	1.47E+02	3.86E+02
28027.4	2.24E+02	1.57E+02	3.56E+02
28027.5	2.18E+02	1.67E+02	3.25E+02
28027.6	2.11E+02	1.78E+02	2.95E+02
28027.7	2.05E+02	1.90E+02	2.66E+02
28027.8	1.99E+02	2.01E+02	2.38E+02
28027.9	1.92E+02	2.13E+02	2.12E+02
28028	1.86E+02	2.26E+02	1.88E+02
28028.1	1.80E+02	2.38E+02	1.65E+02
28028.2	1.75E+02	2.51E+02	1.45E+02
28028.3	1.70E+02	2.64E+02	1.27E+02
28028.4	1.66E+02	2.78E+02	1.11E+02
28028.5	1.62E+02	2.91E+02	9.62E+01
28028.6	1.60E+02	3.06E+02	8.34E+01
28028.7	1.58E+02	3.21E+02	7.22E+01
28028.8	1.56E+02	3.36E+02	6.24E+01
28028.9	1.56E+02	3.53E+02	5.39E+01
28029	1.56E+02	3.70E+02	4.65E+01
28029.1	1.56E+02	3.89E+02	4.02E+01
28029.2	1.58E+02	4.10E+02	3.47E+01
28029.3	1.60E+02	4.32E+02	3.00E+01
28029.4	1.62E+02	4.57E+02	2.60E+01
28029.5	1.65E+02	4.83E+02	2.26E+01
28029.6	1.68E+02	5.13E+02	1.97E+01
28029.7	1.71E+02	5.44E+02	1.73E+01
28029.8	1.75E+02	5.79E+02	1.52E+01
28029.9	1.79E+02	6.17E+02	1.35E+01
28030	1.82E+02	6.58E+02	1.20E+01
28030.1	1.85E+02	7.02E+02	1.08E+01
28030.2	1.88E+02	7.49E+02	9.80E+00
28030.3	1.90E+02	7.98E+02	8.96E+00
28030.4	1.91E+02	8.51E+02	8.27E+00
28030.5	1.92E+02	9.05E+02	7.70E+00
28030.6	1.91E+02	9.62E+02	7.25E+00
28030.7	1.90E+02	1.02E+03	6.89E+00
28030.8	1.88E+02	1.08E+03	6.61E+00
28030.9	1.85E+02	1.14E+03	6.40E+00
28031	1.81E+02	1.19E+03	6.25E+00
28031.1	1.77E+02	1.25E+03	6.16E+00
28031.2	1.72E+02	1.30E+03	6.12E+00
28031.3	1.66E+02	1.34E+03	6.12E+00
28031.4	1.61E+02	1.38E+03	6.16E+00
28031.5	1.54E+02	1.41E+03	6.23E+00
28031.6	1.48E+02	1.42E+03	6.34E+00
28031.7	1.41E+02	1.43E+03	6.47E+00
28031.8	1.34E+02	1.42E+03	6.62E+00
28031.9	1.27E+02	1.40E+03	6.79E+00
28032	1.19E+02	1.37E+03	6.98E+00
28032.1	1.11E+02	1.32E+03	7.19E+00
28032.2	1.04E+02	1.27E+03	7.42E+00
28032.3	9.55E+01	1.20E+03	7.66E+00
28032.4	8.77E+01	1.12E+03	7.91E+00
28032.5	7.99E+01	1.04E+03	8.19E+00
28032.6	7.24E+01	9.48E+02	8.48E+00
28032.7	6.52E+01	8.56E+02	8.79E+00
28032.8	5.84E+01	7.64E+02	9.12E+00
28032.9	5.20E+01	6.73E+02	9.48E+00
28033	4.60E+01	5.86E+02	9.87E+00
28033.1	4.05E+01	5.03E+02	1.03E+01
28033.2	3.55E+01	4.27E+02	1.08E+01
28033.3	3.09E+01	3.59E+02	1.13E+01
28033.4	2.69E+01	2.98E+02	1.19E+01
28033.5	2.33E+01	2.45E+02	1.25E+01
28033.6	2.01E+01	1.99E+02	1.32E+01
28033.7	1.74E+01	1.61E+02	1.40E+01
28033.8	1.50E+01	1.28E+02	1.49E+01
28033.9	1.30E+01	1.02E+02	1.60E+01
28034	1.12E+01	8.04E+01	1.71E+01
28034.1	9.75E+00	6.30E+01	1.84E+01
28034.2	8.50E+00	4.92E+01	1.99E+01
28034.3	7.45E+00	3.82E+01	2.16E+01
28034.4	6.57E+00	2.96E+01	2.35E+01
28034.5	5.83E+00	2.28E+01	2.57E+01
28034.6	5.22E+00	1.76E+01	2.83E+01
28034.7	4.71E+00	1.35E+01	3.11E+01
28034.8	4.28E+00	1.04E+01	3.45E+01
28034.9	3.93E+00	7.97E+00	3.83E+01
28035	3.65E+00	6.13E+00	4.26E+01
28035.1	3.42E+00	4.71E+00	4.76E+01
28035.2	3.24E+00	3.63E+00	5.34E+01
28035.3	3.10E+00	2.81E+00	6.00E+01
28035.4	3.00E+00	2.17E+00	6.77E+01
28035.5	2.94E+00	1.69E+00	7.64E+01
28035.6	2.90E+00	1.32E+00	8.65E+01
28035.7	2.90E+00	1.04E+00	9.80E+01
28035.8	2.93E+00	8.21E-01	1.11E+02
28035.9	2.99E+00	6.53E-01	1.26E+02
28036	3.08E+00	5.23E-01	1.43E+02
28036.1	3.20E+00	4.22E-01	1.62E+02
28036.2	3.36E+00	3.44E-01	1.83E+02
28036.3	3.54E+00	2.82E-01	2.06E+02
28036.4	3.76E+00	2.34E-01	2.32E+02
28036.5	4.02E+00	1.95E-01	2.61E+02
28036.6	4.33E+00	1.64E-01	2.92E+02
28036.7	4.68E+00	1.40E-01	3.25E+02
28036.8	5.08E+00	1.20E-01	3.61E+02
28036.9	5.55E+00	1.04E-01	4.00E+02
28037	6.09E+00	9.14E-02	4.41E+02
28037.1	6.71E+00	8.09E-02	4.84E+02
28037.2	7.43E+00	7.24E-02	5.29E+02
28037.3	8.25E+00	6.54E-02	5.75E+02
28037.4	9.20E+00	5.98E-02	6.24E+02
28037.5	1.03E+01	5.52E-02	6.74E+02
28037.6	1.16E+01	5.15E-02	7.24E+02
28037.7	1.30E+01	4.86E-02	7.76E+02
28037.8	1.46E+01	4.64E-02	8.27E+02
28037.9	1.65E+01	4.47E-02	8.78E+02
28038	1.86E+01	4.36E-02	9.28E+02
28038.1	2.09E+01	4.29E-02	9.77E+02
28038.2	2.35E+01	4.28E-02	1.03E+03
28038.3	2.64E+01	4.31E-02	1.07E+03
28038.4	2.95E+01	4.40E-02	1.12E+03
28038.5	3.28E+01	4.53E-02	1.16E+03
28038.6	3.63E+01	4.72E-02	1.20E+03
28038.7	4.00E+01	4.97E-02	1.24E+03
28038.8	4.39E+01	5.30E-02	1.28E+03
28038.9	4.78E+01	5.70E-02	1.32E+03
28039	5.18E+01	6.19E-02	1.36E+03
28039.1	5.57E+01	6.79E-02	1.40E+03
28039.2	5.97E+01	7.51E-02	1.44E+03
28039.3	6.35E+01	8.38E-02	1.48E+03
28039.4	6.72E+01	9.41E-02	1.52E+03
28039.5	7.08E+01	1.06E-01	1.56E+03
28039.6	7.42E+01	1.21E-01	1.60E+03
28039.7	7.74E+01	1.38E-01	1.64E+03
28039.8	8.05E+01	1.58E-01	1.69E+03
28039.9	8.34E+01	1.81E-01	1.73E+03
28040	8.63E+01	2.07E-01	1.77E+03
28040.1	8.93E+01	2.36E-01	1.81E+03
28040.2	9.24E+01	2.69E-01	1.85E+03
28040.3	9.57E+01	3.06E-01	1.88E+03
28040.4	9.94E+01	3.46E-01	1.91E+03
28040.5	1.04E+02	3.90E-01	1.94E+03
28040.6	1.09E+02	4.37E-01	1.96E+03
28040.7	1.14E+02	4.86E-01	1.98E+03
28040.8	1.21E+02	5.38E-01	1.98E+03
28040.9	1.28E+02	5.92E-01	1.98E+03
28041	1.37E+02	6.48E-01	1.97E+03
28041.1	1.46E+02	7.06E-01	1.95E+03
28041.2	1.56E+02	7.64E-01	1.92E+03
28041.3	1.66E+02	8.22E-01	1.88E+03
28041.4	1.76E+02	8.80E-01	1.83E+03
28041.5	1.86E+02	9.37E-01	1.78E+03
28041.6	1.95E+02	9.92E-01	1.71E+03
28041.7	2.03E+02	1.04E+00	1.65E+03
28041.8	2.10E+02	1.09E+00	1.57E+03
28041.9	2.15E+02	1.13E+00	1.50E+03
28042	2.17E+02	1.17E+00	1.41E+03
28042.1	2.17E+02	1.20E+00	1.33E+03
28042.2	2.15E+02	1.22E+00	1.25E+03
28042.3	2.10E+02	1.24E+00	1.17E+03
28042.4	2.03E+02	1.25E+00	1.08E+03
28042.5	1.94E+02	1.26E+00	1.00E+03
28042.6	1.84E+02	1.27E+00	9.24E+02
28042.7	1.72E+02	1.27E+00	8.50E+02
28042.8	1.60E+02	1.28E+00	7.78E+02
28042.9	1.47E+02	1.28E+00	7.11E+02
28043	1.34E+02	1.30E+00	6.48E+02
28043.1	1.22E+02	1.31E+00	5.90E+02
28043.2	1.10E+02	1.34E+00	5.35E+02
28043.3	9.90E+01	1.38E+00	4.85E+02
28043.4	8.91E+01	1.42E+00	4.39E+02
28043.5	8.02E+01	1.49E+00	3.98E+02
28043.6	7.23E+01	1.57E+00	3.60E+02
28043.7	6.56E+01	1.67E+00	3.26E+02
28043.8	5.99E+01	1.80E+00	2.96E+02
28043.9	5.52E+01	1.95E+00	2.69E+02
28044	5.16E+01	2.14E+00	2.45E+02
28044.1	4.90E+01	2.37E+00	2.24E+02
28044.2	4.73E+01	2.64E+00	2.06E+02
28044.3	4.67E+01	2.97E+00	1.90E+02
28044.4	4.72E+01	3.38E+00	1.75E+02
28044.5	4.88E+01	3.86E+00	1.63E+02
28044.6	5.17E+01	4.45E+00	1.52E+02
28044.7	5.59E+01	5.16E+00	1.42E+02
28044.8	6.18E+01	6.02E+00	1.33E+02
28044.9	6.94E+01	7.07E+00	1.26E+02
28045	7.91E+01	8.33E+00	1.19E+02
28045.1	9.09E+01	9.86E+00	1.13E+02
28045.2	1.05E+02	1.17E+01	1.08E+02
28045.3	1.22E+02	1.39E+01	1.03E+02
28045.4	1.41E+02	1.65E+01	9.83E+01
28045.5	1.63E+02	1.96E+01	9.41E+01
28045.6	1.87E+02	2.32E+01	9.00E+01
28045.7	2.12E+02	2.74E+01	8.62E+01
28045.8	2.39E+02	3.23E+01	8.24E+01
28045.9	2.65E+02	3.79E+01	7.88E+01
28046	2.89E+02	4.42E+01	7.53E+01
28046.1	3.11E+02	5.14E+01	7.18E+01
28046.2	3.29E+02	5.94E+01	6.84E+01
28046.3	3.41E+02	6.83E+01	6.51E+01
28046.4	3.48E+02	7.81E+01	6.19E+01
28046.5	3.47E+02	8.88E+01	5.89E+01
28046.6	3.40E+02	1.00E+02	5.59E+01
28046.7	3.27E+02	1.13E+02	5.31E+01
28046.8	3.08E+02	1.26E+02	5.04E+01
28046.9	2.86E+02	1.40E+02	4.78E+01
28047	2.60E+02	1.54E+02	4.54E+01
28047.1	2.33E+02	1.68E+02	4.32E+01
28047.2	2.05E+02	1.82E+02	4.11E+01
28047.3	1.79E+02	1.97E+02	3.92E+01
28047.4	1.53E+02	2.11E+02	3.75E+01
28047.5	1.30E+02	2.24E+02	3.59E+01
28047.6	1.09E+02	2.38E+02	3.45E+01
28047.7	9.10E+01	2.50E+02	3.32E+01
28047.8	7.50E+01	2.63E+02	3.22E+01
28047.9	6.13E+01	2.75E+02	3.13E+01
28048	4.98E+01	2.86E+02	3.05E+01
28048.1	4.01E+01	2.97E+02	3.00E+01
28048.2	3.22E+01	3.09E+02	2.96E+01
28048.3	2.57E+01	3.20E+02	2.93E+01
28048.4	2.04E+01	3.32E+02	2.92E+01
28048.5	1.62E+01	3.45E+02	2.93E+01
28048.6	1.28E+01	3.59E+02	2.95E+01
28048.7	1.01E+01	3.75E+02	2.99E+01
28048.8	7.97E+00	3.93E+02	3.05E+01
28048.9	6.29E+00	4.12E+02	3.13E+01
28049	4.96E+00	4.34E+02	3.22E+01
28049.1	3.91E+00	4.58E+02	3.33E+01
28049.2	3.09E+00	4.84E+02	3.47E+01
28049.3	2.45E+00	5.12E+02	3.63E+01
28049.4	1.94E+00	5.41E+02	3.81E+01
28049.5	1.55E+00	5.70E+02	4.02E+01
28049.6	1.24E+00	5.98E+02	4.26E+01
28049.7	9.94E-01	6.26E+02	4.54E+01
28049.8	8.04E-01	6.51E+02	4.86E+01
28049.9	6.54E-01	6.72E+02	5.23E+01
28050	5.37E-01	6.90E+02	5.65E+01
28050.1	4.45E-01	7.02E+02	6.14E+01
28050.2	3.72E-01	7.08E+02	6.70E+01
28050.3	3.14E-01	7.08E+02	7.34E+01
28050.4	2.69E-01	7.01E+02	8.07E+01
28050.5	2.33E-01	6.87E+02	8.90E+01
28050.6	2.04E-01	6.67E+02	9.84E+01
28050.7	1.82E-01	6.40E+02	1.09E+02
28050.8	1.64E-01	6.08E+02	1.21E+02
28050.9	1.49E-01	5.72E+02	1.34E+02
28051	1.38E-01	5.31E+02	1.49E+02
28051.1	1.29E-01	4.89E+02	1.65E+02
28051.2	1.23E-01	4.45E+02	1.82E+02
28051.3	1.17E-01	4.00E+02	2.02E+02
28051.4	1.14E-01	3.57E+02	2.23E+02
28051.5	1.11E-01	3.15E+02	2.45E+02
28051.6	1.09E-01	2.76E+02	2.69E+02
28051.7	1.08E-01	2.40E+02	2.95E+02
28051.8	1.08E-01	2.08E+02	3.22E+02
28051.9	1.09E-01	1.79E+02	3.50E+02
28052	1.10E-01	1.53E+02	3.79E+02
28052.1	1.11E-01	1.31E+02	4.09E+02
28052.2	1.14E-01	1.12E+02	4.38E+02
28052.3	1.17E-01	9.59E+01	4.68E+02
28052.4	1.20E-01	8.20E+01	4.97E+02
28052.5	1.25E-01	7.01E+01	5.24E+02
28052.6	1.30E-01	6.00E+01	5.50E+02
28052.7	1.36E-01	5.15E+01	5.74E+02
28052.8	1.44E-01	4.41E+01	5.96E+02
28052.9	1.53E-01	3.79E+01	6.15E+02
28053	1.63E-01	3.26E+01	6.32E+02
28053.1	1.76E-01	2.80E+01	6.47E+02
28053.2	1.90E-01	2.41E+01	6.59E+02
28053.3	2.06E-01	2.07E+01	6.70E+02
28053.4	2.25E-01	1.78E+01	6.78E+02
28053.5	2.46E-01	1.53E+01	6.86E+02
28053.6	2.70E-01	1.32E+01	6.92E+02
28053.7	2.96E-01	1.13E+01	6.96E+02
28053.8	3.25E-01	9.77E+00	7.00E+02
28053.9	3.56E-01	8.43E+00	7.03E+02
28054	3.89E-01	7.28E+00	7.06E+02
28054.1	4.23E-01	6.31E+00	7.08E+02
28054.2	4.59E-01	5.49E+00	7.09E+02
28054.3	4.95E-01	4.79E+00	7.10E+02
28054.4	5.31E-01	4.20E+00	7.10E+02
28054.5	5.66E-01	3.69E+00	7.09E+02
28054.6	6.00E-01	3.27E+00	7.08E+02
28054.7	6.31E-01	2.91E+00	7.06E+02
28054.8	6.60E-01	2.60E+00	7.02E+02
28054.9	6.86E-01	2.34E+00	6.97E+02
28055	7.07E-01	2.12E+00	6.91E+02
28055.1	7.23E-01	1.93E+00	6.83E+02
28055.2	7.35E-01	1.77E+00	6.74E+02
28055.3	7.42E-01	1.64E+00	6.63E+02
28055.4	7.43E-01	1.53E+00	6.51E+02
28055.5	7.41E-01	1.43E+00	6.37E+02
28055.6	7.33E-01	1.35E+00	6.21E+02
28055.7	7.23E-01	1.29E+00	6.05E+02
28055.8	7.09E-01	1.23E+00	5.86E+02
28055.9	6.93E-01	1.19E+00	5.67E+02
28056	6.75E-01	1.15E+00	5.46E+02
28056.1	6.57E-01	1.13E+00	5.24E+02
28056.2	6.41E-01	1.11E+00	5.00E+02
28056.3	6.26E-01	1.09E+00	4.76E+02
28056.4	6.15E-01	1.08E+00	4.51E+02
28056.5	6.09E-01	1.08E+00	4.25E+02
28056.6	6.10E-01	1.08E+00	3.99E+02
28056.7	6.20E-01	1.08E+00	3.72E+02
28056.8	6.40E-01	1.09E+00	3.45E+02
28056.9	6.75E-01	1.10E+00	3.19E+02
28057	7.27E-01	1.12E+00	2.92E+02
28057.1	8.00E-01	1.14E+00	2.67E+02
28057.2	9.02E-01	1.16E+00	2.42E+02
28057.3	1.04E+00	1.19E+00	2.18E+02
28057.4	1.22E+00	1.22E+00	1.95E+02
28057.5	1.45E+00	1.25E+00	1.74E+02
28057.6	1.76E+00	1.29E+00	1.54E+02
28057.7	2.14E+00	1.33E+00	1.36E+02
28057.8	2.64E+00	1.37E+00	1.19E+02
28057.9	3.26E+00	1.41E+00	1.03E+02
28058	4.05E+00	1.46E+00	8.97E+01
28058.1	5.03E+00	1.51E+00	7.75E+01
28058.2	6.26E+00	1.56E+00	6.66E+01
28058.3	7.78E+00	1.62E+00	5.71E+01
28058.4	9.66E+00	1.68E+00	4.88E+01
28058.5	1.20E+01	1.74E+00	4.15E+01
28058.6	1.48E+01	1.82E+00	3.53E+01
28058.7	1.83E+01	1.89E+00	2.99E+01
28058.8	2.25E+01	1.98E+00	2.53E+01
28058.9	2.75E+01	2.08E+00	2.15E+01
28059	3.36E+01	2.18E+00	1.82E+01
28059.1	4.08E+01	2.31E+00	1.54E+01
28059.2	4.94E+01	2.45E+00	1.31E+01
28059.3	5.94E+01	2.61E+00	1.11E+01
28059.4	7.11E+01	2.80E+00	9.53E+00
28059.5	8.45E+01	3.03E+00	8.19E+00
28059.6	9.99E+01	3.29E+00	7.07E+00
28059.7	1.17E+02	3.60E+00	6.15E+00
28059.8	1.36E+02	3.96E+00	5.38E+00
28059.9	1.58E+02	4.39E+00	4.74E+00
28060	1.81E+02	4.89E+00	4.21E+00
28060.1	2.06E+02	5.48E+00	3.76E+00
28060.2	2.32E+02	6.16E+00	3.39E+00
28060.3	2.60E+02	6.95E+00	3.09E+00
28060.4	2.89E+02	7.86E+00	2.83E+00
28060.5	3.19E+02	8.89E+00	2.61E+00
28060.6	3.49E+02	1.01E+01	2.42E+00
28060.7	3.79E+02	1.14E+01	2.26E+00
28060.8	4.07E+02	1.28E+01	2.12E+00
28060.9	4.33E+02	1.44E+01	2.00E+00
28061	4.56E+02	1.60E+01	1.90E+00
28061.1	4.75E+02	1.78E+01	1.80E+00
28061.2	4.89E+02	1.97E+01	1.72E+00
28061.3	4.96E+02	2.16E+01	1.65E+00
28061.4	4.97E+02	2.36E+01	1.58E+00
28061.5	4.92E+02	2.56E+01	1.52E+00
28061.6	4.79E+02	2.76E+01	1.46E+00
28061.7	4.61E+02	2.96E+01	1.41E+00
28061.8	4.37E+02	3.16E+01	1.36E+00
28061.9	4.09E+02	3.35E+01	1.31E+00
28062	3.77E+02	3.53E+01	1.27E+00
28062.1	3.44E+02	3.70E+01	1.22E+00
28062.2	3.11E+02	3.85E+01	1.18E+00
28062.3	2.78E+02	3.98E+01	1.14E+00
28062.4	2.47E+02	4.08E+01	1.10E+00
28062.5	2.17E+02	4.16E+01	1.06E+00
28062.6	1.91E+02	4.20E+01	1.02E+00
28062.7	1.67E+02	4.21E+01	9.83E-01
28062.8	1.46E+02	4.19E+01	9.48E-01
28062.9	1.28E+02	4.13E+01	9.14E-01
28063	1.13E+02	4.04E+01	8.83E-01
28063.1	9.93E+01	3.91E+01	8.53E-01
28063.2	8.79E+01	3.76E+01	8.26E-01
28063.3	7.82E+01	3.58E+01	8.02E-01
28063.4	6.99E+01	3.38E+01	7.81E-01
28063.5	6.27E+01	3.17E+01	7.62E-01
28063.6	5.65E+01	2.94E+01	7.47E-01
28063.7	5.10E+01	2.71E+01	7.34E-01
28063.8	4.61E+01	2.47E+01	7.25E-01
28063.9	4.18E+01	2.24E+01	7.20E-01
28064	3.79E+01	2.01E+01	7.18E-01
28064.1	3.43E+01	1.80E+01	7.20E-01
28064.2	3.11E+01	1.61E+01	7.26E-01
28064.3	2.82E+01	1.43E+01	7.37E-01
28064.4	2.56E+01	1.27E+01	7.53E-01
28064.5	2.33E+01	1.14E+01	7.74E-01
28064.6	2.11E+01	1.04E+01	8.02E-01
28064.7	1.92E+01	9.64E+00	8.37E-01
28064.8	1.75E+01	9.16E+00	8.79E-01
28064.9	1.59E+01	8.97E+00	9.31E-01
28065	1.45E+01	9.07E+00	9.93E-01
28065.1	1.32E+01	9.47E+00	1.07E+00
28065.2	1.21E+01	1.02E+01	1.16E+00
28065.3	1.10E+01	1.12E+01	1.26E+00
28065.4	1.00E+01	1.26E+01	1.38E+00
28065.5	9.14E+00	1.44E+01	1.52E+00
28065.6	8.32E+00	1.66E+01	1.69E+00
28065.7	7.57E+00	1.93E+01	1.88E+00
28065.8	6.88E+00	2.25E+01	2.11E+00
28065.9	6.24E+00	2.63E+01	2.38E+00
28066	5.64E+00	3.08E+01	2.69E+00
28066.1	5.09E+00	3.59E+01	3.06E+00
28066.2	4.58E+00	4.19E+01	3.49E+00
28066.3	4.11E+00	4.87E+01	4.00E+00
28066.4	3.68E+00	5.63E+01	4.60E+00
28066.5	3.29E+00	6.48E+01	5.31E+00
28066.6	2.93E+00	7.42E+01	6.15E+00
28066.7	2.60E+00	8.44E+01	7.14E+00
28066.8	2.31E+00	9.53E+01	8.32E+00
28066.9	2.04E+00	1.07E+02	9.70E+00
28067	1.81E+00	1.19E+02	1.13E+01
28067.1	1.59E+00	1.31E+02	1.32E+01
28067.2	1.41E+00	1.43E+02	1.55E+01
28067.3	1.24E+00	1.55E+02	1.81E+01
28067.4	1.09E+00	1.66E+02	2.12E+01
28067.5	9.57E-01	1.76E+02	2.47E+01
28067.6	8.40E-01	1.84E+02	2.88E+01
28067.7	7.36E-01	1.91E+02	3.35E+01
28067.8	6.45E-01	1.97E+02	3.90E+01
28067.9	5.64E-01	2.00E+02	4.52E+01
28068	4.93E-01	2.01E+02	5.24E+01
28068.1	4.31E-01	2.01E+02	6.06E+01
28068.2	3.76E-01	1.98E+02	7.01E+01
28068.3	3.28E-01	1.94E+02	8.09E+01
28068.4	2.85E-01	1.89E+02	9.32E+01
28068.5	2.48E-01	1.81E+02	1.07E+02
28068.6	2.15E-01	1.73E+02	1.23E+02
28068.7	1.87E-01	1.63E+02	1.42E+02
28068.8	1.62E-01	1.53E+02	1.62E+02
28068.9	1.40E-01	1.42E+02	1.85E+02
28069	1.22E-01	1.31E+02	2.11E+02
28069.1	1.06E-01	1.19E+02	2.40E+02
28069.2	9.24E-02	1.08E+02	2.71E+02
28069.3	8.09E-02	9.65E+01	3.06E+02
28069.4	7.13E-02	8.58E+01	3.44E+02
28069.5	6.31E-02	7.57E+01	3.84E+02
28069.6	5.63E-02	6.63E+01	4.27E+02
28069.7	5.07E-02	5.78E+01	4.73E+02
28069.8	4.60E-02	5.00E+01	5.21E+02
28069.9	4.21E-02	4.30E+01	5.72E+02
28070	3.90E-02	3.69E+01	6.24E+02
28070.1	3.66E-02	3.14E+01	6.78E+02
28070.2	3.47E-02	2.67E+01	7.33E+02
28070.3	3.33E-02	2.27E+01	7.88E+02
28070.4	3.24E-02	1.92E+01	8.44E+02
28070.5	3.20E-02	1.62E+01	9.00E+02
28070.6	3.20E-02	1.36E+01	9.56E+02
28070.7	3.25E-02	1.15E+01	1.01E+03
28070.8	3.34E-02	9.69E+00	1.06E+03
28070.9	3.49E-02	8.18E+00	1.12E+03
28071	3.70E-02	6.93E+00	1.17E+03
28071.1	3.97E-02	5.88E+00	1.21E+03
28071.2	4.32E-02	5.02E+00	1.26E+03
28071.3	4.76E-02	4.30E+00	1.30E+03
28071.4	5.30E-02	3.70E+00	1.35E+03
28071.5	5.96E-02	3.20E+00	1.38E+03
28071.6	6.78E-02	2.79E+00	1.42E+03
28071.7	7.79E-02	2.45E+00	1.45E+03
28071.8	9.03E-02	2.17E+00	1.48E+03
28071.9	1.06E-01	1.93E+00	1.51E+03
28072	1.24E-01	1.74E+00	1.53E+03
28072.1	1.48E-01	1.57E+00	1.55E+03
28072.2	1.77E-01	1.44E+00	1.57E+03
28072.3	2.14E-01	1.33E+00	1.57E+03
28072.4	2.60E-01	1.24E+00	1.58E+03
28072.5	3.18E-01	1.16E+00	1.57E+03
28072.6	3.92E-01	1.10E+00	1.56E+03
28072.7	4.86E-01	1.05E+00	1.55E+03
28072.8	6.05E-01	1.01E+00	1.52E+03
28072.9	7.57E-01	9.82E-01	1.49E+03
28073	9.49E-01	9.61E-01	1.45E+03
28073.1	1.19E+00	9.49E-01	1.41E+03
28073.2	1.50E+00	9.44E-01	1.36E+03
28073.3	1.89E+00	9.47E-01	1.31E+03
28073.4	2.38E+00	9.58E-01	1.25E+03
28073.5	2.98E+00	9.76E-01	1.19E+03
28073.6	3.73E+00	1.00E+00	1.13E+03
28073.7	4.66E+00	1.04E+00	1.06E+03
28073.8	5.79E+00	1.08E+00	9.97E+02
28073.9	7.16E+00	1.13E+00	9.32E+02
28074	8.81E+00	1.18E+00	8.68E+02
28074.1	1.08E+01	1.25E+00	8.06E+02
28074.2	1.31E+01	1.33E+00	7.46E+02
28074.3	1.58E+01	1.41E+00	6.88E+02
28074.4	1.90E+01	1.51E+00	6.33E+02
28074.5	2.27E+01	1.63E+00	5.81E+02
28074.6	2.69E+01	1.75E+00	5.33E+02
28074.7	3.17E+01	1.89E+00	4.88E+02
28074.8	3.72E+01	2.04E+00	4.46E+02
28074.9	4.34E+01	2.21E+00	4.08E+02
28075	5.04E+01	2.38E+00	3.73E+02
28075.1	5.83E+01	2.56E+00	3.41E+02
28075.2	6.71E+01	2.75E+00	3.12E+02
28075.3	7.68E+01	2.94E+00	2.86E+02
28075.4	8.75E+01	3.13E+00	2.62E+02
28075.5	9.92E+01	3.32E+00	2.40E+02
28075.6	1.12E+02	3.50E+00	2.20E+02
28075.7	1.25E+02	3.67E+00	2.02E+02
28075.8	1.40E+02	3.83E+00	1.85E+02
28075.9	1.55E+02	3.97E+00	1.70E+02
28076	1.72E+02	4.10E+00	1.57E+02
28076.1	1.89E+02	4.20E+00	1.44E+02
28076.2	2.06E+02	4.29E+00	1.33E+02
28076.3	2.25E+02	4.37E+00	1.22E+02
28076.4	2.44E+02	4.42E+00	1.12E+02
28076.5	2.63E+02	4.47E+00	1.03E+02
28076.6	2.84E+02	4.51E+00	9.48E+01
28076.7	3.04E+02	4.55E+00	8.71E+01
28076.8	3.25E+02	4.60E+00	8.00E+01
28076.9	3.46E+02	4.67E+00	7.35E+01
28077	3.68E+02	4.78E+00	6.74E+01
28077.1	3.90E+02	4.96E+00	6.18E+01
28077.2	4.12E+02	5.22E+00	5.66E+01
28077.3	4.34E+02	5.60E+00	5.18E+01
28077.4	4.55E+02	6.16E+00	4.74E+01
28077.5	4.76E+02	6.97E+00	4.33E+01
28077.6	4.96E+02	8.09E+00	3.95E+01
28077.7	5.15E+02	9.65E+00	3.60E+01
28077.8	5.30E+02	1.18E+01	3.28E+01
28077.9	5.43E+02	1.46E+01	2.98E+01
28078	5.50E+02	1.83E+01	2.70E+01
28078.1	5.53E+02	2.32E+01	2.45E+01
28078.2	5.49E+02	2.94E+01	2.22E+01
28078.3	5.38E+02	3.72E+01	2.01E+01
28078.4	5.21E+02	4.69E+01	1.82E+01
28078.5	4.98E+02	5.88E+01	1.65E+01
28078.6	4.69E+02	7.30E+01	1.49E+01
28078.7	4.35E+02	8.98E+01	1.35E+01
28078.8	3.97E+02	1.09E+02	1.22E+01
28078.9	3.58E+02	1.31E+02	1.11E+01
28079	3.18E+02	1.56E+02	1.00E+01
28079.1	2.80E+02	1.82E+02	9.11E+00
28079.2	2.43E+02	2.10E+02	8.28E+00
28079.3	2.09E+02	2.39E+02	7.53E+00
28079.4	1.79E+02	2.68E+02	6.87E+00
28079.5	1.52E+02	2.95E+02	6.28E+00
28079.6	1.30E+02	3.20E+02	5.75E+00
28079.7	1.11E+02	3.43E+02	5.28E+00
28079.8	9.52E+01	3.61E+02	4.87E+00
28079.9	8.25E+01	3.75E+02	4.50E+00
28080	7.23E+01	3.83E+02	4.18E+00
28080.1	6.42E+01	3.86E+02	3.90E+00
28080.2	5.78E+01	3.84E+02	3.66E+00
28080.3	5.28E+01	3.76E+02	3.45E+00
28080.4	4.87E+01	3.63E+02	3.27E+00
28080.5	4.53E+01	3.46E+02	3.13E+00
28080.6	4.25E+01	3.26E+02	3.01E+00
28080.7	4.00E+01	3.03E+02	2.92E+00
28080.8	3.77E+01	2.78E+02	2.86E+00
28080.9	3.55E+01	2.53E+02	2.82E+00
28081	3.33E+01	2.27E+02	2.80E+00
28081.1	3.12E+01	2.02E+02	2.81E+00
28081.2	2.92E+01	1.78E+02	2.85E+00
28081.3	2.71E+01	1.55E+02	2.91E+00
28081.4	2.51E+01	1.34E+02	3.00E+00
28081.5	2.31E+01	1.15E+02	3.12E+00
28081.6	2.11E+01	9.84E+01	3.27E+00
28081.7	1.93E+01	8.36E+01	3.45E+00
28081.8	1.75E+01	7.07E+01	3.67E+00
28081.9	1.58E+01	5.98E+01	3.93E+00
28082	1.42E+01	5.06E+01	4.23E+00
28082.1	1.27E+01	4.30E+01	4.57E+00
28082.2	1.14E+01	3.67E+01	4.98E+00
28082.3	1.01E+01	3.18E+01	5.44E+00
28082.4	8.97E+00	2.80E+01	5.98E+00
28082.5	7.95E+00	2.52E+01	6.61E+00
28082.6	7.03E+00	2.32E+01	7.33E+00
28082.7	6.21E+00	2.20E+01	8.16E+00
28082.8	5.48E+00	2.15E+01	9.13E+00
28082.9	4.84E+00	2.17E+01	1.02E+01
28083	4.27E+00	2.23E+01	1.15E+01
28083.1	3.77E+00	2.35E+01	1.30E+01
28083.2	3.32E+00	2.52E+01	1.47E+01
28083.3	2.94E+00	2.73E+01	1.67E+01
28083.4	2.59E+00	2.97E+01	1.89E+01
28083.5	2.29E+00	3.25E+01	2.15E+01
28083.6	2.03E+00	3.56E+01	2.44E+01
28083.7	1.80E+00	3.90E+01	2.77E+01
28083.8	1.59E+00	4.25E+01	3.14E+01
28083.9	1.42E+00	4.62E+01	3.56E+01
28084	1.26E+00	4.99E+01	4.04E+01
28084.1	1.13E+00	5.35E+01	4.57E+01
28084.2	1.01E+00	5.71E+01	5.18E+01
28084.3	9.15E-01	6.05E+01	5.86E+01
28084.4	8.30E-01	6.37E+01	6.63E+01
28084.5	7.56E-01	6.67E+01	7.50E+01
28084.6	6.92E-01	6.93E+01	8.48E+01
28084.7	6.37E-01	7.16E+01	9.59E+01
28084.8	5.90E-01	7.34E+01	1.09E+02
28084.9	5.49E-01	7.49E+01	1.23E+02
28085	5.14E-01	7.60E+01	1.40E+02
28085.1	4.84E-01	7.66E+01	1.58E+02
28085.2	4.59E-01	7.68E+01	1.80E+02
28085.3	4.38E-01	7.65E+01	2.04E+02
28085.4	4.21E-01	7.58E+01	2.32E+02
28085.5	4.07E-01	7.47E+01	2.63E+02
28085.6	3.96E-01	7.32E+01	2.98E+02
28085.7	3.88E-01	7.13E+01	3.38E+02
28085.8	3.83E-01	6.91E+01	3.83E+02
28085.9	3.81E-01	6.66E+01	4.32E+02
28086	3.81E-01	6.40E+01	4.87E+02
28086.1	3.83E-01	6.13E+01	5.48E+02
28086.2	3.87E-01	5.85E+01	6.14E+02
28086.3	3.93E-01	5.57E+01	6.85E+02
28086.4	4.01E-01	5.29E+01	7.62E+02
28086.5	4.11E-01	5.01E+01	8.45E+02
28086.6	4.24E-01	4.75E+01	9.33E+02
28086.7	4.39E-01	4.49E+01	1.03E+03
28086.8	4.57E-01	4.24E+01	1.13E+03
28086.9	4.77E-01	4.00E+01	1.23E+03
28087	5.02E-01	3.78E+01	1.33E+03
28087.1	5.30E-01	3.57E+01	1.45E+03
28087.2	5.63E-01	3.38E+01	1.56E+03
28087.3	6.02E-01	3.21E+01	1.67E+03
28087.4	6.47E-01	3.05E+01	1.79E+03
28087.5	6.99E-01	2.91E+01	1.91E+03
28087.6	7.60E-01	2.78E+01	2.02E+03
28087.7	8.30E-01	2.67E+01	2.13E+03
28087.8	9.11E-01	2.58E+01	2.24E+03
28087.9	1.01E+00	2.49E+01	2.34E+03
28088	1.11E+00	2.43E+01	2.43E+03
28088.1	1.24E+00	2.38E+01	2.51E+03
28088.2	1.38E+00	2.34E+01	2.57E+03
28088.3	1.54E+00	2.32E+01	2.63E+03
28088.4	1.73E+00	2.31E+01	2.66E+03
28088.5	1.94E+00	2.31E+01	2.68E+03
28088.6	2.18E+00	2.33E+01	2.68E+03
28088.7	2.45E+00	2.35E+01	2.67E+03
28088.8	2.75E+00	2.39E+01	2.64E+03
28088.9	3.09E+00	2.44E+01	2.59E+03
28089	3.46E+00	2.49E+01	2.53E+03
28089.1	3.88E+00	2.55E+01	2.47E+03
28089.2	4.33E+00	2.62E+01	2.39E+03
28089.3	4.84E+00	2.69E+01	2.30E+03
28089.4	5.40E+00	2.77E+01	2.21E+03
28089.5	6.01E+00	2.85E+01	2.11E+03
28089.6	6.68E+00	2.94E+01	2.01E+03
28089.7	7.41E+00	3.03E+01	1.91E+03
28089.8	8.21E+00	3.11E+01	1.81E+03
28089.9	9.08E+00	3.19E+01	1.72E+03
28090	1.00E+01	3.28E+01	1.63E+03
28090.1	1.10E+01	3.35E+01	1.54E+03
28090.2	1.21E+01	3.42E+01	1.46E+03
28090.3	1.33E+01	3.49E+01	1.39E+03
28090.4	1.46E+01	3.54E+01	1.32E+03
28090.5	1.59E+01	3.59E+01	1.26E+03
28090.6	1.74E+01	3.64E+01	1.19E+03
28090.7	1.90E+01	3.67E+01	1.14E+03
28090.8	2.07E+01	3.70E+01	1.08E+03
28090.9	2.26E+01	3.71E+01	1.02E+03
28091	2.46E+01	3.72E+01	9.71E+02
28091.1	2.68E+01	3.73E+01	9.18E+02
28091.2	2.91E+01	3.72E+01	8.66E+02
28091.3	3.17E+01	3.71E+01	8.14E+02
28091.4	3.45E+01	3.69E+01	7.63E+02
28091.5	3.75E+01	3.66E+01	7.13E+02
28091.6	4.08E+01	3.63E+01	6.64E+02
28091.7	4.45E+01	3.59E+01	6.15E+02
28091.8	4.84E+01	3.55E+01	5.69E+02
28091.9	5.28E+01	3.50E+01	5.24E+02
28092	5.76E+01	3.44E+01	4.82E+02
28092.1	6.29E+01	3.37E+01	4.41E+02
28092.2	6.87E+01	3.31E+01	4.03E+02
28092.3	7.51E+01	3.23E+01	3.68E+02
28092.4	8.23E+01	3.16E+01	3.34E+02
28092.5	9.02E+01	3.08E+01	3.03E+02
28092.6	9.89E+01	3.00E+01	2.75E+02
28092.7	1.08E+02	2.91E+01	2.48E+02
28092.8	1.19E+02	2.83E+01	2.24E+02
28092.9	1.30E+02	2.74E+01	2.02E+02
28093	1.42E+02	2.66E+01	1.81E+02
28093.1	1.55E+02	2.57E+01	1.62E+02
28093.2	1.68E+02	2.49E+01	1.45E+02
28093.3	1.82E+02	2.41E+01	1.30E+02
28093.4	1.95E+02	2.33E+01	1.16E+02
28093.5	2.09E+02	2.26E+01	1.03E+02
28093.6	2.23E+02	2.20E+01	9.18E+01
28093.7	2.36E+02	2.14E+01	8.16E+01
28093.8	2.49E+02	2.10E+01	7.25E+01
28093.9	2.60E+02	2.07E+01	6.45E+01
28094	2.71E+02	2.06E+01	5.73E+01
28094.1	2.79E+02	2.07E+01	5.10E+01
28094.2	2.86E+02	2.10E+01	4.54E+01
28094.3	2.90E+02	2.17E+01	4.05E+01
28094.4	2.93E+02	2.28E+01	3.62E+01
28094.5	2.93E+02	2.43E+01	3.23E+01
28094.6	2.91E+02	2.65E+01	2.89E+01
28094.7	2.87E+02	2.94E+01	2.59E+01
28094.8	2.81E+02	3.32E+01	2.32E+01
28094.9	2.73E+02	3.81E+01	2.09E+01
28095	2.62E+02	4.43E+01	1.88E+01
28095.1	2.51E+02	5.20E+01	1.69E+01
28095.2	2.39E+02	6.16E+01	1.52E+01
28095.3	2.26E+02	7.32E+01	1.38E+01
28095.4	2.14E+02	8.73E+01	1.25E+01
28095.5	2.02E+02	1.04E+02	1.13E+01
28095.6	1.91E+02	1.24E+02	1.04E+01
28095.7	1.81E+02	1.47E+02	9.47E+00
28095.8	1.72E+02	1.73E+02	8.71E+00
28095.9	1.65E+02	2.04E+02	8.04E+00
28096	1.59E+02	2.38E+02	7.46E+00
28096.1	1.54E+02	2.76E+02	6.95E+00
28096.2	1.50E+02	3.17E+02	6.52E+00
28096.3	1.47E+02	3.62E+02	6.14E+00
28096.4	1.45E+02	4.10E+02	5.81E+00
28096.5	1.44E+02	4.60E+02	5.53E+00
28096.6	1.43E+02	5.11E+02	5.29E+00
28096.7	1.42E+02	5.63E+02	5.08E+00
28096.8	1.40E+02	6.14E+02	4.90E+00
28096.9	1.39E+02	6.64E+02	4.75E+00
28097	1.38E+02	7.10E+02	4.62E+00
28097.1	1.36E+02	7.52E+02	4.52E+00
28097.2	1.34E+02	7.90E+02	4.43E+00
28097.3	1.33E+02	8.22E+02	4.37E+00
28097.4	1.31E+02	8.48E+02	4.33E+00
28097.5	1.29E+02	8.67E+02	4.30E+00
28097.6	1.27E+02	8.80E+02	4.31E+00
28097.7	1.26E+02	8.85E+02	4.33E+00
28097.8	1.25E+02	8.83E+02	4.38E+00
28097.9	1.23E+02	8.74E+02	4.45E+00
28098	1.22E+02	8.58E+02	4.56E+00
28098.1	1.21E+02	8.35E+02	4.70E+00
28098.2	1.20E+02	8.07E+02	4.88E+00
28098.3	1.19E+02	7.73E+02	5.10E+00
28098.4	1.19E+02	7.35E+02	5.37E+00
28098.5	1.18E+02	6.93E+02	5.69E+00
28098.6	1.16E+02	6.48E+02	6.09E+00
28098.7	1.15E+02	6.02E+02	6.56E+00
28098.8	1.13E+02	5.56E+02	7.12E+00
28098.9	1.11E+02	5.09E+02	7.79E+00
28099	1.08E+02	4.63E+02	8.58E+00
28099.1	1.06E+02	4.19E+02	9.52E+00
28099.2	1.03E+02	3.77E+02	1.06E+01
28099.3	9.92E+01	3.37E+02	1.19E+01
28099.4	9.56E+01	3.00E+02	1.35E+01
28099.5	9.18E+01	2.66E+02	1.53E+01
28099.6	8.79E+01	2.35E+02	1.75E+01
28099.7	8.40E+01	2.07E+02	2.00E+01
28099.8	8.01E+01	1.82E+02	2.30E+01
28099.9	7.63E+01	1.60E+02	2.65E+01
28100	7.25E+01	1.41E+02	3.06E+01
28100.1	6.89E+01	1.24E+02	3.54E+01
28100.2	6.54E+01	1.09E+02	4.10E+01
28100.3	6.20E+01	9.59E+01	4.75E+01
28100.4	5.87E+01	8.49E+01	5.50E+01
28100.5	5.55E+01	7.54E+01	6.38E+01
28100.6	5.25E+01	6.73E+01	7.38E+01
28100.7	4.95E+01	6.04E+01	8.53E+01
28100.8	4.67E+01	5.45E+01	9.84E+01
28100.9	4.41E+01	4.94E+01	1.13E+02
28101	4.17E+01	4.52E+01	1.30E+02
28101.1	3.94E+01	4.15E+01	1.48E+02
28101.2	3.74E+01	3.85E+01	1.68E+02
28101.3	3.56E+01	3.58E+01	1.91E+02
28101.4	3.40E+01	3.36E+01	2.15E+02
28101.5	3.26E+01	3.16E+01	2.41E+02
28101.6	3.14E+01	3.00E+01	2.68E+02
28101.7	3.04E+01	2.86E+01	2.97E+02
28101.8	2.94E+01	2.74E+01	3.27E+02
28101.9	2.86E+01	2.64E+01	3.58E+02
28102	2.79E+01	2.55E+01	3.89E+02
28102.1	2.74E+01	2.48E+01	4.20E+02
28102.2	2.68E+01	2.43E+01	4.52E+02
28102.3	2.64E+01	2.39E+01	4.82E+02
28102.4	2.60E+01	2.36E+01	5.13E+02
28102.5	2.56E+01	2.35E+01	5.43E+02
28102.6	2.53E+01	2.35E+01	5.72E+02
28102.7	2.49E+01	2.37E+01	6.01E+02
28102.8	2.46E+01	2.39E+01	6.30E+02
28102.9	2.42E+01	2.43E+01	6.59E+02
28103	2.38E+01	2.47E+01	6.87E+02
28103.1	2.33E+01	2.53E+01	7.16E+02
28103.2	2.28E+01	2.60E+01	7.44E+02
28103.3	2.22E+01	2.68E+01	7.72E+02
28103.4	2.16E+01	2.76E+01	8.00E+02
28103.5	2.09E+01	2.85E+01	8.26E+02
28103.6	2.01E+01	2.95E+01	8.51E+02
28103.7	1.93E+01	3.05E+01	8.74E+02
28103.8	1.85E+01	3.15E+01	8.94E+02
28103.9	1.76E+01	3.25E+01	9.11E+02
28104	1.67E+01	3.35E+01	9.25E+02
28104.1	1.58E+01	3.44E+01	9.35E+02
28104.2	1.49E+01	3.53E+01	9.40E+02
28104.3	1.40E+01	3.60E+01	9.41E+02
28104.4	1.32E+01	3.67E+01	9.37E+02
28104.5	1.24E+01	3.73E+01	9.28E+02
28104.6	1.16E+01	3.78E+01	9.16E+02
28104.7	1.09E+01	3.82E+01	8.98E+02
28104.8	1.02E+01	3.86E+01	8.77E+02
28104.9	9.51E+00	3.88E+01	8.52E+02
28105	8.91E+00	3.90E+01	8.23E+02
28105.1	8.36E+00	3.91E+01	7.91E+02
28105.2	7.85E+00	3.92E+01	7.57E+02
28105.3	7.39E+00	3.92E+01	7.20E+02
28105.4	6.98E+00	3.91E+01	6.81E+02
28105.5	6.62E+00	3.90E+01	6.42E+02
28105.6	6.31E+00	3.89E+01	6.01E+02
28105.7	6.04E+00	3.87E+01	5.60E+02
28105.8	5.83E+00	3.84E+01	5.20E+02
28105.9	5.67E+00	3.80E+01	4.80E+02
28106	5.57E+00	3.76E+01	4.42E+02
28106.1	5.53E+00	3.72E+01	4.04E+02
28106.2	5.55E+00	3.66E+01	3.69E+02
28106.3	5.66E+00	3.60E+01	3.35E+02
28106.4	5.86E+00	3.54E+01	3.04E+02
28106.5	6.16E+00	3.48E+01	2.75E+02
28106.6	6.59E+00	3.42E+01	2.48E+02
28106.7	7.16E+00	3.35E+01	2.24E+02
28106.8	7.90E+00	3.29E+01	2.03E+02
28106.9	8.83E+00	3.23E+01	1.83E+02
28107	9.98E+00	3.18E+01	1.66E+02
28107.1	1.14E+01	3.13E+01	1.52E+02
28107.2	1.31E+01	3.09E+01	1.39E+02
28107.3	1.51E+01	3.05E+01	1.28E+02
28107.4	1.75E+01	3.03E+01	1.19E+02
28107.5	2.03E+01	3.02E+01	1.11E+02
28107.6	2.35E+01	3.02E+01	1.05E+02
28107.7	2.73E+01	3.04E+01	9.97E+01
28107.8	3.17E+01	3.07E+01	9.55E+01
28107.9	3.67E+01	3.12E+01	9.21E+01
28108	4.25E+01	3.20E+01	8.95E+01
28108.1	4.91E+01	3.30E+01	8.73E+01
28108.2	5.65E+01	3.43E+01	8.55E+01
28108.3	6.48E+01	3.58E+01	8.40E+01
28108.4	7.41E+01	3.77E+01	8.27E+01
28108.5	8.44E+01	4.00E+01	8.14E+01
28108.6	9.57E+01	4.26E+01	8.01E+01
28108.7	1.08E+02	4.57E+01	7.87E+01
28108.8	1.21E+02	4.93E+01	7.72E+01
28108.9	1.35E+02	5.35E+01	7.57E+01
28109	1.50E+02	5.82E+01	7.39E+01
28109.1	1.65E+02	6.36E+01	7.20E+01
28109.2	1.81E+02	6.96E+01	7.00E+01
28109.3	1.96E+02	7.65E+01	6.77E+01
28109.4	2.11E+02	8.41E+01	6.53E+01
28109.5	2.25E+02	9.27E+01	6.28E+01
28109.6	2.39E+02	1.02E+02	6.00E+01
28109.7	2.50E+02	1.13E+02	5.72E+01
28109.8	2.60E+02	1.25E+02	5.42E+01
28109.9	2.68E+02	1.39E+02	5.12E+01
28110	2.73E+02	1.54E+02	4.81E+01
28110.1	2.76E+02	1.71E+02	4.50E+01
28110.2	2.76E+02	1.90E+02	4.19E+01
28110.3	2.72E+02	2.12E+02	3.88E+01
28110.4	2.66E+02	2.36E+02	3.58E+01
28110.5	2.57E+02	2.63E+02	3.28E+01
28110.6	2.46E+02	2.94E+02	3.00E+01
28110.7	2.33E+02	3.28E+02	2.72E+01
28110.8	2.18E+02	3.67E+02	2.46E+01
28110.9	2.02E+02	4.12E+02	2.21E+01
28111	1.86E+02	4.63E+02	1.98E+01
28111.1	1.70E+02	5.20E+02	1.76E+01
28111.2	1.55E+02	5.85E+02	1.56E+01
28111.3	1.40E+02	6.59E+02	1.38E+01
28111.4	1.27E+02	7.42E+02	1.21E+01
28111.5	1.15E+02	8.35E+02	1.07E+01
28111.6	1.05E+02	9.39E+02	9.34E+00
28111.7	9.71E+01	1.05E+03	8.17E+00
28111.8	9.18E+01	1.18E+03	7.14E+00
28111.9	8.90E+01	1.32E+03	6.24E+00
28112	8.88E+01	1.46E+03	5.45E+00
28112.1	9.12E+01	1.62E+03	4.76E+00
28112.2	9.63E+01	1.78E+03	4.17E+00
28112.3	1.04E+02	1.95E+03	3.65E+00
28112.4	1.14E+02	2.13E+03	3.20E+00
28112.5	1.25E+02	2.30E+03	2.82E+00
28112.6	1.39E+02	2.48E+03	2.49E+00
28112.7	1.53E+02	2.64E+03	2.20E+00
28112.8	1.69E+02	2.80E+03	1.95E+00
28112.9	1.84E+02	2.94E+03	1.74E+00
28113	1.98E+02	3.07E+03	1.55E+00
28113.1	2.11E+02	3.17E+03	1.40E+00
28113.2	2.23E+02	3.26E+03	1.26E+00
28113.3	2.31E+02	3.31E+03	1.14E+00
28113.4	2.37E+02	3.34E+03	1.04E+00
28113.5	2.40E+02	3.34E+03	9.60E-01
28113.6	2.39E+02	3.31E+03	8.90E-01
28113.7	2.35E+02	3.26E+03	8.31E-01
28113.8	2.29E+02	3.18E+03	7.82E-01
28113.9	2.20E+02	3.08E+03	7.44E-01
28114	2.09E+02	2.96E+03	7.13E-01
28114.1	1.97E+02	2.83E+03	6.91E-01
28114.2	1.84E+02	2.68E+03	6.77E-01
28114.3	1.71E+02	2.52E+03	6.70E-01
28114.4	1.58E+02	2.35E+03	6.70E-01
28114.5	1.46E+02	2.18E+03	6.78E-01
28114.6	1.34E+02	2.01E+03	6.93E-01
28114.7	1.24E+02	1.84E+03	7.16E-01
28114.8	1.15E+02	1.67E+03	7.48E-01
28114.9	1.07E+02	1.51E+03	7.89E-01
28115	9.97E+01	1.36E+03	8.40E-01
28115.1	9.37E+01	1.22E+03	9.02E-01
28115.2	8.86E+01	1.08E+03	9.76E-01
28115.3	8.44E+01	9.60E+02	1.07E+00
28115.4	8.10E+01	8.47E+02	1.17E+00
28115.5	7.83E+01	7.45E+02	1.29E+00
28115.6	7.64E+01	6.54E+02	1.43E+00
28115.7	7.51E+01	5.72E+02	1.60E+00
28115.8	7.45E+01	4.99E+02	1.79E+00
28115.9	7.44E+01	4.34E+02	2.00E+00
28116	7.49E+01	3.77E+02	2.25E+00
28116.1	7.60E+01	3.27E+02	2.54E+00
28116.2	7.76E+01	2.82E+02	2.87E+00
28116.3	7.98E+01	2.44E+02	3.25E+00
28116.4	8.25E+01	2.10E+02	3.68E+00
28116.5	8.57E+01	1.80E+02	4.18E+00
28116.6	8.95E+01	1.54E+02	4.75E+00
28116.7	9.37E+01	1.32E+02	5.41E+00
28116.8	9.84E+01	1.13E+02	6.17E+00
28116.9	1.04E+02	9.61E+01	7.04E+00
28117	1.09E+02	8.19E+01	8.05E+00
28117.1	1.15E+02	6.97E+01	9.21E+00
28117.2	1.22E+02	5.94E+01	1.06E+01
28117.3	1.29E+02	5.06E+01	1.21E+01
28117.4	1.36E+02	4.32E+01	1.40E+01
28117.5	1.44E+02	3.71E+01	1.61E+01
28117.6	1.52E+02	3.19E+01	1.86E+01
28117.7	1.60E+02	2.76E+01	2.14E+01
28117.8	1.68E+02	2.41E+01	2.48E+01
28117.9	1.75E+02	2.13E+01	2.87E+01
28118	1.83E+02	1.90E+01	3.31E+01
28118.1	1.89E+02	1.73E+01	3.83E+01
28118.2	1.95E+02	1.59E+01	4.42E+01
28118.3	1.99E+02	1.49E+01	5.10E+01
28118.4	2.02E+02	1.42E+01	5.88E+01
28118.5	2.04E+02	1.37E+01	6.76E+01
28118.6	2.04E+02	1.35E+01	7.74E+01
28118.7	2.03E+02	1.35E+01	8.84E+01
28118.8	2.00E+02	1.37E+01	1.00E+02
28118.9	1.96E+02	1.41E+01	1.13E+02
28119	1.90E+02	1.46E+01	1.27E+02
28119.1	1.83E+02	1.53E+01	1.42E+02
28119.2	1.75E+02	1.61E+01	1.56E+02
28119.3	1.67E+02	1.71E+01	1.71E+02
28119.4	1.58E+02	1.81E+01	1.85E+02
28119.5	1.48E+02	1.93E+01	1.99E+02
28119.6	1.38E+02	2.05E+01	2.11E+02
28119.7	1.29E+02	2.19E+01	2.21E+02
28119.8	1.19E+02	2.32E+01	2.29E+02
28119.9	1.10E+02	2.46E+01	2.36E+02
28120	1.01E+02	2.60E+01	2.41E+02
28120.1	9.24E+01	2.73E+01	2.43E+02
28120.2	8.48E+01	2.85E+01	2.45E+02
28120.3	7.80E+01	2.96E+01	2.45E+02
28120.4	7.19E+01	3.06E+01	2.45E+02
28120.5	6.66E+01	3.14E+01	2.44E+02
28120.6	6.22E+01	3.21E+01	2.44E+02
28120.7	5.85E+01	3.25E+01	2.44E+02
28120.8	5.56E+01	3.27E+01	2.44E+02
28120.9	5.34E+01	3.28E+01	2.46E+02
28121	5.18E+01	3.27E+01	2.49E+02
28121.1	5.08E+01	3.25E+01	2.54E+02
28121.2	5.04E+01	3.21E+01	2.61E+02
28121.3	5.03E+01	3.16E+01	2.69E+02
28121.4	5.05E+01	3.11E+01	2.80E+02
28121.5	5.10E+01	3.05E+01	2.92E+02
28121.6	5.17E+01	2.98E+01	3.06E+02
28121.7	5.24E+01	2.92E+01	3.21E+02
28121.8	5.32E+01	2.85E+01	3.38E+02
28121.9	5.40E+01	2.78E+01	3.55E+02
28122	5.48E+01	2.71E+01	3.73E+02
28122.1	5.55E+01	2.64E+01	3.92E+02
28122.2	5.62E+01	2.56E+01	4.10E+02
28122.3	5.68E+01	2.49E+01	4.28E+02
28122.4	5.74E+01	2.41E+01	4.45E+02
28122.5	5.80E+01	2.33E+01	4.61E+02
28122.6	5.85E+01	2.25E+01	4.76E+02
28122.7	5.90E+01	2.17E+01	4.88E+02
28122.8	5.95E+01	2.09E+01	4.99E+02
28122.9	6.00E+01	2.01E+01	5.06E+02
28123	6.06E+01	1.92E+01	5.12E+02
28123.1	6.12E+01	1.84E+01	5.14E+02
28123.2	6.18E+01	1.76E+01	5.14E+02
28123.3	6.26E+01	1.67E+01	5.10E+02
28123.4	6.34E+01	1.59E+01	5.04E+02
28123.5	6.44E+01	1.51E+01	4.96E+02
28123.6	6.55E+01	1.43E+01	4.85E+02
28123.7	6.67E+01	1.35E+01	4.71E+02
28123.8	6.81E+01	1.28E+01	4.55E+02
28123.9	6.96E+01	1.20E+01	4.37E+02
28124	7.13E+01	1.13E+01	4.18E+02
28124.1	7.32E+01	1.06E+01	3.97E+02
28124.2	7.53E+01	9.94E+00	3.76E+02
28124.3	7.76E+01	9.32E+00	3.54E+02
28124.4	8.01E+01	8.72E+00	3.31E+02
28124.5	8.28E+01	8.16E+00	3.09E+02
28124.6	8.57E+01	7.64E+00	2.88E+02
28124.7	8.87E+01	7.15E+00	2.67E+02
28124.8	9.17E+01	6.70E+00	2.48E+02
28124.9	9.48E+01	6.29E+00	2.30E+02
28125	9.78E+01	5.91E+00	2.12E+02
28125.1	1.01E+02	5.57E+00	1.97E+02
28125.2	1.03E+02	5.27E+00	1.83E+02
28125.3	1.06E+02	5.00E+00	1.70E+02
28125.4	1.08E+02	4.77E+00	1.58E+02
28125.5	1.10E+02	4.56E+00	1.47E+02
28125.6	1.11E+02	4.39E+00	1.38E+02
28125.7	1.11E+02	4.25E+00	1.30E+02
28125.8	1.11E+02	4.14E+00	1.23E+02
28125.9	1.11E+02	4.06E+00	1.16E+02
28126	1.09E+02	4.01E+00	1.11E+02
28126.1	1.08E+02	3.99E+00	1.06E+02
28126.2	1.05E+02	4.00E+00	1.02E+02
28126.3	1.02E+02	4.05E+00	9.89E+01
28126.4	9.92E+01	4.13E+00	9.59E+01
28126.5	9.58E+01	4.25E+00	9.33E+01
28126.6	9.22E+01	4.40E+00	9.11E+01
28126.7	8.87E+01	4.60E+00	8.91E+01
28126.8	8.51E+01	4.84E+00	8.74E+01
28126.9	8.18E+01	5.13E+00	8.58E+01
28127	7.88E+01	5.47E+00	8.43E+01
28127.1	7.63E+01	5.87E+00	8.28E+01
28127.2	7.42E+01	6.34E+00	8.14E+01
28127.3	7.29E+01	6.88E+00	8.00E+01
28127.4	7.22E+01	7.51E+00	7.86E+01
28127.5	7.23E+01	8.23E+00	7.71E+01
28127.6	7.33E+01	9.06E+00	7.56E+01
28127.7	7.50E+01	1.00E+01	7.41E+01
28127.8	7.76E+01	1.11E+01	7.24E+01
28127.9	8.08E+01	1.24E+01	7.08E+01
28128	8.47E+01	1.39E+01	6.90E+01
28128.1	8.92E+01	1.56E+01	6.72E+01
28128.2	9.41E+01	1.76E+01	6.53E+01
28128.3	9.93E+01	1.99E+01	6.33E+01
28128.4	1.05E+02	2.26E+01	6.12E+01
28128.5	1.10E+02	2.57E+01	5.90E+01
28128.6	1.15E+02	2.93E+01	5.68E+01
28128.7	1.20E+02	3.34E+01	5.44E+01
28128.8	1.25E+02	3.83E+01	5.20E+01
28128.9	1.29E+02	4.40E+01	4.95E+01
28129	1.34E+02	5.05E+01	4.70E+01
28129.1	1.37E+02	5.81E+01	4.44E+01
28129.2	1.40E+02	6.69E+01	4.19E+01
28129.3	1.43E+02	7.70E+01	3.93E+01
28129.4	1.45E+02	8.87E+01	3.67E+01
28129.5	1.47E+02	1.02E+02	3.42E+01
28129.6	1.47E+02	1.17E+02	3.18E+01
28129.7	1.48E+02	1.34E+02	2.94E+01
28129.8	1.47E+02	1.54E+02	2.72E+01
28129.9	1.46E+02	1.76E+02	2.50E+01
28130	1.45E+02	2.00E+02	2.30E+01
28130.1	1.43E+02	2.27E+02	2.11E+01
28130.2	1.41E+02	2.57E+02	1.94E+01
28130.3	1.39E+02	2.89E+02	1.78E+01
28130.4	1.37E+02	3.25E+02	1.63E+01
28130.5	1.35E+02	3.64E+02	1.50E+01
28130.6	1.33E+02	4.06E+02	1.38E+01
28130.7	1.31E+02	4.50E+02	1.27E+01
28130.8	1.30E+02	4.98E+02	1.17E+01
28130.9	1.28E+02	5.48E+02	1.09E+01
28131	1.27E+02	6.01E+02	1.02E+01
28131.1	1.26E+02	6.54E+02	9.62E+00
28131.2	1.25E+02	7.07E+02	9.13E+00
28131.3	1.24E+02	7.60E+02	8.75E+00
28131.4	1.24E+02	8.11E+02	8.46E+00
28131.5	1.24E+02	8.58E+02	8.27E+00
28131.6	1.25E+02	8.99E+02	8.18E+00
28131.7	1.25E+02	9.35E+02	8.18E+00
28131.8	1.26E+02	9.62E+02	8.28E+00
28131.9	1.28E+02	9.81E+02	8.47E+00
28132	1.30E+02	9.91E+02	8.76E+00
28132.1	1.32E+02	9.91E+02	9.15E+00
28132.2	1.35E+02	9.81E+02	9.65E+00
28132.3	1.39E+02	9.62E+02	1.03E+01
28132.4	1.43E+02	9.35E+02	1.10E+01
28132.5	1.47E+02	8.99E+02	1.19E+01
28132.6	1.53E+02	8.57E+02	1.29E+01
28132.7	1.58E+02	8.10E+02	1.40E+01
28132.8	1.64E+02	7.60E+02	1.54E+01
28132.9	1.70E+02	7.07E+02	1.69E+01
28133	1.76E+02	6.53E+02	1.86E+01
28133.1	1.81E+02	5.99E+02	2.05E+01
28133.2	1.87E+02	5.46E+02	2.26E+01
28133.3	1.92E+02	4.95E+02	2.49E+01
28133.4	1.97E+02	4.47E+02	2.75E+01
28133.5	2.02E+02	4.02E+02	3.03E+01
28133.6	2.06E+02	3.60E+02	3.33E+01
28133.7	2.11E+02	3.22E+02	3.66E+01
28133.8	2.16E+02	2.88E+02	4.01E+01
28133.9	2.22E+02	2.57E+02	4.38E+01
28134	2.29E+02	2.29E+02	4.76E+01
28134.1	2.38E+02	2.05E+02	5.16E+01
28134.2	2.48E+02	1.83E+02	5.57E+01
28134.3	2.61E+02	1.64E+02	5.99E+01
28134.4	2.76E+02	1.48E+02	6.40E+01
28134.5	2.95E+02	1.33E+02	6.80E+01
28134.6	3.16E+02	1.20E+02	7.19E+01
28134.7	3.39E+02	1.09E+02	7.55E+01
28134.8	3.63E+02	9.84E+01	7.89E+01
28134.9	3.88E+02	8.94E+01	8.19E+01
28135	4.12E+02	8.14E+01	8.44E+01
28135.1	4.34E+02	7.43E+01	8.65E+01
28135.2	4.51E+02	6.79E+01	8.81E+01
28135.3	4.63E+02	6.22E+01	8.92E+01
28135.4	4.68E+02	5.72E+01	8.99E+01
28135.5	4.67E+02	5.26E+01	9.01E+01
28135.6	4.58E+02	4.85E+01	9.00E+01
28135.7	4.42E+02	4.49E+01	8.96E+01
28135.8	4.19E+02	4.16E+01	8.91E+01
28135.9	3.92E+02	3.86E+01	8.86E+01
28136	3.60E+02	3.60E+01	8.82E+01
28136.1	3.27E+02	3.36E+01	8.81E+01
28136.2	2.93E+02	3.14E+01	8.84E+01
28136.3	2.59E+02	2.95E+01	8.93E+01
28136.4	2.26E+02	2.77E+01	9.09E+01
28136.5	1.96E+02	2.61E+01	9.34E+01
28136.6	1.68E+02	2.47E+01	9.70E+01
28136.7	1.42E+02	2.34E+01	1.02E+02
28136.8	1.20E+02	2.23E+01	1.08E+02
28136.9	1.00E+02	2.13E+01	1.16E+02
28137	8.32E+01	2.04E+01	1.25E+02
28137.1	6.86E+01	1.96E+01	1.36E+02
28137.2	5.63E+01	1.89E+01	1.48E+02
28137.3	4.59E+01	1.84E+01	1.62E+02
28137.4	3.73E+01	1.79E+01	1.78E+02
28137.5	3.02E+01	1.75E+01	1.94E+02
28137.6	2.44E+01	1.73E+01	2.11E+02
28137.7	1.96E+01	1.71E+01	2.29E+02
28137.8	1.58E+01	1.69E+01	2.47E+02
28137.9	1.27E+01	1.69E+01	2.66E+02
28138	1.03E+01	1.68E+01	2.83E+02
28138.1	8.30E+00	1.68E+01	3.00E+02
28138.2	6.74E+00	1.68E+01	3.15E+02
28138.3	5.50E+00	1.68E+01	3.29E+02
28138.4	4.52E+00	1.68E+01	3.41E+02
28138.5	3.74E+00	1.68E+01	3.50E+02
28138.6	3.12E+00	1.67E+01	3.56E+02
28138.7	2.62E+00	1.65E+01	3.59E+02
28138.8	2.22E+00	1.63E+01	3.59E+02
28138.9	1.90E+00	1.60E+01	3.55E+02
28139	1.63E+00	1.56E+01	3.48E+02
28139.1	1.42E+00	1.52E+01	3.37E+02
28139.2	1.25E+00	1.47E+01	3.23E+02
28139.3	1.10E+00	1.40E+01	3.06E+02
28139.4	9.86E-01	1.33E+01	2.87E+02
28139.5	8.90E-01	1.25E+01	2.66E+02
28139.6	8.11E-01	1.17E+01	2.44E+02
28139.7	7.47E-01	1.08E+01	2.21E+02
28139.8	6.94E-01	9.93E+00	1.97E+02
28139.9	6.51E-01	9.03E+00	1.74E+02
28140	6.16E-01	8.15E+00	1.52E+02
28140.1	5.89E-01	7.29E+00	1.31E+02
28140.2	5.67E-01	6.47E+00	1.12E+02
28140.3	5.51E-01	5.71E+00	9.50E+01
28140.4	5.39E-01	5.00E+00	7.96E+01
28140.5	5.33E-01	4.36E+00	6.61E+01
28140.6	5.30E-01	3.79E+00	5.46E+01
28140.7	5.32E-01	3.27E+00	4.48E+01
28140.8	5.38E-01	2.82E+00	3.65E+01
28140.9	5.47E-01	2.42E+00	2.98E+01
28141	5.60E-01	2.07E+00	2.42E+01
28141.1	5.76E-01	1.77E+00	1.97E+01
28141.2	5.96E-01	1.50E+00	1.61E+01
28141.3	6.20E-01	1.27E+00	1.33E+01
28141.4	6.47E-01	1.08E+00	1.11E+01
28141.5	6.78E-01	9.10E-01	9.33E+00
28141.6	7.13E-01	7.67E-01	8.02E+00
28141.7	7.53E-01	6.46E-01	7.05E+00
28141.8	7.96E-01	5.44E-01	6.34E+00
28141.9	8.44E-01	4.58E-01	5.86E+00
28142	8.97E-01	3.87E-01	5.55E+00
28142.1	9.55E-01	3.27E-01	5.39E+00
28142.2	1.02E+00	2.78E-01	5.36E+00
28142.3	1.09E+00	2.37E-01	5.44E+00
28142.4	1.17E+00	2.03E-01	5.61E+00
28142.5	1.26E+00	1.75E-01	5.87E+00
28142.6	1.36E+00	1.52E-01	6.22E+00
28142.7	1.48E+00	1.33E-01	6.63E+00
28142.8	1.61E+00	1.17E-01	7.13E+00
28142.9	1.76E+00	1.05E-01	7.70E+00
28143	1.93E+00	9.41E-02	8.33E+00
28143.1	2.13E+00	8.56E-02	9.04E+00
28143.2	2.36E+00	7.88E-02	9.82E+00
28143.3	2.63E+00	7.33E-02	1.07E+01
28143.4	2.95E+00	6.90E-02	1.16E+01
28143.5	3.33E+00	6.58E-02	1.25E+01
28143.6	3.77E+00	6.34E-02	1.36E+01
28143.7	4.30E+00	6.19E-02	1.47E+01
28143.8	4.91E+00	6.11E-02	1.58E+01
28143.9	5.63E+00	6.11E-02	1.71E+01
28144	6.47E+00	6.18E-02	1.84E+01
28144.1	7.43E+00	6.32E-02	1.97E+01
28144.2	8.54E+00	6.54E-02	2.11E+01
28144.3	9.80E+00	6.84E-02	2.26E+01
28144.4	1.12E+01	7.24E-02	2.42E+01
28144.5	1.28E+01	7.74E-02	2.58E+01
28144.6	1.45E+01	8.37E-02	2.75E+01
28144.7	1.64E+01	9.15E-02	2.93E+01
28144.8	1.84E+01	1.01E-01	3.12E+01
28144.9	2.06E+01	1.13E-01	3.31E+01
28145	2.28E+01	1.28E-01	3.51E+01
28145.1	2.50E+01	1.47E-01	3.71E+01
28145.2	2.72E+01	1.71E-01	3.93E+01
28145.3	2.94E+01	2.02E-01	4.15E+01
28145.4	3.15E+01	2.42E-01	4.37E+01
28145.5	3.35E+01	2.93E-01	4.61E+01
28145.6	3.53E+01	3.60E-01	4.84E+01
28145.7	3.69E+01	4.49E-01	5.09E+01
28145.8	3.84E+01	5.66E-01	5.33E+01
28145.9	3.98E+01	7.24E-01	5.58E+01
28146	4.12E+01	9.36E-01	5.83E+01
28146.1	4.24E+01	1.22E+00	6.09E+01
28146.2	4.37E+01	1.61E+00	6.34E+01
28146.3	4.51E+01	2.12E+00	6.60E+01
28146.4	4.66E+01	2.81E+00	6.86E+01
28146.5	4.83E+01	3.73E+00	7.12E+01
28146.6	5.03E+01	4.95E+00	7.38E+01
28146.7	5.27E+01	6.54E+00	7.65E+01
28146.8	5.55E+01	8.61E+00	7.91E+01
28146.9	5.88E+01	1.13E+01	8.17E+01
28147	6.27E+01	1.46E+01	8.43E+01
28147.1	6.75E+01	1.87E+01	8.69E+01
28147.2	7.31E+01	2.38E+01	8.94E+01
28147.3	7.97E+01	3.00E+01	9.18E+01
28147.4	8.76E+01	3.74E+01	9.41E+01
28147.5	9.69E+01	4.61E+01	9.62E+01
28147.6	1.08E+02	5.62E+01	9.81E+01
28147.7	1.21E+02	6.77E+01	9.97E+01
28147.8	1.35E+02	8.06E+01	1.01E+02
28147.9	1.53E+02	9.50E+01	1.02E+02
28148	1.73E+02	1.11E+02	1.02E+02
28148.1	1.96E+02	1.27E+02	1.01E+02
28148.2	2.22E+02	1.45E+02	1.00E+02
28148.3	2.53E+02	1.64E+02	9.88E+01
28148.4	2.89E+02	1.83E+02	9.66E+01
28148.5	3.31E+02	2.03E+02	9.37E+01
28148.6	3.81E+02	2.24E+02	9.02E+01
28148.7	4.39E+02	2.45E+02	8.62E+01
28148.8	5.09E+02	2.66E+02	8.17E+01
28148.9	5.91E+02	2.87E+02	7.68E+01
28149	6.89E+02	3.09E+02	7.16E+01
28149.1	8.03E+02	3.31E+02	6.63E+01
28149.2	9.37E+02	3.53E+02	6.08E+01
28149.3	1.09E+03	3.77E+02	5.54E+01
28149.4	1.26E+03	4.01E+02	5.01E+01
28149.5	1.46E+03	4.26E+02	4.50E+01
28149.6	1.66E+03	4.54E+02	4.01E+01
28149.7	1.88E+03	4.82E+02	3.55E+01
28149.8	2.10E+03	5.13E+02	3.12E+01
28149.9	2.31E+03	5.46E+02	2.72E+01
28150	2.50E+03	5.81E+02	2.35E+01
28150.1	2.65E+03	6.17E+02	2.02E+01
28150.2	2.76E+03	6.56E+02	1.72E+01
28150.3	2.81E+03	6.96E+02	1.46E+01
28150.4	2.79E+03	7.37E+02	1.22E+01
28150.5	2.71E+03	7.79E+02	1.02E+01
28150.6	2.56E+03	8.21E+02	8.46E+00
28150.7	2.35E+03	8.62E+02	6.96E+00
28150.8	2.11E+03	9.01E+02	5.68E+00
28150.9	1.84E+03	9.36E+02	4.61E+00
28151	1.56E+03	9.69E+02	3.72E+00
28151.1	1.28E+03	9.97E+02	2.98E+00
28151.2	1.03E+03	1.02E+03	2.37E+00
28151.3	8.06E+02	1.04E+03	1.88E+00
28151.4	6.16E+02	1.05E+03	1.48E+00
28151.5	4.61E+02	1.05E+03	1.16E+00
28151.6	3.38E+02	1.05E+03	9.08E-01
28151.7	2.46E+02	1.04E+03	7.07E-01
28151.8	1.77E+02	1.03E+03	5.50E-01
28151.9	1.29E+02	1.01E+03	4.26E-01
28152	9.46E+01	9.81E+02	3.30E-01
28152.1	7.12E+01	9.51E+02	2.56E-01
28152.2	5.52E+01	9.18E+02	1.99E-01
28152.3	4.42E+01	8.82E+02	1.56E-01
28152.4	3.63E+01	8.43E+02	1.23E-01
28152.5	3.05E+01	8.03E+02	9.91E-02
28152.6	2.60E+01	7.61E+02	8.14E-02
28152.7	2.24E+01	7.18E+02	6.88E-02
28152.8	1.94E+01	6.75E+02	6.05E-02
28152.9	1.68E+01	6.31E+02	5.56E-02
28153	1.46E+01	5.88E+02	5.38E-02
28153.1	1.26E+01	5.44E+02	5.48E-02
28153.2	1.09E+01	5.02E+02	5.87E-02
28153.3	9.38E+00	4.60E+02	6.57E-02
28153.4	8.05E+00	4.20E+02	7.65E-02
28153.5	6.88E+00	3.81E+02	9.16E-02
28153.6	5.87E+00	3.44E+02	1.12E-01
28153.7	4.98E+00	3.09E+02	1.40E-01
28153.8	4.21E+00	2.76E+02	1.77E-01
28153.9	3.54E+00	2.45E+02	2.25E-01
28154	2.97E+00	2.17E+02	2.88E-01
28154.1	2.47E+00	1.91E+02	3.69E-01
28154.2	2.05E+00	1.67E+02	4.73E-01
28154.3	1.69E+00	1.46E+02	6.07E-01
28154.4	1.39E+00	1.27E+02	7.76E-01
28154.5	1.14E+00	1.10E+02	9.91E-01
28154.6	9.25E-01	9.57E+01	1.26E+00
28154.7	7.51E-01	8.30E+01	1.60E+00
28154.8	6.08E-01	7.21E+01	2.01E+00
28154.9	4.92E-01	6.28E+01	2.52E+00
28155	3.97E-01	5.48E+01	3.15E+00
28155.1	3.21E-01	4.81E+01	3.92E+00
28155.2	2.60E-01	4.25E+01	4.84E+00
28155.3	2.12E-01	3.77E+01	5.95E+00
28155.4	1.73E-01	3.36E+01	7.28E+00
28155.5	1.42E-01	3.00E+01	8.85E+00
28155.6	1.17E-01	2.69E+01	1.07E+01
28155.7	9.77E-02	2.42E+01	1.29E+01
28155.8	8.20E-02	2.17E+01	1.53E+01
28155.9	6.95E-02	1.94E+01	1.82E+01
28156	5.94E-02	1.74E+01	2.14E+01
28156.1	5.13E-02	1.55E+01	2.51E+01
28156.2	4.48E-02	1.37E+01	2.92E+01
28156.3	3.95E-02	1.21E+01	3.37E+01
28156.4	3.53E-02	1.06E+01	3.86E+01
28156.5	3.19E-02	9.28E+00	4.39E+01
28156.6	2.92E-02	8.06E+00	4.96E+01
28156.7	2.70E-02	6.95E+00	5.57E+01
28156.8	2.53E-02	5.96E+00	6.20E+01
28156.9	2.40E-02	5.08E+00	6.84E+01
28157	2.31E-02	4.31E+00	7.49E+01
28157.1	2.24E-02	3.64E+00	8.14E+01
28157.2	2.19E-02	3.05E+00	8.76E+01
28157.3	2.16E-02	2.54E+00	9.35E+01
28157.4	2.16E-02	2.11E+00	9.88E+01
28157.5	2.17E-02	1.75E+00	1.03E+02
28157.6	2.19E-02	1.44E+00	1.07E+02
28157.7	2.23E-02	1.18E+00	1.10E+02
28157.8	2.29E-02	9.61E-01	1.12E+02
28157.9	2.36E-02	7.82E-01	1.12E+02
28158	2.45E-02	6.34E-01	1.12E+02
28158.1	2.56E-02	5.13E-01	1.10E+02
28158.2	2.68E-02	4.14E-01	1.08E+02
28158.3	2.83E-02	3.33E-01	1.04E+02
28158.4	3.00E-02	2.68E-01	1.00E+02
28158.5	3.21E-02	2.15E-01	9.58E+01
28158.6	3.44E-02	1.72E-01	9.09E+01
28158.7	3.72E-02	1.38E-01	8.57E+01
28158.8	4.05E-02	1.11E-01	8.04E+01
28158.9	4.44E-02	8.90E-02	7.50E+01
28159	4.90E-02	7.16E-02	6.98E+01
28159.1	5.46E-02	5.77E-02	6.46E+01
28159.2	6.12E-02	4.66E-02	5.96E+01
28159.3	6.93E-02	3.78E-02	5.48E+01
28159.4	7.90E-02	3.07E-02	5.03E+01
28159.5	9.08E-02	2.51E-02	4.61E+01
28159.6	1.05E-01	2.06E-02	4.22E+01
28159.7	1.23E-01	1.70E-02	3.85E+01
28159.8	1.44E-01	1.42E-02	3.51E+01
28159.9	1.70E-01	1.19E-02	3.20E+01
28160	2.01E-01	1.00E-02	2.92E+01
28160.1	2.40E-01	8.54E-03	2.66E+01
28160.2	2.87E-01	7.33E-03	2.43E+01
28160.3	3.45E-01	6.36E-03	2.23E+01
28160.4	4.15E-01	5.58E-03	2.04E+01
28160.5	5.01E-01	4.94E-03	1.88E+01
28160.6	6.05E-01	4.42E-03	1.73E+01
28160.7	7.32E-01	4.01E-03	1.61E+01
28160.8	8.86E-01	3.67E-03	1.50E+01
28160.9	1.07E+00	3.41E-03	1.40E+01
28161	1.29E+00	3.20E-03	1.32E+01
28161.1	1.56E+00	3.04E-03	1.25E+01
28161.2	1.87E+00	2.92E-03	1.19E+01
28161.3	2.25E+00	2.84E-03	1.14E+01
28161.4	2.68E+00	2.79E-03	1.10E+01
28161.5	3.19E+00	2.77E-03	1.07E+01
28161.6	3.78E+00	2.78E-03	1.04E+01
28161.7	4.47E+00	2.81E-03	1.02E+01
28161.8	5.25E+00	2.87E-03	1.01E+01
28161.9	6.15E+00	2.95E-03	1.00E+01
28162	7.18E+00	3.05E-03	1.00E+01
28162.1	8.35E+00	3.18E-03	1.00E+01
28162.2	9.67E+00	3.34E-03	1.01E+01
28162.3	1.12E+01	3.53E-03	1.02E+01
28162.4	1.28E+01	3.75E-03	1.04E+01
28162.5	1.47E+01	4.00E-03	1.06E+01
28162.6	1.68E+01	4.30E-03	1.10E+01
28162.7	1.92E+01	4.65E-03	1.14E+01
28162.8	2.19E+01	5.06E-03	1.19E+01
28162.9	2.49E+01	5.54E-03	1.27E+01
28163	2.83E+01	6.09E-03	1.38E+01
28163.1	3.21E+01	6.74E-03	1.53E+01
28163.2	3.65E+01	7.51E-03	1.74E+01
28163.3	4.15E+01	8.41E-03	2.05E+01
28163.4	4.73E+01	9.46E-03	2.47E+01
28163.5	5.39E+01	1.07E-02	3.04E+01
28163.6	6.16E+01	1.22E-02	3.81E+01
28163.7	7.05E+01	1.40E-02	4.82E+01
28163.8	8.07E+01	1.61E-02	6.11E+01
28163.9	9.25E+01	1.86E-02	7.72E+01
28164	1.06E+02	2.17E-02	9.67E+01
28164.1	1.22E+02	2.55E-02	1.20E+02
28164.2	1.39E+02	3.02E-02	1.46E+02
28164.3	1.60E+02	3.61E-02	1.75E+02
28164.4	1.83E+02	4.34E-02	2.05E+02
28164.5	2.09E+02	5.28E-02	2.36E+02
28164.6	2.39E+02	6.47E-02	2.65E+02
28164.7	2.75E+02	7.99E-02	2.91E+02
28164.8	3.17E+02	9.95E-02	3.11E+02
28164.9	3.69E+02	1.25E-01	3.25E+02
28165	4.35E+02	1.57E-01	3.31E+02
28165.1	5.24E+02	1.99E-01	3.29E+02
28165.2	6.46E+02	2.53E-01	3.18E+02
28165.3	8.19E+02	3.21E-01	3.00E+02
28165.4	1.07E+03	4.08E-01	2.75E+02
28165.5	1.41E+03	5.17E-01	2.45E+02
28165.6	1.88E+03	6.54E-01	2.13E+02
28165.7	2.49E+03	8.24E-01	1.79E+02
28165.8	3.23E+03	1.03E+00	1.47E+02
28165.9	4.05E+03	1.29E+00	1.17E+02
28166	4.87E+03	1.60E+00	9.10E+01
28166.1	5.58E+03	1.97E+00	6.87E+01
28166.2	6.06E+03	2.42E+00	5.05E+01
28166.3	6.22E+03	2.96E+00	3.61E+01
28166.4	6.03E+03	3.60E+00	2.53E+01
28166.5	5.53E+03	4.35E+00	1.73E+01
28166.6	4.81E+03	5.24E+00	1.16E+01
28166.7	3.99E+03	6.28E+00	7.72E+00
28166.8	3.19E+03	7.50E+00	5.12E+00
28166.9	2.48E+03	8.93E+00	3.44E+00
28167	1.91E+03	1.06E+01	2.37E+00
28167.1	1.48E+03	1.25E+01	1.70E+00
28167.2	1.16E+03	1.48E+01	1.29E+00
28167.3	9.24E+02	1.74E+01	1.04E+00
28167.4	7.51E+02	2.03E+01	8.77E-01
28167.5	6.19E+02	2.37E+01	7.74E-01
28167.6	5.14E+02	2.76E+01	7.05E-01
28167.7	4.30E+02	3.20E+01	6.57E-01
28167.8	3.61E+02	3.69E+01	6.21E-01
28167.9	3.04E+02	4.25E+01	5.93E-01
28168	2.57E+02	4.87E+01	5.72E-01
28168.1	2.18E+02	5.55E+01	5.54E-01
28168.2	1.85E+02	6.31E+01	5.39E-01
28168.3	1.58E+02	7.14E+01	5.27E-01
28168.4	1.35E+02	8.07E+01	5.17E-01
28168.5	1.14E+02	9.09E+01	5.07E-01
28168.6	9.71E+01	1.02E+02	4.98E-01
28168.7	8.20E+01	1.15E+02	4.90E-01
28168.8	6.90E+01	1.29E+02	4.81E-01
28168.9	5.77E+01	1.45E+02	4.72E-01
28169	4.79E+01	1.63E+02	4.62E-01
28169.1	3.96E+01	1.83E+02	4.52E-01
28169.2	3.24E+01	2.06E+02	4.42E-01
28169.3	2.64E+01	2.32E+02	4.31E-01
28169.4	2.13E+01	2.61E+02	4.20E-01
28169.5	1.70E+01	2.95E+02	4.08E-01
28169.6	1.35E+01	3.32E+02	3.97E-01
28169.7	1.06E+01	3.74E+02	3.86E-01
28169.8	8.30E+00	4.19E+02	3.75E-01
28169.9	6.42E+00	4.69E+02	3.65E-01
28170	4.92E+00	5.21E+02	3.55E-01
28170.1	3.74E+00	5.76E+02	3.46E-01
28170.2	2.82E+00	6.32E+02	3.38E-01
28170.3	2.10E+00	6.86E+02	3.31E-01
28170.4	1.56E+00	7.37E+02	3.24E-01
28170.5	1.15E+00	7.84E+02	3.18E-01
28170.6	8.35E-01	8.23E+02	3.13E-01
28170.7	6.04E-01	8.53E+02	3.09E-01
28170.8	4.35E-01	8.72E+02	3.04E-01
28170.9	3.11E-01	8.79E+02	3.01E-01
28171	2.22E-01	8.73E+02	2.97E-01
28171.1	1.58E-01	8.54E+02	2.94E-01
28171.2	1.12E-01	8.24E+02	2.91E-01
28171.3	7.93E-02	7.82E+02	2.88E-01
28171.4	5.63E-02	7.32E+02	2.84E-01
28171.5	4.00E-02	6.74E+02	2.80E-01
28171.6	2.86E-02	6.12E+02	2.77E-01
28171.7	2.05E-02	5.47E+02	2.72E-01
28171.8	1.48E-02	4.82E+02	2.68E-01
28171.9	1.07E-02	4.19E+02	2.62E-01
28172	7.87E-03	3.59E+02	2.57E-01
28172.1	5.82E-03	3.03E+02	2.51E-01
28172.2	4.35E-03	2.53E+02	2.44E-01
28172.3	3.28E-03	2.09E+02	2.38E-01
28172.4	2.51E-03	1.70E+02	2.30E-01
28172.5	1.94E-03	1.37E+02	2.22E-01
28172.6	1.52E-03	1.10E+02	2.14E-01
28172.7	1.20E-03	8.68E+01	2.06E-01
28172.8	9.64E-04	6.81E+01	1.97E-01
28172.9	7.84E-04	5.31E+01	1.87E-01
28173	6.46E-04	4.11E+01	1.77E-01
28173.1	5.40E-04	3.16E+01	1.68E-01
28173.2	4.57E-04	2.42E+01	1.58E-01
28173.3	3.93E-04	1.84E+01	1.48E-01
28173.4	3.42E-04	1.40E+01	1.38E-01
28173.5	3.01E-04	1.06E+01	1.28E-01
28173.6	2.70E-04	7.99E+00	1.19E-01
28173.7	2.45E-04	6.02E+00	1.10E-01
28173.8	2.25E-04	4.53E+00	1.02E-01
28173.9	2.10E-04	3.41E+00	9.33E-02
28174	1.98E-04	2.57E+00	8.57E-02
28174.1	1.90E-04	1.94E+00	7.85E-02
28174.2	1.84E-04	1.46E+00	7.18E-02
28174.3	1.80E-04	1.10E+00	6.55E-02
28174.4	1.78E-04	8.32E-01	5.97E-02
28174.5	1.78E-04	6.30E-01	5.44E-02
28174.6	1.80E-04	4.77E-01	4.94E-02
28174.7	1.84E-04	3.62E-01	4.49E-02
28174.8	1.90E-04	2.75E-01	4.07E-02
28174.9	1.98E-04	2.09E-01	3.69E-02
28175	2.08E-04	1.59E-01	3.34E-02
28175.1	2.22E-04	1.22E-01	3.03E-02
28175.2	2.38E-04	9.31E-02	2.74E-02
28175.3	2.58E-04	7.14E-02	2.48E-02
28175.4	2.83E-04	5.49E-02	2.25E-02
28175.5	3.12E-04	4.23E-02	2.05E-02
28175.6	3.47E-04	3.28E-02	1.86E-02
28175.7	3.90E-04	2.55E-02	1.69E-02
28175.8	4.40E-04	1.99E-02	1.54E-02
28175.9	5.00E-04	1.56E-02	1.40E-02
28176	5.71E-04	1.23E-02	1.27E-02
28176.1	6.55E-04	9.82E-03	1.16E-02
28176.2	7.55E-04	7.88E-03	1.06E-02
28176.3	8.71E-04	6.38E-03	9.67E-03
28176.4	1.01E-03	5.22E-03	8.85E-03
28176.5	1.17E-03	4.31E-03	8.12E-03
28176.6	1.36E-03	3.60E-03	7.46E-03
28176.7	1.58E-03	3.05E-03	6.88E-03
28176.8	1.84E-03	2.61E-03	6.37E-03
28176.9	2.15E-03	2.26E-03	5.92E-03
28177	2.50E-03	1.99E-03	5.52E-03
28177.1	2.92E-03	1.77E-03	5.17E-03
28177.2	3.39E-03	1.60E-03	4.86E-03
28177.3	3.95E-03	1.46E-03	4.60E-03
28177.4	4.59E-03	1.35E-03	4.36E-03
28177.5	5.34E-03	1.27E-03	4.16E-03
28177.6	6.20E-03	1.20E-03	3.99E-03
28177.7	7.21E-03	1.15E-03	3.84E-03
28177.8	8.37E-03	1.12E-03	3.71E-03
28177.9	9.73E-03	1.10E-03	3.61E-03
28178	1.13E-02	1.10E-03	3.52E-03
28178.1	1.32E-02	1.10E-03	3.46E-03
28178.2	1.53E-02	1.12E-03	3.41E-03
28178.3	1.79E-02	1.15E-03	3.38E-03
28178.4	2.09E-02	1.18E-03	3.38E-03
28178.5	2.45E-02	1.23E-03	3.39E-03
28178.6	2.88E-02	1.29E-03	3.42E-03
28178.7	3.39E-02	1.36E-03	3.48E-03
28178.8	4.00E-02	1.43E-03	3.56E-03
28178.9	4.74E-02	1.52E-03	3.66E-03
28179	5.64E-02	1.62E-03	3.80E-03
28179.1	6.74E-02	1.72E-03	3.97E-03
28179.2	8.08E-02	1.83E-03	4.17E-03
28179.3	9.73E-02	1.96E-03	4.42E-03
28179.4	1.18E-01	2.08E-03	4.70E-03
28179.5	1.43E-01	2.22E-03	5.04E-03
28179.6	1.74E-01	2.36E-03	5.43E-03
28179.7	2.13E-01	2.51E-03	5.88E-03
28179.8	2.62E-01	2.66E-03	6.41E-03
28179.9	3.23E-01	2.82E-03	7.02E-03
28180	4.01E-01	2.99E-03	7.73E-03
28180.1	4.98E-01	3.16E-03	8.55E-03
28180.2	6.21E-01	3.33E-03	9.51E-03
28180.3	7.76E-01	3.51E-03	1.06E-02
28180.4	9.72E-01	3.68E-03	1.19E-02
28180.5	1.22E+00	3.87E-03	1.35E-02
28180.6	1.53E+00	4.05E-03	1.53E-02
28180.7	1.93E+00	4.23E-03	1.74E-02
28180.8	2.43E+00	4.42E-03	2.00E-02
28180.9	3.06E+00	4.60E-03	2.30E-02
28181	3.86E+00	4.79E-03	2.66E-02
28181.1	4.86E+00	4.98E-03	3.10E-02
28181.2	6.12E+00	5.19E-03	3.63E-02
28181.3	7.69E+00	5.40E-03	4.28E-02
28181.4	9.65E+00	5.63E-03	5.07E-02
28181.5	1.21E+01	5.88E-03	6.04E-02
28181.6	1.51E+01	6.16E-03	7.24E-02
28181.7	1.88E+01	6.47E-03	8.72E-02
28181.8	2.32E+01	6.83E-03	1.06E-01
28181.9	2.86E+01	7.24E-03	1.28E-01
28182	3.50E+01	7.72E-03	1.56E-01
28182.1	4.26E+01	8.29E-03	1.91E-01
28182.2	5.12E+01	8.97E-03	2.34E-01
28182.3	6.11E+01	9.81E-03	2.88E-01
28182.4	7.20E+01	1.08E-02	3.53E-01
28182.5	8.37E+01	1.21E-02	4.34E-01
28182.6	9.59E+01	1.38E-02	5.32E-01
28182.7	1.08E+02	1.59E-02	6.53E-01
28182.8	1.20E+02	1.88E-02	7.99E-01
28182.9	1.31E+02	2.27E-02	9.75E-01
28183	1.40E+02	2.81E-02	1.19E+00
28183.1	1.47E+02	3.57E-02	1.44E+00
28183.2	1.52E+02	4.66E-02	1.75E+00
28183.3	1.55E+02	6.22E-02	2.11E+00
28183.4	1.54E+02	8.50E-02	2.53E+00
28183.5	1.51E+02	1.18E-01	3.03E+00
28183.6	1.45E+02	1.67E-01	3.61E+00
28183.7	1.38E+02	2.40E-01	4.27E+00
28183.8	1.29E+02	3.46E-01	5.04E+00
28183.9	1.19E+02	5.03E-01	5.91E+00
28184	1.08E+02	7.34E-01	6.90E+00
28184.1	9.69E+01	1.07E+00	8.04E+00
28184.2	8.63E+01	1.56E+00	9.34E+00
28184.3	7.62E+01	2.26E+00	1.09E+01
28184.4	6.70E+01	3.26E+00	1.28E+01
28184.5	5.87E+01	4.67E+00	1.52E+01
28184.6	5.19E+01	6.64E+00	1.85E+01
28184.7	4.75E+01	9.35E+00	2.35E+01
28184.8	4.85E+01	1.30E+01	3.12E+01
28184.9	6.25E+01	1.79E+01	4.34E+01
28185	1.07E+02	2.43E+01	6.27E+01
28185.1	2.16E+02	3.26E+01	9.24E+01
28185.2	4.46E+02	4.31E+01	1.37E+02
28185.3	8.71E+02	5.61E+01	1.99E+02
28185.4	1.56E+03	7.17E+01	2.84E+02
28185.5	2.52E+03	9.02E+01	3.91E+02
28185.6	3.68E+03	1.11E+02	5.19E+02
28185.7	4.83E+03	1.35E+02	6.60E+02
28185.8	5.70E+03	1.61E+02	8.03E+02
28185.9	6.03E+03	1.87E+02	9.34E+02
28186	5.73E+03	2.14E+02	1.04E+03
28186.1	4.88E+03	2.39E+02	1.09E+03
28186.2	3.73E+03	2.63E+02	1.10E+03
28186.3	2.56E+03	2.84E+02	1.05E+03
28186.4	1.58E+03	3.01E+02	9.63E+02
28186.5	8.79E+02	3.14E+02	8.39E+02
28186.6	4.43E+02	3.24E+02	6.98E+02
28186.7	2.05E+02	3.31E+02	5.57E+02
28186.8	9.00E+01	3.35E+02	4.27E+02
28186.9	3.92E+01	3.39E+02	3.18E+02
28187	1.83E+01	3.42E+02	2.32E+02
28187.1	9.65E+00	3.47E+02	1.69E+02
28187.2	5.72E+00	3.52E+02	1.25E+02
28187.3	3.61E+00	3.60E+02	9.52E+01
28187.4	2.30E+00	3.70E+02	7.63E+01
28187.5	1.44E+00	3.81E+02	6.43E+01
28187.6	8.85E-01	3.92E+02	5.63E+01
28187.7	5.27E-01	4.03E+02	5.06E+01
28187.8	3.06E-01	4.12E+02	4.62E+01
28187.9	1.74E-01	4.17E+02	4.25E+01
28188	9.69E-02	4.18E+02	3.91E+01
28188.1	5.34E-02	4.15E+02	3.59E+01
28188.2	2.94E-02	4.06E+02	3.28E+01
28188.3	1.64E-02	3.91E+02	2.99E+01
28188.4	9.38E-03	3.71E+02	2.72E+01
28188.5	5.61E-03	3.47E+02	2.46E+01
28188.6	3.54E-03	3.19E+02	2.22E+01
28188.7	2.36E-03	2.89E+02	2.00E+01
28188.8	1.65E-03	2.57E+02	1.79E+01
28188.9	1.21E-03	2.26E+02	1.60E+01
28189	9.05E-04	1.95E+02	1.42E+01
28189.1	6.94E-04	1.66E+02	1.25E+01
28189.2	5.39E-04	1.39E+02	1.10E+01
28189.3	4.24E-04	1.15E+02	9.68E+00
28189.4	3.35E-04	9.34E+01	8.44E+00
28189.5	2.67E-04	7.49E+01	7.33E+00
28189.6	2.14E-04	5.93E+01	6.34E+00
28189.7	1.73E-04	4.63E+01	5.46E+00
28189.8	1.40E-04	3.57E+01	4.68E+00
28189.9	1.14E-04	2.72E+01	3.99E+00
28190	9.33E-05	2.05E+01	3.39E+00
28190.1	7.67E-05	1.52E+01	2.87E+00
28190.2	6.33E-05	1.12E+01	2.42E+00
28190.3	5.24E-05	8.12E+00	2.04E+00
28190.4	4.36E-05	5.84E+00	1.71E+00
28190.5	3.64E-05	4.16E+00	1.42E+00
28190.6	3.04E-05	2.94E+00	1.18E+00
28190.7	2.55E-05	2.06E+00	9.79E-01
28190.8	2.15E-05	1.43E+00	8.08E-01
28190.9	1.82E-05	9.83E-01	6.64E-01
28191	1.55E-05	6.73E-01	5.43E-01
28191.1	1.33E-05	4.58E-01	4.43E-01
28191.2	1.14E-05	3.10E-01	3.59E-01
28191.3	9.87E-06	2.09E-01	2.91E-01
28191.4	8.60E-06	1.41E-01	2.34E-01
28191.5	7.56E-06	9.42E-02	1.87E-01
28191.6	6.70E-06	6.30E-02	1.50E-01
28191.7	6.00E-06	4.21E-02	1.19E-01
28191.8	5.42E-06	2.81E-02	9.45E-02
28191.9	4.95E-06	1.88E-02	7.48E-02
28192	4.56E-06	1.26E-02	5.90E-02
28192.1	4.26E-06	8.47E-03	4.65E-02
28192.2	4.01E-06	5.73E-03	3.65E-02
28192.3	3.83E-06	3.91E-03	2.87E-02
28192.4	3.69E-06	2.70E-03	2.25E-02
28192.5	3.61E-06	1.89E-03	1.76E-02
28192.6	3.56E-06	1.34E-03	1.38E-02
28192.7	3.56E-06	9.78E-04	1.08E-02
28192.8	3.61E-06	7.30E-04	8.47E-03
28192.9	3.70E-06	5.61E-04	6.63E-03
28193	3.84E-06	4.44E-04	5.19E-03
28193.1	4.05E-06	3.63E-04	4.06E-03
28193.2	4.33E-06	3.05E-04	3.18E-03
28193.3	4.70E-06	2.65E-04	2.49E-03
28193.4	5.18E-06	2.36E-04	1.95E-03
28193.5	5.82E-06	2.15E-04	1.53E-03
28193.6	6.66E-06	2.00E-04	1.20E-03
28193.7	7.76E-06	1.90E-04	9.46E-04
28193.8	9.22E-06	1.82E-04	7.45E-04
28193.9	1.12E-05	1.77E-04	5.87E-04
28194	1.38E-05	1.74E-04	4.64E-04
28194.1	1.74E-05	1.72E-04	3.68E-04
28194.2	2.24E-05	1.70E-04	2.92E-04
28194.3	2.93E-05	1.70E-04	2.33E-04
28194.4	3.89E-05	1.70E-04	1.86E-04
28194.5	5.26E-05	1.71E-04	1.49E-04
28194.6	7.21E-05	1.72E-04	1.20E-04
28194.7	1.00E-04	1.73E-04	9.76E-05
28194.8	1.41E-04	1.73E-04	7.97E-05
28194.9	2.01E-04	1.74E-04	6.55E-05
28195	2.89E-04	1.74E-04	5.42E-05
28195.1	4.19E-04	1.74E-04	4.53E-05
28195.2	6.11E-04	1.74E-04	3.82E-05
28195.3	8.95E-04	1.73E-04	3.25E-05
28195.4	1.32E-03	1.72E-04	2.79E-05
28195.5	1.95E-03	1.71E-04	2.42E-05
28195.6	2.88E-03	1.69E-04	2.12E-05
28195.7	4.25E-03	1.66E-04	1.89E-05
28195.8	6.29E-03	1.63E-04	1.69E-05
28195.9	9.28E-03	1.60E-04	1.54E-05
28196	1.37E-02	1.57E-04	1.42E-05
28196.1	2.00E-02	1.53E-04	1.33E-05
28196.2	2.91E-02	1.49E-04	1.26E-05
28196.3	4.20E-02	1.45E-04	1.21E-05
28196.4	6.01E-02	1.41E-04	1.18E-05
28196.5	8.52E-02	1.37E-04	1.16E-05
28196.6	1.20E-01	1.33E-04	1.16E-05
28196.7	1.66E-01	1.30E-04	1.18E-05
28196.8	2.27E-01	1.27E-04	1.21E-05
28196.9	3.07E-01	1.24E-04	1.26E-05
28197	4.10E-01	1.21E-04	1.32E-05
28197.1	5.40E-01	1.20E-04	1.41E-05
28197.2	7.00E-01	1.18E-04	1.51E-05
28197.3	8.95E-01	1.17E-04	1.65E-05
28197.4	1.13E+00	1.17E-04	1.81E-05
28197.5	1.40E+00	1.17E-04	2.02E-05
28197.6	1.71E+00	1.18E-04	2.26E-05
28197.7	2.05E+00	1.20E-04	2.57E-05
28197.8	2.43E+00	1.23E-04	2.94E-05
28197.9	2.83E+00	1.26E-04	3.41E-05
28198	3.25E+00	1.31E-04	3.98E-05
28198.1	3.66E+00	1.37E-04	4.69E-05
28198.2	4.06E+00	1.44E-04	5.57E-05
28198.3	4.43E+00	1.53E-04	6.68E-05
28198.4	4.75E+00	1.63E-04	8.08E-05
28198.5	5.01E+00	1.76E-04	9.85E-05
28198.6	5.19E+00	1.91E-04	1.21E-04
28198.7	5.30E+00	2.08E-04	1.50E-04
28198.8	5.32E+00	2.29E-04	1.87E-04
28198.9	5.25E+00	2.53E-04	2.35E-04
28199	5.11E+00	2.82E-04	2.97E-04
28199.1	4.90E+00	3.16E-04	3.79E-04
28199.2	4.63E+00	3.56E-04	4.86E-04
28199.3	4.32E+00	4.05E-04	6.26E-04
28199.4	3.98E+00	4.63E-04	8.11E-04
28199.5	3.62E+00	5.35E-04	1.06E-03
28199.6	3.26E+00	6.23E-04	1.38E-03
28199.7	2.91E+00	7.34E-04	1.81E-03
28199.8	2.57E+00	8.76E-04	2.38E-03
[truncated: 68,001 more rows]
