# Supplementary material for: A simple method for developing lysine targeted covalent protein reagents
Source: Nat Commun. 2023 Dec 1;14:7933. doi: 10.1038/s41467-023-42632-5 (PMC10692228; doi:10.1038/s41467-023-42632-5)
Supplement: Supplementary file 4 — Source data [file 41467_2023_42632_MOESM4_ESM.zip › Source Data/Supplementary figure 6/Zeta.txt]

T	Pep5chloro	4IEA_5	3MHR_5
28000	7.03E+00	1.01E+01	4.76E-04
28000.1	2.71E+00	4.36E+00	9.00E-08
28000.2	9.48E-02	8.88E+00	2.73E-07
28000.3	2.26E-01	2.82E-01	8.27E-07
28000.4	1.25E+00	1.20E-04	3.44E+01
28000.5	6.46E-01	3.87E+01	3.23E+01
28000.6	6.58E-01	7.49E+01	3.04E+01
28000.7	6.70E-01	6.57E+01	2.86E+01
28000.8	6.85E-01	5.74E+01	2.71E+01
28000.9	7.00E-01	4.99E+01	2.57E+01
28001	7.16E-01	4.33E+01	2.44E+01
28001.1	7.34E-01	3.75E+01	2.33E+01
28001.2	7.51E-01	3.25E+01	2.24E+01
28001.3	7.69E-01	2.82E+01	2.15E+01
28001.4	7.86E-01	2.45E+01	2.08E+01
28001.5	8.03E-01	2.15E+01	2.02E+01
28001.6	8.18E-01	1.92E+01	1.97E+01
28001.7	8.33E-01	1.74E+01	1.92E+01
28001.8	8.45E-01	1.63E+01	1.89E+01
28001.9	8.57E-01	1.60E+01	1.86E+01
28002	8.68E-01	1.66E+01	1.85E+01
28002.1	8.78E-01	1.81E+01	1.84E+01
28002.2	8.88E-01	2.10E+01	1.84E+01
28002.3	9.00E-01	2.53E+01	1.86E+01
28002.4	9.13E-01	3.13E+01	1.88E+01
28002.5	9.29E-01	3.95E+01	1.91E+01
28002.6	9.48E-01	4.99E+01	1.96E+01
28002.7	9.72E-01	6.28E+01	2.02E+01
28002.8	1.00E+00	7.82E+01	2.09E+01
28002.9	1.04E+00	9.59E+01	2.17E+01
28003	1.09E+00	1.15E+02	2.27E+01
28003.1	1.15E+00	1.36E+02	2.38E+01
28003.2	1.22E+00	1.57E+02	2.50E+01
28003.3	1.31E+00	1.76E+02	2.64E+01
28003.4	1.42E+00	1.93E+02	2.80E+01
28003.5	1.55E+00	2.06E+02	2.97E+01
28003.6	1.70E+00	2.14E+02	3.16E+01
28003.7	1.88E+00	2.17E+02	3.37E+01
28003.8	2.10E+00	2.13E+02	3.60E+01
28003.9	2.35E+00	2.03E+02	3.84E+01
28004	2.65E+00	1.89E+02	4.10E+01
28004.1	3.00E+00	1.71E+02	4.39E+01
28004.2	3.40E+00	1.50E+02	4.70E+01
28004.3	3.87E+00	1.29E+02	5.04E+01
28004.4	4.41E+00	1.08E+02	5.40E+01
28004.5	5.04E+00	8.81E+01	5.79E+01
28004.6	5.76E+00	7.02E+01	6.22E+01
28004.7	6.59E+00	5.46E+01	6.68E+01
28004.8	7.54E+00	4.15E+01	7.17E+01
28004.9	8.64E+00	3.09E+01	7.71E+01
28005	9.88E+00	2.26E+01	8.29E+01
28005.1	1.13E+01	1.62E+01	8.92E+01
28005.2	1.29E+01	1.15E+01	9.60E+01
28005.3	1.48E+01	8.09E+00	1.03E+02
28005.4	1.69E+01	5.70E+00	1.11E+02
28005.5	1.92E+01	4.06E+00	1.20E+02
28005.6	2.19E+01	2.95E+00	1.29E+02
28005.7	2.49E+01	2.22E+00	1.39E+02
28005.8	2.82E+01	1.73E+00	1.49E+02
28005.9	3.21E+01	1.42E+00	1.60E+02
28006	3.64E+01	1.21E+00	1.72E+02
28006.1	4.13E+01	1.06E+00	1.84E+02
28006.2	4.69E+01	9.55E-01	1.96E+02
28006.3	5.33E+01	8.73E-01	2.09E+02
28006.4	6.07E+01	8.07E-01	2.22E+02
28006.5	6.92E+01	7.49E-01	2.35E+02
28006.6	7.90E+01	6.98E-01	2.48E+02
28006.7	9.05E+01	6.51E-01	2.61E+02
28006.8	1.04E+02	6.07E-01	2.75E+02
28006.9	1.20E+02	5.67E-01	2.88E+02
28007	1.38E+02	5.31E-01	3.02E+02
28007.1	1.59E+02	4.97E-01	3.15E+02
28007.2	1.84E+02	4.67E-01	3.29E+02
28007.3	2.14E+02	4.39E-01	3.43E+02
28007.4	2.48E+02	4.15E-01	3.57E+02
28007.5	2.87E+02	3.94E-01	3.72E+02
28007.6	3.33E+02	3.75E-01	3.87E+02
28007.7	3.84E+02	3.60E-01	4.03E+02
28007.8	4.43E+02	3.47E-01	4.19E+02
28007.9	5.07E+02	3.37E-01	4.36E+02
28008	5.77E+02	3.30E-01	4.54E+02
28008.1	6.52E+02	3.25E-01	4.73E+02
28008.2	7.30E+02	3.23E-01	4.93E+02
28008.3	8.10E+02	3.22E-01	5.15E+02
28008.4	8.87E+02	3.24E-01	5.38E+02
28008.5	9.60E+02	3.28E-01	5.63E+02
28008.6	1.03E+03	3.33E-01	5.90E+02
28008.7	1.08E+03	3.40E-01	6.18E+02
28008.8	1.12E+03	3.49E-01	6.48E+02
28008.9	1.14E+03	3.59E-01	6.80E+02
28009	1.15E+03	3.70E-01	7.14E+02
28009.1	1.14E+03	3.83E-01	7.50E+02
28009.2	1.11E+03	3.97E-01	7.87E+02
28009.3	1.07E+03	4.13E-01	8.25E+02
28009.4	1.01E+03	4.30E-01	8.62E+02
28009.5	9.41E+02	4.49E-01	9.00E+02
28009.6	8.67E+02	4.71E-01	9.35E+02
28009.7	7.88E+02	4.94E-01	9.67E+02
28009.8	7.08E+02	5.21E-01	9.95E+02
28009.9	6.28E+02	5.50E-01	1.02E+03
28010	5.52E+02	5.84E-01	1.03E+03
28010.1	4.80E+02	6.23E-01	1.04E+03
28010.2	4.14E+02	6.68E-01	1.04E+03
28010.3	3.54E+02	7.21E-01	1.03E+03
28010.4	3.00E+02	7.83E-01	1.02E+03
28010.5	2.53E+02	8.56E-01	9.90E+02
28010.6	2.12E+02	9.43E-01	9.58E+02
28010.7	1.77E+02	1.05E+00	9.21E+02
28010.8	1.47E+02	1.17E+00	8.79E+02
28010.9	1.22E+02	1.33E+00	8.34E+02
28011	1.01E+02	1.51E+00	7.88E+02
28011.1	8.33E+01	1.74E+00	7.41E+02
28011.2	6.88E+01	2.01E+00	6.95E+02
28011.3	5.69E+01	2.35E+00	6.51E+02
28011.4	4.71E+01	2.77E+00	6.08E+02
28011.5	3.91E+01	3.29E+00	5.69E+02
28011.6	3.26E+01	3.93E+00	5.32E+02
28011.7	2.73E+01	4.72E+00	4.98E+02
28011.8	2.30E+01	5.70E+00	4.67E+02
28011.9	1.96E+01	6.91E+00	4.39E+02
28012	1.68E+01	8.41E+00	4.14E+02
28012.1	1.45E+01	1.03E+01	3.91E+02
28012.2	1.26E+01	1.26E+01	3.70E+02
28012.3	1.11E+01	1.54E+01	3.51E+02
28012.4	9.88E+00	1.90E+01	3.34E+02
28012.5	8.86E+00	2.34E+01	3.19E+02
28012.6	8.02E+00	2.88E+01	3.05E+02
28012.7	7.31E+00	3.55E+01	2.93E+02
28012.8	6.71E+00	4.37E+01	2.82E+02
28012.9	6.19E+00	5.39E+01	2.72E+02
28013	5.74E+00	6.62E+01	2.64E+02
28013.1	5.34E+00	8.12E+01	2.56E+02
28013.2	4.97E+00	9.94E+01	2.49E+02
28013.3	4.63E+00	1.21E+02	2.43E+02
28013.4	4.32E+00	1.47E+02	2.38E+02
28013.5	4.02E+00	1.78E+02	2.34E+02
28013.6	3.73E+00	2.14E+02	2.30E+02
28013.7	3.46E+00	2.55E+02	2.27E+02
28013.8	3.20E+00	3.03E+02	2.25E+02
28013.9	2.95E+00	3.57E+02	2.23E+02
28014	2.72E+00	4.17E+02	2.22E+02
28014.1	2.51E+00	4.84E+02	2.22E+02
28014.2	2.31E+00	5.55E+02	2.22E+02
28014.3	2.13E+00	6.31E+02	2.22E+02
28014.4	1.97E+00	7.10E+02	2.23E+02
28014.5	1.83E+00	7.90E+02	2.24E+02
28014.6	1.71E+00	8.68E+02	2.26E+02
28014.7	1.61E+00	9.42E+02	2.27E+02
28014.8	1.54E+00	1.01E+03	2.29E+02
28014.9	1.48E+00	1.06E+03	2.31E+02
28015	1.44E+00	1.10E+03	2.33E+02
28015.1	1.43E+00	1.13E+03	2.35E+02
28015.2	1.44E+00	1.13E+03	2.36E+02
28015.3	1.47E+00	1.12E+03	2.38E+02
28015.4	1.52E+00	1.09E+03	2.39E+02
28015.5	1.59E+00	1.04E+03	2.40E+02
28015.6	1.69E+00	9.72E+02	2.41E+02
28015.7	1.80E+00	8.96E+02	2.42E+02
28015.8	1.92E+00	8.12E+02	2.41E+02
28015.9	2.06E+00	7.25E+02	2.41E+02
28016	2.20E+00	6.38E+02	2.40E+02
28016.1	2.35E+00	5.54E+02	2.38E+02
28016.2	2.48E+00	4.75E+02	2.36E+02
28016.3	2.61E+00	4.02E+02	2.33E+02
28016.4	2.71E+00	3.37E+02	2.30E+02
28016.5	2.79E+00	2.80E+02	2.26E+02
28016.6	2.84E+00	2.30E+02	2.22E+02
28016.7	2.86E+00	1.88E+02	2.17E+02
28016.8	2.85E+00	1.53E+02	2.13E+02
28016.9	2.81E+00	1.23E+02	2.08E+02
28017	2.74E+00	9.90E+01	2.03E+02
28017.1	2.65E+00	7.93E+01	1.97E+02
28017.2	2.55E+00	6.34E+01	1.92E+02
28017.3	2.42E+00	5.07E+01	1.86E+02
28017.4	2.30E+00	4.07E+01	1.80E+02
28017.5	2.16E+00	3.27E+01	1.74E+02
28017.6	2.03E+00	2.64E+01	1.68E+02
28017.7	1.90E+00	2.15E+01	1.62E+02
28017.8	1.78E+00	1.76E+01	1.56E+02
28017.9	1.66E+00	1.46E+01	1.50E+02
28018	1.55E+00	1.22E+01	1.44E+02
28018.1	1.46E+00	1.03E+01	1.37E+02
28018.2	1.37E+00	8.74E+00	1.31E+02
28018.3	1.28E+00	7.52E+00	1.25E+02
28018.4	1.21E+00	6.55E+00	1.18E+02
28018.5	1.15E+00	5.77E+00	1.12E+02
28018.6	1.10E+00	5.15E+00	1.06E+02
28018.7	1.06E+00	4.66E+00	1.00E+02
28018.8	1.03E+00	4.27E+00	9.47E+01
28018.9	1.01E+00	3.98E+00	8.92E+01
28019	9.94E-01	3.76E+00	8.39E+01
28019.1	9.92E-01	3.61E+00	7.89E+01
28019.2	9.99E-01	3.52E+00	7.42E+01
28019.3	1.02E+00	3.49E+00	6.97E+01
28019.4	1.05E+00	3.52E+00	6.55E+01
28019.5	1.10E+00	3.61E+00	6.16E+01
28019.6	1.16E+00	3.78E+00	5.81E+01
28019.7	1.24E+00	4.05E+00	5.49E+01
28019.8	1.35E+00	4.43E+00	5.20E+01
28019.9	1.49E+00	4.99E+00	4.94E+01
28020	1.66E+00	5.77E+00	4.72E+01
28020.1	1.88E+00	6.87E+00	4.53E+01
28020.2	2.16E+00	8.41E+00	4.38E+01
28020.3	2.50E+00	1.06E+01	4.26E+01
28020.4	2.93E+00	1.36E+01	4.18E+01
28020.5	3.47E+00	1.78E+01	4.13E+01
28020.6	4.15E+00	2.36E+01	4.12E+01
28020.7	5.00E+00	3.15E+01	4.15E+01
28020.8	6.07E+00	4.21E+01	4.23E+01
28020.9	7.42E+00	5.61E+01	4.35E+01
28021	9.11E+00	7.41E+01	4.52E+01
28021.1	1.12E+01	9.67E+01	4.74E+01
28021.2	1.39E+01	1.24E+02	5.03E+01
28021.3	1.72E+01	1.58E+02	5.38E+01
28021.4	2.13E+01	1.96E+02	5.80E+01
28021.5	2.64E+01	2.39E+02	6.31E+01
28021.6	3.28E+01	2.87E+02	6.91E+01
28021.7	4.07E+01	3.38E+02	7.61E+01
28021.8	5.04E+01	3.90E+02	8.41E+01
28021.9	6.23E+01	4.43E+02	9.33E+01
28022	7.68E+01	4.94E+02	1.04E+02
28022.1	9.45E+01	5.41E+02	1.15E+02
28022.2	1.16E+02	5.83E+02	1.28E+02
28022.3	1.41E+02	6.18E+02	1.41E+02
28022.4	1.71E+02	6.45E+02	1.56E+02
28022.5	2.06E+02	6.62E+02	1.72E+02
28022.6	2.47E+02	6.71E+02	1.88E+02
28022.7	2.93E+02	6.69E+02	2.05E+02
28022.8	3.44E+02	6.58E+02	2.23E+02
28022.9	4.01E+02	6.39E+02	2.41E+02
28023	4.63E+02	6.13E+02	2.60E+02
28023.1	5.30E+02	5.82E+02	2.78E+02
28023.2	5.99E+02	5.45E+02	2.97E+02
28023.3	6.71E+02	5.05E+02	3.15E+02
28023.4	7.44E+02	4.63E+02	3.32E+02
28023.5	8.16E+02	4.21E+02	3.49E+02
28023.6	8.87E+02	3.78E+02	3.64E+02
28023.7	9.53E+02	3.36E+02	3.78E+02
28023.8	1.02E+03	2.96E+02	3.91E+02
28023.9	1.07E+03	2.58E+02	4.02E+02
28024	1.12E+03	2.23E+02	4.12E+02
28024.1	1.16E+03	1.92E+02	4.20E+02
28024.2	1.18E+03	1.63E+02	4.26E+02
28024.3	1.20E+03	1.38E+02	4.31E+02
28024.4	1.21E+03	1.15E+02	4.33E+02
28024.5	1.21E+03	9.62E+01	4.34E+02
28024.6	1.19E+03	7.98E+01	4.33E+02
28024.7	1.17E+03	6.58E+01	4.30E+02
28024.8	1.14E+03	5.41E+01	4.26E+02
28024.9	1.10E+03	4.43E+01	4.19E+02
28025	1.05E+03	3.62E+01	4.11E+02
28025.1	9.97E+02	2.95E+01	4.02E+02
28025.2	9.42E+02	2.40E+01	3.92E+02
28025.3	8.85E+02	1.95E+01	3.81E+02
28025.4	8.28E+02	1.59E+01	3.69E+02
28025.5	7.72E+02	1.30E+01	3.57E+02
28025.6	7.19E+02	1.06E+01	3.44E+02
28025.7	6.69E+02	8.72E+00	3.31E+02
28025.8	6.22E+02	7.23E+00	3.17E+02
28025.9	5.78E+02	6.06E+00	3.04E+02
28026	5.38E+02	5.16E+00	2.92E+02
28026.1	5.01E+02	4.47E+00	2.79E+02
28026.2	4.67E+02	3.96E+00	2.67E+02
28026.3	4.36E+02	3.60E+00	2.56E+02
28026.4	4.06E+02	3.36E+00	2.45E+02
28026.5	3.78E+02	3.23E+00	2.36E+02
28026.6	3.50E+02	3.19E+00	2.27E+02
28026.7	3.24E+02	3.25E+00	2.18E+02
28026.8	2.98E+02	3.39E+00	2.11E+02
28026.9	2.74E+02	3.62E+00	2.04E+02
28027	2.50E+02	3.94E+00	1.98E+02
28027.1	2.28E+02	4.35E+00	1.92E+02
28027.2	2.07E+02	4.87E+00	1.87E+02
28027.3	1.86E+02	5.50E+00	1.83E+02
28027.4	1.68E+02	6.27E+00	1.80E+02
28027.5	1.50E+02	7.19E+00	1.77E+02
28027.6	1.35E+02	8.28E+00	1.74E+02
28027.7	1.20E+02	9.57E+00	1.72E+02
28027.8	1.07E+02	1.11E+01	1.70E+02
28027.9	9.46E+01	1.28E+01	1.68E+02
28028	8.38E+01	1.48E+01	1.67E+02
28028.1	7.41E+01	1.71E+01	1.66E+02
28028.2	6.55E+01	1.97E+01	1.65E+02
28028.3	5.78E+01	2.27E+01	1.64E+02
28028.4	5.11E+01	2.59E+01	1.64E+02
28028.5	4.53E+01	2.96E+01	1.65E+02
28028.6	4.02E+01	3.35E+01	1.66E+02
28028.7	3.58E+01	3.79E+01	1.67E+02
28028.8	3.20E+01	4.26E+01	1.69E+02
28028.9	2.87E+01	4.76E+01	1.72E+02
28029	2.59E+01	5.29E+01	1.76E+02
28029.1	2.34E+01	5.83E+01	1.81E+02
28029.2	2.13E+01	6.39E+01	1.87E+02
28029.3	1.94E+01	6.94E+01	1.94E+02
28029.4	1.77E+01	7.48E+01	2.02E+02
28029.5	1.62E+01	7.99E+01	2.12E+02
28029.6	1.49E+01	8.46E+01	2.23E+02
28029.7	1.37E+01	8.89E+01	2.36E+02
28029.8	1.25E+01	9.27E+01	2.51E+02
28029.9	1.15E+01	9.58E+01	2.67E+02
28030	1.05E+01	9.83E+01	2.86E+02
28030.1	9.62E+00	1.00E+02	3.07E+02
28030.2	8.77E+00	1.01E+02	3.30E+02
28030.3	7.97E+00	1.02E+02	3.55E+02
28030.4	7.23E+00	1.02E+02	3.82E+02
28030.5	6.55E+00	1.01E+02	4.11E+02
28030.6	5.91E+00	9.99E+01	4.42E+02
28030.7	5.34E+00	9.83E+01	4.73E+02
28030.8	4.82E+00	9.63E+01	5.05E+02
28030.9	4.35E+00	9.38E+01	5.37E+02
28031	3.94E+00	9.10E+01	5.67E+02
28031.1	3.58E+00	8.78E+01	5.95E+02
28031.2	3.27E+00	8.44E+01	6.20E+02
28031.3	3.00E+00	8.08E+01	6.41E+02
28031.4	2.77E+00	7.70E+01	6.58E+02
28031.5	2.58E+00	7.33E+01	6.69E+02
28031.6	2.42E+00	6.96E+01	6.76E+02
28031.7	2.28E+00	6.59E+01	6.76E+02
28031.8	2.17E+00	6.24E+01	6.71E+02
28031.9	2.07E+00	5.91E+01	6.60E+02
28032	1.98E+00	5.59E+01	6.44E+02
28032.1	1.91E+00	5.28E+01	6.24E+02
28032.2	1.84E+00	4.99E+01	5.99E+02
28032.3	1.77E+00	4.72E+01	5.72E+02
28032.4	1.71E+00	4.45E+01	5.42E+02
28032.5	1.65E+00	4.20E+01	5.10E+02
28032.6	1.60E+00	3.96E+01	4.77E+02
28032.7	1.54E+00	3.73E+01	4.44E+02
28032.8	1.49E+00	3.51E+01	4.12E+02
28032.9	1.44E+00	3.30E+01	3.80E+02
28033	1.39E+00	3.10E+01	3.49E+02
28033.1	1.34E+00	2.92E+01	3.20E+02
28033.2	1.29E+00	2.75E+01	2.92E+02
28033.3	1.25E+00	2.60E+01	2.65E+02
28033.4	1.21E+00	2.46E+01	2.41E+02
28033.5	1.17E+00	2.33E+01	2.17E+02
28033.6	1.14E+00	2.22E+01	1.96E+02
28033.7	1.10E+00	2.12E+01	1.76E+02
28033.8	1.07E+00	2.03E+01	1.57E+02
28033.9	1.04E+00	1.96E+01	1.40E+02
28034	1.02E+00	1.90E+01	1.25E+02
28034.1	9.95E-01	1.85E+01	1.12E+02
28034.2	9.74E-01	1.81E+01	9.95E+01
28034.3	9.54E-01	1.78E+01	8.87E+01
28034.4	9.37E-01	1.76E+01	7.91E+01
28034.5	9.22E-01	1.75E+01	7.06E+01
28034.6	9.10E-01	1.75E+01	6.31E+01
28034.7	9.01E-01	1.77E+01	5.66E+01
28034.8	8.94E-01	1.79E+01	5.08E+01
28034.9	8.92E-01	1.82E+01	4.57E+01
28035	8.94E-01	1.87E+01	4.13E+01
28035.1	9.00E-01	1.93E+01	3.75E+01
28035.2	9.13E-01	2.01E+01	3.42E+01
28035.3	9.31E-01	2.10E+01	3.13E+01
28035.4	9.58E-01	2.20E+01	2.88E+01
28035.5	9.94E-01	2.32E+01	2.66E+01
28035.6	1.04E+00	2.46E+01	2.48E+01
28035.7	1.10E+00	2.61E+01	2.32E+01
28035.8	1.18E+00	2.77E+01	2.18E+01
28035.9	1.28E+00	2.94E+01	2.07E+01
28036	1.40E+00	3.12E+01	1.97E+01
28036.1	1.55E+00	3.30E+01	1.90E+01
28036.2	1.74E+00	3.48E+01	1.83E+01
28036.3	1.99E+00	3.66E+01	1.78E+01
28036.4	2.30E+00	3.83E+01	1.75E+01
28036.5	2.69E+00	3.99E+01	1.72E+01
28036.6	3.19E+00	4.13E+01	1.71E+01
28036.7	3.83E+00	4.25E+01	1.71E+01
28036.8	4.66E+00	4.35E+01	1.72E+01
28036.9	5.73E+00	4.43E+01	1.74E+01
28037	7.12E+00	4.49E+01	1.77E+01
28037.1	8.93E+00	4.53E+01	1.80E+01
28037.2	1.13E+01	4.56E+01	1.85E+01
28037.3	1.44E+01	4.58E+01	1.90E+01
28037.4	1.83E+01	4.59E+01	1.95E+01
28037.5	2.35E+01	4.61E+01	2.01E+01
28037.6	3.01E+01	4.64E+01	2.08E+01
28037.7	3.86E+01	4.69E+01	2.14E+01
28037.8	4.93E+01	4.78E+01	2.21E+01
28037.9	6.26E+01	4.90E+01	2.27E+01
28038	7.90E+01	5.09E+01	2.33E+01
28038.1	9.88E+01	5.34E+01	2.39E+01
28038.2	1.22E+02	5.69E+01	2.45E+01
28038.3	1.50E+02	6.14E+01	2.51E+01
28038.4	1.81E+02	6.73E+01	2.56E+01
28038.5	2.15E+02	7.47E+01	2.61E+01
28038.6	2.53E+02	8.40E+01	2.66E+01
28038.7	2.92E+02	9.52E+01	2.71E+01
28038.8	3.32E+02	1.09E+02	2.75E+01
28038.9	3.70E+02	1.25E+02	2.80E+01
28039	4.06E+02	1.43E+02	2.84E+01
28039.1	4.38E+02	1.64E+02	2.87E+01
28039.2	4.64E+02	1.87E+02	2.90E+01
28039.3	4.83E+02	2.12E+02	2.92E+01
28039.4	4.93E+02	2.38E+02	2.94E+01
28039.5	4.95E+02	2.65E+02	2.95E+01
28039.6	4.89E+02	2.93E+02	2.95E+01
28039.7	4.75E+02	3.19E+02	2.95E+01
28039.8	4.55E+02	3.45E+02	2.94E+01
28039.9	4.29E+02	3.68E+02	2.93E+01
28040	3.98E+02	3.89E+02	2.91E+01
28040.1	3.65E+02	4.06E+02	2.89E+01
28040.2	3.31E+02	4.21E+02	2.87E+01
28040.3	2.97E+02	4.31E+02	2.85E+01
28040.4	2.64E+02	4.38E+02	2.84E+01
28040.5	2.32E+02	4.41E+02	2.82E+01
28040.6	2.03E+02	4.42E+02	2.82E+01
28040.7	1.77E+02	4.39E+02	2.82E+01
28040.8	1.54E+02	4.33E+02	2.84E+01
28040.9	1.33E+02	4.26E+02	2.86E+01
28041	1.16E+02	4.16E+02	2.89E+01
28041.1	1.01E+02	4.04E+02	2.93E+01
28041.2	8.82E+01	3.91E+02	2.98E+01
28041.3	7.78E+01	3.76E+02	3.05E+01
28041.4	6.93E+01	3.61E+02	3.12E+01
28041.5	6.24E+01	3.45E+02	3.20E+01
28041.6	5.69E+01	3.29E+02	3.30E+01
28041.7	5.25E+01	3.13E+02	3.41E+01
28041.8	4.91E+01	2.97E+02	3.53E+01
28041.9	4.66E+01	2.80E+02	3.67E+01
28042	4.47E+01	2.65E+02	3.82E+01
28042.1	4.34E+01	2.50E+02	3.98E+01
28042.2	4.26E+01	2.35E+02	4.16E+01
28042.3	4.22E+01	2.21E+02	4.35E+01
28042.4	4.22E+01	2.08E+02	4.56E+01
28042.5	4.24E+01	1.95E+02	4.79E+01
28042.6	4.29E+01	1.83E+02	5.03E+01
28042.7	4.36E+01	1.72E+02	5.30E+01
28042.8	4.46E+01	1.63E+02	5.58E+01
28042.9	4.59E+01	1.54E+02	5.88E+01
28043	4.73E+01	1.46E+02	6.21E+01
28043.1	4.89E+01	1.40E+02	6.55E+01
28043.2	5.07E+01	1.35E+02	6.93E+01
28043.3	5.27E+01	1.31E+02	7.33E+01
28043.4	5.48E+01	1.28E+02	7.76E+01
28043.5	5.69E+01	1.27E+02	8.22E+01
28043.6	5.90E+01	1.28E+02	8.72E+01
28043.7	6.10E+01	1.29E+02	9.27E+01
28043.8	6.28E+01	1.33E+02	9.86E+01
28043.9	6.45E+01	1.37E+02	1.05E+02
28044	6.59E+01	1.43E+02	1.12E+02
28044.1	6.69E+01	1.50E+02	1.20E+02
28044.2	6.77E+01	1.59E+02	1.29E+02
28044.3	6.80E+01	1.68E+02	1.39E+02
28044.4	6.79E+01	1.78E+02	1.50E+02
28044.5	6.74E+01	1.88E+02	1.63E+02
28044.6	6.65E+01	1.99E+02	1.77E+02
28044.7	6.51E+01	2.10E+02	1.92E+02
28044.8	6.33E+01	2.20E+02	2.10E+02
28044.9	6.11E+01	2.30E+02	2.30E+02
28045	5.84E+01	2.39E+02	2.51E+02
28045.1	5.54E+01	2.47E+02	2.76E+02
28045.2	5.20E+01	2.54E+02	3.02E+02
28045.3	4.84E+01	2.59E+02	3.31E+02
28045.4	4.47E+01	2.62E+02	3.62E+02
28045.5	4.08E+01	2.62E+02	3.95E+02
28045.6	3.70E+01	2.60E+02	4.30E+02
28045.7	3.32E+01	2.56E+02	4.66E+02
28045.8	2.96E+01	2.50E+02	5.02E+02
28045.9	2.62E+01	2.42E+02	5.38E+02
28046	2.30E+01	2.33E+02	5.72E+02
28046.1	2.01E+01	2.23E+02	6.04E+02
28046.2	1.75E+01	2.11E+02	6.33E+02
28046.3	1.51E+01	2.00E+02	6.57E+02
28046.4	1.30E+01	1.88E+02	6.75E+02
28046.5	1.12E+01	1.76E+02	6.88E+02
28046.6	9.66E+00	1.65E+02	6.94E+02
28046.7	8.35E+00	1.55E+02	6.94E+02
28046.8	7.26E+00	1.45E+02	6.88E+02
28046.9	6.36E+00	1.36E+02	6.75E+02
28047	5.63E+00	1.27E+02	6.57E+02
28047.1	5.04E+00	1.20E+02	6.34E+02
28047.2	4.57E+00	1.13E+02	6.07E+02
28047.3	4.20E+00	1.07E+02	5.76E+02
28047.4	3.90E+00	1.02E+02	5.43E+02
28047.5	3.66E+00	9.68E+01	5.08E+02
28047.6	3.47E+00	9.27E+01	4.71E+02
28047.7	3.31E+00	8.91E+01	4.35E+02
28047.8	3.18E+00	8.59E+01	3.98E+02
28047.9	3.06E+00	8.32E+01	3.63E+02
28048	2.96E+00	8.09E+01	3.29E+02
28048.1	2.86E+00	7.90E+01	2.97E+02
28048.2	2.77E+00	7.75E+01	2.67E+02
28048.3	2.69E+00	7.62E+01	2.39E+02
28048.4	2.62E+00	7.53E+01	2.14E+02
28048.5	2.55E+00	7.47E+01	1.91E+02
28048.6	2.48E+00	7.43E+01	1.70E+02
28048.7	2.43E+00	7.41E+01	1.52E+02
28048.8	2.39E+00	7.41E+01	1.36E+02
28048.9	2.36E+00	7.42E+01	1.22E+02
28049	2.34E+00	7.45E+01	1.09E+02
28049.1	2.33E+00	7.48E+01	9.77E+01
28049.2	2.34E+00	7.52E+01	8.78E+01
28049.3	2.36E+00	7.56E+01	7.91E+01
28049.4	2.41E+00	7.60E+01	7.14E+01
28049.5	2.47E+00	7.64E+01	6.46E+01
28049.6	2.57E+00	7.68E+01	5.86E+01
28049.7	2.69E+00	7.71E+01	5.33E+01
28049.8	2.84E+00	7.73E+01	4.87E+01
28049.9	3.04E+00	7.75E+01	4.47E+01
28050	3.29E+00	7.75E+01	4.12E+01
28050.1	3.60E+00	7.74E+01	3.82E+01
28050.2	3.98E+00	7.72E+01	3.56E+01
28050.3	4.44E+00	7.69E+01	3.33E+01
28050.4	5.01E+00	7.64E+01	3.14E+01
28050.5	5.70E+00	7.58E+01	2.97E+01
28050.6	6.54E+00	7.50E+01	2.83E+01
28050.7	7.56E+00	7.39E+01	2.70E+01
28050.8	8.81E+00	7.26E+01	2.60E+01
28050.9	1.03E+01	7.11E+01	2.51E+01
28051	1.21E+01	6.92E+01	2.44E+01
28051.1	1.43E+01	6.71E+01	2.38E+01
28051.2	1.70E+01	6.46E+01	2.34E+01
28051.3	2.02E+01	6.19E+01	2.30E+01
28051.4	2.39E+01	5.89E+01	2.28E+01
28051.5	2.84E+01	5.56E+01	2.26E+01
28051.6	3.36E+01	5.21E+01	2.24E+01
28051.7	3.96E+01	4.84E+01	2.22E+01
28051.8	4.64E+01	4.47E+01	2.21E+01
28051.9	5.41E+01	4.09E+01	2.19E+01
28052	6.26E+01	3.72E+01	2.17E+01
28052.1	7.19E+01	3.36E+01	2.15E+01
28052.2	8.18E+01	3.02E+01	2.12E+01
28052.3	9.22E+01	2.70E+01	2.09E+01
28052.4	1.03E+02	2.40E+01	2.05E+01
28052.5	1.14E+02	2.13E+01	2.01E+01
28052.6	1.24E+02	1.88E+01	1.96E+01
28052.7	1.34E+02	1.66E+01	1.91E+01
28052.8	1.44E+02	1.46E+01	1.85E+01
28052.9	1.52E+02	1.28E+01	1.79E+01
28053	1.60E+02	1.13E+01	1.72E+01
28053.1	1.65E+02	9.95E+00	1.66E+01
28053.2	1.70E+02	8.78E+00	1.59E+01
28053.3	1.73E+02	7.76E+00	1.53E+01
28053.4	1.74E+02	6.88E+00	1.47E+01
28053.5	1.75E+02	6.12E+00	1.40E+01
28053.6	1.73E+02	5.47E+00	1.34E+01
28053.7	1.71E+02	4.91E+00	1.28E+01
28053.8	1.68E+02	4.44E+00	1.23E+01
28053.9	1.64E+02	4.05E+00	1.17E+01
28054	1.59E+02	3.73E+00	1.12E+01
28054.1	1.54E+02	3.49E+00	1.06E+01
28054.2	1.48E+02	3.30E+00	1.01E+01
28054.3	1.42E+02	3.19E+00	9.66E+00
28054.4	1.35E+02	3.14E+00	9.19E+00
28054.5	1.28E+02	3.17E+00	8.74E+00
28054.6	1.21E+02	3.27E+00	8.31E+00
28054.7	1.13E+02	3.46E+00	7.89E+00
28054.8	1.05E+02	3.73E+00	7.51E+00
28054.9	9.74E+01	4.11E+00	7.14E+00
28055	8.94E+01	4.60E+00	6.80E+00
28055.1	8.14E+01	5.22E+00	6.49E+00
28055.2	7.34E+01	5.98E+00	6.19E+00
28055.3	6.57E+01	6.90E+00	5.92E+00
28055.4	5.82E+01	7.99E+00	5.68E+00
28055.5	5.11E+01	9.26E+00	5.45E+00
28055.6	4.44E+01	1.07E+01	5.26E+00
28055.7	3.82E+01	1.24E+01	5.08E+00
28055.8	3.25E+01	1.43E+01	4.94E+00
28055.9	2.73E+01	1.63E+01	4.82E+00
28056	2.28E+01	1.86E+01	4.73E+00
28056.1	1.88E+01	2.10E+01	4.68E+00
28056.2	1.53E+01	2.36E+01	4.66E+00
28056.3	1.24E+01	2.63E+01	4.68E+00
28056.4	1.00E+01	2.90E+01	4.74E+00
28056.5	8.06E+00	3.19E+01	4.84E+00
28056.6	6.50E+00	3.48E+01	5.00E+00
28056.7	5.28E+00	3.78E+01	5.21E+00
28056.8	4.37E+00	4.07E+01	5.49E+00
28056.9	3.71E+00	4.36E+01	5.84E+00
28057	3.28E+00	4.66E+01	6.28E+00
28057.1	3.06E+00	4.95E+01	6.81E+00
28057.2	3.01E+00	5.24E+01	7.46E+00
28057.3	3.15E+00	5.54E+01	8.25E+00
28057.4	3.46E+00	5.84E+01	9.18E+00
28057.5	3.95E+00	6.15E+01	1.03E+01
28057.6	4.64E+00	6.47E+01	1.16E+01
28057.7	5.57E+00	6.81E+01	1.31E+01
28057.8	6.76E+00	7.18E+01	1.50E+01
28057.9	8.26E+00	7.57E+01	1.71E+01
28058	1.01E+01	8.00E+01	1.96E+01
28058.1	1.24E+01	8.48E+01	2.25E+01
28058.2	1.52E+01	9.01E+01	2.59E+01
28058.3	1.85E+01	9.60E+01	2.99E+01
28058.4	2.25E+01	1.02E+02	3.47E+01
28058.5	2.72E+01	1.10E+02	4.02E+01
28058.6	3.27E+01	1.18E+02	4.66E+01
28058.7	3.90E+01	1.26E+02	5.42E+01
28058.8	4.61E+01	1.36E+02	6.29E+01
28058.9	5.42E+01	1.46E+02	7.29E+01
28059	6.30E+01	1.57E+02	8.43E+01
28059.1	7.25E+01	1.68E+02	9.73E+01
28059.2	8.25E+01	1.80E+02	1.12E+02
28059.3	9.29E+01	1.93E+02	1.28E+02
28059.4	1.03E+02	2.07E+02	1.46E+02
28059.5	1.13E+02	2.21E+02	1.66E+02
28059.6	1.23E+02	2.35E+02	1.89E+02
28059.7	1.32E+02	2.50E+02	2.13E+02
28059.8	1.39E+02	2.65E+02	2.40E+02
28059.9	1.45E+02	2.80E+02	2.69E+02
28060	1.49E+02	2.95E+02	3.00E+02
28060.1	1.50E+02	3.09E+02	3.34E+02
28060.2	1.50E+02	3.23E+02	3.70E+02
28060.3	1.48E+02	3.37E+02	4.08E+02
28060.4	1.44E+02	3.49E+02	4.47E+02
28060.5	1.38E+02	3.60E+02	4.87E+02
28060.6	1.31E+02	3.68E+02	5.27E+02
28060.7	1.23E+02	3.75E+02	5.67E+02
28060.8	1.15E+02	3.79E+02	6.05E+02
28060.9	1.06E+02	3.81E+02	6.40E+02
28061	9.68E+01	3.80E+02	6.71E+02
28061.1	8.79E+01	3.78E+02	6.97E+02
28061.2	7.93E+01	3.72E+02	7.16E+02
28061.3	7.11E+01	3.65E+02	7.29E+02
28061.4	6.34E+01	3.56E+02	7.34E+02
28061.5	5.63E+01	3.45E+02	7.31E+02
28061.6	4.98E+01	3.33E+02	7.19E+02
28061.7	4.39E+01	3.19E+02	7.00E+02
28061.8	3.87E+01	3.04E+02	6.73E+02
28061.9	3.41E+01	2.87E+02	6.39E+02
28062	3.00E+01	2.69E+02	5.99E+02
28062.1	2.65E+01	2.50E+02	5.56E+02
28062.2	2.35E+01	2.30E+02	5.10E+02
28062.3	2.10E+01	2.09E+02	4.62E+02
28062.4	1.89E+01	1.89E+02	4.15E+02
28062.5	1.72E+01	1.68E+02	3.68E+02
28062.6	1.57E+01	1.48E+02	3.24E+02
28062.7	1.46E+01	1.29E+02	2.83E+02
28062.8	1.37E+01	1.10E+02	2.45E+02
28062.9	1.30E+01	9.36E+01	2.12E+02
28063	1.24E+01	7.84E+01	1.81E+02
28063.1	1.21E+01	6.49E+01	1.55E+02
28063.2	1.19E+01	5.31E+01	1.33E+02
28063.3	1.18E+01	4.30E+01	1.14E+02
28063.4	1.19E+01	3.44E+01	9.74E+01
28063.5	1.22E+01	2.72E+01	8.39E+01
28063.6	1.25E+01	2.13E+01	7.29E+01
28063.7	1.31E+01	1.66E+01	6.38E+01
28063.8	1.38E+01	1.28E+01	5.64E+01
28063.9	1.46E+01	9.74E+00	5.04E+01
28064	1.57E+01	7.37E+00	4.56E+01
28064.1	1.70E+01	5.55E+00	4.17E+01
28064.2	1.85E+01	4.14E+00	3.86E+01
28064.3	2.03E+01	3.08E+00	3.62E+01
28064.4	2.24E+01	2.27E+00	3.43E+01
28064.5	2.49E+01	1.67E+00	3.28E+01
28064.6	2.77E+01	1.22E+00	3.17E+01
28064.7	3.10E+01	8.91E-01	3.09E+01
28064.8	3.48E+01	6.48E-01	3.04E+01
28064.9	3.90E+01	4.71E-01	3.01E+01
28065	4.38E+01	3.41E-01	2.99E+01
28065.1	4.91E+01	2.48E-01	3.00E+01
28065.2	5.49E+01	1.80E-01	3.01E+01
28065.3	6.13E+01	1.31E-01	3.04E+01
28065.4	6.82E+01	9.55E-02	3.08E+01
28065.5	7.55E+01	7.00E-02	3.12E+01
28065.6	8.33E+01	5.16E-02	3.17E+01
28065.7	9.13E+01	3.82E-02	3.22E+01
28065.8	9.95E+01	2.85E-02	3.27E+01
28065.9	1.08E+02	2.14E-02	3.33E+01
28066	1.16E+02	1.62E-02	3.39E+01
28066.1	1.23E+02	1.23E-02	3.45E+01
28066.2	1.30E+02	9.40E-03	3.50E+01
28066.3	1.36E+02	7.25E-03	3.55E+01
28066.4	1.41E+02	5.63E-03	3.59E+01
28066.5	1.45E+02	4.39E-03	3.63E+01
28066.6	1.48E+02	3.46E-03	3.64E+01
28066.7	1.50E+02	2.74E-03	3.64E+01
28066.8	1.50E+02	2.18E-03	3.63E+01
28066.9	1.50E+02	1.75E-03	3.58E+01
28067	1.48E+02	1.42E-03	3.52E+01
28067.1	1.46E+02	1.16E-03	3.42E+01
28067.2	1.44E+02	9.56E-04	3.31E+01
28067.3	1.41E+02	7.97E-04	3.17E+01
28067.4	1.37E+02	6.73E-04	3.01E+01
28067.5	1.34E+02	5.74E-04	2.84E+01
28067.6	1.31E+02	4.97E-04	2.67E+01
28067.7	1.28E+02	4.35E-04	2.49E+01
28067.8	1.26E+02	3.86E-04	2.31E+01
28067.9	1.24E+02	3.46E-04	2.13E+01
28068	1.23E+02	3.13E-04	1.97E+01
28068.1	1.23E+02	2.87E-04	1.82E+01
28068.2	1.23E+02	2.65E-04	1.68E+01
28068.3	1.25E+02	2.47E-04	1.55E+01
28068.4	1.29E+02	2.33E-04	1.44E+01
28068.5	1.33E+02	2.21E-04	1.33E+01
28068.6	1.39E+02	2.13E-04	1.24E+01
28068.7	1.46E+02	2.07E-04	1.15E+01
28068.8	1.54E+02	2.05E-04	1.07E+01
28068.9	1.63E+02	2.07E-04	1.00E+01
28069	1.73E+02	2.13E-04	9.41E+00
28069.1	1.83E+02	2.25E-04	8.84E+00
28069.2	1.93E+02	2.44E-04	8.32E+00
28069.3	2.03E+02	2.71E-04	7.85E+00
28069.4	2.11E+02	3.08E-04	7.42E+00
28069.5	2.18E+02	3.58E-04	7.04E+00
28069.6	2.23E+02	4.22E-04	6.69E+00
28069.7	2.26E+02	5.04E-04	6.37E+00
28069.8	2.25E+02	6.07E-04	6.08E+00
28069.9	2.21E+02	7.35E-04	5.80E+00
28070	2.15E+02	8.90E-04	5.55E+00
28070.1	2.06E+02	1.08E-03	5.31E+00
28070.2	1.94E+02	1.30E-03	5.09E+00
28070.3	1.80E+02	1.57E-03	4.88E+00
28070.4	1.66E+02	1.88E-03	4.67E+00
28070.5	1.51E+02	2.25E-03	4.48E+00
28070.6	1.35E+02	2.68E-03	4.30E+00
28070.7	1.21E+02	3.17E-03	4.13E+00
28070.8	1.07E+02	3.74E-03	3.97E+00
28070.9	9.41E+01	4.40E-03	3.82E+00
28071	8.28E+01	5.16E-03	3.68E+00
28071.1	7.29E+01	6.04E-03	3.56E+00
28071.2	6.45E+01	7.05E-03	3.44E+00
28071.3	5.76E+01	8.22E-03	3.33E+00
28071.4	5.21E+01	9.57E-03	3.23E+00
28071.5	4.79E+01	1.11E-02	3.15E+00
28071.6	4.49E+01	1.30E-02	3.07E+00
28071.7	4.29E+01	1.51E-02	3.00E+00
28071.8	4.19E+01	1.76E-02	2.94E+00
28071.9	4.16E+01	2.04E-02	2.89E+00
28072	4.20E+01	2.39E-02	2.85E+00
28072.1	4.30E+01	2.79E-02	2.82E+00
28072.2	4.45E+01	3.27E-02	2.79E+00
28072.3	4.64E+01	3.85E-02	2.78E+00
28072.4	4.86E+01	4.55E-02	2.76E+00
28072.5	5.10E+01	5.40E-02	2.75E+00
28072.6	5.34E+01	6.45E-02	2.75E+00
28072.7	5.59E+01	7.74E-02	2.74E+00
28072.8	5.82E+01	9.34E-02	2.73E+00
28072.9	6.02E+01	1.13E-01	2.71E+00
28073	6.19E+01	1.38E-01	2.69E+00
28073.1	6.32E+01	1.69E-01	2.66E+00
28073.2	6.39E+01	2.08E-01	2.63E+00
28073.3	6.40E+01	2.57E-01	2.59E+00
28073.4	6.36E+01	3.18E-01	2.54E+00
28073.5	6.27E+01	3.95E-01	2.50E+00
28073.6	6.13E+01	4.92E-01	2.45E+00
28073.7	5.95E+01	6.15E-01	2.40E+00
28073.8	5.73E+01	7.69E-01	2.36E+00
28073.9	5.49E+01	9.63E-01	2.33E+00
28074	5.22E+01	1.21E+00	2.30E+00
28074.1	4.94E+01	1.52E+00	2.30E+00
28074.2	4.65E+01	1.90E+00	2.31E+00
28074.3	4.36E+01	2.39E+00	2.34E+00
28074.4	4.07E+01	2.99E+00	2.41E+00
28074.5	3.79E+01	3.73E+00	2.50E+00
28074.6	3.51E+01	4.64E+00	2.63E+00
28074.7	3.25E+01	5.76E+00	2.80E+00
28074.8	3.00E+01	7.11E+00	3.01E+00
28074.9	2.76E+01	8.72E+00	3.28E+00
28075	2.53E+01	1.06E+01	3.60E+00
28075.1	2.32E+01	1.28E+01	3.98E+00
28075.2	2.12E+01	1.53E+01	4.43E+00
28075.3	1.94E+01	1.81E+01	4.94E+00
28075.4	1.77E+01	2.13E+01	5.53E+00
28075.5	1.62E+01	2.46E+01	6.19E+00
28075.6	1.48E+01	2.82E+01	6.94E+00
28075.7	1.35E+01	3.20E+01	7.78E+00
28075.8	1.23E+01	3.58E+01	8.73E+00
28075.9	1.13E+01	3.97E+01	9.80E+00
28076	1.03E+01	4.35E+01	1.10E+01
28076.1	9.47E+00	4.72E+01	1.25E+01
28076.2	8.71E+00	5.09E+01	1.42E+01
28076.3	8.02E+00	5.45E+01	1.62E+01
28076.4	7.39E+00	5.83E+01	1.86E+01
28076.5	6.83E+00	6.23E+01	2.15E+01
28076.6	6.32E+00	6.71E+01	2.50E+01
28076.7	5.87E+00	7.33E+01	2.93E+01
28076.8	5.46E+00	8.16E+01	3.47E+01
28076.9	5.09E+00	9.31E+01	4.12E+01
28077	4.75E+00	1.09E+02	4.91E+01
28077.1	4.45E+00	1.32E+02	5.87E+01
28077.2	4.17E+00	1.64E+02	7.03E+01
28077.3	3.92E+00	2.08E+02	8.41E+01
28077.4	3.69E+00	2.66E+02	1.01E+02
28077.5	3.48E+00	3.43E+02	1.20E+02
28077.6	3.29E+00	4.43E+02	1.42E+02
28077.7	3.11E+00	5.69E+02	1.67E+02
28077.8	2.96E+00	7.24E+02	1.95E+02
28077.9	2.82E+00	9.12E+02	2.27E+02
28078	2.70E+00	1.13E+03	2.62E+02
28078.1	2.60E+00	1.38E+03	2.99E+02
28078.2	2.53E+00	1.66E+03	3.39E+02
28078.3	2.47E+00	1.96E+03	3.81E+02
28078.4	2.43E+00	2.27E+03	4.24E+02
28078.5	2.41E+00	2.59E+03	4.67E+02
28078.6	2.42E+00	2.89E+03	5.09E+02
28078.7	2.44E+00	3.16E+03	5.50E+02
28078.8	2.49E+00	3.39E+03	5.86E+02
28078.9	2.56E+00	3.57E+03	6.18E+02
28079	2.65E+00	3.68E+03	6.44E+02
28079.1	2.76E+00	3.73E+03	6.63E+02
28079.2	2.89E+00	3.71E+03	6.74E+02
28079.3	3.04E+00	3.62E+03	6.77E+02
28079.4	3.21E+00	3.47E+03	6.71E+02
28079.5	3.40E+00	3.27E+03	6.57E+02
28079.6	3.61E+00	3.02E+03	6.34E+02
28079.7	3.84E+00	2.75E+03	6.05E+02
28079.8	4.08E+00	2.45E+03	5.69E+02
28079.9	4.34E+00	2.16E+03	5.29E+02
28080	4.62E+00	1.86E+03	4.85E+02
28080.1	4.91E+00	1.58E+03	4.39E+02
28080.2	5.21E+00	1.32E+03	3.92E+02
28080.3	5.53E+00	1.08E+03	3.46E+02
28080.4	5.87E+00	8.70E+02	3.02E+02
28080.5	6.22E+00	6.90E+02	2.60E+02
28080.6	6.58E+00	5.39E+02	2.21E+02
28080.7	6.97E+00	4.14E+02	1.86E+02
28080.8	7.37E+00	3.13E+02	1.55E+02
28080.9	7.80E+00	2.34E+02	1.28E+02
28081	8.24E+00	1.72E+02	1.04E+02
28081.1	8.71E+00	1.24E+02	8.40E+01
28081.2	9.20E+00	8.88E+01	6.74E+01
28081.3	9.69E+00	6.27E+01	5.39E+01
28081.4	1.02E+01	4.38E+01	4.30E+01
28081.5	1.07E+01	3.03E+01	3.45E+01
28081.6	1.12E+01	2.08E+01	2.78E+01
28081.7	1.18E+01	1.41E+01	2.27E+01
28081.8	1.23E+01	9.61E+00	1.88E+01
28081.9	1.29E+01	6.54E+00	1.59E+01
28082	1.34E+01	4.46E+00	1.38E+01
28082.1	1.40E+01	3.07E+00	1.22E+01
28082.2	1.46E+01	2.14E+00	1.11E+01
28082.3	1.52E+01	1.51E+00	1.04E+01
28082.4	1.59E+01	1.09E+00	9.90E+00
28082.5	1.66E+01	8.07E-01	9.68E+00
28082.6	1.73E+01	6.10E-01	9.69E+00
28082.7	1.81E+01	4.71E-01	9.92E+00
28082.8	1.89E+01	3.71E-01	1.04E+01
28082.9	1.98E+01	2.96E-01	1.10E+01
28083	2.08E+01	2.40E-01	1.19E+01
28083.1	2.20E+01	1.96E-01	1.30E+01
28083.2	2.33E+01	1.61E-01	1.44E+01
28083.3	2.48E+01	1.33E-01	1.60E+01
28083.4	2.66E+01	1.10E-01	1.79E+01
28083.5	2.87E+01	9.05E-02	2.00E+01
28083.6	3.11E+01	7.45E-02	2.24E+01
28083.7	3.41E+01	6.13E-02	2.50E+01
28083.8	3.75E+01	5.03E-02	2.77E+01
28083.9	4.16E+01	4.12E-02	3.06E+01
28084	4.63E+01	3.37E-02	3.35E+01
28084.1	5.18E+01	2.75E-02	3.65E+01
28084.2	5.81E+01	2.24E-02	3.93E+01
28084.3	6.53E+01	1.83E-02	4.19E+01
28084.4	7.33E+01	1.49E-02	4.43E+01
28084.5	8.21E+01	1.21E-02	4.64E+01
28084.6	9.18E+01	9.88E-03	4.81E+01
28084.7	1.02E+02	8.06E-03	4.95E+01
28084.8	1.13E+02	6.60E-03	5.05E+01
28084.9	1.25E+02	5.42E-03	5.12E+01
28085	1.37E+02	4.47E-03	5.16E+01
28085.1	1.49E+02	3.71E-03	5.17E+01
28085.2	1.61E+02	3.11E-03	5.17E+01
28085.3	1.73E+02	2.63E-03	5.15E+01
28085.4	1.85E+02	2.26E-03	5.12E+01
28085.5	1.95E+02	1.97E-03	5.09E+01
28085.6	2.05E+02	1.76E-03	5.05E+01
28085.7	2.15E+02	1.60E-03	5.01E+01
28085.8	2.23E+02	1.50E-03	4.97E+01
28085.9	2.31E+02	1.44E-03	4.93E+01
28086	2.38E+02	1.42E-03	4.89E+01
28086.1	2.44E+02	1.43E-03	4.85E+01
28086.2	2.49E+02	1.48E-03	4.79E+01
28086.3	2.53E+02	1.57E-03	4.73E+01
28086.4	2.57E+02	1.69E-03	4.66E+01
28086.5	2.60E+02	1.86E-03	4.58E+01
28086.6	2.62E+02	2.07E-03	4.50E+01
28086.7	2.64E+02	2.33E-03	4.40E+01
28086.8	2.65E+02	2.66E-03	4.30E+01
28086.9	2.66E+02	3.07E-03	4.19E+01
28087	2.65E+02	3.55E-03	4.08E+01
28087.1	2.65E+02	4.14E-03	3.97E+01
28087.2	2.63E+02	4.85E-03	3.86E+01
28087.3	2.61E+02	5.70E-03	3.75E+01
28087.4	2.59E+02	6.72E-03	3.64E+01
28087.5	2.56E+02	7.92E-03	3.53E+01
28087.6	2.52E+02	9.35E-03	3.42E+01
28087.7	2.48E+02	1.10E-02	3.31E+01
28087.8	2.44E+02	1.30E-02	3.19E+01
28087.9	2.39E+02	1.53E-02	3.07E+01
28088	2.34E+02	1.79E-02	2.95E+01
28088.1	2.28E+02	2.09E-02	2.82E+01
28088.2	2.22E+02	2.43E-02	2.69E+01
28088.3	2.16E+02	2.83E-02	2.56E+01
28088.4	2.09E+02	3.28E-02	2.43E+01
28088.5	2.02E+02	3.80E-02	2.30E+01
28088.6	1.95E+02	4.41E-02	2.18E+01
28088.7	1.87E+02	5.11E-02	2.05E+01
28088.8	1.78E+02	5.93E-02	1.93E+01
28088.9	1.70E+02	6.90E-02	1.82E+01
28089	1.60E+02	8.04E-02	1.71E+01
28089.1	1.51E+02	9.37E-02	1.60E+01
28089.2	1.41E+02	1.10E-01	1.50E+01
28089.3	1.31E+02	1.28E-01	1.39E+01
28089.4	1.21E+02	1.51E-01	1.30E+01
28089.5	1.10E+02	1.77E-01	1.20E+01
28089.6	1.00E+02	2.09E-01	1.11E+01
28089.7	9.01E+01	2.46E-01	1.01E+01
28089.8	8.04E+01	2.92E-01	9.24E+00
28089.9	7.11E+01	3.47E-01	8.39E+00
28090	6.24E+01	4.14E-01	7.56E+00
28090.1	5.41E+01	4.96E-01	6.78E+00
28090.2	4.65E+01	5.95E-01	6.04E+00
28090.3	3.95E+01	7.16E-01	5.34E+00
28090.4	3.32E+01	8.64E-01	4.69E+00
28090.5	2.76E+01	1.05E+00	4.10E+00
28090.6	2.26E+01	1.27E+00	3.55E+00
28090.7	1.84E+01	1.54E+00	3.05E+00
28090.8	1.48E+01	1.86E+00	2.62E+00
28090.9	1.18E+01	2.26E+00	2.23E+00
28091	9.29E+00	2.74E+00	1.90E+00
28091.1	7.27E+00	3.31E+00	1.61E+00
28091.2	5.66E+00	4.00E+00	1.37E+00
28091.3	4.38E+00	4.82E+00	1.17E+00
28091.4	3.38E+00	5.80E+00	1.01E+00
28091.5	2.61E+00	6.97E+00	8.79E-01
28091.6	2.02E+00	8.37E+00	7.72E-01
28091.7	1.57E+00	1.00E+01	6.87E-01
28091.8	1.23E+00	1.20E+01	6.20E-01
28091.9	9.82E-01	1.45E+01	5.67E-01
28092	7.98E-01	1.74E+01	5.27E-01
28092.1	6.63E-01	2.11E+01	4.96E-01
28092.2	5.66E-01	2.57E+01	4.74E-01
28092.3	4.97E-01	3.16E+01	4.58E-01
28092.4	4.48E-01	3.94E+01	4.49E-01
28092.5	4.16E-01	4.96E+01	4.45E-01
28092.6	3.95E-01	6.32E+01	4.47E-01
28092.7	3.83E-01	8.15E+01	4.54E-01
28092.8	3.78E-01	1.06E+02	4.68E-01
28092.9	3.79E-01	1.39E+02	4.91E-01
28093	3.83E-01	1.82E+02	5.24E-01
28093.1	3.91E-01	2.38E+02	5.72E-01
28093.2	4.02E-01	3.10E+02	6.40E-01
28093.3	4.16E-01	4.02E+02	7.37E-01
28093.4	4.33E-01	5.17E+02	8.73E-01
28093.5	4.52E-01	6.56E+02	1.06E+00
28093.6	4.73E-01	8.24E+02	1.33E+00
28093.7	4.97E-01	1.02E+03	1.71E+00
28093.8	5.23E-01	1.25E+03	2.23E+00
28093.9	5.51E-01	1.50E+03	2.95E+00
28094	5.81E-01	1.78E+03	3.94E+00
28094.1	6.13E-01	2.07E+03	5.29E+00
28094.2	6.47E-01	2.38E+03	7.10E+00
28094.3	6.83E-01	2.68E+03	9.52E+00
28094.4	7.21E-01	2.97E+03	1.27E+01
28094.5	7.61E-01	3.24E+03	1.68E+01
28094.6	8.02E-01	3.47E+03	2.22E+01
28094.7	8.45E-01	3.66E+03	2.89E+01
28094.8	8.88E-01	3.79E+03	3.74E+01
28094.9	9.32E-01	3.85E+03	4.79E+01
28095	9.76E-01	3.85E+03	6.07E+01
28095.1	1.02E+00	3.77E+03	7.60E+01
28095.2	1.06E+00	3.64E+03	9.41E+01
28095.3	1.11E+00	3.44E+03	1.15E+02
28095.4	1.15E+00	3.20E+03	1.39E+02
28095.5	1.19E+00	2.92E+03	1.66E+02
28095.6	1.23E+00	2.62E+03	1.96E+02
28095.7	1.26E+00	2.32E+03	2.28E+02
28095.8	1.28E+00	2.02E+03	2.61E+02
28095.9	1.31E+00	1.73E+03	2.95E+02
28096	1.32E+00	1.46E+03	3.29E+02
28096.1	1.33E+00	1.22E+03	3.61E+02
28096.2	1.34E+00	9.99E+02	3.90E+02
28096.3	1.34E+00	8.11E+02	4.14E+02
28096.4	1.34E+00	6.51E+02	4.33E+02
28096.5	1.33E+00	5.16E+02	4.45E+02
28096.6	1.32E+00	4.05E+02	4.50E+02
28096.7	1.31E+00	3.14E+02	4.48E+02
28096.8	1.29E+00	2.42E+02	4.38E+02
28096.9	1.27E+00	1.84E+02	4.21E+02
28097	1.25E+00	1.39E+02	3.98E+02
28097.1	1.23E+00	1.04E+02	3.69E+02
28097.2	1.21E+00	7.73E+01	3.37E+02
28097.3	1.19E+00	5.70E+01	3.03E+02
28097.4	1.17E+00	4.18E+01	2.68E+02
28097.5	1.15E+00	3.04E+01	2.34E+02
28097.6	1.13E+00	2.19E+01	2.01E+02
28097.7	1.12E+00	1.57E+01	1.70E+02
28097.8	1.11E+00	1.12E+01	1.42E+02
28097.9	1.10E+00	7.94E+00	1.17E+02
28098	1.10E+00	5.59E+00	9.59E+01
28098.1	1.10E+00	3.91E+00	7.76E+01
28098.2	1.11E+00	2.72E+00	6.22E+01
28098.3	1.12E+00	1.89E+00	4.95E+01
28098.4	1.14E+00	1.30E+00	3.90E+01
28098.5	1.16E+00	8.95E-01	3.07E+01
28098.6	1.19E+00	6.14E-01	2.40E+01
28098.7	1.23E+00	4.21E-01	1.87E+01
28098.8	1.27E+00	2.90E-01	1.46E+01
28098.9	1.31E+00	2.00E-01	1.14E+01
28099	1.37E+00	1.39E-01	8.90E+00
28099.1	1.43E+00	9.74E-02	7.01E+00
28099.2	1.51E+00	6.95E-02	5.57E+00
28099.3	1.60E+00	5.06E-02	4.46E+00
28099.4	1.71E+00	3.78E-02	3.63E+00
28099.5	1.83E+00	2.92E-02	2.99E+00
28099.6	1.98E+00	2.33E-02	2.51E+00
28099.7	2.16E+00	1.93E-02	2.15E+00
28099.8	2.37E+00	1.66E-02	1.88E+00
28099.9	2.62E+00	1.47E-02	1.68E+00
28100	2.92E+00	1.34E-02	1.54E+00
28100.1	3.28E+00	1.25E-02	1.45E+00
28100.2	3.71E+00	1.19E-02	1.39E+00
28100.3	4.22E+00	1.15E-02	1.37E+00
28100.4	4.84E+00	1.12E-02	1.38E+00
28100.5	5.58E+00	1.10E-02	1.43E+00
28100.6	6.46E+00	1.09E-02	1.50E+00
28100.7	7.51E+00	1.07E-02	1.61E+00
28100.8	8.74E+00	1.06E-02	1.76E+00
28100.9	1.02E+01	1.05E-02	1.95E+00
28101	1.19E+01	1.03E-02	2.21E+00
28101.1	1.39E+01	1.01E-02	2.53E+00
28101.2	1.62E+01	9.87E-03	2.94E+00
28101.3	1.89E+01	9.60E-03	3.46E+00
28101.4	2.19E+01	9.28E-03	4.12E+00
28101.5	2.53E+01	8.92E-03	4.94E+00
28101.6	2.90E+01	8.53E-03	5.97E+00
28101.7	3.31E+01	8.11E-03	7.27E+00
28101.8	3.75E+01	7.66E-03	8.89E+00
28101.9	4.21E+01	7.19E-03	1.09E+01
28102	4.70E+01	6.72E-03	1.34E+01
28102.1	5.20E+01	6.24E-03	1.65E+01
28102.2	5.72E+01	5.76E-03	2.02E+01
28102.3	6.23E+01	5.30E-03	2.48E+01
28102.4	6.73E+01	4.86E-03	3.02E+01
28102.5	7.21E+01	4.44E-03	3.67E+01
28102.6	7.67E+01	4.05E-03	4.44E+01
28102.7	8.09E+01	3.69E-03	5.32E+01
28102.8	8.48E+01	3.36E-03	6.33E+01
28102.9	8.82E+01	3.06E-03	7.48E+01
28103	9.10E+01	2.80E-03	8.75E+01
28103.1	9.34E+01	2.56E-03	1.02E+02
28103.2	9.53E+01	2.36E-03	1.17E+02
28103.3	9.67E+01	2.18E-03	1.33E+02
28103.4	9.78E+01	2.03E-03	1.50E+02
28103.5	9.88E+01	1.90E-03	1.67E+02
28103.6	9.97E+01	1.79E-03	1.84E+02
28103.7	1.01E+02	1.70E-03	2.02E+02
28103.8	1.02E+02	1.63E-03	2.18E+02
28103.9	1.04E+02	1.57E-03	2.34E+02
28104	1.07E+02	1.53E-03	2.48E+02
28104.1	1.10E+02	1.51E-03	2.60E+02
28104.2	1.14E+02	1.50E-03	2.70E+02
28104.3	1.20E+02	1.50E-03	2.77E+02
28104.4	1.26E+02	1.52E-03	2.82E+02
28104.5	1.33E+02	1.56E-03	2.83E+02
28104.6	1.41E+02	1.61E-03	2.82E+02
28104.7	1.49E+02	1.67E-03	2.78E+02
28104.8	1.58E+02	1.76E-03	2.71E+02
28104.9	1.67E+02	1.87E-03	2.62E+02
28105	1.76E+02	2.00E-03	2.51E+02
28105.1	1.85E+02	2.16E-03	2.38E+02
28105.2	1.93E+02	2.35E-03	2.23E+02
28105.3	2.00E+02	2.57E-03	2.08E+02
28105.4	2.06E+02	2.83E-03	1.92E+02
28105.5	2.12E+02	3.14E-03	1.76E+02
28105.6	2.16E+02	3.49E-03	1.60E+02
28105.7	2.19E+02	3.89E-03	1.45E+02
28105.8	2.22E+02	4.36E-03	1.30E+02
28105.9	2.24E+02	4.90E-03	1.17E+02
28106	2.25E+02	5.51E-03	1.04E+02
28106.1	2.25E+02	6.23E-03	9.30E+01
28106.2	2.25E+02	7.05E-03	8.28E+01
28106.3	2.24E+02	8.00E-03	7.36E+01
28106.4	2.23E+02	9.12E-03	6.55E+01
28106.5	2.21E+02	1.04E-02	5.83E+01
28106.6	2.19E+02	1.20E-02	5.19E+01
28106.7	2.17E+02	1.39E-02	4.63E+01
28106.8	2.15E+02	1.61E-02	4.15E+01
28106.9	2.13E+02	1.88E-02	3.72E+01
28107	2.12E+02	2.21E-02	3.35E+01
28107.1	2.10E+02	2.61E-02	3.03E+01
28107.2	2.10E+02	3.11E-02	2.75E+01
28107.3	2.09E+02	3.73E-02	2.52E+01
28107.4	2.09E+02	4.51E-02	2.31E+01
28107.5	2.10E+02	5.49E-02	2.14E+01
28107.6	2.11E+02	6.72E-02	2.00E+01
28107.7	2.13E+02	8.29E-02	1.88E+01
28107.8	2.16E+02	1.03E-01	1.79E+01
28107.9	2.19E+02	1.28E-01	1.71E+01
28108	2.23E+02	1.59E-01	1.66E+01
28108.1	2.28E+02	1.99E-01	1.63E+01
28108.2	2.34E+02	2.50E-01	1.61E+01
28108.3	2.42E+02	3.13E-01	1.62E+01
28108.4	2.50E+02	3.91E-01	1.64E+01
28108.5	2.60E+02	4.89E-01	1.68E+01
28108.6	2.71E+02	6.09E-01	1.73E+01
28108.7	2.84E+02	7.55E-01	1.81E+01
28108.8	2.98E+02	9.33E-01	1.91E+01
28108.9	3.13E+02	1.15E+00	2.03E+01
28109	3.29E+02	1.41E+00	2.18E+01
28109.1	3.46E+02	1.72E+00	2.35E+01
28109.2	3.63E+02	2.10E+00	2.55E+01
28109.3	3.82E+02	2.56E+00	2.78E+01
28109.4	4.02E+02	3.11E+00	3.05E+01
28109.5	4.21E+02	3.79E+00	3.36E+01
28109.6	4.41E+02	4.62E+00	3.71E+01
28109.7	4.61E+02	5.66E+00	4.11E+01
28109.8	4.79E+02	6.96E+00	4.56E+01
28109.9	4.96E+02	8.62E+00	5.06E+01
28110	5.11E+02	1.07E+01	5.62E+01
28110.1	5.23E+02	1.35E+01	6.23E+01
28110.2	5.32E+02	1.70E+01	6.89E+01
28110.3	5.36E+02	2.14E+01	7.61E+01
28110.4	5.36E+02	2.70E+01	8.38E+01
28110.5	5.30E+02	3.40E+01	9.18E+01
28110.6	5.19E+02	4.26E+01	1.00E+02
28110.7	5.03E+02	5.30E+01	1.09E+02
28110.8	4.81E+02	6.51E+01	1.18E+02
28110.9	4.56E+02	7.91E+01	1.27E+02
28111	4.27E+02	9.47E+01	1.37E+02
28111.1	3.95E+02	1.12E+02	1.46E+02
28111.2	3.61E+02	1.30E+02	1.55E+02
28111.3	3.27E+02	1.49E+02	1.65E+02
28111.4	2.93E+02	1.68E+02	1.74E+02
28111.5	2.59E+02	1.87E+02	1.83E+02
28111.6	2.27E+02	2.07E+02	1.92E+02
28111.7	1.97E+02	2.25E+02	2.00E+02
28111.8	1.70E+02	2.44E+02	2.09E+02
28111.9	1.45E+02	2.61E+02	2.17E+02
28112	1.23E+02	2.79E+02	2.24E+02
28112.1	1.03E+02	2.96E+02	2.32E+02
28112.2	8.67E+01	3.15E+02	2.39E+02
28112.3	7.24E+01	3.34E+02	2.45E+02
28112.4	6.04E+01	3.54E+02	2.50E+02
28112.5	5.03E+01	3.77E+02	2.55E+02
28112.6	4.19E+01	4.02E+02	2.58E+02
28112.7	3.49E+01	4.30E+02	2.60E+02
28112.8	2.92E+01	4.60E+02	2.60E+02
28112.9	2.45E+01	4.94E+02	2.59E+02
28113	2.06E+01	5.32E+02	2.57E+02
28113.1	1.74E+01	5.72E+02	2.53E+02
28113.2	1.49E+01	6.15E+02	2.49E+02
28113.3	1.27E+01	6.61E+02	2.44E+02
28113.4	1.10E+01	7.09E+02	2.38E+02
28113.5	9.53E+00	7.58E+02	2.32E+02
28113.6	8.33E+00	8.09E+02	2.25E+02
28113.7	7.33E+00	8.60E+02	2.18E+02
28113.8	6.49E+00	9.10E+02	2.11E+02
28113.9	5.79E+00	9.58E+02	2.04E+02
28114	5.20E+00	1.00E+03	1.97E+02
28114.1	4.70E+00	1.05E+03	1.90E+02
28114.2	4.29E+00	1.09E+03	1.84E+02
28114.3	3.94E+00	1.12E+03	1.78E+02
28114.4	3.64E+00	1.15E+03	1.71E+02
28114.5	3.40E+00	1.18E+03	1.65E+02
28114.6	3.20E+00	1.20E+03	1.59E+02
28114.7	3.03E+00	1.21E+03	1.53E+02
28114.8	2.90E+00	1.22E+03	1.47E+02
28114.9	2.81E+00	1.23E+03	1.41E+02
28115	2.74E+00	1.22E+03	1.35E+02
28115.1	2.70E+00	1.22E+03	1.29E+02
28115.2	2.68E+00	1.20E+03	1.23E+02
28115.3	2.69E+00	1.18E+03	1.17E+02
28115.4	2.71E+00	1.16E+03	1.11E+02
28115.5	2.76E+00	1.13E+03	1.05E+02
28115.6	2.83E+00	1.09E+03	9.82E+01
28115.7	2.92E+00	1.04E+03	9.21E+01
28115.8	3.02E+00	9.91E+02	8.61E+01
28115.9	3.15E+00	9.34E+02	8.03E+01
28116	3.29E+00	8.71E+02	7.47E+01
28116.1	3.44E+00	8.03E+02	6.95E+01
28116.2	3.60E+00	7.33E+02	6.46E+01
28116.3	3.78E+00	6.61E+02	6.02E+01
28116.4	3.96E+00	5.89E+02	5.61E+01
28116.5	4.14E+00	5.19E+02	5.26E+01
28116.6	4.33E+00	4.51E+02	4.94E+01
28116.7	4.50E+00	3.88E+02	4.66E+01
28116.8	4.68E+00	3.30E+02	4.41E+01
28116.9	4.83E+00	2.77E+02	4.20E+01
28117	4.98E+00	2.30E+02	4.00E+01
28117.1	5.10E+00	1.89E+02	3.83E+01
28117.2	5.20E+00	1.54E+02	3.67E+01
28117.3	5.26E+00	1.24E+02	3.52E+01
28117.4	5.29E+00	9.93E+01	3.38E+01
28117.5	5.27E+00	7.86E+01	3.24E+01
28117.6	5.22E+00	6.17E+01	3.10E+01
28117.7	5.12E+00	4.81E+01	2.96E+01
28117.8	4.98E+00	3.71E+01	2.82E+01
28117.9	4.80E+00	2.85E+01	2.67E+01
28118	4.59E+00	2.17E+01	2.51E+01
28118.1	4.35E+00	1.64E+01	2.35E+01
28118.2	4.08E+00	1.23E+01	2.19E+01
28118.3	3.80E+00	9.23E+00	2.03E+01
28118.4	3.51E+00	6.86E+00	1.86E+01
28118.5	3.22E+00	5.08E+00	1.70E+01
28118.6	2.92E+00	3.73E+00	1.54E+01
28118.7	2.63E+00	2.73E+00	1.39E+01
28118.8	2.35E+00	1.99E+00	1.25E+01
28118.9	2.09E+00	1.45E+00	1.11E+01
28119	1.85E+00	1.05E+00	9.87E+00
28119.1	1.62E+00	7.54E-01	8.74E+00
28119.2	1.42E+00	5.42E-01	7.73E+00
28119.3	1.24E+00	3.89E-01	6.84E+00
28119.4	1.09E+00	2.79E-01	6.04E+00
28119.5	9.53E-01	2.01E-01	5.35E+00
28119.6	8.40E-01	1.45E-01	4.75E+00
28119.7	7.47E-01	1.05E-01	4.23E+00
28119.8	6.71E-01	7.70E-02	3.78E+00
28119.9	6.11E-01	5.73E-02	3.39E+00
28120	5.66E-01	4.35E-02	3.05E+00
28120.1	5.34E-01	3.39E-02	2.76E+00
28120.2	5.15E-01	2.73E-02	2.52E+00
28120.3	5.07E-01	2.27E-02	2.30E+00
28120.4	5.11E-01	1.97E-02	2.12E+00
28120.5	5.25E-01	1.77E-02	1.97E+00
28120.6	5.52E-01	1.65E-02	1.83E+00
28120.7	5.91E-01	1.58E-02	1.72E+00
28120.8	6.44E-01	1.57E-02	1.62E+00
28120.9	7.14E-01	1.59E-02	1.54E+00
28121	8.03E-01	1.65E-02	1.46E+00
28121.1	9.16E-01	1.73E-02	1.40E+00
28121.2	1.06E+00	1.84E-02	1.35E+00
28121.3	1.23E+00	1.98E-02	1.31E+00
28121.4	1.45E+00	2.14E-02	1.28E+00
28121.5	1.72E+00	2.34E-02	1.25E+00
28121.6	2.04E+00	2.57E-02	1.24E+00
28121.7	2.45E+00	2.84E-02	1.23E+00
28121.8	2.94E+00	3.14E-02	1.23E+00
28121.9	3.54E+00	3.49E-02	1.24E+00
28122	4.25E+00	3.88E-02	1.26E+00
28122.1	5.10E+00	4.32E-02	1.30E+00
28122.2	6.10E+00	4.81E-02	1.34E+00
28122.3	7.25E+00	5.34E-02	1.40E+00
28122.4	8.56E+00	5.93E-02	1.47E+00
28122.5	1.00E+01	6.56E-02	1.56E+00
28122.6	1.17E+01	7.24E-02	1.67E+00
28122.7	1.34E+01	7.95E-02	1.79E+00
28122.8	1.54E+01	8.69E-02	1.93E+00
28122.9	1.74E+01	9.44E-02	2.09E+00
28123	1.95E+01	1.02E-01	2.26E+00
28123.1	2.17E+01	1.09E-01	2.46E+00
28123.2	2.39E+01	1.17E-01	2.68E+00
28123.3	2.61E+01	1.23E-01	2.91E+00
28123.4	2.83E+01	1.29E-01	3.16E+00
28123.5	3.05E+01	1.34E-01	3.42E+00
28123.6	3.25E+01	1.38E-01	3.68E+00
28123.7	3.44E+01	1.40E-01	3.95E+00
28123.8	3.62E+01	1.42E-01	4.21E+00
28123.9	3.79E+01	1.41E-01	4.45E+00
28124	3.94E+01	1.40E-01	4.67E+00
28124.1	4.08E+01	1.37E-01	4.86E+00
28124.2	4.20E+01	1.33E-01	5.02E+00
28124.3	4.32E+01	1.28E-01	5.12E+00
28124.4	4.44E+01	1.22E-01	5.18E+00
28124.5	4.55E+01	1.16E-01	5.18E+00
28124.6	4.66E+01	1.10E-01	5.13E+00
28124.7	4.78E+01	1.04E-01	5.03E+00
28124.8	4.92E+01	9.78E-02	4.89E+00
28124.9	5.09E+01	9.27E-02	4.70E+00
28125	5.29E+01	8.84E-02	4.48E+00
28125.1	5.55E+01	8.52E-02	4.24E+00
28125.2	5.87E+01	8.32E-02	3.98E+00
28125.3	6.27E+01	8.25E-02	3.72E+00
28125.4	6.76E+01	8.34E-02	3.47E+00
28125.5	7.34E+01	8.60E-02	3.22E+00
28125.6	8.03E+01	9.04E-02	2.99E+00
28125.7	8.81E+01	9.70E-02	2.77E+00
28125.8	9.69E+01	1.06E-01	2.58E+00
28125.9	1.07E+02	1.17E-01	2.41E+00
28126	1.17E+02	1.31E-01	2.27E+00
28126.1	1.29E+02	1.49E-01	2.16E+00
28126.2	1.41E+02	1.70E-01	2.07E+00
28126.3	1.54E+02	1.96E-01	2.00E+00
28126.4	1.67E+02	2.27E-01	1.96E+00
28126.5	1.81E+02	2.64E-01	1.95E+00
28126.6	1.95E+02	3.08E-01	1.95E+00
28126.7	2.10E+02	3.60E-01	1.97E+00
28126.8	2.25E+02	4.23E-01	2.01E+00
28126.9	2.40E+02	4.98E-01	2.06E+00
28127	2.56E+02	5.89E-01	2.13E+00
28127.1	2.72E+02	6.99E-01	2.21E+00
28127.2	2.87E+02	8.32E-01	2.31E+00
28127.3	3.03E+02	9.94E-01	2.41E+00
28127.4	3.19E+02	1.19E+00	2.53E+00
28127.5	3.33E+02	1.44E+00	2.66E+00
28127.6	3.47E+02	1.74E+00	2.79E+00
28127.7	3.60E+02	2.11E+00	2.93E+00
28127.8	3.72E+02	2.57E+00	3.09E+00
28127.9	3.82E+02	3.14E+00	3.25E+00
28128	3.90E+02	3.85E+00	3.43E+00
28128.1	3.96E+02	4.73E+00	3.62E+00
28128.2	4.00E+02	5.83E+00	3.83E+00
28128.3	4.01E+02	7.21E+00	4.06E+00
28128.4	4.00E+02	8.91E+00	4.31E+00
28128.5	3.96E+02	1.10E+01	4.58E+00
28128.6	3.89E+02	1.37E+01	4.87E+00
28128.7	3.80E+02	1.69E+01	5.19E+00
28128.8	3.68E+02	2.09E+01	5.54E+00
28128.9	3.54E+02	2.57E+01	5.92E+00
28129	3.38E+02	3.16E+01	6.33E+00
28129.1	3.20E+02	3.86E+01	6.77E+00
28129.2	3.01E+02	4.70E+01	7.25E+00
28129.3	2.80E+02	5.69E+01	7.77E+00
28129.4	2.58E+02	6.84E+01	8.32E+00
28129.5	2.36E+02	8.17E+01	8.91E+00
28129.6	2.14E+02	9.67E+01	9.54E+00
28129.7	1.93E+02	1.14E+02	1.02E+01
28129.8	1.72E+02	1.32E+02	1.09E+01
28129.9	1.52E+02	1.53E+02	1.16E+01
28130	1.32E+02	1.76E+02	1.23E+01
28130.1	1.14E+02	2.00E+02	1.30E+01
28130.2	9.77E+01	2.26E+02	1.37E+01
28130.3	8.25E+01	2.54E+02	1.43E+01
28130.4	6.89E+01	2.84E+02	1.49E+01
28130.5	5.69E+01	3.15E+02	1.54E+01
28130.6	4.64E+01	3.49E+02	1.58E+01
28130.7	3.73E+01	3.83E+02	1.60E+01
28130.8	2.97E+01	4.19E+02	1.61E+01
28130.9	2.33E+01	4.56E+02	1.59E+01
28131	1.80E+01	4.93E+02	1.56E+01
28131.1	1.38E+01	5.29E+02	1.51E+01
28131.2	1.05E+01	5.64E+02	1.44E+01
28131.3	7.93E+00	5.95E+02	1.36E+01
28131.4	5.98E+00	6.21E+02	1.26E+01
28131.5	4.52E+00	6.42E+02	1.15E+01
28131.6	3.45E+00	6.55E+02	1.03E+01
28131.7	2.66E+00	6.60E+02	9.17E+00
28131.8	2.08E+00	6.57E+02	8.02E+00
28131.9	1.65E+00	6.47E+02	6.92E+00
28132	1.33E+00	6.31E+02	5.89E+00
28132.1	1.08E+00	6.14E+02	4.95E+00
28132.2	8.89E-01	6.00E+02	4.12E+00
28132.3	7.31E-01	5.98E+02	3.39E+00
28132.4	6.00E-01	6.20E+02	2.77E+00
28132.5	4.91E-01	6.82E+02	2.24E+00
28132.6	3.99E-01	8.03E+02	1.81E+00
28132.7	3.22E-01	1.01E+03	1.45E+00
28132.8	2.58E-01	1.32E+03	1.16E+00
28132.9	2.05E-01	1.75E+03	9.29E-01
28133	1.62E-01	2.33E+03	7.44E-01
28133.1	1.27E-01	3.02E+03	5.98E-01
28133.2	9.89E-02	3.80E+03	4.83E-01
28133.3	7.67E-02	4.61E+03	3.93E-01
28133.4	5.93E-02	5.35E+03	3.22E-01
28133.5	4.57E-02	5.93E+03	2.67E-01
28133.6	3.51E-02	6.25E+03	2.23E-01
28133.7	2.69E-02	6.27E+03	1.88E-01
28133.8	2.06E-02	5.96E+03	1.59E-01
28133.9	1.57E-02	5.35E+03	1.37E-01
28134	1.20E-02	4.55E+03	1.18E-01
28134.1	9.25E-03	3.64E+03	1.03E-01
28134.2	7.16E-03	2.75E+03	9.07E-02
28134.3	5.60E-03	1.95E+03	8.04E-02
28134.4	4.46E-03	1.30E+03	7.18E-02
28134.5	3.65E-03	8.13E+02	6.48E-02
28134.6	3.08E-03	4.77E+02	5.89E-02
28134.7	2.70E-03	2.62E+02	5.40E-02
28134.8	2.48E-03	1.35E+02	4.99E-02
28134.9	2.38E-03	6.50E+01	4.66E-02
28135	2.38E-03	2.93E+01	4.40E-02
28135.1	2.47E-03	1.24E+01	4.20E-02
28135.2	2.64E-03	4.99E+00	4.06E-02
28135.3	2.89E-03	1.95E+00	3.97E-02
28135.4	3.22E-03	7.82E-01	3.92E-02
28135.5	3.64E-03	3.60E-01	3.92E-02
28135.6	4.17E-03	2.09E-01	3.96E-02
28135.7	4.82E-03	1.50E-01	4.04E-02
28135.8	5.62E-03	1.23E-01	4.17E-02
28135.9	6.59E-03	1.05E-01	4.34E-02
28136	7.77E-03	9.11E-02	4.56E-02
28136.1	9.20E-03	7.95E-02	4.83E-02
28136.2	1.09E-02	6.93E-02	5.15E-02
28136.3	1.30E-02	6.04E-02	5.55E-02
28136.4	1.56E-02	5.25E-02	6.01E-02
28136.5	1.87E-02	4.54E-02	6.56E-02
28136.6	2.24E-02	3.92E-02	7.21E-02
28136.7	2.69E-02	3.37E-02	7.96E-02
28136.8	3.22E-02	2.88E-02	8.83E-02
28136.9	3.87E-02	2.45E-02	9.84E-02
28137	4.63E-02	2.07E-02	1.10E-01
28137.1	5.54E-02	1.74E-02	1.23E-01
28137.2	6.61E-02	1.45E-02	1.38E-01
28137.3	7.85E-02	1.20E-02	1.55E-01
28137.4	9.29E-02	9.89E-03	1.74E-01
28137.5	1.09E-01	8.07E-03	1.96E-01
28137.6	1.28E-01	6.53E-03	2.20E-01
28137.7	1.49E-01	5.24E-03	2.46E-01
28137.8	1.72E-01	4.17E-03	2.75E-01
28137.9	1.98E-01	3.28E-03	3.06E-01
28138	2.27E-01	2.55E-03	3.41E-01
28138.1	2.58E-01	1.97E-03	3.77E-01
28138.2	2.92E-01	1.50E-03	4.16E-01
28138.3	3.28E-01	1.13E-03	4.57E-01
28138.4	3.67E-01	8.44E-04	4.99E-01
28138.5	4.09E-01	6.24E-04	5.42E-01
28138.6	4.52E-01	4.57E-04	5.85E-01
28138.7	4.97E-01	3.32E-04	6.27E-01
28138.8	5.44E-01	2.40E-04	6.67E-01
28138.9	5.92E-01	1.72E-04	7.04E-01
28139	6.41E-01	1.22E-04	7.38E-01
28139.1	6.90E-01	8.64E-05	7.66E-01
28139.2	7.39E-01	6.09E-05	7.90E-01
28139.3	7.89E-01	4.27E-05	8.07E-01
28139.4	8.37E-01	2.99E-05	8.19E-01
28139.5	8.84E-01	2.09E-05	8.25E-01
28139.6	9.30E-01	1.45E-05	8.26E-01
28139.7	9.74E-01	1.01E-05	8.23E-01
28139.8	1.02E+00	7.03E-06	8.16E-01
28139.9	1.05E+00	4.89E-06	8.05E-01
28140	1.09E+00	3.40E-06	7.93E-01
28140.1	1.12E+00	2.37E-06	7.79E-01
28140.2	1.15E+00	1.66E-06	7.63E-01
28140.3	1.17E+00	1.16E-06	7.48E-01
28140.4	1.19E+00	8.22E-07	7.34E-01
28140.5	1.20E+00	5.86E-07	7.20E-01
28140.6	1.21E+00	4.21E-07	7.09E-01
28140.7	1.22E+00	3.07E-07	7.00E-01
28140.8	1.22E+00	2.26E-07	6.93E-01
28140.9	1.23E+00	1.69E-07	6.90E-01
28141	1.23E+00	1.28E-07	6.89E-01
28141.1	1.23E+00	9.92E-08	6.91E-01
28141.2	1.23E+00	7.81E-08	6.96E-01
28141.3	1.23E+00	6.27E-08	7.04E-01
28141.4	1.24E+00	5.13E-08	7.15E-01
28141.5	1.24E+00	4.30E-08	7.29E-01
28141.6	1.25E+00	3.68E-08	7.46E-01
28141.7	1.25E+00	3.22E-08	7.66E-01
28141.8	1.26E+00	2.89E-08	7.90E-01
28141.9	1.27E+00	2.65E-08	8.17E-01
28142	1.29E+00	2.49E-08	8.49E-01
28142.1	1.30E+00	2.39E-08	8.85E-01
28142.2	1.32E+00	2.34E-08	9.25E-01
28142.3	1.34E+00	2.35E-08	9.71E-01
28142.4	1.36E+00	2.40E-08	1.02E+00
28142.5	1.38E+00	2.50E-08	1.08E+00
28142.6	1.40E+00	2.65E-08	1.15E+00
28142.7	1.43E+00	2.87E-08	1.22E+00
28142.8	1.44E+00	3.15E-08	1.30E+00
28142.9	1.46E+00	3.52E-08	1.39E+00
28143	1.48E+00	4.00E-08	1.49E+00
28143.1	1.49E+00	4.60E-08	1.60E+00
28143.2	1.50E+00	5.38E-08	1.72E+00
28143.3	1.50E+00	6.36E-08	1.84E+00
28143.4	1.50E+00	7.62E-08	1.98E+00
28143.5	1.49E+00	9.23E-08	2.13E+00
28143.6	1.48E+00	1.13E-07	2.29E+00
28143.7	1.45E+00	1.40E-07	2.45E+00
28143.8	1.42E+00	1.76E-07	2.64E+00
28143.9	1.39E+00	2.22E-07	2.83E+00
28144	1.34E+00	2.84E-07	3.03E+00
28144.1	1.29E+00	3.66E-07	3.25E+00
28144.2	1.23E+00	4.75E-07	3.48E+00
28144.3	1.17E+00	6.22E-07	3.71E+00
28144.4	1.11E+00	8.20E-07	3.95E+00
28144.5	1.05E+00	1.09E-06	4.20E+00
28144.6	1.02E+00	1.45E-06	4.44E+00
28144.7	1.04E+00	1.93E-06	4.68E+00
28144.8	1.18E+00	2.59E-06	4.91E+00
28144.9	1.56E+00	3.47E-06	5.12E+00
28145	2.45E+00	4.65E-06	5.32E+00
28145.1	4.29E+00	6.23E-06	5.48E+00
28145.2	7.92E+00	8.34E-06	5.61E+00
28145.3	1.47E+01	1.11E-05	5.71E+00
28145.4	2.67E+01	1.48E-05	5.76E+00
28145.5	4.68E+01	1.97E-05	5.77E+00
28145.6	7.88E+01	2.61E-05	5.73E+00
28145.7	1.26E+02	3.45E-05	5.65E+00
28145.8	1.93E+02	4.54E-05	5.52E+00
28145.9	2.80E+02	5.95E-05	5.36E+00
28146	3.83E+02	7.76E-05	5.18E+00
28146.1	4.96E+02	1.01E-04	5.00E+00
28146.2	6.04E+02	1.30E-04	4.85E+00
28146.3	6.92E+02	1.67E-04	4.78E+00
28146.4	7.42E+02	2.14E-04	4.85E+00
28146.5	7.45E+02	2.72E-04	5.11E+00
28146.6	6.99E+02	3.45E-04	5.64E+00
28146.7	6.12E+02	4.35E-04	6.50E+00
28146.8	4.98E+02	5.47E-04	7.72E+00
28146.9	3.77E+02	6.84E-04	9.29E+00
28147	2.65E+02	8.54E-04	1.11E+01
28147.1	1.73E+02	1.06E-03	1.31E+01
28147.2	1.04E+02	1.32E-03	1.50E+01
28147.3	5.82E+01	1.63E-03	1.65E+01
28147.4	3.01E+01	2.01E-03	1.75E+01
28147.5	1.43E+01	2.48E-03	1.76E+01
28147.6	6.32E+00	3.04E-03	1.70E+01
28147.7	2.58E+00	3.73E-03	1.55E+01
28147.8	9.73E-01	4.58E-03	1.35E+01
28147.9	3.43E-01	5.60E-03	1.11E+01
28148	1.15E-01	6.84E-03	8.58E+00
28148.1	3.84E-02	8.36E-03	6.29E+00
28148.2	1.39E-02	1.02E-02	4.35E+00
28148.3	6.14E-03	1.25E-02	2.84E+00
28148.4	3.43E-03	1.52E-02	1.75E+00
28148.5	2.27E-03	1.86E-02	1.02E+00
28148.6	1.63E-03	2.27E-02	5.66E-01
28148.7	1.23E-03	2.78E-02	3.01E-01
28148.8	9.50E-04	3.41E-02	1.56E-01
28148.9	7.49E-04	4.19E-02	8.07E-02
28149	6.00E-04	5.16E-02	4.34E-02
28149.1	4.87E-04	6.36E-02	2.52E-02
28149.2	3.99E-04	7.85E-02	1.62E-02
28149.3	3.30E-04	9.71E-02	1.14E-02
28149.4	2.74E-04	1.20E-01	8.59E-03
28149.5	2.28E-04	1.49E-01	6.74E-03
28149.6	1.90E-04	1.85E-01	5.43E-03
28149.7	1.59E-04	2.28E-01	4.44E-03
28149.8	1.33E-04	2.82E-01	3.68E-03
28149.9	1.11E-04	3.48E-01	3.08E-03
28150	9.30E-05	4.28E-01	2.61E-03
28150.1	7.76E-05	5.25E-01	2.23E-03
28150.2	6.45E-05	6.42E-01	1.93E-03
28150.3	5.35E-05	7.83E-01	1.68E-03
28150.4	4.42E-05	9.51E-01	1.48E-03
28150.5	3.63E-05	1.15E+00	1.31E-03
28150.6	2.97E-05	1.39E+00	1.17E-03
28150.7	2.42E-05	1.67E+00	1.06E-03
28150.8	1.97E-05	2.00E+00	9.55E-04
28150.9	1.59E-05	2.38E+00	8.67E-04
28151	1.27E-05	2.82E+00	7.90E-04
28151.1	1.01E-05	3.32E+00	7.22E-04
28151.2	8.02E-06	3.88E+00	6.60E-04
28151.3	6.31E-06	4.49E+00	6.04E-04
28151.4	4.92E-06	5.16E+00	5.52E-04
28151.5	3.81E-06	5.86E+00	5.04E-04
28151.6	2.92E-06	6.59E+00	4.59E-04
28151.7	2.23E-06	7.31E+00	4.17E-04
28151.8	1.68E-06	8.02E+00	3.77E-04
28151.9	1.26E-06	8.68E+00	3.41E-04
28152	9.35E-07	9.26E+00	3.06E-04
28152.1	6.89E-07	9.74E+00	2.74E-04
28152.2	5.04E-07	1.01E+01	2.45E-04
28152.3	3.66E-07	1.03E+01	2.18E-04
28152.4	2.64E-07	1.03E+01	1.93E-04
28152.5	1.89E-07	1.02E+01	1.70E-04
28152.6	1.34E-07	9.86E+00	1.50E-04
28152.7	9.46E-08	9.40E+00	1.31E-04
28152.8	6.64E-08	8.80E+00	1.14E-04
28152.9	4.63E-08	8.11E+00	9.86E-05
28153	3.21E-08	7.35E+00	8.49E-05
28153.1	2.22E-08	6.55E+00	7.28E-05
28153.2	1.52E-08	5.74E+00	6.20E-05
28153.3	1.04E-08	4.95E+00	5.26E-05
28153.4	7.11E-09	4.21E+00	4.43E-05
28153.5	4.84E-09	3.52E+00	3.71E-05
28153.6	3.29E-09	2.90E+00	3.09E-05
28153.7	2.24E-09	2.35E+00	2.56E-05
28153.8	1.52E-09	1.88E+00	2.10E-05
28153.9	1.03E-09	1.49E+00	1.72E-05
28154	7.03E-10	1.16E+00	1.40E-05
28154.1	4.79E-10	8.95E-01	1.14E-05
28154.2	3.28E-10	6.88E-01	9.21E-06
28154.3	2.25E-10	5.29E-01	7.44E-06
28154.4	1.54E-10	4.08E-01	5.99E-06
28154.5	1.07E-10	3.15E-01	4.82E-06
28154.6	7.39E-11	2.42E-01	3.87E-06
28154.7	5.14E-11	1.83E-01	3.10E-06
28154.8	3.59E-11	1.33E-01	2.48E-06
28154.9	2.51E-11	9.39E-02	1.98E-06
28155	1.77E-11	6.37E-02	1.58E-06
28155.1	1.25E-11	4.21E-02	1.26E-06
28155.2	8.91E-12	2.75E-02	9.99E-07
28155.3	6.39E-12	1.80E-02	7.95E-07
28155.4	4.61E-12	1.19E-02	6.32E-07
28155.5	3.35E-12	7.90E-03	5.02E-07
28155.6	2.46E-12	5.30E-03	4.00E-07
28155.7	1.82E-12	3.57E-03	3.19E-07
28155.8	1.36E-12	2.41E-03	2.54E-07
28155.9	1.02E-12	1.63E-03	2.04E-07
28156	7.72E-13	1.10E-03	1.64E-07
28156.1	5.90E-13	7.44E-04	1.32E-07
28156.2	4.55E-13	5.05E-04	1.07E-07
28156.3	3.54E-13	3.43E-04	8.67E-08
28156.4	2.77E-13	2.34E-04	7.08E-08
28156.5	2.19E-13	1.60E-04	5.82E-08
28156.6	1.75E-13	1.10E-04	4.80E-08
28156.7	1.41E-13	7.56E-05	3.99E-08
28156.8	1.14E-13	5.22E-05	3.34E-08
28156.9	9.35E-14	3.61E-05	2.82E-08
28157	7.71E-14	2.51E-05	2.40E-08
28157.1	6.41E-14	1.75E-05	2.07E-08
28157.2	5.37E-14	1.23E-05	1.79E-08
28157.3	4.54E-14	8.62E-06	1.57E-08
28157.4	3.87E-14	6.08E-06	1.39E-08
28157.5	3.33E-14	4.31E-06	1.24E-08
28157.6	2.89E-14	3.07E-06	1.12E-08
28157.7	2.53E-14	2.20E-06	1.02E-08
28157.8	2.24E-14	1.59E-06	9.44E-09
28157.9	2.01E-14	1.16E-06	8.83E-09
28158	1.81E-14	8.50E-07	8.36E-09
28158.1	1.66E-14	6.30E-07	8.02E-09
28158.2	1.53E-14	4.71E-07	7.80E-09
28158.3	1.43E-14	3.55E-07	7.69E-09
28158.4	1.36E-14	2.70E-07	7.68E-09
28158.5	1.30E-14	2.08E-07	7.78E-09
28158.6	1.26E-14	1.61E-07	7.98E-09
28158.7	1.24E-14	1.27E-07	8.30E-09
28158.8	1.24E-14	1.00E-07	8.75E-09
28158.9	1.25E-14	8.03E-08	9.34E-09
28159	1.28E-14	6.50E-08	1.01E-08
28159.1	1.32E-14	5.31E-08	1.10E-08
28159.2	1.39E-14	4.38E-08	1.22E-08
28159.3	1.47E-14	3.65E-08	1.37E-08
28159.4	1.58E-14	3.07E-08	1.54E-08
28159.5	1.71E-14	2.61E-08	1.75E-08
28159.6	1.88E-14	2.23E-08	2.01E-08
28159.7	2.10E-14	1.93E-08	2.32E-08
28159.8	2.36E-14	1.68E-08	2.70E-08
28159.9	2.70E-14	1.48E-08	3.15E-08
28160	3.12E-14	1.31E-08	3.70E-08
28160.1	3.65E-14	1.17E-08	4.36E-08
28160.2	4.33E-14	1.06E-08	5.14E-08
28160.3	5.21E-14	9.60E-09	6.07E-08
28160.4	6.36E-14	8.80E-09	7.18E-08
28160.5	7.87E-14	8.13E-09	8.47E-08
28160.6	9.87E-14	7.58E-09	9.98E-08
28160.7	1.26E-13	7.13E-09	1.17E-07
28160.8	1.62E-13	6.78E-09	1.38E-07
28160.9	2.12E-13	6.50E-09	1.61E-07
28161	2.82E-13	6.29E-09	1.88E-07
28161.1	3.78E-13	6.14E-09	2.19E-07
28161.2	5.15E-13	6.04E-09	2.54E-07
28161.3	7.11E-13	6.00E-09	2.94E-07
28161.4	9.93E-13	6.00E-09	3.40E-07
28161.5	1.40E-12	6.05E-09	3.93E-07
28161.6	2.00E-12	6.13E-09	4.54E-07
28161.7	2.89E-12	6.27E-09	5.24E-07
28161.8	4.21E-12	6.44E-09	6.06E-07
28161.9	6.19E-12	6.66E-09	7.02E-07
28162	9.19E-12	6.94E-09	8.15E-07
28162.1	1.38E-11	7.27E-09	9.50E-07
28162.2	2.09E-11	7.66E-09	1.11E-06
28162.3	3.19E-11	8.12E-09	1.31E-06
28162.4	4.92E-11	8.66E-09	1.54E-06
28162.5	7.66E-11	9.28E-09	1.82E-06
28162.6	1.20E-10	1.00E-08	2.17E-06
28162.7	1.90E-10	1.09E-08	2.60E-06
28162.8	3.03E-10	1.18E-08	3.12E-06
28162.9	4.85E-10	1.30E-08	3.76E-06
28163	7.81E-10	1.44E-08	4.55E-06
28163.1	1.26E-09	1.60E-08	5.53E-06
28163.2	2.05E-09	1.79E-08	6.76E-06
28163.3	3.35E-09	2.02E-08	8.29E-06
28163.4	5.48E-09	2.29E-08	1.02E-05
28163.5	8.98E-09	2.62E-08	1.27E-05
28163.6	1.47E-08	3.03E-08	1.58E-05
28163.7	2.42E-08	3.52E-08	1.97E-05
28163.8	3.99E-08	4.12E-08	2.49E-05
28163.9	6.57E-08	4.86E-08	3.15E-05
28164	1.08E-07	5.77E-08	4.01E-05
28164.1	1.78E-07	6.91E-08	5.14E-05
28164.2	2.93E-07	8.34E-08	6.63E-05
28164.3	4.80E-07	1.02E-07	8.59E-05
28164.4	7.85E-07	1.25E-07	1.12E-04
28164.5	1.28E-06	1.54E-07	1.47E-04
28164.6	2.08E-06	1.92E-07	1.94E-04
28164.7	3.36E-06	2.40E-07	2.56E-04
28164.8	5.40E-06	3.03E-07	3.40E-04
28164.9	8.64E-06	3.85E-07	4.53E-04
28165	1.37E-05	4.91E-07	6.04E-04
28165.1	2.17E-05	6.29E-07	8.06E-04
28165.2	3.41E-05	8.09E-07	1.08E-03
28165.3	5.32E-05	1.04E-06	1.43E-03
28165.4	8.24E-05	1.35E-06	1.91E-03
28165.5	1.27E-04	1.76E-06	2.53E-03
28165.6	1.94E-04	2.29E-06	3.36E-03
28165.7	2.96E-04	2.99E-06	4.44E-03
28165.8	4.47E-04	3.93E-06	5.87E-03
28165.9	6.71E-04	5.17E-06	7.72E-03
28166	1.00E-03	6.82E-06	1.01E-02
28166.1	1.48E-03	9.02E-06	1.33E-02
28166.2	2.16E-03	1.20E-05	1.73E-02
28166.3	3.13E-03	1.59E-05	2.24E-02
28166.4	4.49E-03	2.11E-05	2.89E-02
28166.5	6.35E-03	2.80E-05	3.71E-02
28166.6	8.89E-03	3.72E-05	4.76E-02
28166.7	1.23E-02	4.94E-05	6.18E-02
28166.8	1.68E-02	6.57E-05	8.53E-02
28166.9	2.28E-02	8.74E-05	1.38E-01
28167	3.13E-02	1.16E-04	2.86E-01
28167.1	4.76E-02	1.54E-04	7.25E-01
28167.2	1.02E-01	2.05E-04	1.96E+00
28167.3	3.52E-01	2.73E-04	5.11E+00
28167.4	1.50E+00	3.64E-04	1.22E+01
28167.5	6.19E+00	4.85E-04	2.64E+01
28167.6	2.29E+01	6.48E-04	5.12E+01
28167.7	7.41E+01	8.68E-04	8.85E+01
28167.8	2.08E+02	1.17E-03	1.37E+02
28167.9	5.08E+02	1.57E-03	1.88E+02
28168	1.07E+03	2.12E-03	2.30E+02
28168.1	1.97E+03	2.87E-03	2.51E+02
28168.2	3.12E+03	3.89E-03	2.43E+02
28168.3	4.29E+03	5.30E-03	2.10E+02
28168.4	5.13E+03	7.21E-03	1.62E+02
28168.5	5.31E+03	9.83E-03	1.11E+02
28168.6	4.77E+03	1.34E-02	6.77E+01
28168.7	3.72E+03	1.81E-02	3.70E+01
28168.8	2.52E+03	2.44E-02	1.83E+01
28168.9	1.48E+03	3.28E-02	8.44E+00
28169	7.61E+02	4.37E-02	3.85E+00
28169.1	3.41E+02	5.78E-02	1.98E+00
28169.2	1.35E+02	7.58E-02	1.29E+00
28169.3	4.85E+01	9.86E-02	1.04E+00
28169.4	1.70E+01	1.27E-01	9.30E-01
28169.5	6.70E+00	1.61E-01	8.54E-01
28169.6	3.35E+00	2.03E-01	7.82E-01
28169.7	2.06E+00	2.52E-01	7.07E-01
28169.8	1.38E+00	3.09E-01	6.32E-01
28169.9	9.35E-01	3.73E-01	5.56E-01
28170	6.32E-01	4.43E-01	4.83E-01
28170.1	4.26E-01	5.19E-01	4.14E-01
28170.2	2.90E-01	5.98E-01	3.51E-01
28170.3	2.00E-01	6.78E-01	2.93E-01
28170.4	1.40E-01	7.58E-01	2.43E-01
28170.5	1.00E-01	8.33E-01	1.98E-01
28170.6	7.20E-02	9.01E-01	1.61E-01
28170.7	5.19E-02	9.60E-01	1.29E-01
28170.8	3.74E-02	1.01E+00	1.02E-01
28170.9	2.66E-02	1.04E+00	8.04E-02
28171	1.87E-02	1.05E+00	6.27E-02
28171.1	1.30E-02	1.05E+00	4.86E-02
28171.2	8.83E-03	1.04E+00	3.74E-02
28171.3	5.91E-03	1.01E+00	2.86E-02
28171.4	3.88E-03	9.61E-01	2.17E-02
28171.5	2.51E-03	9.06E-01	1.64E-02
28171.6	1.59E-03	8.41E-01	1.24E-02
28171.7	9.95E-04	7.71E-01	9.28E-03
28171.8	6.13E-04	6.97E-01	6.94E-03
28171.9	3.73E-04	6.23E-01	5.16E-03
28172	2.24E-04	5.50E-01	3.82E-03
28172.1	1.34E-04	4.81E-01	2.82E-03
28172.2	7.91E-05	4.16E-01	2.07E-03
28172.3	4.65E-05	3.58E-01	1.52E-03
28172.4	2.72E-05	3.05E-01	1.10E-03
28172.5	1.59E-05	2.58E-01	7.99E-04
28172.6	9.28E-06	2.18E-01	5.75E-04
28172.7	5.42E-06	1.83E-01	4.11E-04
28172.8	3.17E-06	1.53E-01	2.92E-04
28172.9	1.86E-06	1.27E-01	2.06E-04
28173	1.10E-06	1.06E-01	1.44E-04
28173.1	6.53E-07	8.83E-02	1.00E-04
28173.2	3.90E-07	7.34E-02	6.91E-05
28173.3	2.35E-07	6.11E-02	4.74E-05
28173.4	1.42E-07	5.10E-02	3.23E-05
28173.5	8.70E-08	4.26E-02	2.19E-05
28173.6	5.38E-08	3.56E-02	1.47E-05
28173.7	3.36E-08	2.99E-02	9.90E-06
28173.8	2.12E-08	2.52E-02	6.63E-06
28173.9	1.36E-08	2.13E-02	4.43E-06
28174	8.81E-09	1.81E-02	2.96E-06
28174.1	5.80E-09	1.54E-02	1.98E-06
28174.2	3.87E-09	1.31E-02	1.32E-06
28174.3	2.63E-09	1.13E-02	8.78E-07
28174.4	1.81E-09	9.68E-03	5.86E-07
28174.5	1.26E-09	8.37E-03	3.91E-07
28174.6	8.94E-10	7.26E-03	2.62E-07
28174.7	6.43E-10	6.32E-03	1.75E-07
28174.8	4.69E-10	5.52E-03	1.18E-07
28174.9	3.46E-10	4.84E-03	7.91E-08
28175	2.59E-10	4.26E-03	5.34E-08
28175.1	1.96E-10	3.76E-03	3.62E-08
28175.2	1.50E-10	3.34E-03	2.46E-08
28175.3	1.17E-10	2.97E-03	1.69E-08
28175.4	9.17E-11	2.66E-03	1.16E-08
28175.5	7.29E-11	2.39E-03	8.05E-09
28175.6	5.86E-11	2.16E-03	5.63E-09
28175.7	4.76E-11	1.97E-03	3.97E-09
28175.8	3.91E-11	1.81E-03	2.83E-09
28175.9	3.25E-11	1.67E-03	2.04E-09
28176	2.72E-11	1.56E-03	1.49E-09
28176.1	2.30E-11	1.46E-03	1.10E-09
28176.2	1.97E-11	1.39E-03	8.23E-10
28176.3	1.69E-11	1.33E-03	6.25E-10
28176.4	1.47E-11	1.28E-03	4.81E-10
28176.5	1.28E-11	1.24E-03	3.76E-10
28176.6	1.13E-11	1.22E-03	2.98E-10
28176.7	9.99E-12	1.20E-03	2.39E-10
28176.8	8.90E-12	1.20E-03	1.95E-10
28176.9	7.98E-12	1.19E-03	1.62E-10
28177	7.20E-12	1.20E-03	1.36E-10
28177.1	6.55E-12	1.22E-03	1.16E-10
28177.2	6.01E-12	1.24E-03	1.01E-10
28177.3	5.55E-12	1.26E-03	8.91E-11
28177.4	5.18E-12	1.29E-03	7.99E-11
28177.5	4.87E-12	1.33E-03	7.29E-11
28177.6	4.63E-12	1.37E-03	6.76E-11
28177.7	4.44E-12	1.41E-03	6.38E-11
28177.8	4.29E-12	1.46E-03	6.12E-11
28177.9	4.20E-12	1.51E-03	5.97E-11
28178	4.14E-12	1.56E-03	5.93E-11
28178.1	4.13E-12	1.61E-03	5.97E-11
28178.2	4.17E-12	1.65E-03	6.11E-11
28178.3	4.24E-12	1.70E-03	6.33E-11
28178.4	4.36E-12	1.74E-03	6.66E-11
28178.5	4.52E-12	1.77E-03	7.08E-11
28178.6	4.73E-12	1.80E-03	7.62E-11
28178.7	5.00E-12	1.82E-03	8.28E-11
28178.8	5.33E-12	1.82E-03	9.10E-11
28178.9	5.74E-12	1.82E-03	1.01E-10
28179	6.24E-12	1.80E-03	1.13E-10
28179.1	6.85E-12	1.77E-03	1.27E-10
28179.2	7.60E-12	1.73E-03	1.44E-10
28179.3	8.52E-12	1.68E-03	1.65E-10
28179.4	9.66E-12	1.62E-03	1.89E-10
28179.5	1.11E-11	1.56E-03	2.18E-10
28179.6	1.28E-11	1.48E-03	2.51E-10
28179.7	1.50E-11	1.41E-03	2.92E-10
28179.8	1.77E-11	1.33E-03	3.39E-10
28179.9	2.12E-11	1.25E-03	3.95E-10
28180	2.56E-11	1.18E-03	4.62E-10
28180.1	3.13E-11	1.10E-03	5.41E-10
28180.2	3.88E-11	1.03E-03	6.35E-10
28180.3	4.86E-11	9.62E-04	7.48E-10
28180.4	6.16E-11	9.01E-04	8.84E-10
28180.5	7.91E-11	8.45E-04	1.05E-09
28180.6	1.03E-10	7.97E-04	1.24E-09
28180.7	1.35E-10	7.55E-04	1.48E-09
28180.8	1.80E-10	7.20E-04	1.77E-09
28180.9	2.43E-10	6.93E-04	2.12E-09
28181	3.31E-10	6.73E-04	2.56E-09
28181.1	4.57E-10	6.60E-04	3.09E-09
28181.2	6.39E-10	6.54E-04	3.74E-09
28181.3	9.03E-10	6.56E-04	4.55E-09
28181.4	1.29E-09	6.65E-04	5.55E-09
28181.5	1.88E-09	6.82E-04	6.79E-09
28181.6	2.76E-09	7.10E-04	8.35E-09
28181.7	4.11E-09	7.48E-04	1.03E-08
28181.8	6.22E-09	7.99E-04	1.27E-08
28181.9	9.54E-09	8.66E-04	1.58E-08
28182	1.48E-08	9.52E-04	1.97E-08
28182.1	2.34E-08	1.06E-03	2.47E-08
28182.2	3.73E-08	1.20E-03	3.10E-08
28182.3	6.04E-08	1.38E-03	3.90E-08
28182.4	9.90E-08	1.60E-03	4.94E-08
28182.5	1.64E-07	1.89E-03	6.26E-08
28182.6	2.74E-07	2.25E-03	7.98E-08
28182.7	4.60E-07	2.72E-03	1.02E-07
28182.8	7.77E-07	3.32E-03	1.31E-07
28182.9	1.32E-06	4.09E-03	1.70E-07
28183	2.23E-06	5.08E-03	2.21E-07
28183.1	3.78E-06	6.37E-03	2.90E-07
28183.2	6.38E-06	8.04E-03	3.83E-07
28183.3	1.07E-05	1.02E-02	5.11E-07
28183.4	1.78E-05	1.30E-02	6.87E-07
28183.5	2.94E-05	1.67E-02	9.32E-07
28183.6	4.80E-05	2.14E-02	1.28E-06
28183.7	7.74E-05	2.75E-02	1.77E-06
28183.8	1.23E-04	3.54E-02	2.49E-06
28183.9	1.92E-04	4.56E-02	3.53E-06
28184	2.96E-04	5.88E-02	5.06E-06
28184.1	4.47E-04	7.58E-02	7.32E-06
28184.2	6.63E-04	9.74E-02	1.07E-05
28184.3	9.65E-04	1.25E-01	1.58E-05
28184.4	1.38E-03	1.60E-01	2.35E-05
28184.5	1.92E-03	2.04E-01	3.52E-05
28184.6	2.62E-03	2.59E-01	5.29E-05
28184.7	3.50E-03	3.27E-01	8.00E-05
28184.8	4.58E-03	4.11E-01	1.21E-04
28184.9	5.85E-03	5.15E-01	1.84E-04
28185	7.31E-03	6.41E-01	2.79E-04
28185.1	8.92E-03	7.94E-01	4.24E-04
28185.2	1.07E-02	9.77E-01	6.43E-04
28185.3	1.25E-02	1.20E+00	9.71E-04
28185.4	1.43E-02	1.45E+00	1.46E-03
28185.5	1.61E-02	1.76E+00	2.19E-03
28185.6	1.78E-02	2.11E+00	3.26E-03
28185.7	1.94E-02	2.51E+00	4.82E-03
28185.8	2.10E-02	2.98E+00	7.08E-03
28185.9	2.26E-02	3.52E+00	1.03E-02
28186	2.46E-02	4.14E+00	1.49E-02
28186.1	2.75E-02	4.85E+00	2.15E-02
28186.2	3.27E-02	5.68E+00	3.10E-02
28186.3	4.25E-02	6.65E+00	4.47E-02
28186.4	6.10E-02	7.84E+00	6.52E-02
28186.5	9.55E-02	9.30E+00	9.69E-02
28186.6	1.58E-01	1.12E+01	1.48E-01
28186.7	2.70E-01	1.36E+01	2.33E-01
28186.8	4.60E-01	1.68E+01	3.76E-01
28186.9	7.78E-01	2.12E+01	6.22E-01
28187	1.29E+00	2.69E+01	1.04E+00
28187.1	2.10E+00	3.45E+01	1.77E+00
28187.2	3.36E+00	4.45E+01	3.05E+00
28187.3	5.31E+00	5.75E+01	5.42E+00
28187.4	8.44E+00	7.46E+01	1.00E+01
28187.5	1.38E+01	9.75E+01	1.94E+01
28187.6	2.37E+01	1.29E+02	3.84E+01
28187.7	4.37E+01	1.73E+02	7.57E+01
28187.8	8.47E+01	2.38E+02	1.45E+02
28187.9	1.67E+02	3.33E+02	2.65E+02
28188	3.21E+02	4.71E+02	4.56E+02
28188.1	5.91E+02	6.68E+02	7.31E+02
28188.2	1.02E+03	9.37E+02	1.09E+03
28188.3	1.64E+03	1.28E+03	1.51E+03
28188.4	2.43E+03	1.71E+03	1.95E+03
28188.5	3.33E+03	2.19E+03	2.33E+03
28188.6	4.20E+03	2.69E+03	2.60E+03
28188.7	4.90E+03	3.16E+03	2.70E+03
28188.8	5.26E+03	3.54E+03	2.61E+03
28188.9	5.22E+03	3.79E+03	2.35E+03
28189	4.80E+03	3.87E+03	1.99E+03
28189.1	4.08E+03	3.77E+03	1.57E+03
28189.2	3.22E+03	3.50E+03	1.17E+03
28189.3	2.36E+03	3.10E+03	8.18E+02
28189.4	1.62E+03	2.62E+03	5.40E+02
28189.5	1.04E+03	2.12E+03	3.37E+02
28189.6	6.36E+02	1.64E+03	1.99E+02
28189.7	3.71E+02	1.22E+03	1.12E+02
28189.8	2.11E+02	8.82E+02	6.01E+01
28189.9	1.20E+02	6.25E+02	3.09E+01
28190	6.92E+01	4.43E+02	1.54E+01
28190.1	4.16E+01	3.26E+02	7.40E+00
28190.2	2.61E+01	2.55E+02	3.50E+00
28190.3	1.69E+01	2.18E+02	1.65E+00
28190.4	1.11E+01	2.01E+02	7.90E-01
28190.5	7.32E+00	1.93E+02	3.92E-01
28190.6	4.78E+00	1.89E+02	2.05E-01
28190.7	3.08E+00	1.84E+02	1.15E-01
28190.8	1.95E+00	1.76E+02	6.87E-02
28190.9	1.21E+00	1.64E+02	4.39E-02
28191	7.40E-01	1.48E+02	2.98E-02
28191.1	4.46E-01	1.30E+02	2.15E-02
28191.2	2.65E-01	1.10E+02	1.64E-02
28191.3	1.56E-01	9.11E+01	1.33E-02
28191.4	9.09E-02	7.31E+01	1.13E-02
28191.5	5.31E-02	5.70E+01	1.02E-02
28191.6	3.13E-02	4.32E+01	9.55E-03
28191.7	1.88E-02	3.20E+01	9.26E-03
28191.8	1.17E-02	2.31E+01	9.23E-03
28191.9	7.70E-03	1.63E+01	9.42E-03
28192	5.39E-03	1.12E+01	9.78E-03
28192.1	4.04E-03	7.63E+00	1.03E-02
28192.2	3.22E-03	5.11E+00	1.10E-02
28192.3	2.71E-03	3.39E+00	1.19E-02
28192.4	2.36E-03	2.25E+00	1.30E-02
28192.5	2.10E-03	1.51E+00	1.43E-02
28192.6	1.90E-03	1.04E+00	1.59E-02
28192.7	1.73E-03	7.56E-01	1.78E-02
28192.8	1.58E-03	5.81E-01	2.01E-02
28192.9	1.44E-03	4.78E-01	2.27E-02
28193	1.31E-03	4.19E-01	2.59E-02
28193.1	1.20E-03	3.85E-01	2.97E-02
28193.2	1.08E-03	3.65E-01	3.41E-02
28193.3	9.80E-04	3.54E-01	3.93E-02
28193.4	8.84E-04	3.46E-01	4.53E-02
28193.5	7.95E-04	3.39E-01	5.23E-02
28193.6	7.15E-04	3.33E-01	6.03E-02
28193.7	6.43E-04	3.27E-01	6.95E-02
28193.8	5.78E-04	3.19E-01	7.98E-02
28193.9	5.21E-04	3.12E-01	9.14E-02
28194	4.72E-04	3.03E-01	1.04E-01
28194.1	4.29E-04	2.94E-01	1.18E-01
28194.2	3.91E-04	2.85E-01	1.32E-01
28194.3	3.60E-04	2.75E-01	1.47E-01
28194.4	3.33E-04	2.65E-01	1.62E-01
28194.5	3.11E-04	2.55E-01	1.77E-01
28194.6	2.94E-04	2.45E-01	1.91E-01
28194.7	2.80E-04	2.34E-01	2.03E-01
28194.8	2.70E-04	2.24E-01	2.13E-01
28194.9	2.63E-04	2.14E-01	2.21E-01
28195	2.60E-04	2.04E-01	2.27E-01
28195.1	2.61E-04	1.94E-01	2.29E-01
28195.2	2.65E-04	1.85E-01	2.29E-01
28195.3	2.73E-04	1.76E-01	2.27E-01
28195.4	2.85E-04	1.66E-01	2.22E-01
28195.5	3.02E-04	1.58E-01	2.14E-01
28195.6	3.24E-04	1.49E-01	2.05E-01
28195.7	3.53E-04	1.41E-01	1.95E-01
28195.8	3.89E-04	1.33E-01	1.83E-01
28195.9	4.34E-04	1.26E-01	1.71E-01
28196	4.91E-04	1.19E-01	1.59E-01
28196.1	5.60E-04	1.12E-01	1.47E-01
28196.2	6.46E-04	1.06E-01	1.35E-01
28196.3	7.53E-04	9.99E-02	1.24E-01
28196.4	8.85E-04	9.42E-02	1.14E-01
28196.5	1.05E-03	8.89E-02	1.04E-01
28196.6	1.25E-03	8.40E-02	9.58E-02
28196.7	1.49E-03	7.93E-02	8.83E-02
28196.8	1.79E-03	7.50E-02	8.17E-02
28196.9	2.16E-03	7.11E-02	7.60E-02
28197	2.60E-03	6.75E-02	7.10E-02
28197.1	3.13E-03	6.43E-02	6.69E-02
28197.2	3.77E-03	6.16E-02	6.35E-02
28197.3	4.53E-03	5.92E-02	6.09E-02
28197.4	5.42E-03	5.72E-02	5.89E-02
28197.5	6.47E-03	5.57E-02	5.76E-02
28197.6	7.69E-03	5.46E-02	5.69E-02
28197.7	9.09E-03	5.40E-02	5.68E-02
28197.8	1.07E-02	5.38E-02	5.75E-02
28197.9	1.25E-02	5.40E-02	5.87E-02
28198	1.45E-02	5.48E-02	6.08E-02
28198.1	1.66E-02	5.59E-02	6.36E-02
28198.2	1.90E-02	5.76E-02	6.73E-02
28198.3	2.15E-02	5.97E-02	7.21E-02
28198.4	2.40E-02	6.23E-02	7.82E-02
28198.5	2.67E-02	6.52E-02	8.57E-02
28198.6	2.93E-02	6.87E-02	9.50E-02
28198.7	3.19E-02	7.26E-02	1.06E-01
28198.8	3.43E-02	7.69E-02	1.20E-01
28198.9	3.65E-02	8.17E-02	1.37E-01
28199	3.85E-02	8.71E-02	1.58E-01
28199.1	4.01E-02	9.29E-02	1.84E-01
28199.2	4.15E-02	9.93E-02	2.16E-01
28199.3	4.24E-02	1.06E-01	2.55E-01
28199.4	4.30E-02	1.14E-01	3.03E-01
28199.5	4.33E-02	1.23E-01	3.62E-01
28199.6	4.33E-02	1.32E-01	4.37E-01
28199.7	4.30E-02	1.42E-01	5.29E-01
28199.8	4.25E-02	1.54E-01	6.43E-01
[truncated: 68,001 more rows]
