# Supplementary material for: A simple method for developing lysine targeted covalent protein reagents
Source: Nat Commun. 2023 Dec 1;14:7933. doi: 10.1038/s41467-023-42632-5 (PMC10692228; doi:10.1038/s41467-023-42632-5)
Supplement: Supplementary file 4 — Source data [file 41467_2023_42632_MOESM4_ESM.zip › Source Data/Supplementary figure 9/Spectrum of Im deconv.txt]

5000.00	4.555e0
5001.00	8.158e-1
5002.00	6.487e-1
5003.00	1.966e0
5004.00	5.957e0
5005.00	1.805e1
5006.00	5.470e1
5007.00	1.658e2
5008.00	4.994e2
5009.00	1.321e3
5010.00	4.001e3
5011.00	1.212e4
5012.00	3.674e4
5013.00	1.030e5
5014.00	1.704e5
5015.00	2.192e5
5016.00	2.620e4
5017.00	6.584e4
5018.00	1.616e5
5019.00	7.593e4
5020.00	2.369e3
5021.00	3.244e3
5022.00	9.717e3
5023.00	2.375e4
5024.00	2.628e4
5025.00	7.516e4
5026.00	2.070e5
5027.00	1.540e5
5028.00	1.090e3
5029.00	9.802e2
5030.00	1.743e2
5031.00	5.281e2
5032.00	1.173e3
5033.00	4.450e2
5034.00	2.255e2
5035.00	4.566e3
5036.00	9.554e3
5037.00	9.907e3
5038.00	3.757e3
5039.00	1.013e3
5040.00	1.999e3
5041.00	1.028e3
5042.00	2.123e1
5043.00	1.124e0
5044.00	3.666e2
5045.00	1.672e3
5046.00	1.596e4
5047.00	3.008e4
5048.00	1.727e4
5049.00	4.716e3
5050.00	6.015e3
5051.00	7.565e3
5052.00	8.963e3
5053.00	1.111e5
5054.00	4.940e5
5055.00	6.791e5
5056.00	3.025e5
5057.00	5.305e4
5058.00	9.255e4
5059.00	1.020e5
5060.00	1.157e5
5061.00	2.281e5
5062.00	3.067e5
5063.00	1.428e5
5064.00	1.453e2
5065.00	4.263e3
5066.00	3.441e4
5067.00	6.783e4
5068.00	5.030e4
5069.00	1.431e4
5070.00	2.748e3
5071.00	2.538e3
5072.00	1.300e4
5073.00	3.592e5
5074.00	1.094e6
5075.00	1.167e6
5076.00	4.427e5
5077.00	3.372e4
5078.00	1.143e4
5079.00	2.212e4
5080.00	4.423e4
5081.00	2.212e4
5082.00	1.794e1
5083.00	2.217e2
5084.00	5.086e2
5085.00	4.791e2
5086.00	3.531e2
5087.00	2.300e3
5088.00	4.221e3
5089.00	2.144e3
5090.00	5.074e1
5091.00	1.205e0
5092.00	8.106e1
5093.00	1.189e3
5094.00	7.450e3
5095.00	1.556e4
5096.00	1.316e4
5097.00	3.988e3
5098.00	1.943e2
5099.00	3.307e2
5100.00	2.412e2
5101.00	5.663e2
5102.00	5.046e3
5103.00	1.346e4
5104.00	2.740e4
5105.00	7.763e4
5106.00	1.112e5
5107.00	6.062e4
5108.00	4.188e5
5109.00	8.211e5
5110.00	4.175e5
5111.00	2.450e4
5112.00	3.979e4
5113.00	4.518e4
5114.00	4.157e4
5115.00	2.433e4
5116.00	9.281e4
5117.00	1.744e5
5118.00	1.024e5
5119.00	3.659e4
5120.00	3.509e4
5121.00	1.617e4
5122.00	2.844e3
5123.00	1.936e1
5124.00	2.941e4
5125.00	5.896e4
5126.00	3.003e4
5127.00	8.991e3
5128.00	2.382e4
5129.00	2.308e4
5130.00	8.570e3
5131.00	9.676e2
5132.00	9.208e2
5133.00	5.884e3
5134.00	1.023e4
5135.00	9.273e3
5136.00	7.682e3
5137.00	3.518e3
5138.00	8.960e2
5139.00	5.224e3
5140.00	7.865e3
5141.00	3.655e3
5142.00	2.669e4
5143.00	5.307e4
5144.00	2.653e4
5145.00	7.498e2
5146.00	1.498e3
5147.00	1.043e3
5148.00	6.317e2
5149.00	5.942e2
5150.00	1.415e3
5151.00	1.048e4
5152.00	1.828e4
5153.00	1.023e4
5154.00	2.453e3
5155.00	3.355e3
5156.00	3.553e3
5157.00	1.436e3
5158.00	1.051e2
5159.00	7.566e2
5160.00	1.376e3
5161.00	7.608e2
5162.00	8.627e2
5163.00	1.589e3
5164.00	7.973e2
5165.00	3.776e0
5166.00	2.413e0
5167.00	7.315e3
5168.00	1.467e4
5169.00	7.403e3
5170.00	4.600e1
5171.00	2.248e3
5172.00	4.550e3
5173.00	2.370e3
5174.00	8.117e1
5175.00	1.316e5
5176.00	2.632e5
5177.00	1.316e5
5178.00	3.209e1
5179.00	8.520e2
5180.00	1.871e3
5181.00	1.330e3
5182.00	3.306e2
5183.00	1.516e2
5184.00	2.090e2
5185.00	1.321e2
5186.00	6.562e1
5187.00	5.989e1
5188.00	4.581e2
5189.00	3.420e4
5190.00	7.069e4
5191.00	4.169e4
5192.00	8.405e3
5193.00	1.653e4
5194.00	2.715e4
5195.00	1.829e4
5196.00	4.215e3
5197.00	2.155e2
5198.00	3.213e3
5199.00	6.407e3
5200.00	3.266e3
5201.00	4.482e1
5202.00	2.033e2
5203.00	2.123e5
5204.00	4.267e5
5205.00	2.173e5
5206.00	3.055e3
5207.00	6.005e4
5208.00	1.247e5
5209.00	2.440e5
5210.00	3.565e5
5211.00	1.813e5
5212.00	3.860e3
5213.00	5.402e1
5214.00	7.775e2
5215.00	2.085e5
5216.00	4.155e5
5217.00	2.087e5
5218.00	2.339e3
5219.00	1.792e5
5220.00	6.661e5
5221.00	8.398e5
5222.00	3.956e5
5223.00	5.222e4
5224.00	3.018e4
5225.00	5.849e4
5226.00	7.288e4
5227.00	6.232e4
5228.00	4.499e4
5229.00	9.063e4
5230.00	1.355e5
5231.00	7.654e4
5232.00	4.401e4
5233.00	7.343e4
5234.00	6.285e4
5235.00	2.238e4
5236.00	4.112e4
5237.00	1.058e5
5238.00	1.061e5
5239.00	6.048e4
5240.00	3.057e4
5241.00	1.067e4
5242.00	6.287e3
5243.00	1.641e4
5244.00	5.570e4
5245.00	2.164e5
5246.00	3.156e5
5247.00	1.566e5
5248.00	3.968e4
5249.00	1.291e5
5250.00	1.922e5
5251.00	1.159e5
5252.00	4.582e4
5253.00	6.308e4
5254.00	8.200e4
5255.00	4.331e4
5256.00	4.960e3
5257.00	4.171e3
5258.00	7.335e3
5259.00	4.225e3
5260.00	6.570e2
5261.00	2.564e3
5262.00	6.851e3
5263.00	2.411e4
5264.00	3.695e4
5265.00	1.745e4
5266.00	2.251e2
5267.00	2.444e2
5268.00	9.567e3
5269.00	3.661e4
5270.00	5.062e4
5271.00	3.010e4
5272.00	2.136e5
5273.00	4.129e5
5274.00	2.060e5
5275.00	5.275e1
5276.00	1.244e3
5277.00	7.879e3
5278.00	1.980e4
5279.00	6.779e4
5280.00	3.169e5
5281.00	5.379e5
5282.00	3.639e5
5283.00	1.530e5
5284.00	1.667e5
5285.00	1.893e5
5286.00	1.862e5
5287.00	4.172e5
5288.00	1.007e6
5289.00	2.147e6
5290.00	3.855e6
5291.00	4.334e6
5292.00	2.696e6
5293.00	2.039e6
5294.00	3.627e6
5295.00	6.946e6
5296.00	1.136e7
5297.00	1.583e7
5298.00	2.279e7
5299.00	2.697e7
5300.00	1.977e7
5301.00	8.464e6
5302.00	3.374e6
5303.00	2.477e6
5304.00	1.642e6
5305.00	1.443e6
5306.00	1.834e6
5307.00	1.724e6
5308.00	5.292e6
5309.00	1.197e7
5310.00	1.102e7
5311.00	4.268e6
5312.00	1.602e6
5313.00	3.881e6
5314.00	5.948e6
5315.00	4.041e6
5316.00	1.578e6
5317.00	1.785e6
5318.00	2.684e6
5319.00	2.576e6
5320.00	2.093e6
5321.00	1.259e6
5322.00	7.263e5
5323.00	2.087e6
5324.00	4.289e6
5325.00	4.400e6
5326.00	2.573e6
5327.00	1.287e6
5328.00	1.002e6
5329.00	1.044e6
5330.00	9.122e5
5331.00	1.128e6
5332.00	1.675e6
5333.00	1.516e6
5334.00	1.167e6
5335.00	1.064e6
5336.00	1.131e6
5337.00	1.875e6
5338.00	3.172e6
5339.00	4.319e6
5340.00	3.639e6
5341.00	1.400e6
5342.00	4.062e5
5343.00	6.361e5
5344.00	5.807e5
5345.00	1.011e6
5346.00	3.161e6
5347.00	4.229e6
5348.00	2.522e6
5349.00	1.257e6
5350.00	1.167e6
5351.00	1.660e6
5352.00	1.977e6
5353.00	1.215e6
5354.00	5.052e5
5355.00	2.206e5
5356.00	3.354e5
5357.00	8.649e5
5358.00	1.165e6
5359.00	9.407e5
5360.00	9.074e5
5361.00	1.586e6
5362.00	1.613e6
5363.00	5.875e5
5364.00	2.506e5
5365.00	8.709e5
5366.00	1.014e6
5367.00	3.946e5
5368.00	1.656e4
5369.00	8.791e4
5370.00	2.738e5
5371.00	3.336e5
5372.00	1.576e5
5373.00	3.167e4
5374.00	3.040e4
5375.00	9.378e5
5376.00	2.038e6
5377.00	1.394e6
5378.00	3.663e5
5379.00	3.056e5
5380.00	4.266e5
5381.00	2.651e5
5382.00	2.042e5
5383.00	2.865e5
5384.00	3.536e5
5385.00	4.430e5
5386.00	2.591e5
5387.00	1.490e5
5388.00	2.892e5
5389.00	2.397e5
5390.00	6.687e4
5391.00	2.242e4
5392.00	4.203e4
5393.00	2.186e4
5394.00	2.466e4
5395.00	4.989e4
5396.00	3.849e4
5397.00	6.371e4
5398.00	3.087e5
5399.00	4.795e5
5400.00	2.293e5
5401.00	1.506e4
5402.00	1.243e5
5403.00	2.387e5
5404.00	1.406e5
5405.00	2.664e4
5406.00	2.936e4
5407.00	1.204e5
5408.00	1.875e5
5409.00	1.042e5
5410.00	3.683e4
5411.00	3.230e4
5412.00	2.198e4
5413.00	1.021e5
5414.00	1.747e5
5415.00	8.316e4
5416.00	4.433e2
5417.00	9.356e4
5418.00	1.935e5
5419.00	1.136e5
5420.00	2.588e5
5421.00	5.008e5
5422.00	2.739e5
5423.00	3.546e4
5424.00	4.894e5
5425.00	9.578e5
5426.00	6.900e5
5427.00	5.816e5
5428.00	7.240e5
5429.00	6.103e5
5430.00	3.805e5
5431.00	1.199e5
5432.00	4.225e4
5433.00	7.886e4
5434.00	4.308e4
5435.00	3.665e4
5436.00	1.350e5
5437.00	1.804e5
5438.00	2.079e5
5439.00	4.936e5
5440.00	6.518e5
5441.00	3.546e5
5442.00	1.065e5
5443.00	6.976e4
5444.00	4.888e4
5445.00	2.781e4
5446.00	1.204e4
5447.00	7.621e3
5448.00	9.317e3
5449.00	1.379e4
5450.00	3.233e4
5451.00	3.930e4
5452.00	1.745e4
5453.00	6.699e4
5454.00	1.323e5
5455.00	6.854e4
5456.00	1.933e3
5457.00	1.795e5
5458.00	3.588e5
5459.00	1.795e5
5460.00	1.231e3
5461.00	4.877e4
5462.00	1.003e5
5463.00	5.926e4
5464.00	7.549e3
5465.00	7.777e3
5466.00	1.451e5
5467.00	2.705e5
5468.00	1.322e5
5469.00	1.661e3
5470.00	3.371e3
5471.00	1.917e3
5472.00	5.414e2
5473.00	1.201e3
5474.00	1.935e3
5475.00	2.393e5
5476.00	4.986e5
5477.00	2.834e5
5478.00	2.984e4
5479.00	1.106e5
5480.00	2.072e5
5481.00	1.093e5
5482.00	7.346e3
5483.00	8.181e4
5484.00	1.601e5
5485.00	8.386e4
5486.00	1.398e4
5487.00	1.567e4
5488.00	6.363e3
5489.00	9.606e4
5490.00	1.911e5
5491.00	9.547e4
5492.00	1.213e2
5493.00	5.718e4
5494.00	1.142e5
5495.00	5.830e4
5496.00	3.053e5
5497.00	6.078e5
5498.00	3.047e5
5499.00	5.670e3
5500.00	1.097e4
5501.00	8.097e3
5502.00	2.090e3
5503.00	2.182e3
5504.00	4.927e4
5505.00	9.338e4
5506.00	4.669e4
5507.00	7.993e2
5508.00	2.494e2
5509.00	1.268e3
5510.00	2.669e3
5511.00	1.888e3
5512.00	5.030e2
5513.00	4.117e3
5514.00	7.942e3
5515.00	3.932e3
5516.00	4.165e-1
5517.00	1.383e2
5518.00	8.942e3
5519.00	1.773e4
5520.00	1.002e4
5521.00	1.649e4
5522.00	6.127e4
5523.00	7.748e4
5524.00	3.256e4
5525.00	1.603e3
5526.00	1.009e3
5527.00	9.757e4
5528.00	1.942e5
5529.00	9.714e4
5530.00	2.777e2
5531.00	1.514e5
5532.00	3.027e5
5533.00	1.517e5
5534.00	1.692e3
5535.00	3.242e3
5536.00	2.386e3
5537.00	5.604e2
5538.00	2.683e1
5539.00	2.882e2
5540.00	1.078e3
5541.00	7.568e3
5542.00	1.406e4
5543.00	8.337e3
5544.00	1.100e3
5545.00	2.792e2
5546.00	8.636e2
5547.00	2.478e3
5548.00	4.570e3
5549.00	4.361e3
5550.00	3.024e3
5551.00	2.668e3
5552.00	1.596e3
5553.00	1.113e4
5554.00	2.235e4
5555.00	1.360e4
5556.00	7.228e3
5557.00	1.228e4
5558.00	1.837e4
5559.00	3.110e4
5560.00	3.763e4
5561.00	2.392e4
5562.00	6.355e3
5563.00	3.620e3
5564.00	1.132e4
5565.00	2.852e4
5566.00	8.710e4
5567.00	2.657e5
5568.00	3.789e5
5569.00	2.191e5
5570.00	7.540e4
5571.00	7.805e4
5572.00	5.864e4
5573.00	1.952e4
5574.00	8.121e3
5575.00	1.207e4
5576.00	1.395e4
5577.00	2.354e4
5578.00	3.924e4
5579.00	6.197e4
5580.00	2.738e5
5581.00	5.486e5
5582.00	4.281e5
5583.00	1.367e5
5584.00	1.059e5
5585.00	2.109e5
5586.00	2.073e5
5587.00	1.354e5
5588.00	9.244e4
5589.00	3.680e4
5590.00	1.028e2
5591.00	2.134e2
5592.00	4.772e2
5593.00	8.529e2
5594.00	9.721e4
5595.00	1.004e6
5596.00	2.116e6
5597.00	1.622e6
5598.00	4.344e5
5599.00	2.137e4
5600.00	1.054e4
5601.00	6.513e4
5602.00	1.143e5
5603.00	6.865e4
5604.00	1.143e4
5605.00	1.236e3
5606.00	5.730e2
5607.00	6.414e2
5608.00	6.639e2
5609.00	2.468e2
5610.00	2.114e1
5611.00	7.778e4
5612.00	1.597e5
5613.00	9.492e4
5614.00	3.193e4
5615.00	1.565e5
5616.00	2.693e5
5617.00	1.371e5
5618.00	1.806e4
5619.00	2.388e4
5620.00	1.132e4
5621.00	3.883e2
5622.00	2.614e4
5623.00	9.371e4
5624.00	1.580e5
5625.00	1.616e5
5626.00	1.160e5
5627.00	7.362e4
5628.00	5.630e4
5629.00	2.740e5
5630.00	9.624e5
5631.00	1.482e6
5632.00	1.279e6
5633.00	9.250e5
5634.00	6.987e5
5635.00	4.659e5
5636.00	3.806e5
5637.00	4.904e5
5638.00	4.820e5
5639.00	2.555e5
5640.00	1.171e5
5641.00	1.501e5
5642.00	1.639e5
5643.00	7.324e4
5644.00	5.467e3
5645.00	8.397e3
5646.00	1.498e5
5647.00	3.252e5
5648.00	2.335e5
5649.00	5.989e4
5650.00	3.475e4
5651.00	5.479e4
5652.00	5.520e4
5653.00	9.433e4
5654.00	1.860e5
5655.00	2.457e5
5656.00	2.913e5
5657.00	4.606e5
5658.00	5.436e5
5659.00	3.920e5
5660.00	3.763e5
5661.00	5.254e5
5662.00	6.014e5
5663.00	5.483e5
5664.00	3.445e5
5665.00	1.108e5
5666.00	9.307e3
5667.00	4.992e3
5668.00	5.372e4
5669.00	9.679e4
5670.00	4.716e4
5671.00	3.989e2
5672.00	3.305e2
5673.00	6.124e2
5674.00	5.763e2
5675.00	5.075e2
5676.00	1.695e4
5677.00	1.320e5
5678.00	2.485e5
5679.00	1.716e5
5680.00	5.125e4
5681.00	2.414e4
5682.00	2.139e4
5683.00	2.405e4
5684.00	3.862e4
5685.00	3.862e5
5686.00	1.233e6
5687.00	1.582e6
5688.00	1.058e6
5689.00	6.710e5
5690.00	6.831e5
5691.00	8.863e5
5692.00	1.159e6
5693.00	1.215e6
5694.00	1.070e6
5695.00	1.019e6
5696.00	1.208e6
5697.00	1.122e6
5698.00	5.935e5
5699.00	4.353e5
5700.00	1.378e6
5701.00	2.375e6
5702.00	1.813e6
5703.00	7.183e5
5704.00	6.191e5
5705.00	1.926e6
5706.00	3.541e6
5707.00	3.114e6
5708.00	1.303e6
5709.00	3.522e5
5710.00	2.468e5
5711.00	2.231e5
5712.00	1.247e5
5713.00	4.546e4
5714.00	5.371e4
5715.00	7.884e4
5716.00	7.198e4
5717.00	1.012e5
5718.00	1.648e5
5719.00	1.582e5
5720.00	1.024e5
5721.00	6.138e4
5722.00	3.230e4
5723.00	1.891e4
5724.00	1.590e4
5725.00	1.188e4
5726.00	9.935e3
5727.00	1.265e4
5728.00	4.933e4
5729.00	9.497e4
5730.00	8.326e4
5731.00	1.449e5
5732.00	4.466e5
5733.00	5.701e5
5734.00	2.497e5
5735.00	1.307e4
5736.00	1.209e4
5737.00	8.513e4
5738.00	4.510e5
5739.00	7.088e5
5740.00	3.909e5
5741.00	1.579e5
5742.00	3.843e5
5743.00	5.644e5
5744.00	3.466e5
5745.00	7.527e4
5746.00	2.722e4
5747.00	1.363e5
5748.00	3.484e5
5749.00	3.704e5
5750.00	1.593e5
5751.00	7.381e4
5752.00	1.427e5
5753.00	1.510e5
5754.00	9.995e4
5755.00	5.636e4
5756.00	1.907e4
5757.00	2.379e3
5758.00	1.681e5
5759.00	3.301e5
5760.00	1.650e5
5761.00	5.036e3
5762.00	5.664e4
5763.00	1.110e5
5764.00	6.897e4
5765.00	1.047e4
5766.00	8.884e2
5767.00	3.944e3
5768.00	8.451e3
5769.00	8.736e3
5770.00	8.593e3
5771.00	1.272e4
5772.00	1.104e4
5773.00	4.044e3
5774.00	4.737e4
5775.00	6.142e5
5776.00	1.108e6
5777.00	5.609e5
5778.00	2.456e4
5779.00	6.369e5
5780.00	1.389e6
5781.00	9.133e5
5782.00	1.985e5
5783.00	7.662e4
5784.00	6.950e4
5785.00	4.840e4
5786.00	1.377e4
5787.00	3.498e3
5788.00	9.222e3
5789.00	1.127e4
5790.00	1.369e4
5791.00	5.370e4
5792.00	1.030e5
5793.00	7.928e4
5794.00	2.652e4
5795.00	3.253e4
5796.00	1.333e5
5797.00	3.127e5
5798.00	5.749e5
5799.00	7.383e5
5800.00	5.489e5
5801.00	2.279e5
5802.00	4.972e4
5803.00	1.780e3
5804.00	1.255e5
5805.00	2.599e5
5806.00	1.644e5
5807.00	2.087e5
5808.00	3.766e5
5809.00	2.308e5
5810.00	4.792e4
5811.00	1.214e5
5812.00	2.259e5
5813.00	1.484e5
5814.00	8.080e4
5815.00	9.959e4
5816.00	5.713e4
5817.00	1.060e4
5818.00	5.182e3
5819.00	7.425e3
5820.00	1.510e4
5821.00	2.321e5
5822.00	5.555e5
5823.00	4.544e5
5824.00	1.215e5
5825.00	2.510e3
5826.00	1.252e4
5827.00	2.171e4
5828.00	1.710e4
5829.00	2.831e4
5830.00	3.919e4
5831.00	1.809e4
5832.00	1.735e4
5833.00	2.988e5
5834.00	5.801e5
5835.00	3.459e5
5836.00	7.261e4
5837.00	4.147e5
5838.00	7.855e5
5839.00	4.144e5
5840.00	3.126e4
5841.00	4.178e4
5842.00	3.680e5
5843.00	6.718e5
5844.00	3.586e5
5845.00	5.537e4
5846.00	2.236e5
5847.00	3.867e5
5848.00	2.295e5
5849.00	1.106e5
5850.00	5.826e5
5851.00	1.524e6
5852.00	1.595e6
5853.00	5.948e5
5854.00	3.193e4
5855.00	4.148e5
5856.00	7.905e5
5857.00	3.991e5
5858.00	7.906e3
5859.00	2.610e4
5860.00	5.175e4
5861.00	3.084e4
5862.00	5.896e4
5863.00	1.525e5
5864.00	1.472e5
5865.00	5.374e4
5866.00	5.300e3
5867.00	9.833e2
5868.00	7.063e2
5869.00	9.679e4
5870.00	6.323e5
5871.00	9.768e5
5872.00	4.417e5
5873.00	9.790e3
5874.00	2.210e5
5875.00	6.704e5
5876.00	7.202e5
5877.00	2.723e5
5878.00	3.850e4
5879.00	4.576e5
5880.00	1.061e6
5881.00	8.630e5
5882.00	2.347e5
5883.00	4.058e3
5884.00	4.028e5
5885.00	8.159e5
5886.00	4.266e5
5887.00	1.434e4
5888.00	2.260e5
5889.00	6.378e5
5890.00	7.371e5
5891.00	4.677e5
5892.00	1.586e5
5893.00	1.347e5
5894.00	2.410e5
5895.00	1.273e5
5896.00	1.629e5
5897.00	3.396e5
5898.00	2.109e5
5899.00	3.050e4
5900.00	1.118e5
5901.00	2.164e5
5902.00	1.079e5
5903.00	4.202e4
5904.00	8.434e4
5905.00	4.603e4
5906.00	5.354e3
5907.00	2.405e5
5908.00	5.346e5
5909.00	3.742e5
5910.00	1.089e5
5911.00	6.861e4
5912.00	2.167e5
5913.00	3.340e5
5914.00	1.548e5
5915.00	1.333e2
5916.00	4.910e4
5917.00	1.101e5
5918.00	8.044e4
5919.00	4.398e4
5920.00	8.125e4
5921.00	3.283e5
5922.00	5.474e5
5923.00	3.205e5
5924.00	4.569e4
5925.00	8.753e3
5926.00	1.048e5
5927.00	2.146e5
5928.00	1.886e5
5929.00	1.839e5
5930.00	2.126e5
5931.00	1.972e5
5932.00	1.713e5
5933.00	7.976e4
5934.00	1.878e4
5935.00	6.490e4
5936.00	9.891e4
5937.00	6.226e4
5938.00	2.974e5
5939.00	6.362e5
5940.00	4.414e5
5941.00	1.235e5
5942.00	6.796e4
5943.00	3.337e4
5944.00	1.489e4
5945.00	5.785e4
5946.00	7.966e4
5947.00	3.736e4
5948.00	2.871e3
5949.00	3.122e3
5950.00	6.111e5
5951.00	1.387e6
5952.00	9.833e5
5953.00	2.382e5
5954.00	4.245e4
5955.00	3.630e4
5956.00	4.639e4
5957.00	1.961e4
5958.00	9.961e3
5959.00	1.961e4
5960.00	1.264e4
5961.00	1.057e4
5962.00	2.320e4
5963.00	5.544e4
5964.00	4.888e5
5965.00	1.394e6
5966.00	1.564e6
5967.00	7.198e5
5968.00	1.158e5
5969.00	2.231e4
5970.00	1.810e4
5971.00	3.505e4
5972.00	5.367e4
5973.00	5.228e4
5974.00	2.050e5
5975.00	3.543e5
5976.00	1.756e5
5977.00	1.224e5
5978.00	2.880e5
5979.00	2.542e5
5980.00	1.477e5
5981.00	1.687e5
5982.00	1.994e5
5983.00	1.398e5
5984.00	2.286e5
5985.00	4.070e5
5986.00	3.092e5
5987.00	1.158e5
5988.00	6.742e4
5989.00	4.950e4
5990.00	1.854e4
5991.00	9.362e3
5992.00	1.170e4
5993.00	3.921e4
5994.00	6.339e4
5995.00	3.385e4
5996.00	3.133e3
5997.00	7.894e3
5998.00	3.018e4
5999.00	5.976e4
6000.00	6.191e4
6001.00	2.795e4
6002.00	3.591e3
6003.00	9.994e2
6004.00	7.398e4
6005.00	1.494e5
6006.00	7.967e4
6007.00	4.098e3
6008.00	3.880e3
6009.00	6.302e4
6010.00	1.164e5
6011.00	5.712e4
6012.00	1.144e3
6013.00	1.207e4
6014.00	4.905e4
6015.00	7.605e4
6016.00	4.956e4
6017.00	1.132e4
6018.00	8.637e3
6019.00	3.732e4
6020.00	1.075e5
6021.00	1.883e5
6022.00	1.723e5
6023.00	9.787e4
6024.00	5.904e4
6025.00	2.385e4
6026.00	4.985e2
6027.00	9.885e4
6028.00	2.949e5
6029.00	3.604e5
6030.00	2.327e5
6031.00	1.412e5
6032.00	1.415e5
6033.00	6.918e4
6034.00	2.159e4
6035.00	1.472e5
6036.00	2.571e5
6037.00	1.744e5
6038.00	1.237e5
6039.00	1.485e5
6040.00	7.138e4
6041.00	8.110e3
6042.00	4.183e4
6043.00	1.499e5
6044.00	3.120e5
6045.00	3.280e5
6046.00	1.416e5
6047.00	5.093e4
6048.00	5.251e5
6049.00	9.687e5
6050.00	5.251e5
6051.00	7.507e4
6052.00	3.062e5
6053.00	1.694e6
6054.00	3.832e6
6055.00	4.068e6
6056.00	2.206e6
6057.00	1.225e6
6058.00	1.322e6
6059.00	8.149e5
6060.00	4.550e5
6061.00	6.389e5
6062.00	4.608e5
6063.00	1.109e5
6064.00	1.801e3
6065.00	3.170e5
6066.00	1.234e6
6067.00	1.539e6
6068.00	6.762e5
6069.00	4.485e5
6070.00	9.847e5
6071.00	8.668e5
6072.00	3.557e5
6073.00	2.155e5
6074.00	3.974e5
6075.00	6.794e5
6076.00	8.962e5
6077.00	1.272e6
6078.00	2.071e6
6079.00	2.146e6
6080.00	1.176e6
6081.00	8.487e5
6082.00	1.610e6
6083.00	1.765e6
6084.00	7.145e5
6085.00	2.231e4
6086.00	5.800e4
6087.00	4.190e5
6088.00	6.925e5
6089.00	3.935e5
6090.00	2.067e5
6091.00	3.498e5
6092.00	3.595e5
6093.00	2.691e5
6094.00	4.629e5
6095.00	6.736e5
6096.00	4.085e5
6097.00	9.140e4
6098.00	9.282e4
6099.00	2.085e5
6100.00	2.195e5
6101.00	2.511e5
6102.00	2.956e5
6103.00	1.920e5
6104.00	1.197e5
6105.00	9.447e4
6106.00	4.630e4
6107.00	4.652e4
6108.00	1.070e6
6109.00	2.078e6
6110.00	1.059e6
6111.00	3.323e4
6112.00	7.270e4
6113.00	1.188e5
6114.00	7.069e4
6115.00	2.828e4
6116.00	3.013e5
6117.00	5.623e5
6118.00	2.991e5
6119.00	1.801e5
6120.00	4.700e5
6121.00	5.500e5
6122.00	4.249e5
6123.00	3.476e5
6124.00	2.278e5
6125.00	1.054e5
6126.00	1.228e5
6127.00	1.474e5
6128.00	6.470e4
6129.00	1.151e3
6130.00	1.654e3
6131.00	2.812e5
6132.00	5.754e5
6133.00	3.163e5
6134.00	2.377e4
6135.00	2.675e4
6136.00	1.024e5
6137.00	2.672e5
6138.00	4.237e5
6139.00	3.600e5
6140.00	1.463e5
6141.00	2.179e4
6142.00	1.403e3
6143.00	1.297e5
6144.00	2.583e5
6145.00	1.338e5
6146.00	8.702e3
6147.00	4.901e4
6148.00	9.482e4
6149.00	6.175e4
6150.00	1.262e4
6151.00	5.400e3
6152.00	1.629e5
6153.00	3.149e5
6154.00	1.624e5
6155.00	1.657e4
6156.00	1.905e4
6157.00	2.064e4
6158.00	2.314e4
6159.00	2.124e4
6160.00	3.127e4
6161.00	3.768e4
6162.00	1.694e4
6163.00	1.465e3
6164.00	2.319e4
6165.00	8.698e4
6166.00	1.462e5
6167.00	1.744e5
6168.00	1.783e5
6169.00	1.881e5
6170.00	2.277e5
6171.00	1.872e5
6172.00	7.141e4
6173.00	1.777e4
6174.00	4.524e4
6175.00	6.974e4
6176.00	3.857e4
6177.00	2.177e4
6178.00	1.616e5
6179.00	6.165e5
6180.00	8.260e5
6181.00	3.715e5
6182.00	1.718e4
6183.00	4.738e3
6184.00	1.062e5
6185.00	4.242e5
6186.00	5.596e5
6187.00	2.544e5
6188.00	2.254e4
6189.00	1.153e4
6190.00	1.994e4
6191.00	1.310e5
6192.00	2.863e5
6193.00	2.447e5
6194.00	9.012e4
6195.00	1.856e4
6196.00	1.309e4
6197.00	5.100e4
6198.00	1.118e5
6199.00	1.204e5
6200.00	7.402e4
6201.00	4.126e4
6202.00	3.084e4
6203.00	2.900e4
6204.00	6.410e4
6205.00	1.280e5
6206.00	1.386e5
6207.00	7.875e4
6208.00	2.099e4
6209.00	1.899e3
6210.00	6.170e3
6211.00	3.109e4
6212.00	4.590e4
6213.00	2.097e4
6214.00	9.149e2
6215.00	8.912e2
6216.00	2.314e3
6217.00	6.373e3
6218.00	1.001e4
6219.00	5.059e4
6220.00	9.260e4
6221.00	5.451e4
6222.00	1.096e4
6223.00	5.886e3
6224.00	4.430e3
6225.00	4.793e3
6226.00	3.348e3
6227.00	1.396e3
6228.00	6.743e2
6229.00	5.171e2
6230.00	7.648e3
6231.00	1.461e4
6232.00	7.258e3
6233.00	1.222e3
6234.00	6.224e4
6235.00	1.250e5
6236.00	8.182e4
6237.00	1.058e5
6238.00	1.917e5
6239.00	1.345e5
6240.00	3.270e4
6241.00	4.965e3
6242.00	1.040e4
6243.00	3.554e4
6244.00	1.502e5
6245.00	2.233e5
6246.00	1.039e5
6247.00	3.132e3
6248.00	3.504e4
6249.00	9.684e4
6250.00	1.076e5
6251.00	7.410e4
6252.00	9.269e4
6253.00	1.413e5
6254.00	1.126e5
6255.00	5.168e4
6256.00	1.846e5
6257.00	3.708e5
6258.00	2.777e5
6259.00	1.295e5
6260.00	8.078e4
6261.00	3.584e4
6262.00	2.403e4
6263.00	4.967e4
6264.00	8.297e4
6265.00	9.672e4
6266.00	1.047e5
6267.00	1.097e5
6268.00	8.098e4
6269.00	3.204e4
6270.00	1.624e4
6271.00	1.007e5
6272.00	5.027e5
6273.00	1.044e6
6274.00	9.671e5
6275.00	3.797e5
6276.00	5.917e4
6277.00	2.678e4
6278.00	1.339e4
6279.00	8.761e3
6280.00	1.396e4
6281.00	1.791e4
6282.00	5.060e4
6283.00	1.228e5
6284.00	2.074e5
6285.00	3.028e5
6286.00	3.639e5
6287.00	3.028e5
6288.00	1.625e5
6289.00	6.171e4
6290.00	3.569e4
6291.00	4.262e4
6292.00	3.253e4
6293.00	3.147e4
6294.00	1.755e5
6295.00	5.581e5
6296.00	7.610e5
6297.00	4.450e5
6298.00	9.119e4
6299.00	2.948e3
6300.00	5.280e3
6301.00	1.011e4
6302.00	5.554e3
6303.00	6.192e2
6304.00	1.047e3
6305.00	2.562e4
6306.00	4.908e4
6307.00	4.359e4
6308.00	7.742e4
6309.00	1.234e5
6310.00	3.732e5
6311.00	5.903e5
6312.00	2.828e5
6313.00	2.272e3
6314.00	7.053e4
6315.00	1.428e5
6316.00	1.118e5
6317.00	3.064e5
6318.00	8.577e5
6319.00	1.058e6
6320.00	6.189e5
6321.00	1.957e5
6322.00	7.301e4
6323.00	6.242e4
6324.00	8.116e4
6325.00	8.485e4
6326.00	8.745e4
6327.00	1.258e5
6328.00	1.236e5
6329.00	5.102e4
6330.00	6.146e3
6331.00	3.809e3
6332.00	1.201e4
6333.00	4.359e4
6334.00	6.865e4
6335.00	4.650e4
6336.00	1.669e4
6337.00	8.324e3
6338.00	4.698e3
6339.00	1.146e4
6340.00	4.041e4
6341.00	7.140e4
6342.00	8.850e4
6343.00	1.223e5
6344.00	2.308e5
6345.00	3.740e5
6346.00	3.531e5
6347.00	1.605e5
6348.00	2.697e4
6349.00	2.948e3
6350.00	3.731e3
6351.00	3.414e3
6352.00	2.954e3
6353.00	7.947e3
6354.00	8.676e4
6355.00	2.007e5
6356.00	1.904e5
6357.00	1.104e5
6358.00	6.714e4
6359.00	7.866e4
6360.00	9.970e4
6361.00	5.701e4
6362.00	9.595e3
6363.00	2.234e3
6364.00	2.272e4
6365.00	2.049e5
6366.00	3.571e5
6367.00	1.942e5
6368.00	7.620e4
6369.00	1.907e5
6370.00	3.847e5
6371.00	5.012e5
6372.00	3.736e5
6373.00	1.533e5
6374.00	4.124e4
6375.00	3.055e4
6376.00	1.079e5
6377.00	4.562e5
6378.00	8.496e5
6379.00	7.941e5
6380.00	5.499e5
6381.00	4.344e5
6382.00	3.514e5
6383.00	2.459e5
6384.00	1.973e5
6385.00	1.887e5
6386.00	1.063e5
6387.00	4.679e4
6388.00	1.205e5
6389.00	4.386e5
6390.00	6.975e5
6391.00	4.684e5
6392.00	1.385e5
6393.00	2.920e4
6394.00	9.982e3
6395.00	1.314e5
6396.00	3.551e5
6397.00	3.564e5
6398.00	1.496e5
6399.00	3.075e4
6400.00	3.708e4
6401.00	5.571e4
6402.00	2.969e4
6403.00	6.668e3
6404.00	1.418e4
6405.00	5.451e4
6406.00	2.071e5
6407.00	3.216e5
6408.00	2.409e5
6409.00	3.658e5
6410.00	5.671e5
6411.00	3.555e5
6412.00	1.251e5
6413.00	1.495e5
6414.00	2.629e5
6415.00	4.105e5
6416.00	4.750e5
6417.00	3.535e5
6418.00	1.703e5
6419.00	7.855e4
6420.00	6.231e4
6421.00	6.028e4
6422.00	5.108e4
6423.00	6.661e4
6424.00	1.331e5
6425.00	1.496e5
6426.00	6.815e4
6427.00	1.077e4
6428.00	4.231e4
6429.00	8.485e4
6430.00	5.957e4
6431.00	3.137e4
6432.00	3.748e4
6433.00	3.022e4
6434.00	1.501e4
6435.00	1.065e4
6436.00	1.087e4
6437.00	9.430e3
6438.00	2.798e5
6439.00	5.952e5
6440.00	3.840e5
6441.00	8.743e4
6442.00	3.389e4
6443.00	1.420e4
6444.00	4.247e3
6445.00	5.545e2
6446.00	5.292e3
6447.00	1.289e4
6448.00	2.783e4
6449.00	7.348e4
6450.00	1.126e5
6451.00	8.844e4
6452.00	4.045e4
6453.00	3.988e4
6454.00	1.249e5
6455.00	2.105e5
6456.00	1.802e5
6457.00	9.977e4
6458.00	1.424e5
6459.00	2.106e5
6460.00	1.037e5
6461.00	2.477e3
6462.00	2.425e3
6463.00	2.455e4
6464.00	1.049e5
6465.00	1.516e5
6466.00	8.414e4
6467.00	2.141e4
6468.00	8.196e3
6469.00	8.473e3
6470.00	1.492e4
6471.00	9.822e3
6472.00	4.553e3
6473.00	3.701e4
6474.00	6.764e4
6475.00	3.388e4
6476.00	7.059e2
6477.00	5.703e1
6478.00	4.169e2
6479.00	9.284e2
6480.00	2.521e3
6481.00	8.343e3
6482.00	1.380e4
6483.00	1.074e4
6484.00	3.597e3
6485.00	3.368e2
6486.00	6.544e3
6487.00	2.196e4
6488.00	2.708e4
6489.00	1.717e4
6490.00	9.739e3
6491.00	5.868e3
6492.00	3.925e3
6493.00	7.097e3
6494.00	9.093e3
6495.00	6.594e3
6496.00	3.850e3
6497.00	3.778e3
6498.00	1.312e4
6499.00	4.264e4
6500.00	6.116e4
6501.00	3.736e4
6502.00	1.020e4
6503.00	6.803e3
6504.00	2.679e4
6505.00	9.715e4
6506.00	1.720e5
6507.00	1.673e5
6508.00	1.475e5
6509.00	1.930e5
6510.00	3.006e5
6511.00	6.713e5
6512.00	1.533e6
6513.00	1.849e6
6514.00	9.410e5
6515.00	1.526e5
6516.00	4.110e4
6517.00	4.083e5
6518.00	1.203e6
6519.00	1.444e6
6520.00	9.104e5
6521.00	5.721e5
6522.00	6.269e5
6523.00	7.094e5
6524.00	6.736e5
6525.00	4.821e5
6526.00	2.419e5
6527.00	9.168e4
6528.00	3.060e4
6529.00	6.318e3
6530.00	7.890e2
6531.00	4.294e2
6532.00	5.405e3
6533.00	5.952e4
6534.00	1.521e5
6535.00	1.569e5
6536.00	7.194e4
6537.00	1.551e4
6538.00	3.379e4
6539.00	6.179e5
6540.00	1.166e6
6541.00	6.054e5
6542.00	3.359e4
6543.00	1.387e4
6544.00	1.352e4
6545.00	2.211e4
6546.00	4.984e4
6547.00	6.413e4
6548.00	3.843e4
6549.00	2.544e4
6550.00	3.703e4
6551.00	3.538e4
6552.00	2.535e4
6553.00	2.657e4
6554.00	3.944e4
6555.00	5.582e4
6556.00	6.492e4
6557.00	7.230e4
6558.00	9.283e4
6559.00	8.332e4
6560.00	3.350e4
6561.00	6.943e3
6562.00	1.931e4
6563.00	6.679e4
6564.00	1.814e5
6565.00	2.563e5
6566.00	1.663e5
6567.00	6.547e4
6568.00	4.298e4
6569.00	2.021e4
6570.00	6.299e3
6571.00	1.513e5
6572.00	2.937e5
6573.00	1.491e5
6574.00	3.793e3
6575.00	6.739e3
6576.00	1.877e4
6577.00	3.143e4
6578.00	3.830e4
6579.00	3.878e4
6580.00	3.742e4
6581.00	4.867e4
6582.00	5.165e4
6583.00	2.535e4
6584.00	6.474e3
6585.00	5.932e3
6586.00	9.994e4
6587.00	2.008e5
6588.00	1.130e5
6589.00	9.629e3
6590.00	1.067e3
6591.00	1.672e3
6592.00	2.640e3
6593.00	2.138e3
6594.00	8.624e2
6595.00	3.271e2
6596.00	4.930e3
6597.00	1.802e4
6598.00	2.798e4
6599.00	2.568e4
6600.00	2.407e4
6601.00	1.571e5
6602.00	2.798e5
6603.00	1.359e5
6604.00	2.817e2
6605.00	1.606e5
6606.00	3.725e5
6607.00	2.693e5
6608.00	6.316e4
6609.00	6.572e3
6610.00	4.639e4
6611.00	2.048e5
6612.00	2.734e5
6613.00	1.203e5
6614.00	2.055e4
6615.00	5.848e4
6616.00	1.382e5
6617.00	2.203e5
6618.00	1.950e5
6619.00	7.561e4
6620.00	3.279e4
6621.00	5.206e4
6622.00	2.921e4
6623.00	4.194e3
6624.00	2.579e4
6625.00	7.987e4
6626.00	1.203e5
6627.00	1.177e5
6628.00	8.160e4
6629.00	5.390e4
6630.00	5.107e4
6631.00	4.638e4
6632.00	3.184e4
6633.00	2.959e4
6634.00	4.681e4
6635.00	9.302e4
6636.00	1.132e5
6637.00	6.024e4
6638.00	7.924e4
6639.00	1.445e5
6640.00	1.019e5
6641.00	4.406e4
6642.00	3.226e4
6643.00	3.770e4
6644.00	6.256e4
6645.00	5.926e4
6646.00	2.210e4
6647.00	2.246e3
6648.00	2.191e3
6649.00	1.456e4
6650.00	1.400e5
6651.00	2.519e5
6652.00	1.428e5
6653.00	3.446e4
6654.00	7.451e4
6655.00	1.902e5
6656.00	2.296e5
6657.00	1.131e5
6658.00	1.802e4
6659.00	6.421e3
6660.00	3.611e4
6661.00	8.916e4
6662.00	1.559e5
6663.00	2.477e5
6664.00	2.452e5
6665.00	1.258e5
6666.00	6.837e4
6667.00	9.269e4
6668.00	1.104e5
6669.00	1.059e5
6670.00	1.019e5
6671.00	1.709e5
6672.00	4.388e5
6673.00	7.433e5
6674.00	6.510e5
6675.00	2.715e5
6676.00	5.104e4
6677.00	1.004e4
6678.00	2.566e5
6679.00	6.486e5
6680.00	5.699e5
6681.00	2.410e5
6682.00	1.220e5
6683.00	1.224e5
6684.00	1.822e5
6685.00	3.866e5
6686.00	5.534e5
6687.00	4.378e5
6688.00	2.404e5
6689.00	1.102e5
6690.00	3.258e4
6691.00	1.565e4
6692.00	1.421e4
6693.00	6.882e3
6694.00	4.599e2
6695.00	1.599e3
6696.00	1.435e4
6697.00	6.585e4
6698.00	1.051e5
6699.00	6.296e4
6700.00	1.113e4
6701.00	2.994e2
6702.00	5.304e1
6703.00	1.297e2
6704.00	1.571e3
6705.00	1.644e4
6706.00	1.422e5
6707.00	2.584e5
6708.00	1.487e5
6709.00	1.788e4
6710.00	9.843e4
6711.00	2.278e5
6712.00	1.624e5
6713.00	3.430e4
6714.00	2.834e3
6715.00	1.790e4
6716.00	3.747e4
6717.00	4.703e4
6718.00	5.331e4
6719.00	4.704e4
6720.00	3.435e4
6721.00	1.624e4
6722.00	5.148e3
6723.00	9.231e3
6724.00	9.477e3
6725.00	3.675e3
6726.00	1.573e2
6727.00	5.979e2
6728.00	3.404e3
6729.00	2.288e4
6730.00	4.488e4
6731.00	3.415e4
6732.00	1.421e4
6733.00	2.252e4
6734.00	1.076e5
6735.00	4.421e5
6736.00	6.357e5
6737.00	2.915e5
6738.00	1.480e4
6739.00	9.005e4
6740.00	1.878e5
6741.00	1.341e5
6742.00	3.191e4
6743.00	8.953e3
6744.00	1.296e4
6745.00	6.592e3
6746.00	9.292e2
6747.00	1.711e4
6748.00	1.832e5
6749.00	3.500e5
6750.00	2.267e5
6751.00	6.121e4
6752.00	2.841e4
6753.00	1.918e4
6754.00	2.867e4
6755.00	1.238e5
6756.00	2.952e5
6757.00	3.359e5
6758.00	2.036e5
6759.00	1.787e5
6760.00	2.620e5
6761.00	2.027e5
6762.00	9.660e4
6763.00	8.134e4
6764.00	8.081e4
6765.00	5.062e4
6766.00	2.037e4
6767.00	1.149e4
6768.00	1.212e4
6769.00	1.081e4
6770.00	5.724e3
6771.00	1.414e3
6772.00	1.365e2
6773.00	2.971e2
6774.00	1.369e3
6775.00	1.673e4
6776.00	7.883e4
6777.00	1.364e5
6778.00	1.017e5
6779.00	3.547e4
6780.00	1.193e4
6781.00	8.881e3
6782.00	6.993e3
6783.00	9.750e3
6784.00	1.642e5
6785.00	4.188e5
6786.00	4.178e5
6787.00	3.765e5
6788.00	4.061e5
6789.00	2.061e5
6790.00	2.912e4
6791.00	4.825e4
6792.00	1.028e5
6793.00	1.287e5
6794.00	1.045e5
6795.00	4.432e4
6796.00	9.180e3
6797.00	1.748e4
6798.00	6.429e4
6799.00	2.648e5
6800.00	6.744e5
6801.00	9.198e5
6802.00	8.942e5
6803.00	7.126e5
6804.00	3.011e5
6805.00	4.499e4
6806.00	5.565e4
6807.00	1.572e5
6808.00	2.995e5
6809.00	3.196e5
6810.00	2.333e5
6811.00	1.300e5
6812.00	7.675e4
6813.00	7.287e4
6814.00	5.309e4
6815.00	4.720e4
6816.00	2.483e5
6817.00	4.531e5
6818.00	3.075e5
6819.00	1.423e5
6820.00	1.533e5
6821.00	1.984e5
6822.00	2.488e5
6823.00	2.569e5
6824.00	2.422e5
6825.00	2.243e5
6826.00	1.546e5
6827.00	6.630e4
6828.00	3.462e4
6829.00	3.177e4
6830.00	1.403e4
6831.00	3.625e3
6832.00	2.016e5
6833.00	3.969e5
6834.00	2.008e5
6835.00	2.869e3
6836.00	3.997e3
6837.00	1.330e4
6838.00	1.788e4
6839.00	1.798e4
6840.00	6.722e4
6841.00	1.488e5
6842.00	1.349e5
6843.00	4.521e4
6844.00	2.154e3
6845.00	1.043e3
6846.00	1.606e3
6847.00	1.598e4
6848.00	3.830e4
6849.00	4.279e4
6850.00	2.998e4
6851.00	1.121e4
6852.00	6.654e2
6853.00	1.043e2
6854.00	1.587e3
6855.00	1.368e4
6856.00	2.084e5
6857.00	3.849e5
6858.00	1.922e5
6859.00	4.518e3
6860.00	8.608e3
6861.00	2.137e4
6862.00	2.162e4
6863.00	1.002e4
6864.00	2.687e3
6865.00	4.032e3
6866.00	6.477e4
6867.00	1.195e5
6868.00	5.822e4
6869.00	1.066e2
6870.00	3.203e2
6871.00	8.883e2
6872.00	3.665e3
6873.00	1.505e4
6874.00	7.788e4
6875.00	1.237e5
6876.00	5.886e4
6877.00	1.119e3
6878.00	2.206e2
6879.00	1.342e3
6880.00	3.413e3
6881.00	2.758e4
6882.00	9.062e4
6883.00	1.134e5
6884.00	5.553e4
6885.00	7.996e3
6886.00	1.511e3
6887.00	3.201e4
6888.00	6.291e4
6889.00	4.660e4
6890.00	5.880e4
6891.00	1.134e5
6892.00	1.087e5
6893.00	3.996e4
6894.00	6.790e2
6895.00	8.821e1
6896.00	1.412e3
6897.00	3.621e4
6898.00	2.008e5
6899.00	3.131e5
6900.00	1.623e5
6901.00	1.565e4
6902.00	1.770e3
6903.00	9.362e3
6904.00	1.751e5
6905.00	9.647e5
6906.00	1.460e6
6907.00	6.869e5
6908.00	2.501e4
6909.00	1.691e3
6910.00	1.072e4
6911.00	4.620e4
6912.00	1.064e5
6913.00	1.338e5
6914.00	1.283e5
6915.00	1.181e5
6916.00	8.642e4
6917.00	8.133e4
6918.00	7.032e5
6919.00	1.762e6
6920.00	1.682e6
6921.00	6.706e5
6922.00	1.028e5
6923.00	8.542e3
6924.00	8.160e3
6925.00	1.394e4
6926.00	1.135e4
6927.00	4.560e3
6928.00	1.118e3
6929.00	1.486e2
6930.00	4.552e1
6931.00	1.417e2
6932.00	2.016e2
6933.00	1.135e2
6934.00	3.569e1
6935.00	1.218e3
6936.00	6.402e4
6937.00	1.275e5
6938.00	7.570e4
6939.00	2.336e4
6940.00	2.576e4
6941.00	3.313e4
6942.00	3.530e4
6943.00	2.101e4
6944.00	6.034e3
6945.00	9.948e2
6946.00	2.145e4
6947.00	6.024e4
6948.00	8.880e4
6949.00	3.000e5
6950.00	8.208e5
6951.00	1.111e6
6952.00	7.890e5
6953.00	3.303e5
6954.00	1.481e5
6955.00	1.781e5
6956.00	3.057e5
6957.00	4.425e5
6958.00	5.115e5
6959.00	6.029e5
6960.00	5.909e5
6961.00	3.015e5
6962.00	5.350e4
6963.00	6.106e3
6964.00	1.735e4
6965.00	8.091e4
6966.00	2.477e5
6967.00	3.619e5
6968.00	3.347e5
6969.00	2.568e5
6970.00	1.089e5
6971.00	6.597e3
6972.00	3.152e4
6973.00	1.486e5
6974.00	3.701e5
6975.00	5.408e5
6976.00	5.376e5
6977.00	4.298e5
6978.00	2.428e5
6979.00	6.908e4
6980.00	3.269e4
6981.00	2.152e5
6982.00	3.576e5
6983.00	1.701e5
6984.00	2.924e3
6985.00	4.082e3
6986.00	1.099e4
6987.00	1.266e4
6988.00	5.702e3
6989.00	1.003e3
6990.00	1.224e4
6991.00	5.338e4
6992.00	2.212e5
6993.00	9.330e5
6994.00	2.004e6
6995.00	2.076e6
6996.00	1.035e6
6997.00	2.510e5
6998.00	6.575e4
6999.00	3.884e5
[truncated: 23,000 more rows]
