# Supplementary material for: A simple method for developing lysine targeted covalent protein reagents
Source: Nat Commun. 2023 Dec 1;14:7933. doi: 10.1038/s41467-023-42632-5 (PMC10692228; doi:10.1038/s41467-023-42632-5)
Supplement: Supplementary file 4 — Source data [file 41467_2023_42632_MOESM4_ESM.zip › Source Data/Supplementary figure 9/Spectrum of Im raw.txt]

600.10	2.034e5
600.16	1.856e5
600.23	2.895e5
600.29	1.779e5
600.36	1.149e5
600.42	4.577e4
600.49	4.771e4
600.55	1.131e5
600.62	1.486e5
600.68	2.991e5
600.75	4.741e4
600.81	1.800e5
600.88	2.145e5
600.94	8.258e4
601.01	3.557e5
601.07	3.560e5
601.14	2.868e5
601.20	1.525e5
601.27	2.490e4
601.33	1.553e5
601.40	2.943e5
601.46	7.807e4
601.53	7.830e4
601.59	2.936e5
601.66	2.438e5
601.72	4.248e5
601.79	2.124e5
601.85	2.274e5
601.92	1.861e5
601.98	2.352e5
602.05	4.480e5
602.11	2.580e5
602.18	2.914e5
602.24	2.959e5
602.31	7.123e4
602.37	2.121e5
602.44	2.050e5
602.50	3.357e5
602.57	2.716e5
602.63	4.016e5
602.70	1.039e5
602.76	2.124e5
602.83	7.002e5
602.89	3.090e5
602.96	5.945e5
603.02	5.594e5
603.09	7.023e5
603.15	6.335e5
603.22	5.547e5
603.28	6.942e5
603.35	7.307e5
603.41	9.957e5
603.48	7.808e5
603.54	6.797e5
603.61	7.425e5
603.67	1.070e6
603.74	7.863e5
603.80	9.543e5
603.87	1.212e6
603.93	7.069e5
604.00	4.913e5
604.06	7.817e5
604.13	7.773e5
604.19	7.514e5
604.26	7.371e5
604.32	3.727e5
604.39	3.700e5
604.45	2.574e5
604.52	4.311e5
604.58	3.545e5
604.65	2.296e5
604.71	3.794e5
604.78	2.774e5
604.85	2.824e5
604.91	3.072e5
604.98	1.612e5
605.04	2.307e5
605.11	7.659e4
605.17	2.586e5
605.24	1.847e5
605.30	1.046e5
605.37	2.550e5
605.43	3.135e5
605.50	5.200e5
605.56	4.980e5
605.63	1.887e5
605.69	2.389e5
605.76	3.884e5
605.82	2.345e5
605.89	3.749e5
605.95	3.362e5
606.02	5.273e5
606.08	8.509e5
606.15	6.496e5
606.21	5.341e5
606.28	2.779e5
606.34	3.070e5
606.41	5.923e5
606.47	3.210e5
606.54	5.260e5
606.60	4.865e5
606.67	3.367e5
606.73	5.414e5
606.80	3.394e5
606.86	2.319e5
606.93	4.168e5
606.99	2.558e5
607.06	9.889e4
607.12	2.528e5
607.19	3.236e5
607.25	2.867e5
607.32	3.067e4
607.38	1.455e5
607.45	2.231e5
607.51	1.488e5
607.58	1.578e5
607.64	2.451e5
607.71	1.628e5
607.77	3.533e5
607.84	3.859e5
607.90	2.785e5
607.97	2.479e5
608.03	2.446e5
608.10	1.801e5
608.16	1.485e5
608.23	1.799e5
608.29	1.873e5
608.36	3.400e5
608.42	1.664e5
608.49	8.226e4
608.55	1.896e5
608.62	7.426e4
608.68	1.184e5
608.75	4.639e5
608.81	2.281e5
608.88	1.949e5
608.94	1.364e5
609.01	3.267e5
609.07	2.306e5
609.14	2.899e5
609.20	2.561e5
609.27	3.828e5
609.33	4.153e5
609.40	6.777e5
609.46	4.422e5
609.53	1.101e6
609.59	8.508e5
609.66	1.240e6
609.72	1.256e6
609.79	1.384e6
609.85	1.215e6
609.92	9.578e5
609.98	7.573e5
610.05	1.300e6
610.11	1.242e6
610.18	7.287e5
610.24	8.525e5
610.31	6.284e5
610.37	4.181e5
610.44	3.084e5
610.50	2.734e5
610.57	4.248e5
610.63	4.986e5
610.70	3.648e5
610.76	4.076e5
610.83	1.914e5
610.89	1.824e5
610.96	2.881e5
611.02	1.433e5
611.09	7.065e4
611.15	1.049e5
611.22	5.668e4
611.28	5.823e4
611.35	2.247e5
611.41	2.104e5
611.48	2.049e5
611.54	3.534e5
611.61	3.421e5
611.67	1.873e5
611.74	2.681e5
611.80	1.833e5
611.87	1.005e5
611.93	1.549e5
612.00	2.116e5
612.06	2.231e5
612.13	2.636e5
612.19	1.509e5
612.26	2.390e5
612.32	2.821e5
612.39	7.054e4
612.45	2.850e5
612.52	7.090e4
612.58	2.007e5
612.65	1.435e5
612.71	1.138e5
612.78	1.041e5
612.84	2.360e5
612.91	5.802e4
612.97	4.278e5
613.04	2.654e5
613.10	3.882e5
613.17	2.847e5
613.23	2.979e5
613.30	3.658e5
613.36	4.860e5
613.43	1.103e5
613.49	2.679e5
613.56	1.614e5
613.62	2.252e5
613.69	7.410e4
613.75	2.106e5
613.82	1.733e5
613.88	3.861e5
613.95	1.084e5
614.01	1.023e5
614.08	1.330e4
614.14	2.920e5
614.21	1.479e5
614.27	1.402e5
614.34	3.074e5
614.40	1.187e5
614.47	5.507e5
614.53	5.717e5
614.60	3.955e5
614.66	2.509e5
614.73	3.073e5
614.79	1.404e5
614.86	4.339e5
614.92	2.264e5
614.99	1.377e5
615.05	1.139e5
615.12	9.184e4
615.18	2.426e5
615.25	2.650e5
615.31	5.434e4
615.38	3.181e5
615.44	3.054e5
615.51	1.317e5
615.57	5.318e4
615.64	1.672e5
615.70	1.205e5
615.77	1.455e5
615.83	1.967e5
615.90	4.444e5
615.96	3.066e5
616.03	1.458e5
616.09	9.992e4
616.16	2.462e5
616.22	1.064e5
616.29	6.625e4
616.35	1.462e5
616.42	4.458e5
616.48	3.110e5
616.55	4.810e5
616.61	2.258e5
616.68	4.369e5
616.74	9.551e4
616.81	2.541e5
616.87	1.776e5
616.94	4.395e5
617.00	3.922e5
617.07	4.851e5
617.13	1.782e5
617.20	1.933e5
617.26	2.866e5
617.33	1.833e5
617.39	3.742e5
617.46	3.676e5
617.52	5.758e5
617.59	5.841e5
617.65	2.945e5
617.72	2.139e5
617.78	2.526e5
617.85	4.056e5
617.91	4.558e5
617.98	5.345e5
618.04	4.314e5
618.11	4.698e5
618.17	1.544e5
618.24	6.482e5
618.30	2.663e5
618.37	3.322e5
618.43	7.476e5
618.50	5.130e5
618.56	4.417e5
618.63	3.485e5
618.69	2.354e5
618.76	5.272e5
618.82	3.606e5
618.89	4.673e5
618.95	1.128e5
619.02	3.589e5
619.08	4.537e5
619.15	2.751e5
619.21	2.506e5
619.28	2.148e5
619.34	3.770e5
619.41	3.231e5
619.47	4.714e5
619.54	4.482e5
619.60	9.533e5
619.67	4.298e5
619.73	6.208e5
619.80	3.920e5
619.86	2.579e5
619.93	3.402e5
619.99	6.863e5
620.06	2.353e5
620.12	3.088e5
620.19	1.537e5
620.25	1.767e5
620.32	4.605e5
620.39	2.263e5
620.45	3.245e5
620.52	2.521e5
620.58	2.504e5
620.65	7.245e5
620.71	4.112e5
620.78	7.485e5
620.84	7.559e5
620.91	5.758e5
620.97	5.454e5
621.04	7.032e5
621.10	1.230e6
621.17	1.010e6
621.23	1.217e6
621.30	1.391e6
621.36	8.588e5
621.43	1.202e6
621.49	1.696e6
621.56	1.440e6
621.62	9.034e5
621.69	8.619e5
621.75	1.638e6
621.82	8.248e5
621.88	6.358e5
621.95	4.206e5
622.01	6.242e5
622.08	5.027e5
622.14	2.026e5
622.21	2.237e5
622.27	1.374e5
622.34	1.027e5
622.40	8.342e4
622.47	2.515e5
622.53	3.460e5
622.60	3.302e5
622.66	3.313e5
622.73	2.638e5
622.79	2.209e5
622.86	1.923e5
622.92	3.060e5
622.99	7.110e5
623.05	5.917e5
623.12	7.702e4
623.18	3.010e5
623.25	4.019e5
623.31	2.904e5
623.38	3.273e5
623.44	9.294e4
623.51	2.086e5
623.57	5.790e5
623.64	4.987e5
623.70	1.654e5
623.77	2.926e5
623.83	4.912e5
623.90	2.366e5
623.96	1.662e5
624.03	6.256e4
624.09	1.503e5
624.16	3.005e5
624.22	2.641e5
624.29	2.477e5
624.35	2.947e5
624.42	3.601e5
624.48	5.077e5
624.55	4.339e5
624.61	7.567e5
624.68	3.469e5
624.74	4.905e5
624.81	3.023e5
624.87	1.886e5
624.94	4.245e5
625.00	4.076e5
625.07	1.460e5
625.13	7.850e4
625.20	1.853e5
625.26	2.948e5
625.33	1.333e5
625.39	2.353e5
625.46	5.775e4
625.52	2.675e5
625.59	1.627e5
625.65	1.285e5
625.72	5.152e5
625.78	2.593e5
625.85	3.546e5
625.91	2.181e5
625.98	6.954e5
626.04	8.384e4
626.11	2.736e5
626.17	2.576e5
626.24	2.857e5
626.30	4.819e5
626.37	1.342e5
626.43	3.568e5
626.50	2.477e5
626.56	4.766e5
626.63	3.149e5
626.69	3.797e5
626.76	5.590e5
626.82	6.419e5
626.89	5.139e5
626.95	5.445e5
627.02	5.011e5
627.08	4.976e5
627.15	6.525e5
627.21	5.280e5
627.28	7.178e5
627.34	6.997e5
627.41	8.775e5
627.47	6.206e5
627.54	3.708e5
627.60	5.652e5
627.67	7.969e5
627.73	4.219e5
627.80	5.865e5
627.86	2.106e5
627.93	2.681e5
627.99	4.585e5
628.06	1.058e5
628.12	3.645e5
628.19	3.860e5
628.25	2.633e5
628.32	1.643e5
628.38	3.067e5
628.45	1.914e5
628.51	2.132e5
628.58	1.638e5
628.64	2.186e5
628.71	2.838e5
628.77	1.101e5
628.84	5.924e5
628.90	1.575e5
628.97	4.066e5
629.03	4.279e5
629.10	1.245e6
629.16	7.576e5
629.23	1.015e6
629.29	1.201e6
629.36	1.233e6
629.42	8.512e5
629.49	1.336e6
629.55	1.551e6
629.62	1.460e6
629.68	1.558e6
629.75	1.481e6
629.81	1.306e6
629.88	1.632e6
629.94	1.827e6
630.01	1.368e6
630.07	1.291e6
630.14	8.136e5
630.20	6.579e5
630.27	5.572e5
630.33	7.928e5
630.40	7.463e5
630.46	4.879e5
630.53	4.869e5
630.59	1.758e5
630.66	4.890e5
630.72	2.205e5
630.79	6.169e5
630.85	1.616e5
630.92	9.597e4
630.98	2.360e5
631.05	2.368e5
631.11	5.373e4
631.18	8.908e4
631.24	1.027e5
631.31	2.652e5
631.37	1.170e5
631.44	1.488e5
631.50	3.447e5
631.57	2.005e5
631.63	3.549e5
631.70	4.380e5
631.76	7.018e5
631.83	8.071e5
631.89	3.084e5
631.96	6.446e5
632.02	5.356e5
632.09	3.302e5
632.15	3.630e5
632.22	6.275e5
632.28	1.040e6
632.35	1.222e6
632.41	8.288e5
632.48	1.582e6
632.54	1.670e6
632.61	2.472e6
632.67	2.051e6
632.74	2.414e6
632.80	3.851e6
632.87	3.897e6
632.93	3.473e6
633.00	2.853e6
633.06	3.074e6
633.13	2.524e6
633.19	2.695e6
633.26	2.812e6
633.32	2.669e6
633.39	2.191e6
633.45	2.042e6
633.52	2.616e6
633.58	1.644e6
633.65	1.417e6
633.71	1.646e6
633.78	1.482e6
633.84	7.953e5
633.91	9.714e5
633.97	5.948e5
634.04	8.481e5
634.10	7.367e5
634.17	6.551e5
634.23	8.342e5
634.30	7.964e5
634.36	6.257e5
634.43	8.766e5
634.49	6.886e5
634.56	6.714e5
634.62	3.673e5
634.69	7.128e5
634.75	6.026e5
634.82	5.652e5
634.88	7.527e5
634.95	2.530e5
635.01	3.476e5
635.08	3.715e5
635.14	5.288e5
635.21	3.354e5
635.27	5.289e5
635.34	7.280e5
635.40	5.697e5
635.47	5.591e5
635.53	4.109e5
635.60	2.208e5
635.66	2.777e5
635.73	1.302e5
635.79	1.682e5
635.86	3.676e5
635.92	2.458e5
635.99	2.463e5
636.06	9.859e4
636.12	2.399e5
636.19	6.449e5
636.25	1.984e5
636.32	1.907e5
636.38	1.137e5
636.45	8.288e5
636.51	3.323e5
636.58	4.646e5
636.64	3.221e5
636.71	6.940e5
636.77	4.511e5
636.84	1.043e5
636.90	5.493e5
636.97	4.660e5
637.03	4.292e5
637.10	2.068e5
637.16	2.793e5
637.23	1.573e5
637.29	2.479e5
637.36	3.546e5
637.42	3.016e5
637.49	1.398e5
637.55	1.537e5
637.62	2.509e5
637.68	1.360e5
637.75	3.152e5
637.81	4.464e5
637.88	2.573e5
637.94	3.346e5
638.01	3.552e5
638.07	1.518e5
638.14	2.034e5
638.20	4.857e5
638.27	3.191e5
638.33	4.512e5
638.40	5.032e5
638.46	3.666e5
638.53	6.338e5
638.59	6.828e5
638.66	6.420e5
638.72	9.671e5
638.79	1.087e6
638.85	1.016e6
638.92	8.816e5
638.98	1.156e6
639.05	5.652e5
639.11	1.033e6
639.18	7.547e5
639.24	8.891e5
639.31	6.925e5
639.37	6.926e5
639.44	6.581e5
639.50	4.450e5
639.57	5.606e5
639.63	8.817e5
639.70	8.803e5
639.76	7.114e5
639.83	7.460e5
639.89	5.201e5
639.96	3.925e5
640.02	6.123e5
640.09	9.886e5
640.15	5.445e5
640.22	1.004e6
640.28	4.149e5
640.35	8.043e5
640.41	5.594e5
640.48	3.771e5
640.54	1.255e5
640.61	2.631e5
640.67	7.092e5
640.74	5.666e5
640.80	2.680e5
640.87	3.394e5
640.93	3.733e5
641.00	7.278e5
641.06	3.134e5
641.13	2.286e5
641.19	8.348e5
641.26	3.637e5
641.32	1.135e5
641.39	3.523e5
641.45	2.956e5
641.52	5.063e5
641.58	3.820e5
641.65	3.520e5
641.71	3.103e5
641.78	2.447e5
641.84	3.021e5
641.91	4.436e5
641.97	5.911e5
642.04	6.169e5
642.10	2.193e5
642.17	6.285e5
642.23	4.801e5
642.30	3.972e5
642.36	7.632e5
642.43	5.891e5
642.49	4.445e5
642.56	8.276e5
642.62	6.920e5
642.69	3.446e5
642.75	6.177e5
642.82	3.709e5
642.88	4.015e5
642.95	6.465e5
643.01	3.037e5
643.08	3.320e5
643.14	4.711e5
643.21	3.637e5
643.27	4.312e5
643.34	2.398e5
643.40	4.992e5
643.47	4.181e5
643.53	3.183e5
643.60	5.776e5
643.66	3.432e5
643.73	2.971e5
643.79	6.235e5
643.86	3.172e5
643.92	4.359e5
643.99	4.582e5
644.05	5.378e5
644.12	9.950e5
644.18	6.756e5
644.25	9.263e5
644.31	8.456e5
644.38	1.791e6
644.44	1.078e6
644.51	8.571e5
644.57	1.609e6
644.64	1.931e6
644.70	1.785e6
644.77	1.096e6
644.83	1.456e6
644.90	9.576e5
644.96	1.158e6
645.03	1.019e6
645.09	5.813e5
645.16	1.158e6
645.22	1.097e6
645.29	1.061e6
645.35	9.317e5
645.42	1.059e6
645.48	1.066e6
645.55	4.586e5
645.61	6.402e5
645.68	3.980e5
645.74	7.996e5
645.81	3.613e5
645.87	5.203e5
645.94	5.766e5
646.00	3.618e5
646.07	7.994e5
646.13	6.872e5
646.20	5.907e5
646.26	3.124e5
646.33	2.067e5
646.39	3.574e5
646.46	4.107e5
646.52	5.673e5
646.59	3.052e5
646.65	2.624e5
646.72	5.054e5
646.78	6.654e5
646.85	2.767e5
646.91	2.146e5
646.98	2.462e5
647.04	3.851e5
647.11	5.197e5
647.17	1.773e5
647.24	2.304e5
647.30	7.406e5
647.37	1.498e5
647.43	5.069e5
647.50	4.406e5
647.56	2.278e5
647.63	3.840e5
647.69	2.986e5
647.76	3.326e5
647.82	1.990e5
647.89	2.964e5
647.95	3.795e5
648.02	6.358e5
648.08	2.019e5
648.15	3.334e5
648.21	1.150e5
648.28	2.244e5
648.34	1.139e6
648.41	3.712e5
648.47	4.115e5
648.54	2.495e5
648.60	8.334e5
648.67	3.315e5
648.73	5.551e5
648.80	6.285e5
648.86	4.677e5
648.93	1.511e5
648.99	2.336e5
649.06	2.968e5
649.12	3.347e5
649.19	3.155e5
649.25	4.074e5
649.32	5.481e5
649.38	4.327e5
649.45	5.185e5
649.51	3.059e5
649.58	3.868e5
649.64	3.619e5
649.71	1.862e5
649.77	6.012e5
649.84	3.547e5
649.90	8.425e5
649.97	9.436e5
650.03	9.793e5
650.10	5.216e5
650.16	8.384e5
650.23	2.411e5
650.29	3.604e5
650.36	7.792e5
650.42	4.635e5
650.49	4.224e5
650.55	3.502e5
650.62	5.900e5
650.68	3.672e5
650.75	4.081e5
650.81	2.207e5
650.88	2.285e5
650.94	2.871e5
651.01	2.819e5
651.07	4.460e5
651.14	2.929e5
651.20	3.061e5
651.27	2.815e5
651.33	8.167e5
651.40	2.979e5
651.46	6.475e5
651.53	7.394e5
651.59	8.184e5
651.66	7.319e5
651.73	4.305e5
651.79	4.246e5
651.86	1.205e6
651.92	5.745e5
651.99	6.395e5
652.05	7.989e5
652.12	6.596e5
652.18	1.179e6
652.25	8.132e5
652.31	1.080e6
652.38	6.619e5
652.44	6.162e5
652.51	6.897e5
652.57	9.202e5
652.64	6.961e5
652.70	5.685e5
652.77	9.051e5
652.83	5.499e5
652.90	2.970e5
652.96	3.139e5
653.03	3.700e5
653.09	4.246e5
653.16	6.745e5
653.22	5.687e5
653.29	4.625e5
653.35	4.377e5
653.42	5.733e5
653.48	1.166e6
653.55	1.108e6
653.61	9.953e5
653.68	7.247e5
653.74	1.138e6
653.81	1.103e6
653.87	9.340e5
653.94	9.795e5
654.00	8.941e5
654.07	1.426e6
654.13	9.046e5
654.20	9.691e5
654.26	1.074e6
654.33	6.842e5
654.39	1.362e6
654.46	1.147e6
654.52	7.510e5
654.59	8.763e5
654.65	4.837e5
654.72	6.298e5
654.78	6.272e5
654.85	7.695e5
654.91	8.421e5
654.98	3.251e5
655.04	4.483e5
655.11	6.390e5
655.17	2.500e5
655.24	6.018e5
655.30	7.955e5
655.37	5.081e5
655.43	8.166e5
655.50	8.085e5
655.56	8.120e5
655.63	6.306e5
655.69	9.402e5
655.76	5.832e5
655.82	8.180e5
655.89	1.355e6
655.95	7.753e5
656.02	7.534e5
656.08	5.007e5
656.15	2.498e5
656.21	5.879e5
656.28	7.154e5
656.34	7.429e5
656.41	1.085e6
656.47	1.020e6
656.54	9.688e5
656.60	1.077e6
656.67	1.465e6
656.73	1.004e6
656.80	1.141e6
656.86	1.519e6
656.93	9.896e5
656.99	1.013e6
657.06	1.150e6
657.12	1.390e6
657.19	7.941e5
657.25	8.530e5
657.32	6.903e5
657.38	4.431e5
657.45	9.481e5
657.51	7.571e5
657.58	1.269e6
657.64	6.597e5
657.71	6.804e5
657.77	2.998e5
657.84	4.137e5
657.90	4.044e5
657.97	6.777e5
658.03	2.425e5
658.10	2.364e5
658.16	2.648e5
658.23	3.362e5
658.29	2.777e5
658.36	2.362e5
658.42	7.205e5
658.49	2.274e5
658.55	1.063e5
658.62	3.586e5
658.68	5.638e5
658.75	7.114e5
658.81	4.574e5
658.88	5.097e5
658.94	5.468e5
659.01	7.061e5
659.07	1.469e5
659.14	6.598e5
659.20	2.473e5
659.27	5.014e5
659.33	4.865e5
659.40	1.212e5
659.46	5.886e5
659.53	3.810e5
659.59	7.988e5
659.66	4.536e5
659.72	2.275e5
659.79	3.605e5
659.85	7.064e5
659.92	2.463e5
659.98	6.248e5
660.05	2.779e5
660.11	1.530e5
660.18	4.382e5
660.24	9.231e5
660.31	7.162e5
660.37	5.135e5
660.44	6.251e5
660.50	2.941e5
660.57	6.744e5
660.63	4.191e5
660.70	5.197e5
660.76	5.749e5
660.83	6.533e5
660.89	1.227e6
660.96	8.571e5
661.02	9.644e5
661.09	8.021e5
661.15	1.533e5
661.22	4.309e5
661.28	5.221e5
661.35	1.018e6
661.41	8.458e5
661.48	6.113e5
661.54	1.232e6
661.61	9.842e5
661.67	6.225e5
661.74	7.452e5
661.80	2.981e5
661.87	1.561e6
661.93	9.037e5
662.00	1.085e6
662.06	1.630e6
662.13	1.104e6
662.19	9.031e5
662.26	1.055e6
662.32	1.080e6
662.39	1.470e6
662.45	2.033e6
662.52	1.018e6
662.58	1.156e6
662.65	1.205e6
662.71	1.181e6
662.78	6.352e5
662.84	1.093e6
662.91	1.248e6
662.97	1.317e6
663.04	1.198e6
663.10	1.233e6
663.17	1.624e6
663.23	1.682e6
663.30	2.104e6
663.36	2.352e6
663.43	2.283e6
663.49	2.868e6
663.56	3.285e6
663.62	3.751e6
663.69	4.121e6
663.75	3.145e6
663.82	3.975e6
663.88	3.718e6
663.95	3.100e6
664.01	2.899e6
664.08	2.251e6
664.14	1.838e6
664.21	2.185e6
664.27	1.483e6
664.34	1.652e6
664.40	1.543e6
664.47	1.051e6
664.53	1.129e6
664.60	6.182e5
664.66	1.209e6
664.73	9.246e5
664.79	1.159e6
664.86	1.290e6
664.92	2.019e6
664.99	1.048e6
665.05	1.488e6
665.12	1.536e6
665.18	1.897e6
665.25	2.064e6
665.31	1.756e6
665.38	1.859e6
665.44	2.221e6
665.51	2.108e6
665.57	1.429e6
665.64	1.854e6
665.70	1.039e6
665.77	1.452e6
665.83	1.052e6
665.90	1.534e6
665.96	8.802e5
666.03	8.759e5
666.09	6.594e5
666.16	8.365e5
666.22	1.099e6
666.29	8.126e5
666.35	8.722e5
666.42	1.328e6
666.48	5.582e5
666.55	8.206e5
666.61	5.300e5
666.68	1.129e6
666.74	9.114e5
666.81	6.230e5
666.87	5.678e5
666.94	3.367e5
667.01	1.075e6
667.07	7.759e5
667.14	6.142e5
667.20	1.262e6
667.27	8.256e5
667.33	1.453e6
667.40	1.389e6
667.46	2.175e6
667.53	1.587e6
667.59	2.108e6
667.66	2.740e6
667.72	3.459e6
667.79	3.567e6
667.85	4.397e6
667.92	3.209e6
667.98	3.475e6
668.05	3.847e6
668.11	3.985e6
668.18	3.902e6
668.24	4.353e6
668.31	3.033e6
668.37	2.316e6
668.44	2.818e6
668.50	1.567e6
668.57	3.061e6
668.63	1.947e6
668.70	1.814e6
668.76	1.828e6
668.83	1.192e6
668.89	6.905e5
668.96	6.075e5
669.02	1.116e6
669.09	1.146e6
669.15	1.723e6
669.22	1.074e6
669.28	1.597e6
669.35	2.101e6
669.41	8.904e5
669.48	9.259e5
669.54	1.439e6
669.61	1.396e6
669.67	8.069e5
669.74	1.427e6
669.80	1.382e6
669.87	1.554e6
669.93	2.448e6
670.00	1.596e6
670.06	1.046e6
670.13	1.730e6
670.19	1.508e6
670.26	9.006e5
670.32	1.217e6
670.39	1.340e6
670.45	4.931e5
670.52	8.864e5
670.58	6.793e5
670.65	1.186e6
670.71	1.373e6
670.78	7.170e5
670.84	1.674e6
670.91	1.184e6
670.97	1.209e6
671.04	1.430e6
671.10	1.401e6
671.17	1.490e6
671.23	1.526e6
671.30	1.301e6
671.36	1.171e6
671.43	7.048e5
671.49	1.111e6
671.56	1.256e6
671.62	1.400e6
671.69	1.670e6
671.75	6.233e5
671.82	6.459e5
671.88	1.136e6
671.95	1.076e6
672.01	9.543e5
672.08	7.465e5
672.14	3.968e5
672.21	7.750e5
672.27	4.793e5
672.34	4.189e5
672.40	7.249e5
672.47	2.476e5
672.53	5.137e5
672.60	6.915e5
672.66	6.770e5
672.73	4.458e5
672.79	8.408e5
672.86	4.639e5
672.92	2.008e5
672.99	7.569e5
673.05	8.098e5
673.12	7.617e5
673.18	9.034e5
673.25	1.177e6
673.31	9.318e5
673.38	8.410e5
673.44	8.068e5
673.51	9.605e5
673.57	6.362e5
673.64	9.266e5
673.70	9.033e5
673.77	7.056e5
673.83	6.822e5
673.90	8.062e5
673.96	9.596e5
674.03	6.990e5
674.09	8.103e5
674.16	3.294e5
674.22	8.046e5
674.29	3.177e5
674.35	4.244e4
674.42	6.722e5
674.48	3.360e5
674.55	4.857e5
674.61	1.425e5
674.68	4.073e5
674.74	3.424e5
674.81	6.518e5
674.87	3.400e5
674.94	6.473e5
675.00	1.149e6
675.07	8.689e5
675.13	1.293e6
675.20	1.729e6
675.26	2.156e6
675.33	2.316e6
675.39	3.205e6
675.46	3.083e6
675.52	3.341e6
675.59	3.505e6
675.65	4.342e6
675.72	3.364e6
675.78	3.416e6
675.85	2.619e6
675.91	2.661e6
675.98	3.287e6
676.04	3.111e6
676.11	2.844e6
676.17	2.666e6
676.24	2.579e6
676.30	2.599e6
676.37	2.143e6
676.43	2.123e6
676.50	1.599e6
676.56	8.637e5
676.63	1.112e6
676.69	1.090e6
676.76	1.044e6
676.82	8.156e5
676.89	9.323e5
676.95	1.110e6
677.02	6.620e5
677.08	9.573e5
677.15	6.916e5
677.21	6.165e5
677.28	5.021e5
677.34	6.503e5
677.41	5.406e5
677.47	6.913e5
677.54	4.327e5
677.60	4.473e5
677.67	9.931e5
677.73	5.397e5
677.80	7.702e5
677.86	5.556e5
677.93	8.056e5
677.99	1.245e6
678.06	3.021e5
678.12	7.550e5
678.19	7.657e5
678.25	5.755e5
678.32	9.848e5
678.38	7.126e5
678.45	5.936e5
678.51	7.781e5
678.58	4.286e5
678.64	5.961e5
678.71	9.393e5
678.77	7.947e5
678.84	1.313e6
678.90	9.640e5
678.97	1.125e6
679.03	1.294e6
679.10	8.748e5
679.16	1.316e6
679.23	1.150e6
679.29	1.285e6
679.36	2.071e6
679.42	1.550e6
679.49	1.315e6
679.55	1.437e6
679.62	1.544e6
679.68	1.036e6
679.75	1.407e6
679.81	7.306e5
679.88	8.912e5
679.94	7.456e5
680.01	8.037e5
680.07	8.861e5
680.14	2.677e5
680.20	3.310e5
680.27	9.415e5
680.33	9.042e5
680.40	8.174e5
680.46	1.826e6
680.53	1.433e6
680.59	1.892e6
680.66	2.275e6
680.72	3.279e6
680.79	3.570e6
680.85	4.520e6
680.92	4.557e6
680.98	3.835e6
681.05	5.108e6
681.11	5.098e6
681.18	4.878e6
681.24	4.664e6
681.31	4.469e6
681.37	4.482e6
681.44	4.893e6
681.50	2.897e6
681.57	2.486e6
681.63	2.641e6
681.70	2.745e6
681.76	2.796e6
681.83	1.843e6
681.89	1.020e6
681.96	1.432e6
682.02	1.597e6
682.09	1.095e6
682.15	7.656e5
682.22	7.024e5
682.28	8.124e5
682.35	4.337e5
682.41	5.755e5
682.48	6.254e5
682.54	9.667e5
682.61	2.652e5
682.67	7.187e5
682.74	1.063e6
682.80	1.277e6
682.87	7.226e5
682.94	9.463e5
683.00	1.033e6
683.07	9.551e5
683.13	9.676e5
683.20	1.098e6
683.26	9.660e5
683.33	1.388e6
683.39	1.242e6
683.46	1.386e6
683.52	7.816e5
683.59	6.436e5
683.65	9.063e5
683.72	8.073e5
683.78	1.046e6
683.85	1.044e6
683.91	6.491e5
683.98	7.001e5
684.04	8.339e5
684.11	7.181e5
684.17	9.712e5
684.24	1.141e6
684.30	9.175e5
684.37	1.068e6
684.43	4.894e5
684.50	4.955e5
684.56	8.166e5
684.63	4.462e5
684.69	4.832e5
684.76	2.231e5
684.82	6.356e5
684.89	3.590e5
684.95	7.418e5
685.02	6.151e5
685.08	7.922e5
685.15	5.179e5
685.21	1.027e6
685.28	7.095e5
685.34	7.828e5
685.41	6.879e5
685.47	6.919e5
685.54	5.585e5
685.60	7.074e5
685.67	4.593e5
685.73	3.297e5
685.80	4.064e5
685.86	1.184e6
685.93	7.501e5
685.99	5.166e5
686.06	1.222e6
686.12	6.984e5
686.19	8.057e5
686.25	8.794e5
686.32	6.066e5
686.38	3.262e5
686.45	6.381e5
686.51	5.120e5
686.58	8.333e5
686.64	8.023e5
686.71	4.342e5
686.77	5.890e5
686.84	1.069e6
686.90	3.582e5
686.97	9.866e5
687.03	7.997e5
687.10	6.807e5
687.16	7.426e5
687.23	3.563e5
687.29	1.109e6
687.36	1.307e6
687.42	1.037e6
687.49	8.492e5
687.55	1.353e6
687.62	1.514e6
687.68	1.195e6
687.75	9.803e5
687.81	1.383e6
687.88	1.105e6
687.94	6.189e5
688.01	8.837e5
688.07	1.270e6
688.14	6.592e5
688.20	1.000e6
688.27	1.453e6
688.33	6.401e5
688.40	7.779e5
688.46	6.406e5
688.53	5.214e5
688.59	1.228e6
688.66	9.896e5
688.72	1.717e6
688.79	6.360e5
688.85	1.887e6
688.92	1.130e6
688.98	1.328e6
689.05	1.795e6
689.11	1.355e6
689.18	1.405e6
689.24	2.534e6
689.31	2.086e6
689.37	1.159e6
689.44	1.580e6
689.50	1.460e6
689.57	1.208e6
689.63	1.379e6
689.70	1.397e6
689.76	6.215e5
689.83	7.083e5
689.89	7.227e5
689.96	8.534e5
690.02	1.046e6
690.09	1.104e6
690.15	6.997e5
690.22	8.858e5
690.28	9.386e5
690.35	9.176e5
690.41	6.742e5
690.48	1.018e6
690.54	6.752e5
690.61	4.809e5
690.67	1.686e6
690.74	1.543e6
690.80	1.130e6
690.87	8.663e5
690.93	1.251e6
691.00	1.158e6
691.06	6.168e5
691.13	6.507e5
691.19	7.392e5
691.26	9.876e5
691.32	9.325e5
691.39	9.641e5
691.45	8.131e5
691.52	7.105e5
691.58	8.377e5
691.65	9.345e5
691.71	8.596e5
691.78	3.366e5
691.84	2.198e5
691.91	9.015e5
691.97	4.734e5
692.04	3.654e5
692.10	1.046e6
692.17	3.175e5
692.23	5.142e5
692.30	5.496e5
692.36	4.797e5
692.43	8.230e5
692.49	7.226e5
692.56	3.592e5
692.62	4.022e5
692.69	7.956e5
692.75	6.779e5
692.82	6.502e5
692.88	5.601e5
692.95	7.486e5
693.01	1.444e6
693.08	6.174e5
693.14	1.790e5
693.21	9.663e5
693.27	4.846e5
693.34	1.135e6
693.40	7.026e5
693.47	2.898e5
693.53	4.642e5
693.60	7.997e5
693.66	5.282e5
693.73	5.451e5
693.79	1.962e6
693.86	6.519e5
693.92	6.075e5
693.99	1.355e6
694.05	5.285e5
694.12	3.247e5
694.18	1.004e6
694.25	8.378e5
694.31	6.122e5
694.38	9.732e5
694.44	9.491e5
694.51	1.616e6
694.57	5.669e5
694.64	8.352e5
694.70	1.023e6
694.77	5.676e5
694.83	7.366e5
694.90	9.604e5
694.96	4.095e5
695.03	1.050e6
695.09	5.968e5
695.16	4.662e5
695.22	8.365e5
695.29	8.255e5
695.35	9.791e5
695.42	7.671e5
695.48	1.469e6
695.55	1.438e6
695.61	1.406e6
695.68	8.364e5
695.74	1.096e6
695.81	1.222e6
695.87	1.974e6
695.94	1.540e6
696.00	1.892e6
696.07	1.713e6
696.13	1.990e6
696.20	2.382e6
696.26	1.933e6
696.33	2.617e6
696.39	1.791e6
696.46	2.180e6
696.52	1.856e6
696.59	3.071e6
696.65	2.252e6
696.72	2.175e6
696.78	2.227e6
696.85	2.883e6
696.91	2.346e6
696.98	3.604e6
697.04	2.070e6
697.11	2.452e6
697.17	2.280e6
697.24	1.776e6
697.30	3.091e6
697.37	3.718e6
697.43	3.108e6
697.50	2.732e6
697.56	2.749e6
697.63	2.280e6
697.69	3.131e6
697.76	2.142e6
697.82	2.325e6
697.89	2.310e6
697.95	1.992e6
698.02	2.875e6
698.08	2.983e6
698.15	1.734e6
698.21	1.868e6
698.28	2.299e6
698.34	2.080e6
698.41	2.596e6
698.47	2.952e6
698.54	2.764e6
698.60	2.898e6
698.67	3.463e6
698.74	3.204e6
698.80	3.738e6
698.87	2.143e6
698.93	2.110e6
699.00	2.732e6
699.06	2.278e6
699.13	2.118e6
699.19	1.932e6
699.26	1.773e6
699.32	1.762e6
699.39	1.565e6
699.45	1.531e6
699.52	1.934e6
699.58	1.476e6
699.65	1.137e6
699.71	1.459e6
699.78	1.898e6
699.84	2.021e6
699.91	2.546e6
699.97	3.973e6
700.04	4.772e6
700.10	6.126e6
700.17	6.792e6
700.23	9.177e6
700.30	1.061e7
700.36	1.157e7
700.43	1.315e7
700.49	1.283e7
700.56	1.402e7
700.62	1.312e7
700.69	1.308e7
700.75	1.335e7
700.82	1.242e7
700.88	9.706e6
700.95	8.355e6
701.01	8.029e6
701.08	6.268e6
701.14	5.479e6
701.21	5.990e6
701.27	4.440e6
701.34	3.447e6
701.40	3.486e6
701.47	2.265e6
701.53	2.828e6
701.60	1.587e6
701.66	1.395e6
701.73	1.492e6
701.79	1.471e6
701.86	6.895e5
701.92	1.389e6
701.99	5.324e5
702.05	1.178e6
702.12	1.223e6
702.18	1.025e6
702.25	8.676e5
702.31	1.144e6
702.38	9.740e5
702.44	1.437e6
702.51	7.025e5
702.57	1.108e6
702.64	1.825e6
702.70	2.028e6
702.77	1.746e6
702.83	1.392e6
702.90	1.249e6
702.96	1.602e6
703.03	9.215e5
703.09	1.675e6
703.16	1.954e6
703.22	1.561e6
703.29	1.836e6
703.35	2.073e6
703.42	1.358e6
703.48	1.386e6
703.55	1.619e6
703.61	1.927e6
703.68	1.298e6
703.74	1.859e6
703.81	1.716e6
703.87	1.369e6
703.94	2.387e6
704.00	3.045e6
704.07	2.285e6
704.13	1.798e6
704.20	2.797e6
704.26	1.965e6
704.33	2.174e6
704.39	2.463e6
704.46	2.856e6
704.52	2.755e6
704.59	1.412e6
704.65	3.078e6
704.72	2.316e6
704.78	2.753e6
704.85	2.855e6
704.91	2.826e6
704.98	2.736e6
705.04	2.398e6
705.11	2.836e6
705.17	3.219e6
705.24	3.178e6
705.30	2.457e6
705.37	2.131e6
705.43	2.893e6
705.50	3.382e6
705.56	4.453e6
705.63	3.366e6
705.69	3.776e6
705.76	4.178e6
705.82	4.480e6
705.89	3.762e6
705.95	6.542e6
706.02	5.374e6
706.08	8.211e6
706.15	7.181e6
706.21	5.879e6
706.28	6.033e6
706.34	6.431e6
706.41	5.736e6
706.47	4.410e6
706.54	3.340e6
706.60	4.441e6
706.67	3.333e6
706.73	3.618e6
706.80	3.426e6
706.86	3.676e6
706.93	4.815e6
706.99	6.800e6
707.06	5.990e6
707.12	6.755e6
707.19	6.847e6
707.25	9.201e6
707.32	8.991e6
707.38	8.081e6
707.45	8.541e6
707.51	9.088e6
707.58	7.459e6
707.64	6.484e6
707.71	7.245e6
707.77	6.222e6
707.84	5.210e6
707.90	3.890e6
707.97	2.814e6
708.03	2.470e6
708.10	2.883e6
708.16	3.239e6
708.23	2.022e6
708.29	1.895e6
708.36	1.582e6
708.42	2.946e6
708.49	2.485e6
708.55	2.982e6
708.62	3.712e6
708.68	4.767e6
708.75	3.574e6
708.81	4.051e6
708.88	5.687e6
708.94	4.211e6
709.01	4.033e6
709.07	3.408e6
709.14	3.244e6
709.20	3.837e6
709.27	3.768e6
709.33	2.899e6
709.40	1.628e6
709.46	2.344e6
709.53	2.630e6
709.59	1.721e6
709.66	1.431e6
709.72	2.747e6
709.79	2.284e6
709.85	2.276e6
709.92	1.001e6
709.98	1.692e6
710.05	1.846e6
710.11	1.959e6
710.18	3.624e6
710.24	2.558e6
710.31	1.762e6
710.37	2.024e6
710.44	1.347e6
710.50	1.509e6
710.57	1.772e6
710.63	2.487e6
710.70	2.101e6
710.76	1.996e6
710.83	1.189e6
710.89	2.688e6
710.96	1.927e6
711.02	2.041e6
711.09	1.524e6
711.15	1.568e6
711.22	1.804e6
711.28	1.042e6
711.35	1.394e6
711.41	1.013e6
711.48	1.039e6
711.54	1.101e6
711.61	1.469e6
711.67	1.707e6
711.74	9.364e5
711.80	1.729e6
711.87	2.103e6
711.93	7.142e5
712.00	9.444e5
712.06	1.998e6
712.13	9.782e5
712.19	2.008e6
712.26	1.020e6
712.32	1.164e6
712.39	1.419e6
712.45	1.525e6
712.52	1.562e6
712.58	1.789e6
712.65	1.701e6
712.71	2.224e6
712.78	2.377e6
712.84	3.174e6
712.91	2.598e6
712.97	3.736e6
713.04	4.938e6
713.10	4.828e6
713.17	4.667e6
713.23	5.418e6
713.30	5.520e6
713.36	6.195e6
713.43	7.147e6
713.49	9.319e6
713.56	7.473e6
713.62	6.525e6
713.69	8.008e6
713.75	6.620e6
713.82	6.411e6
713.88	6.174e6
713.95	6.248e6
714.01	5.591e6
714.08	4.334e6
714.14	3.720e6
714.21	3.596e6
714.27	4.042e6
714.34	2.899e6
714.40	2.857e6
714.47	2.183e6
714.53	2.089e6
714.60	2.131e6
714.67	1.485e6
714.73	2.290e6
714.80	2.656e6
714.86	2.837e6
714.93	1.656e6
714.99	2.504e6
715.06	2.755e6
715.12	2.609e6
715.19	2.701e6
715.25	3.469e6
715.32	3.814e6
715.38	3.011e6
715.45	3.076e6
715.51	3.129e6
715.58	2.245e6
715.64	2.791e6
715.71	2.421e6
715.77	2.507e6
715.84	2.410e6
715.90	1.882e6
715.97	1.157e6
716.03	1.392e6
716.10	1.736e6
716.16	8.461e5
716.23	5.573e5
716.29	1.176e6
716.36	7.808e5
716.42	9.630e5
716.49	1.081e6
716.55	1.420e6
716.62	1.004e6
716.68	1.140e6
716.75	8.955e5
716.81	8.920e5
716.88	1.026e6
716.94	1.086e6
717.01	3.884e5
717.07	1.402e6
717.14	1.084e6
717.20	6.582e5
717.27	8.137e5
717.33	1.284e6
717.40	9.024e5
717.46	1.424e6
717.53	1.714e6
717.59	1.839e6
717.66	1.568e6
717.72	1.818e6
717.79	1.755e6
717.85	1.560e6
717.92	1.705e6
717.98	1.521e6
718.05	2.059e6
718.11	2.667e6
718.18	2.272e6
718.24	2.730e6
718.31	2.238e6
718.37	2.853e6
718.44	2.758e6
718.50	2.815e6
718.57	2.203e6
718.63	2.550e6
718.70	2.347e6
718.76	2.940e6
718.83	3.861e6
718.89	3.017e6
718.96	3.010e6
719.02	3.077e6
719.09	2.783e6
719.15	2.604e6
719.22	2.198e6
719.28	1.600e6
719.35	2.109e6
719.41	1.402e6
719.48	1.889e6
719.54	2.782e6
719.61	1.939e6
719.67	1.547e6
719.74	1.122e6
719.80	1.186e6
719.87	1.471e6
719.93	2.119e6
720.00	1.512e6
720.06	1.011e6
720.13	1.135e6
720.19	1.320e6
720.26	1.042e6
720.32	9.015e5
720.39	1.459e6
720.45	1.853e6
720.52	9.939e5
720.58	1.341e6
720.65	8.156e5
720.71	9.048e5
720.78	8.775e5
720.84	8.055e5
720.91	6.412e5
720.97	1.296e6
721.04	1.349e6
721.10	1.418e6
721.17	9.847e5
721.23	1.130e6
721.30	9.420e5
721.36	1.281e6
721.43	1.615e6
721.49	9.066e5
721.56	1.410e6
721.62	1.234e6
721.69	8.581e5
721.75	1.563e6
721.82	1.542e6
721.88	1.265e6
721.95	1.068e6
722.01	1.671e6
722.08	1.302e6
722.14	1.426e6
722.21	1.136e6
722.27	1.583e6
722.34	1.677e6
722.40	1.369e6
722.47	1.610e6
722.53	9.615e5
722.60	1.116e6
722.66	1.069e6
722.73	7.326e5
722.79	1.761e6
722.86	1.611e6
722.92	1.988e6
722.99	1.897e6
723.05	2.424e6
723.12	1.583e6
723.18	2.698e6
723.25	1.286e6
723.31	1.362e6
723.38	1.418e6
723.44	1.306e6
723.51	1.838e6
723.57	1.891e6
723.64	1.444e6
723.70	2.801e6
723.77	2.135e6
723.83	2.315e6
723.90	2.043e6
723.96	2.675e6
724.03	3.475e6
724.09	3.469e6
724.16	4.120e6
724.22	3.017e6
724.29	2.874e6
724.35	3.943e6
724.42	4.837e6
724.48	4.668e6
724.55	5.858e6
724.61	6.019e6
724.68	4.401e6
724.74	5.366e6
724.81	3.896e6
724.87	5.328e6
724.94	3.963e6
725.00	3.676e6
725.07	3.521e6
725.13	2.199e6
725.20	3.037e6
725.26	3.024e6
725.33	4.277e6
725.39	4.829e6
725.46	5.244e6
725.52	5.208e6
725.59	3.756e6
725.65	5.218e6
725.72	5.656e6
725.78	5.819e6
725.85	6.703e6
725.91	7.484e6
725.98	5.600e6
726.04	6.347e6
726.11	5.526e6
726.17	4.573e6
726.24	4.919e6
726.30	4.217e6
726.37	2.502e6
726.43	1.793e6
726.50	1.664e6
726.56	1.840e6
726.63	1.258e6
726.69	1.029e6
726.76	1.301e6
726.82	9.560e5
726.89	1.041e6
726.95	1.572e6
727.02	1.322e6
727.08	1.270e6
727.15	1.161e6
727.21	1.468e6
727.28	1.352e6
727.34	1.226e6
727.41	1.754e6
727.47	1.900e6
727.54	1.529e6
727.60	1.235e6
727.67	2.226e6
727.73	2.021e6
727.80	1.544e6
727.86	1.557e6
727.93	2.320e6
727.99	1.487e6
728.06	1.723e6
728.12	1.207e6
728.19	5.475e5
728.25	1.159e6
728.32	1.103e6
728.38	1.909e6
728.45	1.284e6
728.51	9.638e5
728.58	1.111e6
728.64	1.170e6
728.71	2.192e6
728.77	1.023e6
728.84	7.729e5
728.90	1.448e6
728.97	1.460e6
729.03	1.096e6
729.10	1.596e6
729.16	1.645e6
729.23	9.233e5
729.29	9.835e5
729.36	1.203e6
729.42	1.352e6
729.49	7.136e5
729.55	7.114e5
729.62	1.057e6
729.68	1.025e6
729.75	1.325e6
729.81	1.097e6
729.88	8.339e5
729.94	8.877e5
730.01	1.786e6
730.07	1.535e6
[truncated: 17,938 more rows]
